# Supplementary material for: KAT6B overexpression rescues embryonic lethality in homozygous null KAT6A mice restoring vitality and normal lifespan
Source: Nat Commun. 2025 Feb 25;16:1958. doi: 10.1038/s41467-025-57155-4 (PMC11861323; doi:10.1038/s41467-025-57155-4)
Supplement: Supplementary file 3 — Supplementary Data 1 [file 41467_2025_57155_MOESM3_ESM.xlsx]

## Sheet: Trait frequency
			Arboleda Tham syndrome																		Say-Barber-Biesecker-Young-Simpson syndrome (SBBYSS)																			Genitopatellar syndrome (GPS)
			KAT6A variants																		KAT6B variants																			KAT6B variants
			Arboleda et al., 2015	Tham et al., 2015	Millan et al., 2016	Trinh et al., 2018	Efthymiou et al., 2018	Kennedy et al., 2019	Alkateeb et al., 2019	Urreizti et al., 2020	Jiang et al., 2021	Marji et al., 2021	Zeng et al., 2022	Taskiran et al., 2021	Troisi et al., 2022	Ai et al., 2023		Total	Percentage		Clayton-Smith et al., 2011	Szakszon et al., 2013	Gannon et al., 2015	Yilmaz et al.,2015	Kim et al., 2017	Lundsgaard et al., 2017	Preiksaitiene et al., 2017	Brea-Fernandez et al., 2019	Yates et al., 2019	Mendez et al., 2020	Zhang et al., 2020	Yabumoto et al., 2021	Shin et al., 2021	Sun et al., 2023		Total	Total %			Campeau et al., 2011	Simpson et al., 2012 A J Hum Genet	Gannon et al., 2015	Okano 2018 Hum Genome Var	Knight 2018 Pediatr Blood Cancer	Kim 2019 Yonsei Medical Journal	Zhang et al., 2020 cohort	Yabumoto et al., 2021 Molecular Genetics nad Genomic medicine		Total
		Developmental delay/ID	4/4	7/7	6/6	2/2	1/1	69/69	1/1	5/5	1/1	1/1	1/1	2/2	2/2	1/1		103/103 (100%)	100		13/14	2/2	26/26	3/3	3/3	1/1	1/1	1/1	6/6	1/1	15/15	8/8	1/1	1/1		82/83 (99%)	98.7952			6/6	5/5	3/3	1/1	+	+	4/4	7/7		26/26 (100%)
		Speech delay/nonverbal	4/4	7/7	6/6	1/2	1/2	71/71	+	5/5	1/1	1/1	1/1	2/2	2/2	1/1		104/106 (98%)	98.1132		14/14	+	+	3/3	1/1	1/1	1/1	1/1	+	+	11/11	7/7	1/1	1/1		41/41 (100%)	100			+	+	+	+	+	+	+	7/7		7/7 (100%)
		Microcephaly	4/4	3/7	2/6	2/2	+	22/70	0/1	5/5	1/1	1/1	0/1	1/2	2/2	0/1		43/103 (42%)	41.7476		3/14	0/2	6/26	1/2	3/3	0/1	+	0/1	6/6	1/1	1/15	5/8	1/1	0/1		27/68 (40%)	39.7059			6/6	5/5	1/4	1/1	0/1	0/1	5/8	7/7		25/33 (75%)
		Agenesis/hypoplasia of the corpus callosum	+	+	+	0/2	+	+	1/1	+	0/1	+	+	+	0/2	+		1/6 (17%)	16.6667		+	1/1	3/26	+	0/1	1/1	+	0/1	+	1/1	0/15	1/7	+	0/1		7/54 (13%)	12.963			6/6	5/5	3/3	1/1	1/1	1/1	8/8	6/6		31/31 (100%)
		Seizures/febrile convulsions	+	+	+	0/2	1/1	7/74	0/1	3/5	0/1	1/1	+	1/2	2/2	+		15/89 (17%)	16.8539		0/14	0/1	0/26	0/3	0/3	0/1	0/1	1/1	0/6	1/1	0/15	2/8	+	+		4/80 (5%)	5			0/6	0/5	+	1/1	+	1/1	1/8	3/7		6/28 (21%)
		Visual Impairment	1/4	+	+	2/2	+	38/60	0/1	4/5	+	+	0/1	+	+	0/1		45/74 (6%)	60.8108		+	+	2/15	2/3	0/3	+	+	+	+	1/1	3/15	+	+	+		8/37 (22%_	21.6216			3/6	0/5	+	0/1	+	+	1/8	4/5		8/25 (32%)
		Blephariphimosis/Ptosis	2/4	2/7	+	0/2	0/1	12/73	0/1	+	0/1	+	0/1	+	1/2	0/1		17/93 (18%)	18.2796		+	2/2	+	3/3	3/3	1/1	1/1	1/1	6/6	1/1	14/15	6/8	1/1	1/1		40/43 (93%)	93.0233			0/6	0/5	+	0/1	0/1	0/1	1/8	4/5		5/27 (19%)
		Hearing loss	+	+	+	0/2	0/1	+	0/1	+	0/1	+	+	+	+	0/1		0/6 (0%)	0		7/14	1/2	4/26	1/3	0/3	+	+	0/1	+	+	0/15	4/8	1/1	0/1		18/74 (24%)	24.3243			2/6	0/5	+	0/1	+	+	0/8	1/6		3/26 (12%)
		Cleft palate/high arched palate/narrow palate	1/4	+	+	0/2	1/1	+	0/1	+	0/1	+	0/1	+	+	0/1		2/11 (18%)	18.1818		6/14	2/2	6/26	0/3	0/3	+	+	1/1	+	1/1	4/15	4/8	0/1	0/1		24/75 (32%)	32			0/6	0/5	1/4	0/1	+	1/1	4/8	3/5		9/30 (30%)
		Immobile/Mask like face	+	+	+	0/2	0/1	+	0/1	+	0/1	+	0/1	+	0/2	0/1		0/9 (0%)	0		+	2/2	+	3/3	3/3	1/1	+	0/1	6/6	1/1	12/15	5/8	1/1	1/1		35/42 (83%)	83.3333			0/6	0/5	+	0/1	0/1	0/1	1/8	+		1/22 (5%)
		Dental abnormalities	2/4	+	1/6	0/2	+	+	0/1	+	0/1	+	0/1	+	+	+		3/15 (20%)	20		12/13	1/1	11/22	1/3	0/3	1/1	+	+	+	+	5/15	+	0/1	+		31/59 (53%)	52.5424			0/6	0/5	1/4	0/1	+	+	1/8	+		2/21 (9.5%)
		Craniofacial abnormalities	4/4	7/7	6/6	2/2	1/1	75/75	1/1	5/5	1/1	1/1	1/1	2/2	2/2	1/1		109/109 (78%)	100		14/14	2/2	26/26	3/3	3/3	1/1	1/1	1/1	6/6	1/1	13/15	8/8	1/1	1/1		81/83 (98%)	97.5904			6/6	5/5	4/4	1/1	1/1	1/1	8/8	6/7		32/33 (97%)
		Feeding difficulties	3/4	5/7	+	+	1/1	56/72	1/1	5/5	0/1	+	1/1	+	2/2	0/1		74/95 (78%)	77.8947		14/14	1/2	24/24	2/3	0/3	1/1	1/1	+	+	1/1	10/15	7/8	1/1	+		62/73 (85%)	84.9315			4/6	+	3/3	1/1	+	+	4/8	7/7		19/25 (76%)
		Thyroid annormalities	+	+	+	0/2	+	+	0/1	+	+	+	+	+	+	+		0/3 (0%)	0		6/14	2/2	11/23	2/3	0/3	+	+	1/1	+	+	2/15	2/8	1/1	+		27/70 (39%)	38.5714			1/6	+	3/3	+	+	1/1	0/8	1/5		6/23 (26%)
		Respiratory distress	2/4	+	+	+	+	+	0/1	1/5	0/1	+	1/1	+	2/2	0/1		6/14 (43%)	42.8571		+	+	+	+	0/3	+	+	+	+	1/1	3/15	5/8	+	+		8/27 (30%)	29.6296			+	+	+	1/1	+	1/1	4/8	+		6/10 (60%)
		Congenital heart defects	3/4	5/7	1/6	+	+	38/74	0/1	5/5	0/1	+	1/1	+	1/2	1/1		55/102 (54%)	53.9216		6/14	1/2	14/26	1/2	0/3	1/1	1/1	1/1	+	1/1	3/15	4/8	1/1	+		34/75 (45%)	45.3333			4/6	3/5	3/4	1/1	+	1/1	5/8	6/7		23/32 (72%)
		Gastrointestinal abnormalties	+	+	+	1/2	+	+	0/1	+	0/1	+	+	+	2/2	+		3/6 (50%)	50		+	1/2	+	+	0/3	+	1/1	+	+	+	1/15	0/8	0/1	+		3/30 (10%)	10			4/6	+	3/4	1/1	1/1	0/1	1/8	3/6		13/27 (48%)
		Renal abnormalities	2/4	1/7	+	+	+	+	0/1	+	0/1	+	+	+	+	+		3/13 (23%)	23.0769		+	1/2	2/17	+	0/3	0/1	+	+	+	+	0/15	1/6	0/1	+		4/45 (9%)	8.88889			6/6	4/5	3/3	1/1	+	1/1	6/8	7/7		28/31 (90%)
		Genital abnormalities	1/4	2/7	+	+	+	+	0/1	2/5	1/1	+	1/1	+	+	+		7/19 37%)	36.8421		6/6	+	14/26	0/3	0/3	+	+	1/1	+	1/1	6/15	3/8	1/1	1/1		33/65 (51%)	50.7692			6/6	5/5	2/4	1/1	1/1	1/1	7/8	7/7		30/33 (91%)
		Other digital abnormalities	+	+	+	2/2	+	+	0/1	0/5	0/1	+	+	+	+	0/1		2/10 (20%)	20		+	1/2	+	1/3	0/3	+	1/1	0/1	+	1/1	5/15	+	0/1	0/1		9/28 (32%)	32.1429			+	+	+	1/1	+	0/1	3/8	+		4/10 (40%)
		Spinal abnormalities	+	+	+	+	+	+	0/1	+	0/1	+	+	+	1/2	+		1/4 (25%)	25		+	+	+	+	0/3	0/1	+	+	+	+	1/15	+	0/1	+		1/20 (5%)	5			2/6	+	+	0/1	+	1/1	0/8	+		3/16 (19%)
		Thoracic abnormalities	+	+	+	+	+	+	0/1	5/5	0/1	+	+	+	+	+		5/7 (71%)	71.4286		+	+	+	+	0/3	0/1	+	1/1	+	+	2/15	+	0/1	+		3/21 (14%)	14.2857			+	+	+	0/1	+	1/1	1/8	+		2/10 (20%)
		Patellar agenesis/hypoplasia	+	+	+	+	+	+	0/1	+	0/1	+	+	+	+	+		0/2 (0%)	0		4/14	1/2	6/23	0/3	0/3	0/1	+	0/1	+	+	0/15	3/7	0/1	+		14/70 (20%)	20			6/6	5/5	4/4	1/1	+	+	3/8	6/6		25/30 (83%)
		Joint abnormalities (hypoplastic or hypermobile)	+	+	+	+	+	+	0/1	+	0/1	+	+	+	+	+		0/2 (0%)	0		+	1/2	+	0/3	2/3	0/1	1/1	1/1	+	+	1/15	2/6	0/1	+		8/33 (24%)	24.2424			+	+	4/4	1/1	1/1	1/1	6/8	6/6		19/21 (91%)
		Other skeletal abornmalities	2/4	+	+	2/2	1/1	+	0/1	5/5	0/1	+	+	2/2	+	+		12/16 (75%)	75		+	+	+	+	0/3	+	+	+	+	+	4/15	3/6	0/1	+		7/25 (28%)	28			+	3/5	+	1/1	+	1/1	5/8	+		10/15 (67%)
		Hypotonia	3/4	6/7	5/6	2/2	1/1	57/75	1/1	2/5	0/1	+	1/1	+	1/2	0/1		79/106 (75%)	74.5283		14/14	2/2	24/26	2/3	0/3	1/1	1/1	0/1	+	1/1	10/15	7/8	1/1	+		63/76 (83%)	82.8947			0/6	+	3/3	0/1	+	1/1	2/8	7/7		13/26 (50%)
		+ = not assessed or not known
		Not all traits described across all patients are shown.
		Patients without a formal diagnosis of KAT6A syndrome, SBBYSS or GPS were excluded
		Patients without a confirmed variant in KAT6A or KAT6B were excluded
		Data collected from
	KAT6A	Arboleda et al., 2015, Cell
		Tham et al., 2015, Cell
		Millan et al., 2016, American Journal of Medical Genetics
		Efthymiou et al., 2018, Journal of Pediatric Genetics
		Trinh et al., 2018, Nature Journal of Human Genetics
		Kennedy et al., 2019, Nature Genetics in Medicine
		Alkateeb et al., 2019, Journal of Pediatric Genetics
		Urreizti et al., 2020, Orphanet Journal of Rare Diseases
		Jiang et al., 2021, Translational Pediatrics
		Marji et al., 2021, Journal of Pediatric Genetics
		Taskiran et al., 2021, Journal of Intellectual Disability Research
		Zeng et al 2022, Frontiers in Genetics
		Troisi et al., 2022, European Journal of Medical Genetics
		Ai et al., 2023 Hematology, Hematology
	KAT6B	Clayton-Smith et al., 2011, American Journal of Human Genetics
		Szakszon et al., 2013, American Journal of Human Genetics
		Gannon et al., 2015, European Journal of Human Genetics
		Yilmaz et al.,2015, American Journal of Human Genetics
		Kim et al., 2017, Annals of Rehabilitation Medicine
		Lundsgaard et al., 2017, Molecular Syndromology
		Preiksaitiene et al., 2017, Ophthalmic Genetics
		Brea-Fernandez et al., 2019, American Journal of Human Genetics
		Yates et al, 2019, Clinical Genetics
		Mendez et al., 2020, Clinical Dysmorphology
		Zhang et al., 2020, Nature Genetics in Medicine
		Yabumoto et al., 2021, Molecular Genetics and Genomic Medicine
		Shin et al., 2021, Journal of Genetic Medicine
		Sun et al., 2023, Molecular Genetics and Genomic Medicine
		Campeau et al., 2011, American Journal of Human Genetics
		Simpson et al., 2012, American Journal of Human Genetics
		Okano et al., 2018, Human Genome Variation
		Knight et al., 2018, Pediatric Blood Cancer
		Kim et al., 2019, Yonsei Medical Journal
[truncated: 7 more columns]
