# Supplementary material for: KAT6B overexpression rescues embryonic lethality in homozygous null KAT6A mice restoring vitality and normal lifespan
Source: Nat Commun. 2025 Feb 25;16:1958. doi: 10.1038/s41467-025-57155-4 (PMC11861323; doi:10.1038/s41467-025-57155-4)
Supplement: Supplementary file 4 — Supplementary Data 2 [file 41467_2025_57155_MOESM4_ESM.xlsx]

## Sheet: Read me
	Supplementary Table 2 related to Figure 2: RNA-sequencing data of Kat6a–/–Kat6b+/+vs. Kat6a+/+Kat6b+/+ E9.5 embryos

## Sheet: DE genes
Symbol	description	logFC	AveExpr	t	P.Value	adj.P.Val	B
Skida1	SKI/DACH domain containing 1	-0.619758	5.99285	-14.1061	1.98249e-12	2.89265e-08	17.1168
Hgsnat	heparan-alpha-glucosaminide N-acetyltransferase	0.79236	4.89102	11.9207	5.16933e-11	3.77129e-07	14.4919
Nek3	NIMA (never in mitosis gene a)-related expressed kinase 3	-1.2662	3.25498	-11.5398	9.55596e-11	4.6477e-07	13.9788
Cyp26b1	cytochrome P450, family 26, subfamily b, polypeptide 1	-0.708877	5.13053	-11.1957	1.68633e-10	6.15131e-07	13.4999
Pou3f3	POU domain, class 3, transcription factor 3	-0.478414	6.19538	-10.453	6.00272e-10	1.75171e-06	12.4135
Hoxb3	homeobox B3	-0.384537	6.13577	-10.2455	8.65418e-10	2.10455e-06	12.0967
Hoxd4	homeobox D4	-0.630423	5.78335	-10.0979	3.21792e-09	6.70753e-06	10.906
Hoxb1	homeobox B1	-0.664096	4.26402	-9.18643	6.06617e-09	1.10639e-05	10.3843
Tbx1	T-box 1	-0.631583	4.1976	-8.693	1.57649e-08	2.55584e-05	9.52979
Laptm5	lysosomal-associated protein transmembrane 5	1.01188	2.75783	8.36337	3.03692e-08	4.43117e-05	8.93814
Nalf2	NALCN channel auxiliary factor 2	-0.649832	3.61782	-8.20929	4.14635e-08	5.49994e-05	8.65582
Igf2	insulin-like growth factor 2	-0.23692	10.8853	-8.1685	4.74295e-08	5.76703e-05	8.53416
Smim19	small integral membrane protein 19	-0.661323	3.72309	-8.0808	5.38873e-08	6.04822e-05	8.41755
Hoxb9	homeobox B9	-0.352359	6.76567	-8.01062	6.22383e-08	6.17732e-05	8.28632
Bcam	basal cell adhesion molecule	0.267469	6.83214	8.00083	6.35048e-08	6.17732e-05	8.26796
Hoxa6	homeobox A6	-0.640042	3.82865	-7.96185	6.88186e-08	6.27582e-05	8.19468
Six2	sine oculis-related homeobox 2	-0.712585	4.41157	-8.04685	9.89681e-08	8.49437e-05	7.87151
Ntn1	netrin 1	-0.27358	7.24994	-7.58627	1.50832e-07	0.000122266	7.47647
Cyp26c1	cytochrome P450, family 26, subfamily c, polypeptide 1	-0.554668	4.06182	-7.29705	2.7959e-07	0.000214711	6.90842
Fzd10	frizzled class receptor 10	-0.280889	6.49219	-7.22042	3.29868e-07	0.000240655	6.75576
Sfrp1	secreted frizzled-related protein 1	-0.232005	7.95477	-6.90017	6.63994e-07	0.000443774	6.10803
Hoxc4	homeobox C4	-0.366898	4.998	-6.89669	6.69113e-07	0.000443774	6.1009
Grik3	glutamate receptor, ionotropic, kainate 3	-0.533307	4.05671	-6.79112	8.45199e-07	0.000523584	5.88393
Sfrp2	secreted frizzled-related protein 2	-0.279605	6.94587	-6.76478	8.96132e-07	0.000523584	5.82953
Dlx1	distal-less homeobox 1	-0.949355	2.60571	-6.76429	8.97101e-07	0.000523584	5.82853
Tle5	TLE family member 5, transcriptional modulator	-0.305924	6.25309	-6.65626	1.14149e-06	0.000640596	5.60437
Foxc2	forkhead box C2	-0.294906	5.47165	-6.63623	1.19383e-06	0.000645156	5.56262
Aldh1a2	aldehyde dehydrogenase family 1, subfamily A2	-0.281564	6.11345	-6.5673	1.39351e-06	0.00072617	5.41852
Ifitm2	interferon induced transmembrane protein 2	0.277677	6.58809	6.51366	1.5724e-06	0.000791134	5.30591
Sp9	trans-acting transcription factor 9	-1.06026	1.60574	-6.49688	1.63306e-06	0.000794267	5.2706
Arap1	ArfGAP with RhoGAP domain, ankyrin repeat and PH domain 1	0.394058	4.70647	6.45867	1.78032e-06	0.000837958	5.19003
Commd3	COMM domain containing 3	0.352841	4.72152	6.34679	2.29476e-06	0.00104634	4.95296
Lhx2	LIM homeobox protein 2	-0.323943	5.60202	-6.29583	2.5773e-06	0.00111053	4.84442
Ptpn6	protein tyrosine phosphatase, non-receptor type 6	0.730646	2.41313	6.29405	2.58777e-06	0.00111053	4.84062
Mrc1	mannose receptor, C type 1	1.41108	1.45178	6.44002	2.82164e-06	0.00117558	4.78851
Adam9	a disintegrin and metallopeptidase domain 9 (meltrin gamma)	0.266207	5.85081	6.24413	2.90047e-06	0.00117558	4.73392
Lhx9	LIM homeobox protein 9	-0.807419	3.61176	-6.56746	3.74842e-06	0.0014782	4.56078
Wnt5a	wingless-type MMTV integration site family, member 5A	-0.332292	6.38163	-6.25413	3.87303e-06	0.00148714	4.48668
Cyct	cytochrome c, testis	2.81996	-1.95578	6.08826	4.14921e-06	0.00155234	4.39866
Mycn	v-myc avian myelocytomatosis viral related oncogene, neuroblastoma derived	-0.251851	7.36237	-6.00901	4.98306e-06	0.00178418	4.22698
Gls	glutaminase	-0.204835	7.04464	-5.99493	5.14829e-06	0.00178418	4.19639
Zic2	zinc finger protein of the cerebellum 2	-0.282387	6.0671	-5.99078	5.19799e-06	0.00178418	4.18738
Minar2	membrane integral NOTCH2 associated receptor 2	0.399939	4.21605	5.98198	5.30518e-06	0.00178418	4.16823
H1f5	H1.5 linker histone, cluster member	1.79228	-0.527597	5.97591	5.38031e-06	0.00178418	4.15504
Stum	mechanosensory transduction mediator	0.432059	4.18155	5.85856	7.06847e-06	0.00229191	3.8989
Barx1	BarH-like homeobox 1	-0.962295	4.33185	-7.15979	8.89691e-06	0.00264928	3.87326
Cyp4f16	cytochrome P450, family 4, subfamily f, polypeptide 16	0.536107	3.40176	5.82314	7.67765e-06	0.00243532	3.82126
Oc90	otoconin 90	-1.40858	0.545777	-5.81065	7.90499e-06	0.00245408	3.79384
Cdh11	cadherin 11	-0.191925	7.60714	-5.76625	8.77039e-06	0.00264928	3.69623
Sertad4	SERTA domain containing 4	-0.305898	5.04616	-5.74695	9.1759e-06	0.00267771	3.65375
Ccdc80	coiled-coil domain containing 80	0.339975	4.75116	5.73433	9.45143e-06	0.00270403	3.62594
Mdk	midkine	0.192207	9.39986	5.67356	1.14485e-05	0.00321241	3.45047
Cyth4	cytohesin 4	1.09366	0.885089	5.63127	1.20421e-05	0.00331521	3.39815
Sall1	spalt like transcription factor 1	-0.22902	6.87448	-5.56852	1.39631e-05	0.00372756	3.25889
Nbl1	NBL1, DAN family BMP antagonist	-0.625264	3.02265	-5.56199	1.41802e-05	0.00372756	3.24437
Nab1	Ngfi-A binding protein 1	-0.337747	4.75614	-5.55824	1.43063e-05	0.00372756	3.23603
Myl7	myosin, light polypeptide 7, regulatory	0.32579	6.32004	5.75137	1.5146e-05	0.00373607	3.2319
Serpina6	serine (or cysteine) peptidase inhibitor, clade A, member 6	-2.17822	-1.17281	-5.54045	1.49205e-05	0.00373607	3.19647
Zfp945	zinc finger protein 945	-0.287194	5.14752	-5.52969	1.53051e-05	0.00373607	3.17251
Six3	sine oculis-related homeobox 3	-0.358031	3.98822	-5.52292	1.55522e-05	0.00373607	3.15744
Vgll2	vestigial like family member 2	-0.49386	3.13765	-5.5211	1.56192e-05	0.00373607	3.15339
Emp1	epithelial membrane protein 1	0.469521	4.49437	5.55696	1.68673e-05	0.00386212	3.09771
Scn4b	sodium channel, type IV, beta	0.783037	2.30326	5.48963	1.68278e-05	0.00386212	3.08322
Tbx15	T-box 15	-0.898358	1.79562	-5.48681	1.69403e-05	0.00386212	3.07695
Bmi1	Bmi1 polycomb ring finger oncogene	0.218421	6.79548	5.4629	1.79282e-05	0.00398379	3.02358
Itgal	integrin alpha L	1.24906	0.0308283	5.46075	1.802e-05	0.00398379	3.01877
Lsp1	lymphocyte specific 1	0.432207	4.36786	5.42511	1.96105e-05	0.00427069	2.93911
Hoxd3	homeobox D3	-0.453328	5.37865	-5.80369	2.24184e-05	0.00448092	2.91338
Oprl1	opioid receptor-like 1	0.712382	2.29211	5.41027	2.03142e-05	0.00433011	2.9059
Lonrf3	LON peptidase N-terminal domain and ring finger 3	-0.853371	1.53291	-5.40173	2.07307e-05	0.00433011	2.88678
Lhx1	LIM homeobox protein 1	-0.676361	2.09368	-5.39969	2.08316e-05	0.00433011	2.88221
Irs4	insulin receptor substrate 4	-0.381407	4.80268	-5.39207	2.12124e-05	0.00433011	2.86514
Zfp213	zinc finger protein 213	0.475518	3.84073	5.38901	2.13671e-05	0.00433011	2.8583
Sall3	spalt like transcription factor 3	-0.327352	5.10631	-5.35715	2.30503e-05	0.00449543	2.78686
Socs2	suppressor of cytokine signaling 2	-0.397315	4.18043	-5.35611	2.31072e-05	0.00449543	2.78454
Zfp760	zinc finger protein 760	-0.320184	5.35427	-5.33668	2.42019e-05	0.00455573	2.74092
Fbln5	fibulin 5	-0.742102	1.99214	-5.33631	2.42236e-05	0.00455573	2.74008
Hmga1b	high mobility group AT-hook 1B	0.149601	9.92235	5.33405	2.43539e-05	0.00455573	2.73502
Pknox1	Pbx/knotted 1 homeobox	-0.303319	5.0753	-5.30892	2.58581e-05	0.00477589	2.67855
Nkd2	naked cuticle 2	-0.282351	5.05961	-5.28141	2.7612e-05	0.00503608	2.61669
F13a1	coagulation factor XIII, A1 subunit	1.79785	-0.439429	5.26643	2.86181e-05	0.00515514	2.58296
Tmem242	transmembrane protein 242	0.234193	5.96212	5.25269	2.95727e-05	0.00526213	2.55203
Nkx2-6	NK2 homeobox 6	-0.659072	1.88326	-5.23209	3.10658e-05	0.00539564	2.5056
Cgnl1	cingulin-like 1	0.227873	6.64965	5.2319	3.10794e-05	0.00539564	2.50519
Txnrd3	thioredoxin reductase 3	0.368643	4.35359	5.22718	3.14324e-05	0.00539564	2.49454
Cacna1g	calcium channel, voltage-dependent, T type, alpha 1G subunit	-0.289943	5.44471	-5.20597	3.30687e-05	0.00561053	2.4467
Zswim6	zinc finger SWIM-type containing 6	-0.25573	5.23956	-5.18802	3.45207e-05	0.00578956	2.40618
Slc43a3	solute carrier family 43, member 3	0.351453	5.73784	5.37005	3.67754e-05	0.0058966	2.40331
Pam	peptidylglycine alpha-amidating monooxygenase	-0.212709	6.57576	-5.17915	3.52616e-05	0.00579306	2.38616
Fbxw4	F-box and WD-40 domain protein 4	0.310861	4.31134	5.17828	3.53356e-05	0.00579306	2.38418
Pdgfc	platelet-derived growth factor, C polypeptide	0.258884	5.73118	5.1678	3.62338e-05	0.0058743	2.36051
Asb4	ankyrin repeat and SOCS box-containing 4	-0.407158	6.32893	-5.76306	4.5505e-05	0.00669864	2.31499
Plekha4	pleckstrin homology domain containing, family A (phosphoinositide binding specific) member 4	1.07955	1.10988	5.14237	3.85113e-05	0.00610781	2.30303
Vit	vitrin	0.592906	2.58842	5.13072	3.96026e-05	0.00621335	2.27668
Irx2	Iroquois homeobox 2	-0.416144	4.66081	-5.16974	4.13656e-05	0.00635332	2.25228
Boc	biregional cell adhesion molecule-related/down-regulated by oncogenes (Cdon) binding protein	-0.200238	5.90279	-5.11667	4.09606e-05	0.00635332	2.24489
Myo7a	myosin VIIA	0.537253	3.3446	5.10657	4.19653e-05	0.00637829	2.22203
Hs3st3b1	heparan sulfate (glucosamine) 3-O-sulfotransferase 3B1	-0.305857	5.05423	-5.08997	4.3672e-05	0.00656926	2.18443
Pnma8a	PNMA family member 8A	0.727448	2.00041	5.07665	4.50928e-05	0.00669864	2.15424
Ms4a6c	membrane-spanning 4-domains, subfamily A, member 6C	2.53679	-1.75701	5.06918	4.59094e-05	0.00669864	2.13731
Eno3	enolase 3, beta muscle	0.208132	6.21261	5.04178	4.90356e-05	0.00702064	2.07518
Kit	KIT proto-oncogene receptor tyrosine kinase	-0.275018	5.18322	-5.03869	4.94014e-05	0.00702064	2.06817
Rasl2-9	RAS-like, family 2, locus 9	0.638756	2.21938	5.03705	4.95965e-05	0.00702064	2.06445
Apoa2	apolipoprotein A-II	-2.13993	-1.57366	-5.03334	5.00409e-05	0.00702064	2.05603
Foxe1	forkhead box E1	-0.694894	2.27416	-5.0197	5.17108e-05	0.00712544	2.02507
Park7	Parkinson disease (autosomal recessive, early onset) 7	0.182702	7.25157	5.01639	5.21244e-05	0.00712544	2.01756
Ptn	pleiotrophin	0.152073	8.14483	5.01537	5.22529e-05	0.00712544	2.01523
Nmt2	N-myristoyltransferase 2	-0.189501	6.3692	-5.01124	5.27741e-05	0.00712988	2.00587
Gsta4	glutathione S-transferase, alpha 4	0.240858	5.71944	4.97419	5.76996e-05	0.00772381	1.9217
Fgfr3	fibroblast growth factor receptor 3	-0.274833	5.96861	-4.97731	5.97107e-05	0.00783312	1.89486
Arhgdib	Rho, GDP dissociation inhibitor (GDI) beta	0.564804	2.87794	4.95874	5.9889e-05	0.00783312	1.88657
Il1rap	interleukin 1 receptor accessory protein	-0.474228	2.86088	-4.9571	6.01267e-05	0.00783312	1.88283
Khsrp	KH-type splicing regulatory protein	-0.275445	8.78082	-5.49042	7.45133e-05	0.00883921	1.85128
Irx5	Iroquois homeobox 5	-0.276519	5.17581	-4.94302	6.22017e-05	0.00790048	1.85082
H2-K1	histocompatibility 2, K1, K region	0.399351	4.52283	4.95217	6.24485e-05	0.00790048	1.85053
Foxd3	forkhead box D3	-0.483185	2.91486	-4.93902	6.28056e-05	0.00790048	1.84171
Steap2	six transmembrane epithelial antigen of prostate 2	-0.367011	3.90792	-4.93899	6.28096e-05	0.00790048	1.84165
Pax2	paired box 2	-0.437677	3.21914	-4.9351	6.34011e-05	0.00790672	1.8328
Csf1r	colony stimulating factor 1 receptor	1.13036	0.802292	4.92562	6.48679e-05	0.00802108	1.81123
Cdk2ap1	CDK2 (cyclin-dependent kinase 2)-associated protein 1	0.171549	7.58878	4.9195	6.58331e-05	0.00804147	1.79729
Flot1	flotillin 1	0.30508	4.41449	4.9174	6.61669e-05	0.00804147	1.79252
Lratd2	LRAT domain containing 1	-0.284854	5.39051	-4.91416	6.66862e-05	0.00804147	1.78515
Pou3f2	POU domain, class 3, transcription factor 2	-0.236457	6.326	-4.87454	7.33813e-05	0.00877628	1.69489
Kbtbd11	kelch repeat and BTB (POZ) domain containing 11	0.294722	6.00628	4.97062	7.75559e-05	0.0090236	1.68089
Gpc3	glypican 3	-0.129723	9.08457	-4.86251	7.55445e-05	0.00888927	1.66748
Rnf150	ring finger protein 150	-0.444089	4.2463	-4.89429	7.89452e-05	0.00906999	1.64238
Sycp1	synaptonemal complex protein 1	-1.94905	0.933724	-5.48734	9.65692e-05	0.0104373	1.63862
Fzd4	frizzled class receptor 4	-0.338957	4.76994	-4.84968	7.79229e-05	0.0090236	1.63823
Pgm5	phosphoglucomutase 5	-0.372194	4.92468	-4.87612	8.78944e-05	0.00978983	1.54998
Zeb2	zinc finger E-box binding homeobox 2	-0.219275	6.2202	-4.8095	8.58729e-05	0.00978884	1.54658
Pon3	paraoxonase 3	0.451832	3.39272	4.80323	8.71844e-05	0.00978983	1.53228
Csf2ra	colony stimulating factor 2 receptor, alpha, low-affinity (granulocyte-macrophage)	-0.647837	2.7265	-4.80259	8.73189e-05	0.00978983	1.53083
Skap2	src family associated phosphoprotein 2	0.228614	5.07308	4.79669	8.85744e-05	0.00979082	1.51736
Limd2	LIM domain containing 2	0.210268	7.01173	4.7803	9.21592e-05	0.0101105	1.47993
Pla2g3	phospholipase A2, group III	1.01645	0.902424	4.77195	9.404e-05	0.0102398	1.46087
Prdm12	PR domain containing 12	-0.54444	3.05735	-4.75575	9.78002e-05	0.0104927	1.42388
Dach2	dachshund family transcription factor 2	0.368113	3.59195	4.75041	9.9075e-05	0.0105518	1.41166
Mab21l1	mab-21-like 1	-0.577424	3.1501	-4.75218	0.000101507	0.0107326	1.39288
Cpxm1	carboxypeptidase X 1 (M14 family)	0.240787	5.29995	4.72108	0.000106367	0.0111563	1.34466
Fam20a	FAM20A, golgi associated secretory pathway pseudokinase	-1.62295	-0.468947	-4.71847	0.000107044	0.0111563	1.33868
Uncx	UNC homeobox	-0.356075	4.26968	-4.7069	0.000110085	0.0112238	1.31225
Caprin2	caprin family member 2	-0.322222	4.77722	-4.70543	0.000110479	0.0112238	1.30888
Sting1	stimulator of interferon response cGAMP interactor 1	0.407386	3.1405	4.70492	0.000110616	0.0112238	1.30772
Cldn5	claudin 5	0.313908	4.68475	4.70344	0.000111013	0.0112238	1.30433
Themis2	thymocyte selection associated family member 2	1.62993	-1.07473	4.70149	0.000111538	0.0112238	1.29988
Pcdhb17	protocadherin beta 17	0.852953	1.00056	4.65593	0.000124565	0.0123718	1.19568
Fcgr3	Fc receptor, IgG, low affinity III	1.41867	-0.823684	4.65568	0.000124642	0.0123718	1.1951
H2-Ab1	histocompatibility 2, class II antigen A, beta 1	-1.02393	1.40083	-4.7033	0.000128753	0.0126083	1.18628
Adgrg6	adhesion G protein-coupled receptor G6	-0.627581	2.49946	-4.64817	0.000126933	0.0125141	1.17792
Cdk14	cyclin-dependent kinase 14	-0.229269	5.53668	-4.63717	0.000130365	0.0126811	1.15275
Trh	thyrotropin releasing hormone	0.560903	2.88425	4.63286	0.000131735	0.0127295	1.14289
Pcdhga7	protocadherin gamma subfamily A, 7	-0.591927	2.58836	-4.62401	0.000134596	0.0129203	1.12263
Hsp90ab1	heat shock protein 90 alpha (cytosolic), class B member 1	-0.0870269	12.3329	-4.61045	0.000139097	0.0132651	1.0916
Frzb	frizzled-related protein	-0.297491	4.46661	-4.60647	0.000140447	0.0133069	1.08249
Pfdn1	prefoldin 1	0.216019	6.07182	4.58365	0.000148447	0.0137015	1.03024
Klk8	kallikrein related-peptidase 8	0.47689	3.12832	4.58351	0.000148495	0.0137015	1.02994
E2f3	E2F transcription factor 3	-0.177115	6.83712	-4.58118	0.000149337	0.0137015	1.02461
Efna2	ephrin A2	-0.207547	6.22571	-4.58087	0.000149451	0.0137015	1.02389
Styxl2	serine/threonine/tyrosine interacting like 2	0.4632	3.25412	4.58013	0.00014972	0.0137015	1.02219
Gask1b	golgi associated kinase 1B	0.274975	4.42892	4.57868	0.000150247	0.0137015	1.01888
Serpinf1	serine (or cysteine) peptidase inhibitor, clade F, member 1	0.259	5.73951	4.57386	0.000152015	0.0137767	1.00785
Pdgfra	platelet derived growth factor receptor, alpha polypeptide	-0.244713	7.14853	-4.74843	0.000168171	0.0147818	0.98981
Dlx3	distal-less homeobox 3	-0.433945	3.45292	-4.56404	0.000155685	0.0140222	0.98535
Sox9	SRY (sex determining region Y)-box 9	-0.256954	6.27423	-4.63495	0.000163751	0.0145689	0.971553
Id4	inhibitor of DNA binding 4	-0.404817	4.77004	-4.69701	0.000172612	0.0148873	0.951744
Ubtf	upstream binding transcription factor, RNA polymerase I	0.125931	8.37009	4.54912	0.000161428	0.0144503	0.951186
Sh3tc2	SH3 domain and tetratricopeptide repeats 2	0.404359	3.57859	4.53515	0.000166999	0.0147678	0.919192
Slc38a2	solute carrier family 38, member 2	-0.13454	8.65063	-4.52589	0.000170799	0.0148873	0.897976
Hip1r	huntingtin interacting protein 1 related	-0.273897	4.4178	-4.51843	0.000173922	0.0148873	0.880892
Ifitm3	interferon induced transmembrane protein 3	0.497586	2.924	4.51631	0.000174822	0.0148873	0.876025
Npepl1	aminopeptidase-like 1	0.236016	5.66256	4.51559	0.000175127	0.0148873	0.874379
Ptgr3	prostaglandin reductase 3	-0.18719	5.80238	-4.51473	0.000175493	0.0148873	0.872413
Gap43	growth associated protein 43	0.1963	5.5093	4.50856	0.000178141	0.0148932	0.858293
Npm3	nucleoplasmin 3	0.315172	5.02084	4.51362	0.000178624	0.0148932	0.858112
Notum	notum palmitoleoyl-protein carboxylesterase	0.522837	3.02889	4.50772	0.000178505	0.0148932	0.856368
Irx1	Iroquois homeobox 1	-0.338861	4.7355	-4.50059	0.000183401	0.0149842	0.832401
Trim27	tripartite motif-containing 27	-0.138063	7.58708	-4.49663	0.000183383	0.0149842	0.830946
Obi1	ORC ubiquitin ligase 1	-0.182206	6.26486	-4.49542	0.000183924	0.0149842	0.828169
Cuedc2	CUE domain containing 2	0.212707	6.08107	4.49225	0.000185346	0.0149842	0.820907
Cotl1	coactosin-like 1 (Dictyostelium)	0.162229	7.50245	4.49159	0.000185644	0.0149842	0.819395
Tppp3	tubulin polymerization-promoting protein family member 3	0.370731	3.70082	4.49107	0.000185877	0.0149842	0.81821
Mcph1	microcephaly, primary autosomal recessive 1	-0.215812	5.626	-4.48225	0.000189904	0.0152246	0.798005
Pax1	paired box 1	-0.307616	5.02411	-4.47929	0.000191272	0.0152506	0.791235
Lrp3	low density lipoprotein receptor-related protein 3	-0.203927	6.44624	-4.47605	0.000192784	0.0152876	0.783814
Rnf157	ring finger protein 157	0.326198	4.97388	4.49426	0.000197809	0.0155174	0.770737
Etfb	electron transferring flavoprotein, beta polypeptide	0.208758	5.93252	4.46662	0.000197253	0.0155174	0.762208
Kcnt1	potassium channel, subfamily T, member 1	-1.37858	-0.421656	-4.46072	0.000200104	0.0156135	0.74868
Gsx1	GS homeobox 1	-1.04357	-0.00806762	-4.45614	0.000202344	0.0157043	0.738187
Soga3	SOGA family member 3	-0.298799	4.42615	-4.44923	0.000205772	0.0158689	0.72235
Hoxa10	homeobox A10	-0.344878	4.09121	-4.4475	0.00020664	0.0158689	0.718384
Foxl2	forkhead box L2	-0.460703	2.94162	-4.4437	0.000208556	0.0159321	0.709685
Calcrl	calcitonin receptor-like	-0.307511	4.7807	-4.44104	0.000209911	0.0159521	0.703581
Coch	cochlin	-0.865322	1.26939	-4.4349	0.000213066	0.0160746	0.689518
Pcdhgb4	protocadherin gamma subfamily B, 4	-0.537744	1.9589	-4.43363	0.000213726	0.0160746	0.686603
C1qb	complement component 1, q subcomponent, beta polypeptide	1.83104	-0.95345	4.42364	0.00021898	0.0162464	0.66371
Fcrl2	Fc receptor like 2	1.73295	-1.53666	4.42305	0.000219291	0.0162464	0.662372
Pctp	phosphatidylcholine transfer protein	0.298664	4.39296	4.42294	0.000219351	0.0162464	0.662116
Micos13	mitochondrial contact site and cristae organizing system subunit 13	0.251822	4.88467	4.41753	0.000222255	0.0163784	0.649721
Tex15	testis expressed gene 15	-0.501245	2.51002	-4.41346	0.000224464	0.016458	0.640401
Hand1	heart and neural crest derivatives expressed 1	-0.744997	4.30532	-5.07257	0.000301012	0.0190133	0.625195
Mrpl57	mitochondrial ribosomal protein L57	0.293568	4.57275	4.40162	0.000231021	0.0168541	0.613262
Gata6	GATA binding protein 6	-0.361649	4.69002	-4.44685	0.000239059	0.0170731	0.604598
As3mt	arsenite methyltransferase	0.314086	4.63464	4.39153	0.000236761	0.0170418	0.590132
Parp16	poly (ADP-ribose) polymerase family, member 16	0.360792	3.62574	4.39151	0.000236768	0.0170418	0.590103
Fat2	FAT atypical cadherin 2	0.874186	0.947758	4.39094	0.000237097	0.0170418	0.588797
Smdt1	single-pass membrane protein with aspartate rich tail 1	0.250327	5.50862	4.38616	0.000239873	0.0170731	0.577827
Cdx2	caudal type homeobox 2	-0.448078	3.22498	-4.37858	0.000244333	0.0172398	0.560467
Trim16	tripartite motif-containing 16	0.601417	2.54837	4.37794	0.000244715	0.0172398	0.558994
Zfp719	zinc finger protein 719	-0.30221	4.38029	-4.37619	0.000245759	0.0172398	0.554983
Cited1	Cbp/p300-interacting transactivator with Glu/Asp-rich carboxy-terminal domain 1	-0.414786	3.67006	-4.37407	0.000247027	0.0172458	0.550135
Rab14	RAB14, member RAS oncogene family	-0.127752	7.58116	-4.35696	0.000257522	0.0178675	0.510928
Mif	macrophage migration inhibitory factor (glycosylation-inhibiting factor)	0.206717	8.27426	4.53977	0.000282255	0.0184681	0.510439
Mvb12b	multivesicular body subunit 12B	0.159581	6.31919	4.35559	0.000258381	0.0178675	0.507793
Pkn2	protein kinase N2	-0.14858	7.403	-4.35185	0.000260741	0.0179456	0.499225
Luc7l3	LUC7-like 3 (S. cerevisiae)	-0.199703	7.64215	-4.43127	0.000273558	0.0183939	0.493853
Gbp9	guanylate-binding protein 9	0.826144	1.388	4.34891	0.000262616	0.0179898	0.492476
Galk1	galactokinase 1	0.222588	6.71666	4.39934	0.00027796	0.0184681	0.468929
Cebpa	CCAAT/enhancer binding protein (C/EBP), alpha	-0.652487	1.46709	-4.33754	0.000269975	0.0182577	0.466438
Fbxo16	F-box protein 16	0.380868	3.17999	4.33746	0.000270028	0.0182577	0.466252
Pkd2	polycystin 2, transient receptor potential cation channel	-0.181392	6.52831	-4.33708	0.00027028	0.0182577	0.465374
Ddc	dopa decarboxylase	0.378235	3.69594	4.32792	0.000276369	0.0184681	0.444387
Nat9	N-acetyltransferase 9 (GCN5-related, putative)	0.403645	3.34982	4.32332	0.000279478	0.0184681	0.433849
Krt5	keratin 5	0.565226	2.06825	4.32156	0.000280674	0.0184681	0.429826
Ston2	stonin 2	0.281784	5.68454	4.39272	0.000292432	0.018699	0.427059
Zfp606	zinc finger protein 606	-0.205296	5.46044	-4.31993	0.000281787	0.0184681	0.426099
Ndufb7	NADH:ubiquinone oxidoreductase subunit B7	0.236969	5.47386	4.31354	0.000286201	0.0185108	0.411457
Tfec	transcription factor EC	1.44462	-0.239755	4.31192	0.000287331	0.0185108	0.407745
Alb	albumin	-1.73402	-0.772126	-4.31549	0.000287982	0.0185108	0.407487
Wfikkn1	WAP, FS, Ig, KU, and NTR-containing protein 1	0.250887	5.07286	4.31166	0.000287511	0.0185108	0.407155
Cntn2	contactin 2	0.455104	4.87825	4.62484	0.000340568	0.0201489	0.394397
Hoxa5	homeobox A5	-0.298955	4.77495	-4.3015	0.000294707	0.018699	0.383873
Ece1	endothelin converting enzyme 1	0.147231	7.38853	4.30143	0.000294755	0.018699	0.383719
Fcgrt	Fc fragment of IgG receptor and transporter	0.553187	2.2435	4.28981	0.000303202	0.0190691	0.357105
Dap	death-associated protein	0.232939	5.09807	4.28707	0.000305229	0.0191142	0.35083
Mmp15	matrix metallopeptidase 15	-0.180498	6.32175	-4.28496	0.000306804	0.0191307	0.345983
Hoxc6	homeobox C6	-0.278148	4.38522	-4.27675	0.00031299	0.0194334	0.327185
Myo6	myosin VI	-0.285228	4.53451	-4.27427	0.000314884	0.0194681	0.321504
Septin2	septin 2	-0.114539	8.36421	-4.26224	0.000324235	0.0199617	0.293946
Phpt1	phosphohistidine phosphatase 1	0.280514	5.42608	4.28705	0.00033408	0.0201489	0.281496
Ube2h	ubiquitin-conjugating enzyme E2H	-0.152434	6.43459	-4.25331	0.000331348	0.0201489	0.273514
C1qtnf6	C1q and tumor necrosis factor related protein 6	0.293984	4.0048	4.24945	0.000334472	0.0201489	0.264677
Raet1e	retinoic acid early transcript 1E	0.612919	2.34316	4.24629	0.000337053	0.0201489	0.257441
Prxl2a	peroxiredoxin like 2A	0.211414	5.09626	4.24497	0.000338137	0.0201489	0.254417
Gpr50	G-protein-coupled receptor 50	-0.52478	3.23529	-4.27342	0.000344154	0.0201489	0.253008
P3h1	prolyl 3-hydroxylase 1	-0.201914	5.52472	-4.24183	0.000340733	0.0201489	0.247217
Ttc12	tetratricopeptide repeat domain 12	0.48258	2.75431	4.23887	0.000343188	0.0201489	0.240457
Mylk	myosin, light polypeptide kinase	0.23745	5.01835	4.23856	0.00034345	0.0201489	0.239741
Mapk13	mitogen-activated protein kinase 13	0.420567	2.9918	4.23825	0.000343707	0.0201489	0.239036
Ipo7	importin 7	-0.129789	8.82379	-4.23669	0.000345015	0.0201489	0.23546
Heca	hdc homolog, cell cycle regulator	-0.218741	4.9506	-4.23644	0.000345228	0.0201489	0.234878
Mxi1	MAX interactor 1, dimerization protein	-0.225081	5.37306	-4.21952	0.000359724	0.0208867	0.196159
Rac2	Rac family small GTPase 2	0.986623	-0.0585194	4.21837	0.000360733	0.0208867	0.193521
Atp5j	ATP synthase, H+ transporting, mitochondrial F0 complex, subunit F	0.182718	6.71683	4.20777	0.000370151	0.0213473	0.169263
Dlx5	distal-less homeobox 5	-0.40354	3.29037	-4.20585	0.000371886	0.0213629	0.164861
Ptpn5	protein tyrosine phosphatase, non-receptor type 5	-0.703579	1.28372	-4.19866	0.000378447	0.0216546	0.1484
Cgn	cingulin	0.315093	4.45216	4.19455	0.000382247	0.0217866	0.138997
Igf2bp1	insulin-like growth factor 2 mRNA binding protein 1	0.14993	9.16122	4.21229	0.000392336	0.0221883	0.12689
Col15a1	collagen, type XV, alpha 1	-0.270972	4.8959	-4.18583	0.000390437	0.0221668	0.119047
Slc25a4	solute carrier family 25 (mitochondrial carrier, adenine nucleotide translocator), member 4	0.151593	8.79259	4.18576	0.000401662	0.022628	0.0974756
Tril	TLR4 interactor with leucine-rich repeats	-0.165412	6.6325	-4.1688	0.000406936	0.0227891	0.0800986
Nrbp2	nuclear receptor binding protein 2	-0.330849	4.03612	-4.16809	0.000407646	0.0227891	0.07846
C1qc	complement component 1, q subcomponent, C chain	1.87868	-1.20997	4.16619	0.000409526	0.0228068	0.0741309
Nckap1l	NCK associated protein 1 like	0.996497	0.315987	4.16216	0.000413559	0.0229439	0.0649093
Celf2	CUGBP, Elav-like family member 2	0.21197	6.10053	4.15858	0.000417177	0.0230569	0.0567134
Foxe3	forkhead box E3	-0.743865	1.38055	-4.15586	0.000419946	0.0230738	0.0504907
Btk	Bruton agammaglobulinemia tyrosine kinase	1.19558	-0.362922	4.15517	0.000420645	0.0230738	0.0489254
P2ry1	purinergic receptor P2Y, G-protein coupled 1	-0.705296	1.51822	-4.15311	0.00042276	0.0231029	0.0442075
Rgs9	regulator of G-protein signaling 9	0.451842	3.54338	4.16211	0.000425266	0.0231532	0.0437239
Acy3	aspartoacylase (aminoacylase) 3	0.726534	1.21614	4.14281	0.000433472	0.0235122	0.0206676
Slc38a5	solute carrier family 38, member 5	-0.836198	2.41006	-4.34926	0.000492477	0.0257553	0.0100761
Ank3	ankyrin 3, epithelial	0.173421	6.54779	4.13816	0.000438398	0.0236913	0.0100371
Rspo1	R-spondin 1	-0.306043	4.01338	-4.13602	0.000440687	0.0237272	0.00513835
Tle2	transducin-like enhancer of split 2	-0.67859	2.39108	-4.17576	0.000459651	0.0243883	-0.00915616
Gstm2	glutathione S-transferase, mu 2	0.474702	2.94837	4.12449	0.000453213	0.0242372	-0.0212243
Rbm39	RNA binding motif protein 39	-0.112885	8.90588	-4.12425	0.000453481	0.0242372	-0.0217808
Sema3b	sema domain, immunoglobulin domain (Ig), short basic domain, secreted, (semaphorin) 3B	0.373425	3.22883	4.12072	0.000457382	0.0243564	-0.029837
Zfp36l2	zinc finger protein 36, C3H type-like 2	-0.184284	6.92162	-4.1103	0.000470551	0.0248761	-0.0559597
Tspyl3	TSPY-like 3	0.409758	3.10708	4.10064	0.000480256	0.0252975	-0.0757287
Six1	sine oculis-related homeobox 1	-0.224651	5.35131	-4.09477	0.000487149	0.0255683	-0.08913
Nr6a1	nuclear receptor subfamily 6, group A, member 1	-0.194465	6.82884	-4.11117	0.000497508	0.0259255	-0.0975359
Nr1h5	nuclear receptor subfamily 1, group H, member 5	2.05459	3.5748	4.95363	0.000731594	0.0327445	-0.0994726
Fam13b	family with sequence similarity 13, member B	-0.226849	6.11632	-4.11494	0.000501924	0.0259701	-0.102488
Heph	hephaestin	0.181099	5.786	4.08294	0.000501354	0.0259701	-0.116155
Fcgr1	Fc receptor, IgG, high affinity I	1.61794	-1.52144	4.07953	0.000505531	0.0260643	-0.123954
Grb7	growth factor receptor bound protein 7	0.271281	4.01005	4.07125	0.000515792	0.0264275	-0.142845
Sema3g	sema domain, immunoglobulin domain (Ig), short basic domain, secreted, (semaphorin) 3G	0.352625	3.45673	4.06956	0.000517917	0.0264275	-0.146711
Slc16a2	solute carrier family 16 (monocarboxylic acid transporters), member 2	-0.31769	4.05527	-4.06949	0.000518009	0.0264275	-0.146877
Krt15	keratin 15	1.22142	0.985523	4.23702	0.000572062	0.0277307	-0.148514
Zfp748	zinc finger protein 748	-0.235441	4.70791	-4.06549	0.000523065	0.0265677	-0.156008
H1f3	H1.3 linker histone, cluster member	1.28885	-0.44782	4.06444	0.000524399	0.0265677	-0.158402
Khdc4	KH domain containing 4, pre-mRNA splicing factor	-0.328873	6.63703	-4.46744	0.000654243	0.0303049	-0.162038
Ak1	adenylate kinase 1	0.294756	4.38075	4.05659	0.000534493	0.0268713	-0.176323
Ogfr	opioid growth factor receptor	0.143308	7.35134	4.05605	0.0005352	0.0268713	-0.177566
Snapc5	small nuclear RNA activating complex, polypeptide 5	0.394453	3.7259	4.05549	0.000535917	0.0268713	-0.178823
Cyba	cytochrome b-245, alpha polypeptide	0.375718	3.73968	4.0534	0.000538653	0.0269128	-0.183609
Zfp608	zinc finger protein 608	0.160848	6.53266	4.05204	0.000540432	0.0269128	-0.186708
Tcn2	transcobalamin 2	0.251915	4.62824	4.05026	0.000542772	0.0269374	-0.190769
Ankrd45	ankyrin repeat domain 45	0.409413	2.94337	4.04382	0.000551329	0.0272693	-0.205471
Rrm2	ribonucleotide reductase M2	-0.108599	8.97258	-4.03519	0.000563006	0.0277307	-0.225167
Ly75	lymphocyte antigen 75	0.250792	5.40896	4.03267	0.000566453	0.0277307	-0.230903
Sinhcaf	SIN3-HDAC complex associated factor	0.14737	7.22453	4.03078	0.000569061	0.0277307	-0.235218
Camk1	calcium/calmodulin-dependent protein kinase I	0.293633	4.14248	4.02967	0.000570598	0.0277307	-0.237754
Mrps35	mitochondrial ribosomal protein S35	0.208046	5.4334	4.02895	0.000571599	0.0277307	-0.239399
Pstpip2	proline-serine-threonine phosphatase-interacting protein 2	0.663515	1.59157	4.02441	0.000577925	0.0279222	-0.249743
H2ac20	H2A clustered histone 20	1.67466	-1.70033	4.01859	0.00058615	0.0282261	-0.26302
Draxin	dorsal inhibitory axon guidance protein	-0.222984	5.33779	-4.01495	0.00059136	0.0283232	-0.271334
Trpm1	transient receptor potential cation channel, subfamily M, member 1	0.697313	1.2963	4.01447	0.000592049	0.0283232	-0.272428
Dclre1b	DNA cross-link repair 1B	-0.234476	5.0884	-4.01258	0.000594765	0.0283602	-0.276727
Mrpl54	mitochondrial ribosomal protein L54	0.235837	5.31019	4.00948	0.000599262	0.0284815	-0.283804
D17H6S56E-5	DNA segment, Chr 17, human D6S56E 5	0.689625	6.77701	4.79949	0.000890331	0.0362872	-0.29174
Lpar4	lysophosphatidic acid receptor 4	-0.215872	4.78031	-4.00121	0.000611405	0.0289213	-0.30265
Nectin4	nectin cell adhesion molecule 4	1.00259	0.18097	4.00049	0.000612479	0.0289213	-0.304297
Acat1	acetyl-Coenzyme A acetyltransferase 1	-0.197856	4.95314	-3.99368	0.000622677	0.029308	-0.319809
Barhl1	BarH like homeobox 1	-0.714745	1.34918	-3.97965	0.000644235	0.0302252	-0.351774
D430019H16Rik	RIKEN cDNA D430019H16 gene	-0.234871	5.31262	-3.97513	0.000651348	0.0303049	-0.362086
Fhod3	formin homology 2 domain containing 3	0.218925	5.45234	3.97447	0.000652382	0.0303049	-0.363575
Ctnnd2	catenin (cadherin associated protein), delta 2	0.298287	4.40198	3.97352	0.000653894	0.0303049	-0.36575
Sim1	single-minded family bHLH transcription factor 1	-0.394396	2.79036	-3.96745	0.000663583	0.0304872	-0.379562
Zfp385a	zinc finger protein 385A	0.142048	6.60436	3.96739	0.000663681	0.0304872	-0.3797
Mt1	metallothionein 1	0.322739	3.9097	3.96692	0.000664446	0.0304872	-0.380782
Pcgf2	polycomb group ring finger 2	-0.158519	6.53143	-3.96344	0.000670072	0.030649	-0.388699
Vav1	vav 1 oncogene	1.22166	-0.844228	3.95159	0.000689611	0.0314441	-0.415684
Selenbp1	selenium binding protein 1	0.653402	1.39933	3.94884	0.000694221	0.0315557	-0.421938
Trim29	tripartite motif-containing 29	0.613687	1.64507	3.94462	0.000701358	0.0317811	-0.431541
N4bp3	NEDD4 binding protein 3	0.242428	4.43737	3.94202	0.000705795	0.0318832	-0.43746
Lhfpl4	lipoma HMGIC fusion partner-like protein 4	-0.301102	4.32794	-3.93468	0.000718461	0.0323551	-0.454155
Atp5e	ATP synthase, H+ transporting, mitochondrial F1 complex, epsilon subunit	0.238748	6.0884	4.00571	0.000756569	0.0330512	-0.45861
Rcbtb2	regulator of chromosome condensation (RCC1) and BTB (POZ) domain containing protein 2	0.10823	7.68639	3.92735	0.000731342	0.0327445	-0.470832
Nrp2	neuropilin 2	-0.160393	7.35242	-3.9237	0.000737839	0.032923	-0.479133
Nnt	nicotinamide nucleotide transhydrogenase	0.142141	6.60554	3.92151	0.00074178	0.0329979	-0.484133
Cpne8	copine VIII	0.550668	2.20769	3.91945	0.000745484	0.0330486	-0.488807
Itga6	integrin alpha 6	0.161923	7.11184	3.91796	0.000748188	0.0330486	-0.492204
Rab5a	RAB5A, member RAS oncogene family	-0.155612	6.32705	-3.91711	0.000749714	0.0330486	-0.494116
Ccng2	cyclin G2	-0.211728	5.50886	-3.9135	0.000756301	0.0330512	-0.502325
Zfta	zinc finger translocation associated	-0.154007	7.34955	-3.91348	0.000756342	0.0330512	-0.502375
Serping1	serine (or cysteine) peptidase inhibitor, clade G, member 1	0.292988	3.6787	3.91095	0.000760994	0.0331165	-0.508129
Psmb10	proteasome (prosome, macropain) subunit, beta type 10	0.443049	3.06561	3.91008	0.000762604	0.0331165	-0.510112
Ndufb2	NADH:ubiquinone oxidoreductase subunit B2	0.244446	4.71705	3.908	0.000766454	0.0331849	-0.514837
Adcy8	adenylate cyclase 8	-0.811948	1.05478	-3.90263	0.000776485	0.0335198	-0.527037
Meis1	Meis homeobox 1	-0.149226	6.73945	-3.90086	0.000779823	0.0335646	-0.531062
Zic3	zinc finger protein of the cerebellum 3	-0.357964	4.24361	-3.92552	0.000793246	0.0338603	-0.531544
Pianp	PILR alpha associated neural protein	-0.418892	2.78748	-3.89937	0.000782645	0.033587	-0.534451
Stk39	serine/threonine kinase 39	-0.145676	6.3469	-3.8936	0.000793655	0.0338603	-0.547556
Notch3	notch 3	0.143684	7.94558	3.88965	0.000801289	0.0340863	-0.556536
Rlbp1	retinaldehyde binding protein 1	1.36507	-1.06327	3.88391	0.0008125	0.0342916	-0.569569
Abcc10	ATP-binding cassette, sub-family C (CFTR/MRP), member 10	0.413432	3.66942	3.89916	0.000822163	0.0342916	-0.570704
Atp6v1f	ATPase, H+ transporting, lysosomal V1 subunit F	0.277709	4.88851	3.88199	0.000816299	0.0342916	-0.573944
Cdh10	cadherin 10	-0.843751	0.929883	-3.88126	0.000817744	0.0342916	-0.575602
Pde5a	phosphodiesterase 5A, cGMP-specific	-0.18517	5.34859	-3.88097	0.00081832	0.0342916	-0.576264
Uhrf2	ubiquitin-like, containing PHD and RING finger domains 2	-0.123213	7.39739	-3.87859	0.000823039	0.0342916	-0.581656
Capza1	capping actin protein of muscle Z-line subunit alpha 1	-0.151721	6.95858	-3.87845	0.000823314	0.0342916	-0.581969
Ubash3a	ubiquitin associated and SH3 domain containing, A	1.07475	0.00917487	3.87765	0.000824917	0.0342916	-0.583794
Fgb	fibrinogen beta chain	-2.33567	-0.126563	-4.27884	0.00106097	0.0397961	-0.594522
Fcho2	FCH domain only 2	-0.188918	5.76725	-3.87029	0.000839751	0.0348091	-0.600509
Cox6b1	cytochrome c oxidase, subunit 6B1	0.197828	6.66997	3.90588	0.000866498	0.0355142	-0.60591
Epop	elongin BC and polycomb repressive complex 2 associated protein	-0.186225	6.49956	-3.8646	0.000851392	0.035111	-0.613419
Lmo4	LIM domain only 4	-0.147579	6.72012	-3.86438	0.000851847	0.035111	-0.61392
Wdfy4	WD repeat and FYVE domain containing 4	0.998445	-0.111734	3.86062	0.000859636	0.0353322	-0.622455
Rbm42	RNA binding motif protein 42	0.146136	6.52102	3.85375	0.000874051	0.0357235	-0.638047
Tmem255a	transmembrane protein 255A	0.280715	4.5477	3.8447	0.0008934	0.0363109	-0.658575
Ptma	prothymosin alpha	0.181365	10.4863	4.12855	0.0010746	0.0400869	-0.663727
Acyp2	acylphosphatase 2, muscle type	0.596358	1.75838	3.84147	0.000900393	0.0364934	-0.665883
Renbp	renin binding protein	0.420713	3.41764	3.83743	0.000909235	0.0367497	-0.675044
Cpne1	copine I	-0.140383	7.20771	-3.83563	0.000913222	0.0368089	-0.679146
Mn1	meningioma 1	-0.198233	6.25057	-3.83678	0.000926949	0.0369104	-0.68942
Mea1	male enhanced antigen 1	0.189013	5.34747	3.83094	0.00092363	0.0369104	-0.689767
Iftap	intraflagellar transport associated protein	0.269957	4.33367	3.83076	0.00092403	0.0369104	-0.690174
Stk38l	serine/threonine kinase 38 like	-0.242362	4.17784	-3.82981	0.000926153	0.0369104	-0.692324
Foxl1	forkhead box L1	-0.432867	2.33675	-3.82881	0.00092839	0.0369104	-0.694585
Pde3b	phosphodiesterase 3B, cGMP-inhibited	-0.155265	6.34881	-3.82594	0.000934855	0.0370665	-0.701089
Rnf122	ring finger protein 122	-0.160882	5.76363	-3.81721	0.000954814	0.0377553	-0.720886
Ndnf	neuron-derived neurotrophic factor	-0.250026	4.74126	-3.81583	0.000957996	0.0377787	-0.724004
Cpne3	copine III	-0.158009	6.00382	-3.81333	0.000963817	0.0379058	-0.72968
Dlx2	distal-less homeobox 2	-0.310414	4.52388	-3.81855	0.000973086	0.0380216	-0.733964
Lhpp	phospholysine phosphohistidine inorganic pyrophosphate phosphatase	0.307031	4.49182	3.81022	0.000974579	0.0380216	-0.739324
Crocc	ciliary rootlet coiled-coil, rootletin	0.178618	6.42648	3.8089	0.000974176	0.0380216	-0.739697
Aars2	alanyl-tRNA synthetase 2, mitochondrial	0.163946	5.57631	3.80655	0.000979739	0.038121	-0.745032
Hltf	helicase-like transcription factor	-0.198256	5.26131	-3.80533	0.000982635	0.038132	-0.747798
Raet1d	retinoic acid early transcript delta	0.553402	2.62903	3.81713	0.00100004	0.0386021	-0.754503
Filip1	filamin A interacting protein 1	0.287302	4.20309	3.80143	0.000991925	0.0383904	-0.756614
Rpl28	ribosomal protein L28	-0.334887	5.44636	-4.00568	0.00114851	0.0418947	-0.765447
Nsg2	neuron specific gene family member 2	0.252412	4.82711	3.79139	0.00101629	0.0389888	-0.779348
Hnf1b	HNF1 homeobox B	-0.584905	1.39763	-3.78977	0.00102027	0.0389888	-0.78301
Itga3	integrin alpha 3	0.170042	6.3364	3.7877	0.0010254	0.0389888	-0.787704
Hnrnpa2b1	heterogeneous nuclear ribonucleoprotein A2/B1	-0.0980982	10.8503	-3.78766	0.00102548	0.0389888	-0.78778
Scube2	signal peptide, CUB domain, EGF-like 2	-0.301999	4.48192	-3.78744	0.00102602	0.0389888	-0.788275
Hoxd10	homeobox D10	-0.357886	3.49953	-3.78689	0.00102741	0.0389888	-0.789536
Gsx2	GS homeobox 2	-1.00653	-0.0715307	-3.78634	0.00102876	0.0389888	-0.790773
Pgm1	phosphoglucomutase 1	0.252611	6.33677	3.94234	0.00115476	0.0420178	-0.7982
Slc13a4	solute carrier family 13 (sodium/sulfate symporters), member 4	0.737935	0.812217	3.78217	0.00103917	0.0392811	-0.800197
Plec	plectin	0.179532	6.35978	3.77964	0.00104556	0.0394204	-0.805937
Sec61b	Sec61 beta subunit	0.228818	5.60389	3.7851	0.0010538	0.0396289	-0.808788
B9d2	B9 protein domain 2	0.333003	3.3414	3.76937	0.0010718	0.0400869	-0.829156
Chka	choline kinase alpha	-0.181836	5.614	-3.7671	0.0010777	0.0400869	-0.834296
Sgk1	serum/glucocorticoid regulated kinase 1	0.284548	3.9221	3.76567	0.00108141	0.0400869	-0.837509
Tmem200b	transmembrane protein 200B	-0.341734	3.71284	-3.76527	0.00108247	0.0400869	-0.838424
Guf1	GUF1 homolog, GTPase	-0.163389	5.95943	-3.75901	0.00109895	0.0404958	-0.85257
Foxj1	forkhead box J1	0.435217	2.73816	3.75897	0.00109906	0.0404958	-0.852665
Speg	SPEG complex locus	0.176969	5.83162	3.75422	0.00111172	0.0408592	-0.863391
Ptpmt1	protein tyrosine phosphatase, mitochondrial 1	0.264618	4.67888	3.74722	0.00113067	0.0414513	-0.879213
Ndufb4c	NADH:ubiquinone oxidoreductase subunit B4C	0.262366	3.87956	3.74123	0.00114713	0.0418947	-0.892744
Sfrp5	secreted frizzled-related sequence protein 5	-0.574289	2.03224	-3.73052	0.00117715	0.0427259	-0.916917
Ppat	phosphoribosyl pyrophosphate amidotransferase	-0.13996	7.42935	-3.72809	0.00118405	0.0427831	-0.922386
Nlrc3	NLR family, CARD domain containing 3	0.550287	1.38434	3.72736	0.00118614	0.0427831	-0.924032
Arhgef26	Rho guanine nucleotide exchange factor (GEF) 26	-0.210721	4.78853	-3.72688	0.00118752	0.0427831	-0.925126
Uqcrq	ubiquinol-cytochrome c reductase, complex III subunit VII	0.22585	5.64986	3.73878	0.0011993	0.0431009	-0.925929
Rhobtb3	Rho-related BTB domain containing 3	-0.110428	7.74248	-3.72127	0.00120369	0.0431525	-0.93778
Olfm2	olfactomedin 2	0.39564	3.12101	3.71494	0.00122221	0.0437007	-0.952063
Col23a1	collagen, type XXIII, alpha 1	-0.202283	5.94501	-3.71508	0.00122497	0.0437007	-0.953601
Scara3	scavenger receptor class A, member 3	0.245153	4.31956	3.70973	0.00123765	0.0439608	-0.963811
Pax3	paired box 3	-0.199548	5.52598	-3.70951	0.00123829	0.0439608	-0.964291
Ssc4d	scavenger receptor cysteine rich family, 4 domains	0.606887	1.36334	3.70793	0.00124302	0.0440216	-0.967858
Abr	active BCR-related gene	0.148811	6.72905	3.70611	0.00124848	0.0441079	-0.971957
Tubb4a	tubulin, beta 4A class IVA	0.218417	4.89874	3.70426	0.00125406	0.0441981	-0.97613
Macc1	metastasis associated in colon cancer 1	0.807772	0.813597	3.70203	0.00126084	0.0443298	-0.981171
Arid1a	AT rich interactive domain 1A (SWI-like)	0.170277	8.86603	3.83681	0.0013912	0.0466647	-0.98289
Pgam1	phosphoglycerate mutase 1	0.141097	8.60208	3.71747	0.00128775	0.0448437	-0.988042
Ythdf3	YTH N6-methyladenosine RNA binding protein 3	-0.119461	7.57246	-3.69656	0.00127754	0.044809	-0.993477
Lcp1	lymphocyte cytosolic protein 1	0.22205	4.73847	3.69512	0.00128199	0.0448437	-0.996731
Lin9	lin-9 DREAM MuvB core complex component	-0.24036	4.51357	-3.69413	0.00128506	0.0448437	-0.99897
Ccdc182	coiled-coil domain containing 182	0.678729	1.19105	3.69211	0.00129131	0.0448608	-1.00351
Kif20a	kinesin family member 20A	-0.111233	7.771	-3.6897	0.00129884	0.0450152	-1.00894
Ptpn7	protein tyrosine phosphatase, non-receptor type 7	0.612453	1.45812	3.68771	0.00130507	0.0450462	-1.01341
Zscan10	zinc finger and SCAN domain containing 10	-0.449183	2.33899	-3.68744	0.00130591	0.0450462	-1.01402
Lrrc55	leucine rich repeat containing 55	0.665219	1.27936	3.68377	0.00131753	0.0452526	-1.0223
Ccnt1	cyclin T1	-0.153157	6.59283	-3.68212	0.00132276	0.0452526	-1.02601
Nptx1	neuronal pentraxin 1	-0.647678	1.28666	-3.68187	0.00132356	0.0452526	-1.02657
Ypel2	yippee like 2	-0.352262	3.23636	-3.68164	0.0013243	0.0452526	-1.02709
Unc5b	unc-5 netrin receptor B	-0.157525	6.48769	-3.67865	0.00133386	0.0454728	-1.03382
Ufc1	ubiquitin-fold modifier conjugating enzyme 1	0.190566	5.59863	3.67389	0.00134922	0.045889	-1.04452
Ctsd	cathepsin D	0.1191	6.95828	3.67098	0.00135871	0.0461045	-1.05108
Ulk1	unc-51 like kinase 1	-0.138452	6.86164	-3.66769	0.00136952	0.0463634	-1.05848
Hras	Harvey rat sarcoma virus oncogene	0.182805	5.99186	3.66434	0.00138059	0.046541	-1.06601
Tlx1	T cell leukemia, homeobox 1	-0.508059	1.72788	-3.66418	0.00138114	0.046541	-1.06638
Krt7	keratin 7	0.289551	4.40878	3.66116	0.00139121	0.0466647	-1.07317
Lfng	LFNG O-fucosylpeptide 3-beta-N-acetylglucosaminyltransferase	-0.165457	5.54631	-3.6585	0.00140012	0.0467958	-1.07914
Zbtb16	zinc finger and BTB domain containing 16	-0.160659	6.45676	-3.65809	0.00140153	0.0467958	-1.08008
Cd151	CD151 antigen	0.176345	5.9924	3.65467	0.00141311	0.0470746	-1.08777
H3c3	H3 clustered histone 3	0.770146	0.637927	3.65185	0.00142273	0.0472037	-1.09411
Emx1	empty spiracles homeobox 1	-0.620153	1.15211	-3.6504	0.00142769	0.0472037	-1.09736
Bicc1	BicC family RNA binding protein 1	-0.243779	4.86894	-3.65004	0.00142892	0.0472037	-1.09816
Arhgap30	Rho GTPase activating protein 30	1.31199	-0.62844	3.64961	0.00143039	0.0472037	-1.09912
Fbxl20	F-box and leucine-rich repeat protein 20	-0.159371	5.6255	-3.64881	0.00143316	0.0472037	-1.10093
Gulp1	GULP, engulfment adaptor PTB domain containing 1	-0.172714	5.08756	-3.64764	0.00143721	0.0472305	-1.10357
Selenow	selenoprotein W	0.15345	7.04593	3.64655	0.00144097	0.0472477	-1.10601
Hsp90b1	heat shock protein 90, beta (Grp94), member 1	-0.106942	10.1925	-3.64117	0.00145974	0.0477296	-1.11811
Ccdc12	coiled-coil domain containing 12	0.235314	4.55234	3.64046	0.00146221	0.0477296	-1.11969
Slc29a4	solute carrier family 29 (nucleoside transporters), member 4	-0.28628	3.99277	-3.63916	0.0014668	0.0477724	-1.12261
Podn	podocan	-0.963008	0.302445	-3.63346	0.00148705	0.0481125	-1.13542
Gclc	glutamate-cysteine ligase, catalytic subunit	-0.1845	6.07105	-3.63219	0.00149157	0.0481125	-1.13825
Gm10033	predicted gene 10033	-0.255922	4.31945	-3.63176	0.00149311	0.0481125	-1.13922
Adcy1	adenylate cyclase 1	0.220598	4.57124	3.63174	0.00149321	0.0481125	-1.13928
Chl1	cell adhesion molecule L1-like	0.508849	1.81912	3.63159	0.00149373	0.0481125	-1.13961
5430403G16Rik	RIKEN cDNA 5430403G16 gene	-0.528485	2.31169	-3.63031	0.00149835	0.0481166	-1.14249
Fgf7	fibroblast growth factor 7	-1.24745	-1.17331	-3.62972	0.00150045	0.0481166	-1.1438
Cox6c	cytochrome c oxidase subunit 6C	0.203549	6.12516	3.65348	0.00153187	0.0486446	-1.14548
Col18a1	collagen, type XVIII, alpha 1	0.0984742	9.02788	3.62871	0.00150412	0.0481284	-1.14608
Mthfd1l	methylenetetrahydrofolate dehydrogenase (NADP+ dependent) 1-like	0.19305	6.97036	3.70411	0.00161178	0.0493064	-1.15455
Npr3	natriuretic peptide receptor 3	-0.244324	5.13769	-3.62575	0.00152077	0.048555	-1.15547
Polr2f	polymerase (RNA) II (DNA directed) polypeptide F	0.19795	5.71263	3.62174	0.0015295	0.0486446	-1.16171
Ptgfr	prostaglandin F receptor	-0.536095	1.7185	-3.62063	0.00153358	0.0486446	-1.1642
Slc40a1	solute carrier family 40 (iron-regulated transporter), member 1	-0.445794	2.71947	-3.61709	0.00154668	0.0489536	-1.17214
Lzic	leucine zipper and CTNNBIP1 domain containing	0.17786	5.5045	3.61345	0.00156027	0.0492768	-1.18031
Dctn3	dynactin 3	0.265206	4.71676	3.61182	0.00156639	0.0493001	-1.18397
Calca	calcitonin/calcitonin-related polypeptide, alpha	-0.892874	0.567098	-3.61088	0.00156993	0.0493001	-1.18608
Atp6v0e2	ATPase, H+ transporting, lysosomal V0 subunit E2	0.302887	3.8704	3.60921	0.00157623	0.0493001	-1.18982
Upk3b	uroplakin 3B	-0.423292	2.87729	-3.60895	0.00157722	0.0493001	-1.1904
D16Ertd472e	DNA segment, Chr 16, ERATO Doi 472, expressed	-0.210337	5.32609	-3.60791	0.00158118	0.0493001	-1.19274
Anp32a	acidic (leucine-rich) nuclear phosphoprotein 32 family, member A	0.110391	9.02784	3.60788	0.00158128	0.0493001	-1.1928
Gm11127	predicted gene 11127	-0.91367	0.932305	-3.63122	0.00161527	0.0493064	-1.19492
Pcyt1b	phosphate cytidylyltransferase 1, choline, beta isoform	0.393408	3.2953	3.60555	0.00159017	0.0493064	-1.19804
Klhl30	kelch-like 30	0.523069	2.16521	3.60491	0.00159262	0.0493064	-1.19947
Adamts12	a disintegrin-like and metallopeptidase (reprolysin type) with thrombospondin type 1 motif, 12	0.440943	4.60338	3.84006	0.00189327	0.0548108	-1.2013
Eef2	eukaryotic translation elongation factor 2	-0.0793522	11.7037	-3.60335	0.00159859	0.0493064	-1.20296
Nkx2-5	NK2 homeobox 5	-0.380178	3.34849	-3.60312	0.00159946	0.0493064	-1.20348
Actn3	actinin alpha 3	0.447	2.11146	3.60121	0.00160682	0.0493064	-1.20776
Lmx1b	LIM homeobox transcription factor 1 beta	-0.242063	5.03165	-3.60118	0.00160694	0.0493064	-1.20783
Hoxa7	homeobox A7	0.26497	4.3243	3.59999	0.00161151	0.0493064	-1.21048
Aagab	alpha- and gamma-adaptin binding protein	0.156173	6.17008	3.59975	0.00161246	0.0493064	-1.21103
Hoxd11	homeobox D11	-0.255647	4.18414	-3.59701	0.00162308	0.0494412	-1.21716
Syt13	synaptotagmin XIII	0.334232	3.21901	3.59584	0.00162767	0.0494777	-1.2198
Prdx1	peroxiredoxin 1	0.150049	8.23352	3.63206	0.00168351	0.0502572	-1.22354
Adamts19	a disintegrin-like and metallopeptidase (reprolysin type) with thrombospondin type 1 motif, 19	-0.259185	3.86186	-3.59376	0.00163581	0.0496217	-1.22445
Hcls1	hematopoietic cell specific Lyn substrate 1	0.699422	0.960726	3.59077	0.00164758	0.0498751	-1.23114
Prdm6	PR domain containing 6	-0.43297	2.70271	-3.58809	0.00165823	0.0500285	-1.23716
Tardbp	TAR DNA binding protein	-0.0976635	9.55126	-3.58777	0.0016595	0.0500285	-1.23787
Tshz1	teashirt zinc finger family member 1	-0.142861	6.66155	-3.58629	0.00166538	0.0500927	-1.24117
Jcad	junctional cadherin 5 associated	-0.22478	4.95098	-3.58551	0.0016685	0.0500927	-1.24292
Nkx1-2	NK1 homeobox 2	-0.429969	2.1544	-3.58452	0.00167248	0.050109	-1.24514
Rbm25	RNA binding motif protein 25	-0.111958	8.31661	-3.58158	0.00168431	0.0502572	-1.25172
Tma7-ps	translational machinery associated 7 homolog (S. cerevisiae), pseudogene	0.180037	6.17546	3.57753	0.00170073	0.0506436	-1.26078
Afg3l1	AFG3-like AAA ATPase 1	0.12205	6.83359	3.57451	0.00171311	0.0509082	-1.26754
Wnt6	wingless-type MMTV integration site family, member 6	0.254195	4.56829	3.5731	0.00171891	0.050977	-1.2707
Hook3	hook microtubule tethering protein 3	-0.25161	6.64584	-3.77217	0.00201077	0.0562675	-1.27641
Thtpa	thiamine triphosphatase	0.187549	4.97044	3.56988	0.00173224	0.051268	-1.2779
Pusl1	pseudouridylate synthase-like 1	-0.274915	3.96398	-3.56522	0.00175169	0.0517386	-1.28832
Gng5	G protein subunit gamma 5	0.220427	5.69776	3.58299	0.0018048	0.0530924	-1.2992
Utp14b	UTP14B small subunit processome component	0.315227	3.91096	3.5581	0.00178186	0.0525234	-1.30425
Elfn1	leucine rich repeat and fibronectin type III, extracellular 1	-0.581835	1.13669	-3.55138	0.00181078	0.0531611	-1.31927
Cyb5r3	cytochrome b5 reductase 3	0.112493	7.38543	3.54844	0.00182358	0.0534294	-1.32584
Pitx1	paired-like homeodomain transcription factor 1	-0.498992	4.59674	-3.85021	0.00227907	0.0595948	-1.32779
Rps27a	ribosomal protein S27A	0.18962	5.61303	3.54442	0.00184121	0.0537531	-1.33481
Dmrtb1	DMRT-like family B with proline-rich C-terminal, 1	0.825261	0.828975	3.54392	0.0018434	0.0537531	-1.33592
Cpa2	carboxypeptidase A2, pancreatic	-0.361117	3.16899	-3.54341	0.00184568	0.0537531	-1.33707
Pno1	partner of NOB1 homolog	0.154387	6.6895	3.54246	0.00184987	0.0537677	-1.33918
Ascl1	achaete-scute family bHLH transcription factor 1	-0.233462	4.30051	-3.54005	0.00186058	0.0539716	-1.34457
Nrip1	nuclear receptor interacting protein 1	0.142662	6.7061	3.53173	0.00189799	0.0548388	-1.36313
Ermardl2	ER membrane associated RNA degradation like 2	-0.377413	3.69847	-3.54605	0.00193071	0.0554546	-1.36684
Gimap9	GTPase, IMAP family member 9	0.444776	2.12403	3.52604	0.001924	0.0554546	-1.37582
Tie1	tyrosine kinase with immunoglobulin-like and EGF-like domains 1	0.165109	5.68713	3.52519	0.00192793	0.0554546	-1.37772
Rpe	ribulose-5-phosphate-3-epimerase	-0.202728	5.59421	-3.52357	0.00193543	0.0554719	-1.38134
Txlnb	taxilin beta	0.395987	2.74215	3.52282	0.00193891	0.0554719	-1.38301
Ndufv3	NADH:ubiquinone oxidoreductase core subunit V3	0.235461	5.17923	3.52307	0.00195063	0.0555935	-1.38704
H1f4	H1.4 linker histone, cluster member	1.59585	0.079186	3.70735	0.00225033	0.059428	-1.38746
Cox6a1	cytochrome c oxidase subunit 6A1	0.135323	6.77072	3.52027	0.00195078	0.0555935	-1.3887
Shmt2	serine hydroxymethyltransferase 2 (mitochondrial)	0.142949	7.34898	3.5179	0.00196185	0.0557768	-1.39397
Taldo1	transaldolase 1	0.14537	6.99378	3.51726	0.00196486	0.0557768	-1.3954
Chordc1	cysteine and histidine-rich domain (CHORD)-containing, zinc-binding protein 1	-0.156511	6.93059	-3.51358	0.00198226	0.0560567	-1.40361
Rabepk	Rab9 effector protein with kelch motifs	0.224206	4.4395	3.51354	0.0019824	0.0560567	-1.40368
Itgb8	integrin beta 8	-0.205386	5.37624	-3.5108	0.00199545	0.0562629	-1.40979
Hemk1	HemK methyltransferase family member 1	0.218454	4.33955	3.50984	0.00200007	0.0562629	-1.41195
Coa7	cytochrome c oxidase assembly factor 7	0.184506	5.08115	3.50939	0.0020022	0.0562629	-1.41294
Scg2	secretogranin II	1.60269	-1.10501	3.51811	0.00201721	0.0562675	-1.41308
Npat	nuclear protein in the AT region	-0.162096	5.79467	-3.50878	0.00200512	0.0562629	-1.4143
G2e3	G2/M-phase specific E3 ubiquitin ligase	-0.155096	6.58602	-3.50576	0.00201963	0.0562675	-1.42102
Rybp	RING1 and YY1 binding protein	-0.138989	6.10231	-3.50554	0.00202071	0.0562675	-1.42152
Tmem33	transmembrane protein 33	-0.120138	7.05648	-3.50169	0.00203939	0.0565293	-1.43009
Cx3cr1	chemokine (C-X3-C motif) receptor 1	1.59143	0.207421	3.70785	0.00239312	0.0616898	-1.43011
Folr1	folate receptor 1 (adult)	0.657351	1.18891	3.50054	0.00204502	0.0565293	-1.43266
Kcnn1	potassium intermediate/small conductance calcium-activated channel, subfamily N, member 1	-0.395975	3.08707	-3.50047	0.00204533	0.0565293	-1.4328
Yes1	YES proto-oncogene 1, Src family tyrosine kinase	-0.146868	5.91452	-3.50042	0.00204561	0.0565293	-1.43293
Paxbp1	PAX3 and PAX7 binding protein 1	-0.185209	6.64243	-3.54019	0.00212025	0.0575029	-1.43496
Wdr6	WD repeat domain 6	0.0946408	8.49636	3.49626	0.00206603	0.0569857	-1.44218
Otx1	orthodenticle homeobox 1	-0.307732	4.55539	-3.53283	0.00213851	0.0577832	-1.44503
Pcdhgb8	protocadherin gamma subfamily B, 8	0.644907	1.70271	3.4921	0.00208665	0.0574432	-1.45143
Zmym2	zinc finger, MYM-type 2	-0.117979	7.52461	-3.49116	0.00209134	0.0574432	-1.45352
Ebf3	early B cell factor 3	-0.19766	5.83007	-3.49304	0.00210324	0.0574432	-1.45634
Tnni2	troponin I, skeletal, fast 2	0.699195	0.723149	3.4895	0.00209965	0.0574432	-1.45722
Igfbp4	insulin-like growth factor binding protein 4	0.110254	8.81839	3.48844	0.00210497	0.0574432	-1.45957
Sash3	SAM and SH3 domain containing 3	1.13062	-0.88892	3.48819	0.00210624	0.0574432	-1.46013
Twist1	twist basic helix-loop-helix transcription factor 1	-0.148465	7.36806	-3.49073	0.00211484	0.0574629	-1.46146
Kctd13	potassium channel tetramerisation domain containing 13	0.275019	3.64143	3.48672	0.00211366	0.0574629	-1.46341
Mpo	myeloperoxidase	1.29607	0.128976	3.57027	0.00227181	0.0595116	-1.46595
Lipg	lipase, endothelial	0.405982	2.59681	3.48335	0.00213072	0.0576797	-1.47089
Ndufb1	NADH:ubiquinone oxidoreductase subunit B1	0.323343	4.534	3.54188	0.0022401	0.05932	-1.47195
Rabac1	Rab acceptor 1 (prenylated)	0.28314	4.11195	3.4803	0.00214632	0.0578872	-1.47769
3425401B19Rik	RIKEN cDNA 3425401B19 gene	0.520166	1.72058	3.47844	0.00215588	0.0580378	-1.48183
Col6a1	collagen, type VI, alpha 1	0.31333	3.52172	3.47765	0.00215991	0.0580392	-1.48357
Nelfe	negative elongation factor complex member E, Rdbp	0.152721	6.25797	3.47519	0.00217267	0.0581691	-1.48905
Smc4	structural maintenance of chromosomes 4	-0.0911709	8.65925	-3.47518	0.00217272	0.0581691	-1.48907
Bdh2	3-hydroxybutyrate dehydrogenase, type 2	0.63141	1.28838	3.47322	0.0021829	0.0583346	-1.49342
Ddx17	DEAD box helicase 17	-0.118475	9.81432	-3.49315	0.002221	0.0589211	-1.49372
Scrn2	secernin 2	0.216096	4.58494	3.47005	0.00219946	0.0586697	-1.50046
Drap1	Dr1 associated protein 1 (negative cofactor 2 alpha)	0.173351	6.36427	3.47003	0.00221042	0.0587471	-1.50387
Epdr1	ependymin related protein 1 (zebrafish)	-0.231979	3.86087	-3.46807	0.00220992	0.0587471	-1.50488
Fras1	Fraser extracellular matrix complex subunit 1	0.360833	5.93158	3.77486	0.00282075	0.0669055	-1.51205
Hdac11	histone deacetylase 11	0.198299	4.6893	3.45891	0.00225874	0.059428	-1.52522
Fzd1	frizzled class receptor 1	-0.138054	6.01314	-3.45864	0.00226016	0.059428	-1.5258
Mrps14	mitochondrial ribosomal protein S14	0.215794	5.28565	3.45858	0.00226047	0.059428	-1.52593
Timm17b	translocase of inner mitochondrial membrane 17b	0.188963	5.23502	3.45699	0.00226907	0.0595116	-1.52946
P3h3	prolyl 3-hydroxylase 3	-0.208853	5.07366	-3.45088	0.00230237	0.0600963	-1.54302
Ndufb9	NADH:ubiquinone oxidoreductase subunit B9	0.188795	6.13917	3.45418	0.0023963	0.0616898	-1.56837
Sult5a1	sulfotransferase family 5A, member 1	0.727976	0.926335	3.43924	0.00236717	0.0616773	-1.56884
Taf7	TATA-box binding protein associated factor 7	0.182046	5.63236	3.438	0.00237418	0.0616898	-1.57159
Hadh	hydroxyacyl-Coenzyme A dehydrogenase	0.113321	6.90589	3.43628	0.00238392	0.0616898	-1.5754
Med25	mediator complex subunit 25	-0.103437	7.71652	-3.43437	0.00239478	0.0616898	-1.57963
Tnnt3	troponin T3, skeletal, fast	0.484789	1.76783	3.43426	0.00239543	0.0616898	-1.57988
Npr2	natriuretic peptide receptor 2	-0.25298	4.55419	-3.43394	0.00239724	0.0616898	-1.58058
St6gal2	beta galactoside alpha 2,6 sialyltransferase 2	-0.292334	4.05659	-3.43302	0.00240247	0.0617156	-1.58261
Ush1c	USH1 protein network component harmonin	0.505534	1.76041	3.43056	0.0024166	0.0619265	-1.58806
Apcdd1	adenomatosis polyposis coli down-regulated 1	-0.165167	6.27935	-3.42972	0.00242145	0.0619265	-1.58993
Myl6b	myosin, light polypeptide 6B	0.382558	2.54898	3.42938	0.00242341	0.0619265	-1.59068
Ankle1	ankyrin repeat and LEM domain containing 1	-0.322654	4.31729	-3.46362	0.00250356	0.0631824	-1.5927
Plk1	polo like kinase 1	-0.118108	7.68567	-3.42709	0.00243668	0.0621156	-1.59576
Smim7	small integral membrane protein 7	0.139399	6.09188	3.42616	0.00244205	0.0621156	-1.59781
Ppig	peptidyl-prolyl isomerase G (cyclophilin G)	-0.122575	7.5966	-3.4259	0.00244359	0.0621156	-1.59839
Megf6	multiple EGF-like-domains 6	0.158744	6.67035	3.42386	0.00245546	0.0623088	-1.6029
Lonp1	lon peptidase 1, mitochondrial	0.121387	7.34754	3.42183	0.00246739	0.0625029	-1.60741
Rem2	rad and gem related GTP binding protein 2	0.532435	2.98021	3.50226	0.00265143	0.0657942	-1.60972
Il20rb	interleukin 20 receptor beta	0.922148	0.210046	3.41957	0.00248072	0.0627317	-1.61242
Ivns1abp	influenza virus NS1A binding protein	-0.100295	9.18626	-3.4151	0.00250721	0.0631824	-1.62229
Col5a2	collagen, type V, alpha 2	0.375742	6.88229	3.81115	0.0034077	0.0735857	-1.62637
Prdm5	PR domain containing 5	0.241522	4.22888	3.41249	0.00252287	0.0634676	-1.62808
Mpzl2	myelin protein zero-like 2	0.326252	3.32948	3.41166	0.00252785	0.0634833	-1.62991
Polh	polymerase (DNA directed), eta (RAD 30 related)	-0.203347	4.68318	-3.40961	0.00254016	0.063683	-1.63443
Tmsb4x	thymosin, beta 4, X chromosome	0.144725	8.76546	3.4749	0.00268872	0.0659214	-1.63474
Gpr137b	G protein-coupled receptor 137B	-0.27772	3.84371	-3.40422	0.00257296	0.0643945	-1.64636
H2bc27	H2B clustered histone 27	0.793587	1.71295	3.48836	0.002809	0.0669055	-1.65683
Ap1s1	adaptor protein complex AP-1, sigma 1	0.149293	6.14396	3.3972	0.00261628	0.0653427	-1.66187
Zfp280c	zinc finger protein 280C	-0.14996	6.27295	-3.39663	0.0026198	0.0653427	-1.66312
Btg1	BTG anti-proliferation factor 1	-0.128866	6.47213	-3.39517	0.00262895	0.0654591	-1.66637
Ndufa4	Ndufa4, mitochondrial complex associated	0.177251	6.93885	3.44718	0.00276505	0.0663024	-1.6697
Rdm1	RAD52 motif 1	-0.342972	2.97887	-3.39169	0.00265077	0.0657942	-1.67405
Kmt5c	lysine methyltransferase 5C	-0.149521	6.40598	-3.3901	0.00266081	0.065915	-1.67756
Trim59	tripartite motif-containing 59	-0.117814	7.52571	-3.38912	0.00266703	0.0659214	-1.67973
Zfp275	zinc finger protein 275	-0.149848	6.25686	-3.38731	0.00267854	0.0659214	-1.68373
Insrr	insulin receptor-related receptor	-0.664974	0.728897	-3.38719	0.00267929	0.0659214	-1.68399
Megf8	multiple EGF-like-domains 8	0.118061	7.28114	3.38673	0.00268218	0.0659214	-1.68499
Pcdh18	protocadherin 18	-0.118008	6.61018	-3.38561	0.00268934	0.0659214	-1.68747
Mrpl58	mitochondrial ribosomal protein L58	0.175964	5.3423	3.38509	0.0026927	0.0659214	-1.68863
Tbx5	T-box 5	-0.439412	4.05931	-3.53306	0.00305929	0.0695515	-1.69005
Scg5	secretogranin V	0.351656	3.523	3.3831	0.00270541	0.0660923	-1.693
H4c11	H4 clustered histone 11	1.35387	-1.15108	3.38259	0.00270874	0.0660923	-1.69414
Gbx2	gastrulation brain homeobox 2	-0.253848	4.18798	-3.38105	0.00271864	0.0662231	-1.69753
Usp3	ubiquitin specific peptidase 3	-0.127482	6.56694	-3.38027	0.0027237	0.0662359	-1.69926
Lrp11	low density lipoprotein receptor-related protein 11	-0.332098	3.30884	-3.37805	0.00273808	0.0663024	-1.70415
Prpf38b	PRP38 pre-mRNA processing factor 38 (yeast) domain containing B	-0.122792	7.34517	-3.37799	0.00273845	0.0663024	-1.70428
Zfp322a	zinc finger protein 322A	-0.151315	6.16451	-3.37724	0.00274333	0.0663024	-1.70593
Asb13	ankyrin repeat and SOCS box-containing 13	-0.21971	4.90528	-3.37675	0.00274653	0.0663024	-1.70701
Derl3	Der1-like domain family, member 3	0.71875	0.612347	3.37451	0.00276119	0.0663024	-1.71196
Cyp2j9	cytochrome P450, family 2, subfamily j, polypeptide 9	1.14072	-0.888877	3.3745	0.00276126	0.0663024	-1.71198
Dbnl	drebrin-like	0.140072	6.88199	3.37413	0.00276366	0.0663024	-1.71279
Fyb	FYN binding protein	1.24114	-0.566134	3.37357	0.00276733	0.0663024	-1.71402
Ptprc	protein tyrosine phosphatase, receptor type, C	0.963239	-0.610459	3.3708	0.00278564	0.0666315	-1.72014
Luzp2	leucine zipper protein 2	-0.917121	0.176698	-3.36809	0.00280362	0.0669055	-1.72612
Apoo	apolipoprotein O	0.6924	0.936534	3.36533	0.00282204	0.0669055	-1.7322
Cxcl12	chemokine (C-X-C motif) ligand 12	-0.121362	7.62242	-3.36507	0.00282376	0.0669055	-1.73277
Snx13	sorting nexin 13	-0.215363	5.0613	-3.36495	0.0028246	0.0669055	-1.73304
Parp12	poly (ADP-ribose) polymerase family, member 12	-0.653549	1.14776	-3.36272	0.00283958	0.0671513	-1.73795
B2m	beta-2 microglobulin	0.238834	4.6196	3.36196	0.00284468	0.067163	-1.73962
Cysltr1	cysteinyl leukotriene receptor 1	0.659643	1.29833	3.35961	0.0028606	0.0673752	-1.7448
Pygl	liver glycogen phosphorylase	0.268791	4.28546	3.35916	0.00286364	0.0673752	-1.74579
Lamp2	lysosomal-associated membrane protein 2	-0.115028	6.6369	-3.35859	0.00286752	0.0673752	-1.74704
Trim45	tripartite motif-containing 45	0.21346	4.27977	3.35663	0.00288091	0.0675809	-1.75137
Ppm1j	protein phosphatase 1J	-0.745031	0.926552	-3.35592	0.00288571	0.067585	-1.75292
Sf3b5	splicing factor 3b, subunit 5	0.153677	6.21738	3.35502	0.00289191	0.0676216	-1.75491
Cpa1	carboxypeptidase A1, pancreatic	0.715958	0.502603	3.35209	0.00291204	0.0679834	-1.76135
Lrwd1	leucine-rich repeats and WD repeat domain containing 1	0.118628	6.20272	3.35021	0.00292507	0.0681785	-1.76549
Dpagt1	dolichyl-phosphate N-acetylglucosaminephosphotransferase 1	-0.198847	5.36547	-3.34835	0.00293798	0.0683701	-1.76958
Ahcyl1	S-adenosylhomocysteine hydrolase-like 1	-0.0950587	7.92004	-3.34646	0.00295121	0.0684013	-1.77375
Btg2	BTG anti-proliferation factor 2	-0.204939	5.01068	-3.34641	0.00295154	0.0684013	-1.77385
Fgd3	FYVE, RhoGEF and PH domain containing 3	0.376231	2.36633	3.34615	0.00295338	0.0684013	-1.77443
Frmd6	FERM domain containing 6	-0.165328	5.71472	-3.34422	0.00296692	0.068606	-1.77867
Fzd5	frizzled class receptor 5	-0.260814	3.9478	-3.34273	0.00297738	0.0687353	-1.78194
Serpina1c	serine (or cysteine) peptidase inhibitor, clade A, member 1C	-0.999324	0.100187	-3.34152	0.00298599	0.0687353	-1.78462
Dusp14	dual specificity phosphatase 14	0.458704	1.87679	3.34084	0.00299076	0.0687353	-1.7861
Lrch3	leucine-rich repeats and calponin homology (CH) domain containing 3	-0.164105	6.04235	-3.34076	0.00299136	0.0687353	-1.78629
Cmbl	carboxymethylenebutenolidase-like (Pseudomonas)	0.623712	0.867126	3.33907	0.00300335	0.0689022	-1.79
Itih2	inter-alpha trypsin inhibitor, heavy chain 2	-1.55618	1.88525	-3.73118	0.00410962	0.0811413	-1.79132
Foxf2	forkhead box F2	-0.299526	3.81586	-3.3377	0.00301309	0.0689272	-1.793
Kif11	kinesin family member 11	-0.102096	7.91226	-3.33712	0.00301722	0.0689272	-1.79427
Slc14a1	solute carrier family 14 (urea transporter), member 1	-1.06188	-0.72081	-3.33693	0.00301861	0.0689272	-1.7947
Hagh	hydroxyacyl glutathione hydrolase	0.278963	3.25316	3.33153	0.00305746	0.0695515	-1.80656
9430038I01Rik	RIKEN cDNA 9430038I01 gene	0.314295	3.20245	3.33056	0.00306452	0.0695515	-1.80871
Hes5	hes family bHLH transcription factor 5	-0.196277	5.40588	-3.33049	0.00306501	0.0695515	-1.80885
Glo1	glyoxalase 1	-0.327122	7.19717	-3.67055	0.00409523	0.0810766	-1.81756
Art1	ADP-ribosyltransferase 1	0.749849	0.0497473	3.32559	0.00310079	0.070254	-1.81962
Hoxd9	homeobox D9	-0.269399	4.47278	-3.32507	0.00311234	0.0703254	-1.82242
Adssl1	adenylosuccinate synthetase like 1	0.35548	2.62026	3.32363	0.00311523	0.0703254	-1.82393
H3c8	H3 clustered histone 8	0.779739	0.0947056	3.32292	0.00312047	0.0703254	-1.82549
Zfp654	zinc finger protein 654	-0.18205	4.82655	-3.32248	0.00312368	0.0703254	-1.82644
Rapgef4	Rap guanine nucleotide exchange factor (GEF) 4	0.480772	1.76279	3.3216	0.00313017	0.0703254	-1.82837
Mettl17	methyltransferase like 17	-0.193504	4.89541	-3.32106	0.0031342	0.0703254	-1.82956
C1qa	complement component 1, q subcomponent, alpha polypeptide	1.5616	-1.65392	3.32059	0.00313768	0.0703254	-1.83059
Hspb8	heat shock protein 8	0.361613	3.62336	3.33163	0.00319126	0.0704443	-1.83501
Nkx6-2	NK6 homeobox 2	-0.415164	3.08898	-3.32379	0.00317257	0.070438	-1.83595
Nfam1	Nfat activating molecule with ITAM motif 1	0.529919	1.61725	3.31677	0.0031662	0.070438	-1.83898
Evc2	EvC ciliary complex subunit 2	0.157529	5.65053	3.31672	0.00316656	0.070438	-1.83908
Bche	butyrylcholinesterase	0.237931	4.57092	3.3166	0.00316748	0.070438	-1.83935
Hdhd2	haloacid dehalogenase-like hydrolase domain containing 2	-0.197347	5.1793	-3.31621	0.00317042	0.070438	-1.84022
Plek	pleckstrin	0.429272	2.46299	3.31557	0.00317516	0.070438	-1.8416
2610042L04Rik	RIKEN cDNA 2610042L04 gene	0.596449	1.4935	3.31522	0.00317782	0.070438	-1.84238
Fam83g	family with sequence similarity 83, member G	0.361801	2.43738	3.3143	0.00318473	0.070438	-1.84439
Abcc8	ATP-binding cassette, sub-family C (CFTR/MRP), member 8	-0.619168	1.12711	-3.31411	0.00318615	0.070438	-1.8448
Phf21b	PHD finger protein 21B	-0.171738	5.37356	-3.30716	0.00323897	0.0713894	-1.86005
Llph	LLP homolog, long-term synaptic facilitation (Aplysia)	0.210807	4.7575	3.30459	0.00325874	0.0716338	-1.86569
Ascc1	activating signal cointegrator 1 complex subunit 1	0.183655	4.6231	3.30444	0.00325987	0.0716338	-1.86601
Rab11b	RAB11B, member RAS oncogene family	-0.140751	6.48767	-3.30344	0.00326763	0.0716961	-1.86821
Adra1d	adrenergic receptor, alpha 1d	-0.88412	-0.194816	-3.30191	0.00327949	0.0718483	-1.87157
Neurod4	neurogenic differentiation 4	-0.260037	4.08316	-3.30106	0.00328609	0.071885	-1.87344
Chd3	chromodomain helicase DNA binding protein 3	0.140801	7.86151	3.32227	0.00336335	0.0729263	-1.87564
Casp2	caspase 2	-0.120018	6.73648	-3.29494	0.00333392	0.0728222	-1.88683
Guk1	guanylate kinase 1	0.149106	5.61278	3.29376	0.00334323	0.0729164	-1.88941
Hnrnpa0	heterogeneous nuclear ribonucleoprotein A0	0.131808	10.3225	3.39365	0.00367112	0.0761954	-1.89095
Tlcd3a	TLC domain containing 3A	-0.199569	4.78929	-3.29233	0.00335457	0.0729263	-1.89255
Psap	prosaposin	0.115526	8.00518	3.29218	0.00335573	0.0729263	-1.89287
Barhl2	BarH like homeobox 2	-0.544205	1.67016	-3.29118	0.00336368	0.0729263	-1.89506
Tnfrsf26	tumor necrosis factor receptor superfamily, member 26	1.12799	-1.0387	3.28789	0.00338991	0.073386	-1.90226
Wipf2	WAS/WASL interacting protein family, member 2	0.157379	5.86273	3.28549	0.00340922	0.0735857	-1.90753
Eif3m	eukaryotic translation initiation factor 3, subunit M	0.145702	6.49485	3.28453	0.00341694	0.0736434	-1.90962
Vipr2	vasoactive intestinal peptide receptor 2	-0.549301	1.60023	-3.28145	0.00344188	0.0740715	-1.91636
Myt1l	myelin transcription factor 1-like	-0.921728	-0.448193	-3.28013	0.00345259	0.0741162	-1.91924
P2rx1	purinergic receptor P2X, ligand-gated ion channel, 1	0.799033	0.0161278	3.27969	0.00345621	0.0741162	-1.92021
Dbh	dopamine beta hydroxylase	-1.12763	-0.616411	-3.27927	0.00345962	0.0741162	-1.92112
Clxn	calaxin	0.577827	1.91364	3.2812	0.00346979	0.0741255	-1.92184
Il11ra2	interleukin 11 receptor, alpha chain 2	0.671072	0.471915	3.2787	0.00346428	0.0741162	-1.92237
Tgfb2	transforming growth factor, beta 2	-0.25055	4.79102	-3.28695	0.00349773	0.07442	-1.9235
Yjefn3	YjeF N-terminal domain containing 3	0.92983	-0.0235835	3.27731	0.00347564	0.0741419	-1.9254
Apc2	APC regulator of WNT signaling pathway 2	0.290613	4.80588	3.34061	0.00369451	0.076572	-1.92658
Grin2c	glutamate receptor, ionotropic, NMDA2C (epsilon 3)	-0.681134	1.26349	-3.27449	0.00349888	0.07442	-1.93157
H2ac4	H2A clustered histone 4	1.12824	-0.222387	3.27808	0.00352057	0.0745553	-1.93337
Tifab	TRAF-interacting protein with forkhead-associated domain, family member B	1.47918	-1.69946	3.27335	0.00350829	0.0744604	-1.93406
Rbm12b2	RNA binding motif protein 12 B2	-0.200755	5.11878	-3.27303	0.00351098	0.0744604	-1.93477
Dalrd3	DALR anticodon binding domain containing 3	-0.217606	4.98335	-3.26943	0.00354088	0.0748768	-1.94263
Tceal5	transcription elongation factor A (SII)-like 5	0.418007	2.411	3.26808	0.00355222	0.0750079	-1.94559
Stmp1	short transmembrane mitochondrial protein 1	0.149545	5.84501	3.2654	0.00357469	0.0753733	-1.95142
Gyg	glycogenin	0.18324	6.44304	3.30599	0.00372476	0.0767628	-1.95305
Hal	histidine ammonia lyase	1.24076	-0.597058	3.26508	0.00358793	0.0755434	-1.95406
Sema6c	sema domain, transmembrane domain (TM), and cytoplasmic domain, (semaphorin) 6C	-0.194936	4.57408	-3.26121	0.00361018	0.0758181	-1.96057
Bcor	BCL6 interacting corepressor	-0.109451	6.81432	-3.26108	0.00361138	0.0758181	-1.96088
Alkbh2	alkB homolog 2, alpha-ketoglutarate-dependent dioxygenase	0.378683	2.71973	3.25969	0.00362317	0.0758706	-1.9639
Alx4	aristaless-like homeobox 4	-0.169719	5.81798	-3.25956	0.00362428	0.0758706	-1.96418
Helz2	helicase with zinc finger 2, transcriptional coactivator	0.309747	3.57814	3.25827	0.00363538	0.075994	-1.96701
Tbcb	tubulin folding cofactor B	0.143109	5.92381	3.25737	0.00364307	0.0760458	-1.96897
Psmc3ip	proteasome (prosome, macropain) 26S subunit, ATPase 3, interacting protein	0.22069	4.49206	3.25604	0.00365453	0.0760922	-1.97187
Osr2	odd-skipped related 2	-0.773772	-0.0727003	-3.25544	0.00365968	0.0760922	-1.97318
Slc4a8	solute carrier family 4 (anion exchanger), member 8	0.218299	4.17842	3.25529	0.00366094	0.0760922	-1.9735
Fbxo21	F-box protein 21	-0.182895	7.12661	-3.34231	0.00400222	0.0800763	-1.9783
Zfp263	zinc finger protein 263	-0.176954	5.04208	-3.24955	0.00371081	0.0767628	-1.98602
Fzd7	frizzled class receptor 7	-0.111961	7.56811	-3.24865	0.00371869	0.0767628	-1.98798
Tent5a	terminal nucleotidyltransferase 5A	-0.542106	1.93285	-3.24828	0.00372194	0.0767628	-1.98879
Mrps21	mitochondrial ribosomal protein S21	0.22597	5.19432	3.259	0.00377995	0.0774625	-1.99207
Stab1	stabilin 1	0.162863	5.6734	3.24625	0.00373977	0.0769633	-1.99322
Prkra	protein kinase, interferon inducible double stranded RNA dependent activator	0.176384	6.09233	3.25087	0.0037943	0.0776475	-1.99972
Tmem47	transmembrane protein 47	-0.132787	6.91642	-3.24288	0.00376962	0.0774625	-2.00057
Crcp	calcitonin gene-related peptide-receptor component protein	0.190349	5.03355	3.24173	0.00377977	0.0774625	-2.00306
Cdo1	cysteine dioxygenase 1, cytosolic	-0.259162	3.82745	-3.23788	0.0038142	0.0779455	-2.01145
Snai2	snail family zinc finger 2	-0.220677	4.25174	-3.23713	0.00382098	0.0779747	-2.01309
Cdhr2	cadherin-related family member 2	-1.03889	-1.01495	-3.2356	0.00383475	0.0781465	-2.01642
Spx	spexin hormone	-1.2615	-0.472403	-3.25183	0.00390597	0.0791556	-2.01805
Ccser1	coiled-coil serine rich 1	-0.595923	0.927154	-3.23393	0.0038499	0.0783457	-2.02007
Tcim	transcriptional and immune response regulator	0.275717	3.83002	3.23224	0.00386518	0.0785405	-2.02373
Eif4ebp2	eukaryotic translation initiation factor 4E binding protein 2	-0.107699	7.68357	-3.23169	0.00387024	0.0785405	-2.02494
Nell2	NEL-like 2	-0.230649	5.3023	-3.258	0.00400628	0.0800763	-2.03068
Etfrf1	electron transfer flavoprotein regulatory factor 1	0.262601	3.78982	3.22599	0.00392245	0.0791665	-2.03734
Ark2n	arkadia (RNF111) N-terminal like PKA signaling regulator 2N	-0.158755	5.6016	-3.2253	0.00392881	0.0791665	-2.03884
Afp	alpha fetoprotein	-1.96539	3.87692	-3.60882	0.00545702	0.094497	-2.0399
Rabggta	Rab geranylgeranyl transferase, a subunit	0.208368	4.66944	3.22456	0.00393571	0.0791665	-2.04046
Nup153	nucleoporin 153	-0.119918	8.06929	-3.22422	0.00393881	0.0791665	-2.04119
Clec2l	C-type lectin domain family 2, member L	0.441532	1.95346	3.22422	0.00393886	0.0791665	-2.0412
Nqo1	NAD(P)H dehydrogenase, quinone 1	0.57885	1.59804	3.22419	0.00393906	0.0791665	-2.04125
Zfp184	zinc finger protein 184 (Kruppel-like)	-0.183463	4.54365	-3.22227	0.00395694	0.0794163	-2.04543
Rnpc3	RNA-binding region (RNP1, RRM) containing 3	-0.196446	4.9464	-3.21775	0.00399921	0.0800763	-2.05526
Nop53	NOP53 ribosome biogenesis factor	0.111218	7.31155	3.21613	0.00401446	0.0801299	-2.05878
Lmx1a	LIM homeobox transcription factor 1 alpha	-0.271655	3.78465	-3.21455	0.00402942	0.0803188	-2.06222
Dync1li1	dynein cytoplasmic 1 light intermediate chain 1	-0.125971	6.41184	-3.21007	0.00407201	0.0809419	-2.07194
Plag1	pleiomorphic adenoma gene 1	-0.270188	3.94872	-3.20998	0.00407294	0.0809419	-2.07215
Otud5	OTU domain containing 5	-0.107678	6.95288	-3.20952	0.00407733	0.0809419	-2.07315
Ndufs6	NADH:ubiquinone oxidoreductase core subunit S6	0.246743	5.02322	3.23742	0.0041924	0.0820241	-2.07324
Unc13d	unc-13 homolog D	0.44026	2.26189	3.20887	0.00408353	0.0809549	-2.07455
Efr3b	EFR3 homolog B	-0.198951	4.98527	-3.20699	0.00410161	0.0810929	-2.07863
Cd81	CD81 antigen	-0.129032	7.01848	-3.20476	0.00412313	0.0812982	-2.08347
Scn4a	sodium channel, voltage-gated, type IV, alpha	0.942319	-0.153479	3.20377	0.00413276	0.081357	-2.08563
Tmem64	transmembrane protein 64	-0.133165	5.63496	-3.20331	0.00413727	0.081357	-2.08663
Inpp5d	inositol polyphosphate-5-phosphatase D	0.474278	2.41256	3.20062	0.0041634	0.0817607	-2.09245
Dhx29	DEAH (Asp-Glu-Ala-His) box polypeptide 29	0.125708	6.7002	3.1996	0.00417339	0.0818467	-2.09467
Dkk2	dickkopf WNT signaling pathway inhibitor 2	-0.446556	2.73893	-3.20463	0.00421216	0.0821359	-2.09737
Paics	phosphoribosylaminoimidazole carboxylase, phosphoribosylaminoribosylaminoimidazole, succinocarboxamide synthetase	-0.080368	9.11541	-3.19754	0.00419368	0.0820241	-2.09915
Slc25a36	solute carrier family 25, member 36	-0.146082	5.85476	-3.19584	0.00421043	0.0821359	-2.10283
Prpf4b	pre-mRNA processing factor 4B	-0.121074	8.08699	-3.19525	0.00421628	0.0821359	-2.10412
Zfp523	zinc finger protein 523	0.149213	5.86223	3.19428	0.00422591	0.0822138	-2.10622
Scn3a	sodium channel, voltage-gated, type III, alpha	0.476345	2.19187	3.19322	0.0042364	0.082308	-2.10851
Prdm13	PR domain containing 13	-0.440897	2.71615	-3.19555	0.00424684	0.0824011	-2.10858
Tmem151b	transmembrane protein 151B	0.237638	4.02192	3.18969	0.00427162	0.0827063	-2.11616
Cep85l	centrosomal protein 85-like	-0.210808	4.40548	-3.18919	0.00427665	0.0827063	-2.11725
Ccna2	cyclin A2	-0.084579	8.30706	-3.1889	0.00427957	0.0827063	-2.11788
S100a11	S100 calcium binding protein A11	0.364759	3.57076	3.20867	0.00437484	0.0833332	-2.11922
Gsc	goosecoid homeobox	-0.936171	-0.54666	-3.18784	0.00429017	0.0828014	-2.12017
Vkorc1l1	vitamin K epoxide reductase complex, subunit 1-like 1	-0.117009	6.56663	-3.18712	0.00429746	0.0828273	-2.12173
Exoc3l2	exocyst complex component 3-like 2	0.269895	3.74031	3.18658	0.00430287	0.0828273	-2.1229
Slitrk6	SLIT and NTRK-like family, member 6	0.363723	3.25056	3.18568	0.00431199	0.0828365	-2.12485
H2ac7	H2A clustered histone 7	0.812499	-0.148396	3.18541	0.0043147	0.0828365	-2.12543
Emilin2	elastin microfibril interfacer 2	-0.12466	5.99281	-3.18431	0.00432584	0.0829414	-2.12782
Krt20	keratin 20	0.614158	1.03611	3.18253	0.00434392	0.0831736	-2.13167
Sod3	superoxide dismutase 3, extracellular	0.551504	1.34158	3.182	0.00434936	0.0831736	-2.13282
Klhl4	kelch-like 4	-0.278805	3.96478	-3.18109	0.0043587	0.0832431	-2.1348
Gpm6a	glycoprotein m6a	0.321989	3.41768	3.17972	0.00437267	0.0833332	-2.13776
Lsm6	LSM6 homolog, U6 small nuclear RNA and mRNA degradation associated	0.137038	6.1227	3.17783	0.00439216	0.0834812	-2.14187
Arhgap9	Rho GTPase activating protein 9	1.11785	-1.04434	3.17686	0.00440214	0.0834812	-2.14396
Ap5m1	adaptor-related protein complex 5, mu 1 subunit	-0.151302	5.39313	-3.17672	0.00440353	0.0834812	-2.14425
Rab25	RAB25, member RAS oncogene family	0.529936	1.14175	3.17621	0.00440879	0.0834812	-2.14536
Eci1	enoyl-Coenzyme A delta isomerase 1	0.219875	4.24734	3.17598	0.00441121	0.0834812	-2.14586
Col12a1	collagen, type XII, alpha 1	-0.300985	4.20409	-3.19382	0.00452783	0.0848082	-2.15096
Fam114a1	family with sequence similarity 114, member A1	-0.249119	4.24943	-3.17105	0.00446245	0.0841705	-2.15653
Col25a1	collagen, type XXV, alpha 1	-0.357641	3.0869	-3.17101	0.00446284	0.0841705	-2.15661
Tubgcp4	tubulin, gamma complex associated protein 4	-0.1751	5.47633	-3.17051	0.00446814	0.0841705	-2.1577
Kin	Kin17 DNA and RNA binding protein	-0.223369	4.87739	-3.17026	0.00447071	0.0841705	-2.15823
Shank3	SH3 and multiple ankyrin repeat domains 3	0.183588	5.21726	3.16842	0.00449004	0.084334	-2.16222
Ikzf5	IKAROS family zinc finger 5	-0.146189	5.62018	-3.16795	0.004495	0.084334	-2.16324
Cracdl	capping protein inhibiting regulator of actin like	-0.532889	1.1405	-3.16778	0.00449673	0.084334	-2.16359
Hypk	huntingtin interacting protein K	0.178624	6.58087	3.21563	0.0047506	0.087521	-2.16782
Tnfrsf1a	tumor necrosis factor receptor superfamily, member 1a	0.169139	5.09414	3.16275	0.00455007	0.0851154	-2.17448
H2-D1	histocompatibility 2, D region locus 1	1.18532	2.92492	3.5031	0.00620702	0.0999478	-2.17716
Tpm3	tropomyosin 3, gamma	-0.45467	7.57497	-3.51382	0.00626801	0.0999854	-2.1781
Hes3	hes family bHLH transcription factor 3	-0.356713	3.07534	-3.15862	0.00459431	0.0858331	-2.18341
Ccnl1	cyclin L1	-0.167219	6.39997	-3.1727	0.00469185	0.0870978	-2.18756
Zfp953	zinc finger protein 953	-0.374569	2.14897	-3.15464	0.00463724	0.0865242	-2.19199
Tbc1d4	TBC1 domain family, member 4	-0.230184	4.64779	-3.15245	0.0046611	0.0868584	-2.19673
9330159F19Rik	RIKEN cDNA 9330159F19 gene	-0.399977	2.6569	-3.15091	0.00467789	0.0869678	-2.20004
Cntfr	ciliary neurotrophic factor receptor	-0.112786	6.31316	-3.15082	0.00467889	0.0869678	-2.20024
Pccb	propionyl Coenzyme A carboxylase, beta polypeptide	0.18273	5.37155	3.14484	0.00474484	0.087521	-2.21315
Chrna7	cholinergic receptor, nicotinic, alpha polypeptide 7	-0.359349	2.80281	-3.14473	0.00474603	0.087521	-2.21338
Atxn2	ataxin 2	-0.119115	6.87689	-3.14402	0.00475388	0.087521	-2.21491
Kcnq4	potassium voltage-gated channel, subfamily Q, member 4	0.433811	2.22584	3.14382	0.00475611	0.087521	-2.21534
Olfm3	olfactomedin 3	0.954121	-0.755387	3.14377	0.00475666	0.087521	-2.21545
Pnliprp1	pancreatic lipase related protein 1	-0.916763	-0.595511	-3.14289	0.00476646	0.087521	-2.21735
Cttnbp2	cortactin binding protein 2	-0.264339	3.73699	-3.14266	0.0047691	0.087521	-2.21786
Ntn3	netrin 3	0.251773	4.44611	3.142	0.00477644	0.087521	-2.21928
Tyro3	TYRO3 protein tyrosine kinase 3	0.139525	6.10831	3.14175	0.00477922	0.087521	-2.21981
Micu2	mitochondrial calcium uptake 2	0.134009	6.23378	3.14144	0.0047827	0.087521	-2.22048
Prkcb	protein kinase C, beta	-0.307023	3.25832	-3.14109	0.00478663	0.087521	-2.22124
Serpine1	serine (or cysteine) peptidase inhibitor, clade E, member 1	0.633071	0.935031	3.1401	0.00479772	0.0876139	-2.22338
Lsm4	LSM4 homolog, U6 small nuclear RNA and mRNA degradation associated	0.140604	6.68172	3.13775	0.00482406	0.0879849	-2.22843
Hspa4l	heat shock protein 4 like	-0.213572	5.64066	-3.17687	0.00503938	0.0900124	-2.23047
Cd36	CD36 molecule	0.248364	3.77866	3.13519	0.004853	0.0883314	-2.23394
Pik3ca	phosphatidylinositol-4,5-bisphosphate 3-kinase catalytic subunit alpha	-0.146092	6.20408	-3.135	0.00485517	0.0883314	-2.23435
Ndufv1	NADH:ubiquinone oxidoreductase core subunit V1	0.104035	6.82867	3.13272	0.00488112	0.0886929	-2.23927
Hcn3	hyperpolarization-activated, cyclic nucleotide-gated K+ 3	-0.399918	2.38067	-3.12832	0.00493155	0.0894857	-2.24875
Dcn	decorin	-0.440989	1.96553	-3.12734	0.00494287	0.0894857	-2.25086
Krt19	keratin 19	0.235969	4.0901	3.12708	0.00494589	0.0894857	-2.25142
Myom1	myomesin 1	0.223861	4.90647	3.12768	0.00494928	0.0894857	-2.25145
Rangap1	RAN GTPase activating protein 1	-0.080881	8.43588	-3.12526	0.00496693	0.0895868	-2.25534
Ncapg	non-SMC condensin I complex, subunit G	-0.11382	6.9993	-3.12524	0.00496715	0.0895868	-2.25538
Gfra1	glial cell line derived neurotrophic factor family receptor alpha 1	-0.238136	3.94062	-3.12326	0.00499019	0.0897274	-2.25964
Ubqln4	ubiquilin 4	-0.107156	7.85884	-3.12294	0.00499393	0.0897274	-2.26033
Pmp22	peripheral myelin protein 22	-0.30866	4.9938	-3.2368	0.00560423	0.0954158	-2.2604
Jph2	junctophilin 2	0.24223	4.36245	3.12273	0.00499633	0.0897274	-2.26078
Plac8	placenta-specific 8	0.512216	1.32986	3.12246	0.00499954	0.0897274	-2.26137
Bnip3l	BCL2/adenovirus E1B interacting protein 3-like	0.136276	7.32567	3.1291	0.00503735	0.0900124	-2.26168
Prrx1	paired related homeobox 1	-0.162361	7.05579	-3.16966	0.00525465	0.0926956	-2.26176
Pafah1b3	platelet-activating factor acetylhydrolase, isoform 1b, subunit 3	0.162415	6.0966	3.12142	0.00501166	0.0898344	-2.2636
Adamtsl4	ADAMTS-like 4	-0.735491	0.353954	-3.11899	0.0050401	0.0900124	-2.26882
Ncapd2	non-SMC condensin I complex, subunit D2	-0.0875852	8.30489	-3.11776	0.00505467	0.0901622	-2.27148
Nme1	NME/NM23 nucleoside diphosphate kinase 1	0.18531	7.79043	3.25078	0.00579149	0.0967275	-2.27283
Rab31	RAB31, member RAS oncogene family	-0.10258	6.56934	-3.1156	0.00508019	0.0905067	-2.27612
Kcnma1	potassium large conductance calcium-activated channel, subfamily M, alpha member 1	-0.766697	0.0299053	-3.11363	0.00510363	0.0908134	-2.28036
Nmb	neuromedin B	0.616819	0.957582	3.11304	0.00511066	0.0908278	-2.28163
Gpr20	G protein-coupled receptor 20	0.532782	0.790043	3.10903	0.00515868	0.0915698	-2.29025
Ndufs3	NADH:ubiquinone oxidoreductase core subunit S3	0.156183	5.40982	3.10705	0.00518256	0.0918818	-2.2945
Frem2	Fras1 related extracellular matrix protein 2	0.379916	6.57036	3.40946	0.00690479	0.104946	-2.295
Ndufa8	NADH:ubiquinone oxidoreductase subunit A8	0.162207	5.5556	3.10211	0.00524248	0.0926956	-2.30509
Shfl	shiftless antiviral inhibitor of ribosomal frameshifting	-1.26768	-0.764223	-3.10624	0.00527293	0.0926956	-2.30594
Chrm3	cholinergic receptor, muscarinic 3, cardiac	-1.16477	-1.46219	-3.10083	0.00525817	0.0926956	-2.30784
Gjd4	gap junction protein, delta 4	1.23473	-1.18042	3.1008	0.00525857	0.0926956	-2.30791
Alx3	aristaless-like homeobox 3	-0.460243	4.51923	-3.31174	0.00647876	0.10194	-2.30837
Hspa1l	heat shock protein 1-like	-0.460268	2.45146	-3.10102	0.00526824	0.0926956	-2.30891
Marcksl1	MARCKS-like 1	0.0940807	10.2916	3.10033	0.00526434	0.0926956	-2.30892
Zfp672	zinc finger protein 672	-0.311963	3.78752	-3.10296	0.00529623	0.0927698	-2.31094
Rab8b	RAB8B, member RAS oncogene family	-0.130841	6.11569	-3.09876	0.00528359	0.0927698	-2.31228
Akap8l	A kinase (PRKA) anchor protein 8-like	-0.17454	5.48207	-3.09785	0.00529482	0.0927698	-2.31424
Cyb5d2	cytochrome b5 domain containing 2	-0.551195	1.63287	-3.0962	0.00531517	0.09299	-2.31777
Sorcs1	sortilin-related VPS10 domain containing receptor 1	-0.442314	2.43395	-3.09537	0.00532547	0.0930585	-2.31955
Elovl2	elongation of very long chain fatty acids (FEN1/Elo2, SUR4/Elo3, yeast)-like 2	-0.155809	5.92149	-3.09308	0.005354	0.0933759	-2.32447
Sipa1l2	signal-induced proliferation-associated 1 like 2	0.154303	5.85638	3.09288	0.00535643	0.0933759	-2.32489
Shox2	short stature homeobox 2	-0.339169	2.87659	-3.09142	0.0053747	0.0935827	-2.32803
Slc33a1	solute carrier family 33 (acetyl-CoA transporter), member 1	-0.204365	4.27378	-3.08997	0.0053929	0.0937876	-2.33114
Hnf4a	hepatic nuclear factor 4, alpha	-1.16023	-0.184013	-3.11857	0.00556537	0.0950871	-2.33165
Gpr22	G protein-coupled receptor 22	0.952069	-0.727403	3.08839	0.00541273	0.0940203	-2.33452
Neb	nebulin	0.604471	0.937276	3.08725	0.00542714	0.0941586	-2.33697
Ttc14	tetratricopeptide repeat domain 14	-0.237231	6.2797	-3.22021	0.00627007	0.0999854	-2.34189
Cbll1	Casitas B-lineage lymphoma-like 1	-0.154646	5.69653	-3.08469	0.0054596	0.094497	-2.34246
Sema6a	sema domain, transmembrane domain (TM), and cytoplasmic domain, (semaphorin) 6A	0.140446	5.5791	3.08348	0.00547503	0.0945855	-2.34505
Ugdh	UDP-glucose dehydrogenase	-0.1109	6.47359	-3.08305	0.0054805	0.0945855	-2.34597
Mstn	myostatin	-0.559404	1.64764	-3.08276	0.00548416	0.0945855	-2.34659
Slc20a1	solute carrier family 20, member 1	-0.120175	6.84046	-3.08134	0.00550232	0.0947351	-2.34963
Klhdc2	kelch domain containing 2	-0.107163	7.50472	-3.08107	0.00550582	0.0947351	-2.35022
Cdr2l	cerebellar degeneration-related protein 2-like	-0.172777	5.59188	-3.08041	0.00551423	0.0947682	-2.35162
Gpr17	G protein-coupled receptor 17	0.60857	0.753319	3.07894	0.00553312	0.094981	-2.35477
Arrb1	arrestin, beta 1	0.122863	7.27626	3.0784	0.00554007	0.0949885	-2.35592
Nos1	nitric oxide synthase 1, neuronal	0.700649	0.736846	3.0772	0.00555558	0.0950871	-2.3585
Wee1	WEE 1 homolog 1 (S. pombe)	-0.108911	6.54641	-3.07679	0.0055609	0.0950871	-2.35938
Mybl1	myeloblastosis oncogene-like 1	-0.247922	3.76334	-3.07571	0.00557487	0.0951379	-2.36169
Armcx4	armadillo repeat containing, X-linked 4	0.129531	7.86655	3.08935	0.00567457	0.0957505	-2.36347
Adi1	acireductone dioxygenase 1	-0.269209	5.20405	-3.15821	0.00611135	0.0995209	-2.36458
Fgfr2	fibroblast growth factor receptor 2	-0.1381	6.88734	-3.07382	0.00559935	0.0954158	-2.36572
Hs3st6	heparan sulfate (glucosamine) 3-O-sulfotransferase 6	-0.846137	-0.510353	-3.07255	0.00561592	0.0955033	-2.36844
Nufip2	nuclear FMR1 interacting protein 2	-0.127573	6.66126	-3.0698	0.00565194	0.0957505	-2.37432
Espn	espin	0.306024	3.2138	3.06915	0.00566053	0.0957505	-2.37572
Nit2	nitrilase family, member 2	0.176783	4.90695	3.06867	0.0056668	0.0957505	-2.37674
Toe1	target of EGR1, member 1 (nuclear)	0.155289	5.16342	3.06824	0.00567253	0.0957505	-2.37767
Kif26a	kinesin family member 26A	0.150387	6.00843	3.06795	0.00567635	0.0957505	-2.37829
Snx12	sorting nexin 12	0.129044	6.29401	3.06795	0.00567639	0.0957505	-2.37829
Abhd14b	abhydrolase domain containing 14b	-0.482657	2.08646	-3.06697	0.00568921	0.0958265	-2.38037
Dusp11	dual specificity phosphatase 11 (RNA/RNP complex 1-interacting)	-0.12783	7.14798	-3.06661	0.00569403	0.0958265	-2.38115
Adam23	a disintegrin and metallopeptidase domain 23	-0.298827	3.33968	-3.06609	0.00570094	0.0958323	-2.38226
Anln	anillin, actin binding protein	-0.124186	6.9592	-3.06507	0.00571437	0.0959476	-2.38443
Larp1b	La ribonucleoprotein 1B	-0.358957	2.77945	-3.06246	0.00574917	0.0964209	-2.39001
Zfp932	zinc finger protein 932	-0.212389	4.35194	-3.06111	0.00576723	0.0966127	-2.3929
Cbx6	chromobox 6	-0.161457	5.74911	-3.05935	0.00579094	0.0967275	-2.39667
Serpine2	serine (or cysteine) peptidase inhibitor, clade E, member 2	-0.196369	5.30259	-3.05978	0.00579398	0.0967275	-2.3967
St14	suppression of tumorigenicity 14 (colon carcinoma)	0.252399	3.85568	3.05863	0.0058006	0.0967275	-2.3982
Wnt16	wingless-type MMTV integration site family, member 16	-0.369979	2.45858	-3.05669	0.0058268	0.0970278	-2.40235
Maged2	MAGE family member D2	0.129114	7.34871	3.05666	0.00583856	0.0970278	-2.40362
Prss16	protease, serine 16 (thymus)	1.10625	-1.34442	3.05596	0.00583659	0.0970278	-2.40389
Aldh1a1	aldehyde dehydrogenase family 1, subfamily A1	-0.641749	1.91372	-3.10371	0.00620511	0.0999478	-2.40967
Phlda2	pleckstrin homology like domain, family A, member 2	-0.504381	1.33424	-3.05323	0.00587369	0.0974198	-2.40972
Sh3bp1	SH3-domain binding protein 1	0.141385	5.44658	3.0527	0.00588101	0.0974198	-2.41086
Uqcr10	ubiquinol-cytochrome c reductase, complex III subunit X	0.181138	5.54899	3.05259	0.00588244	0.0974198	-2.41108
Stk38	serine/threonine kinase 38	-0.113352	6.57707	-3.05212	0.00588886	0.0974198	-2.41209
Myf6	myogenic factor 6	-0.79853	-0.00644326	-3.0511	0.00590282	0.0975403	-2.41427
Usp44	ubiquitin specific peptidase 44	-0.306043	4.30478	-3.09455	0.00620233	0.0999478	-2.41549
Prss12	protease, serine 12 neurotrypsin (motopsin)	-0.553959	1.30181	-3.0495	0.0059248	0.0977928	-2.41768
Coro1a	coronin, actin binding protein 1A	0.308994	2.89052	3.04899	0.00593176	0.097797	-2.41876
Gnb4	guanine nucleotide binding protein (G protein), beta 4	-0.163267	5.34724	-3.04769	0.00594972	0.0979026	-2.42154
Ccdc160	coiled-coil domain containing 160	0.277922	3.04626	3.04756	0.00595159	0.0979026	-2.42183
Car4	carbonic anhydrase 4	0.286409	3.95536	3.04733	0.00596632	0.0980116	-2.42352
Cux2	cut-like homeobox 2	-0.245413	3.73215	-3.04611	0.00597165	0.0980116	-2.42492
Nid1	nidogen 1	-0.125814	7.33845	-3.04544	0.00598082	0.0980518	-2.42633
Vars	valyl-tRNA synthetase	-0.128016	8.8618	-3.09058	0.00631748	0.100412	-2.42958
Neurog3	neurogenin 3	-0.75362	-0.046591	-3.04146	0.00603635	0.0988512	-2.43483
Serinc1	serine incorporator 1	-0.0937699	7.29267	-3.04089	0.00604438	0.0988717	-2.43605
Ttr	transthyretin	-0.982942	0.122959	-3.05399	0.00614307	0.0998146	-2.43702
Klhl28	kelch-like 28	-0.316991	3.26374	-3.04037	0.00605165	0.0988798	-2.43715
Dyrk1a	dual-specificity tyrosine-(Y)-phosphorylation regulated kinase 1a	0.115108	7.06901	3.03924	0.00606754	0.0990286	-2.43956
Tulp4	tubby like protein 4	0.232558	6.42112	3.17424	0.00705639	0.106254	-2.4445
Ablim1	actin-binding LIM protein 1	0.164507	5.97775	3.03703	0.00611043	0.0995209	-2.44546
Nav2	neuron navigator 2	0.18636	5.84108	3.05681	0.00625775	0.0999854	-2.44654
Vps26a	VPS26 retromer complex component A	-0.115841	6.45607	-3.035	0.00612745	0.0996718	-2.44859
Polr2i	polymerase (RNA) II (DNA directed) polypeptide I	0.24732	4.54773	3.0398	0.00618058	0.0999478	-2.45059
Serpind1	serine (or cysteine) peptidase inhibitor, clade D, member 1	-1.38789	-1.63713	-3.03186	0.00617223	0.0999478	-2.45528
Tesc	tescalcin	1.9349	-1.25386	3.12427	0.00683983	0.104583	-2.4568
Macroh2a1	macroH2A.1 histone	0.0855587	8.71181	3.03096	0.00618511	0.0999478	-2.4572
Vstm2l	V-set and transmembrane domain containing 2-like	-0.829363	-0.3747	-3.03056	0.00619083	0.0999478	-2.45805
Vps35	VPS35 retromer complex component	-0.0901633	7.58722	-3.02905	0.00621246	0.0999478	-2.46125
Hmgn5	high-mobility group nucleosome binding domain 5	-0.158506	6.03742	-3.02886	0.00621522	0.0999478	-2.46166
Gng12	guanine nucleotide binding protein (G protein), gamma 12	-0.128484	6.37189	-3.02854	0.00621976	0.0999478	-2.46233
Smc5	structural maintenance of chromosomes 5	-0.107117	7.15968	-3.02756	0.006234	0.0999854	-2.46443
Cerk	ceramide kinase	-0.238306	4.79223	-3.0391	0.00635548	0.100797	-2.46831
Synrg	synergin, gamma	0.147588	5.66231	3.02555	0.00626302	0.0999854	-2.4687
Sez6	seizure related gene 6	-0.579204	1.0047	-3.02518	0.00626834	0.0999854	-2.46948
Trim41	tripartite motif-containing 41	0.124484	5.93951	3.02512	0.00626929	0.0999854	-2.46962
Sdccag8	serologically defined colon cancer antigen 8	0.28304	3.17374	3.02453	0.0062779	0.100001	-2.47088
Prss23	protease, serine 23	-0.194089	4.5578	-3.02218	0.00631213	0.100412	-2.47587
Cenpq	centromere protein Q	-0.14563	5.28579	-3.02032	0.00633927	0.100649	-2.47981
Prdm9	PR domain containing 9	-0.50877	1.72739	-3.0186	0.00636466	0.100833	-2.48348
Selenop	selenoprotein P	0.134355	6.00996	3.01734	0.00638327	0.101018	-2.48616
Cped1	cadherin-like and PC-esterase domain containing 1	-0.197816	4.93384	-3.01674	0.00639206	0.10102	-2.48743
Cdx4	caudal type homeobox 4	-0.442894	2.47434	-3.01702	0.00639729	0.10102	-2.48773
Zfp946	zinc finger protein 946	-0.171542	4.55701	-3.01524	0.00641436	0.101164	-2.49062
Vwa5a	von Willebrand factor A domain containing 5A	0.21602	4.0052	3.01484	0.00642027	0.101164	-2.49147
Tbc1d23	TBC1 domain family, member 23	-0.199333	5.13368	-3.0106	0.00648346	0.10194	-2.50046
Sema3c	sema domain, immunoglobulin domain (Ig), short basic domain, secreted, (semaphorin) 3C	0.164911	5.14211	3.00939	0.00650161	0.101941	-2.50303
Mipep	mitochondrial intermediate peptidase	0.180623	5.38033	3.00929	0.00650315	0.101941	-2.50325
Spry4	sprouty RTK signaling antagonist 4	-0.288363	3.62197	-3.0092	0.0065045	0.101941	-2.50344
Zmym5	zinc finger, MYM-type 5	-0.129072	5.91801	-3.00341	0.00659213	0.103204	-2.51572
Adamts2	a disintegrin-like and metallopeptidase (reprolysin type) with thrombospondin type 1 motif, 2	-0.432648	1.64449	-3.0029	0.00659988	0.103214	-2.5168
Nr3c1	nuclear receptor subfamily 3, group C, member 1	-0.325897	2.47798	-3.00213	0.00661172	0.103289	-2.51844
Mrps28	mitochondrial ribosomal protein S28	0.199201	4.3423	3.00092	0.00663018	0.103394	-2.521
Zfp770	zinc finger protein 770	-0.163011	5.12745	-3.00076	0.00663265	0.103394	-2.52134
Olig1	oligodendrocyte transcription factor 1	0.671143	0.82909	2.99983	0.00664698	0.103507	-2.52332
Pcdhga3	protocadherin gamma subfamily A, 3	0.512127	1.89251	2.99927	0.00665553	0.10353	-2.5245
Gapdhs	glyceraldehyde-3-phosphate dehydrogenase, spermatogenic	-0.515259	2.08411	-3.00536	0.00672108	0.104043	-2.5262
Lgi2	leucine-rich repeat LGI family, member 2	0.214989	4.57397	2.99713	0.00668848	0.103879	-2.52903
Acat3	acetyl-Coenzyme A acetyltransferase 3	0.231318	4.53483	2.99689	0.00669226	0.103879	-2.52955
Msx3	msh homeobox 3	-0.190975	4.66132	-2.99643	0.00669932	0.103879	-2.53052
Ggn	gametogenetin	0.631322	0.787626	2.99479	0.0067247	0.104043	-2.53399
Zfp229	zinc finger protein 229	-0.201912	4.15511	-2.99405	0.0067362	0.104043	-2.53556
Map2k2	mitogen-activated protein kinase kinase 2	0.109539	7.53708	2.99391	0.00673844	0.104043	-2.53586
Tincr	TINCR ubiquitin domain containing	0.897872	-0.475591	2.99207	0.00676708	0.104348	-2.53975
Zfp62	zinc finger protein 62	-0.137216	6.1266	-2.99172	0.00677253	0.104348	-2.54049
Crmp1	collapsin response mediator protein 1	-0.129419	6.52628	-2.99044	0.00679267	0.104548	-2.54321
Irgm2	immunity-related GTPase family M member 2	0.785609	0.0119912	2.98967	0.00680465	0.104583	-2.54483
Prrt2	proline-rich transmembrane protein 2	-0.376366	2.98722	-2.99002	0.0068117	0.104583	-2.54522
Slc35b4	solute carrier family 35, member B4	-0.161187	5.56337	-2.98891	0.0068166	0.104583	-2.54644
Echs1	enoyl Coenzyme A hydratase, short chain, 1, mitochondrial	0.122574	6.66375	2.98731	0.00684185	0.104583	-2.54983
Azin1	antizyme inhibitor 1	-0.0858141	7.95161	-2.98723	0.00684312	0.104583	-2.55
Akap12	A kinase (PRKA) anchor protein (gravin) 12	0.143191	6.9544	3.00076	0.00695446	0.105388	-2.55028
Man2a2	mannosidase 2, alpha 2	-0.128424	6.73173	-2.98683	0.00684944	0.104583	-2.55085
Nefm	neurofilament, medium polypeptide	0.238214	5.49053	3.05853	0.00742759	0.108953	-2.55089
Cela1	chymotrypsin-like elastase family, member 1	1.1362	-1.12799	2.98665	0.00685225	0.104583	-2.55122
Slc35a3	solute carrier family 35 (UDP-N-acetylglucosamine (UDP-GlcNAc) transporter), member 3	-0.167762	4.93615	-2.98484	0.00688094	0.104911	-2.55506
Cyb561	cytochrome b-561	0.393138	2.24365	2.98387	0.00689647	0.104946	-2.55712
Mvp	major vault protein	0.428651	2.1002	2.98363	0.00690025	0.104946	-2.55763
Adcy2	adenylate cyclase 2	-0.624253	1.09297	-2.98014	0.00695597	0.105388	-2.565
Igsf11	immunoglobulin superfamily, member 11	-0.269455	3.62438	-2.9799	0.00695986	0.105388	-2.56551
H2az1	H2A.Z variant histone 1	0.108648	7.87206	2.97956	0.00696523	0.105388	-2.56622
Mrps5	mitochondrial ribosomal protein S5	0.131005	5.66178	2.97927	0.00697001	0.105388	-2.56685
Sned1	sushi, nidogen and EGF-like domains 1	-0.347364	3.03218	-2.97833	0.00698511	0.105507	-2.56883
Nppa	natriuretic peptide type A	-1.06804	4.27768	-3.26538	0.00943435	0.124239	-2.57093
Zdhhc23	zinc finger, DHHC domain containing 23	0.532737	1.01155	2.97556	0.00702987	0.106073	-2.57469
Tnks2	tankyrase, TRF1-interacting ankyrin-related ADP-ribose polymerase 2	-0.0853451	8.94777	-2.97488	0.00704086	0.106129	-2.57612
Nphp1	nephronophthisis 1 (juvenile) homolog (human)	0.157597	5.20849	2.97199	0.0070879	0.106618	-2.58222
Dock8	dedicator of cytokinesis 8	0.297541	2.89654	2.97144	0.0070969	0.106643	-2.58339
Tbx2	T-box 2	-0.241344	5.18391	-3.02216	0.00752577	0.109371	-2.58353
Mafg	v-maf musculoaponeurotic fibrosarcoma oncogene family, protein G (avian)	-0.178776	4.99558	-2.97051	0.00711216	0.106763	-2.58536
Inmt	indolethylamine N-methyltransferase	1.3021	-1.34294	2.96925	0.00713286	0.106964	-2.58802
Chmp1a	charged multivesicular body protein 1A	0.155274	6.04655	2.96809	0.00715183	0.107138	-2.59045
Snx22	sorting nexin 22	-0.578376	1.19844	-2.96715	0.00716734	0.10726	-2.59244
Myo16	myosin XVI	0.305959	2.99224	2.96598	0.0071868	0.107351	-2.59492
Irf2bpl	interferon regulatory factor 2 binding protein-like	-0.145004	5.52455	-2.96535	0.00719718	0.107351	-2.59625
Tfap2b	transcription factor AP-2 beta	-0.149545	5.49804	-2.96501	0.00720282	0.107351	-2.59696
Smn1	survival motor neuron 1	0.12916	6.0961	2.96462	0.00720925	0.107351	-2.59778
Timm21	translocase of inner mitochondrial membrane 21	-0.14542	5.24345	-2.96456	0.00721021	0.107351	-2.5979
Rusc1	RUN and SH3 domain containing 1	0.231196	3.61462	2.96405	0.0072188	0.107369	-2.59899
Snx5	sorting nexin 5	0.0868997	8.75497	2.96072	0.00727438	0.108086	-2.60602
Tex16	testis expressed gene 16	-0.616363	1.16959	-2.95933	0.00729757	0.10832	-2.60894
Zfp383	zinc finger protein 383	-0.221861	4.62944	-2.95772	0.00732467	0.108612	-2.61233
Tmed5	transmembrane p24 trafficking protein 5	-0.145768	5.73187	-2.95717	0.00733403	0.108628	-2.6135
Smim20	small integral membrane protein 20	0.243981	3.60765	2.95678	0.00734065	0.108628	-2.61433
Kbtbd13	kelch repeat and BTB (POZ) domain containing 13	-0.771364	0.419147	-2.95513	0.00736848	0.108832	-2.6178
Oxct1	3-oxoacid CoA transferase 1	-0.143628	6.00482	-2.95508	0.00736934	0.108832	-2.6179
Reep1	receptor accessory protein 1	-0.164265	5.17126	-2.95415	0.00738517	0.108915	-2.61987
Zfp267	zinc finger protein 267	-0.201911	4.72021	-2.95342	0.00739761	0.108915	-2.62141
Fes	feline sarcoma oncogene	0.317037	3.16684	2.95315	0.00740207	0.108915	-2.62196
Tub	tubby bipartite transcription factor	-0.240554	4.41982	-2.95299	0.00740485	0.108915	-2.62231
Rps28	ribosomal protein S28	0.496185	3.54863	3.08314	0.00859001	0.118131	-2.62342
Rgma	repulsive guidance molecule family member A	-0.102539	6.78861	-2.95169	0.00742697	0.108953	-2.62504
Aplp1	amyloid beta (A4) precursor-like protein 1	0.235115	4.23964	2.95153	0.00742981	0.108953	-2.62539
Rrp9	ribosomal RNA processing 9, U3 small nucleolar RNA binding protein	0.126409	6.05262	2.95026	0.00745142	0.109043	-2.62805
Hoxd12	homeobox D12	-0.476686	1.87179	-2.94994	0.00745706	0.109043	-2.62874
Rex1bd	required for excision 1-B domain containing	0.18973	5.00257	2.94945	0.00746535	0.109043	-2.62976
Lactb	lactamase, beta	0.218845	4.42923	2.94942	0.00746585	0.109043	-2.62982
Zfc3h1	zinc finger, C3H1-type containing	-0.189701	6.09361	-2.99756	0.00791786	0.112729	-2.63126
Gcg	glucagon	-2.31423	-0.106438	-3.18988	0.00975081	0.126391	-2.63479
Mfsd3	major facilitator superfamily domain containing 3	0.405084	1.93988	2.94688	0.00750962	0.109371	-2.63517
Fgg	fibrinogen gamma chain	-1.17857	-0.794105	-2.94655	0.00751538	0.109371	-2.63587
Gm715	predicted gene 715	0.372018	2.19105	2.94641	0.00751772	0.109371	-2.63616
Srm	spermidine synthase	-0.102201	7.3877	-2.94606	0.00752383	0.109371	-2.6369
Frat2	frequently rearranged in advanced T cell lymphomas 2	-0.232453	4.00329	-2.94427	0.00755478	0.109683	-2.64066
Reep2	receptor accessory protein 2	0.304721	3.11505	2.94189	0.00759632	0.110177	-2.64568
Ndufa2	NADH:ubiquinone oxidoreductase subunit A2	0.282002	5.56185	3.07358	0.00883098	0.119308	-2.64639
Lrrc10b	leucine rich repeat containing 10B	0.563702	0.530593	2.94137	0.00760531	0.110198	-2.64676
Ogt	O-linked N-acetylglucosamine (GlcNAc) transferase (UDP-N-acetylglucosamine:polypeptide-N-acetylglucosaminyl transferase)	-0.165944	7.82666	-3.03766	0.00852064	0.117509	-2.64835
Zfp641	zinc finger protein 641	-0.55116	0.953013	-2.94042	0.00762196	0.110329	-2.64877
Bmerb1	bMERB domain containing 1	0.309956	2.56396	2.93972	0.00763417	0.110397	-2.65023
H3c7	H3 clustered histone 7	1.18475	-0.460039	2.96053	0.00783507	0.112157	-2.6509
Car2	carbonic anhydrase 2	-0.370834	5.59976	-3.15172	0.00967029	0.126063	-2.65257
Sap18b	Sin3-associated polypeptide 18B	0.138601	6.70201	2.93877	0.00769952	0.110955	-2.65603
Txndc15	thioredoxin domain containing 15	0.171047	4.94698	2.93657	0.00768974	0.110955	-2.65687
Rps2	ribosomal protein S2	0.171423	5.62074	2.93615	0.00769711	0.110955	-2.65775
Smim11	small integral membrane protein 11	0.225559	4.12138	2.93552	0.0077083	0.110955	-2.65908
Sapcd1	suppressor APC domain containing 1	0.834431	-0.0316021	2.93537	0.00771083	0.110955	-2.65938
Acap3	ArfGAP with coiled-coil, ankyrin repeat and PH domains 3	-0.190905	5.30006	-2.93687	0.00773241	0.111156	-2.65997
Akap8	A kinase (PRKA) anchor protein 8	-0.124918	7.78705	-2.94729	0.00783501	0.112157	-2.66035
2410002F23Rik	RIKEN cDNA 2410002F23 gene	-0.139117	6.60572	-2.93059	0.00780946	0.112153	-2.67046
Zfp759	zinc finger protein 759	-0.383851	2.21359	-2.92826	0.00783782	0.112157	-2.67432
Cfap410	cilia and flagella associated protein 410	0.203353	4.26363	2.92811	0.00784046	0.112157	-2.67463
Atp5mpl	ATP synthase membrane subunit 6.8PL	0.214949	5.68996	2.98512	0.00841453	0.116898	-2.6765
Vps54	VPS54 GARP complex subunit	-0.114379	6.58178	-2.9272	0.00785691	0.112282	-2.67655
Tcf7l1	transcription factor 7 like 1 (T cell specific, HMG box)	-0.101805	6.66849	-2.92672	0.0078656	0.112296	-2.67756
Bnip2	BCL2/adenovirus E1B interacting protein 2	-0.130165	6.77338	-2.92623	0.00787439	0.112312	-2.67858
Adra2a	adrenergic receptor, alpha 2a	-0.579331	1.60303	-2.93085	0.0079273	0.112729	-2.67923
Ints8	integrator complex subunit 8	-0.106878	6.99877	-2.9234	0.00792568	0.112729	-2.68452
Zfp433	zinc finger protein 433	-0.481728	1.77174	-2.92291	0.00793455	0.112729	-2.68555
Nr2f1	nuclear receptor subfamily 2, group F, member 1	-0.115463	7.70651	-2.92238	0.0079442	0.112757	-2.68666
Pm20d2	peptidase M20 domain containing 2	-0.269516	3.05937	-2.92195	0.00795202	0.112758	-2.68756
Gng8	guanine nucleotide binding protein (G protein), gamma 8	-0.551954	1.39914	-2.921	0.00796935	0.112894	-2.68955
Slc5a7	solute carrier family 5 (choline transporter), member 7	-0.877436	-0.577419	-2.91584	0.00806422	0.114127	-2.70037
Sertm1	serine rich and transmembrane domain containing 1	-0.611723	0.701087	-2.91501	0.00807966	0.114235	-2.70212
Prps2	phosphoribosyl pyrophosphate synthetase 2	-0.130193	6.12018	-2.91423	0.0080941	0.114328	-2.70375
Zcwpw1	zinc finger, CW type with PWWP domain 1	-0.357027	2.70814	-2.91303	0.0081163	0.114484	-2.70626
Stbd1	starch binding domain 1	-0.247332	3.40418	-2.91279	0.00812083	0.114484	-2.70677
Mcm4	minichromosome maintenance complex component 4	-0.0843653	8.56998	-2.91122	0.00815011	0.114786	-2.71006
Btbd9	BTB (POZ) domain containing 9	-0.14193	5.97187	-2.91057	0.00816219	0.114845	-2.71141
Gjb5	gap junction protein, beta 5	0.527998	0.696359	2.90997	0.00817353	0.114894	-2.71268
Gpn2	GPN-loop GTPase 2	0.182312	4.53733	2.90953	0.00818177	0.114899	-2.7136
Copg2	coatomer protein complex, subunit gamma 2	0.103194	6.73508	2.90889	0.00819372	0.114956	-2.71494
Lekr1	leucine, glutamate and lysine rich 1	-0.455784	1.71185	-2.90811	0.00820826	0.11505	-2.71656
Sphk1	sphingosine kinase 1	0.533931	0.978273	2.90669	0.00823502	0.115314	-2.71953
Cry1	cryptochrome 1 (photolyase-like)	-0.131395	5.47954	-2.9059	0.00824993	0.115412	-2.72119
Dennd1b	DENN domain containing 1B	0.260429	4.06655	2.90499	0.00826712	0.115542	-2.72309
Metrn	meteorin, glial cell differentiation regulator	0.11622	7.90699	2.90596	0.00834319	0.116364	-2.72781
Mis18bp1	MIS18 binding protein 1	-0.117909	6.59657	-2.90073	0.00834818	0.116364	-2.73201
Hacd3	3-hydroxyacyl-CoA dehydratase 3	-0.0955628	6.65721	-2.90064	0.00834988	0.116364	-2.73219
Abtb3	ankyrin repeat and BTB domain containing 3	-0.24642	3.40303	-2.90002	0.00836175	0.116418	-2.73349
Zfp386	zinc finger protein 386 (Kruppel-like)	-0.158126	5.39592	-2.89947	0.00837232	0.116454	-2.73465
Prc1	protein regulator of cytokinesis 1	-0.0934495	7.50165	-2.89683	0.00842309	0.116898	-2.74017
Ccdc77	coiled-coil domain containing 77	-0.168656	4.83137	-2.89656	0.00842823	0.116898	-2.74073
Banf1	BAF nuclear assembly factor 1	0.120982	7.14957	2.89529	0.00845273	0.117106	-2.74338
Fgf9	fibroblast growth factor 9	-0.439387	1.52246	-2.89495	0.00845931	0.117106	-2.74409
Abhd17c	abhydrolase domain containing 17C	-0.112096	6.69472	-2.89441	0.00846983	0.117141	-2.74523
Ndufa11	NADH:ubiquinone oxidoreductase subunit A11	0.163277	5.21033	2.89314	0.00849451	0.117316	-2.74788
Atg14	autophagy related 14	-0.167598	4.51488	-2.89292	0.00849862	0.117316	-2.74833
Romo1	reactive oxygen species modulator 1	0.324383	4.62236	2.98838	0.00954585	0.125055	-2.74963
Nkx2-2	NK2 homeobox 2	-0.411761	2.08395	-2.89131	0.00853012	0.117529	-2.7517
Agap1	ArfGAP with GTPase domain, ankyrin repeat and PH domain 1	0.121705	6.47426	2.89035	0.00854888	0.117676	-2.75371
Arap3	ArfGAP with RhoGAP domain, ankyrin repeat and PH domain 3	0.190215	5.48752	2.90158	0.00872652	0.118846	-2.7576
Wdcp	WD repeat and coiled coil containing	-0.267607	3.60272	-2.88679	0.00861866	0.118376	-2.76114
Zcchc18	zinc finger, CCHC domain containing 18	0.183347	4.22287	2.88648	0.00862482	0.118376	-2.76179
Kirrel2	kirre like nephrin family adhesion molecule 2	-0.585534	0.811222	-2.88605	0.0086333	0.118376	-2.76269
Aldh2	aldehyde dehydrogenase 2, mitochondrial	0.130742	6.56738	2.88569	0.00864027	0.118376	-2.76342
Ehhadh	enoyl-Coenzyme A, hydratase/3-hydroxyacyl Coenzyme A dehydrogenase	0.371486	1.90959	2.88426	0.00866865	0.118653	-2.76642
Lgals9	lectin, galactose binding, soluble 9	0.909763	-0.843423	2.88274	0.00869869	0.118846	-2.76958
Pdcd7	programmed cell death 7	-0.138572	5.08161	-2.88198	0.00871397	0.118846	-2.77118
Lhx8	LIM homeobox protein 8	-0.54572	1.59022	-2.88176	0.00871834	0.118846	-2.77164
Nup58	nucleoporin 58	-0.0970472	7.20541	-2.88109	0.00873163	0.118846	-2.77303
U2af2	U2 small nuclear ribonucleoprotein auxiliary factor (U2AF) 2	0.0882015	8.85217	2.88107	0.00873201	0.118846	-2.77307
Rbmx	RNA binding motif protein, X chromosome	-0.115418	7.48354	-2.88066	0.0087401	0.118846	-2.77391
Pced1b	PC-esterase domain containing 1B	-0.312361	2.6513	-2.88027	0.00874792	0.118846	-2.77473
Lamc2	laminin, gamma 2	0.240446	3.30698	2.87924	0.00876855	0.119016	-2.77688
Gata4	GATA binding protein 4	-0.322995	4.70851	-2.9804	0.00991309	0.126967	-2.77746
Ddah2	dimethylarginine dimethylaminohydrolase 2	0.115267	7.43079	2.87859	0.0087817	0.119084	-2.77825
Acbd3	acyl-Coenzyme A binding domain containing 3	-0.119347	6.07497	-2.8777	0.00879954	0.119215	-2.7801
Anp32e	acidic (leucine-rich) nuclear phosphoprotein 32 family, member E	0.0812304	9.38113	2.87715	0.00881061	0.119254	-2.78125
Cspg4	chondroitin sulfate proteoglycan 4	-0.380298	2.38702	-2.87619	0.00882982	0.119308	-2.78324
Robo2	roundabout guidance receptor 2	0.168137	5.3038	2.87501	0.00885359	0.119503	-2.78569
Gm7972	predicted gene 7972	-0.995423	-0.721985	-2.87335	0.00888723	0.119846	-2.78915
Zfp329	zinc finger protein 329	-0.22117	5.14116	-2.89931	0.00925287	0.123071	-2.79376
Sephs1	selenophosphate synthetase 1	-0.084711	8.01376	-2.87004	0.00895477	0.120645	-2.79606
Sf1	splicing factor 1	-0.0793886	9.11032	-2.86953	0.00896513	0.120674	-2.79712
2610524H06Rik	RIKEN cDNA 2610524H06 gene	0.208513	4.29247	2.8688	0.00898002	0.120763	-2.79863
Mr1	major histocompatibility complex, class I-related	0.756214	-0.338164	2.86632	0.00903093	0.121335	-2.80379
Snrpd2	small nuclear ribonucleoprotein D2	0.214388	6.07126	2.9517	0.010055	0.127576	-2.80554
Pcdh17	protocadherin 17	-0.272033	3.72312	-2.86418	0.00907512	0.12174	-2.80824
Pycr1	pyrroline-5-carboxylate reductase 1	-0.238524	4.16133	-2.86332	0.009093	0.12174	-2.81004
Runx1	runt related transcription factor 1	0.54538	1.39208	2.86328	0.00909373	0.12174	-2.81011
Ndufb3	NADH:ubiquinone oxidoreductase subunit B3	0.165401	4.96468	2.863	0.00909967	0.12174	-2.81071
Nfil3	nuclear factor, interleukin 3, regulated	-0.19195	4.38098	-2.86285	0.00910279	0.12174	-2.81102
Ndufa13	NADH:ubiquinone oxidoreductase subunit A13	0.181685	5.54217	2.87092	0.0092017	0.122726	-2.81134
Rras2	related RAS viral (r-ras) oncogene 2	-0.170645	6.3089	-2.89836	0.00954773	0.125055	-2.81286
Papolg	poly(A) polymerase gamma	-0.162283	5.07241	-2.86134	0.00913403	0.122046	-2.81415
Dtymk	deoxythymidylate kinase	0.11042	6.66625	2.8582	0.0091997	0.122726	-2.82068
Edil3	EGF-like repeats and discoidin I-like domains 3	0.306415	3.55768	2.85966	0.0092223	0.122888	-2.82102
Rad52	RAD52 homolog, DNA repair protein	-0.209053	4.11447	-2.85667	0.0092319	0.122904	-2.82387
Ncf4	neutrophil cytosolic factor 4	0.872732	0.391129	2.87284	0.0094337	0.124239	-2.82448
Rsrp1	arginine/serine rich protein 1	-0.269626	6.60303	-3.03377	0.0114094	0.137269	-2.82534
Usp42	ubiquitin specific peptidase 42	-0.109625	6.30759	-2.85483	0.00927061	0.123194	-2.82769
Hoxa1	homeobox A1	-0.276394	3.82461	-2.85433	0.00928107	0.123219	-2.82871
Nfkbiz	nuclear factor of kappa light polypeptide gene enhancer in B cells inhibitor, zeta	-0.364375	2.28174	-2.85383	0.00929171	0.123219	-2.82976
Dpy19l1	dpy-19-like 1 (C. elegans)	-0.107231	7.0265	-2.85354	0.00929779	0.123219	-2.83035
Gm973	predicted gene 973	0.473328	1.36704	2.85222	0.00932588	0.123445	-2.83311
Stxbp5	syntaxin binding protein 5 (tomosyn)	-0.179865	4.69726	-2.85194	0.00933174	0.123445	-2.83368
Deptor	DEP domain containing MTOR-interacting protein	-0.312882	2.71558	-2.85126	0.00934632	0.123525	-2.8351
Ap1s2	adaptor-related protein complex 1, sigma 2 subunit	-0.167439	5.14938	-2.84961	0.0093814	0.123877	-2.83852
Hdac9	histone deacetylase 9	0.205898	4.53668	2.84857	0.00940377	0.12406	-2.84069
Vps13a	vacuolar protein sorting 13A	0.259965	4.92476	2.90179	0.0101769	0.128202	-2.84771
Prickle3	prickle planar cell polarity protein 3	0.390043	2.02917	2.8444	0.00949341	0.124866	-2.84934
Dera	deoxyribose-phosphate aldolase (putative)	0.202215	5.74141	2.89239	0.0100934	0.127841	-2.84966
Nedd8	neural precursor cell expressed, developmentally down-regulated gene 8	0.127703	6.78393	2.84401	0.00950177	0.124866	-2.85014
Sox12	SRY (sex determining region Y)-box 12	-0.0954696	7.9793	-2.84351	0.00951258	0.124866	-2.85118
Lims1	LIM and senescent cell antigen-like domains 1	-0.0881923	7.03886	-2.84335	0.00951617	0.124866	-2.85152
Tdrkh	tudor and KH domain containing protein	-0.206626	4.18866	-2.8411	0.00956485	0.125064	-2.85617
Ndufa12	NADH:ubiquinone oxidoreductase subunit A12	0.204918	4.60539	2.84107	0.0095656	0.125064	-2.85624
Pdha1	pyruvate dehydrogenase E1 alpha 1	-0.111657	7.44609	-2.83934	0.00960315	0.125345	-2.85981
Mapk1	mitogen-activated protein kinase 1	-0.0873316	8.31297	-2.8393	0.00960422	0.125345	-2.85991
Fkbp9	FK506 binding protein 9	0.0807873	7.46319	2.83575	0.00968193	0.126063	-2.86726
Ppp1r10	protein phosphatase 1, regulatory subunit 10	0.108616	6.8986	2.8356	0.0096852	0.126063	-2.86757
Frs2	fibroblast growth factor receptor substrate 2	-0.112378	6.24791	-2.83359	0.0097296	0.126391	-2.87173
Tnfrsf13b	tumor necrosis factor receptor superfamily, member 13b	0.858993	-0.748304	2.83297	0.00974345	0.126391	-2.87303
Reck	reversion-inducing-cysteine-rich protein with kazal motifs	-0.147811	5.71341	-2.8325	0.00975378	0.126391	-2.87399
Htra1	HtrA serine peptidase 1	-0.525715	0.881275	-2.83242	0.00975558	0.126391	-2.87416
Syn2	synapsin II	-0.644802	0.121563	-2.83166	0.00977242	0.126391	-2.87573
Rnft1	ring finger protein, transmembrane 1	-0.197272	4.536	-2.83142	0.0097777	0.126391	-2.87623
Dnajc15	DnaJ heat shock protein family (Hsp40) member C15	0.186669	4.57741	2.83111	0.00978469	0.126391	-2.87688
Prph	peripherin	0.707884	-0.187509	2.83094	0.00978835	0.126391	-2.87722
Rnf111	ring finger 111	-0.132945	5.82788	-2.82985	0.00981273	0.126489	-2.87948
Smyd2	SET and MYND domain containing 2	0.115279	5.80741	2.82982	0.00981324	0.126489	-2.87953
Ap2s1	adaptor-related protein complex 2, sigma 1 subunit	0.134682	6.25692	2.82938	0.00982313	0.126504	-2.88045
Dbi	diazepam binding inhibitor	0.21693	6.1643	2.92311	0.0110786	0.135128	-2.88212
H2bc4	H2B clustered histone 4	0.509738	0.796403	2.82846	0.0098436	0.126656	-2.88234
Ppp1r3d	protein phosphatase 1, regulatory subunit 3D	-0.405555	1.89088	-2.82604	0.0098979	0.126967	-2.88735
Ccnd1	cyclin D1	-0.114338	7.5517	-2.82527	0.00991516	0.126967	-2.88894
Gabrb3	gamma-aminobutyric acid (GABA) A receptor, subunit beta 3	-0.341254	2.49871	-2.82517	0.0099175	0.126967	-2.88916
Higd2a	HIG1 domain family, member 2A	0.185891	4.89356	2.82508	0.00991954	0.126967	-2.88934
Tk1	thymidine kinase 1	0.177535	5.8421	2.84608	0.010202	0.128215	-2.88978
Irx3	Iroquois related homeobox 3	-0.104845	6.52068	-2.82473	0.00992748	0.126967	-2.89007
Apip	APAF1 interacting protein	0.214112	4.02743	2.82468	0.00992864	0.126967	-2.89018
Cox8a	cytochrome c oxidase subunit 8A	0.127047	6.95102	2.82508	0.00995473	0.127189	-2.89139
Zfp977	zinc finger protein 977	0.707512	0.0626116	2.82157	0.0099988	0.127554	-2.89659
Wt1	WT1 transcription factor	-0.227026	3.63665	-2.82147	0.0100013	0.127554	-2.89682
Fbln1	fibulin 1	-0.103597	7.36098	-2.82108	0.01001	0.127554	-2.89761
Mrps18b	mitochondrial ribosomal protein S18B	-0.133769	5.11435	-2.82056	0.0100219	0.127554	-2.89869
Rab33a	RAB33A, member RAS oncogene family	0.718064	0.634015	2.81975	0.0100402	0.127554	-2.90035
Ehbp1	EH domain binding protein 1	0.140573	5.36393	2.81961	0.0100434	0.127554	-2.90064
Ccdc117	coiled-coil domain containing 117	-0.125716	6.13285	-2.81957	0.0100445	0.127554	-2.90074
Slc25a1	solute carrier family 25 (mitochondrial carrier, citrate transporter), member 1	0.157433	5.9114	2.82051	0.0101089	0.127915	-2.9037
Ptpru	protein tyrosine phosphatase, receptor type, U	-0.146079	5.03478	-2.81796	0.0100811	0.127796	-2.90406
Irf5	interferon regulatory factor 5	0.391565	1.50465	2.8164	0.0101168	0.127915	-2.90727
Actn1	actinin, alpha 1	-0.0974007	8.09464	-2.81585	0.0101295	0.127957	-2.90841
Amigo2	adhesion molecule with Ig like domain 2	-0.238542	3.26212	-2.8155	0.0101376	0.127957	-2.90915
Efcc1	EF hand and coiled-coil domain containing 1	-0.421489	1.56211	-2.81478	0.0101542	0.128055	-2.91063
Kcnj5	potassium inwardly-rectifying channel, subfamily J, member 5	-0.321501	2.52941	-2.81351	0.0101834	0.128202	-2.91325
Anapc5	anaphase-promoting complex subunit 5	0.0748957	8.67196	2.81272	0.0102017	0.128215	-2.91488
Cadm1	cell adhesion molecule 1	-0.0887849	7.73452	-2.8118	0.0102229	0.128367	-2.91677
Slc31a2	solute carrier family 31, member 2	-0.269375	3.28042	-2.81099	0.0102417	0.12838	-2.91844
Lhx6	LIM homeobox protein 6	-0.360232	1.93075	-2.81077	0.010247	0.12838	-2.91891
Aox1	aldehyde oxidase 1	1.08754	-1.21805	2.81062	0.0102504	0.12838	-2.91921
Sec62	SEC62 homolog (S. cerevisiae)	-0.0995546	6.67633	-2.80965	0.010273	0.128554	-2.92122
Hrc	histidine rich calcium binding protein	0.318866	2.73704	2.80895	0.0102893	0.128648	-2.92266
Fus	fused in sarcoma	0.0923199	9.6499	2.80975	0.0103271	0.129009	-2.92415
Psme1	proteasome (prosome, macropain) activator subunit 1 (PA28 alpha)	0.166335	5.40446	2.80498	0.0103823	0.129439	-2.93085
Prom1	prominin 1	-0.0986955	7.01125	-2.80486	0.010385	0.129439	-2.93108
Krt10	keratin 10	-0.263083	3.17272	-2.80466	0.0103897	0.129439	-2.93149
Gimap1	GTPase, IMAP family member 1	0.382519	1.8226	2.80435	0.010397	0.129439	-2.93213
B4galt5	UDP-Gal:betaGlcNAc beta 1,4-galactosyltransferase, polypeptide 5	-0.134994	5.70029	-2.80374	0.0104114	0.129508	-2.9334
Txnl4a	thioredoxin-like 4A	-0.13253	6.02963	-2.79983	0.0105039	0.130548	-2.94144
Bmal1	basic helix-loop-helix ARNT like 1	0.262329	3.08044	2.79792	0.0105495	0.131002	-2.94538
App	amyloid beta (A4) precursor protein	0.140361	7.9929	2.85313	0.0113601	0.137137	-2.94646
Rnf144b	ring finger protein 144B	0.284478	2.67719	2.79634	0.0105874	0.131251	-2.94864
Ergic3	ERGIC and golgi 3	0.130097	6.2492	2.79633	0.0105875	0.131251	-2.94865
Tpd52	tumor protein D52	0.174455	4.90388	2.79539	0.0106101	0.13142	-2.95059
Plekhf1	pleckstrin homology domain containing, family F (with FYVE domain) member 1	-0.366608	1.94608	-2.79422	0.0106384	0.131658	-2.95301
Il17rc	interleukin 17 receptor C	0.512224	1.12654	2.79311	0.010665	0.131875	-2.95528
Chpf	chondroitin polymerizing factor	-0.120646	5.94281	-2.79264	0.0106763	0.131904	-2.95625
Ifi202b	interferon activated gene 202B	1.06094	-1.32718	2.79107	0.0107143	0.132195	-2.95947
Psmb3	proteasome (prosome, macropain) subunit, beta type 3	0.148208	5.62269	2.79092	0.010718	0.132195	-2.95979
Rassf3	Ras association (RalGDS/AF-6) domain family member 3	-0.141554	5.67947	-2.78961	0.0107498	0.132475	-2.96248
Nkx2-3	NK2 homeobox 3	-0.420004	1.97151	-2.78889	0.0107672	0.132578	-2.96396
Prr11	proline rich 11	-0.126775	6.26508	-2.78828	0.0107822	0.13265	-2.96522
2610008E11Rik	RIKEN cDNA 2610008E11 gene	-0.138984	5.60772	-2.78553	0.0108494	0.133365	-2.97087
Samsn1	SAM domain, SH3 domain and nuclear localization signals, 1	0.474282	1.20476	2.78505	0.0108612	0.133398	-2.97186
Rps6kc1	ribosomal protein S6 kinase polypeptide 1	0.135197	5.09689	2.78407	0.0108853	0.13352	-2.97387
Cep57	centrosomal protein 57	-0.120391	5.68356	-2.7839	0.0108895	0.13352	-2.97422
Spag5	sperm associated antigen 5	-0.10151	7.19939	-2.78329	0.0109044	0.133591	-2.97547
Lsm5	LSM5 homolog, U6 small nuclear RNA and mRNA degradation associated	0.420086	2.40767	2.78113	0.0110022	0.134593	-2.9822
Lbx1	ladybird homeobox 1	-0.438598	1.85802	-2.77924	0.0110047	0.134593	-2.98378
Il6ra	interleukin 6 receptor, alpha	0.863302	-0.400695	2.77856	0.0110217	0.134688	-2.98519
Cox7b	cytochrome c oxidase subunit 7B	0.172206	6.41594	2.82604	0.0117413	0.138834	-2.98521
2310061I04Rik	RIKEN cDNA 2310061I04 gene	-0.197844	4.32076	-2.77802	0.011035	0.134738	-2.98629
Dnajc22	DnaJ heat shock protein family (Hsp40) member C22	0.480392	0.823543	2.776	0.0110855	0.135128	-2.99043
Gdpd2	glycerophosphodiester phosphodiesterase domain containing 2	0.369083	2.22881	2.77479	0.0111159	0.135376	-2.99292
Prss41	protease, serine 41	-0.376054	1.8852	-2.77435	0.011127	0.135376	-2.99383
Gabarapl1	gamma-aminobutyric acid (GABA) A receptor-associated protein-like 1	-0.150537	5.35626	-2.77408	0.0111337	0.135376	-2.99437
Ubap1l	ubiquitin-associated protein 1-like	-1.21094	-1.29324	-2.77319	0.0111561	0.135463	-2.9962
Gm3411	predicted gene 3411	0.328784	2.95285	2.77306	0.0111594	0.135463	-2.99647
Nrxn1	neurexin I	-0.515543	1.17357	-2.77215	0.0111823	0.135558	-2.99833
Ppp1ccb	protein phosphatase 1 catalytic subunit gamma B	-0.0755741	8.30321	-2.77184	0.0111902	0.135558	-2.99898
Surf1	surfeit gene 1	0.201719	4.14519	2.77165	0.0111951	0.135558	-2.99937
Rnf167	ring finger protein 167	-0.145396	5.16826	-2.77126	0.0112048	0.135564	-3.00016
Uqcr11	ubiquinol-cytochrome c reductase, complex III subunit XI	0.205903	4.91437	2.77435	0.0113724	0.137137	-3.00616
H2-T10	histocompatibility 2, T region locus 10	0.738847	0.851321	2.78429	0.0115302	0.138018	-3.00631
Lef1	lymphoid enhancer binding factor 1	-0.180531	6.37303	-2.82493	0.0121872	0.140795	-3.00719
Pdzd4	PDZ domain containing 4	0.194005	4.70756	2.76553	0.0113507	0.137137	-3.0119
Zfp110	zinc finger protein 110	-0.138646	5.10189	-2.76497	0.011365	0.137137	-3.01305
Timm23	translocase of inner mitochondrial membrane 23	0.265506	4.07723	2.77264	0.0115051	0.137938	-3.01402
Map3k3	mitogen-activated protein kinase kinase kinase 3	-0.105226	6.44304	-2.76333	0.0114071	0.137269	-3.0164
Wasf1	WASP family, member 1	-0.0995647	6.4559	-2.76316	0.0114116	0.137269	-3.01677
Ppard	peroxisome proliferator activator receptor delta	-0.14929	4.91767	-2.76268	0.0114238	0.137302	-3.01774
Rgs2	regulator of G-protein signaling 2	0.173426	4.68792	2.76058	0.011478	0.13784	-3.02203
Aebp2	AE binding protein 2	-0.0981168	6.91841	-2.7602	0.011488	0.137847	-3.02282
Lsr	lipolysis stimulated lipoprotein receptor	0.131099	5.45857	2.75855	0.0115306	0.138018	-3.02618
Ephx4	epoxide hydrolase 4	-1.40513	-1.75452	-2.75806	0.0115434	0.138057	-3.02719
Mtarc2	mitochondrial amidoxime reducing component 2	0.180246	4.34189	2.75677	0.011577	0.138279	-3.02983
Xpa	xeroderma pigmentosum, complementation group A	0.244018	3.50196	2.75662	0.0115809	0.138279	-3.03013
Rnf24	ring finger protein 24	-0.186734	4.74331	-2.75583	0.0116016	0.138294	-3.03175
Topbp1	topoisomerase (DNA) II binding protein 1	-0.0870978	8.19782	-2.75539	0.0116131	0.138294	-3.03266
Tbc1d9	TBC1 domain family, member 9	-0.195438	4.77251	-2.75532	0.0116151	0.138294	-3.0328
Nid2	nidogen 2	-0.103554	7.26558	-2.75513	0.01162	0.138294	-3.03319
Pfkl	phosphofructokinase, liver, B-type	0.177297	8.83249	2.89124	0.0139219	0.14903	-3.03538
Rabep2	rabaptin, RAB GTPase binding effector protein 2	0.178228	4.32686	2.75389	0.0116524	0.138566	-3.03572
Gstz1	glutathione transferase zeta 1 (maleylacetoacetate isomerase)	0.168248	4.54961	2.75336	0.0116663	0.138618	-3.0368
Hsph1	heat shock 105kDa/110kDa protein 1	-0.146725	8.22714	-2.82881	0.0129178	0.144321	-3.03727
Ahsa1	AHA1, activator of heat shock protein ATPase 1	-0.0973224	7.52759	-2.75294	0.0116773	0.138636	-3.03766
Mbp	myelin basic protein	0.186316	4.36688	2.75238	0.011692	0.138698	-3.0388
Nat10	N-acetyltransferase 10	0.0956212	6.75986	2.75174	0.0117089	0.138786	-3.04011
Smim32	small integral membrane protein 32	-0.737188	-0.429337	-2.74995	0.0117564	0.138834	-3.04378
Sox18	SRY (sex determining region Y)-box 18	0.213618	4.35638	2.74994	0.0117564	0.138834	-3.04378
Psmb5	proteasome (prosome, macropain) subunit, beta type 5	0.175196	5.72065	2.7661	0.0120362	0.139603	-3.04445
Cul2	cullin 2	-0.0967138	6.7496	-2.74942	0.0117702	0.138834	-3.04485
Ets2	E26 avian leukemia oncogene 2, 3' domain	-0.105425	6.3878	-2.74923	0.0117752	0.138834	-3.04523
Tpd52l1	tumor protein D52-like 1	0.309851	3.29659	2.74917	0.0117769	0.138834	-3.04537
Hrh3	histamine receptor H3	-0.689788	-0.00826477	-2.74907	0.0117796	0.138834	-3.04557
Ptprf	protein tyrosine phosphatase, receptor type, F	0.100681	9.18884	2.75881	0.0119849	0.139229	-3.04767
Wfdc1	WAP four-disulfide core domain 1	0.350999	2.63584	2.748	0.0118081	0.139057	-3.04776
N6amt1	N-6 adenine-specific DNA methyltransferase 1 (putative)	-0.376211	4.08333	-2.83906	0.013373	0.145985	-3.04938
Ntpcr	nucleoside-triphosphatase, cancer-related	0.235719	3.48379	2.74639	0.0118508	0.139124	-3.05104
Alg13	asparagine-linked glycosylation 13	-0.129673	5.92674	-2.74619	0.0118561	0.139124	-3.05144
Hcn2	hyperpolarization-activated, cyclic nucleotide-gated K+ 2	-0.532928	1.08945	-2.74591	0.0118636	0.139124	-3.05202
Hoxd13	homeobox D13	-0.279562	3.32709	-2.7455	0.0118746	0.139124	-3.05286
Vxn	vexin	0.55483	0.828256	2.74525	0.0118813	0.139124	-3.05337
Serpinf2	serine (or cysteine) peptidase inhibitor, clade F, member 2	-1.5142	0.765891	-2.92087	0.0148971	0.153725	-3.05363
Oprk1	opioid receptor, kappa 1	0.644602	0.570196	2.74509	0.0118855	0.139124	-3.05369
Prr16	proline rich 16	-0.909082	-0.579915	-2.74501	0.0118877	0.139124	-3.05386
Mmrn1	multimerin 1	0.22462	3.9949	2.7447	0.011896	0.139124	-3.05449
H3c11	H3 clustered histone 11	0.717514	-0.155678	2.74457	0.0118996	0.139124	-3.05476
Slc16a6	solute carrier family 16 (monocarboxylic acid transporters), member 6	-0.229472	3.29723	-2.74354	0.0119271	0.13921	-3.05686
Sh3d19	SH3 domain protein D19	-0.126762	5.80133	-2.74324	0.0119352	0.13921	-3.05747
Nkiras2	NFKB inhibitor interacting Ras-like protein 2	0.173341	4.64745	2.74322	0.0119356	0.13921	-3.0575
Cygb	cytoglobin	0.41924	1.82403	2.74251	0.0119548	0.139229	-3.05897
Arid1b	AT rich interactive domain 1B (SWI-like)	0.119752	6.9664	2.74218	0.0119637	0.139229	-3.05963
Pkm	pyruvate kinase, muscle	0.0877955	11.4302	2.77084	0.0124516	0.141606	-3.05983
S100a16	S100 calcium binding protein A16	-0.781911	2.35449	-2.88309	0.0144104	0.151949	-3.0605
Zfp655	zinc finger protein 655	-0.164762	5.12982	-2.74166	0.0119776	0.139229	-3.06069
Rp2	retinitis pigmentosa 2 homolog	-0.164606	4.87076	-2.74161	0.0119789	0.139229	-3.06079
Tlcd3b	TLC domain containing 3B	-0.349518	2.31299	-2.73975	0.0120292	0.139603	-3.06459
AW209491	expressed sequence AW209491	0.178758	4.14551	2.7373	0.0120957	0.140182	-3.06959
Pclaf	PCNA clamp associated factor	0.114433	8.06677	2.75018	0.0123164	0.141377	-3.06962
Pacsin1	protein kinase C and casein kinase substrate in neurons 1	0.444774	1.84077	2.73573	0.0121383	0.140564	-3.07278
Sass6	SAS-6 centriolar assembly protein	-0.125639	5.53136	-2.73471	0.0121664	0.140777	-3.07487
Siva1	SIVA1, apoptosis-inducing factor	0.112669	6.01836	2.73401	0.0121855	0.140795	-3.0763
Psme2b	protease (prosome, macropain) activator subunit 2B	0.173445	4.664	2.73334	0.0122038	0.140875	-3.07766
Hexdc	hexosaminidase (glycosyl hydrolase family 20, catalytic domain) containing	0.24381	4.43135	2.74648	0.0124316	0.141489	-3.07769
Fam210b	family with sequence similarity 210, member B	-0.177302	4.83497	-2.73182	0.0122457	0.141246	-3.08076
Mpi	mannose phosphate isomerase	0.1836	5.15807	2.73182	0.0122848	0.141377	-3.08253
Dscaml1	DS cell adhesion molecule like 1	-1.00818	-1.20659	-2.73032	0.0122869	0.141377	-3.08381
Cmc1	COX assembly mitochondrial protein 1	0.296976	3.07099	2.72922	0.0123172	0.141377	-3.08604
Cdkn2aipnl	CDKN2A interacting protein N-terminal like	0.103706	6.47663	2.72883	0.012328	0.141377	-3.08683
Osbpl6	oxysterol binding protein-like 6	-0.204231	4.23094	-2.72854	0.0123362	0.141377	-3.08743
Morf4l2	mortality factor 4 like 2	-0.0723534	8.77751	-2.7285	0.0123371	0.141377	-3.0875
Cdh5	cadherin 5	0.112857	6.67777	2.72818	0.0123462	0.141377	-3.08817
Sccpdh	saccharopine dehydrogenase (putative)	0.135753	5.30015	2.72804	0.01235	0.141377	-3.08845
Icosl	icos ligand	0.364946	2.35307	2.72731	0.0123701	0.141377	-3.08992
Kremen2	kringle containing transmembrane protein 2	0.42818	1.84319	2.72725	0.0123719	0.141377	-3.09006
Ttc39c	tetratricopeptide repeat domain 39C	-0.228354	3.51536	-2.7272	0.0123733	0.141377	-3.09016
Glcci1	glucocorticoid induced transcript 1	-0.148222	5.50715	-2.72541	0.012423	0.141489	-3.09379
Eri3	exoribonuclease 3	0.113289	6.21121	2.72535	0.0124247	0.141489	-3.09392
Hoxc11	homeobox C11	-0.443494	1.3859	-2.72533	0.0124253	0.141489	-3.09396
Cggbp1	CGG triplet repeat binding protein 1	-0.0852146	7.32827	-2.72523	0.012428	0.141489	-3.09415
Tada3	transcriptional adaptor 3	0.15426	5.3849	2.7235	0.0124766	0.141751	-3.09769
Epm2aip1	EPM2A (laforin) interacting protein 1	-0.108105	6.94045	-2.72324	0.0124837	0.141751	-3.09821
Fbxo48	F-box protein 48	-0.466121	1.93654	-2.72219	0.0125133	0.141976	-3.10035
Btbd18	BTB (POZ) domain containing 18	-0.932929	-0.398577	-2.7212	0.012541	0.14218	-3.10236
Bace2	beta-site APP-cleaving enzyme 2	-0.744718	-0.230226	-2.72009	0.0125723	0.142425	-3.10462
Zfp157	zinc finger protein 157	-0.154171	4.88024	-2.71853	0.0126165	0.142814	-3.10779
Plk4	polo like kinase 4	-0.132348	6.77696	-2.72487	0.0127875	0.14366	-3.11024
Pax9	paired box 9	-0.227714	3.34926	-2.71729	0.0126516	0.143092	-3.11031
Orc4	origin recognition complex, subunit 4	-0.105724	5.94671	-2.71688	0.0126632	0.143092	-3.11114
Tomm6	translocase of outer mitochondrial membrane 6	0.133927	6.21023	2.71662	0.0126705	0.143092	-3.11166
Angpt1	angiopoietin 1	0.186778	4.67026	2.71618	0.0126831	0.143123	-3.11256
Hes7	hes family bHLH transcription factor 7	-0.502448	1.76755	-2.71695	0.0127266	0.143393	-3.11384
Gdap1	ganglioside-induced differentiation-associated-protein 1	-0.434121	1.8805	-2.71535	0.0127068	0.14328	-3.11425
Ikzf4	IKAROS family zinc finger 4	0.258289	3.42234	2.71356	0.0127577	0.143633	-3.11788
Cebpg	CCAAT/enhancer binding protein (C/EBP), gamma	-0.105482	6.39188	-2.71302	0.0127731	0.14366	-3.11897
Mien1	migration and invasion enhancer 1	0.209576	4.09516	2.71245	0.0127897	0.14366	-3.12014
Ankrd13c	ankyrin repeat domain 13c	-0.109155	5.84223	-2.71139	0.0128201	0.143725	-3.12229
Hoxb6	homeobox B6	-0.241805	4.01808	-2.71123	0.0128247	0.143725	-3.12262
Rev1	REV1, DNA directed polymerase	-0.13436	5.72854	-2.71121	0.0128251	0.143725	-3.12264
Arhgef10	Rho guanine nucleotide exchange factor (GEF) 10	-0.139577	5.45722	-2.71035	0.0128499	0.143894	-3.1244
Dusp7	dual specificity phosphatase 7	-0.176484	5.98584	-2.74408	0.0135163	0.146673	-3.12596
Polr3gl	polymerase (RNA) III (DNA directed) polypeptide G like	0.287497	3.38359	2.70855	0.0129019	0.144271	-3.12805
Sncg	synuclein, gamma	0.626445	0.637713	2.70849	0.0129034	0.144271	-3.12816
Nkx6-1	NK6 homeobox 1	-0.183845	4.81577	-2.7071	0.0129439	0.144437	-3.13099
Mars2	methionine-tRNA synthetase 2 (mitochondrial)	-0.232119	3.90262	-2.70678	0.0129532	0.144437	-3.13164
H2bc14	H2B clustered histone 14	1.05044	-0.614979	2.7086	0.0130073	0.144546	-3.13249
Cenps	centromere protein S	0.167436	4.85939	2.7063	0.0129671	0.144437	-3.13262
Tfap2a	transcription factor AP-2, alpha	-0.189318	4.63211	-2.70628	0.0129678	0.144437	-3.13266
B3gnt7	UDP-GlcNAc:betaGal beta-1,3-N-acetylglucosaminyltransferase 7	0.271809	2.98716	2.70564	0.0129863	0.144533	-3.13395
Bbip1	BBSome interacting protein 1	0.143117	4.89862	2.70503	0.013004	0.144546	-3.13519
Fgfbp3	fibroblast growth factor binding protein 3	-0.22314	4.6691	-2.7161	0.0132145	0.145853	-3.13526
Nexmif	neurite extension and migration factor	-0.588864	1.31192	-2.7092	0.0131133	0.145503	-3.13648
Tmem128	transmembrane protein 128	0.158066	5.06694	2.7034	0.0130514	0.144926	-3.13848
Cdk18	cyclin-dependent kinase 18	-0.32429	3.26355	-2.7078	0.013154	0.145622	-3.13929
Egfl7	EGF-like domain 7	0.166694	5.57222	2.70551	0.013191	0.145853	-3.14265
Kcnh2	potassium voltage-gated channel, subfamily H (eag-related), member 2	0.120741	5.49017	2.70083	0.0131268	0.145542	-3.14369
Ppp2r2a	protein phosphatase 2, regulatory subunit B, alpha	-0.0819078	7.39603	-2.70015	0.0131469	0.145622	-3.14508
Reln	reelin	-0.334355	3.78784	-2.74201	0.0139675	0.149163	-3.14565
Mpeg1	macrophage expressed gene 1	1.01444	0.0233445	2.73203	0.0138432	0.14841	-3.14841
Pcdhb6	protocadherin beta 6	1.0939	-1.18434	2.69833	0.0132006	0.145853	-3.14876
Nop56	NOP56 ribonucleoprotein	-0.101604	7.93845	-2.69784	0.0132148	0.145853	-3.14974
Gins4	GINS complex subunit 4 (Sld5 homolog)	0.136733	5.79071	2.69744	0.0132268	0.145871	-3.15056
Ppp1r17	protein phosphatase 1, regulatory subunit 17	0.318701	2.8296	2.6966	0.0132516	0.145871	-3.15226
Calcr	calcitonin receptor	-0.566005	0.490427	-2.69633	0.0132596	0.145871	-3.1528
Mcat	malonyl CoA:ACP acyltransferase (mitochondrial)	0.134745	5.3796	2.69589	0.0132728	0.145871	-3.15371
Rpl10	ribosomal protein L10	-0.134186	5.74168	-2.69585	0.013274	0.145871	-3.15378
Hsdl2	hydroxysteroid dehydrogenase like 2	0.183287	4.43126	2.69517	0.013294	0.145871	-3.15515
Gphn	gephyrin	-0.138619	5.03276	-2.69504	0.013298	0.145871	-3.15542
Rpl22l1	ribosomal protein L22 like 1	0.149886	5.67845	2.69489	0.0133026	0.145871	-3.15573
Zfp983	zinc finger protein 983	-0.251905	3.32399	-2.69476	0.0133064	0.145871	-3.15599
Atp5h	ATP synthase, H+ transporting, mitochondrial F0 complex, subunit D	0.144451	5.44414	2.6943	0.0133201	0.145911	-3.15692
Sod2	superoxide dismutase 2, mitochondrial	-0.12719	5.98943	-2.69356	0.013342	0.145985	-3.1584
Itch	itchy, E3 ubiquitin protein ligase	-0.10344	6.81117	-2.69273	0.0133669	0.145985	-3.16009
Tnfaip8	tumor necrosis factor, alpha-induced protein 8	-0.163427	4.86181	-2.69227	0.0133807	0.145985	-3.16103
Zfp947	zinc finger protein 947	0.594595	0.872326	2.69209	0.0133859	0.145985	-3.16138
Cpeb1	cytoplasmic polyadenylation element binding protein 1	-0.70017	0.0426265	-2.69206	0.0133869	0.145985	-3.16144
Serpinc1	serine (or cysteine) peptidase inhibitor, clade C (antithrombin), member 1	-1.2192	-1.29667	-2.69144	0.0134056	0.146011	-3.16271
Thap2	THAP domain containing, apoptosis associated protein 2	-0.14315	5.45235	-2.69104	0.0134174	0.146011	-3.16351
Edn3	endothelin 3	0.232001	3.70894	2.6907	0.0134276	0.146011	-3.16419
Psma2	proteasome subunit alpha 2	0.0991377	6.98126	2.69065	0.0134293	0.146011	-3.16431
Trp63	transformation related protein 63	0.256272	4.33462	2.70834	0.0138775	0.148668	-3.16823
Dll1	delta like canonical Notch ligand 1	-0.121378	6.09594	-2.68851	0.0134936	0.146601	-3.16863
Dab1	disabled 1	-0.225427	4.09133	-2.68762	0.0135203	0.146673	-3.17042
Dhrs3	dehydrogenase/reductase (SDR family) member 3	-0.293288	2.63085	-2.6868	0.0135451	0.146808	-3.17207
Prpf39	pre-mRNA processing factor 39	-0.126831	6.4533	-2.68624	0.0135621	0.146808	-3.1732
Pcdhb20	protocadherin beta 20	0.736964	0.334185	2.68621	0.013563	0.146808	-3.17327
F2r	coagulation factor II (thrombin) receptor	-0.0975175	7.71875	-2.68532	0.0135901	0.146992	-3.17507
Rasl10b	RAS-like, family 10, member B	0.190896	4.07428	2.68351	0.0136453	0.147371	-3.17873
Cep162	centrosomal protein 162	-0.1795	4.95734	-2.68343	0.0136475	0.147371	-3.17888
Zfp423	zinc finger protein 423	0.121815	6.73594	2.68317	0.0136557	0.147371	-3.17942
H1f2	H1.2 linker histone, cluster member	0.399057	1.69328	2.68284	0.0136655	0.147371	-3.18007
Serinc3	serine incorporator 3	-0.105228	6.82071	-2.68212	0.0136875	0.147499	-3.18153
Arhgef25	Rho guanine nucleotide exchange factor (GEF) 25	-0.110956	6.3274	-2.68126	0.0137139	0.147537	-3.18327
Rin1	Ras and Rab interactor 1	0.262215	3.02753	2.68103	0.013721	0.147537	-3.18374
Arhgap5	Rho GTPase activating protein 5	-0.101279	7.42755	-2.68102	0.0137213	0.147537	-3.18376
Bdh1	3-hydroxybutyrate dehydrogenase, type 1	-0.263485	3.008	-2.68062	0.0137335	0.147553	-3.18456
Kctd18	potassium channel tetramerisation domain containing 18	0.222769	3.8903	2.68031	0.0137431	0.147553	-3.18519
Slirp	SRA stem-loop interacting RNA binding protein	0.250107	4.56534	2.70904	0.0143738	0.151757	-3.18687
ND5	NADH dehydrogenase subunit 5	-0.259717	10.0867	-2.86883	0.0178155	0.16494	-3.18852
Zhx1	zinc fingers and homeoboxes 1	-0.113138	5.98112	-2.67828	0.0138055	0.148115	-3.18929
H2az2	H2A.Z histone variant 2	0.127922	7.24801	2.69422	0.0141652	0.150426	-3.19056
Ache	acetylcholinesterase	-0.454013	2.06704	-2.67678	0.0139626	0.149163	-3.19664
Prdx4	peroxiredoxin 4	0.117413	6.37265	2.6742	0.0139317	0.14903	-3.19751
Gm12258	predicted gene 12258	-0.296281	3.3277	-2.67282	0.0139748	0.149163	-3.2003
Ptp4a3	protein tyrosine phosphatase 4a3	0.137422	5.55493	2.67245	0.0139861	0.149175	-3.20103
Mospd3	motile sperm domain containing 3	-0.231511	3.77072	-2.67187	0.0140042	0.149259	-3.2022
Ccdc85a	coiled-coil domain containing 85A	-0.342722	1.8643	-2.67092	0.014034	0.149467	-3.20412
Casp9	caspase 9	0.135896	5.72874	2.66969	0.0140725	0.149768	-3.2066
Gspt2	G1 to S phase transition 2	-0.193183	4.24435	-2.66785	0.0141302	0.150273	-3.2103
Atp1b3	ATPase, Na+/K+ transporting, beta 3 polypeptide	-0.0886997	7.26733	-2.66693	0.0141595	0.150426	-3.21216
Nfatc2	nuclear factor of activated T cells, cytoplasmic, calcineurin dependent 2	0.530474	0.897663	2.6664	0.0141761	0.150432	-3.21323
Atp5j2	ATP synthase, H+ transporting, mitochondrial F0 complex, subunit F2	0.158695	6.59387	2.70611	0.0150522	0.153725	-3.21423
Unc119	unc-119 lipid binding chaperone	0.144549	5.53239	2.66497	0.0142214	0.150803	-3.2161
Tor1aip2	torsin A interacting protein 2	-0.0876846	7.12897	-2.66454	0.0142349	0.150836	-3.21696
Cox5b	cytochrome c oxidase subunit 5B	0.185348	5.00394	2.66431	0.0142568	0.150958	-3.21798
Mreg	melanoregulin	-0.246525	3.51879	-2.66331	0.0142742	0.150971	-3.21945
Msx1	msh homeobox 1	-0.175148	4.96226	-2.66317	0.0142787	0.150971	-3.21973
Tmf1	TATA element modulatory factor 1	-0.138554	5.73876	-2.66175	0.0143238	0.151339	-3.22259
Rfx4	regulatory factor X, 4 (influences HLA class II expression)	-0.140596	5.66544	-2.65855	0.0144261	0.151949	-3.22901
Spry1	sprouty RTK signaling antagonist 1	-0.159972	5.19855	-2.65847	0.0144288	0.151949	-3.22918
Itm2a	integral membrane protein 2A	-0.12591	5.73494	-2.65783	0.0144493	0.151949	-3.23046
Ubxn2b	UBX domain protein 2B	-0.142372	5.19807	-2.65772	0.014453	0.151949	-3.23069
Alkbh1	alkB homolog 1, histone H2A dioxygenase	-0.168973	5.15874	-2.65767	0.0144545	0.151949	-3.23078
Orai1	ORAI calcium release-activated calcium modulator 1	-0.20851	3.48909	-2.65715	0.0144712	0.151998	-3.23183
Acacb	acetyl-Coenzyme A carboxylase beta	0.335889	2.6383	2.65688	0.01448	0.151998	-3.23238
Mrpl33	mitochondrial ribosomal protein L33	0.187994	4.72665	2.65604	0.014507	0.152172	-3.23406
Trf	transferrin	0.38391	2.7942	2.66692	0.0147474	0.152917	-3.23413
Meioc	meiosis specific with coiled-coil domain	-0.917071	-0.47493	-2.65549	0.0145248	0.15225	-3.23517
Slc43a2	solute carrier family 43, member 2	0.268247	3.93672	2.66383	0.0147269	0.152917	-3.23587
Rfx2	regulatory factor X, 2 (influences HLA class II expression)	0.268363	3.45707	2.6545	0.0145568	0.152466	-3.23715
Pidd1	p53 induced death domain protein 1	-0.156081	5.21868	-2.65411	0.0145696	0.152466	-3.23794
Ankrd44	ankyrin repeat domain 44	-0.191095	4.15316	-2.65369	0.0145832	0.152466	-3.23879
Uqcc2	ubiquinol-cytochrome c reductase complex assembly factor 2	0.215945	5.31566	2.69648	0.0155356	0.155719	-3.23882
Eif2b3	eukaryotic translation initiation factor 2B, subunit 3	0.128877	5.44755	2.65351	0.014589	0.152466	-3.23914
Scpep1	serine carboxypeptidase 1	0.115171	6.33511	2.65324	0.0145977	0.152466	-3.23968
Lgr4	leucine-rich repeat-containing G protein-coupled receptor 4	-0.110374	6.02007	-2.65256	0.0146199	0.152588	-3.24106
Tmem258	transmembrane protein 258	0.207671	5.00903	2.66966	0.0150087	0.153725	-3.24139
Golph3	golgi phosphoprotein 3	-0.0942787	7.07902	-2.65216	0.0146329	0.152594	-3.24186
Nxpe4	neurexophilin and PC-esterase domain family, member 4	0.314546	2.96028	2.6519	0.0146413	0.152594	-3.24238
Zfp217	zinc finger protein 217	-0.117574	6.05328	-2.65116	0.0146653	0.152735	-3.24385
Robo3	roundabout guidance receptor 3	-0.498702	1.73398	-2.65281	0.0147256	0.152917	-3.24472
Capn6	calpain 6	-0.25729	7.14879	-2.80592	0.0183003	0.16741	-3.24649
Mcl1	myeloid cell leukemia sequence 1	-0.0799326	7.95823	-2.64948	0.0147203	0.152917	-3.24723
Ppm1n	protein phosphatase, Mg2+/Mn2+ dependent, 1N (putative)	-1.00516	-1.11939	-2.64869	0.0147462	0.152917	-3.24882
Mapk12	mitogen-activated protein kinase 12	0.136374	5.32499	2.64866	0.0147472	0.152917	-3.24888
Pomp	proteasome maturation protein	0.124401	6.93702	2.65468	0.0148831	0.153725	-3.24892
Snrpd3	small nuclear ribonucleoprotein D3	0.104476	7.48643	2.64839	0.0147562	0.152917	-3.24943
Zdhhc18	zinc finger, DHHC domain containing 18	-0.149856	5.30977	-2.64792	0.0147713	0.152965	-3.25035
Ndufa6	NADH:ubiquinone oxidoreductase subunit A6	0.178241	5.33471	2.65416	0.014945	0.153725	-3.25157
Sema3d	sema domain, immunoglobulin domain (Ig), short basic domain, secreted, (semaphorin) 3D	0.257872	4.31483	2.66909	0.0152924	0.154741	-3.25191
Atox1	antioxidant 1 copper chaperone	0.205284	4.74467	2.65126	0.014908	0.153725	-3.25258
Gtf2e1	general transcription factor II E, polypeptide 1 (alpha subunit)	0.096796	6.24232	2.6455	0.014851	0.153682	-3.25521
Col14a1	collagen, type XIV, alpha 1	-0.227457	3.21427	-2.64485	0.0148728	0.153725	-3.25653
Arhgef40	Rho guanine nucleotide exchange factor (GEF) 40	-0.0981483	6.77322	-2.64406	0.0148986	0.153725	-3.2581
Cops9	COP9 signalosome subunit 9	0.204376	4.7447	2.6476	0.0150067	0.153725	-3.25909
Tjp3	tight junction protein 3	0.281124	2.99249	2.6434	0.0149206	0.153725	-3.25942
Srd5a3	steroid 5 alpha-reductase 3	0.202756	4.10106	2.64308	0.0149314	0.153725	-3.26008
Tbca	tubulin cofactor A	0.156875	5.87861	2.65156	0.0151541	0.154234	-3.26112
Zfp935	zinc finger protein 935	-0.206908	3.98534	-2.6414	0.0149871	0.153725	-3.26344
Snrpf	small nuclear ribonucleoprotein polypeptide F	0.174763	5.14876	2.64131	0.01499	0.153725	-3.26361
Rpl27a	ribosomal protein L27A	0.134384	6.21903	2.6412	0.0149936	0.153725	-3.26383
Polr1f	RNA polymerase I subunit F	-0.144343	5.5814	-2.64119	0.0149939	0.153725	-3.26385
Mex3b	mex3 RNA binding family member B	-0.0950494	6.87569	-2.64048	0.0150177	0.153725	-3.26528
Rapgef1	Rap guanine nucleotide exchange factor (GEF) 1	0.0825055	7.9825	2.64004	0.0150323	0.153725	-3.26615
Zfp101	zinc finger protein 101	-0.205955	4.62673	-2.64111	0.0150581	0.153725	-3.2662
Trmt1l	tRNA methyltransferase 1 like	-0.117292	5.54378	-2.63974	0.0150424	0.153725	-3.26676
Id1	inhibitor of DNA binding 1, HLH protein	0.13744	6.37804	2.64548	0.0151895	0.154446	-3.26729
Mpped1	metallophosphoesterase domain containing 1	-0.206499	3.58209	-2.63904	0.015066	0.153725	-3.26817
Cs	citrate synthase	-0.0697097	8.57084	-2.63752	0.0151169	0.154114	-3.27121
Tex9	testis expressed gene 9	-0.123579	5.77989	-2.63727	0.0151251	0.154114	-3.27171
Myo19	myosin XIX	-0.128891	5.27991	-2.63629	0.015158	0.154234	-3.27367
Rsu1	Ras suppressor protein 1	0.152247	5.28318	2.63466	0.0152132	0.15458	-3.27694
Gm14440	predicted gene 14440	0.664743	1.5024	2.67616	0.0162188	0.1584	-3.27783
Nccrp1	non-specific cytotoxic cell receptor protein 1 homolog (zebrafish)	0.430267	1.29051	2.63345	0.0152539	0.154741	-3.27935
Nfkb2	nuclear factor of kappa light polypeptide gene enhancer in B cells 2, p49/p100	0.20771	4.17322	2.6329	0.0152727	0.154741	-3.28046
Cdk5rap3	CDK5 regulatory subunit associated protein 3	0.117296	6.11639	2.63253	0.0152852	0.154741	-3.2812
Ahsa2	AHA1, activator of heat shock protein ATPase 2	-0.118293	5.59745	-2.6325	0.0152861	0.154741	-3.28125
Ank	progressive ankylosis	-0.170403	4.49379	-2.63223	0.0152952	0.154741	-3.28179
Hey1	hairy/enhancer-of-split related with YRPW motif 1	-0.153474	5.3405	-2.63199	0.0153034	0.154741	-3.28227
Osmr	oncostatin M receptor	-0.84085	-0.168264	-2.63137	0.0153245	0.154848	-3.28352
Gimap4	GTPase, IMAP family member 4	0.269708	3.17037	2.62985	0.0153762	0.155262	-3.28655
Rictor	RPTOR independent companion of MTOR, complex 2	-0.152122	5.75133	-2.63045	0.0154293	0.155363	-3.28789
Slc45a3	solute carrier family 45, member 3	-0.255384	3.05228	-2.62876	0.0154136	0.155363	-3.28874
Dennd1c	DENN domain containing 1C	-0.513628	1.97564	-2.64822	0.015885	0.157144	-3.28896
Lcorl	ligand dependent nuclear receptor corepressor-like	-0.170793	4.76464	-2.62807	0.0154371	0.155363	-3.29011
Abcb10	ATP-binding cassette, sub-family B (MDR/TAP), member 10	-0.142862	5.91171	-2.62802	0.015439	0.155363	-3.29022
Stn1	STN1, CST complex subunit	0.110058	5.72067	2.62801	0.0154394	0.155363	-3.29025
Pgrmc1	progesterone receptor membrane component 1	-0.0848455	7.39814	-2.62627	0.0154989	0.155719	-3.29371
Mov10l1	Mov10 like RISC complex RNA helicase 1	-0.574099	0.475185	-2.62599	0.0155084	0.155719	-3.29427
Msc	musculin	-0.598514	0.807041	-2.62537	0.0155298	0.155719	-3.29551
Myh11	myosin, heavy polypeptide 11, smooth muscle	-0.944952	-0.671935	-2.62524	0.0155344	0.155719	-3.29577
Zfp281	zinc finger protein 281	-0.106632	6.46015	-2.62511	0.0155388	0.155719	-3.29603
Crtc3	CREB regulated transcription coactivator 3	-0.194269	4.2067	-2.62401	0.0155766	0.15599	-3.29822
Kif13a	kinesin family member 13A	-0.117731	6.36298	-2.62369	0.0155877	0.155995	-3.29886
B230219D22Rik	RIKEN cDNA B230219D22 gene	-0.100127	7.69164	-2.62299	0.0156122	0.155996	-3.30027
Nfu1	NFU1 iron-sulfur cluster scaffold	0.203952	4.2193	2.62242	0.0156318	0.155996	-3.30141
Grm6	glutamate receptor, metabotropic 6	-0.846564	-0.714817	-2.62189	0.0156499	0.155996	-3.30245
Rala	v-ral simian leukemia viral oncogene A (ras related)	0.104805	6.68475	2.62178	0.0156541	0.155996	-3.30269
Phf12	PHD finger protein 12	-0.0987896	6.96661	-2.62147	0.0156646	0.155996	-3.30329
Rtn1	reticulon 1	-0.172107	4.88601	-2.62133	0.0156695	0.155996	-3.30357
Iqcd	IQ motif containing D	0.646916	0.0661398	2.62133	0.0156696	0.155996	-3.30358
Maml2	mastermind like transcriptional coactivator 2	0.167331	4.30616	2.62122	0.0156734	0.155996	-3.3038
Btg3	BTG anti-proliferation factor 3	-0.439691	2.63252	-2.65033	0.0164072	0.15928	-3.30446
Zbtb22	zinc finger and BTB domain containing 22	0.127118	5.64943	2.61995	0.0157174	0.156278	-3.30633
H2ac10	H2A clustered histone 10	0.786275	-0.232542	2.61979	0.0157232	0.156278	-3.30666
Zfp958	zinc finger protein 958	-0.21796	3.98122	-2.61897	0.0157517	0.156456	-3.30829
Tdrd7	tudor domain containing 7	-0.233582	3.68429	-2.61829	0.0157755	0.156488	-3.30965
Zfp14	zinc finger protein 14	-0.495428	1.44322	-2.61826	0.0157764	0.156488	-3.3097
Syt9	synaptotagmin IX	-0.252745	2.95033	-2.61739	0.0158068	0.156682	-3.31143
Dcaf12	DDB1 and CUL4 associated factor 12	-0.10195	6.51945	-2.61688	0.0158246	0.156753	-3.31245
Ccdc60	coiled-coil domain containing 60	1.29159	0.0732689	2.7052	0.0181369	0.166857	-3.31505
Gdf2	growth differentiation factor 2	-1.4435	-1.48414	-2.62908	0.0162333	0.158435	-3.31595
Kcnj4	potassium inwardly-rectifying channel, subfamily J, member 4	0.649527	-0.158016	2.61488	0.0158949	0.157144	-3.31644
Shd	src homology 2 domain-containing transforming protein D	-0.208561	3.84289	-2.61476	0.0158994	0.157144	-3.3167
Etv4	ets variant 4	-0.212454	4.63581	-2.61987	0.0160807	0.15783	-3.31848
Lnpk	lunapark, ER junction formation factor	-0.106784	5.96265	-2.61382	0.0159323	0.157144	-3.31856
Lrrc4b	leucine rich repeat containing 4B	0.192479	4.33534	2.61345	0.0159456	0.157144	-3.31931
Arsi	arylsulfatase i	0.741377	1.15941	2.65663	0.0170347	0.161669	-3.31934
Slc6a13	solute carrier family 6 (neurotransmitter transporter, GABA), member 13	0.492417	1.25659	2.61332	0.0159499	0.157144	-3.31955
Gspt1	G1 to S phase transition 1	-0.068316	8.85189	-2.6133	0.0159506	0.157144	-3.31959
Syne3	spectrin repeat containing, nuclear envelope family member 3	0.796851	-0.676572	2.61329	0.015951	0.157144	-3.31962
Zfp87	zinc finger protein 87	-0.229816	3.79983	-2.61301	0.0159611	0.157144	-3.32018
Cyb5b	cytochrome b5 type B	0.133293	7.95273	2.65913	0.0171422	0.161891	-3.3207
Atp6v1g1	ATPase, H+ transporting, lysosomal V1 subunit G1	0.121352	5.91187	2.61184	0.0160022	0.157343	-3.3225
Gabra4	gamma-aminobutyric acid (GABA) A receptor, subunit alpha 4	0.3687	1.75566	2.61183	0.0160028	0.157343	-3.32253
Cxxc4	CXXC finger 4	-0.160482	4.73484	-2.61143	0.0160167	0.157374	-3.32332
Trim3	tripartite motif-containing 3	-0.195765	4.64531	-2.60947	0.0160865	0.15783	-3.32723
Lamtor4	late endosomal/lysosomal adaptor, MAPK and MTOR activator 4	0.20558	3.64743	2.60921	0.0160956	0.15783	-3.32774
Arhgef16	Rho guanine nucleotide exchange factor (GEF) 16	0.223899	3.36811	2.60863	0.0161165	0.157877	-3.32891
Mtx1	metaxin 1	0.210318	4.12647	2.60844	0.0161231	0.157877	-3.32928
Tmem8b	transmembrane protein 8B	-0.322855	3.78365	-2.64527	0.0170832	0.161669	-3.32987
Tmem53	transmembrane protein 53	0.668379	0.257746	2.60805	0.0161372	0.157877	-3.33006
Adgra2	adhesion G protein-coupled receptor A2	-0.107252	6.97189	-2.60787	0.0161437	0.157877	-3.33042
Tmem170	transmembrane protein 170	-0.242182	3.30926	-2.60614	0.0162054	0.158375	-3.33386
Rab39	RAB39, member RAS oncogene family	-0.406878	1.42541	-2.60446	0.0162658	0.158611	-3.33721
Elf1	E74 like ETS transcription factor 1	-0.167573	4.44889	-2.60425	0.0162731	0.158611	-3.33761
Zswim1	zinc finger SWIM-type containing 1	-0.158343	4.29477	-2.60352	0.0162996	0.158764	-3.33908
Ffar4	free fatty acid receptor 4	-0.970051	-1.2035	-2.60298	0.016319	0.158846	-3.34015
Slc5a3	solute carrier family 5 (inositol transporters), member 3	0.313933	4.82671	2.69585	0.018788	0.169744	-3.34082
Art5	ADP-ribosyltransferase 5	0.386327	1.5975	2.60241	0.0163396	0.158879	-3.34128
Prr5l	proline rich 5 like	0.190952	4.60948	2.60228	0.0163441	0.158879	-3.34153
Ovgp1	oviductal glycoprotein 1	-0.449857	1.50356	-2.60101	0.0163901	0.159219	-3.34406
Arfrp1	ADP-ribosylation factor related protein 1	-0.129118	5.47548	-2.60016	0.0164211	0.159308	-3.34576
Ebpl	emopamil binding protein-like	0.243828	3.5285	2.59928	0.016453	0.159512	-3.3475
Stx8	syntaxin 8	0.188459	4.01552	2.59881	0.01647	0.159571	-3.34844
Yy1	YY1 transcription factor	-0.0853182	7.7957	-2.59726	0.0165267	0.160014	-3.35153
Itga4	integrin alpha 4	-0.206733	4.5392	-2.59661	0.0165861	0.160168	-3.35395
Anapc16	anaphase promoting complex subunit 16	0.124877	5.38492	2.59573	0.0165825	0.160168	-3.35456
Cfl2	cofilin 2, muscle	-0.104202	6.87918	-2.59549	0.0165915	0.160168	-3.35504
Bhmt2	betaine-homocysteine methyltransferase 2	-1.13176	-1.53416	-2.5954	0.0165947	0.160168	-3.35522
Ptbp1	polypyrimidine tract binding protein 1	-0.0599775	9.77391	-2.59532	0.0165975	0.160168	-3.35537
U2af1l4	U2 small nuclear RNA auxiliary factor 1-like 4	0.160155	4.62195	2.5949	0.016613	0.160212	-3.35621
F10	coagulation factor X	0.677038	0.0526385	2.59456	0.0166254	0.160225	-3.35688
Pcgf3	polycomb group ring finger 3	-0.113508	7.2039	-2.59582	0.0166905	0.160429	-3.35788
Dmrt3	doublesex and mab-3 related transcription factor 3	0.458217	2.11519	2.603	0.0168893	0.161627	-3.35813
Pcf11	PCF11 cleavage and polyadenylation factor subunit	-0.104561	6.43068	-2.5939	0.0166497	0.160241	-3.3582
Irak1bp1	interleukin-1 receptor-associated kinase 1 binding protein 1	0.160243	4.4101	2.59382	0.0166524	0.160241	-3.35835
Gng4	guanine nucleotide binding protein (G protein), gamma 4	-0.873967	-0.637118	-2.59362	0.01666	0.160241	-3.35875
Fam172a	family with sequence similarity 172, member A	0.125531	5.63549	2.59203	0.0167186	0.160593	-3.36191
Pkig	protein kinase inhibitor, gamma	0.160066	4.76725	2.59141	0.0167416	0.160708	-3.36315
Megf11	multiple EGF-like-domains 11	-0.700412	0.749388	-2.60044	0.0170428	0.161669	-3.36497
2310009B15Rik	RIKEN cDNA 2310009B15 gene	0.341317	2.47817	2.5903	0.0167823	0.160993	-3.36533
Elavl2	ELAV like RNA binding protein 1	0.155998	5.19842	2.58883	0.0168371	0.161413	-3.36826
Rnf2	ring finger protein 2	-0.0809374	7.31597	-2.58741	0.0168898	0.161627	-3.37107
Srpk1	serine/arginine-rich protein specific kinase 1	-0.0954151	7.22677	-2.58699	0.0169054	0.161627	-3.3719
Wdr36	WD repeat domain 36	-0.0988273	7.09108	-2.58679	0.0169129	0.161627	-3.3723
Rsrc1	arginine/serine-rich coiled-coil 1	0.104259	6.02826	2.58674	0.0169148	0.161627	-3.3724
Tmem134	transmembrane protein 134	0.144852	4.88063	2.58635	0.0169292	0.161658	-3.37317
Ccar1	cell division cycle and apoptosis regulator 1	-0.0845665	8.02847	-2.58526	0.0169699	0.161669	-3.37533
Atxn7l3b	ataxin 7-like 3B	-0.0743274	8.55836	-2.58499	0.0169803	0.161669	-3.37588
Ppia	peptidylprolyl isomerase A	0.311444	6.85511	2.74444	0.0215019	0.18251	-3.37623
Atp5g3	ATP synthase, H+ transporting, mitochondrial F0 complex, subunit C3 (subunit 9)	0.0952024	8.20152	2.58456	0.0169964	0.161669	-3.37673
Ezh2	enhancer of zeste 2 polycomb repressive complex 2 subunit	-0.0660269	8.26186	-2.58445	0.0170005	0.161669	-3.37695
Camkk1	calcium/calmodulin-dependent protein kinase kinase 1, alpha	0.279508	2.57469	2.58443	0.0170011	0.161669	-3.37698
Klhdc8b	kelch domain containing 8B	0.170411	4.10197	2.58443	0.0170012	0.161669	-3.37698
Nt5c	5',3'-nucleotidase, cytosolic	0.174508	4.60175	2.58329	0.0170439	0.161669	-3.37924
Mrpl51	mitochondrial ribosomal protein L51	0.152282	5.1942	2.58327	0.0170448	0.161669	-3.37928
Cdca2	cell division cycle associated 2	-0.0930445	6.82289	-2.58297	0.0170561	0.161669	-3.37988
Wasl	WASP like actin nucleation promoting factor	-0.10088	6.57049	-2.58243	0.0170762	0.161669	-3.38094
Atp5pb	ATP synthase peripheral stalk-membrane subunit b	0.100801	7.7207	2.58219	0.0170854	0.161669	-3.38142
Trp53i13	transformation related protein 53 inducible protein 13	0.218607	3.71418	2.58164	0.017106	0.161759	-3.38251
Decr2	2-4-dienoyl-Coenzyme A reductase 2, peroxisomal	0.207847	4.06582	2.58076	0.0171392	0.161891	-3.38425
Stk17b	serine/threonine kinase 17b (apoptosis-inducing)	-0.21003	3.46062	-2.58018	0.0171611	0.161965	-3.3854
Ergic1	endoplasmic reticulum-golgi intermediate compartment (ERGIC) 1	0.0811421	7.61821	2.57888	0.0172102	0.162324	-3.38797
Fign	fidgetin	-0.143891	5.42454	-2.57773	0.0172539	0.16263	-3.39024
Sp6	trans-acting transcription factor 6	0.68261	0.193601	2.57719	0.0172745	0.16272	-3.39132
Fbxl19	F-box and leucine-rich repeat protein 19	0.0743848	7.81677	2.576	0.0173198	0.162897	-3.39367
Wrap73	WD repeat containing, antisense to Trp73	0.188766	4.32463	2.57585	0.0173256	0.162897	-3.39397
Sox4	SRY (sex determining region Y)-box 4	-0.0739389	8.512	-2.57582	0.0173268	0.162897	-3.39403
Foxg1	forkhead box G1	-0.1631	4.86908	-2.5751	0.0173545	0.163051	-3.39546
Wsb1	WD repeat and SOCS box-containing 1	-0.107149	7.62715	-2.57674	0.0174588	0.163191	-3.39719
Spi1	spleen focus forming virus (SFFV) proviral integration oncogene	0.867387	-0.563709	2.57379	0.0174045	0.163191	-3.39805
Hace1	HECT domain and ankyrin repeat containing, E3 ubiquitin protein ligase 1	-0.111561	5.37453	-2.57368	0.0174085	0.163191	-3.39826
Lcp2	lymphocyte cytosolic protein 2	0.63895	0.099748	2.57291	0.0174382	0.163191	-3.39979
Gm2102	predicted gene 2102	-0.468395	0.935598	-2.57268	0.0174471	0.163191	-3.40025
Eif2ak3	eukaryotic translation initiation factor 2 alpha kinase 3	-0.1518	4.68836	-2.57267	0.0174473	0.163191	-3.40026
Ube2e3	ubiquitin-conjugating enzyme E2E 3	0.0817727	7.64002	2.57253	0.017453	0.163191	-3.40055
Spon1	spondin 1, (f-spondin) extracellular matrix protein	-0.111756	6.26401	-2.57247	0.017455	0.163191	-3.40065
Hspa4	heat shock protein 4	-0.0712526	9.49039	-2.57174	0.0174831	0.163313	-3.4021
Cdc37l1	cell division cycle 37-like 1	-0.13049	5.92981	-2.57143	0.0174952	0.163322	-3.40272
Glra1	glycine receptor, alpha 1 subunit	-0.540385	1.44259	-2.57591	0.0176237	0.164026	-3.40275
Fhip2a	FHF complex subunit HOOK interacting protein 2A	-0.133099	5.54877	-2.56965	0.0175639	0.163767	-3.40624
Elob	elongin B	0.118451	6.26753	2.56961	0.0175653	0.163767	-3.40631
Gchfr	GTP cyclohydrolase I feedback regulator	0.518537	1.21715	2.56898	0.0175898	0.163891	-3.40756
Fam184a	family with sequence similarity 184, member A	-0.222797	3.36699	-2.56802	0.0176268	0.164026	-3.40945
Rnf128	ring finger protein 128	-0.26797	2.74616	-2.56735	0.0176528	0.164163	-3.41077
Stau2	staufen double-stranded RNA binding protein 2	-0.129811	5.21758	-2.56581	0.0177128	0.164616	-3.41382
Elf2	E74-like factor 2	-0.0917046	6.71803	-2.56528	0.0177336	0.164704	-3.41487
Shisa5	shisa family member 5	-0.156498	4.26897	-2.56491	0.0177477	0.164731	-3.41559
Jhy	junctional cadherin complex regulator	0.785356	-1.07358	2.56438	0.0177686	0.164809	-3.41665
Cbx1	chromobox 1	-0.0919316	8.52229	-2.56412	0.0177788	0.164809	-3.41716
Phgdh	3-phosphoglycerate dehydrogenase	-0.296318	6.0275	-2.69741	0.0217891	0.183221	-3.41733
Ift80	intraflagellar transport 80	-0.11483	5.78256	-2.56338	0.0178076	0.16494	-3.41861
Prkd3	protein kinase D3	-0.0984762	7.69373	-2.56172	0.0178726	0.165364	-3.42188
Lyrm9	LYR motif containing 9	0.224902	3.68584	2.56038	0.0179254	0.165747	-3.42453
Nfib	nuclear factor I/B	-0.265559	3.06578	-2.5592	0.017972	0.166073	-3.42686
Lyl1	lymphoblastomic leukemia 1	0.327901	2.87307	2.55797	0.0180207	0.166338	-3.42929
Tiparp	TCDD-inducible poly(ADP-ribose) polymerase	-0.0971086	6.02295	-2.55767	0.0180323	0.166338	-3.42987
Gatd3a	glutamine amidotransferase like class 1 domain containing 3A	0.128431	5.0016	2.55761	0.0180348	0.166338	-3.42999
Zfp628	zinc finger protein 628	0.129222	5.10094	2.55659	0.0180752	0.166605	-3.432
Mpz	myelin protein zero	0.751956	-0.386046	2.5555	0.0181188	0.166814	-3.43416
Cacng5	calcium channel, voltage-dependent, gamma subunit 5	-0.719466	-0.229494	-2.55545	0.0181207	0.166814	-3.43426
Lpgat1	lysophosphatidylglycerol acyltransferase 1	-0.0939579	7.15868	-2.55425	0.0181685	0.167002	-3.43662
Slc22a15	solute carrier family 22 (organic anion/cation transporter), member 15	-0.368835	2.20691	-2.55407	0.0181755	0.167002	-3.43697
Mc4r	melanocortin 4 receptor	-1.03096	-1.00817	-2.55368	0.0181912	0.167041	-3.43774
Mesp2	mesoderm posterior 2	-1.05993	-0.491762	-2.56967	0.0186908	0.169144	-3.43823
Bud31	BUD31 homolog	0.0960807	6.32066	2.55319	0.018211	0.167117	-3.43872
Tut4	terminal uridylyl transferase 4	-0.0935703	7.63113	-2.55277	0.0182277	0.167166	-3.43954
Nrarp	Notch-regulated ankyrin repeat protein	-0.108946	6.5097	-2.55215	0.0182525	0.167203	-3.44076
Nadk2	NAD kinase 2, mitochondrial	-0.085119	6.72721	-2.55202	0.0182577	0.167203	-3.44102
Zfp189	zinc finger protein 189	-0.211695	3.68204	-2.55181	0.0182662	0.167203	-3.44143
Pcdhgb1	protocadherin gamma subfamily B, 1	0.706477	0.130309	2.55028	0.0183274	0.16752	-3.44443
Simc1	SUMO-interacting motifs containing 1	-0.152855	5.13309	-2.55009	0.0183352	0.16752	-3.44481
Heatr6	HEAT repeat containing 6	-0.110292	5.88002	-2.54966	0.0183526	0.167574	-3.44567
Rbck1	RanBP-type and C3HC4-type zinc finger containing 1	0.0968643	6.44622	2.54837	0.0184046	0.167943	-3.4482
Aldoc	aldolase C, fructose-bisphosphate	0.556804	1.63178	2.5663	0.0189994	0.170512	-3.44941
Ebf1	early B cell factor 1	-0.192558	4.22302	-2.54692	0.0184632	0.168372	-3.45105
Suv39h1	suppressor of variegation 3-9 1	-0.0861016	7.19746	-2.54602	0.0184996	0.1686	-3.45282
Clptm1l	CLPTM1-like	0.0898114	6.72455	2.54546	0.0185225	0.168702	-3.45393
Chmp1b	charged multivesicular body protein 1B	-0.116363	5.54252	-2.54446	0.0185629	0.168921	-3.45588
Eif4a2	eukaryotic translation initiation factor 4A2	-0.203159	8.21169	-2.6712	0.0226091	0.185747	-3.4559
Unk	unkempt family zinc finger	-0.13594	6.19499	-2.54826	0.0186838	0.169144	-3.45598
Arhgap36	Rho GTPase activating protein 36	0.378733	1.98282	2.5443	0.0185696	0.168921	-3.45621
Hint1	histidine triad nucleotide binding protein 1	0.136279	7.33656	2.57991	0.0197518	0.174338	-3.45804
Kbtbd8	kelch repeat and BTB (POZ) domain containing 8	-0.148919	4.88046	-2.54325	0.0186123	0.169144	-3.45827
Tmem141	transmembrane protein 141	0.321174	2.33764	2.5424	0.0186471	0.169144	-3.45994
Gxylt2	glucoside xylosyltransferase 2	-0.452304	0.941032	-2.5419	0.0186676	0.169144	-3.46092
Plekhh3	pleckstrin homology domain containing, family H (with MyTH4 domain) member 3	0.261463	3.10583	2.54189	0.0186679	0.169144	-3.46094
Tstd2	thiosulfate sulfurtransferase (rhodanese)-like domain containing 2	-0.122561	5.78122	-2.5415	0.0186836	0.169144	-3.4617
BC024063	cDNA sequence BC024063	-0.248567	2.79141	-2.54129	0.0186925	0.169144	-3.46212
Slc35c2	solute carrier family 35, member C2	0.121264	5.42954	2.5411	0.0187002	0.169144	-3.46249
D430041D05Rik	RIKEN cDNA D430041D05 gene	0.234573	3.19388	2.54086	0.0187101	0.169144	-3.46297
Ankrd13b	ankyrin repeat domain 13b	-0.110511	6.45613	-2.53809	0.0188239	0.169924	-3.4684
Mob1a	MOB kinase activator 1A	-0.0855631	7.50544	-2.53791	0.0188313	0.169924	-3.46875
Batf	basic leucine zipper transcription factor, ATF-like	0.840067	-0.754289	2.53667	0.0188824	0.170198	-3.47118
Gtf3c1	general transcription factor III C 1	0.0782494	7.7986	2.53646	0.0188911	0.170198	-3.47159
Galnt14	polypeptide N-acetylgalactosaminyltransferase 14	-0.527209	0.582916	-2.53633	0.0188966	0.170198	-3.47186
Calml4	calmodulin-like 4	0.956609	-0.860695	2.5353	0.0189392	0.170477	-3.47388
Anxa6	annexin A6	0.110976	6.33647	2.53473	0.0189631	0.170512	-3.475
Uvrag	UV radiation resistance associated gene	0.16743	4.57807	2.53399	0.0189939	0.170512	-3.47646
B3galnt2	UDP-GalNAc:betaGlcNAc beta 1,3-galactosaminyltransferase, polypeptide 2	-0.122023	6.0247	-2.53383	0.0190002	0.170512	-3.47676
Gypc	glycophorin C	0.165901	4.60157	2.5338	0.0190016	0.170512	-3.47682
Pfdn5	prefoldin 5	0.123395	6.05714	2.53333	0.019021	0.170581	-3.47774
Rogdi	rogdi homolog	0.168729	4.40601	2.53296	0.0190368	0.170618	-3.47848
Gfm2	G elongation factor, mitochondrial 2	-0.124544	5.88247	-2.53242	0.0190592	0.170714	-3.47953
Dusp4	dual specificity phosphatase 4	-0.109611	6.35299	-2.53134	0.0191042	0.171012	-3.48165
Pfdn6	prefoldin subunit 6	0.148953	5.8307	2.53433	0.0193622	0.172613	-3.48589
Cnn3	calponin 3, acidic	-0.0669327	8.815	-2.52855	0.0192213	0.171954	-3.48712
H2aj	H2J.A histone	0.181555	4.63273	2.52753	0.019264	0.172231	-3.48911
Nhp2	NHP2 ribonucleoprotein	0.100279	6.79799	2.5267	0.0192993	0.172401	-3.49075
Clock	circadian locomotor output cycles kaput	-0.159821	5.10365	-2.52652	0.0193067	0.172401	-3.49109
Hand2	heart and neural crest derivatives expressed 2	-0.177208	5.2575	-2.53491	0.0195942	0.173588	-3.49142
Psma7	proteasome subunit alpha 7	0.0961934	7.76639	2.52559	0.019346	0.172613	-3.49291
Top2a	topoisomerase (DNA) II alpha	-0.0722596	9.82217	-2.52512	0.0193659	0.172613	-3.49383
Carmil3	capping protein regulator and myosin 1 linker 3	-0.279378	4.55718	-2.57919	0.0211964	0.181394	-3.49453
Depdc7	DEP domain containing 7	-0.333619	2.26867	-2.52394	0.0194159	0.172954	-3.49614
Ccdc82	coiled-coil domain containing 82	-0.236604	3.45778	-2.52354	0.0194329	0.172999	-3.49692
Pdia3	protein disulfide isomerase associated 3	-0.0649688	9.5193	-2.52261	0.0194726	0.173152	-3.49875
Gm27021	predicted gene, 27021	-0.987838	-1.47039	-2.52258	0.0194739	0.173152	-3.49881
Polr1g	RNA polymerase I subunit G	0.126528	5.3566	2.522	0.0194987	0.173268	-3.49995
Cbx2	chromobox 2	0.0857742	7.65552	2.52086	0.019547	0.173527	-3.50217
Clcn4	chloride channel, voltage-sensitive 4	-0.126024	5.61595	-2.5205	0.0195623	0.173527	-3.50287
Sufu	SUFU negative regulator of hedgehog signaling	-0.0999179	6.87765	-2.52048	0.0195635	0.173527	-3.50292
Haus8	4HAUS augmin-like complex, subunit 8	-0.118592	5.26977	-2.5201	0.0195794	0.173562	-3.50365
Adal	adenosine deaminase-like	-0.168777	4.50269	-2.5189	0.0196309	0.173808	-3.506
Sema6b	sema domain, transmembrane domain (TM), and cytoplasmic domain, (semaphorin) 6B	0.26215	3.05604	2.51761	0.0196866	0.174076	-3.50854
H1f1	H1.1 linker histone, cluster member	0.976567	-1.2311	2.51738	0.0196962	0.174076	-3.50898
Rinl	Ras and Rab interactor-like	0.465686	1.2044	2.51736	0.0196971	0.174076	-3.50901
Tsnax	translin-associated factor X	0.118712	6.9278	2.52196	0.0198849	0.174889	-3.50985
Lgr6	leucine-rich repeat-containing G protein-coupled receptor 6	0.525216	0.864397	2.5164	0.0197385	0.174337	-3.51089
Adamts15	a disintegrin-like and metallopeptidase (reprolysin type) with thrombospondin type 1 motif, 15	-0.186166	4.19902	-2.51567	0.0197702	0.174338	-3.51233
Col8a2	collagen, type VIII, alpha 2	-0.266693	2.72366	-2.51557	0.0197745	0.174338	-3.51253
Maneal	mannosidase, endo-alpha-like	-0.260097	2.94481	-2.51523	0.019789	0.174361	-3.51318
Tbc1d31	TBC1 domain family, member 31	-0.172825	4.97523	-2.5149	0.0198034	0.174382	-3.51383
Svop	SV2 related protein	0.664492	0.497363	2.5137	0.0198551	0.174732	-3.51617
Eif2s2	eukaryotic translation initiation factor 2, subunit 2 (beta)	0.0946677	7.3742	2.51246	0.0199091	0.174996	-3.5186
Crhr2	corticotropin releasing hormone receptor 2	-1.10173	-1.3834	-2.51201	0.0199287	0.175063	-3.51948
Ksr2	kinase suppressor of ras 2	0.536728	0.672763	2.51069	0.0199862	0.175463	-3.52206
Nt5e	5' nucleotidase, ecto	-0.461326	1.33565	-2.50961	0.020033	0.175768	-3.52415
Smim8	small integral membrane protein 8	0.345335	2.81053	2.5132	0.020162	0.176266	-3.52429
Spry2	sprouty RTK signaling antagonist 2	-0.14701	5.15132	-2.50867	0.0200743	0.176024	-3.52599
Herc3	hect domain and RLD 3	0.194344	3.96029	2.50835	0.0200884	0.176042	-3.52662
Rcn2	reticulocalbin 2	0.0972292	7.53554	2.50776	0.0201143	0.176138	-3.52777
Vps53	VPS53 GARP complex subunit	0.117703	5.34094	2.50755	0.0201235	0.176138	-3.52818
Arl14ep	ADP-ribosylation factor-like 14 effector protein	-0.100947	5.8538	-2.5066	0.020165	0.176266	-3.53002
Cfap418	cilia and flagella associated protein 418	0.130852	5.07954	2.50639	0.0201744	0.176266	-3.53044
Trir	telomerase RNA component interacting RNase	0.107925	6.75165	2.50586	0.0201979	0.176366	-3.53148
Tbc1d16	TBC1 domain family, member 16	-0.115048	7.74565	-2.52361	0.0208243	0.179126	-3.53159
Rnaseh2a	ribonuclease H2, large subunit	0.127831	5.61083	2.50496	0.0202373	0.176604	-3.53322
Fam171a1	family with sequence similarity 171, member A1	-0.102832	6.45474	-2.50387	0.0202858	0.176903	-3.53536
Lars	leucyl-tRNA synthetase	0.0893153	7.51899	2.50364	0.0202958	0.176903	-3.53581
Patj	PATJ, crumbs cell polarity complex component	0.197088	4.68982	2.50659	0.0204525	0.177844	-3.5371
Tbxa2r	thromboxane A2 receptor	0.441233	1.47111	2.50279	0.0203332	0.177123	-3.53745
Cdkn2c	cyclin dependent kinase inhibitor 2C	0.402318	1.75911	2.50095	0.0204149	0.177729	-3.54104
Grtp1	GH regulated TBC protein 1	0.264823	2.97813	2.50049	0.0204356	0.177803	-3.54195
Ube2c	ubiquitin-conjugating enzyme E2C	-0.0847964	7.6368	-2.49847	0.0205258	0.178282	-3.54588
S1pr2	sphingosine-1-phosphate receptor 2	-0.114182	5.55083	-2.49843	0.0205274	0.178282	-3.54595
Nckap1	NCK-associated protein 1	-0.174808	8.00095	-2.59402	0.0240335	0.190454	-3.54597
Ndst3	N-deacetylase/N-sulfotransferase (heparan glucosaminyl) 3	-0.476912	0.990365	-2.49805	0.0205443	0.17832	-3.54669
Myo1f	myosin IF	1.11902	-1.30712	2.49779	0.0205561	0.17832	-3.5472
Septin5	septin 5	0.20094	4.53753	2.49881	0.0206124	0.178486	-3.54768
Tbk1	TANK-binding kinase 1	-0.112036	5.67675	-2.49702	0.0205906	0.178486	-3.5487
Tgs1	trimethylguanosine synthase 1	-0.137721	6.80071	-2.52203	0.0215302	0.182624	-3.54955
Tprkb	Tp53rk binding protein	0.136482	5.30467	2.49623	0.020626	0.178486	-3.55024
Acsf3	acyl-CoA synthetase family member 3	0.215973	4.16701	2.49564	0.0206525	0.178486	-3.55138
Ppdpf	pancreatic progenitor cell differentiation and proliferation factor	0.133936	5.4142	2.49561	0.020654	0.178486	-3.55145
Coq6	coenzyme Q6 monooxygenase	0.14865	4.80898	2.49555	0.0206566	0.178486	-3.55156
Riox2	ribosomal oxygenase 2	0.157838	5.15656	2.49542	0.0206624	0.178486	-3.55181
Ttll11	tubulin tyrosine ligase-like family, member 11	0.390576	1.62044	2.49518	0.0206731	0.178486	-3.55227
Rundc1	RUN domain containing 1	-0.146573	4.62313	-2.49477	0.0206916	0.17854	-3.55307
Cnp	2',3'-cyclic nucleotide 3' phosphodiesterase	0.218011	3.70529	2.49443	0.0207073	0.17857	-3.55375
Dhx36	DEAH (Asp-Glu-Ala-His) box polypeptide 36	-0.0852335	7.40343	-2.49339	0.0207539	0.178866	-3.55576
Zfhx3	zinc finger homeobox 3	0.368709	4.9965	2.61106	0.02517	0.194697	-3.55586
Ecscr	endothelial cell surface expressed chemotaxis and apoptosis regulator	0.23911	3.42678	2.49283	0.0207793	0.178979	-3.55685
Kpna3	karyopherin (importin) alpha 3	-0.0805219	7.66318	-2.49248	0.0207951	0.179009	-3.55753
Csrp3	cysteine and glycine-rich protein 3	0.268481	3.81402	2.5027	0.0212167	0.181461	-3.55868
Stab2	stabilin 2	0.484503	1.00866	2.49164	0.0208332	0.179126	-3.55917
Saraf	store-operated calcium entry-associated regulatory factor	0.154345	5.72909	2.49932	0.0211496	0.181099	-3.56001
Erh	ERH mRNA splicing and mitosis factor	0.123258	6.64157	2.49599	0.021032	0.180411	-3.56011
Sema3a	sema domain, immunoglobulin domain (Ig), short basic domain, secreted, (semaphorin) 3A	0.147572	6.03875	2.50258	0.0213219	0.181666	-3.56123
Eif1	eukaryotic translation initiation factor 1	0.118281	7.81797	2.51536	0.0217991	0.183221	-3.56134
Fam20c	FAM20C, golgi associated secretory pathway kinase	-0.211146	3.13415	-2.49029	0.0208944	0.179547	-3.56179
Hbb-bt	hemoglobin, beta adult t chain	0.745514	2.03441	2.58097	0.0244268	0.191941	-3.56432
Ndufb6	NADH:ubiquinone oxidoreductase subunit B6	0.159972	5.3581	2.49032	0.0210044	0.18028	-3.56436
Cse1l	chromosome segregation 1-like (S. cerevisiae)	-0.0675748	8.7152	-2.48843	0.0209792	0.180169	-3.56541
Arhgef10l	Rho guanine nucleotide exchange factor (GEF) 10-like	0.120593	5.59059	2.4859	0.0210947	0.180836	-3.57031
Agap3	ArfGAP with GTPase domain, ankyrin repeat and PH domain 3	-0.0915039	6.92579	-2.48565	0.0211064	0.180836	-3.57081
Ak5	adenylate kinase 5	-0.419668	1.31624	-2.48272	0.0212413	0.181565	-3.5765
Tmem176a	transmembrane protein 176A	0.40267	2.48379	2.49395	0.0216841	0.182781	-3.57696
Myl1	myosin, light polypeptide 1	0.493343	2.28388	2.51627	0.0225694	0.185747	-3.57776
Ttpa	tocopherol (alpha) transfer protein	-0.233282	3.07501	-2.48196	0.0212765	0.181666	-3.57798
Bcl2l11	BCL2-like 11 (apoptosis facilitator)	-0.128451	5.98742	-2.48128	0.021308	0.181666	-3.5793
Pcdh20	protocadherin 20	-0.747909	-0.189047	-2.48101	0.0213203	0.181666	-3.57981
Lat	linker for activation of T cells	0.578153	0.558129	2.48082	0.0213291	0.181666	-3.58018
Ccdc66	coiled-coil domain containing 66	-0.134006	4.82409	-2.48058	0.0213403	0.181666	-3.58065
Smtn	smoothelin	0.120096	5.80035	2.48041	0.0213482	0.181666	-3.58098
Habp2	hyaluronic acid binding protein 2	-0.660443	0.0757029	-2.48031	0.0213527	0.181666	-3.58117
Commd2	COMM domain containing 2	0.139105	5.31844	2.4799	0.0213719	0.181723	-3.58197
C9orf72	C9orf72, member of C9orf72-SMCR8 complex	-0.210894	4.35477	-2.48113	0.0214418	0.182211	-3.58251
Atp5k	ATP synthase, H+ transporting, mitochondrial F1F0 complex, subunit E	0.428852	5.40037	2.61759	0.026827	0.201352	-3.58264
Vcpip1	valosin containing protein (p97)/p47 complex interacting protein 1	-0.146297	5.88336	-2.48443	0.0217241	0.183012	-3.58607
Tceanc	transcription elongation factor A (SII) N-terminal and central domain containing	0.231059	3.40666	2.47751	0.0214829	0.182454	-3.58659
Uqcrh	ubiquinol-cytochrome c reductase hinge protein	0.147852	6.68404	2.5114	0.0227937	0.186321	-3.58673
Pex1	peroxisomal biogenesis factor 1	0.140975	4.56796	2.47588	0.0215589	0.182624	-3.58975
Ptpro	protein tyrosine phosphatase, receptor type, O	-0.503536	0.969523	-2.47586	0.0215599	0.182624	-3.58979
Bloc1s1	biogenesis of lysosomal organelles complex-1, subunit 1	0.177424	4.34092	2.47575	0.0215654	0.182624	-3.59002
Pkn3	protein kinase N3	-0.183371	4.22565	-2.4753	0.0215861	0.182632	-3.59087
Sms	spermine synthase	0.0975329	6.49126	2.47519	0.0215914	0.182632	-3.59109
Psma5	proteasome subunit alpha 5	0.140068	5.0313	2.47457	0.0216206	0.182773	-3.5923
Zfp850	zinc finger protein 850	-0.147474	4.93007	-2.47411	0.021642	0.182781	-3.59318
Nfasc	neurofascin	0.182634	4.29645	2.47386	0.021654	0.182781	-3.59368
Rarres2	retinoic acid receptor responder (tazarotene induced) 2	0.634402	-0.140012	2.47356	0.0216681	0.182781	-3.59426
Ube2o	ubiquitin-conjugating enzyme E2O	-0.0898714	6.98463	-2.47345	0.0216733	0.182781	-3.59447
Ankrd10	ankyrin repeat domain 10	-0.108217	6.969	-2.47176	0.0217528	0.183148	-3.59774
Zdhhc2	zinc finger, DHHC domain containing 2	-0.145695	4.93127	-2.47123	0.021778	0.183221	-3.59877
Ndufaf2	NADH:ubiquinone oxidoreductase complex assembly factor 2	0.223805	4.45384	2.48297	0.0222688	0.18527	-3.59949
Prkcq	protein kinase C, theta	-0.480189	0.979058	-2.47008	0.0218322	0.183369	-3.60099
Zbtb8a	zinc finger and BTB domain containing 8a	-0.337746	2.53996	-2.46987	0.021842	0.183369	-3.60139
Cks1b	CDC28 protein kinase 1b	0.109003	7.07834	2.47007	0.0218903	0.183669	-3.60229
Grk5	G protein-coupled receptor kinase 5	-0.179744	4.22544	-2.46772	0.0219444	0.184018	-3.60556
Prkaca	protein kinase, cAMP dependent, catalytic, alpha	0.090369	7.54812	2.46702	0.0219778	0.184192	-3.60692
Nell1	NEL-like 1	-0.577883	0.385493	-2.46636	0.0220092	0.184335	-3.60819
Taok2	TAO kinase 2	-0.102566	7.2812	-2.46613	0.0220202	0.184335	-3.60864
Psmg2	proteasome (prosome, macropain) assembly chaperone 2	0.146081	5.54128	2.46557	0.0220467	0.184346	-3.60971
Cyp26a1	cytochrome P450, family 26, subfamily a, polypeptide 1	-0.222892	3.53209	-2.46548	0.0220512	0.184346	-3.60989
Tubb5	tubulin, beta 5 class I	-0.0509935	11.7881	-2.46505	0.0220717	0.184346	-3.61072
Atp5c1	ATP synthase, H+ transporting, mitochondrial F1 complex, gamma polypeptide 1	0.0816342	7.76854	2.46504	0.022072	0.184346	-3.61074
Anapc11	anaphase promoting complex subunit 11	0.147184	5.93685	2.47414	0.0224787	0.185741	-3.61172
Rab30	RAB30, member RAS oncogene family	-0.315966	2.24616	-2.46336	0.0221525	0.18481	-3.61398
Stim2	stromal interaction molecule 2	-0.10604	5.40994	-2.46335	0.0221528	0.18481	-3.614
Cmtm7	CKLF-like MARVEL transmembrane domain containing 7	0.14341	4.52392	2.46291	0.0221742	0.184882	-3.61486
Gnal	guanine nucleotide binding protein, alpha stimulating, olfactory type	-0.27554	2.76848	-2.46258	0.0221899	0.184907	-3.61549
Tbx3	T-box 3	-0.157078	5.11728	-2.46135	0.0222492	0.18527	-3.61787
Rab11fip5	RAB11 family interacting protein 5 (class I)	-0.324848	2.63493	-2.46089	0.0222715	0.18527	-3.61876
Gata3	GATA binding protein 3	-0.260401	3.37249	-2.46049	0.0222909	0.185326	-3.61954
Mttp	microsomal triglyceride transfer protein	-0.208724	3.94186	-2.45858	0.0223829	0.185741	-3.62321
Fezf2	Fez family zinc finger 2	0.340193	2.25623	2.45845	0.0223892	0.185741	-3.62346
Ercc6l	excision repair cross-complementing rodent repair deficiency complementation group 6 like	-0.102933	6.33949	-2.45842	0.0223911	0.185741	-3.62354
Smc6	structural maintenance of chromosomes 6	-0.0794564	7.49999	-2.45819	0.0224022	0.185741	-3.62398
Ost4	oligosaccharyltransferase complex subunit 4 (non-catalytic)	0.143783	5.35521	2.45781	0.0224206	0.185741	-3.62471
Csf3r	colony stimulating factor 3 receptor (granulocyte)	0.927706	-0.888572	2.45721	0.0224498	0.185741	-3.62587
Mad1l1	MAD1 mitotic arrest deficient 1-like 1	0.102257	5.92285	2.45701	0.0224591	0.185741	-3.62624
Sgpp2	sphingosine-1-phosphate phosphatase 2	-0.317365	2.44899	-2.45657	0.0224807	0.185741	-3.62709
Alkbh7	alkB homolog 7	0.226903	3.41413	2.45653	0.0224826	0.185741	-3.62717
Kcnn3	potassium intermediate/small conductance calcium-activated channel, subfamily N, member 3	-0.466635	1.16902	-2.45633	0.0224923	0.185741	-3.62755
Snx18	sorting nexin 18	-0.0931376	6.67541	-2.45627	0.0224951	0.185741	-3.62767
Bcar1	breast cancer anti-estrogen resistance 1	0.0751948	6.90494	2.45604	0.0225064	0.185741	-3.62811
Ace	angiotensin I converting enzyme (peptidyl-dipeptidase A) 1	-0.597243	0.7572	-2.4557	0.0225232	0.185747	-3.62878
Erlin1	ER lipid raft associated 1	0.119471	5.31458	2.45505	0.0225549	0.185747	-3.63003
Socs6	suppressor of cytokine signaling 6	-0.11609	6.51905	-2.45494	0.0225603	0.185747	-3.63025
Tmem94	transmembrane protein 94	-0.127173	6.69095	-2.46541	0.0230496	0.187363	-3.6315
Atf2	activating transcription factor 2	-0.0869098	6.86481	-2.45429	0.022592	0.185747	-3.6315
Bin2	bridging integrator 2	0.503855	0.910596	2.45411	0.0226009	0.185747	-3.63185
Atp1a2	ATPase, Na+/K+ transporting, alpha 2 polypeptide	0.280644	2.97386	2.45403	0.0226046	0.185747	-3.63199
Vps45	vacuolar protein sorting 45	0.178044	4.33795	2.45368	0.0226217	0.185747	-3.63267
Shisa2	shisa family member 2	-0.134264	5.7873	-2.45302	0.0226543	0.185861	-3.63395
Eva1a	eva-1 homolog A (C. elegans)	-0.631454	0.396603	-2.45288	0.022661	0.185861	-3.63422
Mrpl19	mitochondrial ribosomal protein L19	-0.106381	5.75363	-2.45208	0.0227004	0.186079	-3.63576
Pdlim2	PDZ and LIM domain 2	0.317773	2.09013	2.45155	0.0227264	0.186149	-3.63678
Scly	selenocysteine lyase	0.16269	4.48343	2.45123	0.0227419	0.186149	-3.63739
Dysf	dysferlin	0.156072	4.93363	2.45113	0.0227471	0.186149	-3.63759
Frg2f1	FSHD region gene 2 family member 1	-0.567473	0.30661	-2.45079	0.0227635	0.186178	-3.63824
Ano6	anoctamin 6	0.106299	6.25135	2.4494	0.0228324	0.186532	-3.64093
Pcmt1	protein-L-isoaspartate (D-aspartate) O-methyltransferase 1	-0.098043	6.09411	-2.44905	0.0228492	0.186566	-3.64158
Pex11g	peroxisomal biogenesis factor 11 gamma	-0.347986	1.67229	-2.44866	0.0228687	0.18662	-3.64234
Scn9a	sodium channel, voltage-gated, type IX, alpha	0.651849	-0.401795	2.44821	0.0228912	0.186699	-3.64322
Prxl2b	peroxiredoxin like 2B	0.217798	3.35169	2.44737	0.0229326	0.18678	-3.64483
Tbck	TBC1 domain containing kinase	0.158882	4.6391	2.44728	0.0229372	0.18678	-3.64501
Stac2	SH3 and cysteine rich domain 2	-0.637834	-0.0107683	-2.44723	0.0229394	0.18678	-3.6451
Slc25a47	solute carrier family 25, member 47	0.322912	2.11178	2.44649	0.0229762	0.186975	-3.64652
Zfp367	zinc finger protein 367	-0.218279	4.59893	-2.46167	0.0236737	0.188755	-3.64767
Zfp354c	zinc finger protein 354C	-0.133777	5.91199	-2.44565	0.0230179	0.18721	-3.64814
Rb1cc1	RB1-inducible coiled-coil 1	-0.103966	6.01297	-2.44412	0.0230941	0.187564	-3.65108
Inpp5j	inositol polyphosphate 5-phosphatase J	0.74558	-0.985741	2.444	0.0231001	0.187564	-3.65131
Klhl31	kelch-like 31	0.513571	0.987334	2.4437	0.0231152	0.187583	-3.6519
H3c6	H3 clustered histone 6	1.04774	-0.179297	2.47619	0.024647	0.192828	-3.65463
Insr	insulin receptor	-0.135671	6.06299	-2.44664	0.023381	0.188164	-3.65481
Dmtn	dematin actin binding protein	-0.257439	3.88962	-2.45209	0.0236238	0.188544	-3.65501
Grhl2	grainyhead like transcription factor 2	0.209023	4.00006	2.44189	0.0232057	0.187845	-3.65537
Wnt1	wingless-type MMTV integration site family, member 1	-0.235166	3.43798	-2.44182	0.0232091	0.187845	-3.6555
Cdk2	cyclin-dependent kinase 2	-0.0913857	6.75733	-2.44179	0.0232108	0.187845	-3.65557
Acss1	acyl-CoA synthetase short-chain family member 1	-0.233033	3.30145	-2.44174	0.0232133	0.187845	-3.65567
Selenoi	selenoprotein I	-0.0984612	6.58492	-2.44173	0.0232137	0.187845	-3.65568
Kif21a	kinesin family member 21A	-0.12286	6.20862	-2.44151	0.0232248	0.187845	-3.65611
Mphosph6	M phase phosphoprotein 6	0.143483	5.10417	2.44085	0.0232578	0.187963	-3.65737
Gm5141	predicted gene 5141	-0.236281	2.91603	-2.44069	0.023266	0.187963	-3.65768
Patl1	protein associated with topoisomerase II homolog 1 (yeast)	-0.0986195	6.51342	-2.44028	0.0232867	0.187963	-3.65848
Elp4	elongator acetyltransferase complex subunit 4	0.128001	5.37299	2.43979	0.0233114	0.187963	-3.65942
Tmem151a	transmembrane protein 151A	-0.573373	0.539956	-2.43972	0.0233146	0.187963	-3.65954
Czib	CXXC motif containing zinc binding protein	0.154422	5.03935	2.43967	0.0233171	0.187963	-3.65964
Herc6	hect domain and RLD 6	0.282721	2.43398	2.43943	0.0233295	0.187963	-3.66011
Gsdme	gasdermin E	0.250674	2.92653	2.4382	0.0233913	0.188164	-3.66247
Nfkbie	nuclear factor of kappa light polypeptide gene enhancer in B cells inhibitor, epsilon	-0.256839	2.79848	-2.43797	0.0234031	0.188164	-3.66292
Pir	pirin	0.244095	2.7902	2.43791	0.0234061	0.188164	-3.66303
Gnaz	guanine nucleotide binding protein, alpha z subunit	0.287378	2.86426	2.43747	0.023428	0.188237	-3.66386
Kcna5	potassium voltage-gated channel, shaker-related subfamily, member 5	-0.273966	2.41647	-2.43596	0.0235049	0.188544	-3.66678
Slc25a13	solute carrier family 25 (mitochondrial carrier, adenine nucleotide translocator), member 13	0.0876357	6.6663	2.43581	0.0235125	0.188544	-3.66707
Igfbp7	insulin-like growth factor binding protein 7	-0.67552	-0.0560164	-2.43532	0.0235372	0.188544	-3.668
Zbtb12	zinc finger and BTB domain containing 12	0.0792071	7.15457	2.43463	0.0235721	0.188544	-3.66932
Prss35	protease, serine 35	-0.397622	1.56536	-2.43437	0.0235857	0.188544	-3.66983
Gprc5a	G protein-coupled receptor, family C, group 5, member A	0.309711	2.59529	2.43428	0.0235901	0.188544	-3.67
Tmprss7	transmembrane serine protease 7	-0.782265	-0.480988	-2.43427	0.0235903	0.188544	-3.67001
Rras	related RAS viral (r-ras) oncogene	-0.238142	2.97921	-2.43422	0.023593	0.188544	-3.67011
Bicdl1	BICD family like cargo adaptor 1	-0.258284	2.77789	-2.4341	0.023599	0.188544	-3.67034
Eci3	enoyl-Coenzyme A delta isomerase 3	0.6137	-0.10518	2.43406	0.0236014	0.188544	-3.67043
Atp11c	ATPase, class VI, type 11C	-0.105946	6.16516	-2.43371	0.0236191	0.188544	-3.67109
Zbtb7a	zinc finger and BTB domain containing 7a	-0.146224	4.67114	-2.43341	0.0236342	0.188544	-3.67166
Cracd	capping protein inhibiting regulator of actin	0.106574	7.06836	2.43236	0.0237047	0.188815	-3.67402
Ap1m1	adaptor-related protein complex AP-1, mu subunit 1	0.0853794	6.59545	2.43199	0.023707	0.188815	-3.6744
Parvb	parvin, beta	0.114605	6.21241	2.43138	0.0237378	0.188957	-3.67555
Hdac6	histone deacetylase 6	0.100285	6.63491	2.4299	0.0238138	0.189459	-3.6784
Zhx2	zinc fingers and homeoboxes 2	0.16885	4.75824	2.42921	0.0238491	0.189636	-3.67972
Hint2	histidine triad nucleotide binding protein 2	0.275486	3.23481	2.42878	0.0238712	0.189708	-3.68054
Pbx1	pre B cell leukemia homeobox 1	0.0781973	8.09157	2.42828	0.0238972	0.189784	-3.68151
Myo7b	myosin VIIB	0.488964	0.595406	2.42809	0.0239067	0.189784	-3.68186
Dmac1	distal membrane arm assembly complex 1	0.150228	4.89612	2.42759	0.0239325	0.189886	-3.68282
Rnf11	ring finger protein 11	-0.11551	5.70065	-2.42635	0.0239967	0.190292	-3.68521
Tamm41	TAM41 mitochondrial translocator assembly and maintenance homolog	0.123149	5.2302	2.42545	0.0240433	0.190454	-3.68693
Psmb6	proteasome (prosome, macropain) subunit, beta type 6	0.0995833	7.65199	2.4263	0.0241162	0.190824	-3.68762
Gm3636	predicted gene 3636	-0.432681	2.05826	-2.43127	0.0243402	0.191941	-3.68762
Neurl1a	neuralized E3 ubiquitin protein ligase 1A	0.24366	3.60378	2.42469	0.0240829	0.190664	-3.68839
Ssh1	slingshot protein phosphatase 1	0.144027	5.87981	2.43067	0.0244284	0.191941	-3.68987
Pcdhgb6	protocadherin gamma subfamily B, 6	0.679161	2.85613	2.52994	0.0291506	0.208488	-3.69105
Adipor2	adiponectin receptor 2	-0.10795	6.74923	-2.42289	0.0241762	0.191195	-3.69183
Slc25a25	solute carrier family 25 (mitochondrial carrier, phosphate carrier), member 25	0.137728	4.76806	2.42181	0.0242327	0.191538	-3.69391
Creb3l4	cAMP responsive element binding protein 3-like 4	-0.501916	1.04757	-2.42128	0.0242601	0.191651	-3.69491
Sec22a	SEC22 homolog A, vesicle trafficking protein	0.167835	4.33134	2.42092	0.0242792	0.191674	-3.69561
Zik1	zinc finger protein interacting with K protein 1	-0.0946478	6.06765	-2.42072	0.0242893	0.191674	-3.69598
Acaca	acetyl-Coenzyme A carboxylase alpha	0.181078	6.37828	2.47713	0.0270367	0.20189	-3.6982
Mmp2	matrix metallopeptidase 2	-0.0885272	6.82809	-2.41898	0.0243805	0.191941	-3.69931
Chmp3	charged multivesicular body protein 3	0.106692	6.03408	2.41896	0.0243816	0.191941	-3.69936
H2ac12	H2A clustered histone 12	0.652076	0.331447	2.41864	0.0243984	0.191941	-3.69997
Myo15a	myosin XVA	-0.924875	-1.01747	-2.41861	0.0244001	0.191941	-3.70003
Arhgap27	Rho GTPase activating protein 27	0.175788	3.93818	2.41816	0.0244236	0.191941	-3.70089
Churc1	churchill domain containing 1	0.264228	3.77046	2.42762	0.0248765	0.193793	-3.7012
Eno1	enolase 1, alpha non-neuron	0.156557	8.45141	2.49869	0.0282734	0.205477	-3.70165
Tead4	TEA domain family member 4	0.18731	3.55479	2.4177	0.0244476	0.191989	-3.70176
Cdh24	cadherin-like 24	-0.159098	5.41888	-2.42201	0.0247009	0.192999	-3.70281
Rab4a	RAB4A, member RAS oncogene family	0.180198	4.64278	2.4169	0.0244899	0.192218	-3.7033
Kmt2d	lysine (K)-specific methyltransferase 2D	0.246132	6.91978	2.52732	0.0298925	0.210935	-3.70513
Pank3	pantothenate kinase 3	-0.0948618	6.52815	-2.41568	0.0245543	0.192601	-3.70563
Ccne1	cyclin E1	-0.0997566	6.84871	-2.41529	0.024575	0.192601	-3.70638
Srsf4	serine and arginine-rich splicing factor 4	-0.112942	5.98343	-2.41522	0.0245784	0.192601	-3.7065
Pdxdc1	pyridoxal-dependent decarboxylase domain containing 1	0.130749	6.56083	2.42832	0.0251909	0.194697	-3.70654
Itpkb	inositol 1,4,5-trisphosphate 3-kinase B	-0.188316	5.00849	-2.42703	0.0251365	0.194697	-3.70665
Cip2a	cell proliferation regulating inhibitor of protein phosphatase 2A	-0.0796055	7.16724	-2.41466	0.0246085	0.192733	-3.70759
Myo5b	myosin VB	0.170262	4.00522	2.41396	0.0246452	0.192828	-3.70891
ND4	NADH dehydrogenase subunit 4	-0.296519	9.71703	-2.54297	0.030944	0.213986	-3.70931
Rxfp1	relaxin/insulin-like family peptide receptor 1	0.913595	0.742107	2.47082	0.0274061	0.20285	-3.70994
Dlg3	discs large MAGUK scaffold protein 3	-0.110306	6.28943	-2.41341	0.0246742	0.192938	-3.70996
Klf14	Kruppel-like factor 14	-0.503685	0.504776	-2.41277	0.0247085	0.192999	-3.71119
Gng11	guanine nucleotide binding protein (G protein), gamma 11	0.206292	3.74556	2.41228	0.0247347	0.1931	-3.71213
H3f3a	H3.3 histone A	0.109025	8.10843	2.43198	0.0256793	0.196996	-3.71241
Zfp598	zinc finger protein 598	-0.111321	6.91465	-2.41398	0.0248458	0.193701	-3.71273
Tuba4a	tubulin, alpha 4A	-0.213906	3.0885	-2.41077	0.0248149	0.193622	-3.71501
Kcnc4	potassium voltage gated channel, Shaw-related subfamily, member 4	-0.923871	-0.329098	-2.41997	0.0252806	0.194757	-3.71559
Cldn6	claudin 6	0.169824	5.28576	2.4189	0.0252474	0.194757	-3.71593
Aamp	angio-associated migratory protein	0.080227	7.2192	2.41008	0.0248515	0.193701	-3.71632
Masp2	mannan-binding lectin serine peptidase 2	0.516276	1.37329	2.41295	0.0250422	0.194357	-3.71736
Emc3	ER membrane protein complex subunit 3	0.114613	5.70915	2.40919	0.0248995	0.193868	-3.71803
Pitpnm3	PITPNM family member 3	0.694906	-0.710403	2.40861	0.0249304	0.193923	-3.71913
Krr1	KRR1, small subunit (SSU) processome component, homolog (yeast)	-0.0896691	6.51713	-2.40856	0.0249331	0.193923	-3.71923
Gprin1	G protein-regulated inducer of neurite outgrowth 1	-0.188283	4.41158	-2.40802	0.024962	0.194044	-3.72026
Zfp60	zinc finger protein 60	-0.13532	5.58988	-2.40771	0.0249788	0.194071	-3.72086
Ccdc125	coiled-coil domain containing 125	0.343315	1.96972	2.40721	0.0250054	0.194175	-3.72181
Amdhd2	amidohydrolase domain containing 2	0.245111	3.81538	2.41027	0.0251927	0.194697	-3.72258
Med1	mediator complex subunit 1	-0.169974	6.87293	-2.46768	0.0280761	0.205137	-3.72401
Dag1	dystroglycan 1	0.0789831	8.21948	2.40543	0.0251013	0.194676	-3.7252
Mplkip	M-phase specific PLK1 intereacting protein	-0.158775	4.56697	-2.40527	0.02511	0.194676	-3.72551
Zfp593	zinc finger protein 593	0.23746	3.7433	2.40412	0.0251717	0.194697	-3.72769
Fry	FRY microtubule binding protein	0.268005	3.07362	2.40376	0.0251913	0.194697	-3.72838
Polr2l	polymerase (RNA) II (DNA directed) polypeptide L	0.258517	3.63773	2.40633	0.0254104	0.195447	-3.73015
F7	coagulation factor VII	0.886422	-1.2548	2.40267	0.0252504	0.194757	-3.73046
Lvrn	laeverin	-1.00705	-1.37491	-2.40264	0.0252522	0.194757	-3.73053
Insm1	insulinoma-associated 1	-0.169666	4.31475	-2.40259	0.0252548	0.194757	-3.73062
Ube2b	ubiquitin-conjugating enzyme E2B	-0.0917088	6.56785	-2.40232	0.0252692	0.194757	-3.73112
Rpsa	ribosomal protein SA	0.137652	8.42696	2.46269	0.0282776	0.205477	-3.73157
Pigz	phosphatidylinositol glycan anchor biosynthesis, class Z	-1.20132	-1.73207	-2.40035	0.0253765	0.195393	-3.73489
Tmem265	transmembrane protein 265	0.277777	2.8927	2.40004	0.0253933	0.195419	-3.73547
Dot1l	DOT1-like, histone H3 methyltransferase (S. cerevisiae)	-0.116677	7.06552	-2.40971	0.0259066	0.198323	-3.73621
Gpr27	G protein-coupled receptor 27	-0.270557	3.56315	-2.40514	0.0257124	0.197146	-3.73676
Cstb	cystatin B	0.226407	4.43141	2.41379	0.0262577	0.199234	-3.73891
Exoc1	exocyst complex component 1	-0.138328	6.1638	-2.40853	0.0260292	0.198532	-3.73947
Adra1a	adrenergic receptor, alpha 1a	-0.514572	1.20771	-2.39711	0.0255534	0.196401	-3.74105
Traf5	TNF receptor-associated factor 5	0.423068	0.922557	2.39696	0.0255614	0.196401	-3.74133
B4galnt1	beta-1,4-N-acetyl-galactosaminyl transferase 1	-0.346674	1.8658	-2.396	0.0256144	0.196655	-3.74317
Pih1d1	PIH1 domain containing 1	0.12136	5.67114	2.39587	0.0256214	0.196655	-3.74341
Dctpp1	dCTP pyrophosphatase 1	0.12582	6.41237	2.40108	0.0259342	0.198343	-3.7444
P3h2	prolyl 3-hydroxylase 2	-0.196618	5.02889	-2.41404	0.0267101	0.200767	-3.74668
Rab36	RAB36, member RAS oncogene family	-0.189504	3.63306	-2.39355	0.0257493	0.197326	-3.74783
Chd4	chromodomain helicase DNA binding protein 4	0.105481	9.91042	2.43638	0.0279575	0.204783	-3.74858
Tpbgl	trophoblast glycoprotein-like	-0.794254	-1.10863	-2.39108	0.0258858	0.198267	-3.75252
Rassf2	Ras association (RalGDS/AF-6) domain family member 2	-0.11269	5.56518	-2.39006	0.0259422	0.198343	-3.75445
Ptrh2	peptidyl-tRNA hydrolase 2	0.135704	5.72712	2.38991	0.0259509	0.198343	-3.75475
Mdm2	transformed mouse 3T3 cell double minute 2	-0.103757	6.11749	-2.38968	0.0259637	0.198343	-3.75519
Elovl1	elongation of very long chain fatty acids (FEN1/Elo2, SUR4/Elo3, yeast)-like 1	0.167655	4.47772	2.38941	0.0259784	0.198352	-3.75569
Ice2	interactor of little elongation complex ELL subunit 2	-0.119275	5.43215	-2.38915	0.025993	0.19836	-3.75619
Lrrc56	leucine rich repeat containing 56	0.212383	3.74473	2.38815	0.0260485	0.198576	-3.75808
Mfsd11	major facilitator superfamily domain containing 11	-0.208363	4.11609	-2.3877	0.0260736	0.198663	-3.75893
Lamtor1	late endosomal/lysosomal adaptor, MAPK and MTOR activator 1	0.109002	5.96618	2.38694	0.0261166	0.198886	-3.76039
Ranbp1	RAN binding protein 1	0.0658204	8.91801	2.38669	0.0261301	0.198886	-3.76085
Me2	malic enzyme 2, NAD(+)-dependent, mitochondrial	0.0771064	7.12642	2.38551	0.0261962	0.19907	-3.76309
Shcbp1	Shc SH2-domain binding protein 1	-0.104292	6.30503	-2.38522	0.0262125	0.19907	-3.76365
Bnc1	basonuclin 1	-0.220116	3.75672	-2.38516	0.0262157	0.19907	-3.76375
Ttc8	tetratricopeptide repeat domain 8	0.149886	4.86233	2.38508	0.0262208	0.19907	-3.76392
Isoc1	isochorismatase domain containing 1	-0.0789837	7.19644	-2.38504	0.0262225	0.19907	-3.76398
Svopl	SV2 related protein homolog (rat)-like	0.682199	0.98349	2.40945	0.0275182	0.203394	-3.76462
Impdh1	inosine monophosphate dehydrogenase 1	0.107768	5.94299	2.38325	0.0263234	0.19941	-3.76739
Nup43	nucleoporin 43	0.107868	5.69578	2.38313	0.0263302	0.19941	-3.76762
Glod4	glyoxalase domain containing 4	0.105011	6.27093	2.38305	0.0263347	0.19941	-3.76777
Selenoh	selenoprotein H	0.101287	7.24363	2.38303	0.0263357	0.19941	-3.7678
Slc25a3	solute carrier family 25 (mitochondrial carrier, phosphate carrier), member 3	-0.0684394	8.84361	-2.38244	0.0263688	0.199543	-3.76892
Prpf40a	pre-mRNA processing factor 40A	-0.0758553	8.33812	-2.38224	0.0263805	0.199543	-3.76931
Fam169b	family with sequence similarity 169, member B	-0.566431	0.200569	-2.3816	0.0264163	0.199648	-3.77051
Chmp4b	charged multivesicular body protein 4B	0.086522	7.07322	2.38146	0.0264245	0.199648	-3.77079
Dtnbp1	dystrobrevin binding protein 1	0.125464	5.17337	2.38126	0.0264355	0.199648	-3.77116
Exoc3	exocyst complex component 3	0.0898592	6.43907	2.38045	0.0264816	0.199893	-3.7727
Hnrnpd	heterogeneous nuclear ribonucleoprotein D	0.066154	9.73397	2.3799	0.0265125	0.200023	-3.77374
Selenon	selenoprotein N	-0.09417	6.867	-2.3795	0.0265354	0.200092	-3.7745
Bmp2k	BMP2 inducible kinase	-0.21727	4.36351	-2.38767	0.0270053	0.201759	-3.77525
Lyrm2	LYR motif containing 2	0.170221	4.82408	2.37804	0.0266183	0.200528	-3.77727
Atp8b3	ATPase, class I, type 8B, member 3	0.410706	1.12146	2.378	0.0266206	0.200528	-3.77734
Kntc1	kinetochore associated 1	-0.105804	6.54513	-2.37718	0.0266672	0.200713	-3.77889
Cenpp	centromere protein P	0.201344	4.07599	2.37708	0.0266728	0.200713	-3.77908
Nenf	neuron derived neurotrophic factor	0.192952	3.66784	2.3766	0.0267003	0.200767	-3.77999
Dennd5b	DENN domain containing 5B	-0.128685	5.7836	-2.37624	0.0267212	0.200767	-3.78068
Rbm12b1	RNA binding motif protein 12 B1	-0.273658	3.80766	-2.39372	0.0276586	0.203792	-3.78089
Rpl23a	ribosomal protein L23A	0.244323	4.12722	2.38945	0.0275828	0.203674	-3.78343
Sox2	SRY (sex determining region Y)-box 2	-0.0852531	7.41237	-2.37431	0.0268312	0.201352	-3.78432
Nr2c2	nuclear receptor subfamily 2, group C, member 2	-0.168597	5.4704	-2.38926	0.0276601	0.203792	-3.78489
Trappc13	trafficking protein particle complex 13	-0.111024	6.09325	-2.37372	0.0268651	0.201352	-3.78544
Prdm16	PR domain containing 16	-0.173376	4.00338	-2.37342	0.0268824	0.201352	-3.78601
Zfp408	zinc finger protein 408	-0.124074	5.14391	-2.37335	0.0268862	0.201352	-3.78614
Rspo4	R-spondin 4	-0.471709	2.66244	-2.41945	0.0293759	0.208693	-3.78616
1810030O07Rik	RIKEN cDNA 1810030O07 gene	0.11953	5.33456	2.37301	0.0269058	0.201352	-3.78678
Hsd11b2	hydroxysteroid 11-beta dehydrogenase 2	0.132557	5.50633	2.37283	0.0269161	0.201352	-3.78712
Fndc1	fibronectin type III domain containing 1	-0.85253	-0.549755	-2.37275	0.0269209	0.201352	-3.78728
Cetn3	centrin 3	0.117722	6.33397	2.37271	0.0269233	0.201352	-3.78736
Usp33	ubiquitin specific peptidase 33	-0.0978572	6.40827	-2.37195	0.0269671	0.201576	-3.7888
Ctu1	cytosolic thiouridylase subunit 1	-0.161023	4.50691	-2.37028	0.0270633	0.201985	-3.79195
Mcoln3	mucolipin 3	0.203942	3.65685	2.3697	0.0270969	0.202121	-3.79305
Cyp27a1	cytochrome P450, family 27, subfamily a, polypeptide 1	-0.291542	2.35937	-2.36936	0.0271163	0.202121	-3.79369
Spag8	sperm associated antigen 8	-0.522806	0.391188	-2.36921	0.027125	0.202121	-3.79397
Atp2a1	ATPase, Ca++ transporting, cardiac muscle, fast twitch 1	0.304744	2.22922	2.36892	0.0271418	0.202121	-3.79452
Btbd3	BTB (POZ) domain containing 3	-0.123683	5.80844	-2.36877	0.0271508	0.202121	-3.79481
Atxn7	ataxin 7	-0.150933	4.65921	-2.36797	0.0271968	0.202162	-3.79631
Mboat1	membrane bound O-acyltransferase domain containing 1	-0.318464	1.98072	-2.36778	0.0272081	0.202162	-3.79668
Proser1	proline and serine rich 1	-0.0845857	6.51459	-2.36759	0.0272192	0.202162	-3.79704
Hyal1	hyaluronoglucosaminidase 1	0.225913	3.15014	2.36752	0.0272231	0.202162	-3.79717
Rgp1	RAB6A GEF compex partner 1	-0.0838199	6.48016	-2.36729	0.0272369	0.202162	-3.79762
Kcnb1	potassium voltage gated channel, Shab-related subfamily, member 1	-0.331216	1.95618	-2.36724	0.0272394	0.202162	-3.7977
Ndufa3	NADH:ubiquinone oxidoreductase subunit A3	0.273118	4.50433	2.41347	0.0298091	0.210627	-3.79808
Capn15	calpain 15	-0.158435	6.09111	-2.39513	0.0287907	0.207347	-3.79812
Nop16	NOP16 nucleolar protein	0.113157	6.01677	2.3664	0.0272883	0.202421	-3.79928
Lacc1	laccase domain containing 1	-0.312743	2.41554	-2.36602	0.0273103	0.202482	-3.8
Dmc1	DNA meiotic recombinase 1	-0.637237	-0.144399	-2.36538	0.0273479	0.202658	-3.80122
Faxc	failed axon connections homolog	-0.120855	6.28357	-2.36578	0.0274155	0.20285	-3.80199
Gpr137c	G protein-coupled receptor 137C	-0.521971	0.926573	-2.36442	0.0274037	0.20285	-3.80302
Cisd3	CDGSH iron sulfur domain 3	0.400765	1.33595	2.3625	0.0275166	0.203394	-3.80666
Fjx1	four jointed box 1	-0.139341	5.11108	-2.36225	0.0275309	0.203394	-3.80712
Ndufs5	NADH:ubiquinone oxidoreductase core subunit S5	0.369997	3.09252	2.39103	0.029203	0.208488	-3.80826
Cyyr1	cysteine and tyrosine-rich protein 1	0.24552	3.78183	2.36485	0.0278289	0.204302	-3.80968
Pop7	processing of precursor 7, ribonuclease P family, (S. cerevisiae)	0.179709	3.92694	2.36015	0.0276545	0.203792	-3.81109
Cnot4	CCR4-NOT transcription complex, subunit 4	-0.114971	5.58574	-2.36005	0.0276607	0.203792	-3.81128
Rrp12	ribosomal RNA processing 12 homolog	0.0909312	6.9134	2.35991	0.0276686	0.203792	-3.81154
Wdr55	WD repeat domain 55	0.114862	5.53864	2.35914	0.0277139	0.204015	-3.81299
Ndufs8	NADH:ubiquinone oxidoreductase core subunit S8	0.142608	5.29161	2.35893	0.0277268	0.204015	-3.8134
Hapln3	hyaluronan and proteoglycan link protein 3	0.270459	2.97578	2.3575	0.0278111	0.204302	-3.81608
Ckap2l	cytoskeleton associated protein 2-like	-0.083927	7.02464	-2.35749	0.0278115	0.204302	-3.8161
Upf1	UPF1 regulator of nonsense transcripts homolog (yeast)	-0.0774152	7.7341	-2.35729	0.0278235	0.204302	-3.81648
Golga5	golgin A5	0.140556	5.10663	2.35708	0.0278359	0.204302	-3.81687
[truncated: 12,592 more rows]

## Sheet: GO term analysis
	Term	Ont	N	Up	Down	P.Up	P.Down
GO:0007389	pattern specification process	BP	467	3	54	0.982952	3.07491e-30
GO:0003002	regionalization	BP	425	3	51	0.970745	2.61791e-29
GO:0000981	DNA-binding transcription factor activity, RNA polymerase II-specific	MF	1091	6	76	0.999747	4.84598e-28
GO:0003700	DNA-binding transcription factor activity	MF	1141	6	76	0.999869	8.85223e-27
GO:0009887	animal organ morphogenesis	BP	1000	13	70	0.833892	8.69434e-26
GO:0000977	RNA polymerase II transcription regulatory region sequence-specific DNA binding	MF	1153	7	74	0.9996	5.19556e-25
GO:0048598	embryonic morphogenesis	BP	628	8	55	0.805451	1.0523e-24
GO:0048513	animal organ development	BP	2620	45	113	0.364217	1.43776e-24
GO:0001067	transcription regulatory region nucleic acid binding	MF	1251	9	76	0.998887	3.07905e-24
GO:0000987	cis-regulatory region sequence-specific DNA binding	MF	1003	8	68	0.993491	3.35104e-24
GO:0000978	RNA polymerase II cis-regulatory region sequence-specific DNA binding	MF	977	7	67	0.996713	4.1733e-24
GO:1990837	sequence-specific double-stranded DNA binding	MF	1297	9	77	0.999343	5.94339e-24
GO:0009653	anatomical structure morphogenesis	BP	2503	49	109	0.0886922	7.87257e-24
GO:0000976	transcription cis-regulatory region binding	MF	1246	9	75	0.998822	1.21052e-23
GO:0140110	transcription regulator activity	MF	1577	8	84	0.999994	3.68796e-23
GO:0003690	double-stranded DNA binding	MF	1379	11	78	0.998176	5.8683e-23
GO:0009790	embryo development	BP	1218	12	73	0.981109	7.52594e-23
GO:0043565	sequence-specific DNA binding	MF	1389	9	78	0.999778	9.24816e-23
GO:0006355	regulation of DNA-templated transcription	BP	2753	29	113	0.997787	1.01155e-22
GO:2001141	regulation of RNA biosynthetic process	BP	2762	29	113	0.997943	1.33442e-22
GO:0048731	system development	BP	3506	57	129	0.522232	2.06418e-22
GO:0006357	regulation of transcription by RNA polymerase II	BP	2169	23	98	0.993026	3.98604e-22
GO:0051252	regulation of RNA metabolic process	BP	3032	32	118	0.99865	5.62196e-22
GO:0009952	anterior/posterior pattern specification	BP	232	2	33	0.893764	2.04438e-21
GO:0006351	DNA-templated transcription	BP	2863	32	113	0.99497	2.73394e-21
GO:0006366	transcription by RNA polymerase II	BP	2245	25	98	0.988167	5.14755e-21
GO:0032774	RNA biosynthetic process	BP	2885	32	113	0.995729	5.16811e-21
GO:0007275	multicellular organism development	BP	4274	68	141	0.605493	1.61571e-20
GO:0048568	embryonic organ development	BP	485	8	44	0.532957	2.39837e-20
GO:0048562	embryonic organ morphogenesis	BP	310	6	36	0.390309	2.88163e-20
GO:0001501	skeletal system development	BP	502	10	44	0.299819	9.23738e-20
GO:0010468	regulation of gene expression	BP	3943	53	133	0.957835	9.66105e-20
GO:0048856	anatomical structure development	BP	5070	87	154	0.282638	1.55583e-19
GO:0019219	regulation of nucleobase-containing compound metabolic process	BP	3306	33	119	0.999759	2.74077e-19
GO:0034654	nucleobase-containing compound biosynthetic process	BP	3239	37	117	0.995742	5.43416e-19
GO:0003677	DNA binding	MF	2035	15	89	0.999942	7.79737e-19
GO:0032502	developmental process	BP	5389	93	158	0.249195	1.12466e-18
GO:0010556	regulation of macromolecule biosynthetic process	BP	4059	53	133	0.97708	1.4462e-18
GO:0018130	heterocycle biosynthetic process	BP	3305	39	117	0.992882	2.86935e-18
GO:0019438	aromatic compound biosynthetic process	BP	3313	39	117	0.993259	3.49792e-18
GO:0043009	chordate embryonic development	BP	793	8	52	0.94863	1.00574e-17
GO:0048706	embryonic skeletal system development	BP	143	3	24	0.411078	1.55388e-17
GO:0031326	regulation of cellular biosynthetic process	BP	4171	53	133	0.987946	1.75078e-17
GO:0009792	embryo development ending in birth or egg hatching	BP	808	8	52	0.955123	2.23985e-17
GO:0001228	DNA-binding transcription activator activity, RNA polymerase II-specific	MF	453	3	39	0.979555	2.68946e-17
GO:0009888	tissue development	BP	1795	31	80	0.385768	3.44125e-17
GO:0009889	regulation of biosynthetic process	BP	4208	53	133	0.990364	3.89284e-17
GO:1901362	organic cyclic compound biosynthetic process	BP	3414	39	117	0.996697	3.9966e-17
GO:0001216	DNA-binding transcription activator activity	MF	460	3	39	0.981327	4.54538e-17
GO:0032501	multicellular organismal process	BP	5888	109	163	0.0436224	6.82233e-17
GO:0045944	positive regulation of transcription by RNA polymerase II	BP	1133	13	61	0.93184	1.19156e-16
GO:0048705	skeletal system morphogenesis	BP	248	4	29	0.575359	1.45111e-16
GO:0060429	epithelium development	BP	1109	17	60	0.634669	1.80904e-16
GO:0060255	regulation of macromolecule metabolic process	BP	4978	64	146	0.992603	1.95678e-16
GO:0051171	regulation of nitrogen compound metabolic process	BP	4557	52	138	0.999479	2.40908e-16
GO:0030154	cell differentiation	BP	3738	65	122	0.282445	2.48392e-16
GO:0048869	cellular developmental process	BP	3738	65	122	0.282445	2.48392e-16
GO:0051254	positive regulation of RNA metabolic process	BP	1585	18	73	0.964069	2.50986e-16
GO:0050789	regulation of biological process	BP	8862	133	207	0.936913	2.67615e-16
GO:0065007	biological regulation	BP	9112	134	210	0.974323	3.9806e-16
GO:0080090	regulation of primary metabolic process	BP	4691	53	140	0.999692	4.16049e-16
GO:0048704	embryonic skeletal system morphogenesis	BP	106	3	20	0.247627	7.86991e-16
GO:0045893	positive regulation of DNA-templated transcription	BP	1445	17	68	0.942279	1.30076e-15
GO:1902680	positive regulation of RNA biosynthetic process	BP	1448	17	68	0.943446	1.44421e-15
GO:0050794	regulation of cellular process	BP	8460	130	200	0.853112	1.67719e-15
GO:0055123	digestive system development	BP	125	1	21	0.872016	1.71633e-15
GO:0016070	RNA metabolic process	BP	3750	36	120	0.99997	2.72891e-15
GO:0019222	regulation of metabolic process	BP	5398	69	151	0.995875	2.84075e-15
GO:0002009	morphogenesis of an epithelium	BP	527	4	39	0.973974	4.35916e-15
GO:0007417	central nervous system development	BP	892	15	51	0.483202	6.13641e-15
GO:0031323	regulation of cellular metabolic process	BP	4952	60	142	0.998463	7.73987e-15
GO:0048729	tissue morphogenesis	BP	628	5	42	0.977326	1.15467e-14
GO:0060562	epithelial tube morphogenesis	BP	372	3	32	0.943525	2.57155e-14
GO:0044271	cellular nitrogen compound biosynthetic process	BP	3919	47	121	0.995417	3.11146e-14
GO:0045935	positive regulation of nucleobase-containing compound metabolic process	BP	1785	18	74	0.992399	4.01809e-14
GO:0035295	tube development	BP	1073	16	55	0.676086	4.32478e-14
GO:0010557	positive regulation of macromolecule biosynthetic process	BP	2175	31	83	0.811569	6.37698e-14
GO:0030182	neuron differentiation	BP	1460	28	65	0.201714	9.43266e-14
GO:0022008	neurogenesis	BP	1756	31	72	0.337749	1.78299e-13
GO:0060322	head development	BP	712	13	43	0.372671	1.84757e-13
GO:0010467	gene expression	BP	5106	66	141	0.992482	3.22152e-13
GO:0007399	nervous system development	BP	2284	41	84	0.265853	3.37533e-13
GO:0048699	generation of neurons	BP	1540	28	66	0.291416	3.42672e-13
GO:0031328	positive regulation of cellular biosynthetic process	BP	2248	31	83	0.863423	4.05731e-13
GO:0048565	digestive tract development	BP	113	1	18	0.843971	4.92265e-13
GO:0035239	tube morphogenesis	BP	867	10	47	0.903345	6.04982e-13
GO:0003676	nucleic acid binding	MF	2997	23	99	0.999998	7.08211e-13
GO:0045165	cell fate commitment	BP	272	2	26	0.937828	7.1631e-13
GO:0009891	positive regulation of biosynthetic process	BP	2272	31	83	0.877942	7.2981e-13
GO:0048863	stem cell differentiation	BP	256	4	25	0.600495	1.25898e-12
GO:0090304	nucleic acid metabolic process	BP	4239	36	123	1	1.85095e-12
GO:0010604	positive regulation of macromolecule metabolic process	BP	2929	39	96	0.933881	3.2797e-12
GO:0007420	brain development	BP	650	12	39	0.3664	3.52569e-12
GO:0001656	metanephros development	BP	83	0	15	1	6.8296e-12
GO:0035282	segmentation	BP	115	0	17	1	7.76996e-12
GO:0031325	positive regulation of cellular metabolic process	BP	2877	38	94	0.938626	7.79171e-12
GO:0009954	proximal/distal pattern formation	BP	36	0	11	1	9.91993e-12
GO:0048646	anatomical structure formation involved in morphogenesis	BP	1119	20	52	0.361005	1.08152e-11
GO:0051173	positive regulation of nitrogen compound metabolic process	BP	2618	28	88	0.996368	1.16872e-11
GO:0007423	sensory organ development	BP	557	8	35	0.688175	1.43228e-11
GO:0009059	macromolecule biosynthetic process	BP	5521	67	144	0.999287	1.79006e-11
GO:0035270	endocrine system development	BP	122	1	17	0.865515	2.06007e-11
GO:0045892	negative regulation of DNA-templated transcription	BP	1113	15	51	0.80952	2.9933e-11
GO:0048732	gland development	BP	399	3	29	0.959459	3.0013e-11
GO:0097159	organic cyclic compound binding	MF	4735	53	129	0.999785	3.66908e-11
GO:1902679	negative regulation of RNA biosynthetic process	BP	1120	15	51	0.816817	3.76198e-11
GO:0048522	positive regulation of cellular process	BP	4910	76	131	0.720554	1.03664e-10
GO:0030855	epithelial cell differentiation	BP	573	11	34	0.328517	1.35448e-10
GO:0016055	Wnt signaling pathway	BP	426	7	29	0.541394	1.44182e-10
GO:0006139	nucleobase-containing compound metabolic process	BP	4715	46	127	0.999997	1.47462e-10
GO:0198738	cell-cell signaling by wnt	BP	427	7	29	0.543893	1.52429e-10
GO:1901360	organic cyclic compound metabolic process	BP	5047	51	133	0.999997	1.56604e-10
GO:0009893	positive regulation of metabolic process	BP	3199	43	97	0.935454	2.39332e-10
GO:0072073	kidney epithelium development	BP	144	0	17	1	2.99394e-10
GO:0005667	transcription regulator complex	CC	504	3	31	0.989532	3.98561e-10
GO:0030111	regulation of Wnt signaling pathway	BP	309	6	24	0.387405	4.43025e-10
GO:0030900	forebrain development	BP	390	7	27	0.448423	4.49279e-10
GO:0072009	nephron epithelium development	BP	111	0	15	1	5.02771e-10
GO:0048518	positive regulation of biological process	BP	5299	85	136	0.582434	5.50261e-10
GO:0072088	nephron epithelium morphogenesis	BP	79	0	13	1	6.06275e-10
GO:0021953	central nervous system neuron differentiation	BP	193	2	19	0.82441	6.15612e-10
GO:0006725	cellular aromatic compound metabolic process	BP	4878	50	128	0.999991	7.60645e-10
GO:0001838	embryonic epithelial tube formation	BP	153	2	17	0.71377	7.7917e-10
GO:0051253	negative regulation of RNA metabolic process	BP	1220	17	51	0.780098	7.9044e-10
GO:0072028	nephron morphogenesis	BP	81	0	13	1	8.37039e-10
GO:0046483	heterocycle metabolic process	BP	4842	50	127	0.999987	1.0009e-09
GO:0061333	renal tubule morphogenesis	BP	84	0	13	1	1.33456e-09
GO:0061326	renal tubule development	BP	102	0	14	1	1.56453e-09
GO:0008283	cell population proliferation	BP	1738	33	63	0.19214	1.67335e-09
GO:0001823	mesonephros development	BP	103	0	14	1	1.78388e-09
GO:0016331	morphogenesis of embryonic epithelium	BP	183	2	18	0.801029	1.79285e-09
GO:0044249	cellular biosynthetic process	BP	6196	76	150	0.999634	1.98843e-09
GO:0072175	epithelial tube formation	BP	163	2	17	0.745922	2.08823e-09
GO:0001763	morphogenesis of a branching structure	BP	233	2	20	0.895153	2.41611e-09
GO:0061138	morphogenesis of a branching epithelium	BP	214	1	19	0.970712	3.51458e-09
GO:0072006	nephron development	BP	149	2	16	0.699988	4.11435e-09
GO:0072001	renal system development	BP	318	3	23	0.893176	4.12889e-09
GO:0072210	metanephric nephron development	BP	35	0	9	1	4.42172e-09
GO:1901576	organic substance biosynthetic process	BP	6259	76	150	0.999776	4.56449e-09
GO:0061053	somite development	BP	93	0	13	1	4.84206e-09
GO:0007166	cell surface receptor signaling pathway	BP	2183	45	72	0.0517261	4.8558e-09
GO:0060070	canonical Wnt signaling pathway	BP	294	4	22	0.707005	4.88957e-09
GO:0072078	nephron tubule morphogenesis	BP	78	0	12	1	6.25568e-09
GO:0072080	nephron tubule development	BP	95	0	13	1	6.31934e-09
GO:0035107	appendage morphogenesis	BP	176	2	17	0.783063	6.77252e-09
GO:0035108	limb morphogenesis	BP	176	2	17	0.783063	6.77252e-09
GO:0035148	tube formation	BP	176	2	17	0.783063	6.77252e-09
GO:0045595	regulation of cell differentiation	BP	1467	25	55	0.431043	7.64281e-09
GO:0001822	kidney development	BP	302	3	22	0.871933	8.00912e-09
GO:0060993	kidney morphogenesis	BP	97	0	13	1	8.19308e-09
GO:0009058	biosynthetic process	BP	6311	76	150	0.999853	8.92295e-09
GO:0048754	branching morphogenesis of an epithelial tube	BP	180	1	17	0.948497	9.52166e-09
GO:0042127	regulation of cell population proliferation	BP	1443	28	54	0.184709	1.15871e-08
GO:0021537	telencephalon development	BP	256	5	20	0.402527	1.21781e-08
GO:0021772	olfactory bulb development	BP	39	1	9	0.472451	1.25164e-08
GO:0072163	mesonephric epithelium development	BP	101	0	13	1	1.35174e-08
GO:0072164	mesonephric tubule development	BP	101	0	13	1	1.35174e-08
GO:2000027	regulation of animal organ morphogenesis	BP	101	0	13	1	1.35174e-08
GO:0001657	ureteric bud development	BP	101	0	13	1	1.35174e-08
GO:0000122	negative regulation of transcription by RNA polymerase II	BP	863	13	39	0.650964	1.36768e-08
GO:0045934	negative regulation of nucleobase-containing compound metabolic process	BP	1331	18	51	0.824898	1.51405e-08
GO:0048468	cell development	BP	2628	56	80	0.0167358	1.9137e-08
GO:0048663	neuron fate commitment	BP	86	1	12	0.756469	1.956e-08
GO:0034641	cellular nitrogen compound metabolic process	BP	5228	55	130	0.999991	2.11078e-08
GO:0021516	dorsal spinal cord development	BP	20	0	7	1	2.22296e-08
GO:0005488	binding	MF	10775	171	216	0.751537	2.29547e-08
GO:0021988	olfactory lobe development	BP	42	1	9	0.497811	2.52048e-08
GO:0010558	negative regulation of macromolecule biosynthetic process	BP	1864	32	63	0.396625	2.5718e-08
GO:0060828	regulation of canonical Wnt signaling pathway	BP	242	4	19	0.555939	2.64043e-08
GO:0060485	mesenchyme development	BP	299	3	21	0.867559	3.3562e-08
GO:0045597	positive regulation of cell differentiation	BP	856	16	38	0.316878	3.45748e-08
GO:0048523	negative regulation of cellular process	BP	4389	74	114	0.373062	3.46258e-08
GO:0030878	thyroid gland development	BP	32	0	8	1	4.18629e-08
GO:0001756	somitogenesis	BP	75	0	11	1	4.54255e-08
GO:0008284	positive regulation of cell population proliferation	BP	832	20	37	0.0515027	5.13323e-08
GO:0060688	regulation of morphogenesis of a branching structure	BP	60	1	10	0.626405	5.35399e-08
GO:0006955	immune response	BP	1060	42	16	5.59228e-08	0.707805
GO:0051216	cartilage development	BP	203	2	17	0.845303	5.71487e-08
GO:0050793	regulation of developmental process	BP	2268	32	71	0.832503	5.75178e-08
GO:0031327	negative regulation of cellular biosynthetic process	BP	1910	32	63	0.454076	6.43664e-08
GO:0048736	appendage development	BP	206	3	17	0.653786	7.0854e-08
GO:0060173	limb development	BP	206	3	17	0.653786	7.0854e-08
GO:0001658	branching involved in ureteric bud morphogenesis	BP	62	0	10	1	7.41395e-08
GO:0014033	neural crest cell differentiation	BP	97	2	12	0.469288	7.74719e-08
GO:1904888	cranial skeletal system development	BP	79	1	11	0.72671	7.89989e-08
GO:0030178	negative regulation of Wnt signaling pathway	BP	160	3	15	0.483329	7.98306e-08
GO:1905330	regulation of morphogenesis of an epithelium	BP	63	1	10	0.64439	8.68415e-08
GO:0035019	somatic stem cell population maintenance	BP	80	0	11	1	9.02499e-08
GO:0021889	olfactory bulb interneuron differentiation	BP	15	0	6	1	9.2963e-08
GO:0009890	negative regulation of biosynthetic process	BP	1931	32	63	0.480435	9.65529e-08
GO:0007548	sex differentiation	BP	236	3	18	0.741192	9.66114e-08
GO:0043170	macromolecule metabolic process	BP	7547	90	167	0.999993	1.03696e-07
GO:0048519	negative regulation of biological process	BP	4688	77	118	0.477028	1.03923e-07
GO:0048608	reproductive structure development	BP	264	3	19	0.806129	1.05695e-07
GO:0061458	reproductive system development	BP	267	3	19	0.812205	1.26234e-07
GO:0035113	embryonic appendage morphogenesis	BP	143	2	14	0.678292	1.27039e-07
GO:0030326	embryonic limb morphogenesis	BP	143	2	14	0.678292	1.27039e-07
GO:0045664	regulation of neuron differentiation	BP	215	1	17	0.971194	1.31962e-07
GO:0001708	cell fate specification	BP	102	0	12	1	1.36338e-07
GO:0072077	renal vesicle morphogenesis	BP	16	0	6	1	1.46656e-07
GO:0048589	developmental growth	BP	720	10	33	0.738423	1.47698e-07
GO:0048701	embryonic cranial skeleton morphogenesis	BP	51	1	9	0.566834	1.50767e-07
GO:0051093	negative regulation of developmental process	BP	879	15	37	0.460033	2.05897e-07
GO:0060675	ureteric bud morphogenesis	BP	69	0	10	1	2.11537e-07
GO:0072171	mesonephric tubule morphogenesis	BP	70	0	10	1	2.43192e-07
GO:0045596	negative regulation of cell differentiation	BP	631	11	30	0.449002	2.64752e-07
GO:0061448	connective tissue development	BP	281	3	19	0.838473	2.79703e-07
GO:0090596	sensory organ morphogenesis	BP	281	5	19	0.481928	2.79703e-07
GO:0090090	negative regulation of canonical Wnt signaling pathway	BP	130	2	13	0.626941	2.81635e-07
GO:0051239	regulation of multicellular organismal process	BP	2605	53	76	0.0435975	3.13077e-07
GO:0072087	renal vesicle development	BP	18	0	6	1	3.30516e-07
GO:0040007	growth	BP	935	12	38	0.838154	3.34856e-07
GO:0043010	camera-type eye development	BP	314	3	20	0.888182	3.51746e-07
GO:0002376	immune system process	BP	1799	57	38	3.95294e-07	0.0795928
GO:0007498	mesoderm development	BP	113	0	12	1	4.23718e-07
GO:0002684	positive regulation of immune system process	BP	782	33	9	4.46199e-07	0.913935
GO:0071944	cell periphery	CC	3991	100	80	5.00177e-07	0.03725
GO:0035567	non-canonical Wnt signaling pathway	BP	59	1	9	0.620211	5.5403e-07
GO:0008406	gonad development	BP	186	2	15	0.808318	5.7162e-07
GO:0021602	cranial nerve morphogenesis	BP	31	0	7	1	6.44041e-07
GO:0072079	nephron tubule formation	BP	20	0	6	1	6.70897e-07
GO:0045137	development of primary sexual characteristics	BP	190	3	15	0.599305	7.50398e-07
GO:0090183	regulation of kidney development	BP	32	0	7	1	8.12651e-07
GO:0007267	cell-cell signaling	BP	1427	24	49	0.460415	8.73361e-07
GO:0072273	metanephric nephron morphogenesis	BP	21	0	6	1	9.26108e-07
GO:0001503	ossification	BP	366	5	21	0.71303	9.87004e-07
GO:0071837	HMG box domain binding	MF	22	0	6	1	1.25558e-06
GO:0090189	regulation of branching involved in ureteric bud morphogenesis	BP	22	0	6	1	1.25558e-06
GO:0003401	axis elongation	BP	34	0	7	1	1.26219e-06
GO:0051094	positive regulation of developmental process	BP	1277	20	45	0.602207	1.33844e-06
GO:0002252	immune effector process	BP	455	23	8	1.47634e-06	0.497992
GO:0072283	metanephric renal vesicle morphogenesis	BP	13	0	5	1	1.47752e-06
GO:0021527	spinal cord association neuron differentiation	BP	13	0	5	1	1.47752e-06
GO:0048546	digestive tract morphogenesis	BP	50	0	8	1	1.64623e-06
GO:0044238	primary metabolic process	BP	8270	95	174	1	2.19872e-06
GO:0060560	developmental growth involved in morphogenesis	BP	263	4	17	0.621746	2.2384e-06
GO:0001654	eye development	BP	354	3	20	0.929875	2.28783e-06
GO:0010605	negative regulation of macromolecule metabolic process	BP	2353	37	68	0.613443	2.4503e-06
GO:0150063	visual system development	BP	356	3	20	0.931529	2.4932e-06
GO:0072038	mesenchymal stem cell maintenance involved in nephron morphogenesis	BP	7	0	4	1	2.6095e-06
GO:0003402	planar cell polarity pathway involved in axis elongation	BP	7	0	4	1	2.6095e-06
GO:0009892	negative regulation of metabolic process	BP	2552	40	72	0.625596	2.6637e-06
GO:0001843	neural tube closure	BP	112	2	11	0.545752	2.81897e-06
GO:0003338	metanephros morphogenesis	BP	25	0	6	1	2.8569e-06
GO:0048880	sensory system development	BP	360	3	20	0.93473	2.95498e-06
GO:0021545	cranial nerve development	BP	54	0	8	1	3.01099e-06
GO:0009987	cellular process	BP	12465	203	232	0.506098	3.04583e-06
GO:0060606	tube closure	BP	113	2	11	0.550571	3.07728e-06
GO:0060026	convergent extension	BP	15	0	5	1	3.35393e-06
GO:0090103	cochlea morphogenesis	BP	26	0	6	1	3.66205e-06
GO:2000050	regulation of non-canonical Wnt signaling pathway	BP	26	1	6	0.346982	3.66205e-06
GO:0048762	mesenchymal cell differentiation	BP	244	3	16	0.761318	3.7226e-06
GO:0010463	mesenchymal cell proliferation	BP	56	2	8	0.230675	3.99356e-06
GO:0048665	neuron fate specification	BP	40	0	7	1	4.01443e-06
GO:2000026	regulation of multicellular organismal development	BP	1333	21	45	0.592281	4.22015e-06
GO:0021675	nerve development	BP	95	1	10	0.790036	4.29141e-06
GO:0022603	regulation of anatomical structure morphogenesis	BP	838	12	33	0.714861	4.30356e-06
GO:0031324	negative regulation of cellular metabolic process	BP	2295	36	66	0.618523	4.34323e-06
GO:0060795	cell fate commitment involved in formation of primary germ layer	BP	27	0	6	1	4.64254e-06
GO:2000041	negative regulation of planar cell polarity pathway involved in axis elongation	BP	3	0	3	1	4.67731e-06
GO:2000040	regulation of planar cell polarity pathway involved in axis elongation	BP	3	0	3	1	4.67731e-06
GO:0014020	primary neural tube formation	BP	118	2	11	0.574123	4.70484e-06
GO:0060028	convergent extension involved in axis elongation	BP	8	0	4	1	5.15012e-06
GO:0031016	pancreas development	BP	77	0	9	1	5.47021e-06
GO:0002065	columnar/cuboidal epithelial cell differentiation	BP	122	0	11	1	6.50519e-06
GO:0005886	plasma membrane	CC	3605	89	67	6.61818e-06	0.185638
GO:0002697	regulation of immune effector process	BP	295	17	6	6.68716e-06	0.375668
GO:0030856	regulation of epithelial cell differentiation	BP	147	4	12	0.216987	6.94882e-06
GO:0050778	positive regulation of immune response	BP	501	23	4	7.35636e-06	0.971007
GO:0043583	ear development	BP	229	5	15	0.315658	7.6258e-06
GO:0006807	nitrogen compound metabolic process	BP	7893	97	166	0.999984	7.85926e-06
GO:0001944	vasculature development	BP	712	9	29	0.823218	9.1757e-06
GO:0051172	negative regulation of nitrogen compound metabolic process	BP	1965	30	58	0.672074	9.25137e-06
GO:0002703	regulation of leukocyte mediated immunity	BP	184	13	3	9.76964e-06	0.600073
GO:0002866	positive regulation of acute inflammatory response to antigenic stimulus	BP	19	5	0	1.04646e-05	1
GO:0050673	epithelial cell proliferation	BP	426	9	21	0.257195	1.06253e-05
GO:0017147	Wnt-protein binding	MF	31	0	6	1	1.09158e-05
GO:0001568	blood vessel development	BP	681	9	28	0.781977	1.11376e-05
GO:0071704	organic substance metabolic process	BP	8761	111	179	0.999987	1.18711e-05
GO:0042471	ear morphogenesis	BP	130	2	11	0.626941	1.19751e-05
GO:0072359	circulatory system development	BP	1089	16	38	0.69873	1.27351e-05
GO:0001841	neural tube formation	BP	131	2	11	0.631106	1.28818e-05
GO:0002443	leukocyte mediated immunity	BP	279	16	4	1.33332e-05	0.69273
GO:0045598	regulation of fat cell differentiation	BP	132	1	11	0.885995	1.38475e-05
GO:0021761	limbic system development	BP	109	3	10	0.260727	1.47471e-05
GO:0003337	mesenchymal to epithelial transition involved in metanephros morphogenesis	BP	10	0	4	1	1.50456e-05
GO:2001054	negative regulation of mesenchymal cell apoptotic process	BP	10	0	4	1	1.50456e-05
GO:1905332	positive regulation of morphogenesis of an epithelium	BP	33	1	6	0.417843	1.59652e-05
GO:0046660	female sex differentiation	BP	110	3	10	0.265114	1.59859e-05
GO:0072202	cell differentiation involved in metanephros development	BP	20	0	5	1	1.61654e-05
GO:0090190	positive regulation of branching involved in ureteric bud morphogenesis	BP	20	0	5	1	1.61654e-05
GO:0072189	ureter development	BP	20	0	5	1	1.61654e-05
GO:0030857	negative regulation of epithelial cell differentiation	BP	49	2	7	0.188988	1.6265e-05
GO:0019864	IgG binding	MF	4	3	0	1.6725e-05	1
GO:0001805	positive regulation of type III hypersensitivity	BP	4	3	0	1.6725e-05	1
GO:0001803	regulation of type III hypersensitivity	BP	4	3	0	1.6725e-05	1
GO:0001802	type III hypersensitivity	BP	4	3	0	1.6725e-05	1
GO:0141113	negative regulation of Wnt signaling pathway, planar cell polarity pathway	BP	4	0	3	1	1.84765e-05
GO:0090102	cochlea development	BP	50	1	7	0.559657	1.86448e-05
GO:0002682	regulation of immune system process	BP	1148	38	23	1.92399e-05	0.216219
GO:0097154	GABAergic neuron differentiation	BP	21	0	5	1	2.09277e-05
GO:0061005	cell differentiation involved in kidney development	BP	51	0	7	1	2.13049e-05
GO:0021536	diencephalon development	BP	70	1	8	0.683072	2.16816e-05
GO:0002863	positive regulation of inflammatory response to antigenic stimulus	BP	22	5	0	2.27739e-05	1
GO:0072178	nephric duct morphogenesis	BP	11	0	4	1	2.33315e-05
GO:0050776	regulation of immune response	BP	619	25	10	2.60334e-05	0.595285
GO:0019827	stem cell population maintenance	BP	196	4	13	0.394413	2.72534e-05
GO:0021515	cell differentiation in spinal cord	BP	53	0	7	1	2.75676e-05
GO:0009798	axis specification	BP	94	0	9	1	2.81601e-05
GO:0002455	humoral immune response mediated by circulating immunoglobulin	BP	23	5	0	2.87165e-05	1
GO:0002864	regulation of acute inflammatory response to antigenic stimulus	BP	23	5	0	2.87165e-05	1
GO:0048839	inner ear development	BP	197	4	13	0.398086	2.875e-05
GO:0048645	animal organ formation	BP	73	0	8	1	2.9565e-05
GO:0060537	muscle tissue development	BP	457	9	21	0.325516	3.02678e-05
GO:0050679	positive regulation of epithelial cell proliferation	BP	198	6	13	0.104154	3.0318e-05
GO:0009897	external side of plasma membrane	CC	267	15	5	3.16399e-05	0.466315
GO:0002449	lymphocyte mediated immunity	BP	206	13	3	3.24637e-05	0.675767
GO:0072176	nephric duct development	BP	12	0	4	1	3.45363e-05
GO:0009986	cell surface	CC	670	26	18	3.51518e-05	0.0337086
GO:0098727	maintenance of cell number	BP	201	4	13	0.41274	3.54796e-05
GO:0050678	regulation of epithelial cell proliferation	BP	360	8	18	0.232043	3.83552e-05
GO:0003006	developmental process involved in reproduction	BP	771	12	29	0.602611	4.01236e-05
GO:0043586	tongue development	BP	24	0	5	1	4.19495e-05
GO:0051241	negative regulation of multicellular organismal process	BP	1022	26	35	0.0152399	4.30576e-05
GO:0009880	embryonic pattern specification	BP	78	0	8	1	4.79836e-05
GO:0050900	leukocyte migration	BP	277	15	4	4.82863e-05	0.687326
GO:0016064	immunoglobulin mediated immune response	BP	104	9	1	4.86491e-05	0.829225
GO:0035850	epithelial cell differentiation involved in kidney development	BP	40	0	6	1	5.01505e-05
GO:0002886	regulation of myeloid leukocyte mediated immunity	BP	60	7	0	5.06813e-05	1
GO:0021854	hypothalamus development	BP	25	1	5	0.336181	5.17226e-05
GO:0019724	B cell mediated immunity	BP	105	9	1	5.24683e-05	0.832113
GO:0001704	formation of primary germ layer	BP	103	1	9	0.815983	5.82955e-05
GO:0044237	cellular metabolic process	BP	8048	105	165	0.999711	5.85502e-05
GO:0021895	cerebral cortex neuron differentiation	BP	26	0	5	1	6.31656e-05
GO:0021871	forebrain regionalization	BP	26	0	5	1	6.31656e-05
GO:0045321	leukocyte activation	BP	737	27	14	6.62901e-05	0.356164
GO:0002706	regulation of lymphocyte mediated immunity	BP	134	10	2	6.63608e-05	0.661324
GO:0015629	actin cytoskeleton	CC	462	20	8	6.74849e-05	0.515358
GO:0090179	planar cell polarity pathway involved in neural tube closure	BP	14	0	4	1	6.80139e-05
GO:2000052	positive regulation of non-canonical Wnt signaling pathway	BP	14	1	4	0.204966	6.80139e-05
GO:2001053	regulation of mesenchymal cell apoptotic process	BP	14	0	4	1	6.80139e-05
GO:0060541	respiratory system development	BP	245	3	14	0.763742	6.92748e-05
GO:0071363	cellular response to growth factor stimulus	BP	597	5	24	0.968087	6.97149e-05
GO:0098798	mitochondrial protein-containing complex	CC	287	15	0	7.21907e-05	1
GO:0042472	inner ear morphogenesis	BP	106	2	9	0.516096	7.30253e-05
GO:0008152	metabolic process	BP	9095	117	181	0.999984	7.74711e-05
GO:0002675	positive regulation of acute inflammatory response	BP	28	5	0	7.84957e-05	1
GO:0014032	neural crest cell development	BP	84	2	8	0.397208	8.18306e-05
GO:0060324	face development	BP	63	1	7	0.64439	8.58106e-05
GO:0003151	outflow tract morphogenesis	BP	85	0	8	1	8.90416e-05
GO:0072177	mesonephric duct development	BP	6	0	3	1	9.01005e-05
GO:1902732	positive regulation of chondrocyte proliferation	BP	6	0	3	1	9.01005e-05
GO:0001710	mesodermal cell fate commitment	BP	15	0	4	1	9.15267e-05
GO:0090178	regulation of establishment of planar polarity involved in neural tube closure	BP	15	0	4	1	9.15267e-05
GO:0021978	telencephalon regionalization	BP	15	0	4	1	9.15267e-05
GO:0002438	acute inflammatory response to antigenic stimulus	BP	29	5	0	9.36015e-05	1
GO:0070848	response to growth factor	BP	612	5	24	0.972921	0.000102269
GO:0048534	hematopoietic or lymphoid organ development	BP	111	0	9	1	0.0001045
GO:0044344	cellular response to fibroblast growth factor stimulus	BP	87	0	8	1	0.000105048
GO:0098800	inner mitochondrial membrane protein complex	CC	142	10	0	0.000107975	1
GO:0021915	neural tube development	BP	194	3	12	0.613433	0.000108626
GO:0030177	positive regulation of Wnt signaling pathway	BP	138	1	10	0.896759	0.000111885
GO:0035136	forelimb morphogenesis	BP	46	0	6	1	0.000112513
GO:0007507	heart development	BP	617	8	24	0.789773	0.000115811
GO:0090177	establishment of planar polarity involved in neural tube closure	BP	16	0	4	1	0.000120432
GO:0097152	mesenchymal cell apoptotic process	BP	16	0	4	1	0.000120432
GO:0060231	mesenchymal to epithelial transition	BP	16	0	4	1	0.000120432
GO:2000696	regulation of epithelial cell differentiation involved in kidney development	BP	16	0	4	1	0.000120432
GO:2000095	regulation of Wnt signaling pathway, planar cell polarity pathway	BP	16	1	4	0.230609	0.000120432
GO:0007154	cell communication	BP	4665	85	106	0.110887	0.00012133
GO:0035050	embryonic heart tube development	BP	89	1	8	0.768213	0.000123365
GO:0030901	midbrain development	BP	47	1	6	0.537408	0.000127185
GO:0046651	lymphocyte proliferation	BP	236	13	2	0.000130187	0.90932
GO:0048666	neuron development	BP	1214	28	38	0.0374121	0.000133257
GO:0071774	response to fibroblast growth factor	BP	90	0	8	1	0.000133467
GO:0002460	adaptive immune response based on somatic recombination of immune receptors built from immunoglobulin superfamily domains	BP	237	13	2	0.00013579	0.910559
GO:0046703	natural killer cell lectin-like receptor binding	MF	17	4	0	0.000136761	1
GO:0050860	negative regulation of T cell receptor signaling pathway	BP	17	4	0	0.000136761	1
GO:0002885	positive regulation of hypersensitivity	BP	17	4	0	0.000136761	1
GO:0001909	leukocyte mediated cytotoxicity	BP	94	8	2	0.000144117	0.470245
GO:0048864	stem cell development	BP	91	2	8	0.436629	0.000144242
GO:0043067	regulation of programmed cell death	BP	1401	25	42	0.34015	0.000147286
GO:0048514	blood vessel morphogenesis	BP	588	8	23	0.744071	0.000148713
GO:0023052	signaling	BP	4579	84	104	0.0998114	0.000152753
GO:0090175	regulation of establishment of planar polarity	BP	17	0	4	1	0.000155419
GO:1902338	negative regulation of apoptotic process involved in morphogenesis	BP	7	0	3	1	0.000155719
GO:0046533	negative regulation of photoreceptor cell differentiation	BP	7	0	3	1	0.000155719
GO:0048793	pronephros development	BP	7	0	3	1	0.000155719
GO:0003339	regulation of mesenchymal to epithelial transition involved in metanephros morphogenesis	BP	7	0	3	1	0.000155719
GO:0014807	regulation of somitogenesis	BP	7	0	3	1	0.000155719
GO:0007369	gastrulation	BP	172	1	11	0.941193	0.000156582
GO:0032943	mononuclear cell proliferation	BP	242	13	2	0.000167034	0.916521
GO:0061351	neural precursor cell proliferation	BP	204	3	12	0.647274	0.00017435
GO:0006952	defense response	BP	1136	35	23	0.000178138	0.201923
GO:0008585	female gonad development	BP	94	2	8	0.453097	0.000180953
GO:2000177	regulation of neural precursor cell proliferation	BP	120	2	9	0.58329	0.000189788
GO:0007219	Notch signaling pathway	BP	176	1	11	0.944965	0.000191591
GO:0003007	heart morphogenesis	BP	270	0	14	1	0.000193151
GO:0042249	establishment of planar polarity of embryonic epithelium	BP	18	0	4	1	0.000197201
GO:0002861	regulation of inflammatory response to antigenic stimulus	BP	34	5	0	0.000205286	1
GO:0050729	positive regulation of inflammatory response	BP	99	8	3	0.000206783	0.231786
GO:0048566	embryonic digestive tract development	BP	33	0	5	1	0.000207079
GO:0045686	negative regulation of glial cell differentiation	BP	33	0	5	1	0.000207079
GO:0002053	positive regulation of mesenchymal cell proliferation	BP	33	1	5	0.417843	0.000207079
GO:0021510	spinal cord development	BP	96	1	8	0.793469	0.000209448
GO:0046649	lymphocyte activation	BP	623	23	11	0.000211065	0.476112
GO:0050670	regulation of lymphocyte proliferation	BP	184	11	2	0.000211678	0.818167
GO:0002883	regulation of hypersensitivity	BP	19	4	0	0.000217107	1
GO:0019865	immunoglobulin binding	MF	8	3	0	0.000223105	1
GO:0140031	phosphorylation-dependent protein binding	MF	8	3	0	0.000223105	1
GO:0046545	development of primary female sexual characteristics	BP	97	3	8	0.209061	0.000225019
GO:0002683	negative regulation of immune system process	BP	393	17	9	0.000241182	0.216483
GO:0009953	dorsal/ventral pattern formation	BP	98	0	8	1	0.000241527
GO:0014706	striated muscle tissue development	BP	276	6	14	0.292562	0.00024223
GO:1904746	negative regulation of apoptotic process involved in development	BP	8	0	3	1	0.00024606
GO:2000051	negative regulation of non-canonical Wnt signaling pathway	BP	8	0	3	1	0.00024606
GO:0014016	neuroblast differentiation	BP	8	1	3	0.122819	0.00024606
GO:0061004	pattern specification involved in kidney development	BP	8	0	3	1	0.00024606
GO:0046532	regulation of photoreceptor cell differentiation	BP	8	0	3	1	0.00024606
GO:0072048	renal system pattern specification	BP	8	0	3	1	0.00024606
GO:0060677	ureteric bud elongation	BP	8	0	3	1	0.00024606
GO:0021783	preganglionic parasympathetic fiber development	BP	19	0	4	1	0.00024651
GO:0060041	retina development in camera-type eye	BP	152	2	10	0.710375	0.000247361
GO:0030324	lung development	BP	212	2	12	0.862156	0.000249023
GO:0032944	regulation of mononuclear cell proliferation	BP	188	11	2	0.000255086	0.827379
GO:0048812	neuron projection morphogenesis	BP	691	18	25	0.0329785	0.000255374
GO:0060348	bone development	BP	213	3	12	0.6759	0.000260034
GO:0019770	IgG receptor activity	MF	2	2	0	0.000262736	1
GO:2000983	regulation of ATP citrate synthase activity	BP	2	2	0	0.000262736	1
GO:0032989	cellular anatomical entity morphogenesis	BP	817	22	28	0.0138486	0.000263887
GO:0021893	cerebral cortex GABAergic interneuron fate commitment	BP	2	0	2	1	0.000280812
GO:0060067	cervix development	BP	2	0	2	1	0.000280812
GO:2001037	positive regulation of tongue muscle cell differentiation	BP	2	0	2	1	0.000280812
GO:0072272	proximal/distal pattern formation involved in metanephric nephron development	BP	2	0	2	1	0.000280812
GO:2001035	regulation of tongue muscle cell differentiation	BP	2	0	2	1	0.000280812
GO:0035981	tongue muscle cell differentiation	BP	2	0	2	1	0.000280812
GO:0030323	respiratory tube development	BP	215	2	12	0.86739	0.000283303
GO:0050766	positive regulation of phagocytosis	BP	56	6	1	0.00028388	0.613296
GO:0007165	signal transduction	BP	4152	79	95	0.0558061	0.000285124
GO:0046661	male sex differentiation	BP	127	0	9	1	0.000290642
GO:0030278	regulation of ossification	BP	127	5	9	0.0561727	0.000290642
GO:0031175	neuron projection development	BP	1083	26	34	0.0290734	0.000295735
GO:0045666	positive regulation of neuron differentiation	BP	101	0	8	1	0.000297101
GO:0060602	branch elongation of an epithelium	BP	20	0	4	1	0.000304096
GO:0043506	regulation of JUN kinase activity	BP	55	0	6	1	0.000307039
GO:0003205	cardiac chamber development	BP	186	1	11	0.953375	0.000309247
GO:0050864	regulation of B cell activation	BP	105	8	2	0.000309869	0.528863
GO:0050852	T cell receptor signaling pathway	BP	105	8	0	0.000309869	1
GO:0060349	bone morphogenesis	BP	102	1	8	0.812923	0.000317792
GO:0002699	positive regulation of immune effector process	BP	193	11	3	0.000319712	0.632372
GO:0016477	cell migration	BP	1360	33	40	0.0126737	0.00032146
GO:0042981	regulation of apoptotic process	BP	1360	24	40	0.365432	0.00032146
GO:0002524	hypersensitivity	BP	21	4	0	0.000326791	1
GO:0050858	negative regulation of antigen receptor-mediated signaling pathway	BP	21	4	0	0.000326791	1
GO:0000003	reproduction	BP	1135	15	35	0.83177	0.000334592
GO:0043069	negative regulation of programmed cell death	BP	872	19	29	0.117934	0.000336303
GO:0009948	anterior/posterior axis specification	BP	56	0	6	1	0.000339114
GO:0008584	male gonad development	BP	103	0	8	1	0.000339644
GO:0009855	determination of bilateral symmetry	BP	130	1	9	0.882164	0.000345722
GO:0009799	specification of symmetry	BP	130	1	9	0.882164	0.000345722
GO:0050727	regulation of inflammatory response	BP	261	13	5	0.000348637	0.446715
GO:0120039	plasma membrane bounded cell projection morphogenesis	BP	706	18	25	0.0393969	0.00035246
GO:0035265	organ growth	BP	189	1	11	0.955639	0.000354628
GO:0046546	development of primary male sexual characteristics	BP	104	0	8	1	0.000362707
GO:0072070	loop of Henle development	BP	9	0	3	1	0.000364516
GO:0072197	ureter morphogenesis	BP	9	0	3	1	0.000364516
GO:0002819	regulation of adaptive immune response	BP	165	10	3	0.00036689	0.526104
GO:0060575	intestinal epithelial cell differentiation	BP	21	0	4	1	0.000370723
GO:0048333	mesodermal cell differentiation	BP	21	0	4	1	0.000370723
GO:0002712	regulation of B cell mediated immunity	BP	59	6	0	0.00037832	1
GO:0002889	regulation of immunoglobulin mediated immune response	BP	59	6	0	0.00037832	1
GO:0050851	antigen receptor-mediated signaling pathway	BP	136	9	0	0.00037853	1
GO:0002253	activation of immune response	BP	371	16	1	0.000379471	0.998278
GO:0090263	positive regulation of canonical Wnt signaling pathway	BP	105	1	8	0.821954	0.000387029
GO:0002474	antigen processing and presentation of peptide antigen via MHC class I	BP	39	5	1	0.000397638	0.483812
GO:0002673	regulation of acute inflammatory response	BP	39	5	0	0.000397638	1
GO:0031012	extracellular matrix	CC	397	11	17	0.0598031	0.000399539
GO:0048858	cell projection morphogenesis	BP	712	19	25	0.0233057	0.000399618
GO:0010092	specification of animal organ identity	BP	38	0	5	1	0.000409042
GO:0030312	external encapsulating structure	CC	398	11	17	0.0606618	0.000411202
GO:0042475	odontogenesis of dentin-containing tooth	BP	81	1	7	0.735564	0.000417636
GO:0001649	osteoblast differentiation	BP	193	0	11	1	0.000423742
GO:0043066	negative regulation of apoptotic process	BP	843	18	28	0.143212	0.000436576
GO:0010001	glial cell differentiation	BP	259	7	13	0.129776	0.000444847
GO:0048486	parasympathetic nervous system development	BP	22	0	4	1	0.00044717
GO:0021544	subpallium development	BP	22	0	4	1	0.00044717
GO:0001947	heart looping	BP	59	0	6	1	0.000451303
GO:0050768	negative regulation of neurogenesis	BP	164	3	10	0.499732	0.000454142
GO:0002250	adaptive immune response	BP	304	14	4	0.000459502	0.754703
GO:0031128	developmental induction	BP	39	0	5	1	0.000462838
GO:0060071	Wnt signaling pathway, planar cell polarity pathway	BP	39	1	5	0.472451	0.000462838
GO:0070661	leukocyte proliferation	BP	269	13	5	0.000464831	0.472803
GO:0007167	enzyme-linked receptor protein signaling pathway	BP	849	11	28	0.820107	0.000488404
GO:0001655	urogenital system development	BP	60	1	6	0.626405	0.000494501
GO:0045667	regulation of osteoblast differentiation	BP	137	0	9	1	0.000508348
GO:0070663	regulation of leukocyte proliferation	BP	204	11	4	0.000511568	0.448602
GO:0048703	embryonic viscerocranium morphogenesis	BP	10	1	3	0.1511	0.000514289
GO:0007501	mesodermal cell fate specification	BP	10	0	3	1	0.000514289
GO:0090009	primitive streak formation	BP	10	0	3	1	0.000514289
GO:0012501	programmed cell death	BP	1773	29	48	0.514084	0.000514652
GO:0008219	cell death	BP	1774	29	48	0.515383	0.00052121
GO:0071300	cellular response to retinoic acid	BP	40	0	5	1	0.000521793
GO:0005576	extracellular region	CC	1301	36	38	0.00107529	0.000528245
GO:0001525	angiogenesis	BP	484	7	19	0.675318	0.000540504
GO:0071495	cellular response to endogenous stimulus	BP	1167	15	35	0.86063	0.000557802
GO:0046983	protein dimerization activity	MF	901	14	29	0.607627	0.000571893
GO:0021543	pallium development	BP	169	4	10	0.295037	0.000575009
GO:0001775	cell activation	BP	843	27	20	0.000576143	0.0751009
GO:0060284	regulation of cell development	BP	815	19	27	0.072166	0.000576991
GO:0010628	positive regulation of gene expression	BP	990	18	31	0.344277	0.000582482
GO:1902742	apoptotic process involved in development	BP	41	0	5	1	0.000586218
GO:0045600	positive regulation of fat cell differentiation	BP	62	1	6	0.638493	0.000590511
GO:0042803	protein homodimerization activity	MF	648	10	23	0.611386	0.000590649
GO:0003206	cardiac chamber morphogenesis	BP	140	0	9	1	0.000595038
GO:0045665	negative regulation of neuron differentiation	BP	86	1	7	0.756469	0.000601222
GO:0022414	reproductive process	BP	1127	15	34	0.82391	0.000606881
GO:0045926	negative regulation of growth	BP	234	2	12	0.896525	0.000607361
GO:0045444	fat cell differentiation	BP	235	4	12	0.532705	0.000630708
GO:0051450	myoblast proliferation	BP	24	1	4	0.325203	0.000632677
GO:0048339	paraxial mesoderm development	BP	24	0	4	1	0.000632677
GO:0010721	negative regulation of cell development	BP	269	8	13	0.0727096	0.000635416
GO:0001707	mesoderm formation	BP	63	0	6	1	0.000643638
GO:0010464	regulation of mesenchymal cell proliferation	BP	42	2	5	0.148563	0.000656431
GO:0045087	innate immune response	BP	591	21	10	0.000657767	0.53585
GO:0051961	negative regulation of nervous system development	BP	172	3	10	0.531725	0.000659521
GO:0042098	T cell proliferation	BP	178	10	2	0.000666001	0.803526
GO:0007411	axon guidance	BP	237	10	12	0.00544744	0.000679669
GO:0002444	myeloid leukocyte mediated immunity	BP	91	7	1	0.000694158	0.786855
GO:0060638	mesenchymal-epithelial cell signaling	BP	11	0	3	1	0.000698398
GO:0072172	mesonephric tubule formation	BP	11	0	3	1	0.000698398
GO:0061371	determination of heart left/right asymmetry	BP	64	0	6	1	0.000700394
GO:0097485	neuron projection guidance	BP	238	10	12	0.00560761	0.00070532
GO:0032675	regulation of interleukin-6 production	BP	119	8	2	0.00071795	0.596881
GO:0070469	respirasome	CC	92	7	0	0.000741119	1
GO:0060065	uterus development	BP	25	0	4	1	0.000743335
GO:0042110	T cell activation	BP	435	17	10	0.000767106	0.197177
GO:0005602	complement component C1 complex	CC	3	2	0	0.000779744	1
GO:0062167	complement component C1q complex	CC	3	2	0	0.000779744	1
GO:0019763	immunoglobulin receptor activity	MF	3	2	0	0.000779744	1
GO:0001812	positive regulation of type I hypersensitivity	BP	3	2	0	0.000779744	1
GO:0001810	regulation of type I hypersensitivity	BP	3	2	0	0.000779744	1
GO:0016068	type I hypersensitivity	BP	3	2	0	0.000779744	1
GO:0030509	BMP signaling pathway	BP	146	1	9	0.909553	0.00080483
GO:0031018	endocrine pancreas development	BP	44	0	5	1	0.000815518
GO:0009719	response to endogenous stimulus	BP	1332	16	38	0.923596	0.00082533
GO:0003143	embryonic heart tube morphogenesis	BP	66	0	6	1	0.000825469
GO:0055014	atrial cardiac muscle cell development	BP	3	0	2	1	0.000833081
GO:0055011	atrial cardiac muscle cell differentiation	BP	3	0	2	1	0.000833081
GO:0072069	DCT cell differentiation	BP	3	0	2	1	0.000833081
GO:0016103	diterpenoid catabolic process	BP	3	0	2	1	0.000833081
GO:0006543	glutamine catabolic process	BP	3	0	2	1	0.000833081
GO:1903812	L-serine import across plasma membrane	BP	3	0	2	1	0.000833081
GO:0097324	melanocyte migration	BP	3	0	2	1	0.000833081
GO:0072309	mesenchymal stem cell maintenance involved in metanephric nephron morphogenesis	BP	3	0	2	1	0.000833081
GO:0072240	metanephric DCT cell differentiation	BP	3	0	2	1	0.000833081
GO:0003340	negative regulation of mesenchymal to epithelial transition involved in metanephros morphogenesis	BP	3	0	2	1	0.000833081
GO:1902811	positive regulation of skeletal muscle fiber differentiation	BP	3	0	2	1	0.000833081
GO:0072095	regulation of branch elongation involved in ureteric bud branching	BP	3	0	2	1	0.000833081
GO:1904956	regulation of midbrain dopaminergic neuron differentiation	BP	3	0	2	1	0.000833081
GO:0008401	retinoic acid 4-hydroxylase activity	MF	3	0	2	1	0.000833081
GO:0034653	retinoic acid catabolic process	BP	3	0	2	1	0.000833081
GO:0098718	serine import across plasma membrane	BP	3	0	2	1	0.000833081
GO:0002930	trabecular meshwork development	BP	3	0	2	1	0.000833081
GO:0032306	regulation of prostaglandin secretion	BP	12	3	0	0.000835261	1
GO:0005615	extracellular space	CC	923	23	29	0.027036	0.0008378
GO:0042063	gliogenesis	BP	349	7	15	0.339537	0.000839756
GO:0002822	regulation of adaptive immune response based on somatic recombination of immune receptors built from immunoglobulin superfamily domains	BP	152	9	2	0.000848023	0.727475
GO:0036342	post-anal tail morphogenesis	BP	26	0	4	1	0.000867003
GO:0043236	laminin binding	MF	27	4	1	0.000887765	0.367214
GO:0030595	leukocyte chemotaxis	BP	153	9	4	0.000888544	0.255964
GO:0048332	mesoderm morphogenesis	BP	67	0	6	1	0.00089413
GO:0002708	positive regulation of lymphocyte mediated immunity	BP	95	7	1	0.000897251	0.800901
GO:0048806	genitalia development	BP	45	0	5	1	0.000905056
GO:0035137	hindlimb morphogenesis	BP	45	0	5	1	0.000905056
GO:0021561	facial nerve development	BP	12	0	3	1	0.000919686
GO:0021610	facial nerve morphogenesis	BP	12	0	3	1	0.000919686
GO:0043508	negative regulation of JUN kinase activity	BP	12	0	3	1	0.000919686
GO:0043587	tongue morphogenesis	BP	12	0	3	1	0.000919686
GO:0003279	cardiac septum development	BP	120	0	8	1	0.000940852
GO:0061035	regulation of cartilage development	BP	68	1	6	0.672468	0.000967107
GO:0032635	interleukin-6 production	BP	125	8	2	0.00099103	0.623702
GO:0007368	determination of left/right symmetry	BP	121	1	8	0.863276	0.000993154
GO:0016020	membrane	CC	6341	127	87	0.000999132	0.995568
GO:0071542	dopaminergic neuron differentiation	BP	46	0	5	1	0.00100171
GO:0060563	neuroepithelial cell differentiation	BP	46	0	5	1	0.00100171
GO:0003148	outflow tract septum morphogenesis	BP	27	0	4	1	0.00100449
GO:0045109	intermediate filament organization	BP	28	4	0	0.00102264	1
GO:0031589	cell-substrate adhesion	BP	330	14	6	0.00102464	0.479924
GO:0040008	regulation of growth	BP	592	8	21	0.750755	0.00103002
GO:0050839	cell adhesion molecule binding	MF	257	12	5	0.00103091	0.433551
GO:0002921	negative regulation of humoral immune response	BP	13	3	0	0.00107287	1
GO:0008544	epidermis development	BP	286	5	13	0.497422	0.00111676
GO:0007409	axonogenesis	BP	475	11	18	0.151658	0.00112882
GO:0005515	protein binding	MF	7742	128	154	0.409814	0.00113145
GO:0070665	positive regulation of leukocyte proliferation	BP	128	8	3	0.00115574	0.364147
GO:0021604	cranial nerve structural organization	BP	13	0	3	1	0.00118082
GO:0021979	hypothalamus cell differentiation	BP	13	0	3	1	0.00118082
GO:0071773	cellular response to BMP stimulus	BP	155	1	9	0.922068	0.00122907
GO:0071772	response to BMP	BP	155	1	9	0.922068	0.00122907
GO:0090066	regulation of anatomical structure size	BP	519	7	19	0.743233	0.00123873
GO:0009607	response to biotic stimulus	BP	980	29	15	0.00125277	0.682891
GO:0048002	antigen processing and presentation of peptide antigen	BP	50	5	2	0.00126607	0.204876
GO:0060972	left/right pattern formation	BP	126	1	8	0.874113	0.00129067
GO:1902105	regulation of leukocyte differentiation	BP	264	12	5	0.00129789	0.456539
GO:0042733	embryonic digit morphogenesis	BP	72	2	6	0.326955	0.00130581
GO:0045785	positive regulation of cell adhesion	BP	417	16	8	0.00132091	0.401528
GO:0060561	apoptotic process involved in morphogenesis	BP	29	0	4	1	0.00132414
GO:0033688	regulation of osteoblast proliferation	BP	29	0	4	1	0.00132414
GO:0002888	positive regulation of myeloid leukocyte mediated immunity	BP	30	4	0	0.00133444	1
GO:0048066	developmental pigmentation	BP	49	0	5	1	0.00133781
GO:0032103	positive regulation of response to external stimulus	BP	458	17	6	0.00134546	0.785435
GO:0001788	antibody-dependent cellular cytotoxicity	BP	14	3	0	0.00134917	1
GO:0060143	positive regulation of syncytium formation by plasma membrane fusion	BP	14	3	0	0.00134917	1
GO:0008150	biological_process	BP	14074	228	244	0.668352	0.00136534
GO:0048738	cardiac muscle tissue development	BP	257	6	12	0.240352	0.00137006
GO:0030510	regulation of BMP signaling pathway	BP	99	1	7	0.803435	0.00138608
GO:0003407	neural retina development	BP	73	2	6	0.332911	0.00140311
GO:2000241	regulation of reproductive process	BP	158	3	9	0.475034	0.0014051
GO:0001906	cell killing	BP	132	8	3	0.00140859	0.382421
GO:0043524	negative regulation of neuron apoptotic process	BP	190	6	10	0.0898366	0.00140941
GO:0000902	cell morphogenesis	BP	1000	27	30	0.00642717	0.00141338
GO:0002698	negative regulation of immune effector process	BP	103	7	2	0.00144238	0.518534
GO:0021879	forebrain neuron differentiation	BP	50	2	5	0.194885	0.0014664
GO:0001890	placenta development	BP	159	3	9	0.479189	0.0014681
GO:0072074	kidney mesenchyme development	BP	14	0	3	1	0.00148432
GO:1904948	midbrain dopaminergic neuron differentiation	BP	14	0	3	1	0.00148432
GO:0071599	otic vesicle development	BP	14	0	3	1	0.00148432
GO:1902337	regulation of apoptotic process involved in morphogenesis	BP	14	0	3	1	0.00148432
GO:0042573	retinoic acid metabolic process	BP	14	0	3	1	0.00148432
GO:0006915	apoptotic process	BP	1714	28	45	0.51757	0.00149264
GO:0001817	regulation of cytokine production	BP	588	20	7	0.00149603	0.869037
GO:0098552	side of membrane	CC	504	18	11	0.00150442	0.228063
GO:0061036	positive regulation of cartilage development	BP	30	1	4	0.388463	0.00150793
GO:0060740	prostate gland epithelium morphogenesis	BP	30	0	4	1	0.00150793
GO:0060512	prostate gland morphogenesis	BP	30	0	4	1	0.00150793
GO:0060343	trabecula formation	BP	30	0	4	1	0.00150793
GO:0050767	regulation of neurogenesis	BP	448	7	17	0.594992	0.00152023
GO:0048592	eye morphogenesis	BP	160	3	9	0.483329	0.00153335
GO:0046903	secretion	BP	871	15	27	0.445731	0.0015456
GO:0051249	regulation of lymphocyte activation	BP	384	15	7	0.00156054	0.466754
GO:0071621	granulocyte chemotaxis	BP	77	6	0	0.00156255	1
GO:0043207	response to external biotic stimulus	BP	948	28	15	0.00156647	0.632428
GO:0051707	response to other organism	BP	948	28	15	0.00156647	0.632428
GO:0006954	inflammatory response	BP	548	19	13	0.00157408	0.133344
GO:0004930	G protein-coupled receptor activity	MF	193	1	10	0.958488	0.00158424
GO:0006959	humoral immune response	BP	105	7	2	0.00161236	0.528863
GO:0032526	response to retinoic acid	BP	75	0	6	1	0.00161423
GO:0002429	immune response-activating cell surface receptor signaling pathway	BP	200	10	1	0.00161426	0.966967
GO:0060681	branch elongation involved in ureteric bud branching	BP	4	0	2	1	0.00164769
GO:0071504	cellular response to heparin	BP	4	0	2	1	0.00164769
GO:0072025	distal convoluted tubule development	BP	4	0	2	1	0.00164769
GO:0021615	glossopharyngeal nerve morphogenesis	BP	4	0	2	1	0.00164769
GO:1900200	mesenchymal cell apoptotic process involved in metanephros development	BP	4	0	2	1	0.00164769
GO:1901145	mesenchymal cell apoptotic process involved in nephron morphogenesis	BP	4	0	2	1	0.00164769
GO:0072180	mesonephric duct morphogenesis	BP	4	0	2	1	0.00164769
GO:0072221	metanephric distal convoluted tubule development	BP	4	0	2	1	0.00164769
GO:0072235	metanephric distal tubule development	BP	4	0	2	1	0.00164769
GO:0072289	metanephric nephron tubule formation	BP	4	0	2	1	0.00164769
GO:1900212	negative regulation of mesenchymal cell apoptotic process involved in metanephros development	BP	4	0	2	1	0.00164769
GO:0072040	negative regulation of mesenchymal cell apoptotic process involved in nephron morphogenesis	BP	4	0	2	1	0.00164769
GO:1904673	negative regulation of somatic stem cell population maintenance	BP	4	0	2	1	0.00164769
GO:0072268	pattern specification involved in metanephros development	BP	4	0	2	1	0.00164769
GO:1902871	positive regulation of amacrine cell differentiation	BP	4	0	2	1	0.00164769
GO:0035564	regulation of kidney size	BP	4	0	2	1	0.00164769
GO:1900211	regulation of mesenchymal cell apoptotic process involved in metanephros development	BP	4	0	2	1	0.00164769
GO:0072039	regulation of mesenchymal cell apoptotic process involved in nephron morphogenesis	BP	4	0	2	1	0.00164769
GO:0072086	specification of loop of Henle identity	BP	4	0	2	1	0.00164769
GO:0035799	ureter maturation	BP	4	0	2	1	0.00164769
GO:0072193	ureter smooth muscle cell differentiation	BP	4	0	2	1	0.00164769
GO:0072191	ureter smooth muscle development	BP	4	0	2	1	0.00164769
GO:0090244	Wnt signaling pathway involved in somitogenesis	BP	4	0	2	1	0.00164769
GO:0007223	Wnt signaling pathway, calcium modulating pathway	BP	4	0	2	1	0.00164769
GO:0001892	embryonic placenta development	BP	102	0	7	1	0.00164812
GO:0002437	inflammatory response to antigenic stimulus	BP	53	5	0	0.00164857	1
GO:0042590	antigen processing and presentation of exogenous peptide antigen via MHC class I	BP	15	3	0	0.00166634	1
GO:0006958	complement activation, classical pathway	BP	15	3	0	0.00166634	1
GO:0002894	positive regulation of type II hypersensitivity	BP	15	3	0	0.00166634	1
GO:0001798	positive regulation of type IIa hypersensitivity	BP	15	3	0	0.00166634	1
GO:0032310	prostaglandin secretion	BP	15	3	0	0.00166634	1
GO:0002892	regulation of type II hypersensitivity	BP	15	3	0	0.00166634	1
GO:0001796	regulation of type IIa hypersensitivity	BP	15	3	0	0.00166634	1
GO:0002445	type II hypersensitivity	BP	15	3	0	0.00166634	1
GO:0001794	type IIa hypersensitivity	BP	15	3	0	0.00166634	1
GO:0033627	cell adhesion mediated by integrin	BP	78	6	1	0.00167021	0.734027
GO:0007224	smoothened signaling pathway	BP	162	0	9	1	0.00167083
GO:0048799	animal organ maturation	BP	31	1	4	0.398417	0.00170875
GO:0070306	lens fiber cell differentiation	BP	31	0	4	1	0.00170875
GO:0021983	pituitary gland development	BP	31	0	4	1	0.00170875
GO:0051015	actin filament binding	MF	202	10	4	0.00173785	0.441153
GO:0006119	oxidative phosphorylation	BP	137	8	0	0.00178441	1
GO:0045576	mast cell activation	BP	54	5	1	0.00179312	0.599924
GO:0030902	hindbrain development	BP	164	3	9	0.499732	0.00181804
GO:0072234	metanephric nephron tubule development	BP	15	0	3	1	0.00183251
GO:2000288	positive regulation of myoblast proliferation	BP	15	1	3	0.217892	0.00183251
GO:1904748	regulation of apoptotic process involved in development	BP	15	0	3	1	0.00183251
GO:0005634	nucleus	CC	6316	73	129	0.999974	0.00183497
GO:0002768	immune response-regulating cell surface receptor signaling pathway	BP	204	10	2	0.001869	0.860175
GO:0002821	positive regulation of adaptive immune response	BP	108	7	2	0.00189611	0.544073
GO:0030514	negative regulation of BMP signaling pathway	BP	53	0	5	1	0.00190688
GO:0014014	negative regulation of gliogenesis	BP	53	1	5	0.580841	0.00190688
GO:0008134	transcription factor binding	MF	665	7	22	0.919515	0.00190992
GO:0098773	skin epidermis development	BP	134	1	8	0.889701	0.0019102
GO:0030890	positive regulation of B cell proliferation	BP	33	4	0	0.00191812	1
GO:1905521	regulation of macrophage migration	BP	33	4	0	0.00191812	1
GO:0060037	pharyngeal system development	BP	32	1	4	0.408209	0.00192741
GO:0002704	negative regulation of leukocyte mediated immunity	BP	55	5	1	0.00194674	0.606667
GO:0060411	cardiac septum morphogenesis	BP	78	0	6	1	0.00197512
GO:0007605	sensory perception of sound	BP	135	1	8	0.89151	0.00200177
GO:0004888	transmembrane signaling receptor activity	MF	460	8	17	0.472859	0.00200996
GO:0001819	positive regulation of cytokine production	BP	355	14	6	0.00203438	0.551229
GO:0042129	regulation of T cell proliferation	BP	140	8	2	0.00204536	0.684694
GO:0048708	astrocyte differentiation	BP	79	2	6	0.36829	0.00210802
GO:0032715	negative regulation of interleukin-6 production	BP	34	4	0	0.0021465	1
GO:0044058	regulation of digestive system process	BP	33	0	4	1	0.0021647
GO:0006909	phagocytosis	BP	174	9	4	0.00217362	0.334937
GO:0048870	cell motility	BP	1502	36	40	0.0111447	0.00218206
GO:0002705	positive regulation of leukocyte mediated immunity	BP	111	7	2	0.00221713	0.558939
GO:0032680	regulation of tumor necrosis factor production	BP	142	8	2	0.00223539	0.692187
GO:0003682	chromatin binding	MF	631	8	21	0.809571	0.0022475
GO:0045599	negative regulation of fat cell differentiation	BP	55	0	5	1	0.00224976
GO:0048593	camera-type eye morphogenesis	BP	138	3	8	0.389209	0.00229738
GO:0042445	hormone metabolic process	BP	139	1	8	0.898452	0.00240318
GO:0098542	defense response to other organism	BP	746	23	12	0.00241878	0.602834
GO:0033687	osteoblast proliferation	BP	34	0	4	1	0.0024214
GO:0040011	locomotion	BP	1072	30	24	0.00242995	0.0909611
GO:0015732	prostaglandin transport	BP	17	3	0	0.00243137	1
GO:0060428	lung epithelium development	BP	56	1	5	0.601009	0.00243708
GO:0030858	positive regulation of epithelial cell differentiation	BP	56	1	5	0.601009	0.00243708
GO:0061383	trabecula morphogenesis	BP	56	0	5	1	0.00243708
GO:0050764	regulation of phagocytosis	BP	84	6	1	0.00243895	0.759859
GO:1903555	regulation of tumor necrosis factor superfamily cytokine production	BP	144	8	2	0.00243902	0.699532
GO:0030593	neutrophil chemotaxis	BP	58	5	0	0.00246536	1
GO:0042476	odontogenesis	BP	110	1	7	0.836052	0.00253722
GO:0002232	leukocyte chemotaxis involved in inflammatory response	BP	5	2	0	0.00254373	1
GO:0003018	vascular process in circulatory system	BP	206	4	10	0.430949	0.00255668
GO:0045229	external encapsulating structure organization	BP	277	6	12	0.295378	0.00256055
GO:0030198	extracellular matrix organization	BP	277	6	12	0.295378	0.00256055
GO:0050671	positive regulation of lymphocyte proliferation	BP	114	7	1	0.0025786	0.856012
GO:0005746	mitochondrial respirasome	CC	85	6	0	0.00258929	1
GO:0098803	respiratory chain complex	CC	85	6	0	0.00258929	1
GO:0043062	extracellular structure organization	BP	278	6	12	0.298198	0.00263719
GO:0043299	leukocyte degranulation	BP	59	5	1	0.00265861	0.632525
GO:0072243	metanephric nephron epithelium development	BP	17	0	3	1	0.00267165
GO:0048712	negative regulation of astrocyte differentiation	BP	17	0	3	1	0.00267165
GO:0048715	negative regulation of oligodendrocyte differentiation	BP	17	0	3	1	0.00267165
GO:0042221	response to chemical	BP	2687	54	63	0.0506884	0.0026785
GO:0048638	regulation of developmental growth	BP	354	5	14	0.685272	0.00268844
GO:0045685	regulation of glial cell differentiation	BP	83	3	6	0.152394	0.00270815
GO:0033564	anterior/posterior axon guidance	BP	5	0	2	1	0.00271573
GO:0035283	central nervous system segmentation	BP	5	0	2	1	0.00271573
GO:0061643	chemorepulsion of axon	BP	5	0	2	1	0.00271573
GO:0071910	determination of liver left/right asymmetry	BP	5	0	2	1	0.00271573
GO:0042363	fat-soluble vitamin catabolic process	BP	5	0	2	1	0.00271573
GO:0021563	glossopharyngeal nerve development	BP	5	0	2	1	0.00271573
GO:1903803	L-glutamine import across plasma membrane	BP	5	0	2	1	0.00271573
GO:0015825	L-serine transport	BP	5	0	2	1	0.00271573
GO:0007494	midgut development	BP	5	0	2	1	0.00271573
GO:2000697	negative regulation of epithelial cell differentiation involved in kidney development	BP	5	0	2	1	0.00271573
GO:0072179	nephric duct formation	BP	5	0	2	1	0.00271573
GO:0061205	paramesonephric duct development	BP	5	0	2	1	0.00271573
GO:0072513	positive regulation of secondary heart field cardioblast proliferation	BP	5	0	2	1	0.00271573
GO:0072047	proximal/distal pattern formation involved in nephron development	BP	5	0	2	1	0.00271573
GO:0061217	regulation of mesonephros development	BP	5	0	2	1	0.00271573
GO:0071503	response to heparin	BP	5	0	2	1	0.00271573
GO:0061056	sclerotome development	BP	5	0	2	1	0.00271573
GO:0060023	soft palate development	BP	5	0	2	1	0.00271573
GO:0072081	specification of nephron tubule identity	BP	5	0	2	1	0.00271573
GO:0016115	terpenoid catabolic process	BP	5	0	2	1	0.00271573
GO:0061551	trigeminal ganglion development	BP	5	0	2	1	0.00271573
GO:0019882	antigen processing and presentation	BP	86	6	2	0.00274647	0.424988
GO:1902600	proton transmembrane transport	BP	86	6	0	0.00274647	1
GO:0032640	tumor necrosis factor production	BP	147	8	2	0.00277144	0.710278
GO:0043405	regulation of MAP kinase activity	BP	143	5	8	0.0838085	0.00286515
GO:0033630	positive regulation of cell adhesion mediated by integrin	BP	18	3	1	0.00288292	0.262867
GO:0032303	regulation of icosanoid secretion	BP	18	3	0	0.00288292	1
GO:0002757	immune response-activating signaling pathway	BP	330	13	1	0.00294067	0.996492
GO:0050856	regulation of T cell receptor signaling pathway	BP	37	4	0	0.00294298	1
GO:0030155	regulation of cell adhesion	BP	668	21	12	0.00296122	0.447325
GO:0043523	regulation of neuron apoptotic process	BP	282	6	12	0.309533	0.00296263
GO:0032946	positive regulation of mononuclear cell proliferation	BP	117	7	1	0.00298377	0.8632
GO:0071706	tumor necrosis factor superfamily cytokine production	BP	149	8	2	0.003012	0.717263
GO:0002688	regulation of leukocyte chemotaxis	BP	88	6	3	0.00308218	0.184034
GO:0005743	mitochondrial inner membrane	CC	499	17	2	0.00329167	0.998188
GO:0005581	collagen trimer	CC	62	5	2	0.00330416	0.279478
GO:0021846	cell proliferation in forebrain	BP	37	1	4	0.45484	0.0033156
GO:0019748	secondary metabolic process	BP	37	2	4	0.120959	0.0033156
GO:0042113	B cell activation	BP	221	10	5	0.00333819	0.313936
GO:0015252	proton channel activity	MF	19	3	0	0.00338276	1
GO:0060142	regulation of syncytium formation by plasma membrane fusion	BP	19	3	0	0.00338276	1
GO:0002764	immune response-regulating signaling pathway	BP	336	13	2	0.00342843	0.978262
GO:0140546	defense response to symbiont	BP	678	21	11	0.00351976	0.590241
GO:0005654	nucleoplasm	CC	3360	40	75	0.992173	0.00355553
GO:0043300	regulation of leukocyte degranulation	BP	39	4	0	0.00357363	1
GO:0001709	cell fate determination	BP	38	0	4	1	0.00365755
GO:0045879	negative regulation of smoothened signaling pathway	BP	38	0	4	1	0.00365755
GO:0003228	atrial cardiac muscle tissue development	BP	19	0	3	1	0.00371405
GO:0001502	cartilage condensation	BP	19	0	3	1	0.00371405
GO:0072170	metanephric tubule development	BP	19	0	3	1	0.00371405
GO:2000136	regulation of cell proliferation involved in heart morphogenesis	BP	19	0	3	1	0.00371405
GO:2000291	regulation of myoblast proliferation	BP	19	1	3	0.267537	0.00371405
GO:0032053	ciliary basal body organization	BP	6	2	0	0.00377479	1
GO:0010273	detoxification of copper ion	BP	6	2	0	0.00377479	1
GO:0044849	estrous cycle	BP	6	2	0	0.00377479	1
GO:1904399	heparan sulfate binding	MF	6	2	0	0.00377479	1
GO:1990169	stress response to copper ion	BP	6	2	0	0.00377479	1
GO:0045333	cellular respiration	BP	225	10	0	0.00379102	1
GO:0060350	endochondral bone morphogenesis	BP	62	0	5	1	0.00380665
GO:0021872	forebrain generation of neurons	BP	62	2	5	0.266843	0.00380665
GO:0010035	response to inorganic substance	BP	408	10	15	0.12898	0.00382003
GO:0032760	positive regulation of tumor necrosis factor production	BP	92	6	1	0.00384437	0.790457
GO:0042802	identical protein binding	MF	2002	27	49	0.875749	0.00385703
GO:1903706	regulation of hemopoiesis	BP	341	13	8	0.00388348	0.215774
GO:0071715	icosanoid transport	BP	40	4	1	0.00392087	0.492503
GO:0001914	regulation of T cell mediated cytotoxicity	BP	40	4	1	0.00392087	0.492503
GO:0090023	positive regulation of neutrophil chemotaxis	BP	20	3	0	0.00393243	1
GO:0010817	regulation of hormone levels	BP	450	6	16	0.743439	0.00394145
GO:0045807	positive regulation of endocytosis	BP	156	8	5	0.00398435	0.122585
GO:0003278	apoptotic process involved in heart morphogenesis	BP	6	0	2	1	0.00402855
GO:0060029	convergent extension involved in organogenesis	BP	6	0	2	1	0.00402855
GO:0061550	cranial ganglion development	BP	6	0	2	1	0.00402855
GO:0021869	forebrain ventricular zone progenitor cell division	BP	6	0	2	1	0.00402855
GO:0015194	L-serine transmembrane transporter activity	MF	6	0	2	1	0.00402855
GO:0072161	mesenchymal cell differentiation involved in kidney development	BP	6	0	2	1	0.00402855
GO:2001012	mesenchymal cell differentiation involved in renal system development	BP	6	0	2	1	0.00402855
GO:0072174	metanephric tubule formation	BP	6	0	2	1	0.00402855
GO:2000698	positive regulation of epithelial cell differentiation involved in kidney development	BP	6	0	2	1	0.00402855
GO:2001016	positive regulation of skeletal muscle cell differentiation	BP	6	0	2	1	0.00402855
GO:0061046	regulation of branching involved in lung morphogenesis	BP	6	0	2	1	0.00402855
GO:0005021	vascular endothelial growth factor receptor activity	MF	6	0	2	1	0.00402855
GO:0021648	vestibulocochlear nerve morphogenesis	BP	6	0	2	1	0.00402855
GO:1903557	positive regulation of tumor necrosis factor superfamily cytokine production	BP	93	6	1	0.00405498	0.793997
GO:0050896	response to stimulus	BP	6316	123	127	0.00439444	0.00405706
GO:0061564	axon development	BP	535	12	18	0.162338	0.0040843
GO:2000145	regulation of cell motility	BP	919	26	22	0.00410491	0.0592297
GO:0030879	mammary gland development	BP	120	0	7	1	0.00412094
GO:0001816	cytokine production	BP	643	20	7	0.00417054	0.919201
GO:0030308	negative regulation of cell growth	BP	186	2	9	0.808318	0.00422629
GO:0006091	generation of precursor metabolites and energy	BP	427	15	2	0.00426978	0.994469
GO:0021954	central nervous system neuron development	BP	91	1	6	0.775727	0.00428158
GO:0042743	hydrogen peroxide metabolic process	BP	41	4	0	0.00429025	1
GO:0071622	regulation of granulocyte chemotaxis	BP	41	4	0	0.00429025	1
GO:0001889	liver development	BP	121	2	7	0.587819	0.00431299
GO:0098743	cell aggregation	BP	20	0	3	1	0.0043158
GO:0061323	cell proliferation involved in heart morphogenesis	BP	20	0	3	1	0.0043158
GO:0048557	embryonic digestive tract morphogenesis	BP	20	0	3	1	0.0043158
GO:0042438	melanin biosynthetic process	BP	20	0	3	1	0.0043158
GO:0032332	positive regulation of chondrocyte differentiation	BP	20	0	3	1	0.0043158
GO:0007379	segment specification	BP	20	0	3	1	0.0043158
GO:0044419	biological process involved in interspecies interaction between organisms	BP	1067	29	17	0.00435112	0.625496
GO:0031349	positive regulation of defense response	BP	347	13	4	0.00449295	0.838229
GO:0051960	regulation of nervous system development	BP	540	7	18	0.778905	0.00449534
GO:0097746	blood vessel diameter maintenance	BP	154	1	8	0.920768	0.00449741
GO:0035296	regulation of tube diameter	BP	154	1	8	0.920768	0.00449741
GO:0014013	regulation of gliogenesis	BP	122	3	7	0.318264	0.00451175
GO:0071624	positive regulation of granulocyte chemotaxis	BP	21	3	0	0.00453337	1
GO:0002694	regulation of leukocyte activation	BP	430	15	9	0.00455201	0.297515
GO:0051716	cellular response to stimulus	BP	5405	98	111	0.0946366	0.00456519
GO:0001910	regulation of leukocyte mediated cytotoxicity	BP	67	5	2	0.00461961	0.310588
GO:0019933	cAMP-mediated signaling	BP	65	2	5	0.284947	0.00466607
GO:0098609	cell-cell adhesion	BP	695	21	14	0.00467145	0.279548
GO:0035150	regulation of tube size	BP	155	1	8	0.922068	0.00467528
GO:0002279	mast cell activation involved in immune response	BP	42	4	1	0.00468241	0.509449
GO:0016469	proton-transporting two-sector ATPase complex	CC	42	4	0	0.00468241	1
GO:0048588	developmental cell growth	BP	261	5	11	0.418593	0.00469295
GO:0007155	cell adhesion	BP	1171	31	27	0.00471841	0.0572815
GO:0015078	proton transmembrane transporter activity	MF	96	6	1	0.00473811	0.804266
GO:0030334	regulation of cell migration	BP	882	25	21	0.00475582	0.0673177
GO:0009410	response to xenobiotic stimulus	BP	225	6	10	0.160432	0.00478337
GO:0005178	integrin binding	MF	128	7	2	0.00489812	0.636589
GO:0061008	hepaticobiliary system development	BP	124	2	7	0.601188	0.00492992
GO:0048532	anatomical structure arrangement	BP	21	0	3	1	0.00497331
GO:0072207	metanephric epithelium development	BP	21	0	3	1	0.00497331
GO:0006656	phosphatidylcholine biosynthetic process	BP	21	1	3	0.29117	0.00497331
GO:2001014	regulation of skeletal muscle cell differentiation	BP	21	0	3	1	0.00497331
GO:0005501	retinoid binding	MF	21	1	3	0.29117	0.00497331
GO:0044550	secondary metabolite biosynthetic process	BP	21	0	3	1	0.00497331
GO:0007517	muscle organ development	BP	341	5	13	0.653241	0.00512455
GO:0097529	myeloid leukocyte migration	BP	163	8	2	0.00518306	0.762289
GO:1903963	arachidonate transport	BP	22	3	1	0.0051869	0.311206
GO:0050482	arachidonic acid secretion	BP	22	3	1	0.0051869	0.311206
GO:0030220	platelet formation	BP	22	3	0	0.0051869	1
GO:0010758	regulation of macrophage chemotaxis	BP	22	3	0	0.0051869	1
GO:0002924	negative regulation of humoral immune response mediated by circulating immunoglobulin	BP	7	2	0	0.00522825	1
GO:1905522	negative regulation of macrophage migration	BP	7	2	0	0.00522825	1
GO:0090402	oncogene-induced cell senescence	BP	7	2	0	0.00522825	1
GO:0030280	structural constituent of skin epidermis	MF	7	2	0	0.00522825	1
GO:0002690	positive regulation of leukocyte chemotaxis	BP	69	5	2	0.00523741	0.322963
GO:0097530	granulocyte migration	BP	98	6	0	0.00523829	1
GO:0048854	brain morphogenesis	BP	42	0	4	1	0.00526403
GO:0001736	establishment of planar polarity	BP	42	0	4	1	0.00526403
GO:0048667	cell morphogenesis involved in neuron differentiation	BP	637	16	20	0.0561173	0.00543573
GO:0002714	positive regulation of B cell mediated immunity	BP	44	4	0	0.00553755	1
GO:0002891	positive regulation of immunoglobulin mediated immune response	BP	44	4	0	0.00553755	1
GO:0001227	DNA-binding transcription repressor activity, RNA polymerase II-specific	MF	267	1	11	0.987883	0.00554988
GO:0051250	negative regulation of lymphocyte activation	BP	131	7	2	0.00555253	0.649129
GO:0003211	cardiac ventricle formation	BP	7	0	2	1	0.00557768
GO:0021798	forebrain dorsal/ventral pattern formation	BP	7	0	2	1	0.00557768
GO:0021828	gonadotrophin-releasing hormone neuronal migration to the hypothalamus	BP	7	0	2	1	0.00557768
GO:0021856	hypothalamic tangential migration using cell-axon interactions	BP	7	0	2	1	0.00557768
GO:0060437	lung growth	BP	7	0	2	1	0.00557768
GO:0072282	metanephric nephron tubule morphogenesis	BP	7	0	2	1	0.00557768
GO:0060017	parathyroid gland development	BP	7	0	2	1	0.00557768
GO:0150012	positive regulation of neuron projection arborization	BP	7	0	2	1	0.00557768
GO:1902869	regulation of amacrine cell differentiation	BP	7	0	2	1	0.00557768
GO:1902809	regulation of skeletal muscle fiber differentiation	BP	7	0	2	1	0.00557768
GO:0019840	isoprenoid binding	MF	22	1	3	0.3027	0.00568797
GO:0006582	melanin metabolic process	BP	22	0	3	1	0.00568797
GO:0009605	response to external stimulus	BP	1850	44	39	0.0057103	0.0780394
GO:0089718	amino acid import across plasma membrane	BP	43	0	4	1	0.00572877
GO:0007164	establishment of tissue polarity	BP	43	0	4	1	0.00572877
GO:0005198	structural molecule activity	MF	528	17	7	0.00576509	0.788028
GO:0009968	negative regulation of signal transduction	BP	1196	22	32	0.301817	0.00577391
GO:0005604	basement membrane	CC	100	6	5	0.00577613	0.026617
GO:0008589	regulation of smoothened signaling pathway	BP	97	0	6	1	0.00584302
GO:0019866	organelle inner membrane	CC	529	17	2	0.00587189	0.99887
GO:0002486	antigen processing and presentation of endogenous peptide antigen via MHC class I via ER pathway, TAP-independent	BP	23	3	1	0.00589424	0.322789
GO:0002526	acute inflammatory response	BP	71	5	0	0.00591152	1
GO:2000147	positive regulation of cell motility	BP	530	17	11	0.0059803	0.27857
GO:0002707	negative regulation of lymphocyte mediated immunity	BP	45	4	1	0.00600173	0.533818
GO:0070161	anchoring junction	CC	665	20	10	0.00601703	0.684499
GO:0002824	positive regulation of adaptive immune response based on somatic recombination of immune receptors built from immunoglobulin superfamily domains	BP	101	6	2	0.00605967	0.508057
GO:0072089	stem cell proliferation	BP	129	0	7	1	0.0061028
GO:0002275	myeloid cell activation involved in immune response	BP	72	5	1	0.0062705	0.705428
GO:0050954	sensory perception of mechanical stimulus	BP	163	1	8	0.931737	0.00629977
GO:0050863	regulation of T cell activation	BP	281	11	5	0.00632248	0.511166
GO:0001217	DNA-binding transcription repressor activity	MF	272	1	11	0.988853	0.00635453
GO:0002088	lens development in camera-type eye	BP	70	0	5	1	0.0063914
GO:0023057	negative regulation of signaling	BP	1303	23	34	0.369149	0.00650422
GO:0003674	molecular_function	MF	13972	223	242	0.919919	0.00653607
GO:0010648	negative regulation of cell communication	BP	1304	23	34	0.370574	0.00657911
GO:0040012	regulation of locomotion	BP	954	26	22	0.00663259	0.0810795
GO:0006935	chemotaxis	BP	323	12	9	0.00664904	0.0951125
GO:0002484	antigen processing and presentation of endogenous peptide antigen via MHC class I via ER pathway	BP	24	3	1	0.00665649	0.334178
GO:0002476	antigen processing and presentation of endogenous peptide antigen via MHC class Ib	BP	24	3	1	0.00665649	0.334178
GO:0036344	platelet morphogenesis	BP	24	3	0	0.00665649	1
GO:0048471	perinuclear region of cytoplasm	CC	626	19	12	0.00669378	0.360759
GO:0002520	immune system development	BP	200	2	9	0.839284	0.00673848
GO:0030850	prostate gland development	BP	45	1	4	0.521957	0.00673864
GO:0048536	spleen development	BP	45	0	4	1	0.00673864
GO:0002274	myeloid leukocyte activation	BP	171	8	4	0.00687123	0.323512
GO:0106015	negative regulation of inflammatory response to wounding	BP	8	2	0	0.00689663	1
GO:0032287	peripheral nervous system myelin maintenance	BP	8	2	0	0.00689663	1
GO:0090237	regulation of arachidonic acid secretion	BP	8	2	0	0.00689663	1
GO:0042330	taxis	BP	325	12	9	0.00697033	0.0978571
GO:0009055	electron transfer activity	MF	47	4	0	0.00700623	1
GO:1905517	macrophage migration	BP	47	4	0	0.00700623	1
GO:0016459	myosin complex	CC	47	4	1	0.00700623	0.54939
GO:0005740	mitochondrial envelope	CC	722	21	2	0.00713415	0.99995
GO:0141091	transforming growth factor beta receptor superfamily signaling pathway	BP	316	5	12	0.586172	0.00725309
GO:0035988	chondrocyte proliferation	BP	24	0	3	1	0.00729365
GO:0060216	definitive hemopoiesis	BP	24	0	3	1	0.00729365
GO:0002070	epithelial cell maturation	BP	24	0	3	1	0.00729365
GO:0002089	lens morphogenesis in camera-type eye	BP	24	0	3	1	0.00729365
GO:0030318	melanocyte differentiation	BP	24	0	3	1	0.00729365
GO:0002761	regulation of myeloid leukocyte differentiation	BP	105	6	2	0.00729594	0.528863
GO:0097065	anterior head development	BP	8	0	2	1	0.00735489
GO:0060027	convergent extension involved in gastrulation	BP	8	0	2	1	0.00735489
GO:0006868	glutamine transport	BP	8	0	2	1	0.00735489
GO:0008300	isoprenoid catabolic process	BP	8	0	2	1	0.00735489
GO:0015186	L-glutamine transmembrane transporter activity	MF	8	0	2	1	0.00735489
GO:0010820	positive regulation of T cell chemotaxis	BP	8	0	2	1	0.00735489
GO:0090186	regulation of pancreatic juice secretion	BP	8	0	2	1	0.00735489
GO:0010819	regulation of T cell chemotaxis	BP	8	0	2	1	0.00735489
GO:0072033	renal vesicle formation	BP	8	0	2	1	0.00735489
GO:0048865	stem cell fate commitment	BP	8	0	2	1	0.00735489
GO:0060534	trachea cartilage development	BP	8	0	2	1	0.00735489
GO:0001942	hair follicle development	BP	102	0	6	1	0.00743219
GO:0050672	negative regulation of lymphocyte proliferation	BP	75	5	1	0.00743896	0.720091
GO:0002428	antigen processing and presentation of peptide antigen via MHC class Ib	BP	25	3	1	0.00747469	0.345377
GO:0040017	positive regulation of locomotion	BP	543	17	11	0.00754411	0.305047
GO:0045104	intermediate filament cytoskeleton organization	BP	48	4	0	0.00754767	1
GO:0050854	regulation of antigen receptor-mediated signaling pathway	BP	48	4	0	0.00754767	1
GO:0006805	xenobiotic metabolic process	BP	48	4	1	0.00754767	0.556981
GO:0045669	positive regulation of osteoblast differentiation	BP	73	0	5	1	0.00761813
GO:0046034	ATP metabolic process	BP	211	9	0	0.00766137	1
GO:0016049	cell growth	BP	484	7	16	0.675318	0.0077946
GO:0032945	negative regulation of mononuclear cell proliferation	BP	76	5	1	0.00785999	0.724815
GO:0031341	regulation of cell killing	BP	76	5	3	0.00785999	0.135579
GO:0002064	epithelial cell development	BP	205	4	9	0.427318	0.0078701
GO:0050868	negative regulation of T cell activation	BP	107	6	1	0.00797809	0.837744
GO:0022600	digestive system process	BP	74	1	5	0.703263	0.00806105
GO:0001221	transcription coregulator binding	MF	136	1	7	0.893288	0.00807958
GO:0045103	intermediate filament-based process	BP	49	4	0	0.00811595	1
GO:0030888	regulation of B cell proliferation	BP	49	4	0	0.00811595	1
GO:0002685	regulation of leukocyte migration	BP	176	8	3	0.00811945	0.569855
GO:1990266	neutrophil migration	BP	77	5	0	0.00829731	1
GO:0090022	regulation of neutrophil chemotaxis	BP	26	3	0	0.00834975	1
GO:0002366	leukocyte activation involved in immune response	BP	214	9	2	0.00836681	0.877681
GO:0051289	protein homotetramerization	BP	48	0	4	1	0.00846365
GO:0022405	hair cycle process	BP	105	0	6	1	0.00852359
GO:0022404	molting cycle process	BP	105	0	6	1	0.00852359
GO:0003008	system process	BP	1477	29	37	0.163229	0.00863429
GO:0001913	T cell mediated cytotoxicity	BP	50	4	1	0.00871159	0.571783
GO:0030864	cortical actin cytoskeleton	CC	78	5	1	0.00875122	0.734027
GO:0035374	chondroitin sulfate binding	MF	9	2	0	0.00877262	1
GO:0002349	histamine production involved in inflammatory response	BP	9	2	0	0.00877262	1
GO:0002553	histamine secretion by mast cell	BP	9	2	0	0.00877262	1
GO:0002441	histamine secretion involved in inflammatory response	BP	9	2	0	0.00877262	1
GO:0016868	intramolecular phosphotransferase activity	MF	9	2	0	0.00877262	1
GO:0043301	negative regulation of leukocyte degranulation	BP	9	2	0	0.00877262	1
GO:0060326	cell chemotaxis	BP	216	9	6	0.00886386	0.156528
GO:0032101	regulation of response to external stimulus	BP	832	23	13	0.00892513	0.646002
GO:0008285	negative regulation of cell population proliferation	BP	623	14	19	0.137811	0.00896527
GO:0022612	gland morphogenesis	BP	139	2	7	0.663132	0.00905744
GO:0048483	autonomic nervous system development	BP	49	0	4	1	0.00909705
GO:0042474	middle ear morphogenesis	BP	26	0	3	1	0.00914164
GO:0050869	negative regulation of B cell activation	BP	27	3	1	0.00928249	0.367214
GO:0002920	regulation of humoral immune response	BP	27	3	1	0.00928249	0.367214
GO:0006749	glutathione metabolic process	BP	51	4	1	0.0093351	0.578998
GO:0001912	positive regulation of leukocyte mediated cytotoxicity	BP	51	4	1	0.0093351	0.578998
GO:0071481	cellular response to X-ray	BP	9	0	2	1	0.00935213
GO:0021892	cerebral cortex GABAergic interneuron differentiation	BP	9	0	2	1	0.00935213
GO:0072017	distal tubule development	BP	9	0	2	1	0.00935213
GO:0021855	hypothalamus cell migration	BP	9	0	2	1	0.00935213
GO:0021888	hypothalamus gonadotrophin-releasing hormone neuron development	BP	9	0	2	1	0.00935213
GO:0021886	hypothalamus gonadotrophin-releasing hormone neuron differentiation	BP	9	0	2	1	0.00935213
GO:0072173	metanephric tubule morphogenesis	BP	9	0	2	1	0.00935213
GO:0021891	olfactory bulb interneuron development	BP	9	0	2	1	0.00935213
GO:0042473	outer ear morphogenesis	BP	9	0	2	1	0.00935213
GO:0048341	paraxial mesoderm formation	BP	9	0	2	1	0.00935213
GO:2000794	regulation of epithelial cell proliferation involved in lung morphogenesis	BP	9	0	2	1	0.00935213
GO:1902746	regulation of lens fiber cell differentiation	BP	9	0	2	1	0.00935213
GO:0021546	rhombomere development	BP	9	0	2	1	0.00935213
GO:0032329	serine transport	BP	9	0	2	1	0.00935213
GO:0060068	vagina development	BP	9	0	2	1	0.00935213
GO:0021562	vestibulocochlear nerve development	BP	9	0	2	1	0.00935213
GO:0009111	vitamin catabolic process	BP	9	0	2	1	0.00935213
GO:0002263	cell activation involved in immune response	BP	218	9	2	0.00938301	0.884102
GO:0065008	regulation of biological quality	BP	2466	38	56	0.666866	0.00947479
GO:0007613	memory	BP	145	7	4	0.00950383	0.226926
GO:0050777	negative regulation of immune response	BP	145	7	3	0.00950383	0.440836
GO:0002521	leukocyte differentiation	BP	512	16	13	0.0095734	0.0912765
GO:0003231	cardiac ventricle development	BP	141	0	7	1	0.00975585
GO:0048713	regulation of oligodendrocyte differentiation	BP	50	2	4	0.194885	0.00976059
GO:0050920	regulation of chemotaxis	BP	182	8	4	0.00983372	0.365465
GO:0002695	negative regulation of leukocyte activation	BP	146	7	2	0.00984863	0.706732
GO:0009636	response to toxic substance	BP	112	6	1	0.00988266	0.851012
GO:0022407	regulation of cell-cell adhesion	BP	383	13	6	0.0099559	0.625447
GO:0042267	natural killer cell mediated cytotoxicity	BP	52	4	1	0.00998696	0.586091
GO:2000243	positive regulation of reproductive process	BP	78	1	5	0.722173	0.0100117
GO:0009060	aerobic respiration	BP	183	8	0	0.0101437	1
GO:0007169	transmembrane receptor protein tyrosine kinase signaling pathway	BP	542	6	17	0.878604	0.0101473
GO:0062009	secondary palate development	BP	27	0	3	1	0.0101588
GO:0070664	negative regulation of leukocyte proliferation	BP	81	5	1	0.0102155	0.747272
GO:0002483	antigen processing and presentation of endogenous peptide antigen	BP	28	3	1	0.0102737	0.377859
GO:0019885	antigen processing and presentation of endogenous peptide antigen via MHC class I	BP	28	3	1	0.0102737	0.377859
GO:0006956	complement activation	BP	28	3	0	0.0102737	1
GO:0030030	cell projection organization	BP	1596	37	39	0.0164822	0.0104088
GO:0030335	positive regulation of cell migration	BP	517	16	10	0.0104388	0.369467
GO:0045668	negative regulation of osteoblast differentiation	BP	51	0	4	1	0.0104548
GO:0032330	regulation of chondrocyte differentiation	BP	51	1	4	0.566834	0.0104548
GO:0007586	digestion	BP	79	1	5	0.72671	0.0105457
GO:0051262	protein tetramerization	BP	79	1	5	0.72671	0.0105457
GO:0062023	collagen-containing extracellular matrix	CC	302	11	11	0.0105573	0.0132788
GO:0048709	oligodendrocyte differentiation	BP	110	2	6	0.536008	0.010591
GO:0002228	natural killer cell mediated immunity	BP	53	4	1	0.0106676	0.593066
GO:0051402	neuron apoptotic process	BP	333	6	12	0.456766	0.010736
GO:0007159	leukocyte cell-cell adhesion	BP	303	11	4	0.0108029	0.75242
GO:0030056	hemidesmosome	CC	10	2	0	0.0108491	1
GO:0002713	negative regulation of B cell mediated immunity	BP	10	2	0	0.0108491	1
GO:0002890	negative regulation of immunoglobulin mediated immune response	BP	10	2	0	0.0108491	1
GO:0033085	negative regulation of T cell differentiation in thymus	BP	10	2	0	0.0108491	1
GO:0032308	positive regulation of prostaglandin secretion	BP	10	2	0	0.0108491	1
GO:0030167	proteoglycan catabolic process	BP	10	2	0	0.0108491	1
GO:0106014	regulation of inflammatory response to wounding	BP	10	2	0	0.0108491	1
GO:0031347	regulation of defense response	BP	565	17	9	0.0109303	0.611755
GO:0061061	muscle structure development	BP	681	13	20	0.314611	0.0109573
GO:0060089	molecular transducer activity	MF	591	12	18	0.254228	0.0109787
GO:0038023	signaling receptor activity	MF	591	12	18	0.254228	0.0109787
GO:0021766	hippocampus development	BP	80	3	5	0.140968	0.0110989
GO:0071695	anatomical structure maturation	BP	255	7	10	0.122437	0.0111188
GO:0048538	thymus development	BP	52	0	4	1	0.0111801
GO:0098796	membrane protein complex	CC	1045	27	12	0.0111855	0.941368
GO:0007350	blastoderm segmentation	BP	28	0	3	1	0.0112391
GO:0120036	plasma membrane bounded cell projection organization	BP	1554	36	38	0.0181456	0.0113119
GO:0002478	antigen processing and presentation of exogenous peptide antigen	BP	29	3	1	0.0113239	0.388325
GO:0002475	antigen processing and presentation via MHC class Ib	BP	29	3	1	0.0113239	0.388325
GO:0008305	integrin complex	CC	29	3	0	0.0113239	1
GO:0031343	positive regulation of cell killing	BP	54	4	1	0.0113776	0.599924
GO:0051240	positive regulation of multicellular organismal process	BP	1455	29	36	0.144221	0.0114978
GO:0048318	axial mesoderm development	BP	10	0	2	1	0.0115616
GO:0060433	bronchus development	BP	10	0	2	1	0.0115616
GO:0035865	cellular response to potassium ion	BP	10	1	2	0.1511	0.0115616
GO:0021957	corticospinal tract morphogenesis	BP	10	0	2	1	0.0115616
GO:0021612	facial nerve structural organization	BP	10	0	2	1	0.0115616
GO:0060022	hard palate development	BP	10	0	2	1	0.0115616
GO:0071600	otic vesicle morphogenesis	BP	10	0	2	1	0.0115616
GO:0090184	positive regulation of kidney development	BP	10	0	2	1	0.0115616
GO:2000739	regulation of mesenchymal stem cell differentiation	BP	10	0	2	1	0.0115616
GO:0001972	retinoic acid binding	MF	10	0	2	1	0.0115616
GO:0007178	transmembrane receptor protein serine/threonine kinase signaling pathway	BP	337	5	12	0.642983	0.011718
GO:0050865	regulation of cell activation	BP	479	15	12	0.0117344	0.109577
GO:0035315	hair cell differentiation	BP	53	1	4	0.580841	0.0119371
GO:0002062	chondrocyte differentiation	BP	113	1	6	0.843971	0.0119896
GO:0043068	positive regulation of programmed cell death	BP	552	7	17	0.797589	0.0119986
GO:0060415	muscle tissue morphogenesis	BP	82	1	5	0.739883	0.0122641
GO:0014855	striated muscle cell proliferation	BP	82	0	5	1	0.0122641
GO:0015980	energy derivation by oxidation of organic compounds	BP	309	11	1	0.0123699	0.994953
GO:2000765	regulation of cytoplasmic translation	BP	30	3	1	0.0124339	0.398616
GO:2000191	regulation of fatty acid transport	BP	30	3	0	0.0124339	1
GO:0030036	actin cytoskeleton organization	BP	667	19	14	0.012626	0.231912
GO:0001825	blastocyst formation	BP	54	1	4	0.587674	0.0127262
GO:0007600	sensory perception	BP	341	6	12	0.47954	0.0127678
GO:1903038	negative regulation of leukocyte cell-cell adhesion	BP	119	6	1	0.0130642	0.867792
GO:0061687	detoxification of inorganic compound	BP	11	2	0	0.0131191	1
GO:1902166	negative regulation of intrinsic apoptotic signaling pathway in response to DNA damage by p53 class mediator	BP	11	2	0	0.0131191	1
GO:0099612	protein localization to axon	BP	11	2	0	0.0131191	1
GO:0002923	regulation of humoral immune response mediated by circulating immunoglobulin	BP	11	2	0	0.0131191	1
GO:0097501	stress response to metal ion	BP	11	2	0	0.0131191	1
GO:0010038	response to metal ion	BP	262	7	10	0.135422	0.0132462
GO:0042633	hair cycle	BP	116	0	6	1	0.0135136
GO:0042303	molting cycle	BP	116	0	6	1	0.0135136
GO:0007259	receptor signaling pathway via JAK-STAT	BP	116	2	6	0.56481	0.0135136
GO:2000648	positive regulation of stem cell proliferation	BP	55	0	4	1	0.0135479
GO:0004714	transmembrane receptor protein tyrosine kinase activity	MF	55	1	4	0.594396	0.0135479
GO:0031069	hair follicle morphogenesis	BP	30	0	3	1	0.0135914
GO:0045932	negative regulation of muscle contraction	BP	30	0	3	1	0.0135914
GO:0017046	peptide hormone binding	MF	30	0	3	1	0.0135914
GO:0003156	regulation of animal organ formation	BP	30	0	3	1	0.0135914
GO:0048384	retinoic acid receptor signaling pathway	BP	30	0	3	1	0.0135914
GO:0019883	antigen processing and presentation of endogenous antigen	BP	31	3	1	0.013604	0.408735
GO:1902624	positive regulation of neutrophil migration	BP	31	3	0	0.013604	1
GO:0007010	cytoskeleton organization	BP	1317	32	17	0.0137973	0.900413
GO:0050890	cognition	BP	314	11	5	0.0138033	0.61
GO:0071248	cellular response to metal ion	BP	151	5	7	0.0998872	0.0138495
GO:0060385	axonogenesis involved in innervation	BP	11	1	2	0.164898	0.0139756
GO:0003207	cardiac chamber formation	BP	11	0	2	1	0.0139756
GO:0060536	cartilage morphogenesis	BP	11	0	2	1	0.0139756
GO:0001553	luteinization	BP	11	0	2	1	0.0139756
GO:0072497	mesenchymal stem cell differentiation	BP	11	0	2	1	0.0139756
GO:0072075	metanephric mesenchyme development	BP	11	0	2	1	0.0139756
GO:0030157	pancreatic juice secretion	BP	11	0	2	1	0.0139756
GO:0140131	positive regulation of lymphocyte chemotaxis	BP	11	0	2	1	0.0139756
GO:1904338	regulation of dopaminergic neuron differentiation	BP	11	0	2	1	0.0139756
GO:0045607	regulation of inner ear auditory receptor cell differentiation	BP	11	0	2	1	0.0139756
GO:2000980	regulation of inner ear receptor cell differentiation	BP	11	0	2	1	0.0139756
GO:0045631	regulation of mechanoreceptor differentiation	BP	11	0	2	1	0.0139756
GO:0072182	regulation of nephron tubule epithelial cell differentiation	BP	11	0	2	1	0.0139756
GO:0003266	regulation of secondary heart field cardioblast proliferation	BP	11	0	2	1	0.0139756
GO:0097524	sperm plasma membrane	CC	11	0	2	1	0.0139756
GO:0021520	spinal cord motor neuron cell fate specification	BP	11	0	2	1	0.0139756
GO:0055015	ventricular cardiac muscle cell development	BP	11	0	2	1	0.0139756
GO:0140352	export from cell	BP	838	15	23	0.386805	0.0140261
GO:0009205	purine ribonucleoside triphosphate metabolic process	BP	233	9	0	0.0140414	1
GO:0071310	cellular response to organic substance	BP	1526	28	37	0.27469	0.0140697
GO:0003779	actin binding	MF	401	13	6	0.0141627	0.669265
GO:0007519	skeletal muscle tissue development	BP	188	3	8	0.592116	0.0141837
GO:0070887	cellular response to chemical stimulus	BP	2059	46	46	0.0142173	0.0246868
GO:0007188	adenylate cyclase-modulating G protein-coupled receptor signaling pathway	BP	152	2	7	0.710375	0.0143174
GO:1990138	neuron projection extension	BP	189	4	8	0.368626	0.0146033
GO:0048246	macrophage chemotaxis	BP	32	3	0	0.0148347	1
GO:0019935	cyclic-nucleotide-mediated signaling	BP	86	2	5	0.408606	0.0148377
GO:0002063	chondrocyte development	BP	31	0	3	1	0.0148646
GO:0001702	gastrulation with mouth forming second	BP	31	0	3	1	0.0148646
GO:0048710	regulation of astrocyte differentiation	BP	31	1	3	0.398417	0.0148646
GO:0007229	integrin-mediated signaling pathway	BP	89	5	0	0.0149212	1
GO:1902106	negative regulation of leukocyte differentiation	BP	89	5	1	0.0149212	0.779466
GO:0031966	mitochondrial membrane	CC	679	19	2	0.0149885	0.999899
GO:0048640	negative regulation of developmental growth	BP	119	2	6	0.578725	0.0151682
GO:0030100	regulation of endocytosis	BP	277	10	6	0.0152819	0.321946
GO:1903037	regulation of leukocyte cell-cell adhesion	BP	277	10	4	0.0152819	0.687326
GO:0005765	lysosomal membrane	CC	197	8	2	0.0152847	0.846593
GO:0098852	lytic vacuole membrane	CC	197	8	2	0.0152847	0.846593
GO:0001541	ovarian follicle development	BP	57	1	4	0.607515	0.0152907
GO:0098883	synapse pruning	BP	12	2	0	0.0155759	1
GO:0040013	negative regulation of locomotion	BP	320	11	7	0.0156858	0.292205
GO:0036037	CD8-positive, alpha-beta T cell activation	BP	33	3	1	0.0161264	0.428467
GO:0032309	icosanoid secretion	BP	33	3	1	0.0161264	0.428467
GO:0035456	response to interferon-beta	BP	33	3	0	0.0161264	1
GO:0021952	central nervous system projection neuron axonogenesis	BP	32	0	3	1	0.0162029
GO:2000178	negative regulation of neural precursor cell proliferation	BP	32	1	3	0.408209	0.0162029
GO:1902692	regulation of neuroblast proliferation	BP	58	1	4	0.613915	0.0162126
GO:0018733	3,4-dihydrocoumarin hydrolase activity	MF	1	1	0	0.0162429	1
GO:0036467	5-hydroxy-L-tryptophan decarboxylase activity	MF	1	1	0	0.0162429	1
GO:0004058	aromatic-L-amino-acid decarboxylase activity	MF	1	1	0	0.0162429	1
GO:0030791	arsenite methyltransferase activity	MF	1	1	0	0.0162429	1
GO:0004063	aryldialkylphosphatase activity	MF	1	1	0	0.0162429	1
GO:0010816	calcitonin catabolic process	BP	1	1	0	0.0162429	1
GO:0140041	cellular detoxification of methylglyoxal	BP	1	1	0	0.0162429	1
GO:0071247	cellular response to chromate	BP	1	1	0	0.0162429	1
GO:0036471	cellular response to glyoxal	BP	1	1	0	0.0162429	1
GO:0072709	cellular response to sorbitol	BP	1	1	0	0.0162429	1
GO:0002510	central B cell tolerance induction	BP	1	1	0	0.0162429	1
GO:0002508	central tolerance induction	BP	1	1	0	0.0162429	1
GO:0046226	coumarin catabolic process	BP	1	1	0	0.0162429	1
GO:0009804	coumarin metabolic process	BP	1	1	0	0.0162429	1
GO:0035438	cyclic-di-GMP binding	MF	1	1	0	0.0162429	1
GO:0070994	detection of oxidative stress	BP	1	1	0	0.0162429	1
GO:0034959	endothelin maturation	BP	1	1	0	0.0162429	1
GO:1905867	epididymis development	BP	1	1	0	0.0162429	1
GO:0071206	establishment of protein localization to juxtaparanode region of axon	BP	1	1	0	0.0162429	1
GO:0015942	formate metabolic process	BP	1	1	0	0.0162429	1
GO:0019402	galactitol metabolic process	BP	1	1	0	0.0162429	1
GO:0036531	glutathione deglycation	BP	1	1	0	0.0162429	1
GO:0046295	glycolate biosynthetic process	BP	1	1	0	0.0162429	1
GO:0009441	glycolate metabolic process	BP	1	1	0	0.0162429	1
GO:1903189	glyoxal metabolic process	BP	1	1	0	0.0162429	1
GO:1990422	glyoxalase (glycolic acid-forming) activity	MF	1	1	0	0.0162429	1
GO:0106044	guanine deglycation	BP	1	1	0	0.0162429	1
GO:0106046	guanine deglycation, glyoxal removal	BP	1	1	0	0.0162429	1
GO:0106045	guanine deglycation, methylglyoxal removal	BP	1	1	0	0.0162429	1
GO:0015019	heparan-alpha-glucosaminide N-acetyltransferase activity	MF	1	1	0	0.0162429	1
GO:0019771	high-affinity IgG receptor activity	MF	1	1	0	0.0162429	1
GO:0012502	induction of programmed cell death	BP	1	1	0	0.0162429	1
GO:0034676	integrin alpha6-beta4 complex	CC	1	1	0	0.0162429	1
GO:0097087	interleukin-17A production	BP	1	1	0	0.0162429	1
GO:0045107	intermediate filament polymerization	BP	1	1	0	0.0162429	1
GO:1903185	L-dopa biosynthetic process	BP	1	1	0	0.0162429	1
GO:0036478	L-dopa decarboxylase activator activity	MF	1	1	0	0.0162429	1
GO:0036468	L-dopa decarboxylase activity	MF	1	1	0	0.0162429	1
GO:1903184	L-dopa metabolic process	BP	1	1	0	0.0162429	1
GO:0002522	leukocyte migration involved in immune response	BP	1	1	0	0.0162429	1
GO:0031774	leukotriene receptor binding	MF	1	1	0	0.0162429	1
GO:0005011	macrophage colony-stimulating factor receptor activity	MF	1	1	0	0.0162429	1
GO:0006050	mannosamine metabolic process	BP	1	1	0	0.0162429	1
GO:0070143	mitochondrial alanyl-tRNA aminoacylation	BP	1	1	0	0.0162429	1
GO:0044284	mitochondrial crista junction	CC	1	1	0	0.0162429	1
GO:0061516	monocyte proliferation	BP	1	1	0	0.0162429	1
GO:0031477	myosin VII complex	CC	1	1	0	0.0162429	1
GO:0006051	N-acetylmannosamine metabolic process	BP	1	1	0	0.0162429	1
GO:0050121	N-acylglucosamine 2-epimerase activity	MF	1	1	0	0.0162429	1
GO:0032089	NACHT domain binding	MF	1	1	0	0.0162429	1
GO:0008746	NAD(P)+ transhydrogenase activity	MF	1	1	0	0.0162429	1
GO:2000984	negative regulation of ATP citrate synthase activity	BP	1	1	0	0.0162429	1
GO:0043318	negative regulation of cytotoxic T cell degranulation	BP	1	1	0	0.0162429	1
GO:0003106	negative regulation of glomerular filtration by angiotensin	BP	1	1	0	0.0162429	1
GO:1905220	negative regulation of platelet formation	BP	1	1	0	0.0162429	1
GO:0140646	negative regulation of pre-B cell receptor expression	BP	1	1	0	0.0162429	1
GO:0003083	negative regulation of renal output by angiotensin	BP	1	1	0	0.0162429	1
GO:1903122	negative regulation of TRAIL-activated apoptotic signaling pathway	BP	1	1	0	0.0162429	1
GO:0001626	nociceptin receptor activity	MF	1	1	0	0.0162429	1
GO:0003408	optic cup formation involved in camera-type eye development	BP	1	1	0	0.0162429	1
GO:0016652	oxidoreductase activity, acting on NAD(P)H, NAD(P) as acceptor	MF	1	1	0	0.0162429	1
GO:0022013	pallium cell proliferation in forebrain	BP	1	1	0	0.0162429	1
GO:1990699	palmitoleyl hydrolase activity	MF	1	1	0	0.0162429	1
GO:0036527	peptidyl-arginine deglycation	BP	1	1	0	0.0162429	1
GO:0036526	peptidyl-cysteine deglycation	BP	1	1	0	0.0162429	1
GO:0035971	peptidyl-histidine dephosphorylation	BP	1	1	0	0.0162429	1
GO:0036528	peptidyl-lysine deglycation	BP	1	1	0	0.0162429	1
GO:0046271	phenylpropanoid catabolic process	BP	1	1	0	0.0162429	1
GO:0009698	phenylpropanoid metabolic process	BP	1	1	0	0.0162429	1
GO:0008962	phosphatidylglycerophosphatase activity	MF	1	1	0	0.0162429	1
GO:2000284	positive regulation of amino acid biosynthetic process	BP	1	1	0	0.0162429	1
GO:0061890	positive regulation of astrocyte activation	BP	1	1	0	0.0162429	1
GO:0010650	positive regulation of cell communication by electrical coupling	BP	1	1	0	0.0162429	1
GO:0002897	positive regulation of central B cell tolerance induction	BP	1	1	0	0.0162429	1
GO:0002648	positive regulation of central tolerance induction	BP	1	1	0	0.0162429	1
GO:1904025	positive regulation of glucose catabolic process to lactate via pyruvate	BP	1	1	0	0.0162429	1
GO:0150153	positive regulation of interleukin-17A production	BP	1	1	0	0.0162429	1
GO:1903197	positive regulation of L-dopa biosynthetic process	BP	1	1	0	0.0162429	1
GO:1903200	positive regulation of L-dopa decarboxylase activity	BP	1	1	0	0.0162429	1
GO:0097214	positive regulation of lysosomal membrane permeability	BP	1	1	0	0.0162429	1
GO:0034241	positive regulation of macrophage fusion	BP	1	1	0	0.0162429	1
GO:1900827	positive regulation of membrane depolarization during cardiac muscle cell action potential	BP	1	1	0	0.0162429	1
GO:2000277	positive regulation of oxidative phosphorylation uncoupler activity	BP	1	1	0	0.0162429	1
GO:0061078	positive regulation of prostaglandin secretion involved in immune response	BP	1	1	0	0.0162429	1
GO:1903168	positive regulation of pyrroline-5-carboxylate reductase activity	BP	1	1	0	0.0162429	1
GO:1903178	positive regulation of tyrosine 3-monooxygenase activity	BP	1	1	0	0.0162429	1
GO:0002330	pre-B cell receptor expression	BP	1	1	0	0.0162429	1
GO:0090323	prostaglandin secretion involved in immune response	BP	1	1	0	0.0162429	1
GO:0036524	protein deglycase activity	MF	1	1	0	0.0162429	1
GO:0036529	protein deglycation, glyoxal removal	BP	1	1	0	0.0162429	1
GO:1990697	protein depalmitoleylation	BP	1	1	0	0.0162429	1
GO:0101006	protein histidine phosphatase activity	MF	1	1	0	0.0162429	1
GO:0002895	regulation of central B cell tolerance induction	BP	1	1	0	0.0162429	1
GO:0002646	regulation of central tolerance induction	BP	1	1	0	0.0162429	1
GO:0043317	regulation of cytotoxic T cell degranulation	BP	1	1	0	0.0162429	1
GO:0150151	regulation of interleukin-17A production	BP	1	1	0	0.0162429	1
GO:1903195	regulation of L-dopa biosynthetic process	BP	1	1	0	0.0162429	1
GO:1903198	regulation of L-dopa decarboxylase activity	BP	1	1	0	0.0162429	1
GO:0010610	regulation of mRNA stability involved in response to stress	BP	1	1	0	0.0162429	1
GO:1903167	regulation of pyrroline-5-carboxylate reductase activity	BP	1	1	0	0.0162429	1
GO:1903176	regulation of tyrosine 3-monooxygenase activity	BP	1	1	0	0.0162429	1
GO:0001165	RNA polymerase I cis-regulatory region sequence-specific DNA binding	MF	1	1	0	0.0162429	1
GO:0014895	smooth muscle hypertrophy	BP	1	1	0	0.0162429	1
GO:0015382	sodium:sulfate symporter activity	MF	1	1	0	0.0162429	1
GO:1990231	STING complex	CC	1	1	0	0.0162429	1
GO:0008437	thyrotropin-releasing hormone activity	MF	1	1	0	0.0162429	1
GO:0036470	tyrosine 3-monooxygenase activator activity	MF	1	1	0	0.0162429	1
GO:0061657	UFM1 conjugating enzyme activity	MF	1	1	0	0.0162429	1
GO:0048644	muscle organ morphogenesis	BP	88	1	5	0.764362	0.0162506
GO:0007601	visual perception	BP	91	5	2	0.0162911	0.453517
GO:0003263	cardioblast proliferation	BP	12	0	2	1	0.0165868
GO:0060502	epithelial cell proliferation involved in lung morphogenesis	BP	12	0	2	1	0.0165868
GO:0061140	lung secretory cell differentiation	BP	12	0	2	1	0.0165868
GO:0072224	metanephric glomerulus development	BP	12	0	2	1	0.0165868
GO:1990247	N6-methyladenosine-containing RNA reader activity	MF	12	1	2	0.178472	0.0165868
GO:0033689	negative regulation of osteoblast proliferation	BP	12	0	2	1	0.0165868
GO:0003264	regulation of cardioblast proliferation	BP	12	0	2	1	0.0165868
GO:1904672	regulation of somatic stem cell population maintenance	BP	12	0	2	1	0.0165868
GO:0035864	response to potassium ion	BP	12	1	2	0.178472	0.0165868
GO:0009925	basal plasma membrane	CC	240	9	9	0.016723	0.0202748
GO:0009199	ribonucleoside triphosphate metabolic process	BP	240	9	0	0.016723	1
GO:0033872	[heparan sulfate]-glucosamine 3-sulfotransferase 3 activity	MF	1	0	1	1	0.0167912
GO:0004044	amidophosphoribosyltransferase activity	MF	1	0	1	1	0.0167912
GO:0001984	artery vasodilation involved in baroreceptor response to increased systemic arterial blood pressure	BP	1	0	1	1	0.0167912
GO:0072021	ascending thin limb development	BP	1	0	1	1	0.0167912
GO:0031716	calcitonin receptor binding	MF	1	0	1	1	0.0167912
GO:1905243	cellular response to 3,3',5-triiodo-L-thyronine	BP	1	0	1	1	0.0167912
GO:1903841	cellular response to arsenite(3-)	BP	1	0	1	1	0.0167912
GO:0072732	cellular response to calcium ion starvation	BP	1	0	1	1	0.0167912
GO:0071324	cellular response to disaccharide stimulus	BP	1	0	1	1	0.0167912
GO:0071329	cellular response to sucrose stimulus	BP	1	0	1	1	0.0167912
GO:0061301	cerebellum vasculature morphogenesis	BP	1	0	1	1	0.0167912
GO:1990406	CGRP receptor complex	CC	1	0	1	1	0.0167912
GO:0036517	chemoattraction of serotonergic neuron axon	BP	1	0	1	1	0.0167912
GO:0021528	commissural neuron differentiation in spinal cord	BP	1	0	1	1	0.0167912
GO:0090246	convergent extension involved in somitogenesis	BP	1	0	1	1	0.0167912
GO:0014828	distal stomach smooth muscle contraction	BP	1	0	1	1	0.0167912
GO:0003144	embryonic heart tube formation	BP	1	0	1	1	0.0167912
GO:1903981	enterobactin binding	MF	1	0	1	1	0.0167912
GO:0060517	epithelial cell proliferation involved in prostatic bud elongation	BP	1	0	1	1	0.0167912
GO:0062112	fatty acid primary amide biosynthetic process	BP	1	0	1	1	0.0167912
GO:0062126	fatty acid primary amide metabolic process	BP	1	0	1	1	0.0167912
GO:0019101	female somatic sex determination	BP	1	0	1	1	0.0167912
GO:0001621	G protein-coupled ADP receptor activity	MF	1	0	1	1	0.0167912
GO:0045031	G protein-coupled ATP receptor activity	MF	1	0	1	1	0.0167912
GO:0035589	G protein-coupled purinergic nucleotide receptor signaling pathway	BP	1	0	1	1	0.0167912
GO:0060014	granulosa cell differentiation	BP	1	0	1	1	0.0167912
GO:0048850	hypophysis morphogenesis	BP	1	0	1	1	0.0167912
GO:0031129	inductive cell-cell signaling	BP	1	0	1	1	0.0167912
GO:0002114	interleukin-33 receptor activity	MF	1	0	1	1	0.0167912
GO:0098867	intramembranous bone growth	BP	1	0	1	1	0.0167912
GO:1903988	iron ion export across plasma membrane	BP	1	0	1	1	0.0167912
GO:0072051	juxtaglomerular apparatus development	BP	1	0	1	1	0.0167912
GO:1904271	L-proline import across plasma membrane	BP	1	0	1	1	0.0167912
GO:1904555	L-proline transmembrane transport	BP	1	0	1	1	0.0167912
GO:0072024	macula densa development	BP	1	0	1	1	0.0167912
GO:0097326	melanocyte adhesion	BP	1	0	1	1	0.0167912
GO:1901146	mesenchymal cell apoptotic process involved in mesonephric nephron morphogenesis	BP	1	0	1	1	0.0167912
GO:0061235	mesenchymal stem cell maintenance involved in mesonephric nephron morphogenesis	BP	1	0	1	1	0.0167912
GO:0061215	mesonephric nephron development	BP	1	0	1	1	0.0167912
GO:0061228	mesonephric nephron morphogenesis	BP	1	0	1	1	0.0167912
GO:0061206	mesonephros morphogenesis	BP	1	0	1	1	0.0167912
GO:0072218	metanephric ascending thin limb development	BP	1	0	1	1	0.0167912
GO:0072206	metanephric juxtaglomerular apparatus development	BP	1	0	1	1	0.0167912
GO:0072227	metanephric macula densa development	BP	1	0	1	1	0.0167912
GO:0072233	metanephric thick ascending limb development	BP	1	0	1	1	0.0167912
GO:2000080	negative regulation of canonical Wnt signaling pathway involved in controlling type B pancreatic cell proliferation	BP	1	0	1	1	0.0167912
GO:1904934	negative regulation of cell proliferation in midbrain	BP	1	0	1	1	0.0167912
GO:0060621	negative regulation of cholesterol import	BP	1	0	1	1	0.0167912
GO:0060695	negative regulation of cholesterol transporter activity	BP	1	0	1	1	0.0167912
GO:0061185	negative regulation of dermatome development	BP	1	0	1	1	0.0167912
GO:0070367	negative regulation of hepatocyte differentiation	BP	1	0	1	1	0.0167912
GO:0110114	negative regulation of lipid transporter activity	BP	1	0	1	1	0.0167912
GO:0061296	negative regulation of mesenchymal cell apoptotic process involved in mesonephric nephron morphogenesis	BP	1	0	1	1	0.0167912
GO:0061218	negative regulation of mesonephros development	BP	1	0	1	1	0.0167912
GO:1902367	negative regulation of Notch signaling pathway involved in somitogenesis	BP	1	0	1	1	0.0167912
GO:1905586	negative regulation of outer hair cell apoptotic process	BP	1	0	1	1	0.0167912
GO:1904003	negative regulation of sebum secreting cell proliferation	BP	1	0	1	1	0.0167912
GO:0032912	negative regulation of transforming growth factor beta2 production	BP	1	0	1	1	0.0167912
GO:0035849	nephric duct elongation	BP	1	0	1	1	0.0167912
GO:0140893	neutral amino acid, sodium:proton antiporter activity	MF	1	0	1	1	0.0167912
GO:1990664	Nkx-2.5 complex	CC	1	0	1	1	0.0167912
GO:1902359	Notch signaling pathway involved in somitogenesis	BP	1	0	1	1	0.0167912
GO:0061360	optic chiasma development	BP	1	0	1	1	0.0167912
GO:0021634	optic nerve formation	BP	1	0	1	1	0.0167912
GO:0001519	peptide amidation	BP	1	0	1	1	0.0167912
GO:0060422	peptidyl-dipeptidase inhibitor activity	MF	1	0	1	1	0.0167912
GO:0004598	peptidylamidoglycolate lyase activity	MF	1	0	1	1	0.0167912
GO:0004504	peptidylglycine monooxygenase activity	MF	1	0	1	1	0.0167912
GO:0061349	planar cell polarity pathway involved in cardiac right atrium morphogenesis	BP	1	0	1	1	0.0167912
GO:0005018	platelet-derived growth factor alpha-receptor activity	MF	1	0	1	1	0.0167912
GO:1902748	positive regulation of lens fiber cell differentiation	BP	1	0	1	1	0.0167912
GO:2000597	positive regulation of optic nerve formation	BP	1	0	1	1	0.0167912
GO:0120072	positive regulation of pyloric antrum smooth muscle contraction	BP	1	0	1	1	0.0167912
GO:2001025	positive regulation of response to drug	BP	1	0	1	1	0.0167912
GO:1905647	proline import across plasma membrane	BP	1	0	1	1	0.0167912
GO:0039020	pronephric nephron tubule development	BP	1	0	1	1	0.0167912
GO:0072114	pronephros morphogenesis	BP	1	0	1	1	0.0167912
GO:1902860	propionyl-CoA biosynthetic process	BP	1	0	1	1	0.0167912
GO:0004958	prostaglandin F receptor activity	MF	1	0	1	1	0.0167912
GO:0003168	Purkinje myocyte differentiation	BP	1	0	1	1	0.0167912
GO:0120065	pyloric antrum smooth muscle contraction	BP	1	0	1	1	0.0167912
GO:0005115	receptor tyrosine kinase-like orphan receptor binding	MF	1	0	1	1	0.0167912
GO:0060784	regulation of cell proliferation involved in tissue homeostasis	BP	1	0	1	1	0.0167912
GO:0060694	regulation of cholesterol transporter activity	BP	1	0	1	1	0.0167912
GO:1903056	regulation of melanosome organization	BP	1	0	1	1	0.0167912
GO:0061295	regulation of mesenchymal cell apoptotic process involved in mesonephric nephron morphogenesis	BP	1	0	1	1	0.0167912
GO:0035566	regulation of metanephros size	BP	1	0	1	1	0.0167912
GO:1902366	regulation of Notch signaling pathway involved in somitogenesis	BP	1	0	1	1	0.0167912
GO:2000595	regulation of optic nerve formation	BP	1	0	1	1	0.0167912
GO:1905585	regulation of outer hair cell apoptotic process	BP	1	0	1	1	0.0167912
GO:0035565	regulation of pronephros size	BP	1	0	1	1	0.0167912
GO:0099575	regulation of protein catabolic process at presynapse, modulating synaptic transmission	BP	1	0	1	1	0.0167912
GO:0120071	regulation of pyloric antrum smooth muscle contraction	BP	1	0	1	1	0.0167912
GO:1904002	regulation of sebum secreting cell proliferation	BP	1	0	1	1	0.0167912
GO:1905242	response to 3,3',5-triiodo-L-thyronine	BP	1	0	1	1	0.0167912
GO:1903840	response to arsenite(3-)	BP	1	0	1	1	0.0167912
GO:0010045	response to nickel cation	BP	1	0	1	1	0.0167912
GO:0090242	retinoic acid receptor signaling pathway involved in somitogenesis	BP	1	0	1	1	0.0167912
GO:0001949	sebaceous gland cell differentiation	BP	1	0	1	1	0.0167912
GO:0061682	seminal vesicle morphogenesis	BP	1	0	1	1	0.0167912
GO:0060345	spleen trabecula formation	BP	1	0	1	1	0.0167912
GO:0005020	stem cell factor receptor activity	MF	1	0	1	1	0.0167912
GO:0120064	stomach pylorus smooth muscle contraction	BP	1	0	1	1	0.0167912
GO:0120063	stomach smooth muscle contraction	BP	1	0	1	1	0.0167912
GO:0044345	stromal-epithelial cell signaling involved in prostate gland development	BP	1	0	1	1	0.0167912
GO:0021762	substantia nigra development	BP	1	0	1	1	0.0167912
GO:0072023	thick ascending limb development	BP	1	0	1	1	0.0167912
GO:0031703	type 2 angiotensin receptor binding	MF	1	0	1	1	0.0167912
GO:0007495	visceral mesoderm-endoderm interaction involved in midgut development	BP	1	0	1	1	0.0167912
GO:0008201	heparin binding	MF	122	3	6	0.318264	0.0169584
GO:0097696	receptor signaling pathway via STAT	BP	122	2	6	0.592312	0.0169584
GO:0030199	collagen fibril organization	BP	59	1	4	0.620211	0.0171686
GO:0051480	regulation of cytosolic calcium ion concentration	BP	59	0	4	1	0.0171686
GO:0098754	detoxification	BP	61	4	1	0.0172016	0.644811
GO:0050840	extracellular matrix binding	MF	61	4	1	0.0172016	0.644811
GO:0005200	structural constituent of cytoskeleton	MF	61	4	0	0.0172016	1
GO:0051146	striated muscle cell differentiation	BP	314	8	11	0.140086	0.0172646
GO:0070069	cytochrome complex	CC	34	3	0	0.0174793	1
GO:0009144	purine nucleoside triphosphate metabolic process	BP	242	9	0	0.0175537	1
GO:0060914	heart formation	BP	33	0	3	1	0.0176067
GO:0008045	motor neuron axon guidance	BP	33	0	3	1	0.0176067
GO:0050866	negative regulation of cell activation	BP	164	7	4	0.0177278	0.296986
GO:0008593	regulation of Notch signaling pathway	BP	90	0	5	1	0.0177503
GO:0007611	learning or memory	BP	284	10	5	0.0178745	0.520584
GO:0097435	supramolecular fiber organization	BP	740	20	14	0.0179002	0.361801
GO:0022409	positive regulation of cell-cell adhesion	BP	243	9	5	0.0179803	0.387068
GO:0010811	positive regulation of cell-substrate adhesion	BP	128	6	1	0.0181284	0.886629
GO:0060038	cardiac muscle cell proliferation	BP	60	0	4	1	0.0181592
GO:0021575	hindbrain morphogenesis	BP	60	0	4	1	0.0181592
GO:0001755	neural crest cell migration	BP	60	2	4	0.254771	0.0181592
GO:0042100	B cell proliferation	BP	62	4	0	0.01816	1
GO:0006897	endocytosis	BP	598	17	14	0.0181612	0.132089
GO:0032060	bleb assembly	BP	13	2	0	0.0182128	1
GO:0110096	cellular response to aldehyde	BP	13	2	0	0.0182128	1
GO:0042416	dopamine biosynthetic process	BP	13	2	0	0.0182128	1
GO:0001821	histamine secretion	BP	13	2	0	0.0182128	1
GO:0045095	keratin filament	CC	13	2	0	0.0182128	1
GO:0006122	mitochondrial electron transport, ubiquinol to cytochrome c	BP	13	2	0	0.0182128	1
GO:0045161	neuronal ion channel clustering	BP	13	2	0	0.0182128	1
GO:0033270	paranode region of axon	CC	13	2	0	0.0182128	1
GO:2000347	positive regulation of hepatocyte proliferation	BP	13	2	0	0.0182128	1
GO:1905155	positive regulation of membrane invagination	BP	13	2	0	0.0182128	1
GO:0060100	positive regulation of phagocytosis, engulfment	BP	13	2	0	0.0182128	1
GO:0042178	xenobiotic catabolic process	BP	13	2	0	0.0182128	1
GO:0043410	positive regulation of MAPK cascade	BP	402	6	13	0.640143	0.018495
GO:0050953	sensory perception of light stimulus	BP	94	5	2	0.0184989	0.470245
GO:0005911	cell-cell junction	CC	461	14	8	0.0186191	0.512888
GO:0019838	growth factor binding	MF	129	6	4	0.0187635	0.171896
GO:0005774	vacuolar membrane	CC	245	9	3	0.0188559	0.783038
GO:0042826	histone deacetylase binding	MF	125	1	6	0.872016	0.0188892
GO:0002823	negative regulation of adaptive immune response based on somatic recombination of immune receptors built from immunoglobulin superfamily domains	BP	35	3	0	0.0188936	1
GO:0007186	G protein-coupled receptor signaling pathway	BP	491	7	15	0.689736	0.0189263
GO:0048048	embryonic eye morphogenesis	BP	34	1	3	0.42732	0.0190763
GO:0001523	retinoid metabolic process	BP	34	0	3	1	0.0190763
GO:0045778	positive regulation of ossification	BP	61	3	4	0.0767153	0.0191846
GO:1903707	negative regulation of hemopoiesis	BP	95	5	2	0.0192766	0.475752
GO:0043065	positive regulation of apoptotic process	BP	537	6	16	0.873184	0.0192922
GO:0060538	skeletal muscle organ development	BP	199	3	8	0.630619	0.0193094
GO:0090288	negative regulation of cellular response to growth factor stimulus	BP	92	0	5	1	0.0193389
GO:0043406	positive regulation of MAP kinase activity	BP	92	4	5	0.0627982	0.0193389
GO:0001711	endodermal cell fate commitment	BP	13	0	2	1	0.0193879
GO:0005159	insulin-like growth factor receptor binding	MF	13	0	2	1	0.0193879
GO:0060430	lung saccule development	BP	13	0	2	1	0.0193879
GO:0042693	muscle cell fate commitment	BP	13	0	2	1	0.0193879
GO:0072160	nephron tubule epithelial cell differentiation	BP	13	0	2	1	0.0193879
GO:0048340	paraxial mesoderm morphogenesis	BP	13	0	2	1	0.0193879
GO:0051290	protein heterotetramerization	BP	13	0	2	1	0.0193879
GO:1901623	regulation of lymphocyte chemotaxis	BP	13	0	2	1	0.0193879
GO:0150011	regulation of neuron projection arborization	BP	13	0	2	1	0.0193879
GO:0010818	T cell chemotaxis	BP	13	1	2	0.191827	0.0193879
GO:0042327	positive regulation of phosphorylation	BP	583	12	17	0.240032	0.0194782
GO:0030029	actin filament-based process	BP	747	20	15	0.0195943	0.274073
GO:0001764	neuron migration	BP	200	3	8	0.633993	0.0198331
GO:0001934	positive regulation of protein phosphorylation	BP	539	10	16	0.379397	0.0198977
GO:0010646	regulation of cell communication	BP	2998	49	64	0.506524	0.0200158
GO:0071466	cellular response to xenobiotic stimulus	BP	96	5	1	0.0200754	0.804266
GO:0022904	respiratory electron transport chain	BP	96	5	0	0.0200754	1
GO:0090497	mesenchymal cell migration	BP	62	2	4	0.266843	0.0202451
GO:0023051	regulation of signaling	BP	3000	50	64	0.444286	0.0202851
GO:0019884	antigen processing and presentation of exogenous antigen	BP	36	3	1	0.0203696	0.456841
GO:0002686	negative regulation of leukocyte migration	BP	36	3	1	0.0203696	0.456841
GO:0031492	nucleosomal DNA binding	MF	36	3	0	0.0203696	1
GO:0001916	positive regulation of T cell mediated cytotoxicity	BP	36	3	1	0.0203696	0.456841
GO:0007160	cell-matrix adhesion	BP	208	8	3	0.0204845	0.682098
GO:0048730	epidermis morphogenesis	BP	35	0	3	1	0.0206117
GO:0050931	pigment cell differentiation	BP	35	0	3	1	0.0206117
GO:0060191	regulation of lipase activity	BP	35	1	3	0.436644	0.0206117
GO:0018958	phenol-containing compound metabolic process	BP	94	2	5	0.453097	0.0210182
GO:0010660	regulation of muscle cell apoptotic process	BP	94	2	5	0.453097	0.0210182
GO:0071360	cellular response to exogenous dsRNA	BP	14	2	0	0.0210234	1
GO:0140059	dendrite arborization	BP	14	2	0	0.0210234	1
GO:0060099	regulation of phagocytosis, engulfment	BP	14	2	0	0.0210234	1
GO:0005882	intermediate filament	CC	65	4	0	0.021232	1
GO:0042130	negative regulation of T cell proliferation	BP	65	4	1	0.021232	0.668171
GO:0042776	proton motive force-driven mitochondrial ATP synthesis	BP	65	4	0	0.021232	1
GO:0010171	body morphogenesis	BP	63	1	4	0.64439	0.0213411
GO:0010810	regulation of cell-substrate adhesion	BP	210	8	2	0.0215502	0.870935
GO:0042755	eating behavior	BP	37	3	1	0.0219072	0.465984
GO:0019320	hexose catabolic process	BP	37	3	0	0.0219072	1
GO:0010765	positive regulation of sodium ion transport	BP	37	3	1	0.0219072	0.465984
GO:0030527	structural constituent of chromatin	MF	37	3	0	0.0219072	1
GO:0051251	positive regulation of lymphocyte activation	BP	252	9	3	0.0221652	0.798842
GO:0031981	nuclear lumen	CC	3732	46	77	0.990007	0.0221854
GO:0060351	cartilage development involved in endochondral bone morphogenesis	BP	36	0	3	1	0.0222131
GO:0016101	diterpenoid metabolic process	BP	36	0	3	1	0.0222131
GO:0071425	hematopoietic stem cell proliferation	BP	36	0	3	1	0.0222131
GO:0046329	negative regulation of JNK cascade	BP	36	0	3	1	0.0222131
GO:0045746	negative regulation of Notch signaling pathway	BP	36	0	3	1	0.0222131
GO:0098698	postsynaptic specialization assembly	BP	36	1	3	0.445816	0.0222131
GO:0031491	nucleosome binding	MF	66	4	0	0.0223224	1
GO:0022858	alanine transmembrane transporter activity	MF	14	0	2	1	0.0223719
GO:0035881	amacrine cell differentiation	BP	14	0	2	1	0.0223719
GO:0003413	chondrocyte differentiation involved in endochondral bone morphogenesis	BP	14	0	2	1	0.0223719
GO:2000678	negative regulation of transcription regulatory region DNA binding	BP	14	0	2	1	0.0223719
GO:0001840	neural plate development	BP	14	0	2	1	0.0223719
GO:0010831	positive regulation of myotube differentiation	BP	14	0	2	1	0.0223719
GO:0097157	pre-mRNA intronic binding	MF	14	0	2	1	0.0223719
GO:0002087	regulation of respiratory gaseous exchange by nervous system process	BP	14	0	2	1	0.0223719
GO:0034097	response to cytokine	BP	687	15	19	0.150726	0.0228395
GO:0031623	receptor internalization	BP	131	1	6	0.884095	0.0231906
GO:1903036	positive regulation of response to wounding	BP	67	4	1	0.0234463	0.67927
GO:0046031	ADP metabolic process	BP	100	5	0	0.0234865	1
GO:0051339	regulation of lyase activity	BP	38	3	1	0.0235066	0.474973
GO:1904036	negative regulation of epithelial cell apoptotic process	BP	65	1	4	0.655898	0.0236405
GO:0072091	regulation of stem cell proliferation	BP	97	0	5	1	0.0237109
GO:0060441	epithelial tube branching involved in lung morphogenesis	BP	37	0	3	1	0.0238806
GO:0060479	lung cell differentiation	BP	37	1	3	0.45484	0.0238806
GO:0060487	lung epithelial cell differentiation	BP	37	1	3	0.45484	0.0238806
GO:0110110	positive regulation of animal organ morphogenesis	BP	37	0	3	1	0.0238806
GO:0048675	axon extension	BP	132	2	6	0.635235	0.0239663
GO:0030881	beta-2-microglobulin binding	MF	15	2	0	0.0240014	1
GO:0051608	histamine transport	BP	15	2	1	0.0240014	0.224408
GO:0002523	leukocyte migration involved in inflammatory response	BP	15	2	0	0.0240014	1
GO:0031115	negative regulation of microtubule polymerization	BP	15	2	0	0.0240014	1
GO:2001187	positive regulation of CD8-positive, alpha-beta T cell activation	BP	15	2	0	0.0240014	1
GO:0032305	positive regulation of icosanoid secretion	BP	15	2	0	0.0240014	1
GO:0046933	proton-transporting ATP synthase activity, rotational mechanism	MF	15	2	0	0.0240014	1
GO:1902165	regulation of intrinsic apoptotic signaling pathway in response to DNA damage by p53 class mediator	BP	15	2	0	0.0240014	1
GO:1905153	regulation of membrane invagination	BP	15	2	0	0.0240014	1
GO:0000165	MAPK cascade	BP	644	10	18	0.603517	0.0240365
GO:0043549	regulation of kinase activity	BP	507	9	15	0.441038	0.0243828
GO:0006812	monoatomic cation transport	BP	765	20	12	0.0245256	0.637749
GO:0060021	roof of mouth development	BP	98	1	5	0.800167	0.0246557
GO:0009141	nucleoside triphosphate metabolic process	BP	257	9	0	0.0247714	1
GO:0043303	mast cell degranulation	BP	39	3	1	0.0251676	0.483812
GO:0046365	monosaccharide catabolic process	BP	39	3	0	0.0251676	1
GO:0002820	negative regulation of adaptive immune response	BP	39	3	1	0.0251676	0.483812
GO:1902622	regulation of neutrophil migration	BP	39	3	0	0.0251676	1
GO:0071241	cellular response to inorganic substance	BP	171	5	7	0.146159	0.0254835
GO:0032328	alanine transport	BP	15	0	2	1	0.0255318
GO:0070166	enamel mineralization	BP	15	0	2	1	0.0255318
GO:1901570	fatty acid derivative biosynthetic process	BP	15	0	2	1	0.0255318
GO:0030540	female genitalia development	BP	15	0	2	1	0.0255318
GO:0061548	ganglion development	BP	15	0	2	1	0.0255318
GO:0060347	heart trabecula formation	BP	15	0	2	1	0.0255318
GO:0097475	motor neuron migration	BP	15	0	2	1	0.0255318
GO:0051451	myoblast migration	BP	15	0	2	1	0.0255318
GO:0048021	regulation of melanin biosynthetic process	BP	15	0	2	1	0.0255318
GO:0043455	regulation of secondary metabolic process	BP	15	0	2	1	0.0255318
GO:1900376	regulation of secondary metabolite biosynthetic process	BP	15	0	2	1	0.0255318
GO:0060712	spongiotrophoblast layer development	BP	15	0	2	1	0.0255318
GO:0006590	thyroid hormone generation	BP	15	0	2	1	0.0255318
GO:0015643	toxic substance binding	MF	15	1	2	0.217892	0.0255318
GO:0016323	basolateral plasma membrane	CC	217	8	8	0.0255895	0.0303504
GO:0005272	sodium channel activity	MF	38	1	3	0.463718	0.025614
GO:0045637	regulation of myeloid cell differentiation	BP	177	7	5	0.0256508	0.177533
GO:0050871	positive regulation of B cell activation	BP	69	4	0	0.0257959	1
GO:0015986	proton motive force-driven ATP synthesis	BP	69	4	0	0.0257959	1
GO:1904949	ATPase complex	CC	139	6	1	0.025966	0.906059
GO:0001738	morphogenesis of a polarized epithelium	BP	67	0	4	1	0.0260845
GO:0044877	protein-containing complex binding	MF	1856	38	42	0.077351	0.0262451
GO:0051050	positive regulation of transport	BP	822	21	16	0.0268105	0.306713
GO:0032655	regulation of interleukin-12 production	BP	40	3	0	0.0268904	1
GO:0051258	protein polymerization	BP	261	9	4	0.0270081	0.641723
GO:0016209	antioxidant activity	MF	70	4	0	0.0270219	1
GO:0032890	regulation of organic acid transport	BP	70	4	2	0.0270219	0.32913
GO:0042692	muscle cell differentiation	BP	424	11	13	0.085878	0.027124
GO:0005614	interstitial matrix	CC	16	2	0	0.0271407	1
GO:0031424	keratinization	BP	16	2	1	0.0271407	0.237445
GO:0043217	myelin maintenance	BP	16	2	0	0.0271407	1
GO:0033268	node of Ranvier	CC	16	2	0	0.0271407	1
GO:0033178	proton-transporting two-sector ATPase complex, catalytic domain	CC	16	2	0	0.0271407	1
GO:0030852	regulation of granulocyte differentiation	BP	16	2	0	0.0271407	1
GO:0007614	short-term memory	BP	16	2	1	0.0271407	0.237445
GO:0097401	synaptic vesicle lumen acidification	BP	16	2	0	0.0271407	1
GO:0009135	purine nucleoside diphosphate metabolic process	BP	104	5	0	0.0272515	1
GO:0009179	purine ribonucleoside diphosphate metabolic process	BP	104	5	0	0.0272515	1
GO:0002067	glandular epithelial cell differentiation	BP	68	0	4	1	0.0273614
GO:0060425	lung morphogenesis	BP	68	0	4	1	0.0273614
GO:0050771	negative regulation of axonogenesis	BP	68	2	4	0.303007	0.0273614
GO:0045178	basal part of cell	CC	262	9	9	0.0275888	0.0331175
GO:0030866	cortical actin cytoskeleton organization	BP	41	3	0	0.0286746	1
GO:0002448	mast cell mediated immunity	BP	41	3	1	0.0286746	0.501048
GO:0045581	negative regulation of T cell differentiation	BP	41	3	0	0.0286746	1
GO:0006911	phagocytosis, engulfment	BP	41	3	1	0.0286746	0.501048
GO:0061158	3'-UTR-mediated mRNA destabilization	BP	16	0	2	1	0.0288609
GO:0048853	forebrain morphogenesis	BP	16	0	2	1	0.0288609
GO:0043584	nose development	BP	16	0	2	1	0.0288609
GO:0071895	odontoblast differentiation	BP	16	0	2	1	0.0288609
GO:0098528	skeletal muscle fiber differentiation	BP	16	0	2	1	0.0288609
GO:0007130	synaptonemal complex assembly	BP	16	0	2	1	0.0288609
GO:0042813	Wnt receptor activity	MF	16	0	2	1	0.0288609
GO:0003013	circulatory system process	BP	473	9	14	0.362131	0.0289938
GO:0022900	electron transport chain	BP	106	5	0	0.0292699	1
GO:0001706	endoderm formation	BP	40	0	3	1	0.0292782
GO:0030279	negative regulation of ossification	BP	40	1	3	0.481043	0.0292782
GO:0017145	stem cell division	BP	40	1	3	0.481043	0.0292782
GO:0048585	negative regulation of response to stimulus	BP	1505	31	35	0.098942	0.029336
GO:0002532	production of molecular mediator involved in inflammatory response	BP	72	4	0	0.0295771	1
GO:0007189	adenylate cyclase-activating G protein-coupled receptor signaling pathway	BP	103	2	5	0.500796	0.0297411
GO:0071900	regulation of protein serine/threonine kinase activity	BP	257	6	9	0.240352	0.0298023
GO:0090287	regulation of cellular response to growth factor stimulus	BP	299	3	10	0.867559	0.0298726
GO:0055008	cardiac muscle tissue morphogenesis	BP	70	0	4	1	0.0300255
GO:0019199	transmembrane receptor protein kinase activity	MF	70	1	4	0.683072	0.0300255
GO:0098761	cellular response to interleukin-7	BP	17	2	0	0.0304353	1
GO:0031527	filopodium membrane	CC	17	2	0	0.0304353	1
GO:0042159	lipoprotein catabolic process	BP	17	2	0	0.0304353	1
GO:0086012	membrane depolarization during cardiac muscle cell action potential	BP	17	2	1	0.0304353	0.250263
GO:1900016	negative regulation of cytokine production involved in inflammatory response	BP	17	2	0	0.0304353	1
GO:0010759	positive regulation of macrophage chemotaxis	BP	17	2	0	0.0304353	1
GO:0001921	positive regulation of receptor recycling	BP	17	2	0	0.0304353	1
GO:1905564	positive regulation of vascular endothelial cell proliferation	BP	17	2	1	0.0304353	0.250263
GO:0032615	interleukin-12 production	BP	42	3	0	0.0305201	1
GO:0033628	regulation of cell adhesion mediated by integrin	BP	42	3	1	0.0305201	0.509449
GO:1900015	regulation of cytokine production involved in inflammatory response	BP	42	3	0	0.0305201	1
GO:0043114	regulation of vascular permeability	BP	42	3	1	0.0305201	0.509449
GO:0001935	endothelial cell proliferation	BP	140	3	6	0.397983	0.0308035
GO:0055017	cardiac muscle tissue growth	BP	104	1	5	0.818993	0.0308317
GO:0010657	muscle cell apoptotic process	BP	104	2	5	0.50593	0.0308317
GO:0002709	regulation of T cell mediated immunity	BP	73	4	1	0.0309065	0.710399
GO:1903034	regulation of response to wounding	BP	145	6	3	0.031067	0.440836
GO:0044331	cell-cell adhesion mediated by cadherin	BP	41	1	3	0.489496	0.0312087
GO:0031076	embryonic camera-type eye development	BP	41	1	3	0.489496	0.0312087
GO:0060325	face morphogenesis	BP	41	1	3	0.489496	0.0312087
GO:0007140	male meiotic nuclear division	BP	41	0	3	1	0.0312087
GO:0098978	glutamatergic synapse	CC	617	10	17	0.548591	0.0313474
GO:0070509	calcium ion import	BP	71	1	4	0.688244	0.0314131
GO:0005905	clathrin-coated pit	CC	71	1	4	0.688244	0.0314131
GO:0007492	endoderm development	BP	71	0	4	1	0.0314131
GO:0051865	protein autoubiquitination	BP	71	0	4	1	0.0314131
GO:0043473	pigmentation	BP	105	1	5	0.821954	0.0319471
GO:0009257	10-formyltetrahydrofolate biosynthetic process	BP	2	1	0	0.032223	1
GO:0061507	2',3'-cyclic GMP-AMP binding	MF	2	1	0	0.032223	1
GO:0102007	acyl-L-homoserine-lactone lactonohydrolase activity	MF	2	1	0	0.032223	1
GO:0003998	acylphosphatase activity	MF	2	1	0	0.032223	1
GO:0009955	adaxial/abaxial pattern specification	BP	2	1	0	0.032223	1
GO:0042105	alpha-beta T cell receptor complex	CC	2	1	0	0.032223	1
GO:0018872	arsonoacetate metabolic process	BP	2	1	0	0.032223	1
GO:0002514	B cell tolerance induction	BP	2	1	0	0.032223	1
GO:0038183	bile acid signaling pathway	BP	2	1	0	0.032223	1
GO:0140355	cargo receptor ligand activity	MF	2	1	0	0.032223	1
GO:0090678	cell dedifferentiation involved in phenotypic switching	BP	2	1	0	0.032223	1
GO:0071485	cellular response to absence of light	BP	2	1	0	0.032223	1
GO:0097238	cellular response to methylglyoxal	BP	2	1	0	0.032223	1
GO:0071226	cellular response to molecule of fungal origin	BP	2	1	0	0.032223	1
GO:0004105	choline-phosphate cytidylyltransferase activity	MF	2	1	0	0.032223	1
GO:1990682	CSF1-CSF1R complex	CC	2	1	0	0.032223	1
GO:0140702	cyclic GMP-AMP binding	MF	2	1	0	0.032223	1
GO:1990603	dark adaptation	BP	2	1	0	0.032223	1
GO:0050787	detoxification of mercury ion	BP	2	1	0	0.032223	1
GO:0004167	dopachrome isomerase activity	MF	2	1	0	0.032223	1
GO:0004329	formate-tetrahydrofolate ligase activity	MF	2	1	0	0.032223	1
GO:0004335	galactokinase activity	MF	2	1	0	0.032223	1
GO:0016825	hydrolase activity, acting on acid phosphorus-nitrogen bonds	MF	2	1	0	0.032223	1
GO:0030369	ICAM-3 receptor activity	MF	2	1	0	0.032223	1
GO:0034667	integrin alpha3-beta1 complex	CC	2	1	0	0.032223	1
GO:0034687	integrin alphaL-beta2 complex	CC	2	1	0	0.032223	1
GO:0016862	intramolecular oxidoreductase activity, interconverting keto- and enol-groups	MF	2	1	0	0.032223	1
GO:0046573	lactonohydrolase activity	MF	2	1	0	0.032223	1
GO:0035683	memory T cell extravasation	BP	2	1	0	0.032223	1
GO:0018549	methanethiol oxidase activity	MF	2	1	0	0.032223	1
GO:0030792	methylarsonite methyltransferase activity	MF	2	1	0	0.032223	1
GO:0140021	mitochondrial ADP transmembrane transport	BP	2	1	0	0.032223	1
GO:0010609	mRNA localization resulting in post-transcriptional regulation of gene expression	BP	2	1	0	0.032223	1
GO:0140804	NAD+- protein-lysine ADP-ribosyltransferase activity	MF	2	1	0	0.032223	1
GO:1900139	negative regulation of arachidonic acid secretion	BP	2	1	0	0.032223	1
GO:0001869	negative regulation of complement activation, lectin pathway	BP	2	1	0	0.032223	1
GO:0002635	negative regulation of germinal center formation	BP	2	1	0	0.032223	1
GO:1903384	negative regulation of hydrogen peroxide-induced neuron intrinsic apoptotic signaling pathway	BP	2	1	0	0.032223	1
GO:0010760	negative regulation of macrophage chemotaxis	BP	2	1	0	0.032223	1
GO:1904397	negative regulation of neuromuscular junction development	BP	2	1	0	0.032223	1
GO:1905259	negative regulation of nitrosative stress-induced intrinsic apoptotic signaling pathway	BP	2	1	0	0.032223	1
GO:0032307	negative regulation of prostaglandin secretion	BP	2	1	0	0.032223	1
GO:1903094	negative regulation of protein K48-linked deubiquitination	BP	2	1	0	0.032223	1
GO:2000157	negative regulation of ubiquitin-specific protease activity	BP	2	1	0	0.032223	1
GO:0036482	neuron intrinsic apoptotic signaling pathway in response to hydrogen peroxide	BP	2	1	0	0.032223	1
GO:0035841	new growing cell tip	CC	2	1	0	0.032223	1
GO:0140625	opioid growth factor receptor activity	MF	2	1	0	0.032223	1
GO:0043932	ossification involved in bone remodeling	BP	2	1	0	0.032223	1
GO:0050178	phenylpyruvate tautomerase activity	MF	2	1	0	0.032223	1
GO:0004614	phosphoglucomutase activity	MF	2	1	0	0.032223	1
GO:0045764	positive regulation of amino acid metabolic process	BP	2	1	0	0.032223	1
GO:0002663	positive regulation of B cell tolerance induction	BP	2	1	0	0.032223	1
GO:0031448	positive regulation of fast-twitch skeletal muscle fiber contraction	BP	2	1	0	0.032223	1
GO:1903285	positive regulation of hydrogen peroxide catabolic process	BP	2	1	0	0.032223	1
GO:1901248	positive regulation of lung ciliated cell differentiation	BP	2	1	0	0.032223	1
GO:0033864	positive regulation of NAD(P)H oxidase activity	BP	2	1	0	0.032223	1
GO:1901647	positive regulation of synoviocyte proliferation	BP	2	1	0	0.032223	1
GO:0099104	potassium channel activator activity	MF	2	1	0	0.032223	1
GO:0036525	protein deglycation	BP	2	1	0	0.032223	1
GO:2000011	regulation of adaxial/abaxial pattern formation	BP	2	1	0	0.032223	1
GO:0002661	regulation of B cell tolerance induction	BP	2	1	0	0.032223	1
GO:2000282	regulation of cellular amino acid biosynthetic process	BP	2	1	0	0.032223	1
GO:0001868	regulation of complement activation, lectin pathway	BP	2	1	0	0.032223	1
GO:0031446	regulation of fast-twitch skeletal muscle fiber contraction	BP	2	1	0	0.032223	1
GO:1903383	regulation of hydrogen peroxide-induced neuron intrinsic apoptotic signaling pathway	BP	2	1	0	0.032223	1
GO:1901246	regulation of lung ciliated cell differentiation	BP	2	1	0	0.032223	1
GO:0097213	regulation of lysosomal membrane permeability	BP	2	1	0	0.032223	1
GO:0034239	regulation of macrophage fusion	BP	2	1	0	0.032223	1
GO:0033860	regulation of NAD(P)H oxidase activity	BP	2	1	0	0.032223	1
GO:1905258	regulation of nitrosative stress-induced intrinsic apoptotic signaling pathway	BP	2	1	0	0.032223	1
GO:2000275	regulation of oxidative phosphorylation uncoupler activity	BP	2	1	0	0.032223	1
GO:0002019	regulation of renal output by angiotensin	BP	2	1	0	0.032223	1
GO:1901645	regulation of synoviocyte proliferation	BP	2	1	0	0.032223	1
GO:1903121	regulation of TRAIL-activated apoptotic signaling pathway	BP	2	1	0	0.032223	1
GO:1905174	regulation of vascular associated smooth muscle cell dedifferentiation	BP	2	1	0	0.032223	1
GO:0009646	response to absence of light	BP	2	1	0	0.032223	1
GO:0014805	smooth muscle adaptation	BP	2	1	0	0.032223	1
GO:0021539	subthalamus development	BP	2	1	0	0.032223	1
GO:0002941	synoviocyte proliferation	BP	2	1	0	0.032223	1
GO:0071568	UFM1 transferase activity	MF	2	1	0	0.032223	1
GO:1990435	upper tip-link density	CC	2	1	0	0.032223	1
GO:1990936	vascular associated smooth muscle cell dedifferentiation	BP	2	1	0	0.032223	1
GO:0019075	virus maturation	BP	2	1	0	0.032223	1
GO:0030500	regulation of bone mineralization	BP	74	4	2	0.0322706	0.353633
GO:0007398	ectoderm development	BP	17	0	2	1	0.0323528
GO:1990226	histone methyltransferase binding	MF	17	0	2	1	0.0323528
GO:0010518	positive regulation of phospholipase activity	BP	17	1	2	0.24312	0.0323528
GO:1902033	regulation of hematopoietic stem cell proliferation	BP	17	0	2	1	0.0323528
GO:0044065	regulation of respiratory system process	BP	17	0	2	1	0.0323528
GO:0061042	vascular wound healing	BP	17	0	2	1	0.0323528
GO:0050853	B cell receptor signaling pathway	BP	43	3	0	0.0324268	1
GO:0140353	lipid export from cell	BP	43	3	1	0.0324268	0.51771
GO:0032892	positive regulation of organic acid transport	BP	43	3	0	0.0324268	1
GO:0043491	phosphatidylinositol 3-kinase/protein kinase B signal transduction	BP	261	4	9	0.615747	0.0324349
GO:0030097	hemopoiesis	BP	839	21	21	0.0324706	0.0439602
GO:0009966	regulation of signal transduction	BP	2584	44	55	0.390222	0.0331347
GO:0050919	negative chemotaxis	BP	42	2	3	0.148563	0.0332045
GO:0043392	negative regulation of DNA binding	BP	42	1	3	0.497811	0.0332045
GO:0046189	phenol-containing compound biosynthetic process	BP	42	2	3	0.148563	0.0332045
GO:0043507	positive regulation of JUN kinase activity	BP	42	0	3	1	0.0332045
GO:1902041	regulation of extrinsic apoptotic signaling pathway via death domain receptors	BP	42	1	3	0.497811	0.0332045
GO:0006721	terpenoid metabolic process	BP	42	0	3	1	0.0332045
GO:0002696	positive regulation of leukocyte activation	BP	271	9	5	0.0332169	0.479267
GO:0051896	regulation of phosphatidylinositol 3-kinase/protein kinase B signal transduction	BP	221	4	8	0.484555	0.0332941
GO:0042904	9-cis-retinoic acid biosynthetic process	BP	2	0	1	1	0.0333015
GO:0042905	9-cis-retinoic acid metabolic process	BP	2	0	1	1	0.0333015
GO:0046356	acetyl-CoA catabolic process	BP	2	0	1	1	0.0333015
GO:0031247	actin rod assembly	BP	2	0	1	1	0.0333015
GO:1990409	adrenomedullin binding	MF	2	0	1	1	0.0333015
GO:0032973	amino acid export across plasma membrane	BP	2	0	1	1	0.0333015
GO:0043090	amino acid import	BP	2	0	1	1	0.0333015
GO:1900204	apoptotic process involved in metanephric collecting duct development	BP	2	0	1	1	0.0333015
GO:1900205	apoptotic process involved in metanephric nephron tubule development	BP	2	0	1	1	0.0333015
GO:1903713	asparagine transmembrane transport	BP	2	0	1	1	0.0333015
GO:0060929	atrioventricular node cell fate commitment	BP	2	0	1	1	0.0333015
GO:0030849	autosome	CC	2	0	1	1	0.0333015
GO:1904837	beta-catenin-TCF complex assembly	BP	2	0	1	1	0.0333015
GO:0060532	bronchus cartilage development	BP	2	0	1	1	0.0333015
GO:1990647	C/EBP complex	CC	2	0	1	1	0.0333015
GO:1990408	calcitonin gene-related peptide receptor signaling pathway	BP	2	0	1	1	0.0333015
GO:0004948	calcitonin receptor activity	MF	2	0	1	1	0.0333015
GO:0044340	canonical Wnt signaling pathway involved in regulation of cell proliferation	BP	2	0	1	1	0.0333015
GO:0044343	canonical Wnt signaling pathway involved in regulation of type B pancreatic cell proliferation	BP	2	0	1	1	0.0333015
GO:0003218	cardiac left ventricle formation	BP	2	0	1	1	0.0333015
GO:0060764	cell-cell signaling involved in mammary gland development	BP	2	0	1	1	0.0333015
GO:0036018	cellular response to erythropoietin	BP	2	0	1	1	0.0333015
GO:0071315	cellular response to morphine	BP	2	0	1	1	0.0333015
GO:0071799	cellular response to prostaglandin D stimulus	BP	2	0	1	1	0.0333015
GO:0021937	cerebellar Purkinje cell-granule cell precursor cell signaling involved in regulation of granule cell precursor cell proliferation	BP	2	0	1	1	0.0333015
GO:0061300	cerebellum vasculature development	BP	2	0	1	1	0.0333015
GO:1902379	chemoattractant activity involved in axon guidance	MF	2	0	1	1	0.0333015
GO:0036518	chemorepulsion of dopaminergic neuron axon	BP	2	0	1	1	0.0333015
GO:0004103	choline kinase activity	MF	2	0	1	1	0.0333015
GO:1990765	colon smooth muscle contraction	BP	2	0	1	1	0.0333015
GO:0002135	CTP binding	MF	2	0	1	1	0.0333015
GO:0000308	cytoplasmic cyclin-dependent protein kinase holoenzyme complex	CC	2	0	1	1	0.0333015
GO:0009726	detection of endogenous stimulus	BP	2	0	1	1	0.0333015
GO:0003127	detection of nodal flow	BP	2	0	1	1	0.0333015
GO:0035545	determination of left/right asymmetry in nervous system	BP	2	0	1	1	0.0333015
GO:1904835	dorsal root ganglion morphogenesis	BP	2	0	1	1	0.0333015
GO:0007493	endodermal cell fate determination	BP	2	0	1	1	0.0333015
GO:0051625	epinephrine uptake	BP	2	0	1	1	0.0333015
GO:0038162	erythropoietin-mediated signaling pathway	BP	2	0	1	1	0.0333015
GO:0006580	ethanolamine metabolic process	BP	2	0	1	1	0.0333015
GO:0030237	female sex determination	BP	2	0	1	1	0.0333015
GO:0045028	G protein-coupled purinergic nucleotide receptor activity	MF	2	0	1	1	0.0333015
GO:0061552	ganglion morphogenesis	BP	2	0	1	1	0.0333015
GO:0004357	glutamate-cysteine ligase activity	MF	2	0	1	1	0.0333015
GO:0017109	glutamate-cysteine ligase complex	CC	2	0	1	1	0.0333015
GO:0031460	glycine betaine transport	BP	2	0	1	1	0.0333015
GO:0004379	glycylpeptide N-tetradecanoyltransferase activity	MF	2	0	1	1	0.0333015
GO:0070653	high-density lipoprotein particle receptor binding	MF	2	0	1	1	0.0333015
GO:1990565	HSP90-CDC37 chaperone complex	CC	2	0	1	1	0.0333015
GO:0043152	induction of bacterial agglutination	BP	2	0	1	1	0.0333015
GO:0097376	interneuron axon guidance	BP	2	0	1	1	0.0333015
GO:0005228	intracellular sodium-activated potassium channel activity	MF	2	0	1	1	0.0333015
GO:0046952	ketone body catabolic process	BP	2	0	1	1	0.0333015
GO:0072004	kidney field specification	BP	2	0	1	1	0.0333015
GO:0140830	L-glutamine, sodium:proton antiporter activity	MF	2	0	1	1	0.0333015
GO:0051878	lateral element assembly	BP	2	0	1	1	0.0333015
GO:0060599	lateral sprouting involved in mammary gland duct morphogenesis	BP	2	0	1	1	0.0333015
GO:0097166	lens epithelial cell proliferation	BP	2	0	1	1	0.0333015
GO:0061145	lung smooth muscle development	BP	2	0	1	1	0.0333015
GO:0019100	male germ-line sex determination	BP	2	0	1	1	0.0333015
GO:0061373	mammillary axonal complex development	BP	2	0	1	1	0.0333015
GO:0021767	mammillary body development	BP	2	0	1	1	0.0333015
GO:0060031	mediolateral intercalation	BP	2	0	1	1	0.0333015
GO:0000711	meiotic DNA repair synthesis	BP	2	0	1	1	0.0333015
GO:0008502	melatonin receptor activity	MF	2	0	1	1	0.0333015
GO:1901147	mesenchymal cell apoptotic process involved in metanephric nephron morphogenesis	BP	2	0	1	1	0.0333015
GO:0072138	mesenchymal cell proliferation involved in ureteric bud development	BP	2	0	1	1	0.0333015
GO:0060809	mesodermal to mesenchymal transition involved in gastrulation	BP	2	0	1	1	0.0333015
GO:0072181	mesonephric duct formation	BP	2	0	1	1	0.0333015
GO:1904516	myofibroblast cell apoptotic process	BP	2	0	1	1	0.0333015
GO:0018008	N-terminal peptidyl-glycine N-myristoylation	BP	2	0	1	1	0.0333015
GO:1900215	negative regulation of apoptotic process involved in metanephric collecting duct development	BP	2	0	1	1	0.0333015
GO:1900218	negative regulation of apoptotic process involved in metanephric nephron tubule development	BP	2	0	1	1	0.0333015
GO:1902257	negative regulation of apoptotic process involved in outflow tract morphogenesis	BP	2	0	1	1	0.0333015
GO:1904864	negative regulation of beta-catenin-TCF complex assembly	BP	2	0	1	1	0.0333015
GO:1903845	negative regulation of cellular response to transforming growth factor beta stimulus	BP	2	0	1	1	0.0333015
GO:1905408	negative regulation of creatine transmembrane transporter activity	BP	2	0	1	1	0.0333015
GO:2000384	negative regulation of ectoderm development	BP	2	0	1	1	0.0333015
GO:0045992	negative regulation of embryonic development	BP	2	0	1	1	0.0333015
GO:2000490	negative regulation of hepatic stellate cell activation	BP	2	0	1	1	0.0333015
GO:0072305	negative regulation of mesenchymal cell apoptotic process involved in metanephric nephron morphogenesis	BP	2	0	1	1	0.0333015
GO:1905771	negative regulation of mesodermal cell differentiation	BP	2	0	1	1	0.0333015
GO:0042662	negative regulation of mesodermal cell fate specification	BP	2	0	1	1	0.0333015
GO:0010903	negative regulation of very-low-density lipoprotein particle remodeling	BP	2	0	1	1	0.0333015
GO:0021985	neurohypophysis development	BP	2	0	1	1	0.0333015
GO:0021633	optic nerve structural organization	BP	2	0	1	1	0.0333015
GO:0003404	optic vesicle morphogenesis	BP	2	0	1	1	0.0333015
GO:0070691	P-TEFb complex	CC	2	0	1	1	0.0333015
GO:0048342	paraxial mesodermal cell differentiation	BP	2	0	1	1	0.0333015
GO:0048343	paraxial mesodermal cell fate commitment	BP	2	0	1	1	0.0333015
GO:0039017	pattern specification involved in pronephros development	BP	2	0	1	1	0.0333015
GO:0018030	peptidyl-lysine N6-myristoyltransferase activity	MF	2	0	1	1	0.0333015
GO:0090387	phagolysosome assembly involved in apoptotic cell clearance	BP	2	0	1	1	0.0333015
GO:0090386	phagosome maturation involved in apoptotic cell clearance	BP	2	0	1	1	0.0333015
GO:0061350	planar cell polarity pathway involved in cardiac muscle tissue morphogenesis	BP	2	0	1	1	0.0333015
GO:0060775	planar cell polarity pathway involved in gastrula mediolateral intercalation	BP	2	0	1	1	0.0333015
GO:0061347	planar cell polarity pathway involved in outflow tract morphogenesis	BP	2	0	1	1	0.0333015
GO:0061354	planar cell polarity pathway involved in pericardium morphogenesis	BP	2	0	1	1	0.0333015
GO:0061348	planar cell polarity pathway involved in ventricular septum morphogenesis	BP	2	0	1	1	0.0333015
GO:0005017	platelet-derived growth factor receptor activity	MF	2	0	1	1	0.0333015
GO:0002133	polycystin complex	CC	2	0	1	1	0.0333015
GO:2000744	positive regulation of anterior head development	BP	2	0	1	1	0.0333015
GO:0002678	positive regulation of chronic inflammatory response	BP	2	0	1	1	0.0333015
GO:1904343	positive regulation of colon smooth muscle contraction	BP	2	0	1	1	0.0333015
GO:2001111	positive regulation of lens epithelial cell proliferation	BP	2	0	1	1	0.0333015
GO:0033686	positive regulation of luteinizing hormone secretion	BP	2	0	1	1	0.0333015
GO:2000594	positive regulation of metanephric DCT cell differentiation	BP	2	0	1	1	0.0333015
GO:0072300	positive regulation of metanephric glomerulus development	BP	2	0	1	1	0.0333015
GO:0072216	positive regulation of metanephros development	BP	2	0	1	1	0.0333015
GO:1904330	positive regulation of myofibroblast contraction	BP	2	0	1	1	0.0333015
GO:1904349	positive regulation of small intestine smooth muscle contraction	BP	2	0	1	1	0.0333015
GO:0051885	positive regulation of timing of anagen	BP	2	0	1	1	0.0333015
GO:0098844	postsynaptic endocytic zone membrane	CC	2	0	1	1	0.0333015
GO:0060516	primary prostatic bud elongation	BP	2	0	1	1	0.0333015
GO:0007538	primary sex determination	BP	2	0	1	1	0.0333015
GO:0007542	primary sex determination, germ-line	BP	2	0	1	1	0.0333015
GO:0003342	proepicardium development	BP	2	0	1	1	0.0333015
GO:0039003	pronephric field specification	BP	2	0	1	1	0.0333015
GO:0039019	pronephric nephron development	BP	2	0	1	1	0.0333015
GO:0021933	radial glia guided migration of cerebellar granule cell	BP	2	0	1	1	0.0333015
GO:2000742	regulation of anterior head development	BP	2	0	1	1	0.0333015
GO:1900214	regulation of apoptotic process involved in metanephric collecting duct development	BP	2	0	1	1	0.0333015
GO:1900217	regulation of apoptotic process involved in metanephric nephron tubule development	BP	2	0	1	1	0.0333015
GO:1904863	regulation of beta-catenin-TCF complex assembly	BP	2	0	1	1	0.0333015
GO:2000079	regulation of canonical Wnt signaling pathway involved in controlling type B pancreatic cell proliferation	BP	2	0	1	1	0.0333015
GO:1904933	regulation of cell proliferation in midbrain	BP	2	0	1	1	0.0333015
GO:1904341	regulation of colon smooth muscle contraction	BP	2	0	1	1	0.0333015
GO:1905407	regulation of creatine transmembrane transporter activity	BP	2	0	1	1	0.0333015
GO:2000383	regulation of ectoderm development	BP	2	0	1	1	0.0333015
GO:2001109	regulation of lens epithelial cell proliferation	BP	2	0	1	1	0.0333015
GO:0110112	regulation of lipid transporter activity	BP	2	0	1	1	0.0333015
GO:0072304	regulation of mesenchymal cell apoptotic process involved in metanephric nephron morphogenesis	BP	2	0	1	1	0.0333015
GO:2000592	regulation of metanephric DCT cell differentiation	BP	2	0	1	1	0.0333015
GO:0072298	regulation of metanephric glomerulus development	BP	2	0	1	1	0.0333015
GO:1904520	regulation of myofibroblast cell apoptotic process	BP	2	0	1	1	0.0333015
GO:0061074	regulation of neural retina development	BP	2	0	1	1	0.0333015
GO:0150045	regulation of synaptic signaling by nitric oxide	BP	2	0	1	1	0.0333015
GO:0010901	regulation of very-low-density lipoprotein particle remodeling	BP	2	0	1	1	0.0333015
GO:0071105	response to interleukin-11	BP	2	0	1	1	0.0333015
GO:0071798	response to prostaglandin D	BP	2	0	1	1	0.0333015
GO:0009744	response to sucrose	BP	2	0	1	1	0.0333015
GO:0005971	ribonucleoside-diphosphate reductase complex	CC	2	0	1	1	0.0333015
GO:1990654	sebum secreting cell proliferation	BP	2	0	1	1	0.0333015
GO:0061107	seminal vesicle development	BP	2	0	1	1	0.0333015
GO:0003343	septum transversum development	BP	2	0	1	1	0.0333015
GO:0018993	somatic sex determination	BP	2	0	1	1	0.0333015
GO:0007382	specification of segmental identity, maxillary segment	BP	2	0	1	1	0.0333015
GO:0005914	spot adherens junction	CC	2	0	1	1	0.0333015
GO:0060163	subpallium neuron fate commitment	BP	2	0	1	1	0.0333015
GO:0017098	sulfonylurea receptor binding	MF	2	0	1	1	0.0333015
GO:0031627	telomeric loop formation	BP	2	0	1	1	0.0333015
GO:0071918	urea transmembrane transport	BP	2	0	1	1	0.0333015
GO:0072190	ureter urothelium development	BP	2	0	1	1	0.0333015
GO:0021644	vagus nerve morphogenesis	BP	2	0	1	1	0.0333015
GO:0021649	vestibulocochlear nerve structural organization	BP	2	0	1	1	0.0333015
GO:0086059	voltage-gated calcium channel activity involved SA node cell action potential	MF	2	0	1	1	0.0333015
GO:0043408	regulation of MAPK cascade	BP	575	9	16	0.592965	0.0334655
GO:0050680	negative regulation of epithelial cell proliferation	BP	143	3	6	0.411078	0.033665
GO:0044304	main axon	CC	75	4	0	0.0336696	1
GO:0044769	ATPase activity, coupled to transmembrane movement of ions, rotational mechanism	MF	18	2	0	0.0338793	1
GO:0042625	ATPase-coupled ion transmembrane transporter activity	MF	18	2	0	0.0338793	1
GO:1903428	positive regulation of reactive oxygen species biosynthetic process	BP	18	2	0	0.0338793	1
GO:0046961	proton-transporting ATPase activity, rotational mechanism	MF	18	2	0	0.0338793	1
GO:0098760	response to interleukin-7	BP	18	2	0	0.0338793	1
GO:0032271	regulation of protein polymerization	BP	188	7	2	0.0340172	0.827379
GO:0008543	fibroblast growth factor receptor signaling pathway	BP	73	0	4	1	0.0342998
GO:0014044	Schwann cell development	BP	44	3	2	0.0343943	0.168458
GO:0030863	cortical cytoskeleton	CC	111	5	2	0.0347214	0.558939
GO:1990204	oxidoreductase complex	CC	111	5	1	0.0347214	0.848448
GO:0048583	regulation of response to stimulus	BP	3307	64	68	0.0650052	0.0348727
GO:0021955	central nervous system neuron axonogenesis	BP	43	0	3	1	0.0352651
GO:0000578	embryonic axis specification	BP	43	0	3	1	0.0352651
GO:0010830	regulation of myotube differentiation	BP	43	2	3	0.154228	0.0352651
GO:0015081	sodium ion transmembrane transporter activity	MF	108	2	5	0.526122	0.0354436
GO:0051145	smooth muscle cell differentiation	BP	74	1	4	0.703263	0.0357992
GO:0017053	transcription repressor complex	CC	74	0	4	1	0.0357992
GO:0061430	bone trabecula morphogenesis	BP	18	0	2	1	0.0360011
GO:0003161	cardiac conduction system development	BP	18	0	2	1	0.0360011
GO:0003214	cardiac left ventricle morphogenesis	BP	18	0	2	1	0.0360011
GO:0098833	presynaptic endocytic zone	CC	18	0	2	1	0.0360011
GO:0055012	ventricular cardiac muscle cell differentiation	BP	18	0	2	1	0.0360011
GO:0019829	ATPase-coupled monoatomic cation transmembrane transporter activity	MF	45	3	0	0.0364223	1
GO:0030501	positive regulation of bone mineralization	BP	45	3	1	0.0364223	0.533818
GO:0051149	positive regulation of muscle cell differentiation	BP	77	4	3	0.0365723	0.139433
GO:0043112	receptor metabolic process	BP	77	4	0	0.0365723	1
GO:0002286	T cell activation involved in immune response	BP	77	4	0	0.0365723	1
GO:0055007	cardiac muscle cell differentiation	BP	146	5	6	0.0896659	0.0366935
GO:0098657	import into cell	BP	775	19	20	0.0484503	0.0373507
GO:0030336	negative regulation of cell migration	BP	277	9	6	0.0373836	0.321946
GO:0043407	negative regulation of MAP kinase activity	BP	44	1	3	0.514039	0.0373904
GO:0045747	positive regulation of Notch signaling pathway	BP	44	0	3	1	0.0373904
GO:0045880	positive regulation of smoothened signaling pathway	BP	44	0	3	1	0.0373904
GO:0043627	response to estrogen	BP	44	0	3	1	0.0373904
GO:0071359	cellular response to dsRNA	BP	19	2	0	0.0374672	1
GO:0006089	lactate metabolic process	BP	19	2	0	0.0374672	1
GO:0005753	mitochondrial proton-transporting ATP synthase complex	CC	19	2	0	0.0374672	1
GO:0045838	positive regulation of membrane potential	BP	19	2	0	0.0374672	1
GO:0033177	proton-transporting two-sector ATPase complex, proton-transporting domain	CC	19	2	0	0.0374672	1
GO:0045649	regulation of macrophage differentiation	BP	19	2	0	0.0374672	1
GO:0009617	response to bacterium	BP	413	12	7	0.0376548	0.543715
GO:0031214	biomineral tissue development	BP	147	4	6	0.216987	0.0377406
GO:0046620	regulation of organ growth	BP	110	1	5	0.836052	0.0379009
GO:0030017	sarcomere	CC	193	7	1	0.0383585	0.96275
GO:0140253	cell-cell fusion	BP	46	3	0	0.0385106	1
GO:0071357	cellular response to type I interferon	BP	46	3	2	0.0385106	0.18048
GO:0002534	cytokine production involved in inflammatory response	BP	46	3	0	0.0385106	1
GO:0045620	negative regulation of lymphocyte differentiation	BP	46	3	1	0.0385106	0.54167
GO:0000768	syncytium formation by plasma membrane fusion	BP	46	3	0	0.0385106	1
GO:0060337	type I interferon-mediated signaling pathway	BP	46	3	2	0.0385106	0.18048
GO:0051897	positive regulation of phosphatidylinositol 3-kinase/protein kinase B signal transduction	BP	148	3	6	0.432704	0.0388066
GO:0008202	steroid metabolic process	BP	228	1	8	0.976795	0.0389028
GO:0007589	body fluid secretion	BP	76	1	4	0.712873	0.0389102
GO:0071277	cellular response to calcium ion	BP	76	3	4	0.126215	0.0389102
GO:0007422	peripheral nervous system development	BP	76	3	4	0.126215	0.0389102
GO:0060419	heart growth	BP	111	1	5	0.838735	0.0391677
GO:0032102	negative regulation of response to external stimulus	BP	324	10	6	0.0392239	0.462294
GO:0050921	positive regulation of chemotaxis	BP	115	5	3	0.0395066	0.304391
GO:0008015	blood circulation	BP	448	9	13	0.305253	0.0395734
GO:0001569	branching involved in blood vessel morphogenesis	BP	45	1	3	0.521957	0.0395798
GO:0042789	mRNA transcription by RNA polymerase II	BP	45	0	3	1	0.0395798
GO:0030414	peptidase inhibitor activity	MF	79	4	2	0.039615	0.383806
GO:0042102	positive regulation of T cell proliferation	BP	79	4	1	0.039615	0.738517
GO:0004115	3',5'-cyclic-AMP phosphodiesterase activity	MF	19	0	2	1	0.0397996
GO:0097186	amelogenesis	BP	19	0	2	1	0.0397996
GO:0055003	cardiac myofibril assembly	BP	19	1	2	0.267537	0.0397996
GO:0003215	cardiac right ventricle morphogenesis	BP	19	0	2	1	0.0397996
GO:0072537	fibroblast activation	BP	19	0	2	1	0.0397996
GO:0034755	iron ion transmembrane transport	BP	19	0	2	1	0.0397996
GO:0031418	L-ascorbic acid binding	MF	19	0	2	1	0.0397996
GO:0060749	mammary gland alveolus development	BP	19	0	2	1	0.0397996
GO:0061377	mammary gland lobule development	BP	19	0	2	1	0.0397996
GO:0045986	negative regulation of smooth muscle contraction	BP	19	0	2	1	0.0397996
GO:1901028	regulation of mitochondrial outer membrane permeabilization involved in apoptotic signaling pathway	BP	19	1	2	0.267537	0.0397996
GO:0099150	regulation of postsynaptic specialization assembly	BP	19	1	2	0.267537	0.0397996
GO:0070193	synaptonemal complex organization	BP	19	0	2	1	0.0397996
GO:0050872	white fat cell differentiation	BP	19	0	2	1	0.0397996
GO:0003333	amino acid transmembrane transport	BP	77	0	4	1	0.0405219
GO:0003208	cardiac ventricle morphogenesis	BP	77	0	4	1	0.0405219
GO:0045638	negative regulation of myeloid cell differentiation	BP	77	3	4	0.129849	0.0405219
GO:0098636	protein complex involved in cell adhesion	CC	47	3	0	0.0406586	1
GO:0071526	semaphorin-plexin signaling pathway	BP	47	3	1	0.0406586	0.54939
GO:0004867	serine-type endopeptidase inhibitor activity	MF	47	3	1	0.0406586	0.54939
GO:0010033	response to organic substance	BP	2021	32	44	0.591176	0.0406705
GO:0009142	nucleoside triphosphate biosynthetic process	BP	116	5	0	0.0407626	1
GO:0015399	primary active transmembrane transporter activity	MF	116	5	0	0.0407626	1
GO:0009185	ribonucleoside diphosphate metabolic process	BP	116	5	1	0.0407626	0.860844
GO:0006575	cellular modified amino acid metabolic process	BP	155	6	3	0.0409449	0.484303
GO:1903708	positive regulation of hemopoiesis	BP	155	6	1	0.0409449	0.928553
GO:1902107	positive regulation of leukocyte differentiation	BP	155	6	1	0.0409449	0.928553
GO:0031348	negative regulation of defense response	BP	196	7	2	0.0411304	0.844558
GO:0032755	positive regulation of interleukin-6 production	BP	80	4	2	0.041189	0.38977
GO:0061620	glycolytic process through glucose-6-phosphate	BP	20	2	0	0.0411933	1
GO:1902254	negative regulation of intrinsic apoptotic signaling pathway by p53 class mediator	BP	20	2	0	0.0411933	1
GO:0032891	negative regulation of organic acid transport	BP	20	2	0	0.0411933	1
GO:0006910	phagocytosis, recognition	BP	20	2	0	0.0411933	1
GO:0031210	phosphatidylcholine binding	MF	20	2	1	0.0411933	0.287444
GO:2000193	positive regulation of fatty acid transport	BP	20	2	0	0.0411933	1
GO:0045259	proton-transporting ATP synthase complex	CC	20	2	0	0.0411933	1
GO:2000345	regulation of hepatocyte proliferation	BP	20	2	0	0.0411933	1
GO:0045730	respiratory burst	BP	20	2	0	0.0411933	1
GO:0035455	response to interferon-alpha	BP	20	2	0	0.0411933	1
[truncated: 19,640 more rows]

## Sheet: FRY (GSEA)
Term	NGenes	Direction	PValue	FDR	PValue.Mixed	FDR.Mixed
GOBP_POSITIVE_REGULATION_OF_ACUTE_INFLAMMATORY_RESPONSE_TO_ANTIGENIC_STIMULUS	7	Up	2.43921e-08	0.000252988	3.44829e-06	1.30968e-05
GOBP_MIDBRAIN_DOPAMINERGIC_NEURON_DIFFERENTIATION	14	Down	5.5063e-08	0.000252988	4.75981e-09	3.87207e-08
GOMF_WNT_PROTEIN_BINDING	31	Down	1.16895e-07	0.000252988	2.52679e-11	4.865e-10
GOBP_INTERMEDIATE_FILAMENT_ORGANIZATION	28	Up	1.53805e-07	0.000252988	5.89552e-13	2.63575e-11
GOBP_CELL_FATE_COMMITMENT_INVOLVED_IN_FORMATION_OF_PRIMARY_GERM_LAYER	27	Down	1.54402e-07	0.000252988	1.11838e-13	7.8667e-12
GOBP_NEGATIVE_REGULATION_OF_MESENCHYMAL_CELL_APOPTOTIC_PROCESS	10	Down	1.56305e-07	0.000252988	4.3586e-09	3.57602e-08
GOBP_TONGUE_DEVELOPMENT	24	Down	1.67843e-07	0.000252988	7.97893e-12	2.03839e-10
GOBP_POSITIVE_REGULATION_OF_INFLAMMATORY_RESPONSE_TO_ANTIGENIC_STIMULUS	10	Up	2.46694e-07	0.000325359	2.68916e-10	3.25357e-09
GOBP_MESENCHYMAL_CELL_APOPTOTIC_PROCESS	16	Down	3.88687e-07	0.000455671	2.00584e-10	2.56528e-09
GOCC_INTERMEDIATE_FILAMENT	65	Up	5.64564e-07	0.000567803	1.95946e-09	1.78689e-08
GOBP_FAT_SOLUBLE_VITAMIN_CATABOLIC_PROCESS	5	Down	5.91966e-07	0.000567803	0.00069102	0.00160135
GOBP_REGULATION_OF_ACUTE_INFLAMMATORY_RESPONSE_TO_ANTIGENIC_STIMULUS	11	Up	7.33288e-07	0.000644744	2.47382e-14	2.93273e-12
GOBP_REGULATION_OF_STORE_OPERATED_CALCIUM_CHANNEL_ACTIVITY	8	Down	9.04781e-07	0.000724616	0.185953	0.247664
GOBP_HYPERSENSITIVITY	9	Up	9.61484e-07	0.000724616	5.03298e-07	2.32602e-06
GOMF_RETINOIC_ACID_4_HYDROXYLASE_ACTIVITY	3	Down	1.50364e-06	0.00105766	0.0288423	0.0468971
GOBP_APOPTOTIC_PROCESS_INVOLVED_IN_DEVELOPMENT	42	Down	1.76772e-06	0.0011657	3.22135e-11	5.82993e-10
GOBP_ACUTE_INFLAMMATORY_RESPONSE_TO_ANTIGENIC_STIMULUS	17	Up	1.88861e-06	0.00117216	5.28064e-13	2.46531e-11
GOBP_UREA_TRANSMEMBRANE_TRANSPORT	2	Down	2.17128e-06	0.00127273	0.175457	0.235318
GOBP_CONVERGENT_EXTENSION_INVOLVED_IN_AXIS_ELONGATION	8	Down	2.47697e-06	0.0013755	5.29256e-07	2.43426e-06
GOMF_G_PROTEIN_COUPLED_GLUTAMATE_RECEPTOR_ACTIVITY	6	Down	2.70498e-06	0.00142701	7.14247e-05	0.000204228
GOBP_REGULATION_OF_HYPERSENSITIVITY	7	Up	2.98958e-06	0.00150205	1.9332e-05	6.23005e-05
GOBP_JUXTAGLOMERULAR_APPARATUS_DEVELOPMENT	1	Down	3.50136e-06	0.00167922	3.50136e-06	1.32745e-05
GOBP_TONGUE_MORPHOGENESIS	12	Down	3.98789e-06	0.00175196	1.79131e-08	1.2241e-07
GOBP_VITAMIN_CATABOLIC_PROCESS	10	Down	4.12105e-06	0.00175196	2.74447e-08	1.76674e-07
GOBP_PRONEPHROS_DEVELOPMENT	7	Down	4.15118e-06	0.00175196	3.21888e-07	1.55506e-06
GOBP_MESENCHYMAL_TO_EPITHELIAL_TRANSITION	16	Down	4.56023e-06	0.00185058	5.69435e-09	4.531e-08
GOBP_MESODERMAL_CELL_DIFFERENTIATION	21	Down	4.88917e-06	0.00187244	1.06781e-11	2.54323e-10
GOBP_NEGATIVE_REGULATION_OF_APOPTOTIC_PROCESS_INVOLVED_IN_DEVELOPMENT	8	Down	4.97359e-06	0.00187244	1.98956e-07	1.01754e-06
GOBP_MESODERMAL_CELL_FATE_COMMITMENT	15	Down	5.14651e-06	0.00187244	1.88895e-10	2.46054e-09
GOBP_THYROID_GLAND_DEVELOPMENT	32	Down	5.63429e-06	0.00198158	8.32572e-11	1.23551e-09
GOMF_WNT_RECEPTOR_ACTIVITY	17	Down	6.07131e-06	0.00204297	7.83176e-09	5.93201e-08
GOBP_PITUITARY_GLAND_DEVELOPMENT	31	Down	6.35253e-06	0.00204297	1.56053e-09	1.46879e-08
GOBP_TERPENOID_CATABOLIC_PROCESS	5	Down	6.38972e-06	0.00204297	0.000761721	0.00175222
GOBP_FAT_SOLUBLE_VITAMIN_METABOLIC_PROCESS	26	Down	6.58629e-06	0.00204388	8.47062e-12	2.11285e-10
GOBP_PROXIMAL_DISTAL_PATTERN_FORMATION	36	Down	7.43184e-06	0.00224038	1.03221e-12	4.15682e-11
GOBP_ANTERIOR_POSTERIOR_PATTERN_SPECIFICATION	232	Down	9.74404e-06	0.00279999	3.72699e-15	9.36273e-13
GOBP_RHOMBOMERE_DEVELOPMENT	9	Down	9.81896e-06	0.00279999	1.43924e-08	1.00833e-07
GOBP_CELL_FATE_DETERMINATION	38	Down	1.0268e-05	0.00285099	2.72644e-09	2.36958e-08
GOBP_REGULATION_OF_SKELETAL_MUSCLE_FIBER_DIFFERENTIATION	7	Down	1.29967e-05	0.00339697	3.10507e-05	9.62728e-05
GOBP_NEGATIVE_REGULATION_OF_JUN_KINASE_ACTIVITY	11	Down	1.31497e-05	0.00339697	3.15531e-09	2.68915e-08
GOBP_METANEPHRIC_NEPHRON_EPITHELIUM_DEVELOPMENT	17	Down	1.34024e-05	0.00339697	5.8371e-09	4.6202e-08
GOBP_COCHLEA_MORPHOGENESIS	26	Down	1.35222e-05	0.00339697	1.21745e-10	1.70504e-09
GOBP_METANEPHROS_MORPHOGENESIS	25	Down	1.4138e-05	0.00346907	2.63387e-09	2.29859e-08
GOBP_METANEPHRIC_NEPHRON_MORPHOGENESIS	21	Down	1.48633e-05	0.00347379	1.12288e-08	8.09258e-08
GOBP_REGULATION_OF_MORPHOGENESIS_OF_A_BRANCHING_STRUCTURE	60	Down	1.5061e-05	0.00347379	2.16831e-11	4.366e-10
GOBP_MESENCHYMAL_STEM_CELL_MAINTENANCE_INVOLVED_IN_NEPHRON_MORPHOGENESIS	7	Down	1.5145e-05	0.00347379	2.52538e-06	9.86498e-06
GOBP_RENAL_VESICLE_DEVELOPMENT	18	Down	1.55726e-05	0.00349588	1.56015e-08	1.08511e-07
GOBP_AXIS_ELONGATION	34	Down	1.74421e-05	0.0038249	7.34433e-10	7.67228e-09
GOBP_PARAXIAL_MESODERM_FORMATION	9	Down	1.80526e-05	0.0038249	3.46697e-07	1.66197e-06
GOBP_DISTAL_CONVOLUTED_TUBULE_DEVELOPMENT	4	Down	1.82156e-05	0.0038249	0.00522819	0.010046
GOBP_METANEPHRIC_NEPHRON_DEVELOPMENT	35	Down	1.88208e-05	0.0038249	1.92415e-10	2.49406e-09
GOMF_HMG_BOX_DOMAIN_BINDING	22	Down	1.90215e-05	0.0038249	2.31814e-12	7.88989e-11
GOBP_POSITIVE_REGULATION_OF_REPRODUCTIVE_PROCESS	76	Down	1.92133e-05	0.0038249	6.23712e-10	6.70141e-09
GOBP_LEUKOCYTE_CHEMOTAXIS_INVOLVED_IN_INFLAMMATORY_RESPONSE	5	Up	2.00854e-05	0.00386098	0.00670216	0.0125558
GOBP_MESODERMAL_CELL_FATE_SPECIFICATION	10	Down	2.03841e-05	0.00386098	6.8997e-10	7.28716e-09
GOBP_PATTERN_SPECIFICATION_INVOLVED_IN_KIDNEY_DEVELOPMENT	8	Down	2.04923e-05	0.00386098	3.80453e-05	0.000115449
GOBP_PLANAR_CELL_POLARITY_PATHWAY_INVOLVED_IN_AXIS_ELONGATION	7	Down	2.23747e-05	0.00414168	1.32728e-05	4.42048e-05
GOBP_POSITIVE_REGULATION_OF_MACROPHAGE_FUSION	1	Up	2.41347e-05	0.00439044	2.41347e-05	7.64932e-05
GOBP_BRANCH_ELONGATION_OF_AN_EPITHELIUM	20	Down	2.48188e-05	0.00443835	2.86157e-08	1.82542e-07
GOBP_REGULATION_OF_EPITHELIAL_CELL_PROLIFERATION_INVOLVED_IN_LUNG_MORPHOGENESIS	9	Down	2.58289e-05	0.00454201	0.00014535	0.000388153
GOBP_CONVERGENT_EXTENSION	15	Down	2.64237e-05	0.00457043	7.97908e-11	1.19245e-09
GOBP_PARAXIAL_MESODERM_DEVELOPMENT	24	Down	2.68732e-05	0.00457321	1.12772e-10	1.59498e-09
GOBP_DISTAL_TUBULE_DEVELOPMENT	9	Down	2.7478e-05	0.0046019	8.04218e-08	4.5747e-07
GOBP_REGULATION_OF_APOPTOTIC_PROCESS_INVOLVED_IN_DEVELOPMENT	15	Down	2.85782e-05	0.00460679	1.43911e-10	1.95419e-09
GOBP_HISTIDINE_CATABOLIC_PROCESS	2	Up	2.89343e-05	0.00460679	0.658842	0.745543
GOBP_MESODERM_DEVELOPMENT	113	Down	2.95129e-05	0.00460679	1.20738e-15	4.39277e-13
GOBP_SKELETAL_MUSCLE_CELL_DIFFERENTIATION	84	Down	2.96805e-05	0.00460679	4.45731e-12	1.29914e-10
GOBP_POSITIVE_REGULATION_OF_CELL_PROLIFERATION_IN_BONE_MARROW	8	Down	2.98129e-05	0.00460679	0.000911837	0.00206973
GOBP_NEGATIVE_REGULATION_OF_MICROTUBULE_POLYMERIZATION	15	Up	3.01269e-05	0.00460679	4.3931e-08	2.6731e-07
GOBP_CELL_DIFFERENTIATION_INVOLVED_IN_METANEPHROS_DEVELOPMENT	19	Down	3.08427e-05	0.00464537	4.6601e-10	5.23535e-09
GOBP_PATTERN_SPECIFICATION_PROCESS	469	Down	3.12597e-05	0.00464537	3.88637e-15	9.53608e-13
GOBP_REGULATION_OF_CHOLESTEROL_BIOSYNTHETIC_PROCESS	20	Up	3.26207e-05	0.0047803	0.00276906	0.00565112
GOBP_INTERMEDIATE_FILAMENT_BASED_PROCESS	49	Up	3.35621e-05	0.00480248	8.07434e-11	1.20158e-09
GOBP_SEGMENTATION	115	Down	3.40617e-05	0.00480248	8.51322e-14	6.46209e-12
GOBP_RIBONUCLEOSIDE_DIPHOSPHATE_BIOSYNTHETIC_PROCESS	9	Up	3.41376e-05	0.00480248	4.59175e-06	1.69042e-05
GOBP_MESENCHYMAL_TO_EPITHELIAL_TRANSITION_INVOLVED_IN_METANEPHROS_MORPHOGENESIS	10	Down	3.51824e-05	0.00488434	7.56041e-08	4.32357e-07
GOBP_LOOP_OF_HENLE_DEVELOPMENT	9	Down	3.59521e-05	0.00492637	1.13743e-06	4.83327e-06
GOBP_NEURAL_NUCLEUS_DEVELOPMENT	25	Down	3.6748e-05	0.00497088	2.50666e-09	2.20766e-08
GOBP_ENDODERMAL_CELL_FATE_COMMITMENT	13	Down	3.72975e-05	0.00498135	3.3008e-10	3.86964e-09
GOBP_STEM_CELL_DIFFERENTIATION	259	Down	3.84005e-05	0.00506455	4.71719e-14	4.51544e-12
GOBP_REGULATION_OF_MONOCYTE_DIFFERENTIATION	13	Up	4.13215e-05	0.00526254	7.00879e-07	3.13745e-06
GOBP_NEPHRON_TUBULE_FORMATION	20	Down	4.17783e-05	0.00526254	4.66886e-09	3.80395e-08
GOBP_REGULATION_OF_MESENCHYMAL_TO_EPITHELIAL_TRANSITION_INVOLVED_IN_METANEPHROS_MORPHOGENESIS	7	Down	4.18503e-05	0.00526254	8.74485e-05	0.000245587
GOBP_NEURAL_CREST_CELL_DIFFERENTIATION	98	Down	4.19783e-05	0.00526254	8.99906e-16	3.95621e-13
GOBP_REGULATION_OF_KIDNEY_DEVELOPMENT	32	Down	4.24404e-05	0.00526254	4.29847e-11	7.29004e-10
GOBP_CELL_FATE_COMMITMENT	274	Down	4.28944e-05	0.00526254	2.44527e-12	8.19048e-11
GOBP_POSITIVE_REGULATION_OF_CARDIAC_MUSCLE_CELL_PROLIFERATION	29	Down	4.40386e-05	0.00534082	7.49483e-09	5.7096e-08
GOBP_KIDNEY_EPITHELIUM_DEVELOPMENT	145	Down	4.63766e-05	0.00556044	2.35833e-15	6.51087e-13
GOBP_REGULATION_OF_BRANCHING_INVOLVED_IN_URETERIC_BUD_MORPHOGENESIS	22	Down	4.79278e-05	0.00563568	7.97391e-10	8.20808e-09
GOBP_NEGATIVE_REGULATION_OF_BMP_SIGNALING_PATHWAY	53	Down	4.82082e-05	0.00563568	4.22441e-14	4.15946e-12
GOBP_POSITIVE_REGULATION_OF_CHONDROCYTE_PROLIFERATION	6	Down	4.86065e-05	0.00563568	3.32115e-05	0.000102371
GOBP_DEVELOPMENT_OF_SECONDARY_FEMALE_SEXUAL_CHARACTERISTICS	9	Down	5.15005e-05	0.00590632	4.54631e-07	2.12061e-06
GOBP_SEGMENT_SPECIFICATION	20	Down	5.24015e-05	0.00594503	1.001e-07	5.54705e-07
GOBP_LACRIMAL_GLAND_DEVELOPMENT	7	Down	5.34395e-05	0.0059676	0.00426802	0.00834606
GOBP_CHEMOREPULSION_OF_AXON	5	Down	5.37315e-05	0.0059676	0.0004861	0.00116671
GOBP_RETINOIC_ACID_RECEPTOR_SIGNALING_PATHWAY	30	Down	5.48849e-05	0.0060322	6.63212e-10	7.05398e-09
GOBP_NEPHRON_EPITHELIUM_DEVELOPMENT	112	Down	5.66954e-05	0.00616694	3.33489e-14	3.59045e-12
GOBP_FOREBRAIN_VENTRICULAR_ZONE_PROGENITOR_CELL_DIVISION	6	Down	5.73002e-05	0.00616913	0.000211682	0.000547148
GOBP_ESTABLISHMENT_OF_PLANAR_POLARITY_OF_EMBRYONIC_EPITHELIUM	18	Down	5.88996e-05	0.00623586	1.75967e-10	2.32952e-09
GOBP_ANTERIOR_POSTERIOR_AXIS_SPECIFICATION	56	Down	5.91021e-05	0.00623586	6.6331e-13	2.89267e-11
GOBP_MIDGUT_DEVELOPMENT	5	Down	6.11578e-05	0.00629171	0.00199907	0.0042176
GOBP_HARD_PALATE_DEVELOPMENT	10	Down	6.12985e-05	0.00629171	4.55083e-13	2.21098e-11
GOBP_PROXIMAL_DISTAL_PATTERN_FORMATION_INVOLVED_IN_NEPHRON_DEVELOPMENT	5	Down	6.14203e-05	0.00629171	0.00989077	0.0178603
GOBP_EMBRYONIC_ORGAN_MORPHOGENESIS	311	Down	6.79434e-05	0.00684023	7.54748e-15	1.34972e-12
GOBP_METANEPHRIC_EPITHELIUM_DEVELOPMENT	21	Down	6.80717e-05	0.00684023	1.14637e-09	1.1304e-08
GOBP_REGULATION_OF_GAP_JUNCTION_ASSEMBLY	7	Down	7.10956e-05	0.00705852	0.0240823	0.0397952
GOBP_LUNG_GROWTH	7	Down	7.1582e-05	0.00705852	0.000511799	0.00122144
GOBP_APOPTOTIC_PROCESS_INVOLVED_IN_MORPHOGENESIS	30	Down	7.36913e-05	0.00719923	2.37037e-09	2.1052e-08
GOBP_METANEPHROS_DEVELOPMENT	83	Down	7.59743e-05	0.00735418	9.57814e-14	7.06706e-12
GOCC_INTERMEDIATE_FILAMENT_CYTOSKELETON	96	Up	7.81924e-05	0.00750007	4.55651e-10	5.1363e-09
GOMF_DNA_BINDING_TRANSCRIPTION_ACTIVATOR_ACTIVITY	459	Down	8.07824e-05	0.0076787	4.82083e-14	4.54148e-12
GOBP_PROSTATE_GLANDULAR_ACINUS_MORPHOGENESIS	5	Down	8.21099e-05	0.00773519	0.00417065	0.00817473
GOBP_APOPTOTIC_PROCESS_INVOLVED_IN_HEART_MORPHOGENESIS	7	Down	8.30732e-05	0.00775669	1.98086e-05	6.36809e-05
GOBP_S_SHAPED_BODY_MORPHOGENESIS	7	Down	8.92183e-05	0.00825739	0.0002656	0.000671704
GOMF_TORC2_COMPLEX_BINDING	5	Up	9.3185e-05	0.00844601	0.0721733	0.107088
GOBP_PARATHYROID_GLAND_DEVELOPMENT	7	Down	9.45525e-05	0.00844601	5.71111e-06	2.05448e-05
GOBP_SKELETAL_MUSCLE_SATELLITE_CELL_MAINTENANCE_INVOLVED_IN_SKELETAL_MUSCLE_REGENERATION	5	Down	9.49786e-05	0.00844601	0.034702	0.0554172
GOBP_ESTABLISHMENT_OF_PLANAR_POLARITY_INVOLVED_IN_NEURAL_TUBE_CLOSURE	16	Down	9.55029e-05	0.00844601	1.16829e-09	1.14773e-08
GOBP_ANTIBODY_DEPENDENT_CELLULAR_CYTOTOXICITY	2	Up	9.62316e-05	0.00844601	0.280815	0.357663
GOBP_REGULATION_OF_LENS_FIBER_CELL_DIFFERENTIATION	9	Down	9.67849e-05	0.00844601	4.25356e-05	0.000127607
GOBP_OUTFLOW_TRACT_MORPHOGENESIS	86	Down	9.73648e-05	0.00844601	1.72658e-10	2.29725e-09
GOBP_AMACRINE_CELL_DIFFERENTIATION	14	Down	9.76602e-05	0.00844601	3.68769e-07	1.75582e-06
GOBP_CELL_FATE_SPECIFICATION	103	Down	9.87715e-05	0.00847267	6.67271e-12	1.79144e-10
GOBP_NEGATIVE_REGULATION_OF_EPITHELIAL_CELL_DIFFERENTIATION	49	Down	0.000100191	0.00849037	4.1293e-14	4.11022e-12
GOBP_TRIPARTITE_REGIONAL_SUBDIVISION	17	Down	0.000100587	0.00849037	1.07934e-09	1.06731e-08
GOBP_CARTILAGE_DEVELOPMENT	203	Down	0.000105547	0.0088383	8.53662e-12	2.11432e-10
GOBP_SOFT_PALATE_DEVELOPMENT	5	Down	0.00010683	0.00885581	0.000280702	0.00070803
GOBP_DEVELOPMENT_OF_SECONDARY_SEXUAL_CHARACTERISTICS	11	Down	0.000107435	0.00885581	2.91251e-07	1.42756e-06
GOBP_ECTODERM_FORMATION	5	Down	0.000110677	0.00905239	0.000914008	0.00207391
GOMF_NUCLEAR_ANDROGEN_RECEPTOR_BINDING	32	Down	0.000112985	0.00917	4.22331e-05	0.00012688
GOBP_POSITIVE_REGULATION_OF_ACUTE_INFLAMMATORY_RESPONSE	16	Up	0.000113882	0.00917227	1.13658e-10	1.60537e-09
GOBP_CARTILAGE_MORPHOGENESIS	11	Down	0.000117093	0.00926808	1.5821e-06	6.45503e-06
GOBP_REGULATION_OF_ANIMAL_ORGAN_MORPHOGENESIS	101	Down	0.000117699	0.00926808	3.50748e-14	3.70075e-12
GOBP_CARDIAC_MUSCLE_CELL_PROLIFERATION	60	Down	0.000118216	0.00926808	4.84905e-10	5.414e-09
GOBP_RESPONSE_TO_MACROPHAGE_COLONY_STIMULATING_FACTOR	9	Up	0.000118768	0.00926808	0.000462997	0.00111633
GOMF_IGG_BINDING	4	Up	0.00012025	0.00926808	0.0136571	0.0239005
GOBP_POSITIVE_REGULATION_OF_NON_CANONICAL_WNT_SIGNALING_PATHWAY	14	Down	0.000120342	0.00926808	1.24352e-08	8.84719e-08
GOBP_RENAL_TUBULE_DEVELOPMENT	104	Down	0.0001235	0.00942851	5.23599e-14	4.76249e-12
GOBP_POSITIVE_REGULATION_OF_MEIOTIC_CELL_CYCLE	28	Down	0.000124979	0.00942851	1.38514e-07	7.41856e-07
GOBP_NUCLEOSIDE_DIPHOSPHATE_BIOSYNTHETIC_PROCESS	11	Up	0.000125106	0.00942851	4.32335e-07	2.02556e-06
GOBP_TRACHEA_CARTILAGE_DEVELOPMENT	8	Down	0.000126438	0.00946135	0.00152507	0.00329801
GOBP_EPITHELIAL_CELL_PROLIFERATION_INVOLVED_IN_LUNG_MORPHOGENESIS	12	Down	0.000127547	0.00947707	2.36178e-05	7.50104e-05
GOCC_ESC_E_Z_COMPLEX	15	Down	0.000128967	0.00950349	9.22227e-10	9.25824e-09
GOBP_REGULATION_OF_PROTEIN_KINASE_C_ACTIVITY	6	Down	0.000132525	0.00950349	0.000507522	0.00121288
GOBP_NON_CANONICAL_WNT_SIGNALING_PATHWAY	59	Down	0.000132607	0.00950349	2.65776e-13	1.48371e-11
GOBP_MUSCLE_CELL_FATE_COMMITMENT	13	Down	0.000133023	0.00950349	1.31018e-09	1.26475e-08
GOBP_NUCLEOSIDE_MONOPHOSPHATE_PHOSPHORYLATION	5	Up	0.000133968	0.00950349	0.00188125	0.00399063
GOBP_NEURAL_CREST_CELL_FATE_COMMITMENT	5	Down	0.00013419	0.00950349	0.000375636	0.000922995
GOBP_NEGATIVE_REGULATION_OF_SMOOTHENED_SIGNALING_PATHWAY	38	Down	0.000134207	0.00950349	1.07071e-10	1.52869e-09
GOBP_NEURON_FATE_SPECIFICATION	40	Down	0.000135735	0.00954763	5.91808e-09	4.67028e-08
GOBP_ANTERIOR_COMMISSURE_MORPHOGENESIS	8	Down	0.000138382	0.00966935	0.00105036	0.00235445
GOBP_REGULATION_OF_CARTILAGE_DEVELOPMENT	68	Down	0.000139629	0.00968795	1.56139e-13	9.8648e-12
GOBP_NEGATIVE_REGULATION_OF_HUMORAL_IMMUNE_RESPONSE	13	Up	0.000140485	0.00968795	6.92995e-10	7.31179e-09
GOBP_NODAL_SIGNALING_PATHWAY	13	Down	0.000142251	0.0096971	7.56453e-05	0.000215072
GOBP_CELL_PROLIFERATION_IN_BONE_MARROW	11	Down	0.000142456	0.0096971	0.000376658	0.000925075
GOBP_RESPONSE_TO_TOXIC_SUBSTANCE	117	Up	0.000144379	0.00973732	1.68165e-11	3.60043e-10
GOBP_POSITIVE_REGULATION_OF_SKELETAL_MUSCLE_CELL_DIFFERENTIATION	6	Down	0.000144892	0.00973732	3.75873e-05	0.000114289
GOBP_COCHLEA_DEVELOPMENT	50	Down	0.000148049	0.00977934	3.20971e-14	3.4913e-12
GOBP_NEGATIVE_REGULATION_OF_JNK_CASCADE	35	Down	0.000148618	0.00977934	2.16595e-10	2.72708e-09
GOBP_DIENCEPHALON_DEVELOPMENT	70	Down	0.000148742	0.00977934	3.30174e-09	2.7914e-08
GOMF_DNA_BINDING_TRANSCRIPTION_REPRESSOR_ACTIVITY	272	Down	0.000149225	0.00977934	1.41381e-10	1.92728e-09
GOMF_CUPROUS_ION_BINDING	9	Up	0.000150788	0.00982074	0.00339119	0.00678173
GOBP_THYROID_HORMONE_METABOLIC_PROCESS	21	Down	0.000152184	0.00984565	3.34623e-07	1.61068e-06
GOBP_NEGATIVE_REGULATION_OF_INNER_EAR_AUDITORY_RECEPTOR_CELL_DIFFERENTIATION	5	Down	0.000153036	0.00984565	0.0276295	0.0450639
GOBP_THYROID_HORMONE_GENERATION	15	Down	0.000155692	0.0098713	4.54715e-08	2.74907e-07
GOBP_NEGATIVE_REGULATION_OF_T_CELL_RECEPTOR_SIGNALING_PATHWAY	17	Up	0.000156213	0.0098713	5.99286e-11	9.46567e-10
GOBP_LEUKOTRIENE_TRANSPORT	5	Up	0.000157334	0.0098713	0.106061	0.151305
GOBP_STRIATED_MUSCLE_CELL_PROLIFERATION	82	Down	0.000161848	0.0098713	4.67176e-10	5.23822e-09
GOBP_DEVELOPMENTAL_INDUCTION	39	Down	0.00016231	0.0098713	1.38082e-09	1.32205e-08
GOBP_POSITIVE_REGULATION_OF_MESENCHYMAL_CELL_PROLIFERATION	33	Down	0.000162685	0.0098713	2.72877e-10	3.29043e-09
GOBP_EMBRYONIC_SKELETAL_SYSTEM_DEVELOPMENT	145	Down	0.000162802	0.0098713	6.11731e-11	9.60473e-10
GOBP_MIDBRAIN_DEVELOPMENT	47	Down	0.000162938	0.0098713	1.6072e-08	1.11343e-07
GOBP_REGULATION_OF_DEVELOPMENT_HETEROCHRONIC	16	Down	0.000163219	0.0098713	7.62466e-06	2.67357e-05
GOBP_VASODILATION	54	Down	0.000163714	0.0098713	7.53868e-07	3.34723e-06
GOMF_OUTWARD_RECTIFIER_POTASSIUM_CHANNEL_ACTIVITY	20	Down	0.000164987	0.0098713	4.6081e-05	0.000137267
GOBP_ESTABLISHMENT_OF_PROTEIN_LOCALIZATION_TO_CHROMATIN	7	Up	0.000165546	0.0098713	0.000144588	0.000386705
GOBP_REGULATION_OF_MESONEPHROS_DEVELOPMENT	5	Down	0.000165598	0.0098713	0.00394921	0.00778406
GOBP_MESONEPHROS_DEVELOPMENT	105	Down	0.000171199	0.0101079	2.57891e-13	1.46158e-11
GOBP_ISOPRENOID_CATABOLIC_PROCESS	8	Down	0.000171483	0.0101079	1.84773e-06	7.441e-06
GOBP_EMBRYONIC_SKELETAL_SYSTEM_MORPHOGENESIS	107	Down	0.000178878	0.0104852	4.07003e-11	6.99395e-10
GOBP_OTIC_VESICLE_MORPHOGENESIS	10	Down	0.000181526	0.0105817	1.12799e-07	6.18575e-07
GOBP_BLASTODERM_SEGMENTATION	28	Down	0.000183466	0.010636	1.13191e-11	2.66579e-10
GOBP_KIDNEY_MESENCHYME_DEVELOPMENT	14	Down	0.000184776	0.0106499	6.31434e-08	3.68284e-07
GOBP_OLFACTORY_BULB_INTERNEURON_DIFFERENTIATION	15	Down	0.000185724	0.0106499	1.07187e-07	5.90257e-07
GOBP_CELLULAR_DEFENSE_RESPONSE	9	Up	0.000187644	0.0107	0.0209626	0.0350517
GOBP_POSITIVE_REGULATION_OF_NEURON_DIFFERENTIATION	101	Down	0.000188626	0.0107	1.03799e-09	1.03222e-08
GOBP_MACROPHAGE_COLONY_STIMULATING_FACTOR_SIGNALING_PATHWAY	4	Up	0.000194283	0.0109606	0.0601244	0.0908453
GOBP_STEM_CELL_FATE_COMMITMENT	9	Down	0.000196653	0.0109606	1.4407e-07	7.65786e-07
GOBP_METANEPHRIC_RENAL_VESICLE_MORPHOGENESIS	13	Down	0.000196871	0.0109606	6.71326e-09	5.18913e-08
GOBP_REGULATION_OF_BRANCHING_INVOLVED_IN_PROSTATE_GLAND_MORPHOGENESIS	5	Down	0.000197376	0.0109606	0.00686888	0.0128476
GOBP_POSITIVE_REGULATION_OF_THYMOCYTE_APOPTOTIC_PROCESS	6	Down	0.000198446	0.0109623	0.00319913	0.0064269
GOBP_REGULATION_OF_PHOTORECEPTOR_CELL_DIFFERENTIATION	8	Down	0.000200375	0.0110112	0.000111202	0.000304988
GOBP_ENDOCRINE_SYSTEM_DEVELOPMENT	122	Down	0.000204475	0.0111783	1.79144e-10	2.35973e-09
GOBP_MESENCHYMAL_CELL_PROLIFERATION	56	Down	0.0002058	0.0111927	2.1995e-11	4.41197e-10
GOCC_UNCONVENTIONAL_MYOSIN_COMPLEX	6	Up	0.000208804	0.0112834	0.000188212	0.000491055
GOBP_NEGATIVE_REGULATION_OF_HUMORAL_IMMUNE_RESPONSE_MEDIATED_BY_CIRCULATING_IMMUNOGLOBULIN	7	Up	0.000209989	0.0112834	3.61175e-06	1.36537e-05
GOBP_THYMUS_DEVELOPMENT	52	Down	0.000210675	0.0112834	2.37887e-08	1.56358e-07
GOBP_AXIS_SPECIFICATION	94	Down	0.000213489	0.0113764	6.17819e-15	1.27816e-12
GOMF_PHOSPHATIDYLINOSITOL_4_5_BISPHOSPHATE_PHOSPHATASE_ACTIVITY	12	Up	0.000215843	0.011444	1.29828e-05	4.32799e-05
GOBP_REGULATION_OF_CARDIAC_MUSCLE_CELL_PROLIFERATION	47	Down	0.000221757	0.0116988	1.40367e-07	7.50261e-07
GOBP_REGULATION_OF_INFLAMMATORY_RESPONSE_TO_WOUNDING	10	Up	0.000227691	0.0119521	7.50851e-09	5.71177e-08
GOBP_GROWTH_PLATE_CARTILAGE_DEVELOPMENT	20	Down	0.000231308	0.0120818	2.31259e-05	7.36274e-05
GOBP_REGULATION_OF_TWITCH_SKELETAL_MUSCLE_CONTRACTION	3	Up	0.000234578	0.0121317	0.150134	0.205124
GOBP_NEGATIVE_REGULATION_OF_CANONICAL_WNT_SIGNALING_PATHWAY	131	Down	0.000235141	0.0121317	2.32533e-14	2.89867e-12
GOBP_NEGATIVE_REGULATION_OF_WNT_SIGNALING_PATHWAY	163	Down	0.000235816	0.0121317	2.03653e-13	1.22088e-11
GOBP_MEIOTIC_CELL_CYCLE_PROCESS	191	Down	0.000236862	0.0121317	6.07196e-14	5.38364e-12
GOBP_REDUCTION_OF_FOOD_INTAKE_IN_RESPONSE_TO_DIETARY_EXCESS	4	Up	0.000238647	0.0121553	0.0465096	0.0722501
GOBP_REGULATION_OF_MEIOTIC_NUCLEAR_DIVISION	29	Down	0.000239627	0.0121553	1.01977e-06	4.37914e-06
GOBP_PROSTANOID_METABOLIC_PROCESS	35	Up	0.000242068	0.0122204	1.53035e-05	5.02701e-05
GOBP_CARDIAC_MUSCLE_CELL_FATE_COMMITMENT	8	Down	0.000248741	0.0124897	0.000624551	0.00146306
GOBP_UNSATURATED_FATTY_ACID_METABOLIC_PROCESS	60	Up	0.00024977	0.0124897	2.32015e-05	7.38459e-05
GOBP_CARDIAC_LEFT_VENTRICLE_MORPHOGENESIS	18	Down	0.0002625	0.0130643	3.21456e-11	5.82763e-10
GOBP_REGULATION_OF_MRNA_3_END_PROCESSING	10	Down	0.000264938	0.0130758	2.7052e-05	8.50241e-05
GOBP_POSITIVE_REGULATION_OF_NOREPINEPHRINE_SECRETION	5	Down	0.000266551	0.0130758	0.357756	0.442156
GOMF_NITRITE_REDUCTASE_ACTIVITY	6	Up	0.00026848	0.0130758	0.00153718	0.00332285
GOBP_EYELID_DEVELOPMENT_IN_CAMERA_TYPE_EYE	15	Down	0.000269416	0.0130758	0.00358569	0.00713419
GOBP_URETER_DEVELOPMENT	20	Down	0.000270474	0.0130758	1.27104e-07	6.89498e-07
GOMF_INOSITOL_1_3_4_5_TETRAKISPHOSPHATE_5_PHOSPHATASE_ACTIVITY	6	Up	0.000270614	0.0130758	0.0591365	0.0895193
GOBP_REGULATION_OF_INNER_EAR_AUDITORY_RECEPTOR_CELL_DIFFERENTIATION	11	Down	0.000271407	0.0130758	1.13818e-06	4.83452e-06
GOBP_CEREBELLAR_PURKINJE_CELL_LAYER_FORMATION	18	Down	0.000274837	0.0131657	0.000102407	0.000283002
GOBP_REGULATION_OF_MORPHOGENESIS_OF_AN_EPITHELIUM	63	Down	0.000275767	0.0131657	3.24811e-12	1.01094e-10
GOBP_NOREPINEPHRINE_TRANSPORT	20	Down	0.000281194	0.0132594	7.74684e-06	2.71101e-05
GOBP_NEURON_FATE_COMMITMENT	86	Down	0.000281756	0.0132594	5.56578e-09	4.44546e-08
GOCC_NADPH_OXIDASE_COMPLEX	6	Up	0.000282421	0.0132594	0.00324096	0.00650597
GOBP_CHEMOKINE_C_X_C_MOTIF_LIGAND_12_SIGNALING_PATHWAY	6	Down	0.00028374	0.0132594	0.01264	0.0222721
GOBP_FORELIMB_MORPHOGENESIS	46	Down	0.000284662	0.0132594	3.85495e-11	6.68442e-10
GOMF_DIPHOSPHOTRANSFERASE_ACTIVITY	6	Down	0.000285269	0.0132594	0.0200226	0.0336239
GOBP_EMBRYONIC_VISCEROCRANIUM_MORPHOGENESIS	10	Down	0.000287451	0.0133022	3.71183e-11	6.49478e-10
GOBP_DIGESTIVE_TRACT_MORPHOGENESIS	50	Down	0.000289036	0.0133171	1.01406e-12	4.09937e-11
GOBP_MELANOCYTE_PROLIFERATION	3	Down	0.000294396	0.0135051	0.107181	0.152738
GOBP_REGULATION_OF_SYSTEMIC_ARTERIAL_BLOOD_PRESSURE_BY_CAROTID_SINUS_BARORECEPTOR_FEEDBACK	5	Down	0.000296678	0.0135509	0.0111252	0.0198582
GOBP_MESONEPHRIC_DUCT_DEVELOPMENT	6	Down	0.000298468	0.0135738	4.39456e-05	0.000131538
GOBP_NEGATIVE_REGULATION_OF_MAST_CELL_ACTIVATION_INVOLVED_IN_IMMUNE_RESPONSE	4	Up	0.000303469	0.0137421	0.0149337	0.0258771
GOBP_REGULATION_OF_SOMITOGENESIS	7	Down	0.000306192	0.0137759	5.65512e-06	2.03764e-05
GOCC_TRANSCRIPTION_REGULATOR_COMPLEX	507	Down	0.000308201	0.0137759	4.00544e-11	6.91676e-10
GOMF_DELTA_3_DELTA_2_ENOYL_COA_ISOMERASE_ACTIVITY	5	Up	0.000308645	0.0137759	0.0203279	0.0340823
GOBP_MESENCHYMAL_CELL_DIFFERENTIATION_INVOLVED_IN_KIDNEY_DEVELOPMENT	6	Down	0.000309735	0.0137759	0.000590959	0.00139365
GOMF_LBD_DOMAIN_BINDING	6	Down	0.000311788	0.0137759	0.00200678	0.00423217
GOBP_POSITIVE_REGULATION_OF_FAT_CELL_PROLIFERATION	3	Down	0.000312049	0.0137759	0.550089	0.641608
GOBP_NEPHRIC_DUCT_FORMATION	5	Down	0.000313684	0.0137903	0.00333328	0.00667732
GOBP_REGULATION_OF_MESENCHYMAL_CELL_PROLIFERATION	42	Down	0.000317376	0.0138947	1.85222e-10	2.42466e-09
GOBP_APICAL_PROTEIN_LOCALIZATION	14	Down	0.00032022	0.0139613	0.0029118	0.00591271
GOBP_CRANIAL_NERVE_MORPHOGENESIS	31	Down	0.000323198	0.0140332	1.69081e-09	1.57444e-08
GOBP_RESPONSE_TO_FIBROBLAST_GROWTH_FACTOR	93	Down	0.00032644	0.0141158	3.283e-11	5.91108e-10
GOBP_RENAL_TUBULE_MORPHOGENESIS	86	Down	0.000332128	0.0141557	2.13977e-13	1.26127e-11
GOMF_CIS_REGULATORY_REGION_SEQUENCE_SPECIFIC_DNA_BINDING	1006	Down	0.00033337	0.0141557	1.74571e-14	2.39207e-12
GOBP_MESODERM_MORPHOGENESIS	67	Down	0.00033354	0.0141557	5.17054e-12	1.46258e-10
GOBP_REGULATION_OF_AMACRINE_CELL_DIFFERENTIATION	7	Down	0.000333818	0.0141557	0.00140574	0.00306067
GOBP_NEPHRIC_DUCT_DEVELOPMENT	12	Down	0.000334927	0.0141557	1.24799e-09	1.21809e-08
GOBP_TELENCEPHALON_REGIONALIZATION	15	Down	0.000336453	0.0141557	3.05045e-11	5.65647e-10
GOBP_REGULATION_OF_BMP_SIGNALING_PATHWAY	99	Down	0.000336753	0.0141557	1.7312e-12	6.16154e-11
GOBP_POSITIVE_REGULATION_OF_SECONDARY_HEART_FIELD_CARDIOBLAST_PROLIFERATION	5	Down	0.000340245	0.0142457	0.00269304	0.00550771
GOCC_SEX_CHROMATIN	6	Down	0.00034257	0.0142756	0.000911966	0.00206973
GOBP_LUNG_EPITHELIUM_DEVELOPMENT	56	Down	0.000344291	0.0142756	5.44435e-07	2.4932e-06
GOMF_HISTONE_H4K20_MONOMETHYLTRANSFERASE_ACTIVITY	5	Down	0.000345016	0.0142756	0.00980836	0.0177206
GOBP_EMBRYONIC_CRANIAL_SKELETON_MORPHOGENESIS	51	Down	0.000346766	0.0142834	2.75563e-11	5.20142e-10
GOBP_SOMITOGENESIS	75	Down	0.000347914	0.0142834	8.13839e-16	3.7334e-13
GOBP_EXTRACELLULAR_TRANSPORT	44	Up	0.000350631	0.0143392	0.0232333	0.0385068
GOBP_PANCREATIC_A_CELL_DIFFERENTIATION	11	Down	0.000354932	0.014459	1.03079e-05	3.50946e-05
GOBP_CELL_PROLIFERATION_INVOLVED_IN_HEART_MORPHOGENESIS	22	Down	0.000356935	0.0144847	8.12343e-09	6.11343e-08
GOBP_POSITIVE_REGULATION_OF_MEIOTIC_NUCLEAR_DIVISION	17	Down	0.000359362	0.0145227	4.72045e-08	2.83469e-07
GOBP_POSITIVE_REGULATION_OF_EPITHELIAL_CELL_DIFFERENTIATION_INVOLVED_IN_KIDNEY_DEVELOPMENT	6	Down	0.000360624	0.0145227	6.49189e-05	0.000187352
GOBP_METANEPHRIC_NEPHRON_TUBULE_EPITHELIAL_CELL_DIFFERENTIATION	5	Down	0.00036252	0.0145435	0.00397599	0.00783078
GOCC_TETRASPANIN_ENRICHED_MICRODOMAIN	8	Down	0.000369255	0.0147576	0.0450003	0.0700603
GOBP_REGULATION_OF_IRON_ION_TRANSPORT	7	Up	0.000371705	0.0147995	0.00356655	0.00710012
GOMF_RNA_POLYMERASE_II_TRANSCRIPTION_REGULATORY_REGION_SEQUENCE_SPECIFIC_DNA_BINDING	1156	Down	0.000376939	0.0149514	1.18823e-13	8.19413e-12
GOBP_SPECIFICATION_OF_ANIMAL_ORGAN_IDENTITY	38	Down	0.000380523	0.0150084	4.07427e-08	2.49493e-07
GOCC_CASPASE_COMPLEX	8	Up	0.000381221	0.0150084	0.0464413	0.0721546
GOBP_RESPIRATORY_BURST	20	Up	0.000384129	0.0150667	1.1266e-05	3.80378e-05
GOBP_REGULATION_OF_ACTIVATION_OF_JANUS_KINASE_ACTIVITY	3	Up	0.00038659	0.0151071	0.52757	0.61959
GOBP_CHONDROCYTE_DEVELOPMENT	31	Down	0.000391636	0.0152132	3.12484e-11	5.73394e-10
GOBP_SOMITE_DEVELOPMENT	93	Down	0.00039219	0.0152132	1.51063e-15	5.31289e-13
GOMF_DNA_BINDING_TRANSCRIPTION_FACTOR_ACTIVITY	1145	Down	0.000393991	0.0152271	6.29557e-14	5.49272e-12
GOBP_REGULATION_OF_MEIOTIC_CELL_CYCLE	50	Down	0.000397975	0.0153249	1.57012e-07	8.26663e-07
GOBP_EMBRYONIC_ORGAN_DEVELOPMENT	487	Down	0.000399692	0.0153351	5.21272e-15	1.12244e-12
GOMF_CHOLINE_BINDING	5	Down	0.000401412	0.0153453	0.00689082	0.0128841
GOBP_9_CIS_RETINOIC_ACID_METABOLIC_PROCESS	2	Down	0.000405237	0.0154356	0.301835	0.381077
GOMF_NUCLEOSOMAL_DNA_BINDING	36	Up	0.000407167	0.0154533	2.85287e-06	1.10178e-05
GOBP_EMBRYONIC_PATTERN_SPECIFICATION	78	Down	0.000416818	0.0157629	9.95349e-13	4.0392e-11
GOBP_COMMA_SHAPED_BODY_MORPHOGENESIS	6	Down	0.000418344	0.0157641	0.00262141	0.00537178
GOBP_EMBRYONIC_DIGESTIVE_TRACT_DEVELOPMENT	33	Down	0.00042002	0.0157709	1.98849e-11	4.0739e-10
GOBP_NEUROBLAST_DIFFERENTIATION	8	Down	0.000421535	0.0157717	2.20663e-05	7.03812e-05
GOBP_SKELETAL_SYSTEM_MORPHOGENESIS	248	Down	0.000426947	0.0158147	8.00081e-14	6.19166e-12
GOBP_RESPONSE_TO_COPPER_ION	21	Up	0.000428147	0.0158147	6.7304e-06	2.39019e-05
GOBP_REGULATION_OF_ESTABLISHMENT_OF_PLANAR_POLARITY	17	Down	0.000428982	0.0158147	3.34026e-10	3.90722e-09
GOBP_ENDOPLASMIC_RETICULUM_TUBULAR_NETWORK_ORGANIZATION	21	Down	0.00042966	0.0158147	1.96798e-07	1.00846e-06
GOBP_POSITIVE_REGULATION_OF_NUCLEAR_DIVISION	51	Down	0.000431241	0.0158147	2.05349e-08	1.37914e-07
GOBP_SENSORY_ORGAN_MORPHOGENESIS	283	Down	0.000431678	0.0158147	1.71469e-12	6.13276e-11
GOMF_INTERLEUKIN_11_RECEPTOR_ACTIVITY	5	Up	0.00043641	0.0159327	0.0470462	0.0729548
GOBP_ANGIOTENSIN_ACTIVATED_SIGNALING_PATHWAY	17	Down	0.000439107	0.0159759	0.00244609	0.00505558
GOBP_CELLULAR_RESPONSE_TO_RETINOIC_ACID	40	Down	0.000441241	0.0159984	1.60765e-11	3.47589e-10
GOBP_NEGATIVE_REGULATION_OF_INFLAMMATORY_RESPONSE_TO_WOUNDING	8	Up	0.000449999	0.0161597	6.29382e-07	2.84882e-06
GOBP_POSITIVE_REGULATION_OF_TYPE_I_HYPERSENSITIVITY	3	Up	0.000450283	0.0161597	0.0966595	0.139343
GOBP_TYPE_I_HYPERSENSITIVITY	3	Up	0.000450283	0.0161597	0.0966595	0.139343
GOBP_POSITIVE_REGULATION_OF_ANTIGEN_PROCESSING_AND_PRESENTATION	6	Down	0.000452766	0.0161937	0.00929636	0.0168997
GOBP_VASCULAR_WOUND_HEALING	17	Down	0.000457773	0.0162784	7.8425e-09	5.93588e-08
GOBP_NEGATIVE_REGULATION_OF_FIBROBLAST_MIGRATION	10	Down	0.000459046	0.0162784	1.11884e-05	3.78115e-05
GOBP_GROWTH_PLATE_CARTILAGE_CHONDROCYTE_DIFFERENTIATION	8	Down	0.000460984	0.0162784	0.000384202	0.000942066
GOBP_REGULATION_OF_HUMORAL_IMMUNE_RESPONSE_MEDIATED_BY_CIRCULATING_IMMUNOGLOBULIN	11	Up	0.00046141	0.0162784	1.00967e-09	1.00595e-08
GOBP_EMBRYONIC_EYE_MORPHOGENESIS	34	Down	0.00046285	0.0162784	1.73441e-12	6.16154e-11
GOBP_POSITIVE_REGULATION_OF_MYOBLAST_PROLIFERATION	15	Down	0.000465963	0.0163335	9.18094e-08	5.13521e-07
GOBP_REGULATION_OF_POSTSYNAPTIC_DENSITY_ORGANIZATION	24	Down	0.000476136	0.0166348	4.95045e-05	0.000146473
GOBP_REGULATION_OF_EPITHELIAL_CELL_DIFFERENTIATION	148	Down	0.000478533	0.0166629	5.14199e-14	4.71766e-12
GOBP_URETER_MORPHOGENESIS	9	Down	0.000481234	0.0166629	8.13579e-05	0.000229828
GOBP_REGULATION_OF_HUMORAL_IMMUNE_RESPONSE	27	Up	0.000481677	0.0166629	1.49437e-12	5.51297e-11
GOBP_3_UTR_MEDIATED_MRNA_DESTABILIZATION	16	Down	0.000490577	0.0169153	4.57962e-07	2.1352e-06
GOBP_HYPOTHALAMUS_DEVELOPMENT	25	Down	0.000498056	0.0171172	1.2038e-09	1.18041e-08
GOBP_STEM_CELL_DEVELOPMENT	92	Down	0.000507443	0.017328	9.16e-17	8.05393e-14
GOBP_SECONDARY_PALATE_DEVELOPMENT	27	Down	0.000507472	0.017328	7.81695e-11	1.17656e-09
GOBP_CELL_DIFFERENTIATION_IN_HINDBRAIN	29	Down	0.000510775	0.0173811	9.11566e-05	0.000255321
GOBP_LUNG_SECRETORY_CELL_DIFFERENTIATION	12	Down	0.0005135	0.0173811	0.000256381	0.000651042
GOBP_CARDIAC_CELL_FATE_COMMITMENT	12	Down	0.00051397	0.0173811	3.11562e-05	9.65148e-05
GOBP_REGULATION_OF_TUBE_SIZE	156	Down	0.000516852	0.0174227	1.7026e-10	2.27394e-09
GOBP_SCLEROTOME_DEVELOPMENT	5	Down	0.000521706	0.0175303	0.00560299	0.010671
GOBP_REGULATION_OF_GASTRO_INTESTINAL_SYSTEM_SMOOTH_MUSCLE_CONTRACTION	6	Down	0.000526543	0.0176018	0.0033564	0.00671726
GOBP_KIDNEY_MORPHOGENESIS	98	Down	0.00052717	0.0176018	2.33815e-13	1.34673e-11
GOBP_POSITIVE_REGULATION_OF_EPITHELIAL_CELL_PROLIFERATION_INVOLVED_IN_LUNG_MORPHOGENESIS	7	Down	0.000532615	0.0177275	0.00199976	0.0042182
GOBP_LACTATE_BIOSYNTHETIC_PROCESS	5	Up	0.000534706	0.0177412	0.0448117	0.0697975
GOBP_PERIPHERAL_NERVOUS_SYSTEM_MYELIN_MAINTENANCE	8	Up	0.000542518	0.0179439	0.000483376	0.00116202
GOBP_GLIAL_CELL_FATE_COMMITMENT	17	Down	0.000544522	0.0179539	0.000588183	0.00138742
GOBP_NEGATIVE_REGULATION_OF_PHOTORECEPTOR_CELL_DIFFERENTIATION	7	Down	0.000547203	0.0179644	0.00063486	0.00148195
GOBP_POST_ANAL_TAIL_MORPHOGENESIS	26	Down	0.000548247	0.0179644	5.36063e-07	2.46342e-06
GOBP_CELL_PROLIFERATION_INVOLVED_IN_METANEPHROS_DEVELOPMENT	10	Down	0.000566328	0.0184702	1.71523e-07	8.89744e-07
GOBP_CHONDROCYTE_HYPERTROPHY	6	Down	0.000567184	0.0184702	0.0129768	0.0228046
GOBP_REGULATION_OF_ACUTE_INFLAMMATORY_RESPONSE	27	Up	0.000570918	0.0184903	8.60879e-12	2.1272e-10
GOBP_PRIMITIVE_STREAK_FORMATION	10	Down	0.000573024	0.0184903	6.81077e-09	5.25295e-08
GOBP_EPINEPHRINE_TRANSPORT	8	Down	0.000573057	0.0184903	0.00345559	0.00689877
GOBP_REGULATION_OF_OSTEOBLAST_DIFFERENTIATION	137	Down	0.000579553	0.0186429	1.39839e-10	1.90872e-09
GOMF_MYOSIN_HEAVY_CHAIN_BINDING	12	Up	0.00058642	0.0188044	6.33296e-14	5.49272e-12
GOBP_ASPARTATE_METABOLIC_PROCESS	7	Up	0.00058932	0.0188044	0.108737	0.154725
GOBP_EAR_MORPHOGENESIS	130	Down	0.0005912	0.0188044	1.7584e-12	6.20498e-11
GOBP_COLLECTING_DUCT_DEVELOPMENT	11	Down	0.000591702	0.0188044	0.000245679	0.000627187
GOBP_CELL_DIFFERENTIATION_INVOLVED_IN_KIDNEY_DEVELOPMENT	50	Down	0.000602541	0.0190913	4.77275e-12	1.36841e-10
GOMF_GLYCOGEN_BINDING	8	Down	0.000607565	0.0191273	0.00297803	0.00603094
GOBP_CONVERGENT_EXTENSION_INVOLVED_IN_GASTRULATION	8	Down	0.000607942	0.0191273	1.82238e-06	7.35295e-06
GOBP_CARTILAGE_CONDENSATION	19	Down	0.000609114	0.0191273	7.709e-07	3.40467e-06
GOBP_MESONEPHRIC_TUBULE_FORMATION	11	Down	0.000611693	0.0191513	2.59794e-09	2.27288e-08
GOBP_ANIMAL_ORGAN_FORMATION	73	Down	0.000618606	0.0193104	1.73254e-10	2.29938e-09
GOBP_MESENCHYME_DEVELOPMENT	299	Down	0.000621149	0.019311	4.41258e-15	1.02586e-12
GOBP_NEGATIVE_REGULATION_OF_CELL_FATE_SPECIFICATION	4	Down	0.000622286	0.019311	0.0260657	0.0427043
GOBP_LUNG_ASSOCIATED_MESENCHYME_DEVELOPMENT	8	Down	0.00063017	0.0194983	0.000458046	0.00110617
GOBP_NEGATIVE_REGULATION_OF_CARTILAGE_DEVELOPMENT	29	Down	0.00063471	0.0195019	1.85749e-06	7.47745e-06
GOMF_SELENIUM_BINDING	7	Up	0.000635703	0.0195019	0.00411996	0.00808438
GOBP_SEMICIRCULAR_CANAL_MORPHOGENESIS	9	Down	0.000636292	0.0195019	4.90352e-08	2.92796e-07
GOBP_RESPONSE_TO_FUNGUS	34	Up	0.000638088	0.0195019	2.54644e-06	9.93252e-06
GOBP_MESENCHYMAL_CELL_DIFFERENTIATION	245	Down	0.000639529	0.0195019	1.36642e-16	9.6114e-14
GOBP_REGULATION_OF_EPITHELIAL_CELL_DIFFERENTIATION_INVOLVED_IN_KIDNEY_DEVELOPMENT	16	Down	0.000644171	0.0195716	2.03559e-08	1.36974e-07
GOBP_LONG_CHAIN_FATTY_ACID_METABOLIC_PROCESS	61	Up	0.000645522	0.0195716	0.000131547	0.000354967
GOBP_METANEPHRIC_NEPHRON_TUBULE_MORPHOGENESIS	7	Down	0.000651412	0.0196748	0.00368703	0.00732202
GOBP_NEGATIVE_REGULATION_OF_LENS_FIBER_CELL_DIFFERENTIATION	6	Down	0.000652656	0.0196748	0.00406832	0.00799197
GOBP_EMBRYONIC_FORELIMB_MORPHOGENESIS	36	Down	0.000665204	0.0199429	1.50822e-08	1.05177e-07
GOBP_BRANCHING_INVOLVED_IN_PROSTATE_GLAND_MORPHOGENESIS	13	Down	0.000665863	0.0199429	3.06282e-06	1.17597e-05
GOBP_MESENCHYMAL_CELL_PROLIFERATION_INVOLVED_IN_LUNG_DEVELOPMENT	6	Down	0.000668445	0.0199429	0.0146988	0.0254994
GOBP_EMBRYONIC_APPENDAGE_MORPHOGENESIS	144	Down	0.000669111	0.0199429	6.41676e-14	5.50433e-12
GOBP_ESTROUS_CYCLE	6	Up	0.000673736	0.0200242	0.00541914	0.0103488
GOBP_NEGATIVE_REGULATION_OF_TRANSCRIPTION_BY_RNA_POLYMERASE_II	855	Down	0.000679523	0.020041	6.56923e-12	1.77121e-10
GOBP_GLOSSOPHARYNGEAL_NERVE_DEVELOPMENT	5	Down	0.000679531	0.020041	0.000974127	0.00219945
GOMF_OLIGOPEPTIDE_BINDING	12	Up	0.00068	0.020041	5.23722e-05	0.000153965
GOCC_ZONA_PELLUCIDA_RECEPTOR_COMPLEX	9	Down	0.000684894	0.020129	0.00435694	0.00849724
GOBP_URETERIC_BUD_FORMATION	7	Down	0.000687501	0.0201495	0.000983889	0.00221959
GOBP_REGULATION_OF_STEM_CELL_PROLIFERATION	97	Down	0.000689545	0.0201534	2.32893e-07	1.17179e-06
GOBP_REGULATION_OF_MACROPHAGE_FUSION	2	Up	0.000696311	0.020295	0.262345	0.336453
GOBP_HEMATOPOIETIC_STEM_CELL_PROLIFERATION	36	Down	0.000702004	0.0204045	4.76015e-08	2.85528e-07
GOMF_MONOAMINE_TRANSMEMBRANE_TRANSPORTER_ACTIVITY	8	Down	0.000710993	0.020609	0.0056665	0.0107783
GOBP_ICOSANOID_METABOLIC_PROCESS	61	Up	0.000714938	0.0206666	3.09042e-05	9.59029e-05
GOBP_NEGATIVE_REGULATION_OF_TYPE_B_PANCREATIC_CELL_APOPTOTIC_PROCESS	7	Down	0.000719281	0.0207353	0.0826594	0.121097
GOCC_ALPHA_BETA_T_CELL_RECEPTOR_COMPLEX	2	Up	0.000721443	0.0207358	0.278165	0.354673
GOBP_TRACHEA_DEVELOPMENT	22	Down	0.000723227	0.0207358	1.46631e-05	4.84075e-05
GOMF_FOLIC_ACID_BINDING	13	Up	0.000743228	0.0212515	0.0260872	0.0427268
GOBP_INNER_EAR_MORPHOGENESIS	106	Down	0.000754625	0.021519	3.11135e-12	9.85822e-11
GOMF_NUCLEOSOME_BINDING	67	Up	0.000762912	0.0215605	4.639e-07	2.15717e-06
GOBP_REGULATION_OF_NEURON_DIFFERENTIATION	214	Down	0.000764308	0.0215605	1.78754e-09	1.64719e-08
GOBP_PROTEOGLYCAN_CATABOLIC_PROCESS	10	Up	0.000765302	0.0215605	1.06388e-08	7.7148e-08
GOBP_NEGATIVE_REGULATION_OF_EPITHELIAL_TO_MESENCHYMAL_TRANSITION	35	Down	0.000766727	0.0215605	1.07495e-09	1.06396e-08
GOBP_RETINOIC_ACID_METABOLIC_PROCESS	15	Down	0.000767291	0.0215605	2.20868e-08	1.47213e-07
GOBP_REGULATION_OF_NITRIC_OXIDE_MEDIATED_SIGNAL_TRANSDUCTION	8	Down	0.000768339	0.0215605	0.013793	0.0240943
GOBP_CHIASMA_ASSEMBLY	6	Down	0.000772886	0.0216002	0.000777519	0.00178456
GOBP_MRNA_3_END_PROCESSING_BY_STEM_LOOP_BINDING_AND_CLEAVAGE	6	Down	0.000774989	0.0216002	0.499298	0.590263
GOBP_EAR_DEVELOPMENT	230	Down	0.000775895	0.0216002	1.61934e-12	5.95318e-11
GOBP_NEGATIVE_REGULATION_OF_RNA_BIOSYNTHETIC_PROCESS	1114	Down	0.000783679	0.0217595	2.93109e-12	9.39998e-11
GOMF_TRANSCRIPTION_REGULATOR_ACTIVITY	1581	Down	0.000787307	0.0218028	5.11603e-13	2.40979e-11
GOBP_MYOFIBROBLAST_CONTRACTION	5	Down	0.000793314	0.0219117	0.0140587	0.0245057
GOBP_CEREBELLAR_PURKINJE_CELL_LAYER_MORPHOGENESIS	23	Down	0.000802409	0.0219911	3.2285e-05	9.96603e-05
GOBP_PHENYLPROPANOID_METABOLIC_PROCESS	1	Up	0.000803793	0.0219911	0.000803793	0.00183886
GOBP_NEGATIVE_REGULATION_OF_AMYLOID_BETA_CLEARANCE	7	Up	0.000803961	0.0219911	0.0899152	0.130548
GOBP_POSITIVE_REGULATION_OF_CARDIOCYTE_DIFFERENTIATION	15	Down	0.000804527	0.0219911	0.00300303	0.00607574
GOBP_NEUROEPITHELIAL_CELL_DIFFERENTIATION	47	Down	0.000812128	0.0221415	8.95726e-09	6.62749e-08
GOBP_GLIAL_CELL_FATE_SPECIFICATION	9	Down	0.00082222	0.0223589	0.000507096	0.00121214
GOMF_RNA_POLYMERASE_I_GENERAL_TRANSCRIPTION_INITIATION_FACTOR_ACTIVITY	4	Up	0.000832605	0.0225417	0.0127138	0.0223908
GOBP_PERIPHERAL_NERVOUS_SYSTEM_NEURON_DIFFERENTIATION	12	Down	0.000833216	0.0225417	0.000480843	0.00115672
GOBP_HUMORAL_IMMUNE_RESPONSE	95	Up	0.000836999	0.0225861	1.24953e-10	1.73929e-09
GOBP_POSITIVE_REGULATION_OF_HEART_GROWTH	47	Down	0.000839726	0.0225929	1.53399e-10	2.06971e-09
GOBP_NEGATIVE_REGULATION_OF_PROGRAMMED_NECROTIC_CELL_DEATH	17	Up	0.000841533	0.0225929	0.000787045	0.00180407
GOBP_HORMONE_METABOLIC_PROCESS	141	Down	0.000846135	0.0226022	3.4029e-12	1.04372e-10
GOBP_CARDIAC_EPITHELIAL_TO_MESENCHYMAL_TRANSITION	36	Down	0.000846164	0.0226022	5.12735e-06	1.8629e-05
GOBP_NEGATIVE_REGULATION_OF_NUCLEOBASE_CONTAINING_COMPOUND_METABOLIC_PROCESS	1327	Down	0.000852274	0.0227079	1.57476e-11	3.41878e-10
GOBP_OTIC_VESICLE_DEVELOPMENT	14	Down	0.000875693	0.0232231	6.56484e-08	3.8079e-07
GOBP_SPINAL_CORD_ASSOCIATION_NEURON_DIFFERENTIATION	13	Down	0.00087601	0.0232231	9.30211e-09	6.84903e-08
GOBP_DOPAMINERGIC_NEURON_AXON_GUIDANCE	6	Down	0.000882721	0.0232469	0.0107721	0.0192801
GOBP_MESENCHYME_MORPHOGENESIS	59	Down	0.000882929	0.0232469	7.14336e-09	5.46552e-08
GOBP_FACE_DEVELOPMENT	63	Down	0.000883518	0.0232469	3.18738e-12	9.97924e-11
GOBP_PROSTANOID_BIOSYNTHETIC_PROCESS	22	Up	0.000889883	0.0233561	7.07804e-07	3.16174e-06
GOBP_NEPHRON_DEVELOPMENT	150	Down	0.000893537	0.0233938	2.72124e-14	3.07753e-12
GOBP_DOPAMINERGIC_NEURON_DIFFERENTIATION	46	Down	0.00090061	0.0235206	1.99495e-10	2.55773e-09
GOBP_STEM_CELL_PROLIFERATION	131	Down	0.000905794	0.0235606	1.42118e-08	9.97001e-08
GOBP_REGULATION_OF_RETINOIC_ACID_RECEPTOR_SIGNALING_PATHWAY	14	Down	0.000908307	0.0235606	6.74201e-08	3.90208e-07
GOBP_SKELETAL_SYSTEM_DEVELOPMENT	507	Down	0.00090884	0.0235606	9.59777e-16	4.05064e-13
GOBP_UTP_METABOLIC_PROCESS	10	Up	0.000921892	0.0236447	0.00374862	0.00743173
GOBP_REGULATION_OF_NUCLEAR_DIVISION	126	Down	0.000922305	0.0236447	1.36247e-06	5.64628e-06
GOBP_CARTILAGE_DEVELOPMENT_INVOLVED_IN_ENDOCHONDRAL_BONE_MORPHOGENESIS	36	Down	0.00092357	0.0236447	2.32144e-09	2.06697e-08
GOBP_POSITIVE_REGULATION_OF_OSTEOBLAST_DIFFERENTIATION	73	Down	0.000925434	0.0236447	1.10198e-08	7.95587e-08
GOBP_L_PROLINE_TRANSMEMBRANE_TRANSPORT	1	Down	0.000927294	0.0236447	0.000927294	0.0021027
GOBP_PARASYMPATHETIC_NERVOUS_SYSTEM_DEVELOPMENT	22	Down	0.000927383	0.0236447	3.04153e-08	1.92393e-07
GOBP_POSITIVE_REGULATION_OF_VASCULAR_WOUND_HEALING	6	Down	0.000927771	0.0236447	0.00124663	0.00274768
GOBP_DIGESTIVE_SYSTEM_DEVELOPMENT	126	Down	0.000934234	0.0237236	8.78189e-14	6.61841e-12
GOBP_REGULATION_OF_TYPE_II_HYPERSENSITIVITY	3	Up	0.000939861	0.0237236	0.109806	0.15587
GOBP_TYPE_II_HYPERSENSITIVITY	3	Up	0.000939861	0.0237236	0.109806	0.15587
GOMF_IMMUNOGLOBULIN_RECEPTOR_ACTIVITY	3	Up	0.000939861	0.0237236	0.109806	0.15587
GOBP_MIDDLE_EAR_MORPHOGENESIS	26	Down	0.00094847	0.0238838	3.73103e-09	3.1144e-08
GOMF_SEQUENCE_SPECIFIC_DNA_BINDING	1393	Down	0.000955735	0.0239423	1.45647e-12	5.41099e-11
GOBP_SEX_DETERMINATION	20	Down	0.000958822	0.0239423	1.94546e-06	7.78405e-06
GOMF_LOW_DENSITY_LIPOPROTEIN_PARTICLE_BINDING	14	Up	0.000959385	0.0239423	0.000116396	0.000317753
GOBP_REGULATION_OF_TIMING_OF_NEURON_DIFFERENTIATION	5	Down	0.000960603	0.0239423	0.0440999	0.0688311
GOBP_REGULATION_OF_INFLAMMATORY_RESPONSE_TO_ANTIGENIC_STIMULUS	22	Up	0.000963078	0.0239423	3.49847e-17	4.61405e-14
GOBP_EPITHELIAL_CELL_MATURATION	24	Down	0.000965399	0.0239423	6.29661e-08	3.67453e-07
GOBP_NEGATIVE_REGULATION_OF_RETINOIC_ACID_RECEPTOR_SIGNALING_PATHWAY	7	Down	0.000968123	0.0239423	2.90286e-05	9.06691e-05
GOBP_MALE_GENITALIA_DEVELOPMENT	20	Down	0.000968947	0.0239423	2.58831e-09	2.26821e-08
GOBP_BONE_GROWTH	31	Down	0.000973509	0.0239988	9.09659e-07	3.95623e-06
GOBP_HINDLIMB_MORPHOGENESIS	45	Down	0.00097637	0.0240133	3.85783e-11	6.68442e-10
GOBP_POSITIVE_REGULATION_OF_ORGAN_GROWTH	57	Down	0.000981158	0.0240484	1.27068e-10	1.76407e-09
GOMF_NUCLEOSIDE_DIPHOSPHATE_KINASE_ACTIVITY	16	Up	0.000982357	0.0240484	9.23273e-05	0.000258257
GOBP_REGULATION_OF_TRANSCRIPTION_REGULATORY_REGION_DNA_BINDING	40	Down	0.000994657	0.0242931	3.01639e-15	7.95649e-13
GOBP_POSITIVE_REGULATION_OF_STEM_CELL_PROLIFERATION	55	Down	0.00100356	0.024454	7.56574e-07	3.35263e-06
GOBP_REGULATION_OF_ANIMAL_ORGAN_FORMATION	30	Down	0.0010083	0.0245129	1.65456e-07	8.63364e-07
GOBP_ENDODERMAL_CELL_FATE_SPECIFICATION	6	Down	0.00103031	0.0249542	0.0101891	0.0183429
GOCC_HFE_TRANSFERRIN_RECEPTOR_COMPLEX	6	Up	0.00103118	0.0249542	0.0765471	0.112911
GOBP_POSITIVE_REGULATION_OF_ORGANIC_ACID_TRANSPORT	43	Up	0.0010345	0.0249772	2.49667e-08	1.62607e-07
GOBP_POSITIVE_REGULATION_OF_EMBRYONIC_DEVELOPMENT	21	Down	0.00104026	0.0250589	1.48081e-06	6.08649e-06
GOBP_SKELETAL_MUSCLE_FIBER_DIFFERENTIATION	16	Down	0.00104559	0.0251299	6.24497e-09	4.8953e-08
GOBP_WNT_SIGNALING_PATHWAY	434	Down	0.0010485	0.0251355	3.85014e-14	3.94397e-12
GOBP_POSITIVE_REGULATION_OF_CHROMOSOME_CONDENSATION	5	Down	0.00105059	0.0251355	0.0185167	0.0313043
GOBP_UREA_TRANSPORT	4	Down	0.00106058	0.025258	0.00441197	0.00859345
GOBP_POSITIVE_REGULATION_OF_INFLAMMATORY_RESPONSE	87	Up	0.00106122	0.025258	5.32331e-12	1.49378e-10
GOMF_RETINOIC_ACID_BINDING	10	Down	0.00106441	0.025258	3.13086e-08	1.96981e-07
GOBP_CRANIAL_NERVE_FORMATION	10	Down	0.0010675	0.025258	7.63107e-07	3.37591e-06
GOMF_SODIUM_ION_BINDING	11	Up	0.00106768	0.025258	0.000947802	0.00214552
GOBP_POSITIVE_REGULATION_OF_MAPKKK_CASCADE_BY_FIBROBLAST_GROWTH_FACTOR_RECEPTOR_SIGNALING_PATHWAY	3	Down	0.00107819	0.0254495	0.230901	0.300732
GOBP_ANGIOGENESIS_INVOLVED_IN_WOUND_HEALING	24	Down	0.00108167	0.0254613	9.46212e-08	5.26833e-07
GOBP_HEPATOCYTE_DIFFERENTIATION	11	Down	0.00108632	0.0254613	3.91408e-07	1.84942e-06
GOBP_REGULATION_OF_MESODERMAL_CELL_DIFFERENTIATION	6	Down	0.00108843	0.0254613	0.00347586	0.00693136
GOBP_SKELETAL_MUSCLE_ORGAN_DEVELOPMENT	204	Down	0.00108988	0.0254613	5.05639e-15	1.11829e-12
GOBP_NEGATIVE_REGULATION_OF_INTERFERON_ALPHA_PRODUCTION	4	Up	0.00109075	0.0254613	0.213791	0.280666
GOBP_ENDOCHONDRAL_BONE_GROWTH	27	Down	0.00109966	0.0255908	3.86344e-05	0.000117035
GOBP_RESPONSE_TO_GONADOTROPIN	16	Down	0.00110115	0.0255908	6.55709e-06	2.33317e-05
GOBP_SEROTONERGIC_NEURON_AXON_GUIDANCE	5	Down	0.00110494	0.0256226	0.0281513	0.0458442
GOBP_CONVERGENT_EXTENSION_INVOLVED_IN_ORGANOGENESIS	6	Down	0.00113754	0.0263205	0.000405655	0.000988468
GOBP_DORSAL_VENTRAL_PATTERN_FORMATION	99	Down	0.0011417	0.0263591	7.55096e-13	3.19961e-11
GOMF_ATP_DEPENDENT_PROTEIN_FOLDING_CHAPERONE	25	Down	0.00115682	0.0266127	1.06859e-05	3.625e-05
GOBP_APPENDAGE_MORPHOGENESIS	177	Down	0.00115773	0.0266127	2.07416e-13	1.22947e-11
GOBP_CHORION_DEVELOPMENT	10	Down	0.00116164	0.0266445	0.0096541	0.0174688
GOBP_LENS_FIBER_CELL_DIFFERENTIATION	31	Down	0.00116566	0.0266788	2.41215e-08	1.57882e-07
GOBP_DEVELOPMENT_OF_PRIMARY_SEXUAL_CHARACTERISTICS	191	Down	0.00117121	0.0267478	1.27009e-09	1.23395e-08
GOMF_WIDE_PORE_CHANNEL_ACTIVITY	21	Up	0.00118061	0.0269041	0.0142156	0.0247506
GOBP_POSITIVE_REGULATION_OF_CATECHOLAMINE_SECRETION	15	Down	0.00119964	0.0272394	0.000681991	0.00158217
GOMF_INOSITOL_TETRAKISPHOSPHATE_PHOSPHATASE_ACTIVITY	8	Up	0.00120049	0.0272394	0.0181069	0.0307082
GOBP_ROOF_OF_MOUTH_DEVELOPMENT	100	Down	0.00120363	0.027252	1.55766e-11	3.40267e-10
GOBP_SENSORY_ORGAN_DEVELOPMENT	566	Down	0.00120673	0.0272638	1.30503e-13	8.71476e-12
GOBP_PARAXIAL_MESODERM_MORPHOGENESIS	13	Down	0.0012185	0.0274709	2.61454e-08	1.69343e-07
GOBP_INHIBITION_OF_NEUROEPITHELIAL_CELL_DIFFERENTIATION	5	Down	0.00124169	0.027934	0.211007	0.277599
GOBP_NEGATIVE_REGULATION_OF_GLIAL_CELL_DIFFERENTIATION	33	Down	0.00124664	0.0279857	9.08792e-06	3.13355e-05
GOBP_POSITIVE_REGULATION_OF_GLUCOSE_METABOLIC_PROCESS	52	Down	0.00125151	0.0279981	2.12596e-09	1.9139e-08
GOBP_EMBRYONIC_AXIS_SPECIFICATION	43	Down	0.0012525	0.0279981	1.76325e-10	2.33134e-09
GOBP_RESPONSE_TO_HEPARIN	5	Down	0.00125807	0.0280631	0.00248245	0.0051187
GOBP_REGULATION_OF_GLIAL_CELL_DIFFERENTIATION	84	Down	0.00126159	0.0280824	8.81634e-07	3.85022e-06
GOBP_AORTA_MORPHOGENESIS	37	Down	0.00127363	0.0282907	1.4303e-09	1.3616e-08
GOBP_POSITIVE_REGULATION_OF_CHRONIC_INFLAMMATORY_RESPONSE	2	Down	0.00128444	0.0283937	0.417668	0.505426
GOBP_REGULATION_OF_RESPONSE_TO_DRUG	5	Down	0.00128485	0.0283937	0.0118285	0.0209647
GOBP_CRANIAL_NERVE_DEVELOPMENT	54	Down	0.00128731	0.0283937	1.00091e-09	9.98163e-09
GOBP_CANONICAL_WNT_SIGNALING_PATHWAY	297	Down	0.00128903	0.0283937	8.72743e-15	1.50956e-12
GOBP_NEGATIVE_REGULATION_OF_NEURAL_PRECURSOR_CELL_PROLIFERATION	32	Down	0.00129565	0.02848	1.00626e-11	2.4351e-10
GOBP_INFLAMMATORY_RESPONSE_TO_ANTIGENIC_STIMULUS	41	Up	0.00129995	0.0285151	6.87763e-13	2.94983e-11
GOBP_SUCKLING_BEHAVIOR	15	Down	0.00132297	0.0289598	9.58732e-09	7.03448e-08
GOMF_IMMUNOGLOBULIN_BINDING	8	Up	0.00133064	0.0290675	1.11011e-06	4.72291e-06
GOCC_WEIBEL_PALADE_BODY	6	Up	0.001345	0.0292674	0.00234475	0.00485849
GOBP_FEMALE_MEIOSIS_CHROMOSOME_SEGREGATION	7	Down	0.0013475	0.0292674	0.0511237	0.0786077
GOBP_POSITIVE_REGULATION_OF_LIPOPROTEIN_PARTICLE_CLEARANCE	4	Up	0.00134812	0.0292674	0.308923	0.388724
GOBP_REGULATION_OF_HEXOKINASE_ACTIVITY	6	Up	0.00135168	0.0292845	0.678826	0.764875
GOBP_REGULATION_OF_PROSTAGLANDIN_SECRETION	12	Up	0.00136576	0.0294989	9.86079e-07	4.257e-06
GOBP_NEGATIVE_REGULATION_OF_TRIGLYCERIDE_METABOLIC_PROCESS	10	Up	0.00136716	0.0294989	0.00874017	0.0159739
GOBP_PROTEIN_UFMYLATION	6	Up	0.00138003	0.0297157	0.0136741	0.0239223
GOBP_REGULATION_OF_CARDIOCYTE_DIFFERENTIATION	28	Down	0.00138548	0.0297724	4.69308e-05	0.000139523
GOBP_ORGAN_GROWTH	190	Down	0.00138968	0.0297832	4.52411e-10	5.11069e-09
GOBP_ENDOCHONDRAL_BONE_MORPHOGENESIS	62	Down	0.00139163	0.0297832	1.02725e-10	1.47462e-09
GOBP_INTERNEURON_AXON_GUIDANCE	2	Down	0.00140322	0.0299703	0.429562	0.518512
GOBP_COMPLEMENT_ACTIVATION_CLASSICAL_PATHWAY	15	Up	0.00140901	0.0300332	0.000208183	0.000538771
GOBP_POSITIVE_REGULATION_OF_STEM_CELL_DIFFERENTIATION	23	Down	0.00141386	0.0300644	1.43744e-07	7.64996e-07
GOBP_REGULATION_OF_CYCLIN_DEPENDENT_PROTEIN_KINASE_ACTIVITY	63	Down	0.00141617	0.0300644	8.99311e-07	3.91445e-06
GOBP_RESPONSE_TO_PH	29	Down	0.00143654	0.0303787	1.67004e-08	1.14867e-07
GOCC_NEUROFILAMENT	12	Up	0.00143673	0.0303787	0.00366009	0.00727125
GOBP_MESONEPHRIC_TUBULE_MORPHOGENESIS	72	Down	0.00146008	0.0308022	2.05143e-13	1.22286e-11
GOBP_NOREPINEPHRINE_SECRETION	14	Down	0.0014626	0.0308022	6.6573e-05	0.000191654
GOBP_MITOCHONDRIAL_CALCIUM_ION_HOMEOSTASIS	28	Up	0.00146612	0.0308147	0.00540235	0.0103224
GOBP_POSITIVE_REGULATION_OF_GASTRO_INTESTINAL_SYSTEM_SMOOTH_MUSCLE_CONTRACTION	4	Down	0.00147845	0.0309736	0.0757821	0.111829
GOMF_NADPLUS_NUCLEOTIDASE_CYCLIC_ADP_RIBOSE_GENERATING	5	Down	0.00147955	0.0309736	0.00582868	0.0110609
GOBP_NEGATIVE_REGULATION_OF_NON_CANONICAL_WNT_SIGNALING_PATHWAY	8	Down	0.00149612	0.0311841	6.16752e-06	2.20738e-05
GOBP_ICOSANOID_BIOSYNTHETIC_PROCESS	28	Up	0.00149623	0.0311841	1.50862e-06	6.19356e-06
GOBP_MEIOTIC_CELL_CYCLE	243	Down	0.00149847	0.0311841	6.86721e-13	2.94983e-11
GOCC_PRESYNAPTIC_ENDOSOME	7	Up	0.00150376	0.0312327	0.0319811	0.0514458
GOBP_REGULATION_OF_ORGAN_GROWTH	111	Down	0.00151069	0.0312905	8.63143e-11	1.27016e-09
GOBP_EMBRYONIC_MORPHOGENESIS	631	Down	0.00151365	0.0312905	2.15977e-16	1.25855e-13
GOBP_REGULATION_OF_METANEPHROS_DEVELOPMENT	3	Down	0.00151942	0.0312905	0.0715743	0.106333
GOBP_SIGNAL_TRANSDUCTION_INVOLVED_IN_REGULATION_OF_GENE_EXPRESSION	26	Down	0.00152053	0.0312905	2.14974e-07	1.09205e-06
GOBP_NEGATIVE_REGULATION_OF_ASTROCYTE_DIFFERENTIATION	17	Down	0.00152138	0.0312905	1.66054e-05	5.42258e-05
GOBP_COLUMNAR_CUBOIDAL_EPITHELIAL_CELL_DIFFERENTIATION	123	Down	0.00153047	0.0314163	1.53143e-10	2.0689e-09
GOBP_LUNG_SACCULE_DEVELOPMENT	13	Down	0.00153751	0.0314861	7.98556e-08	4.54699e-07
GOBP_POSITIVE_REGULATION_OF_CGMP_MEDIATED_SIGNALING	8	Down	0.00153984	0.0314861	0.00253057	0.00520674
GOBP_EPITHELIAL_CELL_FATE_COMMITMENT	17	Down	0.00154567	0.0315351	5.20457e-07	2.40006e-06
GOBP_ION_CHANNEL_MODULATING_G_PROTEIN_COUPLED_RECEPTOR_SIGNALING_PATHWAY	10	Down	0.00154821	0.0315351	9.47294e-05	0.000264415
GOBP_SECONDARY_HEART_FIELD_SPECIFICATION	10	Down	0.00155321	0.0315759	0.000102345	0.000282978
GOMF_RNA_POLYMERASE_II_INTRONIC_TRANSCRIPTION_REGULATORY_REGION_SEQUENCE_SPECIFIC_DNA_BINDING	11	Down	0.00156175	0.0316885	6.49973e-09	5.05742e-08
GOBP_SOMATIC_STEM_CELL_POPULATION_MAINTENANCE	80	Down	0.00157637	0.0319238	3.70529e-11	6.4941e-10
GOBP_NEGATIVE_REGULATION_OF_EPITHELIAL_CELL_PROLIFERATION_INVOLVED_IN_PROSTATE_GLAND_DEVELOPMENT	7	Up	0.00159577	0.0322498	0.00922501	0.0167787
GOBP_POSITIVE_REGULATION_OF_GAP_JUNCTION_ASSEMBLY	5	Down	0.00159858	0.0322498	0.163111	0.220724
GOBP_UROGENITAL_SYSTEM_DEVELOPMENT	60	Down	0.00161324	0.0324834	1.15314e-10	1.6244e-09
GOBP_RESPONSE_TO_TUMOR_CELL	28	Up	0.00161839	0.032525	9.72125e-06	3.33232e-05
GOBP_GAMMA_AMINOBUTYRIC_ACID_RECEPTOR_CLUSTERING	5	Down	0.0016303	0.032702	0.036547	0.0579861
GOBP_REGULATION_OF_PROTEIN_K48_LINKED_UBIQUITINATION	6	Up	0.00164341	0.0329012	0.563896	0.655105
GOMF_INTERLEUKIN_1_RECEPTOR_ACTIVITY	3	Down	0.00164646	0.0329012	0.0828293	0.121284
GOBP_MOTOR_NEURON_MIGRATION	15	Down	0.0016506	0.0329215	1.33432e-09	1.28336e-08
GOBP_CILIUM_MOVEMENT	151	Up	0.00165839	0.0330145	2.96367e-06	1.14123e-05
GOBP_CHONDROCYTE_DIFFERENTIATION	114	Down	0.00167313	0.0332452	2.84087e-12	9.26173e-11
GOBP_POSITIVE_REGULATION_OF_B_CELL_PROLIFERATION	33	Up	0.00168411	0.0333707	4.63415e-10	5.21268e-09
GOBP_RESPONSE_TO_IMMOBILIZATION_STRESS	6	Down	0.00168577	0.0333707	0.00059234	0.00139607
GOBP_EPITHELIAL_CELL_DIFFERENTIATION_INVOLVED_IN_KIDNEY_DEVELOPMENT	40	Down	0.00170671	0.0336703	2.31428e-10	2.88288e-09
GOBP_NEGATIVE_REGULATION_OF_CELL_FATE_COMMITMENT	11	Down	0.00170729	0.0336703	1.66589e-05	5.43837e-05
GOMF_NAD_BINDING	60	Up	0.00173231	0.0340728	6.54801e-07	2.94996e-06
GOBP_BLOOD_VESSEL_ENDOTHELIAL_CELL_DIFFERENTIATION	12	Down	0.00174006	0.0340728	0.000660537	0.00153679
GOBP_WNT_PROTEIN_SECRETION	5	Down	0.00174426	0.0340728	0.0885001	0.128653
GOBP_ANOIKIS	29	Down	0.00174622	0.0340728	5.75316e-10	6.25145e-09
GOBP_ACTIVATION_OF_MEIOSIS	6	Down	0.0017463	0.0340728	0.011027	0.019693
GOBP_REGULATION_OF_ICOSANOID_SECRETION	18	Up	0.00174707	0.0340728	3.67129e-06	1.3849e-05
GOBP_CARDIAC_VENTRICLE_FORMATION	7	Down	0.0017715	0.0344008	0.00457415	0.00888636
GOBP_NEGATIVE_REGULATION_OF_ICOSANOID_SECRETION	3	Up	0.00178062	0.0344008	0.323381	0.404348
GOBP_REGULATION_OF_OLIGODENDROCYTE_DIFFERENTIATION	50	Down	0.00178559	0.0344008	5.01387e-06	1.82734e-05
GOBP_NEGATIVE_REGULATION_OF_ANTIGEN_RECEPTOR_MEDIATED_SIGNALING_PATHWAY	21	Up	0.00178629	0.0344008	2.73003e-11	5.19e-10
GOBP_CONNECTIVE_TISSUE_REPLACEMENT	10	Down	0.00178798	0.0344008	0.00338485	0.00677034
GOBP_POSITIVE_REGULATION_OF_CD8_POSITIVE_ALPHA_BETA_T_CELL_ACTIVATION	3	Up	0.00178862	0.0344008	0.196621	0.260164
GOBP_POSITIVE_REGULATION_OF_CD8_POSITIVE_ALPHA_BETA_T_CELL_DIFFERENTIATION	3	Up	0.00178862	0.0344008	0.196621	0.260164
GOBP_REGULATION_OF_KIDNEY_SIZE	4	Down	0.00178998	0.0344008	0.00539074	0.0103021
GOBP_NEURON_FATE_DETERMINATION	11	Down	0.00180196	0.0345682	4.6627e-06	1.71296e-05
GOBP_NEPHRON_TUBULE_EPITHELIAL_CELL_DIFFERENTIATION	13	Down	0.00181595	0.0347733	8.97577e-09	6.63653e-08
GOBP_SPONGIOTROPHOBLAST_LAYER_DEVELOPMENTAL_GROWTH	4	Down	0.0018232	0.0348489	0.0323799	0.051991
GOBP_T_CELL_PROLIFERATION	166	Up	0.00183344	0.0349812	1.56531e-11	3.41231e-10
GOBP_RESPONSE_TO_RETINOIC_ACID	75	Down	0.00183722	0.0349901	3.83621e-14	3.94397e-12
GOBP_PROSTAGLANDIN_SECRETION	15	Up	0.00184529	0.0350214	4.4096e-06	1.63019e-05
GOBP_OLFACTORY_BULB_INTERNEURON_DEVELOPMENT	9	Down	0.0018455	0.0350214	1.61917e-05	5.29402e-05
GOBP_POSITIVE_REGULATION_OF_EPITHELIAL_CELL_DIFFERENTIATION	56	Down	0.00185679	0.0350793	1.80503e-10	2.37467e-09
GOBP_HINDBRAIN_DEVELOPMENT	165	Down	0.00185836	0.0350793	2.80073e-09	2.42217e-08
GOBP_OTIC_VESICLE_FORMATION	7	Down	0.00185853	0.0350793	0.0114178	0.0203117
GOBP_POSITIVE_REGULATION_OF_VASCULAR_ASSOCIATED_SMOOTH_MUSCLE_CELL_DIFFERENTIATION	5	Down	0.00187113	0.035254	0.00458047	0.008897
GOMF_COPPER_CHAPERONE_ACTIVITY	5	Up	0.00189546	0.0356488	0.0599727	0.0906291
GOBP_EMBRYONIC_DIGESTIVE_TRACT_MORPHOGENESIS	20	Down	0.00192873	0.0361676	9.02173e-08	5.05514e-07
GOBP_NEGATIVE_REGULATION_OF_INTRACELLULAR_TRANSPORT	52	Up	0.00193287	0.0361676	1.1158e-08	8.04703e-08
GOCC_RIBOSE_PHOSPHATE_DIPHOSPHOKINASE_COMPLEX	5	Down	0.00193458	0.0361676	0.0632758	0.0950895
GOBP_RESPONSE_TO_BMP	155	Down	0.00193676	0.0361676	1.44027e-11	3.2213e-10
GOBP_EPITHELIAL_TO_MESENCHYMAL_TRANSITION_INVOLVED_IN_ENDOCARDIAL_CUSHION_FORMATION	18	Down	0.00196026	0.0365418	0.000121769	0.000330366
GOBP_CARDIOBLAST_PROLIFERATION	12	Down	0.00198855	0.0370038	2.22576e-07	1.12525e-06
GOBP_WNT_SIGNALING_PATHWAY_PLANAR_CELL_POLARITY_PATHWAY	39	Down	0.00200209	0.0371283	6.57282e-10	7.01211e-09
[truncated: 9,983 more rows]
