# Supplementary material for: KAT6B overexpression rescues embryonic lethality in homozygous null KAT6A mice restoring vitality and normal lifespan
Source: Nat Commun. 2025 Feb 25;16:1958. doi: 10.1038/s41467-025-57155-4 (PMC11861323; doi:10.1038/s41467-025-57155-4)
Supplement: Supplementary file 5 — Supplementary Data 3 [file 41467_2025_57155_MOESM5_ESM.xlsx]

## Sheet: Read me
	SupplementaryTable 3 related to Figure 2: RNA-sequencing data of Kat6a–/–TgKat6b vs. Kat6a+/+Kat6b+/+ E9.5 embryos

## Sheet: DE genes
Symbol	description	logFC	AveExpr	t	P.Value	adj.P.Val	B
Rbpj	recombination signal binding protein for immunoglobulin kappa J region	0.46858	6.033	10.5342	5.20876e-10	3.80005e-06	12.3874
Nek3	NIMA (never in mitosis gene a)-related expressed kinase 3	-1.10262	3.25498	-10.0098	1.31918e-09	6.41608e-06	11.5987
Kat6b	K(lysine) acetyltransferase 6B	2.1212	6.62031	24.5279	4.49004e-11	6.55142e-07	11.5059
Hgsnat	heparan-alpha-glucosaminide N-acetyltransferase	0.612045	4.89102	9.17212	6.23381e-09	2.11918e-05	10.2564
Pou3f3	POU domain, class 3, transcription factor 3	-0.413401	6.19538	-8.99737	8.71434e-09	2.11918e-05	9.96319
COX3	cytochrome c oxidase subunit III	-0.440732	9.77343	-10.3987	2.08732e-08	4.35088e-05	9.0414
Ccdc80	coiled-coil domain containing 80	0.49581	4.75116	8.33028	3.24613e-08	5.92054e-05	8.80033
Wipi1	WD repeat domain, phosphoinositide interacting 1	-6.11376	2.09898	-17.282	7.65222e-09	2.11918e-05	8.68343
Irs1	insulin receptor substrate 1	-0.444599	6.2751	-8.40559	3.73011e-08	6.04734e-05	8.67352
Map2	microtubule-associated protein 2	-0.394481	5.78147	-7.66971	1.26496e-07	0.000184571	7.57988
Krt10	keratin 10	-0.708082	3.17272	-7.51934	1.73816e-07	0.000230559	7.29239
Dusp29	dual specificity phosphatase 29	3.01358	-0.845928	7.47065	1.92778e-07	0.000234402	7.19854
Krt18	keratin 18	0.368945	5.93596	7.38531	2.3132e-07	0.00025963	7.03314
Oc90	otoconin 90	-1.70645	0.545777	-7.01204	5.1924e-07	0.000541159	6.29629
Ccnd2	cyclin D2	-0.225047	9.52767	-6.97532	5.62792e-07	0.000547446	6.22263
Abca5	ATP-binding cassette, sub-family A (ABC1), member 5	-0.63466	3.47504	-6.89044	6.78407e-07	0.000618665	6.05158
Hoxc10	homeobox C10	0.422202	4.62792	6.84344	7.52654e-07	0.000645999	5.9564
Arrdc3	arrestin domain containing 3	-0.258063	6.3335	-6.47478	1.71663e-06	0.00138749	5.19832
Npr3	natriuretic peptide receptor 3	-0.436747	5.13769	-6.4561	1.81845e-06	0.00138749	5.14604
U2af1	U2 small nuclear ribonucleoprotein auxiliary factor (U2AF) 1	-0.390732	5.09094	-6.39274	2.06719e-06	0.00138749	5.02691
Aldh1a2	aldehyde dehydrogenase family 1, subfamily A2	-0.274355	6.11345	-6.37426	2.15579e-06	0.00138749	4.98816
Podxl	podocalyxin-like	0.255697	7.65061	6.36463	2.20349e-06	0.00138749	4.96796
Smim19	small integral membrane protein 19	-0.521821	3.72309	-6.35142	2.2707e-06	0.00138749	4.94021
Rps27a	ribosomal protein S27A	-0.340997	5.61303	-6.3492	2.28221e-06	0.00138749	4.93555
Arhgap29	Rho GTPase activating protein 29	0.24901	6.90133	6.30138	2.54488e-06	0.00146924	4.83491
Tle5	TLE family member 5, transcriptional modulator	-0.290171	6.25309	-6.28895	2.61807e-06	0.00146924	4.8087
Ntn1	netrin 1	-0.224422	7.24994	-6.19894	3.21675e-06	0.00173836	4.61825
Col4a5	collagen, type IV, alpha 5	0.270247	6.08958	6.11838	3.87099e-06	0.0020172	4.44685
F11r	F11 receptor	0.303695	5.58865	6.05947	4.43425e-06	0.00222571	4.32097
Rasl2-9	RAS-like, family 2, locus 9	-0.768365	2.21938	-6.03555	4.68627e-06	0.00222571	4.26972
Kcnn1	potassium intermediate/small conductance calcium-activated channel, subfamily N, member 1	-0.684966	3.08707	-6.03165	4.72874e-06	0.00222571	4.26136
Pitx2	paired-like homeodomain transcription factor 2	0.45846	4.0297	5.9821	5.30362e-06	0.00241828	4.15495
Itga3	integrin alpha 3	0.268289	6.3364	5.9529	5.67541e-06	0.00250939	4.09208
Pou3f2	POU domain, class 3, transcription factor 2	-0.289214	6.326	-5.93891	5.86277e-06	0.00251599	4.06194
Krt8	keratin 8	0.38308	5.7981	6.07177	7.04244e-06	0.00272804	3.92774
Prss35	protease, serine 35	0.962855	1.56536	5.87197	6.85092e-06	0.00272804	3.91731
Lipo2	lipase, member O2	-1.56878	0.430627	-5.87164	6.85632e-06	0.00272804	3.91658
Rnf150	ring finger protein 150	-0.539668	4.2463	-5.92455	7.29173e-06	0.00272804	3.87372
Bcam	basal cell adhesion molecule	0.196309	6.83214	5.84937	7.22166e-06	0.00272804	3.86835
Krt19	keratin 19	0.441861	4.0901	5.8328	7.50646e-06	0.00273817	3.83241
As3mt	arsenite methyltransferase	0.414585	4.63464	5.77415	8.60963e-06	0.00306398	3.70496
Bola2	bolA-like 2 (E. coli)	-0.382521	4.9351	-5.72852	9.58131e-06	0.00329772	3.60551
Cyct	cytochrome c, testis	2.66087	-1.95578	5.72246	9.71844e-06	0.00329772	3.59229
Pcbp2	poly(rC) binding protein 2	0.140601	9.25471	5.70332	1.0165e-05	0.00337084	3.5505
Dynlt1a	dynein light chain Tctex-type 1A	-0.922013	3.88423	-6.58311	1.31164e-05	0.00398712	3.46061
Skida1	SKI/DACH domain containing 1	-0.249423	5.99285	-5.65494	1.13892e-05	0.0036929	3.44467
Mmaa	methylmalonic aciduria (cobalamin deficiency) type A	-0.699192	2.99253	-5.63197	1.20223e-05	0.00381343	3.39431
Btbd17	BTB (POZ) domain containing 17	-0.424068	4.24932	-5.61833	1.24148e-05	0.00385415	3.36439
Islr2	immunoglobulin superfamily containing leucine-rich repeat 2	-0.764467	2.88164	-5.60927	1.48491e-05	0.00426498	3.21204
Cdkn1c	cyclin-dependent kinase inhibitor 1C (P57)	-0.199752	8.30206	-5.54771	1.46666e-05	0.00426498	3.20915
Dpf1	double PHD fingers 1	-0.400505	4.26766	-5.53306	1.51835e-05	0.00426498	3.17687
Col15a1	collagen, type XV, alpha 1	-0.359554	4.8959	-5.53261	1.51997e-05	0.00426498	3.17588
Hoxa10	homeobox A10	0.426607	4.09121	5.48007	1.7213e-05	0.00473878	3.05994
Soga3	SOGA family member 3	-0.367142	4.42615	-5.44564	1.86778e-05	0.00504681	2.9838
Cutc	cutC copper transporter	-0.551771	2.7446	-5.42716	1.95152e-05	0.0051772	2.94291
Dynlt1f	dynein light chain Tctex-type 1F	-0.336996	4.31754	-5.39705	2.09626e-05	0.00546188	2.87618
Nrip1	nuclear receptor interacting protein 1	-0.218366	6.7061	-5.38485	2.158e-05	0.00552411	2.8491
Mn1	meningioma 1	-0.278856	6.25057	-5.37625	2.29361e-05	0.00577002	2.79636
Usp40	ubiquitin specific peptidase 40	0.349239	5.79969	5.51485	2.38904e-05	0.00588608	2.79419
Ppp1cb	protein phosphatase 1 catalytic subunit beta	0.157532	8.51738	5.33664	2.42043e-05	0.00588608	2.74202
Fut10	fucosyltransferase 10	0.730336	4.77797	6.259	3.17698e-05	0.00735799	2.67819
Lum	lumican	0.424395	4.71225	5.357	2.659e-05	0.00630083	2.66901
Hes6	hairy and enhancer of split 6	-0.325719	5.33808	-5.29433	2.67735e-05	0.00630083	2.64787
Slc2a3	solute carrier family 2 (facilitated glucose transporter), member 3	0.424123	8.05538	6.44974	3.41687e-05	0.00767009	2.63745
Atp11a	ATPase, class VI, type 11A	0.230819	6.35614	5.20156	3.34197e-05	0.00761918	2.44085
Fgfbp3	fibroblast growth factor binding protein 3	-0.435705	4.6691	-5.28285	3.47193e-05	0.00767558	2.43024
Tbx15	T-box 15	-0.848795	1.79562	-5.16395	3.657e-05	0.00796408	2.35671
Dsc2	desmocollin 2	0.36205	4.25232	5.13725	3.8987e-05	0.00836558	2.29693
Vwa5a	von Willebrand factor A domain containing 5A	0.367473	4.0052	5.10861	4.17606e-05	0.00883085	2.23272
Limd2	LIM domain containing 2	0.225125	7.01173	5.09817	4.28206e-05	0.00892566	2.2093
Postn	periostin, osteoblast specific factor	1.28321	5.10301	6.85691	5.97059e-05	0.0101481	2.19981
Lrrn4	leucine rich repeat neuronal 4	0.484697	3.14611	5.06642	4.62146e-05	0.00946562	2.13802
Usp36	ubiquitin specific peptidase 36	0.185338	6.45827	5.062	4.67086e-05	0.00946562	2.12809
Krt15	keratin 15	1.5554	0.985523	5.37459	5.30058e-05	0.00992991	2.10372
Sparc	secreted acidic cysteine rich glycoprotein	0.179891	7.90633	5.03727	4.95703e-05	0.00980677	2.07251
Barhl1	BarH like homeobox 1	-0.907974	1.34918	-5.03588	4.97362e-05	0.00980677	2.06939
Ndufb8	NADH:ubiquinone oxidoreductase subunit B8	-0.371084	6.7285	-5.62605	5.90279e-05	0.0101481	2.06702
Sycp1	synaptonemal complex protein 1	-2.05058	0.933724	-5.75076	6.15805e-05	0.0103278	2.05432
Cyb5r3	cytochrome b5 reductase 3	0.159535	7.38543	5.01272	5.25863e-05	0.00992991	2.01731
Epop	elongin BC and polycomb repressive complex 2 associated protein	-0.242374	6.49956	-5.01028	5.28971e-05	0.00992991	2.0118
Foxc2	forkhead box C2	-0.223196	5.47165	-5.00301	5.3831e-05	0.00992991	1.99544
Sec61g	SEC61, gamma subunit	-0.888009	1.53452	-4.99851	5.44165e-05	0.00992991	1.98533
Hectd2	HECT domain E3 ubiquitin protein ligase 2	0.540078	2.65351	4.9983	5.4444e-05	0.00992991	1.98486
Aldh18a1	aldehyde dehydrogenase 18 family, member A1	-0.186349	7.03774	-4.9875	5.58787e-05	0.0100658	1.96055
Setd7	SET domain containing (lysine methyltransferase) 7	0.227721	6.9754	4.9929	5.7602e-05	0.0101481	1.93743
Arf3	ADP-ribosylation factor 3	0.147001	7.73459	4.96374	5.9172e-05	0.0101481	1.90701
Kirrel2	kirre like nephrin family adhesion molecule 2	-1.01009	0.811222	-4.95926	5.98133e-05	0.0101481	1.89694
Msx3	msh homeobox 3	-0.315944	4.66132	-4.93793	6.29703e-05	0.0104409	1.84885
Rbm25	RNA binding motif protein 25	0.153939	8.31661	4.90542	6.81077e-05	0.0111197	1.77552
Ecel1	endothelin converting enzyme-like 1	-0.99876	0.824096	-4.90251	6.85883e-05	0.0111197	1.76895
Psmc3ip	proteasome (prosome, macropain) 26S subunit, ATPase 3, interacting protein	0.331531	4.49206	4.87234	7.37713e-05	0.0117308	1.70083
Drap1	Dr1 associated protein 1 (negative cofactor 2 alpha)	-0.244546	6.36427	-4.87614	7.3966e-05	0.0117308	1.69988
Cldn6	claudin 6	0.34867	5.28576	4.94698	7.81333e-05	0.0121281	1.67692
Cald1	caldesmon 1	0.163073	8.02963	4.85039	7.77887e-05	0.0121281	1.65125
Tkfc	triokinase, FMN cyclase	-0.246737	5.4142	-4.83136	8.14519e-05	0.0125102	1.60822
Hapln1	hyaluronan and proteoglycan link protein 1	0.197404	7.149	4.80636	8.65282e-05	0.0131514	1.55168
Lama5	laminin, alpha 5	0.247202	7.041	4.93391	9.28488e-05	0.013485	1.5339
Myrf	myelin regulatory factor	0.234952	6.60576	4.81321	8.96447e-05	0.0133625	1.52544
Nxpe4	neurexophilin and PC-esterase domain family, member 4	0.570401	2.96028	4.79028	8.99587e-05	0.0133625	1.51532
Tcim	transcriptional and immune response regulator	-0.40994	3.83002	-4.78705	9.06648e-05	0.0133625	1.50801
Dnph1	2'-deoxynucleoside 5'-phosphate N-hydrolase 1	-0.238488	5.40305	-4.77502	9.33441e-05	0.013485	1.48077
Scg3	secretogranin III	-0.57547	3.25596	-4.79369	9.57643e-05	0.013699	1.46625
Pou3f4	POU domain, class 3, transcription factor 4	-0.309022	4.73537	-4.7602	9.67524e-05	0.013706	1.44723
Igfbp4	insulin-like growth factor binding protein 4	0.150803	8.81839	4.75284	9.84939e-05	0.0138153	1.43054
Adamts17	a disintegrin-like and metallopeptidase (reprolysin type) with thrombospondin type 1 motif, 17	0.481563	3.34961	4.74898	9.94182e-05	0.0138153	1.42181
Sox4	SRY (sex determining region Y)-box 4	-0.136228	8.512	-4.72734	0.000104768	0.0143018	1.37279
Sema3e	sema domain, immunoglobulin domain (Ig), short basic domain, secreted, (semaphorin) 3E	0.458387	2.92653	4.7269	0.000104879	0.0143018	1.3718
Hoxb3	homeobox B3	-0.177664	6.13577	-4.71522	0.00010789	0.0145392	1.34533
Tril	TLR4 interactor with leucine-rich repeats	-0.187714	6.6325	-4.71246	0.000108613	0.0145392	1.33908
Col1a1	collagen, type I, alpha 1	0.914949	7.56707	6.09377	0.000162281	0.0180751	1.30687
Sfxn2	sideroflexin 2	0.315721	4.58654	4.69363	0.000113685	0.0149203	1.2964
Mllt10	myeloid/lymphoid or mixed-lineage leukemia; translocated to, 10	0.193668	6.66939	4.69356	0.000113705	0.0149203	1.29623
Cgnl1	cingulin-like 1	0.204918	6.64965	4.68658	0.000115643	0.0149203	1.28042
Mest	mesoderm specific transcript	0.116229	10.9338	4.6854	0.000115975	0.0149203	1.27774
Tprkb	Tp53rk binding protein	0.257058	5.30467	4.68328	0.000116573	0.0149203	1.27293
Celf3	CUGBP, Elav-like family member 3	-0.468964	4.20031	-4.78635	0.000122335	0.0151271	1.26807
Efs	embryonal Fyn-associated substrate	-0.209704	6.22509	-4.67591	0.000118674	0.0150372	1.25622
Cyp26b1	cytochrome P450, family 26, subfamily b, polypeptide 1	-0.297028	5.13053	-4.67289	0.000119547	0.0150372	1.24937
Rps2	ribosomal protein S2	-0.27337	5.62074	-4.66411	0.000122118	0.0151271	1.22947
Gabra4	gamma-aminobutyric acid (GABA) A receptor, subunit alpha 4	0.659773	1.75566	4.65557	0.000124674	0.0152107	1.2101
Hmgn5	high-mobility group nucleosome binding domain 5	0.244345	6.03742	4.651	0.000126065	0.0152107	1.19972
Phf21b	PHD finger protein 21B	-0.242452	5.37356	-4.65075	0.000126139	0.0152107	1.19917
Fbxw7	F-box and WD-40 domain protein 7	0.229976	4.99662	4.64418	0.000128168	0.0153287	1.18424
Pmp22	peripheral myelin protein 22	0.481796	4.9938	5.03277	0.000154157	0.0173273	1.15419
Nefm	neurofilament, medium polypeptide	-0.38358	5.49053	-4.9058	0.000153363	0.0173273	1.12356
Steep1	STING1 ER exit protein 1	0.232192	5.5608	4.61063	0.000139034	0.0163617	1.10814
Ece1	endothelin converting enzyme 1	0.158429	7.38853	4.61059	0.000139048	0.0163617	1.10804
Ndufb1	NADH:ubiquinone oxidoreductase subunit B1	-0.433479	4.534	-4.72984	0.000154379	0.0173273	1.06505
Diaph3	diaphanous related formin 3	0.270073	5.29619	4.58475	0.000148048	0.0172814	1.04938
Robo3	roundabout guidance receptor 3	-0.866002	1.73398	-4.58872	0.000151761	0.0173273	1.03122
B3gnt7	UDP-GlcNAc:betaGal beta-1,3-N-acetylglucosaminyltransferase 7	0.461199	2.98716	4.57301	0.000152332	0.0173273	1.02271
ND1	NADH dehydrogenase subunit 1	-0.435136	10.8506	-5.74476	0.000229675	0.0227972	0.978123
Dynlt1b	dynein light chain Tctex-type 1B	-1.54853	3.90634	-5.75132	0.00023567	0.0230783	0.95831
Pde3b	phosphodiesterase 3B, cGMP-inhibited	-0.184555	6.34881	-4.52999	0.000169105	0.0186925	0.925022
Gse1	genetic suppressor element 1, coiled-coil protein	-0.183283	6.73314	-4.52085	0.000172903	0.0189686	0.904254
P3h3	prolyl 3-hydroxylase 3	-0.274266	5.07366	-4.51409	0.000175764	0.0191386	0.888904
Pax1	paired box 1	-0.309186	5.02411	-4.48464	0.000188802	0.020406	0.821993
Ccdc85a	coiled-coil domain containing 85A	-0.577177	1.8643	-4.48059	0.000190671	0.0204565	0.812784
Phlda2	pleckstrin homology like domain, family A, member 2	0.740919	1.33424	4.46766	0.000196759	0.0209556	0.783393
Ina	internexin neuronal intermediate filament protein, alpha	-0.331081	4.76707	-4.46343	0.000198791	0.0210185	0.773788
Endov	endonuclease V	-0.233865	5.22044	-4.44681	0.000206988	0.0216643	0.736008
Tti2	TELO2 interacting protein 2	0.289842	4.48981	4.44506	0.000207868	0.0216643	0.732044
ND5	NADH dehydrogenase subunit 5	-0.505713	10.0867	-5.56438	0.000304362	0.0259704	0.723007
Klf13	Kruppel-like factor 13	-0.19107	6.32145	-4.44021	0.000210331	0.0217655	0.721028
Dsg2	desmoglein 2	0.323649	4.57181	4.43082	0.000215189	0.0221114	0.69968
Gprc5c	G protein-coupled receptor, family C, group 5, member C	0.194932	5.90248	4.42506	0.000218225	0.0222539	0.686582
Sec31b	Sec31 homolog B (S. cerevisiae)	-0.864092	1.59825	-4.42961	0.000219625	0.0222539	0.683322
Nefl	neurofilament, light polypeptide	-0.356806	5.35965	-4.61745	0.000241002	0.0232972	0.677368
Gpx3	glutathione peroxidase 3	0.223332	6.6226	4.45281	0.000226748	0.0226608	0.667145
Crmp1	collapsin response mediator protein 1	-0.191854	6.52628	-4.41585	0.000223168	0.0224568	0.665643
ND3	NADH dehydrogenase subunit 3	-0.43742	6.86992	-5.16629	0.000310487	0.0260363	0.629099
Rpl29	ribosomal protein L29	-0.389534	4.17985	-4.39671	0.000235155	0.0230783	0.617648
Stmn3	stathmin-like 3	-0.520016	3.06484	-4.38241	0.000242067	0.0232972	0.589653
Trib3	tribbles pseudokinase 3	1.21139	1.27335	4.58885	0.000267393	0.0243846	0.586592
Hnrnpa3	heterogeneous nuclear ribonucleoprotein A3	0.124096	8.56241	4.37898	0.000244094	0.0232972	0.581855
Tspan12	tetraspanin 12	0.264245	5.0754	4.37865	0.000244293	0.0232972	0.581096
Gm15501	predicted pseudogene 15501	-0.163611	8.40658	-4.3766	0.00024895	0.0234917	0.565658
D430019H16Rik	RIKEN cDNA D430019H16 gene	-0.259204	5.31262	-4.36989	0.000249552	0.0234917	0.561185
Nabp1	nucleic acid binding protein 1	0.397098	3.60599	4.36396	0.000253175	0.0236799	0.547715
Rpl15	ribosomal protein L15	-0.16505	7.00981	-4.35714	0.000257408	0.0239225	0.532216
Dclk1	doublecortin-like kinase 1	-0.279376	5.04465	-4.35283	0.00026012	0.0240216	0.522421
Ppp1r10	protein phosphatase 1, regulatory subunit 10	-0.167154	6.8986	-4.34686	0.000263923	0.0242195	0.508855
Lypd6	LY6/PLAUR domain containing 6	0.402311	3.32992	4.33177	0.000273789	0.0248128	0.474554
Tbc1d9	TBC1 domain family, member 9	-0.307838	4.77251	-4.32307	0.000279646	0.0251298	0.454771
Myh3	myosin, heavy polypeptide 3, skeletal muscle, embryonic	-0.386446	3.99698	-4.32148	0.000280732	0.0251298	0.45115
Sephs1	selenophosphate synthetase 1	-0.127962	8.01376	-4.31853	0.000282753	0.0251564	0.444448
Tbc1d16	TBC1 domain family, member 16	-0.202284	7.74565	-4.41991	0.000303132	0.0259704	0.429592
Gm7429	predicted pseudogene 7429	-0.283651	4.63716	-4.30589	0.000291574	0.0257806	0.415741
Selenow	selenoprotein W	-0.181789	7.04593	-4.30321	0.000293484	0.0257806	0.40964
Hoxc9	homeobox C9	0.377428	3.72256	4.30099	0.000295069	0.0257806	0.404605
Ppm1f	protein phosphatase 1F (PP2C domain containing)	0.160337	6.5374	4.29553	0.000299017	0.0258494	0.392188
Synj2bp	synaptojanin 2 binding protein	0.219905	5.44448	4.295	0.000299401	0.0258494	0.390988
Cacna1a	calcium channel, voltage-dependent, P/Q type, alpha 1A subunit	0.486951	3.96392	4.42294	0.000325177	0.0271123	0.376468
Idh2	isocitrate dehydrogenase 2 (NADP+), mitochondrial	-0.149413	7.84798	-4.28258	0.000308582	0.0260363	0.362766
Kcnk10	potassium channel, subfamily K, member 10	-0.858821	1.17312	-4.28133	0.000309523	0.0260363	0.359922
Hdac4	histone deacetylase 4	0.19604	5.37679	4.25314	0.000331485	0.0273981	0.295878
Crabp2	cellular retinoic acid binding protein II	-0.149259	8.18876	-4.25206	0.00033236	0.0273981	0.293415
Snrpd2	small nuclear ribonucleoprotein D2	-0.332775	6.07126	-4.56384	0.000389826	0.0299033	0.285431
Adam9	a disintegrin and metallopeptidase domain 9 (meltrin gamma)	0.181806	5.85081	4.24784	0.000335789	0.0275253	0.283826
Ppp1r9b	protein phosphatase 1, regulatory subunit 9B	-0.150324	7.2143	-4.24046	0.00034187	0.0278231	0.267061
Mxd3	Max dimerization protein 3	-0.390566	3.14386	-4.23882	0.000343236	0.0278231	0.263336
Rps5	ribosomal protein S5	-0.182214	9.50272	-4.42855	0.000380058	0.0298141	0.25831
Acat1	acetyl-Coenzyme A acetyltransferase 1	-0.210474	4.95314	-4.23186	0.000349094	0.0281416	0.24753
Adam23	a disintegrin and metallopeptidase domain 23	-0.413424	3.33968	-4.22542	0.000354606	0.0284276	0.232896
Cd2ap	CD2-associated protein	0.168969	6.67664	4.22318	0.000356538	0.0284276	0.227821
COX2	cytochrome c oxidase subunit II	-0.568554	9.72137	-5.18803	0.000523986	0.0349109	0.221588
Fgfr3	fibroblast growth factor receptor 3	-0.234053	5.96861	-4.2223	0.000367436	0.0291372	0.204472
Plekhg3	pleckstrin homology domain containing, family G (with RhoGef domain) member 3	0.229972	4.86239	4.20449	0.00037312	0.0294281	0.185364
Slc43a3	solute carrier family 43, member 3	0.282326	5.73784	4.29705	0.000400587	0.0300574	0.168564
Psmb5	proteasome (prosome, macropain) subunit, beta type 5	-0.270883	5.72065	-4.26023	0.00039523	0.0300354	0.164267
Atp5e	ATP synthase, H+ transporting, mitochondrial F1 complex, epsilon subunit	-0.25628	6.0884	-4.28314	0.000401699	0.0300574	0.160983
Rpl14	ribosomal protein L14	-0.241256	7.44433	-4.43167	0.000434249	0.0315107	0.157027
Sema6c	sema domain, transmembrane domain (TM), and cytoplasmic domain, (semaphorin) 6C	-0.251532	4.57408	-4.19168	0.000384923	0.0299033	0.156279
Rnf122	ring finger protein 122	-0.177262	5.76363	-4.18951	0.000386957	0.0299033	0.151359
Ranbp10	RAN binding protein 10	0.180837	5.82906	4.18609	0.000390188	0.0299033	0.143594
Abca4	ATP-binding cassette, sub-family A (ABC1), member 4	0.435253	2.82797	4.18477	0.000391442	0.0299033	0.140598
Sec62	SEC62 homolog (S. cerevisiae)	0.148599	6.67633	4.17747	0.000398451	0.0300574	0.124026
Carmil1	capping protein regulator and myosin 1 linker 1	0.264392	4.63547	4.16628	0.000409441	0.0304803	0.0986226
Plk3	polo like kinase 3	-0.291096	4.41294	-4.16121	0.000414517	0.0307016	0.0871192
Gprin1	G protein-regulated inducer of neurite outgrowth 1	-0.326432	4.41158	-4.15862	0.000417135	0.0307395	0.08124
Zfp568	zinc finger protein 568	0.170299	7.42583	4.15041	0.000425537	0.0310498	0.0626221
Med21	mediator complex subunit 21	-0.263462	4.57793	-4.15035	0.000425602	0.0310498	0.0624803
Ftl1	ferritin light polypeptide 1	-0.185609	8.58383	-4.28032	0.000469615	0.0327854	0.0408375
Tle4	transducin-like enhancer of split 4	0.143088	6.51878	4.1402	0.000436239	0.0315107	0.0394361
Sinhcaf	SIN3-HDAC complex associated factor	0.151805	7.22453	4.13595	0.000440765	0.0316808	0.0298009
Efcc1	EF hand and coiled-coil domain containing 1	-0.620985	1.56211	-4.13092	0.000446183	0.0318257	0.0183954
Bmp2	bone morphogenetic protein 2	0.498383	2.67609	4.13004	0.000447144	0.0318257	0.0163888
Proser3	proline and serine rich 3	-0.399637	4.6758	-4.28879	0.000488699	0.0339553	0.0138407
Lonrf2	LON peptidase N-terminal domain and ring finger 2	-0.336652	4.14575	-4.12164	0.00045636	0.032324	-0.00265329
Lhx8	LIM homeobox protein 8	-0.782226	1.59022	-4.1146	0.000464236	0.032723	-0.0186236
Cdh3	cadherin 3	0.195287	6.04374	4.11116	0.000468139	0.0327854	-0.0264388
Cntn2	contactin 2	-0.433413	4.87825	-4.38729	0.000544887	0.0354931	-0.0322669
Akr1b3	aldo-keto reductase family 1, member B3 (aldose reductase)	-1.04463	4.09153	-4.88467	0.000693556	0.0413048	-0.0664264
Nme2	NME/NM23 nucleoside diphosphate kinase 2	-0.246872	7.17786	-4.32411	0.000557886	0.0360182	-0.0732961
Rpl32l	ribosomal protein L32-like	-0.249703	6.39518	-4.21985	0.000536989	0.0352937	-0.0846837
Cdx2	caudal type homeobox 2	0.41939	3.22498	4.08231	0.000502121	0.0346443	-0.0918302
Jun	jun proto-oncogene	-0.158371	6.12052	-4.08129	0.000503364	0.0346443	-0.0941378
Tcn2	transcobalamin 2	0.254435	4.62824	4.07487	0.000511286	0.0347117	-0.108706
Dnah7b	dynein, axonemal, heavy chain 7B	0.605487	2.29511	4.07372	0.000512715	0.0347117	-0.111311
Pla2r1	phospholipase A2 receptor 1	0.577504	1.95266	4.07252	0.000514207	0.0347117	-0.114021
Pmaip1	phorbol-12-myristate-13-acetate-induced protein 1	0.373916	2.98838	4.07136	0.000515665	0.0347117	-0.116664
Cks2	CDC28 protein kinase regulatory subunit 2	-0.204681	5.79384	-4.07055	0.000516671	0.0347117	-0.118481
Hoxa7	homeobox A7	0.300659	4.3243	4.069	0.000518618	0.0347117	-0.12199
Cobll1	Cobl-like 1	0.285295	4.10917	4.06073	0.000529148	0.0350945	-0.140742
Mpst	mercaptopyruvate sulfurtransferase	-0.270585	4.94665	-4.05672	0.00053433	0.0352779	-0.149834
Dtx4	deltex 4, E3 ubiquitin ligase	-0.221006	7.56682	-4.24328	0.000596333	0.0376671	-0.154572
Nsmaf	neutral sphingomyelinase (N-SMase) activation associated factor	0.154811	6.63424	4.0505	0.000542457	0.0354931	-0.163915
Gpm6b	glycoprotein m6b	-0.260545	4.81631	-4.04486	0.000549939	0.0356629	-0.176692
Arhgap1	Rho GTPase activating protein 1	0.134533	6.37945	4.03063	0.000569274	0.0365915	-0.208921
Npnt	nephronectin	0.212128	5.90327	4.02309	0.000579783	0.0371036	-0.225979
Tinagl1	tubulointerstitial nephritis antigen-like 1	0.33334	3.66355	4.0194	0.000585007	0.0372744	-0.234344
Mt2	metallothionein 2	-0.392012	3.87853	-4.0194	0.000593695	0.0376635	-0.245341
Rplp1	ribosomal protein, large, P1	-0.35242	9.38214	-4.71947	0.00083307	0.0456535	-0.250685
Cox17	cytochrome c oxidase assembly protein 17, copper chaperone	-0.28849	4.27707	-4.00771	0.00060184	0.0378511	-0.260797
Tfrc	transferrin receptor	0.198791	8.03743	4.16096	0.000664121	0.0400421	-0.268373
Tshr	thyroid stimulating hormone receptor	1.12765	-0.305406	4.00387	0.000607472	0.0380413	-0.269482
Tma7-ps	translational machinery associated 7 homolog (S. cerevisiae), pseudogene	-0.202181	6.17546	-4.00193	0.000610335	0.0380573	-0.273866
Lancl1	LanC (bacterial lantibiotic synthetase component C)-like 1	-0.199203	5.54998	-3.99548	0.00061997	0.0384936	-0.288469
Crlf1	cytokine receptor-like factor 1	-0.628389	1.94276	-3.99232	0.00062474	0.0386254	-0.295614
Grm2	glutamate receptor, metabotropic 2	-0.560018	1.73062	-3.98729	0.000632409	0.0389345	-0.306989
Meox1	mesenchyme homeobox 1	-0.153245	6.62143	-3.98351	0.000638232	0.0391279	-0.315532
B2m	beta-2 microglobulin	0.28346	4.6196	3.97461	0.00065216	0.0398145	-0.335655
Mfsd13a	major facilitator superfamily domain containing 13a	0.635926	3.28088	4.18465	0.000740072	0.0426814	-0.339882
Bche	butyrylcholinesterase	0.286086	4.57092	3.97234	0.000655765	0.0398678	-0.340794
Dab2	disabled 2, mitogen-responsive phosphoprotein	0.19962	6.13296	3.96842	0.000662025	0.0400421	-0.349648
Ebf1	early B cell factor 1	-0.300503	4.22302	-3.95923	0.000676952	0.0406477	-0.370429
Slc25a5	solute carrier family 25 (mitochondrial carrier, adenine nucleotide translocator), member 5	-0.131988	8.62854	-3.95398	0.000685632	0.0410002	-0.382302
Pebp1	phosphatidylethanolamine binding protein 1	-0.162773	7.97569	-3.97051	0.000707821	0.041813	-0.398244
Eif2ak2	eukaryotic translation initiation factor 2-alpha kinase 2	0.269089	4.85261	3.9441	0.000702249	0.0416525	-0.404618
Dynlt1c	dynein light chain Tctex-type 1C	-0.444399	3.5419	-3.96027	0.00072474	0.0422097	-0.420423
Rpl3	ribosomal protein L3	-0.227093	6.39777	-4.01488	0.000757377	0.0433009	-0.428352
Hmgb1	high mobility group box 1	0.164043	7.65143	3.94217	0.000728149	0.0422097	-0.432275
Adck5	aarF domain containing kinase 5	-0.263452	4.53413	-3.93171	0.000723651	0.0422097	-0.43259
Tmem168	transmembrane protein 168	0.230396	5.23199	3.92966	0.000727264	0.0422097	-0.437229
Srrm3	serine/arginine repetitive matrix 3	-0.74761	1.53202	-3.92868	0.000729001	0.0422097	-0.439452
Ttc38	tetratricopeptide repeat domain 38	-0.473478	2.42812	-3.91275	0.000757688	0.0433009	-0.475406
Chic1	cysteine-rich hydrophobic domain 1	0.299741	3.91003	3.91164	0.000759718	0.0433009	-0.477898
Ldhb	lactate dehydrogenase B	-0.281703	6.10925	-4.10365	0.000854693	0.0462985	-0.479948
Grhl2	grainyhead like transcription factor 2	0.335388	4.00006	3.90289	0.000776001	0.0440569	-0.497651
Snx5	sorting nexin 5	0.114781	8.75497	3.89544	0.000790142	0.0446859	-0.514469
Acadl	acyl-Coenzyme A dehydrogenase, long-chain	-0.35185	4.99124	-4.04235	0.000868322	0.0467516	-0.51748
Esrp1	epithelial splicing regulatory protein 1	0.264265	4.79195	3.89061	0.000799422	0.0447052	-0.525343
Snd1	staphylococcal nuclease and tudor domain containing 1	-0.112002	7.96886	-3.88968	0.000801225	0.0447052	-0.527441
Rras	related RAS viral (r-ras) oncogene	-0.381911	2.97921	-3.8886	0.000803333	0.0447052	-0.529888
Rpl18	ribosomal protein L18	-0.170575	7.28982	-3.89874	0.000808866	0.0447052	-0.530097
Siva1	SIVA1, apoptosis-inducing factor	-0.160808	6.01836	-3.88694	0.000806563	0.0447052	-0.533624
Ube2ql1	ubiquitin-conjugating enzyme E2Q family-like 1	-0.525391	2.33155	-3.88652	0.000807388	0.0447052	-0.534575
Rpl36	ribosomal protein L36	-0.296115	5.93291	-4.08173	0.000925614	0.0488033	-0.54804
Rpl22l1	ribosomal protein L22 like 1	-0.216637	5.67845	-3.87989	0.000820463	0.045175	-0.549534
ND4L	NADH dehydrogenase subunit 4L	-0.513477	6.57001	-4.54067	0.00115567	0.0546927	-0.550004
ATP8	ATP synthase F0 subunit 8	-0.72687	7.25384	-4.59803	0.00120991	0.0552474	-0.567487
Med29	mediator complex subunit 29	-0.241685	4.20925	-3.87147	0.000837356	0.0456535	-0.568509
Csnk2a1	casein kinase 2, alpha 1 polypeptide	-0.128086	7.41909	-3.87088	0.000838541	0.0456535	-0.569826
Nell2	NEL-like 2	-0.27856	5.3023	-3.91944	0.000873516	0.0468584	-0.57679
Sub1	SUB1 homolog, transcriptional regulator	-0.18126	7.85477	-3.9525	0.000905869	0.0480638	-0.588298
Bcl11b	B cell leukemia/lymphoma 11B	-0.599148	1.65502	-3.86202	0.000856734	0.0462985	-0.589808
Sh3pxd2a	SH3 and PX domains 2A	0.213946	7.22056	3.99633	0.000959625	0.0491943	-0.611089
Col5a2	collagen, type V, alpha 2	0.440686	6.88229	4.4525	0.00122301	0.0552474	-0.619672
Rnf113a2	ring finger protein 113A2	-0.286086	3.76295	-3.84873	0.000884719	0.0472855	-0.619726
Stmn2	stathmin-like 2	-0.370316	4.60529	-3.96194	0.000955578	0.0491943	-0.623228
Clu	clusterin	0.319247	3.67075	3.84434	0.000894169	0.0476161	-0.629615
Tubb3	tubulin, beta 3 class III	-0.361508	6.78016	-4.30141	0.00120809	0.0552474	-0.661054
Cox6b1	cytochrome c oxidase, subunit 6B1	-0.196637	6.66997	-3.86727	0.000948548	0.0491943	-0.661612
Tagln3	transgelin 3	-0.298582	4.60358	-3.8296	0.000929	0.0488033	-0.664659
Nr0b1	nuclear receptor subfamily 0, group B, member 1	-0.842908	0.235589	-3.82817	0.000929842	0.0488033	-0.666019
Adcyap1r1	adenylate cyclase activating polypeptide 1 receptor 1	-0.381858	5.17319	-4.07091	0.00109422	0.0532193	-0.675804
Rps21	ribosomal protein S21	-0.374286	7.51176	-4.37675	0.00128395	0.05677	-0.680476
Epha3	Eph receptor A3	-0.244362	4.50862	-3.82011	0.000948131	0.0491943	-0.684142
Pheta1	PH domain containing endocytic trafficking adaptor 1	-0.16608	5.48791	-3.81932	0.000949942	0.0491943	-0.685918
Pls3	plastin 3 (T-isoform)	0.143256	6.87125	3.81613	0.000957307	0.0491943	-0.693103
Cdh5	cadherin 5	0.158415	6.67777	3.81458	0.000960891	0.0491943	-0.696579
ND2	NADH dehydrogenase subunit 2	-0.374506	10.0003	-4.47121	0.00137833	0.0588144	-0.702853
Epas1	endothelial PAS domain protein 1	0.25139	4.53808	3.80205	0.000990439	0.0505297	-0.724754
Bcar1	breast cancer anti-estrogen resistance 1	0.116761	6.90494	3.79885	0.000998123	0.0507443	-0.731942
Tomm7	translocase of outer mitochondrial membrane 7	-0.30609	5.91289	-4.02599	0.00115276	0.0546927	-0.732744
Bex2	brain expressed X-linked 2	-0.212171	6.2609	-3.83388	0.00103443	0.0520464	-0.740691
Atp6v1e1	ATPase, H+ transporting, lysosomal V1 subunit E1	-0.166731	5.86968	-3.79186	0.00101514	0.0514301	-0.747662
Tmem231	transmembrane protein 231	-0.279249	4.45507	-3.78176	0.00104022	0.0520464	-0.770357
Tpm4	tropomyosin 4	0.112785	8.86918	3.78125	0.00104149	0.0520464	-0.771496
Spsb4	splA/ryanodine receptor domain and SOCS box containing 4	-0.140635	6.60841	-3.78122	0.00104157	0.0520464	-0.771567
Cacna1g	calcium channel, voltage-dependent, T type, alpha 1G subunit	-0.211153	5.44471	-3.77654	0.0010534	0.0524579	-0.782068
Pgm5	phosphoglucomutase 5	-0.291521	4.92468	-3.80436	0.00108766	0.0532193	-0.791398
Maneal	mannosidase, endo-alpha-like	-0.391544	2.94481	-3.77165	0.00106591	0.0529005	-0.793049
Tpt1	tumor protein, translationally-controlled 1	-0.117871	8.88615	-3.76927	0.00107206	0.0530253	-0.798397
Hdlbp	high density lipoprotein (HDL) binding protein	0.106386	9.33998	3.76532	0.00108235	0.0531842	-0.807271
Stard8	START domain containing 8	0.229116	5.44248	3.76523	0.00108256	0.0531842	-0.80746
Inhca	inhibitor of carbonic anhydrase	0.680771	1.5162	3.76175	0.00109171	0.0532193	-0.815277
Trim29	tripartite motif-containing 29	0.586802	1.64507	3.75714	0.00110391	0.0535123	-0.825614
Lsr	lipolysis stimulated lipoprotein receptor	0.17914	5.45857	3.75476	0.00111028	0.0536426	-0.830958
Sfrp2	secreted frizzled-related protein 2	-0.155584	6.94587	-3.74957	0.00112428	0.0541399	-0.842607
Gtf2a1	general transcription factor II A, 1	-0.26731	5.94276	-3.89023	0.00123574	0.0554792	-0.843031
Adamts9	a disintegrin-like and metallopeptidase (reprolysin type) with thrombospondin type 1 motif, 9	0.222146	5.61651	3.74725	0.00113361	0.0544098	-0.849729
Erlin1	ER lipid raft associated 1	0.182902	5.31458	3.74389	0.00113979	0.0545267	-0.855338
Cpe	carboxypeptidase E	-0.163048	5.86914	-3.73941	0.00115216	0.0546927	-0.865375
Dynlt2b	dynein light chain Tctex-type 2B	-0.37275	3.48623	-3.73723	0.00115825	0.0546927	-0.870272
Rpl37a	ribosomal protein L37a	-0.23132	5.6016	-3.74961	0.00117469	0.0549316	-0.874113
Arhgap10	Rho GTPase activating protein 10	0.176078	5.47221	3.73365	0.00116828	0.0549316	-0.878283
Oaz1	ornithine decarboxylase antizyme 1	-0.238735	6.84355	-3.91865	0.00132523	0.0578935	-0.880768
Fign	fidgetin	-0.209067	5.42454	-3.73078	0.00117641	0.0549316	-0.884724
Peli3	pellino 3	0.444976	3.04412	3.72881	0.00118201	0.0549316	-0.889138
Apex2	apurinic/apyrimidinic endonuclease 2	0.245151	4.24705	3.72836	0.0011833	0.0549316	-0.89015
Pycr1	pyrroline-5-carboxylate reductase 1	-0.31172	4.16133	-3.72745	0.0011859	0.0549316	-0.892192
Col3a1	collagen, type III, alpha 1	0.174995	9.20836	3.89823	0.0013398	0.0582537	-0.897842
Ccn4	cellular communication network factor 4	0.407904	3.07688	3.71956	0.00120866	0.0552474	-0.909857
Wnt7b	wingless-type MMTV integration site family, member 7B	-0.251756	4.59452	-3.7183	0.00121235	0.0552474	-0.912686
Sh3kbp1	SH3-domain kinase binding protein 1	0.214186	4.89421	3.71705	0.00121599	0.0552474	-0.915475
Ripk4	receptor-interacting serine-threonine kinase 4	0.36565	2.94469	3.71561	0.00122022	0.0552474	-0.9187
Ikbip	IKBKB interacting protein	0.212576	4.53052	3.71548	0.00122061	0.0552474	-0.918996
Sox11	SRY (sex determining region Y)-box 11	-0.116927	9.1369	-3.71318	0.0012274	0.0552748	-0.92415
Agap1	ArfGAP with GTPase domain, ankyrin repeat and PH domain 1	-0.156659	6.47426	-3.70601	0.00124879	0.0558693	-0.940198
Mapk13	mitogen-activated protein kinase 13	0.369078	2.9918	3.70492	0.00125209	0.0558693	-0.942647
Ptx3	pentraxin related gene	-0.418147	3.57769	-3.72965	0.0012758	0.0565811	-0.943398
Ube2s	ubiquitin-conjugating enzyme E2S	-0.292814	5.98484	-3.90926	0.00146145	0.0602375	-0.955586
Tbx1	T-box 1	-0.269789	4.1976	-3.69889	0.0012704	0.0565135	-0.956131
Col26a1	collagen, type XXVI, alpha 1	-0.152771	7.00225	-3.68985	0.00129838	0.0571003	-0.976359
Utp14b	UTP14B small subunit processome component	0.32815	3.91096	3.68957	0.00129925	0.0571003	-0.97698
Zfp324	zinc finger protein 324	-0.287211	4.12775	-3.68312	0.00131957	0.0578192	-0.99139
Rplp2	ribosomal protein, large P2	-0.399438	6.23802	-4.11908	0.00173849	0.0669294	-0.994628
Lrrn1	leucine rich repeat protein 1, neuronal	-0.198088	6.38618	-3.70832	0.00136653	0.0588144	-1.0033
Fam181b	family with sequence similarity 181, member B	-0.175755	5.40632	-3.67629	0.00134146	0.0582537	-1.00667
Prickle3	prickle planar cell polarity protein 3	0.505571	2.02917	3.67255	0.0013536	0.0586063	-1.01503
Sst	somatostatin	-0.567904	2.06077	-3.66625	0.00137426	0.0588144	-1.02909
Spint1	serine protease inhibitor, Kunitz type 1	0.353895	3.61104	3.66546	0.00137687	0.0588144	-1.03085
Dnaja1	DnaJ heat shock protein family (Hsp40) member A1	-0.128628	7.28292	-3.66496	0.00137856	0.0588144	-1.03199
Psma5	proteasome subunit alpha 5	-0.208107	5.0313	-3.66233	0.0013873	0.0588618	-1.03786
Mcoln3	mucolipin 3	0.316408	3.65685	3.6622	0.00138774	0.0588618	-1.03815
Zfp428	zinc finger protein 428	-0.225515	5.45089	-3.66083	0.0013923	0.058884	-1.04119
Ephb2	Eph receptor B2	-0.151682	6.93495	-3.65849	0.00140017	0.0590458	-1.04643
B230219D22Rik	RIKEN cDNA B230219D22 gene	0.139908	7.69164	3.65087	0.00142608	0.0597415	-1.06344
Ndufa12	NADH:ubiquinone oxidoreductase subunit A12	-0.264335	4.60539	-3.65059	0.00142704	0.0597415	-1.06407
Haus8	4HAUS augmin-like complex, subunit 8	-0.172396	5.26977	-3.64921	0.00143177	0.0597415	-1.06714
Ndufa13	NADH:ubiquinone oxidoreductase subunit A13	-0.232998	5.54217	-3.66743	0.00145183	0.0601807	-1.06743
Ttc9c	tetratricopeptide repeat domain 9C	0.384832	6.67271	4.10394	0.00191459	0.0695882	-1.0702
Tmppe	transmembrane protein with metallophosphoesterase domain	0.229131	4.34975	3.64772	0.0014369	0.0597415	-1.07046
Laptm5	lysosomal-associated protein transmembrane 5	0.443051	2.75783	3.64766	0.00143714	0.0597415	-1.07061
0610010K14Rik	RIKEN cDNA 0610010K14 gene	-0.174781	5.57102	-3.64214	0.00145632	0.0601958	-1.08291
ND4	NADH dehydrogenase subunit 4	-0.495131	9.71703	-4.22976	0.00208102	0.0722269	-1.08472
Insm1	insulinoma-associated 1	-0.257695	4.31475	-3.63495	0.0014817	0.0608991	-1.09895
Col9a1	collagen, type IX, alpha 1	-0.183588	5.80102	-3.63379	0.00148585	0.0608991	-1.10154
Steap2	six transmembrane epithelial antigen of prostate 2	0.270877	3.90792	3.6311	0.0014955	0.0611228	-1.10754
Mylpf	myosin light chain, phosphorylatable, fast skeletal muscle	-0.454281	2.50027	-3.62812	0.00150626	0.061379	-1.11419
Ppfibp1	PTPRF interacting protein, binding protein 1 (liprin beta 1)	0.155417	6.80543	3.62703	0.00151018	0.061379	-1.11661
Luc7l3	LUC7-like 3 (S. cerevisiae)	0.166199	7.64215	3.67349	0.00156805	0.0630288	-1.1188
Fhl1	four and a half LIM domains 1	0.117437	7.16557	3.61481	0.0015552	0.0629695	-1.14385
Cotl1	coactosin-like 1 (Dictyostelium)	-0.131044	7.50245	-3.61407	0.00155795	0.0629695	-1.14549
Wls	wntless WNT ligand secretion mediator	0.115808	7.49644	3.61258	0.00156353	0.0630205	-1.1488
Socs7	suppressor of cytokine signaling 7	0.156051	6.15035	3.60916	0.00157644	0.0630846	-1.15643
Zrsr2	zinc finger (CCCH type), RNA binding motif and serine/arginine rich 2	0.162564	6.01722	3.60872	0.00157809	0.0630846	-1.1574
Angpt2	angiopoietin 2	0.495591	1.86964	3.60646	0.0015867	0.0632555	-1.16244
Iqgap1	IQ motif containing GTPase activating protein 1	0.148025	6.92957	3.59729	0.00162199	0.0643404	-1.18284
Creb3l1	cAMP responsive element binding protein 3-like 1	0.480027	2.32744	3.5971	0.00162273	0.0643404	-1.18326
Fabp5	fatty acid binding protein 5, epidermal	-0.307995	5.93408	-3.82783	0.00192335	0.0696367	-1.18861
Rbpms	RNA binding protein gene with multiple splicing	0.154221	6.37495	3.59315	0.0016382	0.0647778	-1.19206
Ndufab1	NADH:ubiquinone oxidoreductase subunit AB1	-0.227888	4.42016	-3.59119	0.00164593	0.0649075	-1.19642
Fbl	fibrillarin	-0.515132	6.31327	-4.11072	0.00230914	0.0753752	-1.20246
Cox8a	cytochrome c oxidase subunit 8A	-0.162106	6.95102	-3.59065	0.00165953	0.0652567	-1.20248
Arhgef3	Rho guanine nucleotide exchange factor (GEF) 3	0.392224	3.14033	3.5867	0.00166373	0.0652567	-1.20639
Nes	nestin	-0.158937	8.74297	-3.6804	0.0017942	0.0679209	-1.21032
Rhbdl3	rhomboid like 3	-0.378427	4.17328	-3.66094	0.00177346	0.0676587	-1.21205
Scamp2	secretory carrier membrane protein 2	0.188024	5.18406	3.58285	0.00167919	0.0656867	-1.21497
Igdcc3	immunoglobulin superfamily, DCC subclass, member 3	-0.121919	9.61256	-3.59512	0.00169577	0.0660729	-1.21521
Grb10	growth factor receptor bound protein 10	-0.091283	10.8973	-3.57756	0.00170062	0.0660729	-1.22672
Zfp944	zinc finger protein 944	0.297152	3.74866	3.57706	0.00170265	0.0660729	-1.22783
Map6	microtubule-associated protein 6	-0.241811	4.48442	-3.57566	0.00170837	0.0661191	-1.23094
Tpm1	tropomyosin 1, alpha	0.137815	8.89044	3.60481	0.00176092	0.0676148	-1.23642
Zmpste24	zinc metallopeptidase, STE24	0.142302	5.92159	3.57306	0.00171906	0.0663566	-1.23671
H1f0	H1.0 linker histone	-0.192698	8.65765	-3.77497	0.00199098	0.071324	-1.23754
ATP6	ATP synthase F0 subunit 6	-0.359943	9.78759	-4.10264	0.00242221	0.0777045	-1.2397
Cdo1	cysteine dioxygenase 1, cytosolic	-0.286084	3.82745	-3.56034	0.0017723	0.0676587	-1.26497
Lamc2	laminin, gamma 2	0.298412	3.30698	3.55948	0.00177598	0.0676587	-1.26689
Pcdh17	protocadherin 17	-0.339089	3.72312	-3.55632	0.00178948	0.0679209	-1.27391
Abcc5	ATP-binding cassette, sub-family C (CFTR/MRP), member 5	0.136544	6.08447	3.55461	0.00179682	0.0679209	-1.2777
Hprt	hypoxanthine guanine phosphoribosyl transferase	1.3314	4.70387	4.09803	0.00255225	0.0787793	-1.27878
Hsd17b7	hydroxysteroid (17-beta) dehydrogenase 7	-0.329633	5.46567	-3.75545	0.00209573	0.0722269	-1.28287
Fbxo33	F-box protein 33	0.236544	4.64109	3.55154	0.00181008	0.0682451	-1.28451
Kitl	kit ligand	0.158594	5.98364	3.55043	0.00181489	0.0682499	-1.28697
Prdx2	peroxiredoxin 2	-0.119133	8.81867	-3.54936	0.00181956	0.0682499	-1.28935
Timp2	tissue inhibitor of metalloproteinase 2	0.157453	5.85632	3.54379	0.00184399	0.068829	-1.3017
Tmem101	transmembrane protein 101	0.17969	4.90504	3.54354	0.0018451	0.068829	-1.30226
Tbx20	T-box 20	0.361094	4.92834	3.71605	0.00209884	0.0722269	-1.30282
Rpl35	ribosomal protein L35	-0.517853	5.20228	-3.95369	0.00244441	0.0777045	-1.30424
Grb7	growth factor receptor bound protein 7	0.236978	4.01005	3.54262	0.00184915	0.068829	-1.30429
Zfp637	zinc finger protein 637	-0.222667	4.40866	-3.54132	0.00185491	0.0688676	-1.30717
Hexdc	hexosaminidase (glycosyl hydrolase family 20, catalytic domain) containing	0.318304	4.43135	3.57169	0.00190638	0.0695882	-1.30961
Gcat	glycine C-acetyltransferase (2-amino-3-ketobutyrate-coenzyme A ligase)	-0.206961	5.32439	-3.53931	0.00186388	0.069025	-1.31164
Ncl	nucleolin	0.113139	11.209	3.58853	0.00194103	0.070103	-1.31311
Rundc3a	RUN domain containing 3A	-0.402251	3.24849	-3.53717	0.00187345	0.0691718	-1.31638
Smg5	SMG5 nonsense mediated mRNA decay factor	0.104662	7.69085	3.53615	0.00187804	0.0691718	-1.31865
Elavl4	ELAV like RNA binding protein 4	-0.235928	5.12448	-3.53525	0.00188207	0.0691718	-1.32063
Otud6b	OTU domain containing 6B	0.149129	6.66771	3.52965	0.00190748	0.0695882	-1.33305
Psmb2	proteasome (prosome, macropain) subunit, beta type 2	-0.114525	6.91589	-3.52948	0.00190823	0.0695882	-1.33341
Kpna2	karyopherin (importin) alpha 2	-0.247745	5.50681	-3.58122	0.00199965	0.071324	-1.33772
Fam131b	family with sequence similarity 131, member B	-0.303427	3.65315	-3.52752	0.00191724	0.0695882	-1.33778
Timm10	translocase of inner mitochondrial membrane 10	-0.260069	4.33021	-3.51857	0.00195873	0.0705674	-1.35759
Manf	mesencephalic astrocyte-derived neurotrophic factor	-0.185944	6.72392	-3.56116	0.00204667	0.0720873	-1.36464
Snn	stannin	-0.116646	7.24886	-3.51097	0.00199466	0.071324	-1.37442
Slc1a2	solute carrier family 1 (glial high affinity glutamate transporter), member 2	-0.352448	3.72322	-3.51044	0.00199716	0.071324	-1.37558
Nid2	nidogen 2	0.132404	7.26558	3.50898	0.00200417	0.071324	-1.37882
Dpysl4	dihydropyrimidinase-like 4	-0.198541	5.82371	-3.50722	0.00202539	0.0719039	-1.38708
T	brachyury, T-box transcription factor T	0.343629	4.00571	3.52075	0.00205193	0.0720873	-1.38853
Pkd2l1	polycystic kidney disease 2-like 1	-1.51647	-0.355089	-3.58913	0.00217371	0.0737119	-1.39148
Tmem121	transmembrane protein 121	-0.274259	3.82779	-3.50209	0.00203747	0.0720873	-1.39407
Hsd17b8	hydroxysteroid 17-beta dehydrogenase 8	-0.186541	5.26443	-3.50003	0.00204751	0.0720873	-1.39862
Taf7	TATA-box binding protein associated factor 7	0.18597	5.63236	3.49845	0.00205526	0.0720873	-1.40212
Anp32b	acidic (leucine-rich) nuclear phosphoprotein 32 family, member B	0.106573	9.4285	3.49719	0.00206142	0.07213	-1.40488
Dap	death-associated protein	0.190542	5.09807	3.49314	0.0020815	0.0722269	-1.41385
Cubn	cubilin (intrinsic factor-cobalamin receptor)	0.825778	0.734107	3.49198	0.00208728	0.0722269	-1.41642
Slc35a1	solute carrier family 35 (CMP-sialic acid transporter), member 1	0.191147	5.61518	3.49142	0.00209006	0.0722269	-1.41765
Tusc1	tumor suppressor candidate 1	-0.612709	2.39862	-3.5484	0.00218942	0.0737119	-1.4182
Socs4	suppressor of cytokine signaling 4	0.151856	6.03717	3.49089	0.00209273	0.0722269	-1.41883
Col25a1	collagen, type XXV, alpha 1	-0.394798	3.0869	-3.48685	0.00211299	0.0725427	-1.42774
Snapin	SNAP-associated protein	0.192243	4.82118	3.48351	0.00212994	0.0729529	-1.43513
Aste1	asteroid homolog 1	0.362979	3.32146	3.4823	0.00213611	0.0729577	-1.43781
Bola1	bolA-like 1 (E. coli)	-0.284088	3.9265	-3.48152	0.00214008	0.0729577	-1.43953
Brsk2	BR serine/threonine kinase 2	-0.276362	4.72349	-3.49389	0.00218286	0.0737119	-1.44615
Selenok	selenoprotein K	-0.208311	5.12453	-3.47747	0.00216086	0.0734943	-1.44846
BC034090	cDNA sequence BC034090	-0.267582	4.33333	-3.47341	0.0021819	0.0737119	-1.45743
Fth1	ferritin heavy polypeptide 1	-0.14072	8.54606	-3.50633	0.0022553	0.0742516	-1.46167
Pcna	proliferating cell nuclear antigen	-0.13068	8.15282	-3.47107	0.00219414	0.0737119	-1.4626
Sgk1	serum/glucocorticoid regulated kinase 1	0.263233	3.9221	3.47005	0.0021995	0.0737119	-1.46485
Cd44	CD44 antigen	0.318533	3.58048	3.46945	0.00220262	0.0737119	-1.46616
Gon4l	gon-4-like (C.elegans)	0.147675	6.95092	3.46342	0.00223455	0.0742516	-1.47947
Snrpd3	small nuclear ribonucleoprotein D3	-0.137159	7.48643	-3.46336	0.00223485	0.0742516	-1.4796
Bnip3l	BCL2/adenovirus E1B interacting protein 3-like	0.151828	7.32567	3.47263	0.00225436	0.0742516	-1.48028
Dis3l2	DIS3 like 3'-5' exoribonuclease 2	-0.176509	5.36551	-3.46283	0.00223772	0.0742516	-1.48078
4930563E22Rik	RIKEN cDNA 4930563E22 gene	0.900801	0.529115	3.46071	0.00224902	0.0742516	-1.48544
Pgm2	phosphoglucomutase 2	-0.208839	4.97593	-3.45923	0.00225701	0.0742516	-1.48872
Prdm16	PR domain containing 16	-0.253594	4.00338	-3.45805	0.00226334	0.0742516	-1.49131
Tmprss2	transmembrane protease, serine 2	0.575284	1.92828	3.45783	0.00226455	0.0742516	-1.4918
Bloc1s6	biogenesis of lysosomal organelles complex-1, subunit 6, pallidin	0.129451	6.25903	3.45391	0.0022858	0.0747804	-1.50043
Etl4	enhancer trap locus 4	0.21291	5.6884	3.46385	0.00235676	0.0765868	-1.51567
Ankrd45	ankyrin repeat domain 45	0.350205	2.94337	3.44556	0.00233178	0.0759441	-1.51884
Nr1h5	nuclear receptor subfamily 1, group H, member 5	1.63543	3.5748	3.92769	0.00330742	0.0895335	-1.52751
Smarca1	SWI/SNF related, matrix associated, actin dependent regulator of chromatin, subfamily a, member 1	0.224857	5.6313	3.47212	0.00243559	0.0777045	-1.53348
Epha8	Eph receptor A8	-0.457541	2.33191	-3.43666	0.00238175	0.0772269	-1.53844
Btk	Bruton agammaglobulinemia tyrosine kinase	0.99225	-0.362922	3.43509	0.00239068	0.0773445	-1.54189
Zfyve28	zinc finger, FYVE domain containing 28	-0.545063	1.91995	-3.43392	0.00239737	0.0773896	-1.54448
Barhl2	BarH like homeobox 2	-0.569742	1.67016	-3.43222	0.00240707	0.0775312	-1.54821
Hand2	heart and neural crest derivatives expressed 2	0.242442	5.2575	3.45458	0.00247149	0.0777614	-1.55338
Bcorl1	BCL6 co-repressor-like 1	0.198509	5.39757	3.42764	0.00243348	0.0777045	-1.55829
Itgal	integrin alpha L	0.786949	0.0308283	3.42707	0.00243682	0.0777045	-1.55956
Itgb1	integrin beta 1 (fibronectin receptor beta)	0.0895433	8.57124	3.42586	0.00244384	0.0777045	-1.56221
H2bc21	H2B clustered histone 21	-0.378738	2.88458	-3.42406	0.00245433	0.0777614	-1.56617
Rps27l	ribosomal protein S27-like	-0.22602	6.34482	-3.53664	0.00270192	0.081564	-1.56909
Atg13	autophagy related 13	0.160042	5.44647	3.42198	0.00246649	0.0777614	-1.57073
Anapc13	anaphase promoting complex subunit 13	-0.300036	4.22775	-3.42346	0.00247284	0.0777614	-1.57163
Polr2f	polymerase (RNA) II (DNA directed) polypeptide F	-0.187717	5.71263	-3.42117	0.00247125	0.0777614	-1.57252
Mtf2	metal response element binding transcription factor 2	0.119602	7.21937	3.41855	0.00248673	0.0779398	-1.57828
Sccpdh	saccharopine dehydrogenase (putative)	0.170757	5.30015	3.41813	0.0024892	0.0779398	-1.5792
Crabp1	cellular retinoic acid binding protein I	-0.238223	8.32194	-3.70586	0.00311628	0.0870566	-1.58249
Ttc12	tetratricopeptide repeat domain 12	0.390418	2.75431	3.41601	0.00250181	0.0780555	-1.58387
A3galt2	alpha 1,3-galactosyltransferase 2 (isoglobotriaosylceramide synthase)	-0.86555	-0.17189	-3.41496	0.00250804	0.0780555	-1.58617
Nrp1	neuropilin 1	0.154098	6.39607	3.41481	0.00250895	0.0780555	-1.5865
Nkx6-2	NK6 homeobox 2	-0.428966	3.08898	-3.42094	0.00252299	0.0783256	-1.58673
Prpsap2	phosphoribosyl pyrophosphate synthetase-associated protein 2	-0.18181	4.94589	-3.40816	0.00254894	0.0787793	-1.6011
Atxn2	ataxin 2	0.129596	6.87689	3.40736	0.00255381	0.0787793	-1.60286
Itga4	integrin alpha 4	-0.272424	4.5392	-3.40839	0.00255954	0.0787897	-1.60379
Smarcd1	SWI/SNF related, matrix associated, actin dependent regulator of chromatin, subfamily d, member 1	0.101951	7.95564	3.40462	0.00257054	0.0788238	-1.6089
Sft2d2	SFT2 domain containing 2	0.172523	5.17434	3.40447	0.00257146	0.0788238	-1.60922
Ccnd1	cyclin D1	-0.138267	7.5517	-3.40328	0.00257873	0.078881	-1.61183
Arhgef10	Rho guanine nucleotide exchange factor (GEF) 10	-0.175799	5.45722	-3.40044	0.0025962	0.0792494	-1.61807
Vars	valyl-tRNA synthetase	-0.1441	8.8618	-3.46536	0.00276673	0.0820886	-1.62407
Myt1	myelin transcription factor 1	-0.437289	3.43085	-3.4501	0.0027415	0.0817673	-1.62641
Dusp8	dual specificity phosphatase 8	-0.381803	2.58913	-3.39609	0.00262319	0.079906	-1.62761
Atp6ap2	ATPase, H+ transporting, lysosomal accessory protein 2	0.154392	5.47564	3.39508	0.00262952	0.0799321	-1.62984
Gdap1	ganglioside-induced differentiation-associated-protein 1	-0.543817	1.8805	-3.38825	0.00267252	0.0810702	-1.64481
H3c1	H3 clustered histone 1	-1.38328	-1.17023	-3.38598	0.00268698	0.0813397	-1.64979
Rpl8	ribosomal protein L8	-0.0960416	10.1107	-3.38257	0.00270887	0.081564	-1.65728
Samd4b	sterile alpha motif domain containing 4B	0.119188	7.28785	3.38221	0.00271116	0.081564	-1.65806
Ly75	lymphocyte antigen 75	0.211051	5.40896	3.38045	0.00272253	0.0817375	-1.66192
Maged1	MAGE family member D1	0.0859762	9.23931	3.378	0.00273841	0.0817673	-1.66729
Foxp4	forkhead box P4	-0.119757	8.23345	-3.37775	0.00274001	0.0817673	-1.66783
Mib1	MIB E3 ubiquitin protein ligase 1	-0.12764	7.82588	-3.37684	0.00274594	0.0817673	-1.66982
Irf2bpl	interferon regulatory factor 2 binding protein-like	-0.165605	5.52455	-3.37348	0.00276798	0.0820886	-1.6772
Zdhhc23	zinc finger, DHHC domain containing 23	0.606126	1.01155	3.3723	0.00277572	0.082125	-1.67977
Itgb3	integrin beta 3	0.272797	3.59706	3.37158	0.00278046	0.082125	-1.68135
Tubb4a	tubulin, beta 4A class IVA	0.199257	4.89874	3.36617	0.00281637	0.0830176	-1.69319
CYTB	cytochrome b	-0.499024	10.4684	-3.81661	0.00393498	0.0973453	-1.69372
COX1	cytochrome c oxidase subunit I	-0.546074	11.7066	-3.81572	0.00394411	0.0973748	-1.69569
Tmem108	transmembrane protein 108	0.288973	3.89673	3.36421	0.00282951	0.0832366	-1.69748
Ptpro	protein tyrosine phosphatase, receptor type, O	-0.686503	0.969523	-3.36238	0.00284184	0.0834313	-1.70149
Akap6	A kinase (PRKA) anchor protein 6	-0.471112	3.29525	-3.43439	0.00302969	0.0855772	-1.70284
Tm2d2	TM2 domain containing 2	-0.174194	5.03337	-3.36095	0.00285151	0.083547	-1.70462
Nectin1	nectin cell adhesion molecule 1	-0.151866	6.22926	-3.35786	0.00287248	0.0839927	-1.71138
Gjb3	gap junction protein, beta 3	0.539137	2.21593	3.35809	0.00288754	0.0842641	-1.71475
Rpl38	ribosomal protein L38	-0.390367	3.02362	-3.35412	0.00289809	0.0842951	-1.71957
Fam193a	family with sequence homology 193, member A	0.130947	6.50951	3.35382	0.00290015	0.0842951	-1.72022
Cdin1	CDAN1 interacting nuclease 1	0.165047	5.34001	3.35174	0.00291449	0.0843888	-1.72477
Nisch	nischarin	0.0949578	9.65416	3.35167	0.00291495	0.0843888	-1.72491
Adam19	a disintegrin and metallopeptidase domain 19 (meltrin beta)	0.151402	6.04416	3.34918	0.0029322	0.084456	-1.73036
Chuk	conserved helix-loop-helix ubiquitous kinase	0.14505	6.1853	3.3491	0.00293282	0.084456	-1.73055
Emp2	epithelial membrane protein 2	0.432632	2.72009	3.34859	0.00293636	0.084456	-1.73166
Emb	embigin	0.122813	6.45971	3.348	0.00294042	0.084456	-1.73294
Tfec	transcription factor EC	1.12568	-0.239755	3.34687	0.00294831	0.0845037	-1.73541
Lhx2	LIM homeobox protein 2	-0.172842	5.60202	-3.34611	0.00295366	0.0845037	-1.73708
Ano8	anoctamin 8	-0.181006	5.77376	-3.34321	0.00297405	0.0849204	-1.74342
Tdo2	tryptophan 2,3-dioxygenase	1.12786	-0.435462	3.34019	0.00299538	0.0853625	-1.75001
Prdm6	PR domain containing 6	0.404493	2.70271	3.33906	0.00300344	0.0854252	-1.75249
Skap2	src family associated phosphoprotein 2	0.159703	5.07308	3.33779	0.00301247	0.0855156	-1.75525
Gxylt1	glucoside xylosyltransferase 1	0.12236	6.58037	3.33622	0.00302369	0.0855772	-1.75868
Cpsf7	cleavage and polyadenylation specific factor 7	0.116537	7.34238	3.33503	0.00303224	0.0855772	-1.76128
Mss51	MSS51 mitochondrial translational activator	0.529098	1.70403	3.33237	0.00305137	0.0859508	-1.76708
Ildr2	immunoglobulin-like domain containing receptor 2	-0.205062	6.99125	-3.45811	0.00341505	0.0907632	-1.77024
Fjx1	four jointed box 1	-0.197027	5.11108	-3.3272	0.00308899	0.0866811	-1.77837
Cdv3	carnitine deficiency-associated gene expressed in ventricle 3	0.0843092	8.95661	3.32717	0.00308918	0.0866811	-1.77843
Zfp60	zinc finger protein 60	0.187579	5.58988	3.32456	0.00310838	0.0870526	-1.78414
Piezo1	piezo-type mechanosensitive ion channel component 1	0.159801	6.84495	3.33683	0.00315357	0.0876453	-1.78637
Smpd4	sphingomyelin phosphodiesterase 4	0.121367	7.16751	3.32292	0.00312046	0.0870566	-1.78771
Galnt2	polypeptide N-acetylgalactosaminyltransferase 2	-0.122074	7.01586	-3.31969	0.00314439	0.087557	-1.79475
Dpysl2	dihydropyrimidinase-like 2	-0.314035	6.04627	-3.55651	0.00386602	0.0972571	-1.80199
Dffb	DNA fragmentation factor, beta subunit	0.247959	3.70805	3.31417	0.00318577	0.0883717	-1.8068
9130019O22Rik	RIKEN cDNA 9130019O22 gene	0.325478	3.01079	3.31271	0.00319677	0.0885086	-1.80997
Cspg4	chondroitin sulfate proteoglycan 4	-0.43937	2.38702	-3.31003	0.00321709	0.0887736	-1.81581
Hspa13	heat shock protein 70 family, member 13	0.132656	6.06435	3.30984	0.00321851	0.0887736	-1.81621
Dag1	dystroglycan 1	0.108996	8.21948	3.30657	0.00324351	0.0891985	-1.82334
Bend4	BEN domain containing 4	0.133559	7.02231	3.30623	0.00324614	0.0891985	-1.82409
Clstn1	calsyntenin 1	-0.109719	7.83138	-3.30484	0.00325683	0.0892238	-1.82712
Tbx4	T-box 4	0.624108	3.06466	3.47625	0.00377714	0.0960145	-1.82801
Uqcr10	ubiquinol-cytochrome c reductase, complex III subunit X	-0.196842	5.54899	-3.30436	0.00326055	0.0892238	-1.82817
Bcl11a	B cell CLL/lymphoma 11A (zinc finger protein)	-0.516828	2.22985	-3.30373	0.0032654	0.0892238	-1.82954
Morc3	microrchidia 3	0.159119	5.7173	3.3029	0.00327179	0.0892312	-1.83134
Synpo	synaptopodin	-0.216398	5.38104	-3.31042	0.00331635	0.0896018	-1.83572
Gm1673	predicted gene 1673	-0.272663	3.97329	-3.30005	0.00329394	0.0895335	-1.83755
Fads3	fatty acid desaturase 3	0.292869	3.4373	3.29978	0.003296	0.0895335	-1.83813
Kbtbd13	kelch repeat and BTB (POZ) domain containing 13	-0.864507	0.419147	-3.29909	0.00330141	0.0895335	-1.83964
Bhlhe22	basic helix-loop-helix family, member e22	-0.488336	1.74803	-3.29571	0.0033279	0.0896018	-1.847
Arid3b	AT rich interactive domain 3B (BRIGHT-like)	0.125628	6.92932	3.29565	0.00332837	0.0896018	-1.84712
4933434E20Rik	RIKEN cDNA 4933434E20 gene	0.166518	5.41046	3.29182	0.00335861	0.0902494	-1.85545
Ndufb6	NADH:ubiquinone oxidoreductase subunit B6	-0.21238	5.3581	-3.29332	0.0033867	0.0906687	-1.86004
Mpp7	membrane protein, palmitoylated 7 (MAGUK p55 subfamily member 7)	0.372543	3.92952	3.34814	0.00356447	0.0922148	-1.86106
Synj2	synaptojanin 2	0.372878	2.70819	3.28776	0.00339095	0.0906687	-1.86428
Obsl1	obscurin-like 1	-0.11056	7.55267	-3.28752	0.00339285	0.0906687	-1.86479
Ablim1	actin-binding LIM protein 1	0.178769	5.97775	3.28749	0.00340132	0.0907289	-1.86646
Fez1	fasciculation and elongation protein zeta 1 (zygin I)	-0.20851	5.35235	-3.28564	0.00341168	0.0907632	-1.86961
Snrnp35	small nuclear ribonucleoprotein 35 (U11/U12)	-0.296743	4.19558	-3.2907	0.00343552	0.0909758	-1.8711
Wasf3	WASP family, member 3	0.118486	6.65977	3.28314	0.00342817	0.0909463	-1.87432
Smoc2	SPARC related modular calcium binding 2	0.379785	3.17319	3.28102	0.00344537	0.0910713	-1.87893
Dynll1	dynein light chain LC8-type 1	-0.184175	8.0056	-3.42412	0.00390955	0.0973451	-1.87926
Derl3	Der1-like domain family, member 3	0.701289	0.612347	3.27973	0.00345589	0.0911841	-1.88174
Fkbp9	FK506 binding protein 9	0.0936861	7.46319	3.27573	0.00348866	0.0917014	-1.89042
Scrt1	scratch family zinc finger 1	-0.566052	1.9068	-3.27561	0.00348965	0.0917014	-1.89068
Snrpg	small nuclear ribonucleoprotein polypeptide G	-0.195292	5.15417	-3.27379	0.00350465	0.0917014	-1.89463
Pisd	phosphatidylserine decarboxylase	0.158057	5.55723	3.27367	0.00350563	0.0917014	-1.89489
Igf1	insulin-like growth factor 1	-0.209882	4.78955	-3.27352	0.00350691	0.0917014	-1.89522
Rnf113a1	ring finger protein 113A1	-0.421211	2.55047	-3.27221	0.00351772	0.0918195	-1.89806
Gk	glycerol kinase	-0.212115	4.10197	-3.2694	0.00354115	0.0921441	-1.90416
Psmb3	proteasome (prosome, macropain) subunit, beta type 3	-0.174284	5.62269	-3.2692	0.00354279	0.0921441	-1.90459
Fdx1	ferredoxin 1	-0.278291	3.38705	-3.26822	0.00355105	0.0921947	-1.90673
Anp32a	acidic (leucine-rich) nuclear phosphoprotein 32 family, member A	0.10036	9.02784	3.26729	0.00355887	0.0922148	-1.90876
Lamb1	laminin B1	0.126784	7.63233	3.26548	0.00357407	0.0922996	-1.91268
Lin28a	lin-28 homolog A	0.109695	8.36401	3.26391	0.00358728	0.092477	-1.91607
Ndufs3	NADH:ubiquinone oxidoreductase core subunit S3	-0.164523	5.40982	-3.26024	0.00361852	0.0931178	-1.92405
Ube4a	ubiquitination factor E4A	0.125956	6.69887	3.25911	0.00362817	0.0932017	-1.9265
Gm33887	predicted gene, 33887	-0.56455	0.935396	-3.25688	0.00364729	0.0935283	-1.93133
Btf3	basic transcription factor 3	-0.118952	7.60192	-3.25514	0.00366227	0.0937477	-1.9351
Lhx9	LIM homeobox protein 9	-0.409022	3.61176	-3.31401	0.00389311	0.0972678	-1.93944
Traf5	TNF receptor-associated factor 5	0.576009	0.922557	3.25079	0.0037	0.0945475	-1.94453
Ica1l	islet cell autoantigen 1-like	1.73278	-0.0629445	3.44598	0.00441857	0.102768	-1.94862
Mras	muscle and microspikes RAS	-0.266845	3.51825	-3.24677	0.00373522	0.0952807	-1.95324
Atpif1	ATPase inhibitory factor 1	-0.190736	6.50762	-3.30721	0.00399417	0.0981366	-1.96031
Nat9	N-acetyltransferase 9 (GCN5-related, putative)	0.303892	3.34982	3.24224	0.00377529	0.0960145	-1.96305
Eaf1	ELL associated factor 1	0.147742	6.67511	3.23623	0.00382906	0.0970215	-1.97605
Gm38396	predicted gene, 38396	0.536373	2.74899	3.30197	0.00407574	0.0987377	-1.97669
Ubald2	UBA-like domain containing 2	-0.167042	5.53027	-3.23546	0.00383598	0.0970215	-1.97771
Sash1	SAM and SH3 domain containing 1	-0.145469	5.85612	-3.23468	0.00384303	0.0970215	-1.9794
Ptpn21	protein tyrosine phosphatase, non-receptor type 21	0.206774	4.87908	3.23465	0.00384336	0.0970215	-1.97948
Ints6	integrator complex subunit 6	0.179634	5.65351	3.23348	0.00385389	0.0971195	-1.98199
Gm5148	predicted gene 5148	-0.148687	8.56577	-3.30942	0.00417406	0.0993536	-1.98789
Scamp1	secretory carrier membrane protein 1	0.139376	5.60897	3.23076	0.00387869	0.0972678	-1.98789
Alx1	ALX homeobox 1	0.230487	3.86465	3.22985	0.003887	0.0972678	-1.98986
Map3k14	mitogen-activated protein kinase kinase kinase 14	-0.389133	2.49852	-3.22975	0.00388791	0.0972678	-1.99007
Greb1	gene regulated by estrogen in breast cancer protein	0.142	7.36502	3.23851	0.00393624	0.0973453	-1.99263
Vstm4	V-set and transmembrane domain containing 4	-0.506344	1.35669	-3.22824	0.00390178	0.0973176	-1.99334
Cog7	component of oligomeric golgi complex 7	0.199946	5.07844	3.22455	0.0039358	0.0973453	-2.00132
Hells	helicase, lymphoid specific	0.112611	7.85017	3.22453	0.00393596	0.0973453	-2.00136
Dtna	dystrobrevin alpha	0.225346	4.35923	3.22023	0.00397594	0.0979947	-2.01064
Epor	erythropoietin receptor	0.37302	2.88039	3.21818	0.00399515	0.0981366	-2.01507
Pno1	partner of NOB1 homolog	0.140696	6.6895	3.21577	0.00401787	0.0984298	-2.02028
Bcl9l	B cell CLL/lymphoma 9-like	0.142334	6.31072	3.21548	0.00402057	0.0984298	-2.0209
St18	suppression of tumorigenicity 18	-0.405674	2.78041	-3.21401	0.00403449	0.0985363	-2.02407
Ppm1n	protein phosphatase, Mg2+/Mn2+ dependent, 1N (putative)	-1.22429	-1.11939	-3.2136	0.00403843	0.0985363	-2.02497
Rgs5	regulator of G-protein signaling 5	0.655832	2.85012	3.3763	0.00468748	0.106003	-2.02555
Tubb2a	tubulin, beta 2A class IIA	-0.198863	6.95007	-3.32504	0.00451114	0.104065	-2.02955
Zkscan1	zinc finger with KRAB and SCAN domains 1	-0.11535	6.30944	-3.21108	0.00406238	0.0987377	-2.0304
Dnmbp	dynamin binding protein	0.157246	5.83764	3.21097	0.00406347	0.0987377	-2.03065
Ncstn	nicastrin	0.130172	6.53191	3.2092	0.00408034	0.0987377	-2.03445
Zfp85	zinc finger protein 85	0.396109	2.42375	3.20918	0.00408052	0.0987377	-2.03449
Dctpp1	dCTP pyrophosphatase 1	-0.169657	6.41237	-3.22505	0.00415096	0.0992896	-2.03559
Chrnb2	cholinergic receptor, nicotinic, beta polypeptide 2 (neuronal)	-0.415212	2.46278	-3.20777	0.00409415	0.0989036	-2.03756
Rpl21	ribosomal protein L21	-0.674627	6.07464	-3.58487	0.00563727	0.115201	-2.04009
Srd5a3	steroid 5 alpha-reductase 3	0.24693	4.10106	3.20641	0.00410725	0.0990331	-2.04049
Fgf15	fibroblast growth factor 15	-0.24329	4.27668	-3.2058	0.00411309	0.0990331	-2.0418
Cdh1	cadherin 1	0.252854	5.38554	3.27844	0.00442082	0.102768	-2.04381
Ndufa7	NADH:ubiquinone oxidoreductase subunit A7	-0.163239	5.7647	-3.20457	0.00412495	0.0991136	-2.04444
Ankib1	ankyrin repeat and IBR domain containing 1	0.146761	5.46357	3.20405	0.00413002	0.0991136	-2.04557
Ssr4	signal sequence receptor, delta	-0.173422	5.02453	-3.20253	0.00414483	0.0992896	-2.04886
Efhd1	EF hand domain containing 1	0.932018	-0.502365	3.20119	0.00415788	0.0992924	-2.05174
Col23a1	collagen, type XXIII, alpha 1	-0.174974	5.94501	-3.20104	0.00416656	0.099337	-2.05319
Timm13	translocase of inner mitochondrial membrane 13	-0.188205	6.10793	-3.22818	0.00430383	0.101123	-2.05709
Dut	deoxyuridine triphosphatase	-0.101252	7.47292	-3.19829	0.00418626	0.0994817	-2.05799
Pou3f1	POU domain, class 3, transcription factor 1	-0.417037	3.35291	-3.23752	0.00437853	0.102219	-2.06245
Slfn9	schlafen 9	0.206697	5.01192	3.19607	0.00420814	0.0998389	-2.06277
Gpbp1l1	GC-rich promoter binding protein 1-like 1	0.129249	6.02819	3.19378	0.00423087	0.10019	-2.06772
Rin1	Ras and Rab interactor 1	0.313525	3.02753	3.19319	0.00423668	0.10019	-2.06898
Kirrel3	kirre like nephrin family adhesion molecule 3	-0.446825	2.33171	-3.19163	0.00425223	0.100395	-2.07234
Ccdc124	coiled-coil domain containing 124	-0.151766	5.86352	-3.18958	0.00427276	0.100717	-2.07677
Cyc1	cytochrome c-1	-0.121195	7.38087	-3.18727	0.00429598	0.101101	-2.08174
Eif3g	eukaryotic translation initiation factor 3, subunit G	-0.103454	7.43951	-3.18547	0.00431408	0.1012	-2.0856
Rpl39	ribosomal protein L39	-0.418831	5.81485	-3.49371	0.0056534	0.115208	-2.08637
Txnip	thioredoxin interacting protein	-0.179872	5.57733	-3.18423	0.00432674	0.101335	-2.08829
Bpgm	2,3-bisphosphoglycerate mutase	-0.229416	5.69764	-3.25052	0.00465092	0.105539	-2.09357
Hs3st3b1	heparan sulfate (glucosamine) 3-O-sulfotransferase 3B1	-0.191787	5.05423	-3.17925	0.00437752	0.102219	-2.099
Rps9	ribosomal protein S9	-0.185422	9.05788	-3.36703	0.00524346	0.111473	-2.10389
Diras1	DIRAS family, GTP-binding RAS-like 1	-0.593553	0.542401	-3.17482	0.00442318	0.102768	-2.10852
D17H6S56E-5	DNA segment, Chr 17, human D6S56E 5	0.509495	6.77701	3.53208	0.0060802	0.120867	-2.11521
Atxn7l1	ataxin 7-like 1	0.27216	3.93788	3.17005	0.00447296	0.10376	-2.11879
Hoxb8	homeobox B8	0.179403	5.87913	3.17215	0.00450909	0.104065	-2.1226
Nucb1	nucleobindin 1	0.122325	6.64728	3.16691	0.00450599	0.104065	-2.12553
Ndufa5	NADH:ubiquinone oxidoreductase subunit A5	-0.179216	4.96607	-3.16609	0.00451465	0.104065	-2.1273
Cyth4	cytohesin 4	0.617016	0.885089	3.16467	0.0045296	0.104245	-2.13033
Elmo1	engulfment and cell motility 1	0.196755	4.3272	3.16187	0.00455945	0.104767	-2.13635
Asb1	ankyrin repeat and SOCS box-containing 1	0.19007	4.44282	3.16077	0.00457123	0.104793	-2.13872
Masp1	mannan-binding lectin serine peptidase 1	0.25189	3.93275	3.16007	0.00457871	0.104793	-2.14022
Serpina1a	serine (or cysteine) peptidase inhibitor, clade A, member 1A	1.24254	-0.0875647	3.21856	0.00485381	0.10829	-2.14066
Onecut3	one cut domain, family member 3	-0.597764	1.4813	-3.15975	0.00458212	0.104793	-2.1409
Shc3	src homology 2 domain-containing transforming protein C3	-0.399805	2.50496	-3.15868	0.00459363	0.104891	-2.1432
Sypl	synaptophysin-like protein	0.129872	6.01277	3.1571	0.00461065	0.105116	-2.14659
Gm3636	predicted gene 3636	-0.566761	2.05826	-3.17229	0.00469315	0.106003	-2.14816
Rab25	RAB25, member RAS oncogene family	0.528612	1.14175	3.15596	0.00462297	0.105232	-2.14904
Mtss2	MTSS I-BAR domain containing 2	0.116498	6.69706	3.15465	0.00463715	0.10539	-2.15185
Mak	male germ cell-associated kinase	0.536547	0.975998	3.15137	0.00467293	0.105874	-2.1589
Rps16	ribosomal protein S16	-0.495738	6.27407	-3.49657	0.00633408	0.122948	-2.15934
Pdhb	pyruvate dehydrogenase (lipoamide) beta	-0.130201	6.29084	-3.14763	0.00471398	0.106236	-2.16691
Cox7c	cytochrome c oxidase subunit 7C	-0.390263	2.91273	-3.14726	0.00471802	0.106236	-2.1677
Zfp503	zinc finger protein 503	-0.173717	7.17203	-3.21821	0.00513269	0.111473	-2.17673
Atp5g2	ATP synthase, H+ transporting, mitochondrial F0 complex, subunit C2 (subunit 9)	-0.58904	3.29572	-3.31428	0.00561262	0.115019	-2.17749
Ahctf1	AT hook containing transcription factor 1	0.125954	7.88609	3.14597	0.00478767	0.107375	-2.17789
Pou4f1	POU domain, class 4, transcription factor 1	-0.357218	3.40501	-3.14621	0.0047899	0.107375	-2.17803
Nkx1-2	NK1 homeobox 2	0.378205	2.1544	3.14072	0.0047907	0.107375	-2.18171
Ppia	peptidylprolyl isomerase A	-0.395199	6.85511	-3.46895	0.00644987	0.124649	-2.18488
Uqcr11	ubiquinol-cytochrome c reductase, complex III subunit XI	-0.23449	4.91437	-3.14725	0.00486805	0.108442	-2.18767
Fau	Finkel-Biskis-Reilly murine sarcoma virus (FBR-MuSV) ubiquitously expressed (fox derived)	-0.178672	5.3899	-3.13621	0.00484148	0.10829	-2.19137
2610318N02Rik	RIKEN cDNA 2610318N02 gene	-0.126265	5.78487	-3.13535	0.00485124	0.10829	-2.19322
Tmsb4x	thymosin, beta 4, X chromosome	-0.13314	8.76546	-3.18431	0.00511474	0.111473	-2.19554
Tlcd3b	TLC domain containing 3B	-0.400792	2.31299	-3.12946	0.00491848	0.109355	-2.20583
Hycc1	hyccin PI4KA lipid kinase complex subunit 1	-0.135167	6.34787	-3.12897	0.00492402	0.109355	-2.20687
Tmem87b	transmembrane protein 87B	0.157641	5.28348	3.12756	0.00494029	0.10955	-2.20989
Npc1	NPC intracellular cholesterol transporter 1	0.323577	5.29738	3.29014	0.00578122	0.11697	-2.21031
Gmpr	guanosine monophosphate reductase	-0.29916	3.71443	-3.1267	0.00495023	0.109604	-2.21173
Gata6	GATA binding protein 6	0.256645	4.69002	3.14344	0.00504249	0.110686	-2.21254
Glipr2	GLI pathogenesis-related 2	0.255435	5.03662	3.17228	0.00520675	0.111473	-2.21449
Rbpms2	RNA binding protein with multiple splicing 2	0.185649	5.08184	3.12476	0.00497272	0.109935	-2.21588
Nhlh2	nescient helix loop helix 2	-0.309923	4.20606	-3.15353	0.00517031	0.111473	-2.22195
Nfkb2	nuclear factor of kappa light polypeptide gene enhancer in B cells 2, p49/p100	0.247217	4.17322	3.12149	0.00501077	0.110608	-2.22286
Qdpr	quinoid dihydropteridine reductase	0.14911	5.7148	3.1199	0.00502941	0.110686	-2.22626
Samhd1	SAM domain and HD domain, 1	0.107633	6.87547	3.11905	0.00503943	0.110686	-2.22809
Reep1	receptor accessory protein 1	-0.174086	5.17126	-3.11861	0.00504465	0.110686	-2.22904
Dcc	deleted in colorectal carcinoma	-0.292915	4.03299	-3.12227	0.00506408	0.110946	-2.22906
Disp3	dispatched RND transporter family member 3	-0.462507	2.36648	-3.1162	0.00507304	0.110952	-2.23417
Rrs1	ribosome biogenesis regulator 1	-0.112684	7.10024	-3.11565	0.00507956	0.110952	-2.23535
Sgpl1	sphingosine phosphate lyase 1	0.117601	6.63459	3.1123	0.00511945	0.111473	-2.24251
Cldn11	claudin 11	0.347635	2.30894	3.11095	0.00513552	0.111473	-2.24538
Rps23	ribosomal protein S23	-0.218023	5.77373	-3.17073	0.00546322	0.113714	-2.24603
Bloc1s1	biogenesis of lysosomal organelles complex-1, subunit 1	-0.223745	4.34092	-3.10997	0.00514736	0.111473	-2.24749
Rtraf	RNA transcription, translation and transport factor	-0.140883	6.32257	-3.10889	0.00516028	0.111473	-2.24979
Zfp35	zinc finger protein 35	0.17707	5.2555	3.10677	0.00518586	0.111473	-2.25431
Rasl12	RAS-like, family 12	-0.373864	2.4337	-3.10632	0.00519131	0.111473	-2.25528
Slc25a19	solute carrier family 25 (mitochondrial thiamine pyrophosphate carrier), member 19	0.238076	3.59031	3.1057	0.00519889	0.111473	-2.25661
Srrm1	serine/arginine repetitive matrix 1	0.0980217	8.72486	3.10387	0.00522101	0.111473	-2.2605
Zfp977	zinc finger protein 977	0.781253	0.0626116	3.10354	0.00522508	0.111473	-2.26121
Gstk1	glutathione S-transferase kappa 1	-0.394253	2.05543	-3.10347	0.00522596	0.111473	-2.26137
Pabir1	PP2A A alpha (PPP2R1A) and B55A (PPP2R2A) interacting phosphatase regulator 1	0.197849	4.62063	3.10298	0.00523189	0.111473	-2.2624
Anxa4	annexin A4	0.486441	1.98554	3.10283	0.00523371	0.111473	-2.26272
Steap1	six transmembrane epithelial antigen of the prostate 1	0.551302	1.46038	3.10163	0.00524844	0.111473	-2.26529
Ppp3ca	protein phosphatase 3, catalytic subunit, alpha isoform	-0.132807	6.03509	-3.10161	0.00524859	0.111473	-2.26532
Nrcam	neuronal cell adhesion molecule	-0.197552	4.76775	-3.10033	0.0052643	0.111644	-2.26806
Gja5	gap junction protein, alpha 5	0.253457	4.47873	3.1012	0.00528913	0.111846	-2.27045
Car13	carbonic anhydrase 13	0.256796	3.68198	3.09847	0.00528723	0.111846	-2.27203
Ndufa1	NADH:ubiquinone oxidoreductase subunit A1	-0.271702	4.38361	-3.10793	0.00536466	0.112465	-2.27493
Zc3h4	zinc finger CCCH-type containing 4	-0.107344	7.78693	-3.09625	0.00531453	0.112113	-2.27675
Isl2	insulin related protein 2 (islet 2)	-0.405426	2.29513	-3.09577	0.00532057	0.112113	-2.27779
Plekho1	pleckstrin homology domain containing, family O member 1	-0.116738	6.47164	-3.09542	0.00532483	0.112113	-2.27852
Rpl32	ribosomal protein L32	-0.202847	8.7629	-3.30201	0.00650445	0.125206	-2.27898
Tek	TEK receptor tyrosine kinase	0.189319	4.98586	3.09409	0.0053414	0.1123	-2.28136
Gabarapl1	gamma-aminobutyric acid (GABA) A receptor-associated protein-like 1	-0.168466	5.35626	-3.09241	0.00536229	0.112465	-2.28494
Hip1r	huntingtin interacting protein 1 related	-0.187994	4.4178	-3.08925	0.00540192	0.113084	-2.29167
Foxd1	forkhead box D1	-0.144927	6.05361	-3.08863	0.00540972	0.113085	-2.29299
Pim3	proviral integration site 3	-0.136135	5.53764	-3.08627	0.00543948	0.113544	-2.29801
Alas1	aminolevulinic acid synthase 1	-0.207664	5.01614	-3.08503	0.00545526	0.113711	-2.30066
Camk2b	calcium/calmodulin-dependent protein kinase II, beta	0.419404	1.8365	3.08329	0.00547737	0.11384	-2.30436
Uqcc3	ubiquinol-cytochrome c reductase complex assembly factor 3	-0.2542	4.03643	-3.08154	0.00549978	0.11384	-2.3081
Bbc3	BCL2 binding component 3	-0.304517	3.44339	-3.08153	0.00549987	0.11384	-2.30811
Hdac9	histone deacetylase 9	0.223603	4.53668	3.08148	0.00550045	0.11384	-2.30821
Slit1	slit guidance ligand 1	-0.183453	5.36804	-3.07798	0.00554544	0.114524	-2.31566
Gadd45g	growth arrest and DNA-damage-inducible 45 gamma	-0.349908	4.40393	-3.1756	0.00613577	0.12131	-2.31644
Atp5g3	ATP synthase, H+ transporting, mitochondrial F0 complex, subunit C3 (subunit 9)	-0.113782	8.20152	-3.07693	0.005559	0.114524	-2.31789
Cdc25b	cell division cycle 25B	-0.117946	6.43212	-3.07664	0.00556284	0.114524	-2.31852
Gstp2	glutathione S-transferase, pi 2	-0.515362	1.91114	-3.07644	0.00556533	0.114524	-2.31893
Scaper	S phase cyclin A-associated protein in the ER	0.2454	4.53178	3.07612	0.00558059	0.114524	-2.32086
Hmga1b	high mobility group AT-hook 1B	0.0865873	9.92235	3.07528	0.0055804	0.114524	-2.32141
Ubl5	ubiquitin-like 5	-0.217848	5.82394	-3.13976	0.00600936	0.120347	-2.32578
Ndufc2	NADH:ubiquinone oxidoreductase subunit C2	-0.169651	5.85128	-3.07186	0.00562503	0.115112	-2.32869
Ascl1	achaete-scute family bHLH transcription factor 1	-0.203267	4.30051	-3.07021	0.00564654	0.115208	-2.33218
Nexn	nexilin	0.220493	4.8744	3.06762	0.00568068	0.115408	-2.33769
Slc38a7	solute carrier family 38, member 7	0.184834	4.77417	3.06758	0.00568115	0.115408	-2.33777
Apba2	amyloid beta (A4) precursor protein-binding, family A, member 2	-0.167864	5.4291	-3.06714	0.00568696	0.115408	-2.3387
Spart	spartin	-0.102367	7.0095	-3.06587	0.00570377	0.115588	-2.3414
Stab1	stabilin 1	0.154097	5.6734	3.05957	0.00578796	0.11697	-2.35479
Coa5	cytochrome C oxidase assembly factor 5	0.104579	7.31485	3.05596	0.00583661	0.117711	-2.36244
Usf2	upstream transcription factor 2	-0.112448	6.76642	-3.05565	0.00584079	0.117711	-2.3631
Cacng7	calcium channel, voltage-dependent, gamma subunit 7	-0.477376	5.53392	-3.34533	0.00771666	0.135828	-2.36397
Kcnh2	potassium voltage-gated channel, subfamily H (eag-related), member 2	-0.137037	5.49017	-3.05344	0.00587091	0.118155	-2.3678
Prkci	protein kinase C, iota	0.094564	7.41917	3.05116	0.00590201	0.118617	-2.37263
Tbx6	T-box 6	0.315248	2.56367	3.04669	0.00596358	0.11969	-2.38211
Nkd2	naked cuticle 2	-0.163325	5.05961	-3.04315	0.0060128	0.120347	-2.38962
Gmppa	GDP-mannose pyrophosphorylase A	-0.17708	4.78592	-3.04	0.00605675	0.120867	-2.39627
Rab11fip1	RAB11 family interacting protein 1 (class I)	0.178382	5.32881	3.03944	0.00606472	0.120867	-2.39747
Mtrex	Mtr4 exosome RNA helicase	0.121617	7.4094	3.0392	0.00606811	0.120867	-2.39798
Npr2	natriuretic peptide receptor 2	-0.224713	4.55419	-3.03838	0.00607957	0.120867	-2.3997
Ptprf	protein tyrosine phosphatase, receptor type, F	0.111853	9.18884	3.05302	0.00619267	0.121775	-2.40122
Twist1	twist basic helix-loop-helix transcription factor 1	-0.12975	7.36806	-3.03882	0.00611524	0.1213	-2.40303
Rnf157	ring finger protein 157	0.221785	4.97388	3.04381	0.00615388	0.12134	-2.40354
Tcf19	transcription factor 19	-0.173584	4.83667	-3.03562	0.00611862	0.1213	-2.40555
Phf13	PHD finger protein 13	0.151057	5.81631	3.03481	0.00613016	0.12131	-2.40727
Hibch	3-hydroxyisobutyryl-Coenzyme A hydrolase	-0.218782	4.16328	-3.03376	0.00614498	0.121328	-2.40948
Wnt6	wingless-type MMTV integration site family, member 6	0.216579	4.56829	3.03252	0.00616274	0.12135	-2.41211
Evx1	even-skipped homeobox 1	0.375587	2.38762	3.02912	0.00621142	0.12198	-2.41929
Prdm9	PR domain containing 9	-0.51229	1.72739	-3.02766	0.00623246	0.12221	-2.42238
Flot1	flotillin 1	0.188523	4.41449	3.02687	0.00624399	0.12221	-2.42407
Prss41	protease, serine 41	-0.411843	1.8852	-3.02657	0.00624827	0.12221	-2.42469
Naa60	N(alpha)-acetyltransferase 60, NatF catalytic subunit	0.141675	6.03015	3.02421	0.00628252	0.122715	-2.42969
Gstp1	glutathione S-transferase, pi 1	-0.264142	5.29997	-3.10985	0.00693037	0.128835	-2.43384
Fstl1	follistatin-like 1	0.088394	8.32051	3.02201	0.00631461	0.122948	-2.43434
Caprin2	caprin family member 2	-0.207746	4.77722	-3.02194	0.00631562	0.122948	-2.43448
Snrpf	small nuclear ribonucleoprotein polypeptide F	-0.200696	5.14876	-3.02146	0.00632259	0.122948	-2.43549
Srgap3	SLIT-ROBO Rho GTPase activating protein 3	-0.202123	6.70448	-3.12859	0.00709097	0.130144	-2.43622
Hoxd8	homeobox D8	0.24938	3.91703	3.02051	0.00633657	0.122948	-2.4375
Pold2	polymerase (DNA directed), delta 2, regulatory subunit	-0.134199	6.13699	-3.01592	0.00640415	0.124094	-2.44719
Capns1	calpain, small subunit 1	0.251574	6.63651	3.18947	0.00773512	0.13598	-2.45316
Larp7	La ribonucleoprotein 7, transcriptional regulator	0.107595	7.00125	3.013	0.00644754	0.124649	-2.45335
Avpi1	arginine vasopressin-induced 1	-0.347116	2.71181	-3.01215	0.00646023	0.124684	-2.45514
Hmgn2	high mobility group nucleosomal binding domain 2	-0.175198	6.96803	-3.0845	0.00699251	0.129407	-2.45564
Epha1	Eph receptor A1	0.23071	3.64201	3.00993	0.00649361	0.125163	-2.45984
Ndufs6	NADH:ubiquinone oxidoreductase core subunit S6	-0.231952	5.02322	-3.03153	0.00667649	0.126693	-2.46217
Mak16	MAK16 homolog	0.110407	6.41324	3.00585	0.00655516	0.126016	-2.46845
Adgrv1	adhesion G protein-coupled receptor V1	-0.39096	5.3912	-3.22679	0.00828013	0.139349	-2.47377
Ccnb2	cyclin B2	-0.109501	6.72231	-3.00331	0.00659362	0.126589	-2.47379
Neurog3	neurogenin 3	-0.746689	-0.046591	-3.00177	0.00661721	0.126693	-2.47704
Bsn	bassoon	-0.280953	3.19163	-3.00029	0.00663981	0.126693	-2.48015
Igfbpl1	insulin-like growth factor binding protein-like 1	-0.271276	4.68907	-3.04256	0.00697453	0.129308	-2.48161
Cracr2b	calcium release activated channel regulator 2B	-0.453801	1.46224	-2.99956	0.00665105	0.126693	-2.48169
Poli	polymerase (DNA directed), iota	0.265929	3.86204	2.99953	0.00665156	0.126693	-2.48176
Tmtc2	transmembrane and tetratricopeptide repeat containing 2	-0.238932	4.34197	-2.99943	0.00665311	0.126693	-2.48198
Slc7a11	solute carrier family 7 (cationic amino acid transporter, y+ system), member 11	-0.424841	4.24859	-3.1476	0.00781384	0.136378	-2.48463
Draxin	dorsal inhibitory axon guidance protein	-0.16713	5.33779	-2.99756	0.00668185	0.126693	-2.48591
Gm36298	predicted gene, 36298	0.461772	1.45101	2.99749	0.00668297	0.126693	-2.48606
Ifnlr1	interferon lambda receptor 1	0.474611	1.3813	2.99726	0.00668646	0.126693	-2.48654
Gfra1	glial cell line derived neurotrophic factor family receptor alpha 1	-0.22937	3.94062	-2.9966	0.00669674	0.126693	-2.48794
Ccdc9	coiled-coil domain containing 9	-0.132688	5.6579	-2.99622	0.00670264	0.126693	-2.48874
Mrpl21	mitochondrial ribosomal protein L21	-0.196342	5.0616	-2.99618	0.00670322	0.126693	-2.48882
Mrpl9	mitochondrial ribosomal protein L9	-0.139055	6.14256	-2.99346	0.00674542	0.127178	-2.49454
Jtb	jumping translocation breakpoint	-0.170339	4.88129	-2.9934	0.00674634	0.127178	-2.49467
Mpo	myeloperoxidase	1.10936	0.128976	3.04407	0.00715814	0.130752	-2.49655
Ryk	receptor-like tyrosine kinase	0.101824	6.9419	2.99021	0.00679625	0.127954	-2.50139
Erbb4	erb-b2 receptor tyrosine kinase 4	-0.273422	3.1691	-2.98913	0.00681315	0.128107	-2.50365
Pon3	paraoxonase 3	0.282197	3.39272	2.98825	0.00682701	0.128202	-2.5055
Nepro	nucleolus and neural progenitor protein	0.113394	6.34169	2.98682	0.00684963	0.128461	-2.50852
Dapk2	death-associated protein kinase 2	-0.55465	1.59494	-2.98616	0.00686008	0.128492	-2.50991
H3f3a	H3.3 histone A	-0.136276	8.10843	-3.02803	0.00722967	0.131611	-2.51334
Rttn	rotatin	0.202658	4.8561	2.98408	0.00689308	0.128835	-2.51428
Fam181a	family with sequence similarity 181, member A	-0.256301	3.63742	-2.98342	0.00690351	0.128835	-2.51566
Zfp955a	zinc finger protein 955A	0.196639	4.417	2.98299	0.00691041	0.128835	-2.51657
Dok4	docking protein 4	0.164926	5.45526	2.98213	0.0069241	0.128835	-2.51837
Rwdd3	RWD domain containing 3	-0.37858	2.21992	-2.98168	0.00693134	0.128835	-2.51933
Nprl3	nitrogen permease regulator-like 3	-0.17049	4.94196	-2.98014	0.00695598	0.129128	-2.52256
Mab21l1	mab-21-like 1	-0.363645	3.1501	-2.98115	0.00699758	0.129407	-2.52549
Nccrp1	non-specific cytotoxic cell receptor protein 1 homolog (zebrafish)	0.488195	1.29051	2.97638	0.00701655	0.129593	-2.53046
Adgrb1	adhesion G protein-coupled receptor B1	-0.233054	4.43488	-2.97499	0.00703908	0.12964	-2.53338
Cd151	CD151 antigen	0.144105	5.9924	2.97489	0.00704072	0.12964	-2.53359
Saysd1	SAYSVFN motif domain containing 1	-0.346797	2.54927	-2.97458	0.00704577	0.12964	-2.53425
Chrna1	cholinergic receptor, nicotinic, alpha polypeptide 1 (muscle)	-1.14508	-0.73663	-2.97192	0.00708911	0.130144	-2.53983
Lrp8	low density lipoprotein receptor-related protein 8, apolipoprotein e receptor	-0.201871	5.51579	-2.99509	0.00727998	0.132282	-2.53992
Pold1	polymerase (DNA directed), delta 1, catalytic subunit	-0.120614	7.15201	-2.97088	0.00710614	0.130258	-2.54202
Slc25a39	solute carrier family 25, member 39	-0.108598	7.05946	-2.9688	0.0071402	0.130718	-2.54637
Acat3	acetyl-Coenzyme A acetyltransferase 3	-0.229951	4.53483	-2.9676	0.00715997	0.130752	-2.54889
Cldn34c2	claudin 34C2	-1.40674	-1.10082	-2.97798	0.00730144	0.132503	-2.55352
Hcn3	hyperpolarization-activated, cyclic nucleotide-gated K+ 3	-0.380433	2.38067	-2.96433	0.00721411	0.131576	-2.55575
Twist2	twist basic helix-loop-helix transcription factor 2	-0.267085	4.02503	-2.96313	0.00723407	0.131611	-2.55827
Glrx5	glutaredoxin 5	-0.151644	6.55986	-2.97449	0.00735163	0.132757	-2.56009
Ppp1r14a	protein phosphatase 1, regulatory inhibitor subunit 14A	-0.401891	3.16967	-2.98622	0.00754764	0.133697	-2.56793
Tmem160	transmembrane protein 160	-0.192534	4.2333	-2.95847	0.00731214	0.132503	-2.56804
Agfg2	ArfGAP with FG repeats 2	-0.191577	4.42978	-2.95758	0.00732709	0.132503	-2.5699
Oma1	OMA1 zinc metallopeptidase	-0.238503	3.89402	-2.9575	0.00732847	0.132503	-2.57008
Zc3h12c	zinc finger CCCH type containing 12C	-0.178358	4.62259	-2.95472	0.0073754	0.132881	-2.57589
Nedd8	neural precursor cell expressed, developmentally down-regulated gene 8	-0.133188	6.78393	-2.95465	0.00737669	0.132881	-2.57605
Zfp933	zinc finger protein 933	0.248579	3.65033	2.95381	0.00739095	0.132973	-2.5778
Ptger1	prostaglandin E receptor 1 (subtype EP1)	-0.362782	4.09863	-3.03436	0.00813233	0.138185	-2.58083
Tesc	tescalcin	1.88841	-1.25386	3.03735	0.00817828	0.138594	-2.58229
Grap	GRB2-related adaptor protein	0.475666	2.35981	2.96094	0.00750877	0.133697	-2.58234
Zdhhc20	zinc finger, DHHC domain containing 20	0.110587	6.48115	2.95161	0.00742836	0.133482	-2.5824
Ring1	ring finger protein 1	-0.161975	5.07812	-2.95014	0.00745361	0.133697	-2.58549
Ndufc1	NADH:ubiquinone oxidoreductase subunit C1	-0.20296	4.87485	-2.94885	0.00747575	0.133697	-2.58819
Ppfia3	protein tyrosine phosphatase, receptor type, f polypeptide (PTPRF), interacting protein (liprin), alpha 3	-0.312548	2.9826	-2.94847	0.0074822	0.133697	-2.58897
Smox	spermine oxidase	-0.193078	4.56232	-2.94841	0.00748321	0.133697	-2.5891
Gtf2h4	general transcription factor II H, polypeptide 4	-0.156815	5.38153	-2.94809	0.00748881	0.133697	-2.58978
Zfp563	zinc finger protein 563	0.288086	3.18524	2.94709	0.00750601	0.133697	-2.59187
Lmo7	LIM domain only 7	0.242497	4.35085	2.94601	0.00752461	0.133697	-2.59412
Gcdh	glutaryl-Coenzyme A dehydrogenase	0.318237	4.71991	3.04421	0.00841364	0.140141	-2.59503
Cyb5r1	cytochrome b5 reductase 1	0.180668	4.84589	2.94516	0.00753931	0.133697	-2.59589
Rpl18a	ribosomal protein L18A	-0.180762	7.3169	-3.04708	0.0084593	0.140384	-2.59645
Inka1	inka box actin regulator 1	-0.218084	4.2082	-2.94459	0.00754935	0.133697	-2.59711
Tiam2	T cell lymphoma invasion and metastasis 2	0.261262	3.09859	2.94453	0.0075503	0.133697	-2.59722
3425401B19Rik	RIKEN cDNA 3425401B19 gene	0.441915	1.72058	2.94367	0.00756528	0.1338	-2.59902
Cd59a	CD59a antigen	0.277301	4.07362	2.94819	0.00764271	0.135006	-2.60196
Rpl31-ps12	ribosomal protein L31, pseudogene 1 2	-0.44527	3.90123	-3.07131	0.00877252	0.143018	-2.60299
Sts	steroid sulfatase	0.373085	3.45546	2.97209	0.00792808	0.136664	-2.60737
Ccdc12	coiled-coil domain containing 12	-0.190625	4.55234	-2.93762	0.00767107	0.135343	-2.61166
Brd3	bromodomain containing 3	0.0912056	8.54292	2.93501	0.0077172	0.135828	-2.61711
Trappc2l	trafficking protein particle complex 2L	-0.299946	3.39627	-2.93321	0.0077492	0.136063	-2.62088
Dzip1l	DAZ interacting protein 1-like	0.120481	5.89058	2.93195	0.00777165	0.136243	-2.62351
Keap1	kelch-like ECH-associated protein 1	-0.152602	5.73207	-2.93159	0.0077781	0.136243	-2.62426
Tspan17	tetraspanin 17	-0.508546	1.31905	-2.93103	0.00778816	0.136255	-2.62544
Limch1	LIM and calponin homology domains 1	-0.121323	6.52837	-2.92976	0.00781093	0.136378	-2.62809
Mob3b	MOB kinase activator 3B	0.220745	4.53794	2.92774	0.0078472	0.136485	-2.63231
Zfp41	zinc finger protein 41	-0.120296	7.76158	-2.93131	0.00789414	0.136485	-2.63334
AI661453	expressed sequence AI661453	0.343869	2.85996	2.92717	0.00785748	0.136485	-2.6335
Car4	carbonic anhydrase 4	0.276134	3.95536	2.92657	0.00788176	0.136485	-2.63576
Add3	adducin 3 (gamma)	0.102232	7.14957	2.92561	0.00788555	0.136485	-2.63674
Gemin5	gem nuclear organelle associated protein 5	0.0969689	7.37967	2.92519	0.00789314	0.136485	-2.63761
Clspn	claspin	0.102662	7.09397	2.92517	0.00789359	0.136485	-2.63767
Uncx	UNC homeobox	-0.222146	4.26968	-2.9251	0.00789479	0.136485	-2.6378
Cstf2t	cleavage stimulation factor, 3' pre-RNA subunit 2, tau	0.139014	6.55338	2.92447	0.00790622	0.13652	-2.63912
Fam149a	family with sequence similarity 149, member A	0.162913	4.76893	2.92298	0.0079333	0.136664	-2.64223
Smim7	small integral membrane protein 7	0.119304	6.09188	2.92084	0.00797225	0.137062	-2.64668
Glrx3	glutaredoxin 3	-0.137824	5.72611	-2.92068	0.00797518	0.137062	-2.64701
Slit2	slit guidance ligand 2	-0.172333	6.42651	-2.96223	0.00839327	0.140121	-2.64842
Gar1	GAR1 ribonucleoprotein	-0.147434	6.30881	-2.91938	0.00801271	0.137384	-2.65075
Ccdc182	coiled-coil domain containing 182	-0.538652	1.19105	-2.91873	0.00801094	0.137384	-2.65108
Ms4a6c	membrane-spanning 4-domains, subfamily A, member 6C	1.46525	-1.75701	2.91656	0.00805092	0.137813	-2.65561
Rps28	ribosomal protein S28	-0.491561	3.54863	-3.04253	0.009293	0.146484	-2.65618
Kmt5c	lysine methyltransferase 5C	-0.129124	6.40598	-2.91625	0.00805662	0.137813	-2.65625
Bcl2l2	BCL2-like 2	0.197354	4.87688	2.91488	0.00808197	0.138006	-2.65911
Rell1	RELT-like 1	0.190942	4.99096	2.91462	0.00808685	0.138006	-2.65965
Polr1d	polymerase (RNA) I polypeptide D	-0.173926	6.08316	-2.93641	0.00835694	0.140077	-2.66378
Lipa	lysosomal acid lipase A	0.151468	5.19162	2.9124	0.00812807	0.138185	-2.66427
Gng7	guanine nucleotide binding protein (G protein), gamma 7	-0.358831	2.78015	-2.91225	0.00813079	0.138185	-2.66458
Mb21d2	Mab-21 domain containing 2	-0.165004	5.26085	-2.91202	0.00813523	0.138185	-2.66508
Sp6	trans-acting transcription factor 6	0.77411	0.193601	2.91128	0.00814887	0.138256	-2.6666
Eif4g2	eukaryotic translation initiation factor 4, gamma 2	0.0653969	11.3288	2.90841	0.00820277	0.138848	-2.67259
Lmbrd1	LMBR1 domain containing 1	0.16441	4.76556	2.90779	0.00821442	0.138884	-2.67388
Adrm1	adhesion regulating molecule 1 26S proteasome ubiquitin receptor	-0.164356	5.57424	-2.90562	0.00825522	0.139349	-2.67838
Hnrnpl	heterogeneous nuclear ribonucleoprotein L	0.0867722	9.57768	2.90488	0.00826931	0.139349	-2.67993
Zfp169	zinc finger protein 169	0.402736	2.26318	2.9046	0.00827465	0.139349	-2.68051
Ckb	creatine kinase, brain	-0.321667	7.7422	-3.15548	0.010862	0.158806	-2.6814
Zmat4	zinc finger, matrin type 4	-0.5112	1.1312	-2.90321	0.00830099	0.139539	-2.6834
Rps19	ribosomal protein S19	-0.417571	7.19227	-3.16426	0.0110017	0.159937	-2.68405
Rpl27	ribosomal protein L27	-0.170059	5.35656	-2.9024	0.00831633	0.139636	-2.68508
Rlim	ring finger protein, LIM domain interacting	-0.146315	6.83049	-2.92056	0.00852203	0.140821	-2.68662
Yjefn3	YjeF N-terminal domain containing 3	0.825985	-0.0235835	2.89998	0.0083626	0.140077	-2.69012
Cdx4	caudal type homeobox 4	0.427364	2.47434	2.89991	0.00837487	0.140077	-2.69104
Polr2j	polymerase (RNA) II (DNA directed) polypeptide J	-0.181715	5.35868	-2.89902	0.00838098	0.140077	-2.69211
Ddx5	DEAD box helicase 5	0.0699423	10.1433	2.89739	0.00841222	0.140141	-2.69549
Notum	notum palmitoleoyl-protein carboxylesterase	0.337278	3.02889	2.89659	0.00842765	0.140214	-2.69716
Zfp595	zinc finger protein 595	0.388823	1.88781	2.89503	0.00845785	0.140384	-2.70041
Rpl37	ribosomal protein L37	-0.205844	4.84562	-2.89457	0.00846674	0.140384	-2.70136
Romo1	reactive oxygen species modulator 1	-0.325977	4.62236	-2.9914	0.00948843	0.147529	-2.702
Vezt	vezatin, adherens junctions transmembrane protein	0.142616	5.35224	2.89229	0.00851097	0.140821	-2.70609
Ctsd	cathepsin D	0.0941934	6.95828	2.892	0.0085166	0.140821	-2.70669
Trim7	tripartite motif-containing 7	0.219222	6.97947	3.0329	0.0100492	0.15301	-2.70926
Nme4	NME/NM23 nucleoside diphosphate kinase 4	-0.171056	5.27727	-2.88973	0.00856097	0.141131	-2.71141
Myef2	myelin basic protein expression factor 2, repressor	0.120372	7.20933	2.88879	0.00857935	0.141131	-2.71336
Rnaseh2c	ribonuclease H2, subunit C	-0.189064	4.96924	-2.88839	0.00858728	0.141131	-2.71419
Abcd2	ATP-binding cassette, sub-family D (ALD), member 2	-0.198763	4.17035	-2.88838	0.00858747	0.141131	-2.71421
Sdf2l1	stromal cell-derived factor 2-like 1	-0.192882	4.93158	-2.88821	0.00859062	0.141131	-2.71455
Alg9	asparagine-linked glycosylation 9 (alpha 1,2 mannosyltransferase)	0.170621	5.27329	2.88734	0.0086078	0.141131	-2.71636
Snupn	snurportin 1	-0.209397	3.62515	-2.8873	0.00860851	0.141131	-2.71644
Myg1	melanocyte proliferating gene 1	-0.139796	5.74011	-2.88616	0.00863112	0.141343	-2.71882
Irx1	Iroquois homeobox 1	-0.218046	4.7355	-2.88473	0.00868475	0.142036	-2.72351
Pde4d	phosphodiesterase 4D, cAMP specific	-0.238022	4.02772	-2.88304	0.00869289	0.142036	-2.72529
Tmem8b	transmembrane protein 8B	0.359809	3.78365	2.93659	0.00927359	0.146484	-2.72554
Rps15	ribosomal protein S15	-0.134876	8.86877	-2.94943	0.00945243	0.14739	-2.72802
Pias2	protein inhibitor of activated STAT 2	0.110149	6.79777	2.87904	0.00877263	0.143018	-2.73358
Stard10	START domain containing 10	0.24469	3.91408	2.8781	0.00879149	0.143166	-2.73553
Gjd4	gap junction protein, delta 4	1.15025	-1.18042	2.87741	0.00880532	0.143231	-2.73695
Camsap3	calmodulin regulated spectrin-associated protein family, member 3	0.173341	4.95173	2.87583	0.00883722	0.14359	-2.74023
Nup62cl	nucleoporin 62 C-terminal like	0.533782	1.04338	2.87487	0.00885646	0.143646	-2.74221
Brinp1	bone morphogenic protein/retinoic acid inducible neural specific 1	-0.491836	0.881878	-2.87468	0.00886036	0.143646	-2.74261
Psmb4	proteasome (prosome, macropain) subunit, beta type 4	-0.112619	7.52127	-2.87339	0.00888647	0.143893	-2.74528
Tox	thymocyte selection-associated high mobility group box	-0.235485	3.91387	-2.87216	0.00891138	0.143893	-2.74782
Cnih2	cornichon family AMPA receptor auxiliary protein 2	-0.206141	3.95451	-2.87211	0.00891256	0.143893	-2.74794
Atg9b	autophagy related 9B	-0.528188	0.726608	-2.87198	0.00891505	0.143893	-2.74819
Tmco6	transmembrane and coiled-coil domains 6	-0.206043	3.95264	-2.87136	0.00892769	0.143938	-2.74948
Lipo3	lipase, member O3	1.57473	1.66095	3.11606	0.011714	0.164604	-2.74983
Katnbl1	katanin p80 subunit B like 1	0.135485	5.51009	2.86936	0.00896857	0.144438	-2.75362
Mbtps2	membrane-bound transcription factor peptidase, site 2	0.143214	5.48123	2.86785	0.00899954	0.144761	-2.75675
Dgcr6	DiGeorge syndrome critical region gene 6	-0.135957	5.59121	-2.8671	0.00901495	0.144761	-2.7583
Rab6b	RAB6B, member RAS oncogene family	-0.240204	3.57634	-2.86564	0.00904502	0.144761	-2.76132
Rassf4	Ras association (RalGDS/AF-6) domain family member 4	-0.194978	4.68055	-2.86553	0.0090473	0.144761	-2.76155
Ctnna2	catenin (cadherin associated protein), alpha 2	-0.226477	3.5894	-2.86457	0.00906701	0.144761	-2.76352
A430005L14Rik	RIKEN cDNA A430005L14 gene	-0.141439	5.22117	-2.86432	0.00907235	0.144761	-2.76405
Fgf17	fibroblast growth factor 17	0.295449	3.12956	2.86411	0.00907664	0.144761	-2.76448
Tacstd2	tumor-associated calcium signal transducer 2	0.535687	1.41593	2.86382	0.0090826	0.144761	-2.76508
Wrnip1	Werner helicase interacting protein 1	-0.120732	5.54639	-2.8637	0.00908515	0.144761	-2.76533
Clec2l	C-type lectin domain family 2, member L	0.393674	1.95346	2.86357	0.00908788	0.144761	-2.76561
Zbtb6	zinc finger and BTB domain containing 6	0.192057	4.60134	2.8608	0.00914527	0.145516	-2.77131
Ncoa3	nuclear receptor coactivator 3	0.115565	6.29686	2.8599	0.00916404	0.145656	-2.77317
Hoxc8	homeobox C8	0.179219	4.57075	2.85939	0.00917468	0.145667	-2.77423
Tha1	threonine aldolase 1	-0.465981	1.43739	-2.85707	0.00922337	0.14615	-2.77902
Arx	aristaless related homeobox	-0.299443	2.66905	-2.85699	0.00922516	0.14615	-2.7792
Gpr137c	G protein-coupled receptor 137C	-0.633039	0.926573	-2.85639	0.00923777	0.146191	-2.78044
Tmem94	transmembrane protein 94	-0.148856	6.69095	-2.87454	0.00949406	0.147529	-2.78323
Gsx1	GS homeobox 1	-0.671029	-0.00806762	-2.85422	0.00928346	0.146484	-2.78491
Adam12	a disintegrin and metallopeptidase domain 12 (meltrin alpha)	0.191484	4.7377	2.85353	0.00929798	0.146484	-2.78633
Nid1	nidogen 1	-0.118324	7.33845	-2.85301	0.00930905	0.146484	-2.78741
Azin2	antizyme inhibitor 2	-0.433595	1.85869	-2.85263	0.00931709	0.146484	-2.78819
Tmem242	transmembrane protein 242	0.127662	5.96212	2.85219	0.00932657	0.146484	-2.78911
Nfatc1	nuclear factor of activated T cells, cytoplasmic, calcineurin dependent 1	0.272274	3.3088	2.85131	0.00934515	0.146618	-2.79092
Vgll4	vestigial like family member 4	0.125659	6.08726	2.85007	0.00937159	0.146768	-2.79348
Nxf7	nuclear RNA export factor 7	1.26643	-1.51935	2.8495	0.00938377	0.146768	-2.79465
Cops8	COP9 signalosome subunit 8	0.103396	6.96788	2.84945	0.00938489	0.146768	-2.79476
Ssu72	Ssu72 RNA polymerase II CTD phosphatase homolog (yeast)	-0.122826	6.09454	-2.84651	0.00944789	0.14739	-2.80082
Mtss1	MTSS I-BAR domain containing 1	0.121974	6.06363	2.84618	0.00945492	0.14739	-2.8015
Ntf5	neurotrophin 5	0.434532	1.5474	2.84436	0.00949416	0.147529	-2.80525
Rab37	RAB37, member RAS oncogene family	-0.473831	1.08309	-2.84289	0.00952603	0.147866	-2.80829
Bcl2	B cell leukemia/lymphoma 2	-0.185673	4.81873	-2.84188	0.00954805	0.148051	-2.81038
Rps11	ribosomal protein S11	-0.129801	9.00233	-2.90369	0.010326	0.155326	-2.81163
Camk2g	calcium/calmodulin-dependent protein kinase II gamma	0.127464	6.21436	2.84069	0.00957372	0.148231	-2.81281
Nectin4	nectin cell adhesion molecule 4	0.714631	0.18097	2.84041	0.00958001	0.148231	-2.81341
Rpl6	ribosomal protein L6	-0.113709	8.18956	-2.8456	0.00974384	0.149971	-2.81943
Cspg4b	chondroitin sulfate proteoglycan 4B	0.471832	4.92244	3.04575	0.0122663	0.168318	-2.8195
Lrrc40	leucine rich repeat containing 40	0.0961295	6.64108	2.83732	0.0096474	0.149116	-2.81976
Spns1	SPNS lysolipid transporter 1, lysophospholipid	0.11219	6.19527	2.83604	0.00967567	0.149394	-2.82241
Sh3tc2	SH3 domain and tetratricopeptide repeats 2	0.253711	3.57859	2.83447	0.00971023	0.149769	-2.82564
Tsc1	TSC complex subunit 1	0.140429	6.27079	2.8333	0.00973598	0.149971	-2.82803
Pcsk4	proprotein convertase subtilisin/kexin type 4	-0.390445	1.7711	-2.82991	0.00981134	0.150815	-2.83502
Pcgf5	polycomb group ring finger 5	0.202977	3.94201	2.82955	0.00981933	0.150815	-2.83575
Naa38	N(alpha)-acetyltransferase 38, NatC auxiliary subunit	-0.27008	4.19286	-2.84264	0.0100088	0.152601	-2.83717
Mrpl42	mitochondrial ribosomal protein L42	-0.145661	5.69906	-2.82882	0.0098356	0.150897	-2.83725
Ptges2	prostaglandin E synthase 2	-0.180333	4.36464	-2.82838	0.00984539	0.150897	-2.83815
Ap2b1	adaptor-related protein complex 2, beta 1 subunit	0.0915409	8.14149	2.82619	0.00989454	0.151373	-2.84266
Grtp1	GH regulated TBC protein 1	0.300474	2.97813	2.82607	0.00989717	0.151373	-2.8429
Zfp937	zinc finger protein 937	0.228676	4.27555	2.82551	0.00990991	0.151409	-2.84407
Upk1a	uroplakin 1A	0.912694	0.262351	2.84353	0.0101593	0.154089	-2.84515
Tmem256	transmembrane protein 256	-0.31528	4.28608	-2.88329	0.0107305	0.157405	-2.84829
Ppan	peter pan homolog	-0.105053	6.60735	-2.82322	0.00996148	0.152038	-2.84877
Zeb2	zinc finger E-box binding homeobox 2	-0.129027	6.2202	-2.81903	0.0100567	0.15301	-2.85738
Txn1	thioredoxin 1	-0.128757	7.47941	-2.83542	0.0102809	0.155222	-2.85797
Bin2	bridging integrator 2	0.580814	0.910596	2.81795	0.0100814	0.153226	-2.85959
Sting1	stimulator of interferon response cGAMP interactor 1	0.244911	3.1405	2.81749	0.010092	0.153228	-2.86055
Brd7	bromodomain containing 7	0.184468	7.22655	2.91854	0.0114611	0.162991	-2.86211
Zfp706	zinc finger protein 706	0.118978	7.76258	2.82251	0.0102748	0.155222	-2.86715
Sox9	SRY (sex determining region Y)-box 9	-0.157518	6.27423	-2.83026	0.0104091	0.155455	-2.8689
Samsn1	SAM domain, SH3 domain and nuclear localization signals, 1	0.480657	1.20476	2.81151	0.0102298	0.154998	-2.87282
H2bc13	H2B clustered histone 13	-1.18776	-1.55092	-2.81033	0.0102571	0.155222	-2.87523
Pmvk	phosphomevalonate kinase	-0.218779	4.59343	-2.80904	0.0102871	0.155222	-2.87788
Trpc1	transient receptor potential cation channel, subfamily C, member 1	0.351628	2.54531	2.8078	0.0103161	0.155326	-2.88042
Engase	endo-beta-N-acetylglucosaminidase	-0.199807	3.85091	-2.80749	0.0103234	0.155326	-2.88106
Zic3	zinc finger protein of the cerebellum 3	-0.257752	4.24361	-2.81558	0.0104518	0.155933	-2.88212
1700003F12Rik	RIKEN cDNA 1700003F12 gene	-0.718691	-0.332785	-2.80682	0.0103391	0.155337	-2.88243
Slc1a5	solute carrier family 1 (neutral amino acid transporter), member 5	-0.133038	5.95514	-2.80624	0.0103527	0.155337	-2.88362
Lamc1	laminin, gamma 1	0.115273	8.08088	2.81603	0.0105075	0.156235	-2.88483
Guf1	GUF1 homolog, GTPase	-0.122408	5.95943	-2.80523	0.0103764	0.155337	-2.88569
Zbtb2	zinc finger and BTB domain containing 2	0.144824	5.02517	2.80513	0.0103787	0.155337	-2.88589
Sh3glb1	SH3-domain GRB2-like B1 (endophilin)	0.0968714	7.09815	2.80508	0.0103799	0.155337	-2.886
Lrp5	low density lipoprotein receptor-related protein 5	0.13269	6.55176	2.80384	0.0104091	0.155455	-2.88854
Eola1	endothelium and lymphocyte associated ASCH domain 1	-0.24074	3.49362	-2.80134	0.0104682	0.156017	-2.89365
Kcnq3	potassium voltage-gated channel, subfamily Q, member 3	-0.403762	1.62019	-2.79994	0.0105015	0.156235	-2.89653
Tmem43	transmembrane protein 43	0.19932	5.50469	2.82922	0.0109197	0.159283	-2.8972
Cend1	cell cycle exit and neuronal differentiation 1	-0.460069	1.61055	-2.79903	0.010523	0.156235	-2.89838
1810030O07Rik	RIKEN cDNA 1810030O07 gene	0.141534	5.33456	2.79892	0.0105256	0.156235	-2.8986
Rtkn	rhotekin	-0.15862	5.38993	-2.79679	0.0105766	0.156833	-2.90297
Pnn	pinin	0.107334	8.25243	2.79817	0.0106317	0.157136	-2.9049
Arid1a	AT rich interactive domain 1A (SWI-like)	0.126939	8.86603	2.84917	0.0113616	0.16181	-2.90552
Stra6l	STRA6-like	0.478993	1.03897	2.7952	0.0106147	0.157136	-2.90622
Tle1	transducin-like enhancer of split 1	-0.110434	6.59113	-2.79463	0.0106283	0.157136	-2.90738
Bambi	BMP and activin membrane-bound inhibitor	0.147827	5.24013	2.79414	0.0106401	0.157136	-2.90839
Lamp1	lysosomal-associated membrane protein 1	0.0874863	7.84999	2.79327	0.0106611	0.157286	-2.91017
Rpl28	ribosomal protein L28	0.240716	5.44636	2.86808	0.0117404	0.164604	-2.91092
Serpini1	serine (or cysteine) peptidase inhibitor, clade I, member 1	-0.408108	1.81622	-2.79282	0.010672	0.157288	-2.91109
Trim44	tripartite motif-containing 44	0.0930388	7.79913	2.79129	0.0107091	0.157405	-2.91423
Mecom	MDS1 and EVI1 complex locus	-0.199171	5.88037	-2.8444	0.011479	0.163023	-2.91483
Cmtm4	CKLF-like MARVEL transmembrane domain containing 4	0.10982	6.81877	2.79071	0.010723	0.157405	-2.9154
Lgals9	lectin, galactose binding, soluble 9	0.884131	-0.843423	2.79063	0.010725	0.157405	-2.91557
Rad52	RAD52 homolog, DNA repair protein	-0.204991	4.11447	-2.79027	0.0107339	0.157405	-2.91631
Hoxa13	homeobox A13	0.655519	0.13673	2.78929	0.0107575	0.157593	-2.9183
Lrrc3	leucine rich repeat containing 3	0.335202	2.4733	2.7854	0.0108525	0.158806	-2.92625
Zfp607a	zinc finger protein 607A	0.29309	2.60851	2.78446	0.0108758	0.158847	-2.92818
Ndufb7	NADH:ubiquinone oxidoreductase subunit B7	-0.153449	5.47386	-2.78236	0.0109274	0.159283	-2.93246
Tie1	tyrosine kinase with immunoglobulin-like and EGF-like domains 1	0.130752	5.68713	2.78078	0.0109665	0.159692	-2.93568
Gpr27	G protein-coupled receptor 27	-0.315135	3.56315	-2.79052	0.011122	0.160718	-2.93635
Hyal1	hyaluronoglucosaminidase 1	0.266233	3.15014	2.77922	0.0110052	0.159937	-2.93887
Nat10	N-acetyltransferase 10	0.0968673	6.75986	2.77676	0.0110666	0.160569	-2.94389
Tcerg1	transcription elongation regulator 1 (CA150)	0.0797313	8.18171	2.7766	0.0110707	0.160569	-2.94423
Gsx2	GS homeobox 2	-0.7408	-0.0715307	-2.7759	0.0110881	0.160662	-2.94565
Ston2	stonin 2	0.179885	5.68454	2.79331	0.0113572	0.16181	-2.94615
Stom	stomatin	0.215916	3.98881	2.77525	0.0111045	0.160718	-2.94698
Neurod4	neurogenic differentiation 4	-0.21939	4.08316	-2.77422	0.0111302	0.160718	-2.94907
Hhex	hematopoietically expressed homeobox	0.309514	2.74558	2.77371	0.0111431	0.160718	-2.95012
Ttbk1	tau tubulin kinase 1	-0.28363	2.6415	-2.77322	0.0111555	0.160718	-2.95112
Rbm12	RNA binding motif protein 12	0.108128	7.37389	2.77229	0.0111789	0.160718	-2.95302
Gm3411	predicted gene 3411	0.32994	2.95285	2.77199	0.0111865	0.160718	-2.95363
Flrt3	fibronectin leucine rich transmembrane protein 3	0.126224	6.23543	2.77128	0.0112044	0.160718	-2.95507
Rin3	Ras and Rab interactor 3	0.201314	3.92563	2.77092	0.0112134	0.160718	-2.95579
Zfp866	zinc finger protein 866	0.174449	5.27265	2.77085	0.0112154	0.160718	-2.95595
Prnp	prion protein	0.186137	3.98284	2.77043	0.0112258	0.160718	-2.95679
Srxn1	sulfiredoxin 1 homolog (S. cerevisiae)	-0.210354	3.90636	-2.77043	0.011226	0.160718	-2.95681
Mri1	methylthioribose-1-phosphate isomerase 1	-0.229191	3.9961	-2.77006	0.0112352	0.160718	-2.95755
Chordc1	cysteine and histidine-rich domain (CHORD)-containing, zinc-binding protein 1	-0.123833	6.93059	-2.76918	0.0112576	0.160881	-2.95935
Slc4a11	solute carrier family 4, sodium bicarbonate transporter-like, member 11	0.812109	-0.585426	2.76853	0.011274	0.160958	-2.96067
Rpsa	ribosomal protein SA	-0.161184	8.42696	-2.87249	0.0129116	0.173474	-2.96223
Med1	mediator complex subunit 1	-0.198574	6.87293	-2.87168	0.0129758	0.174017	-2.96562
Parp4	poly (ADP-ribose) polymerase family, member 4	0.266317	3.23137	2.76489	0.011367	0.16181	-2.96808
Klf1	Kruppel-like factor 1 (erythroid)	-0.349366	2.84225	-2.76029	0.0114857	0.163023	-2.97745
Nol4l	nucleolar protein 4-like	0.111743	6.01468	2.7595	0.0115061	0.163154	-2.97906
H60b	histocompatibility 60b	0.837299	0.442711	2.77412	0.011786	0.164676	-2.98151
Med12	mediator complex subunit 12	0.122958	6.86478	2.75805	0.0115437	0.163528	-2.982
Pcdhga2	protocadherin gamma subfamily A, 2	0.402303	1.72793	2.75718	0.0115664	0.163691	-2.98378
Mex3c	mex3 RNA binding family member C	0.133501	7.03655	2.77088	0.0118077	0.164709	-2.98499
Oaf	out at first homolog	-0.168561	5.34364	-2.75612	0.011594	0.163922	-2.98592
Rps29	ribosomal protein S29	0.903846	3.29333	2.96531	0.0150253	0.184908	-2.9874
Pggt1b	protein geranylgeranyltransferase type I, beta subunit	0.121159	6.16907	2.75379	0.011655	0.164604	-2.99066
Epb41l1	erythrocyte membrane protein band 4.1 like 1	-0.178966	4.96578	-2.75163	0.0117118	0.164604	-2.99504
Tac2	tachykinin 2	1.15022	-0.799125	2.75617	0.0117875	0.164676	-2.9952
Sorbs3	sorbin and SH3 domain containing 3	0.151603	5.06297	2.75151	0.0117151	0.164604	-2.9953
St3gal3	ST3 beta-galactoside alpha-2,3-sialyltransferase 3	-0.177744	4.72375	-2.7513	0.0117205	0.164604	-2.99572
Lamc3	laminin gamma 3	-0.280775	3.61638	-2.75052	0.0117411	0.164604	-2.9973
Mthfsl	5, 10-methenyltetrahydrofolate synthetase-like	-0.449001	1.5667	-2.75052	0.0117413	0.164604	-2.99731
Srp72	signal recognition particle 72	0.0795128	7.47188	2.75042	0.0117438	0.164604	-2.9975
C030006K11Rik	RIKEN cDNA C030006K11 gene	-0.23226	3.32361	-2.74986	0.0117586	0.164654	-2.99864
Fam83g	family with sequence similarity 83, member G	0.301211	2.43738	2.74853	0.011794	0.164676	-3.00135
Ppm1e	protein phosphatase 1E (PP2C domain containing)	-0.227551	4.07799	-2.74733	0.0118257	0.164803	-3.00377
Ssbp4	single stranded DNA binding protein 4	-0.144875	5.37542	-2.74553	0.0118738	0.165316	-3.00744
Cldn34c1	claudin 34C1	-3.09265	1.62932	-2.96071	0.0155492	0.187658	-3.00985
Sbf2	SET binding factor 2	0.131946	6.77168	2.7488	0.012032	0.16704	-3.01235
Foxn4	forkhead box N4	-0.745751	0.701216	-2.75283	0.0120999	0.167787	-3.01241
Pxdn	peroxidasin	0.108403	8.57626	2.75496	0.0121552	0.16811	-3.01334
Mast4	microtubule associated serine/threonine kinase family member 4	0.206186	5.39182	2.77584	0.0125284	0.170207	-3.01459
Peg12	paternally expressed 12	-0.113636	6.41071	-2.73995	0.0120238	0.16704	-3.01875
Ier5	immediate early response 5	-0.159244	5.12978	-2.73982	0.0120273	0.16704	-3.01901
Pitx1	paired-like homeodomain transcription factor 1	0.372467	4.59674	2.86277	0.0141872	0.179692	-3.02234
Kit	KIT proto-oncogene receptor tyrosine kinase	0.149943	5.18322	2.73647	0.0121184	0.167787	-3.02582
Ncan	neurocan	-0.292312	3.20035	-2.73639	0.0121203	0.167787	-3.02596
Bloc1s2	biogenesis of lysosomal organelles complex-1, subunit 2	-0.276879	3.82303	-2.73797	0.012274	0.168318	-3.03178
Drd4	dopamine receptor D4	-0.908095	-0.933122	-2.73272	0.0122207	0.168318	-3.03339
ND6	NADH dehydrogenase subunit 6	-0.400871	8.14855	-2.94428	0.0159205	0.188552	-3.03365
Sorcs3	sortilin-related VPS10 domain containing receptor 3	-0.60099	0.826017	-2.73253	0.0122261	0.168318	-3.03379
Borcs7	BLOC-1 related complex subunit 7	-0.197383	3.87036	-2.73227	0.0122331	0.168318	-3.03431
Cebpa	CCAAT/enhancer binding protein (C/EBP), alpha	-0.412586	1.46709	-2.73209	0.0122382	0.168318	-3.03469
Stx4a	syntaxin 4A (placental)	0.178798	4.59902	2.73172	0.0122482	0.168318	-3.03542
H2ac25	H2A clustered histone 25	-0.399313	2.24271	-2.73161	0.0122512	0.168318	-3.03564
Prdm12	PR domain containing 12	-0.313901	3.05735	-2.7313	0.0122598	0.168318	-3.03628
Abcb10	ATP-binding cassette, sub-family B (MDR/TAP), member 10	-0.148983	5.91171	-2.72994	0.0122973	0.168428	-3.03902
Cirbp	cold inducible RNA binding protein	-0.147724	5.67923	-2.72966	0.0123051	0.168428	-3.0396
Pimreg	PICALM interacting mitotic regulator	-0.114957	6.91072	-2.72613	0.0124031	0.16961	-3.04675
Cyb561	cytochrome b-561	0.360361	2.24365	2.72446	0.0124495	0.170054	-3.05011
Celsr3	cadherin, EGF LAG seven-pass G-type receptor 3	-0.224159	3.91422	-2.7238	0.0124682	0.170054	-3.05146
Snx8	sorting nexin 8	-0.128219	5.46374	-2.72362	0.0124731	0.170054	-3.05181
Rnf225	ring finger protein 225	-0.435701	1.65136	-2.7233	0.0124822	0.170054	-3.05247
Fkbp10	FK506 binding protein 10	0.130975	5.90955	2.72201	0.0125182	0.170207	-3.05506
Mfsd3	major facilitator superfamily domain containing 3	0.375622	1.93988	2.72193	0.0125206	0.170207	-3.05524
Kcnc3	potassium voltage gated channel, Shaw-related subfamily, member 3	-0.317076	3.95666	-2.76221	0.0132518	0.175301	-3.05612
Atxn7l3	ataxin 7-like 3	-0.0917835	7.42951	-2.71971	0.012583	0.17079	-3.05972
Lhfpl4	lipoma HMGIC fusion partner-like protein 4	-0.208866	4.32794	-2.71876	0.0126098	0.170836	-3.06163
Anapc4	anaphase promoting complex subunit 4	0.0890486	7.00634	2.71876	0.0126098	0.170836	-3.06163
Tpp1	tripeptidyl peptidase I	0.113347	5.95506	2.71724	0.0126529	0.171076	-3.06471
Slc3a2	solute carrier family 3 (activators of dibasic and neutral amino acid transport), member 2	-0.125745	6.51362	-2.71721	0.0126539	0.171076	-3.06478
Tpgs1	tubulin polyglutamylase complex subunit 1	-0.197461	4.61184	-2.71689	0.0126628	0.171076	-3.06541
Perp	PERP, TP53 apoptosis effector	0.319355	3.7071	2.74149	0.013122	0.174374	-3.06625
Sos2	SOS Ras/Rho guanine nucleotide exchange factor 2	0.119647	5.76477	2.71587	0.0126918	0.17131	-3.06747
Zfp954	zinc finger protein 954	0.239152	3.14839	2.71503	0.0127159	0.171401	-3.06918
Gsr	glutathione reductase	0.106275	6.03685	2.71477	0.0127233	0.171401	-3.0697
Zfp597	zinc finger protein 597	0.212611	3.81916	2.7144	0.0127338	0.171401	-3.07045
Tra2a	transformer 2 alpha	-0.116022	7.83553	-2.72127	0.0130609	0.174332	-3.07914
Gpr89	G protein-coupled receptor 89	0.174156	4.73087	2.70868	0.0128981	0.173452	-3.08198
Hid1	HID1 domain containing	-0.257897	3.09781	-2.70634	0.012966	0.174017	-3.08671
Dusp7	dual specificity phosphatase 7	0.176923	5.98584	2.74021	0.0136275	0.177377	-3.08816
Abr	active BCR-related gene	0.109007	6.72905	2.70425	0.0130268	0.174332	-3.09092
Cdc16	CDC16 cell division cycle 16	0.0822132	7.51905	2.70375	0.0130414	0.174332	-3.09193
Nfatc2ip	nuclear factor of activated T cells, cytoplasmic, calcineurin dependent 2 interacting protein	0.185555	4.74822	2.70304	0.0130621	0.174332	-3.09336
Brd1	bromodomain containing 1	0.0875599	7.10714	2.70269	0.0130724	0.174332	-3.09406
Psmg4	proteasome (prosome, macropain) assembly chaperone 4	-0.231997	4.31997	-2.70374	0.0131069	0.174332	-3.0947
Vti1a	vesicle transport through interaction with t-SNAREs 1A	-0.130577	5.08716	-2.70212	0.0130889	0.174332	-3.0952
Rpl11	ribosomal protein L11	-0.22066	5.57484	-2.7638	0.0142605	0.180151	-3.09564
Scn1b	sodium channel, voltage-gated, type I, beta	-0.551547	0.638132	-2.7019	0.0130954	0.174332	-3.09565
Tma7	translational machinery associated 7	-0.200378	4.94642	-2.70767	0.013204	0.174986	-3.09569
Plxna4	plexin A4	0.190155	4.3747	2.70156	0.0131053	0.174332	-3.09633
Mast1	microtubule associated serine/threonine kinase 1	-0.664773	1.82013	-2.76231	0.0143286	0.180543	-3.09937
Zfp512b	zinc finger protein 512B	0.118865	6.47744	2.69899	0.013181	0.174861	-3.10151
Zfp592	zinc finger protein 592	0.106527	6.00654	2.69894	0.0131826	0.174861	-3.10162
Apc2	APC regulator of WNT signaling pathway 2	-0.238451	4.80588	-2.73035	0.0138548	0.17874	-3.10475
Cav2	caveolin 2	0.380165	1.6493	2.69715	0.0132354	0.175243	-3.10521
Otud4	OTU domain containing 4	0.0916722	7.88558	2.69591	0.0132722	0.175362	-3.10771
Ppp2cb	protein phosphatase 2 (formerly 2A), catalytic subunit, beta isoform	0.0897467	6.99298	2.69563	0.0132804	0.175362	-3.10827
Lfng	LFNG O-fucosylpeptide 3-beta-N-acetylglucosaminyltransferase	-0.122353	5.54631	-2.6949	0.0133022	0.175489	-3.10974
Pard6a	par-6 family cell polarity regulator alpha	-0.284277	2.83625	-2.6945	0.0133141	0.175489	-3.11055
Stmn1	stathmin 1	-0.144653	7.00135	-2.72773	0.0139923	0.179183	-3.11217
Mfap2	microfibrillar-associated protein 2	-0.102699	6.31838	-2.69161	0.0134004	0.176455	-3.11636
Bid	BH3 interacting domain death agonist	0.217489	3.89483	2.69124	0.0134116	0.176455	-3.11711
Arhgap30	Rho GTPase activating protein 30	0.970147	-0.62844	2.6882	0.0135029	0.177339	-3.12321
Plek	pleckstrin	0.349403	2.46299	2.68819	0.0135031	0.177339	-3.12322
Atp5o	ATP synthase, H+ transporting, mitochondrial F1 complex, O subunit	-0.116741	7.10403	-2.68743	0.0135261	0.177377	-3.12475
Ctsz	cathepsin Z	0.110247	5.65298	2.68723	0.0135323	0.177377	-3.12516
Prkra	protein kinase, interferon inducible double stranded RNA dependent activator	0.146583	6.09233	2.69111	0.0136152	0.177377	-3.12545
Gipc1	GIPC PDZ domain containing family, member 1	0.200723	6.65834	2.7823	0.0154636	0.186779	-3.12687
Dusp26	dual specificity phosphatase 26 (putative)	0.508425	0.761361	2.6862	0.0135633	0.177377	-3.12722
Cbx2	chromobox 2	0.0917492	7.65552	2.68598	0.0135701	0.177377	-3.12767
Mylk	myosin, light polypeptide kinase	0.151016	5.01835	2.6852	0.0135937	0.177377	-3.12923
Epg5	ectopic P-granules autophagy protein 5 homolog (C. elegans)	-0.180842	4.88758	-2.68447	0.0136159	0.177377	-3.1307
Hspbap1	Hspb associated protein 1	0.204472	4.46513	2.68437	0.013619	0.177377	-3.13091
Ccne2	cyclin E2	0.151853	4.86432	2.68424	0.0136229	0.177377	-3.13116
Rps14	ribosomal protein S14	-0.0995915	8.54094	-2.68551	0.013668	0.177521	-3.13197
Bcor	BCL6 interacting corepressor	-0.0903973	6.81432	-2.68289	0.013664	0.177521	-3.13387
Rpl5	ribosomal protein L5	-0.456025	5.59658	-2.87284	0.0175412	0.197372	-3.13418
Xrcc1	X-ray repair complementing defective repair in Chinese hamster cells 1	-0.0997905	6.93128	-2.68253	0.0136751	0.177521	-3.1346
Tmsb10	thymosin beta 10	-0.174551	7.98087	-2.78928	0.0158295	0.188047	-3.13475
Mrpl40	mitochondrial ribosomal protein L40	-0.145961	5.27839	-2.68075	0.0137295	0.177953	-3.13817
Eif2b4	eukaryotic translation initiation factor 2B, subunit 4 delta	-0.124079	5.78968	-2.68064	0.0137328	0.177953	-3.13839
Aox1	aldehyde oxidase 1	1.04072	-1.21805	2.67915	0.0137786	0.178388	-3.14138
Tead4	TEA domain family member 4	0.20834	3.55479	2.67869	0.0137927	0.178413	-3.1423
Smim26	small integral membrane protein 26	-0.35921	2.28106	-2.67754	0.0138281	0.178567	-3.1446
Sod2	superoxide dismutase 2, mitochondrial	-0.126926	5.98943	-2.67751	0.0138291	0.178567	-3.14467
Map1a	microtubule-associated protein 1 A	-0.172364	5.61003	-2.68718	0.0141081	0.179666	-3.14794
Atp5j2	ATP synthase, H+ transporting, mitochondrial F0 complex, subunit F2	-0.159823	6.59387	-2.71474	0.0147837	0.184052	-3.15217
Rbm7	RNA binding motif protein 7	0.139679	5.94411	2.67351	0.0139533	0.179183	-3.1527
Efnb1	ephrin B1	-0.122365	6.55669	-2.67333	0.0139586	0.179183	-3.15304
Cpt1a	carnitine palmitoyltransferase 1a, liver	-0.356269	1.93675	-2.67325	0.0139614	0.179183	-3.15322
Kmt5a	lysine methyltransferase 5A	0.0759855	7.68398	2.67306	0.0139672	0.179183	-3.15359
Bbs7	Bardet-Biedl syndrome 7 (human)	-0.192146	4.25371	-2.67272	0.0139777	0.179183	-3.15427
Mkx	mohawk homeobox	-0.341588	2.308	-2.67243	0.0139869	0.179183	-3.15486
Ahi1	Abelson helper integration site 1	-0.1236	5.53168	-2.67232	0.0139904	0.179183	-3.15508
Col18a1	collagen, type XVIII, alpha 1	0.0727848	9.02788	2.67164	0.0140114	0.179183	-3.15643
Il17re	interleukin 17 receptor E	0.592343	0.558555	2.67163	0.0140119	0.179183	-3.15646
Ap2m1	adaptor-related protein complex 2, mu 1 subunit	-0.118117	6.5016	-2.67058	0.0140445	0.179442	-3.15855
Ptbp2	polypyrimidine tract binding protein 2	0.0797796	7.92815	2.66947	0.0140795	0.179666	-3.16079
Ltbp1	latent transforming growth factor beta binding protein 1	0.115742	6.25788	2.66873	0.0141027	0.179666	-3.16226
Zfyve27	zinc finger, FYVE domain containing 27	-0.187314	4.89887	-2.66804	0.0141243	0.179666	-3.16364
Cyth2	cytohesin 2	-0.0912278	6.68133	-2.66775	0.0141335	0.179666	-3.16422
Htra3	HtrA serine peptidase 3	-0.521773	1.51323	-2.66752	0.0141407	0.179666	-3.16469
Nme6	NME/NM23 nucleoside diphosphate kinase 6	-0.186603	4.63102	-2.66681	0.0141632	0.179666	-3.16611
Babam2	BRISC and BRCA1 A complex member 2	0.144479	4.95787	2.66652	0.0141724	0.179666	-3.1667
Ldb1	LIM domain binding 1	-0.0930365	7.94488	-2.6665	0.0141728	0.179666	-3.16672
Dlat	dihydrolipoamide S-acetyltransferase (E2 component of pyruvate dehydrogenase complex)	0.120009	6.57789	2.66523	0.0142131	0.179865	-3.16927
Foxf2	forkhead box F2	-0.240052	3.81586	-2.66456	0.0142342	0.179975	-3.1706
Dmtn	dematin actin binding protein	-0.282129	3.88962	-2.67681	0.0145822	0.182792	-3.17401
Cux2	cut-like homeobox 2	-0.215364	3.73215	-2.66274	0.0142922	0.180394	-3.17425
Erfe	erythroferrone	0.424669	1.31195	2.66236	0.0143044	0.180394	-3.17502
Foxl1	forkhead box L1	-0.301806	2.33675	-2.65917	0.0144063	0.181366	-3.18139
Mrc2	mannose receptor, C type 2	0.0973531	7.24937	2.65703	0.014475	0.182072	-3.18566
Zscan22	zinc finger and SCAN domain containing 22	-0.204152	4.20964	-2.65632	0.0144979	0.182204	-3.18708
Ak3	adenylate kinase 3	0.125323	6.11915	2.65481	0.0145469	0.182662	-3.19011
Cbfb	core binding factor beta	0.0799314	7.532	2.65436	0.0145614	0.182687	-3.191
Pelp1	proline, glutamic acid and leucine rich protein 1	0.0997384	7.32378	2.65257	0.0146194	0.182938	-3.19457
Acot13	acyl-CoA thioesterase 13	-0.253596	3.27454	-2.65216	0.0146329	0.182938	-3.1954
Gsc	goosecoid homeobox	-0.781883	-0.54666	-2.65211	0.0146345	0.182938	-3.19549
H4c11	H4 clustered histone 11	1.06545	-1.15108	2.65164	0.0146499	0.182938	-3.19644
Ttc32	tetratricopeptide repeat domain 32	-0.266412	2.74527	-2.65143	0.0146566	0.182938	-3.19685
Zfp526	zinc finger protein 526	0.21905	4.12409	2.64919	0.0147299	0.183695	-3.20132
Zfp961	zinc finger protein 961	0.140842	5.58534	2.64779	0.0147757	0.184052	-3.20411
Fam136a	family with sequence similarity 136, member A	0.0978766	6.71899	2.64559	0.0148483	0.184699	-3.20851
Cox5b	cytochrome c oxidase subunit 5B	-0.184742	5.00394	-2.64528	0.0148732	0.18474	-3.20965
Slc19a2	solute carrier family 19 (thiamine transporter), member 2	-0.203057	4.15946	-2.64472	0.014877	0.18474	-3.21024
Ptgs1	prostaglandin-endoperoxide synthase 1	0.449466	1.39488	2.64353	0.0149162	0.184899	-3.2126
Urb2	URB2 ribosome biogenesis 2 homolog (S. cerevisiae)	0.136669	6.51193	2.65159	0.015115	0.184908	-3.21328
Mterf1a	mitochondrial transcription termination factor 1a	0.358962	2.05399	2.64298	0.0149346	0.184899	-3.2137
Atf2	activating transcription factor 2	0.0939507	6.86481	2.6428	0.0149404	0.184899	-3.21406
Ubp1	upstream binding protein 1	0.100014	7.36803	2.64258	0.014948	0.184899	-3.21451
Ndufb2	NADH:ubiquinone oxidoreductase subunit B2	-0.165929	4.71705	-2.64242	0.0149531	0.184899	-3.21482
Rps13	ribosomal protein S13	-0.281045	3.23461	-2.64201	0.0149667	0.184908	-3.21563
Atp5k	ATP synthase, H+ transporting, mitochondrial F1F0 complex, subunit E	-0.463811	5.40037	-2.81995	0.0191152	0.204629	-3.21659
Dis3	DIS3 homolog, exosome endoribonuclease and 3'-5' exoribonuclease	0.085474	7.01898	2.6414	0.0149872	0.184908	-3.21686
Tsen34	tRNA splicing endonuclease subunit 34	-0.0994972	6.77019	-2.64049	0.0150175	0.184908	-3.21867
Rtn3	reticulon 3	0.0934711	8.27234	2.64009	0.0150308	0.184908	-3.21946
Csl	citrate synthase like	-0.369503	2.0049	-2.63959	0.0150476	0.184908	-3.22047
Unc13a	unc-13 homolog A	-0.354999	2.06708	-2.63924	0.0150591	0.184908	-3.22115
Dnajc13	DnaJ heat shock protein family (Hsp40) member C13	0.113884	7.11922	2.6389	0.0150707	0.184908	-3.22184
Tbc1d1	TBC1 domain family, member 1	0.0909631	6.66642	2.63816	0.0150952	0.184908	-3.2233
Cdhr2	cadherin-related family member 2	-0.850283	-1.01495	-2.63789	0.0151043	0.184908	-3.22384
Kcnip2	Kv channel-interacting protein 2	0.817805	-0.43804	2.63773	0.0151098	0.184908	-3.22417
Sh3bgrl	SH3-binding domain glutamic acid-rich protein like	0.0855728	8.13743	2.63747	0.0151186	0.184908	-3.22469
Atp5l	ATP synthase, H+ transporting, mitochondrial F0 complex, subunit G	-0.493233	1.73209	-2.63831	0.0151453	0.185079	-3.22496
Fgd1	FYVE, RhoGEF and PH domain containing 1	0.112466	6.14455	2.63567	0.0151789	0.185183	-3.22826
Vnn1	vanin 1	0.36329	2.63451	2.63518	0.0151957	0.185183	-3.22925
Lsm4	LSM4 homolog, U6 small nuclear RNA and mRNA degradation associated	-0.11853	6.68172	-2.63486	0.0152064	0.185183	-3.22988
Rps6ka1	ribosomal protein S6 kinase polypeptide 1	0.137115	5.94732	2.63477	0.0152094	0.185183	-3.23006
Rab28	RAB28, member RAS oncogene family	-0.126445	5.73286	-2.63454	0.0152172	0.185183	-3.23051
Pigbos1	Pigb opposite strand 1	-0.331733	2.74898	-2.63269	0.0152796	0.185787	-3.23418
Rfc5	replication factor C (activator 1) 5	0.098192	6.50453	2.63151	0.0153199	0.186111	-3.23655
Dnajc5	DnaJ heat shock protein family (Hsp40) member C5	0.0914424	7.56787	2.63085	0.0153424	0.186111	-3.23786
Cbfa2t3	CBFA2/RUNX1 translocation partner 3	0.222584	3.55855	2.63078	0.0153445	0.186111	-3.23798
Mpzl2	myelin protein zero-like 2	0.252419	3.32948	2.62932	0.0153945	0.186562	-3.2409
Smc5	structural maintenance of chromosomes 5	0.0933624	7.15968	2.62854	0.0154212	0.186688	-3.24245
Fmc1	formation of mitochondrial complex V assembly factor 1	-0.30103	3.09106	-2.62827	0.0154305	0.186688	-3.24299
Ldoc1	regulator of NFKB signaling	0.489343	1.02151	2.6277	0.0154498	0.186767	-3.24411
Nav2	neuron navigator 2	0.161577	5.84108	2.64	0.0157591	0.187887	-3.24481
Shfl	shiftless antiviral inhibitor of ribosomal frameshifting	-1.07606	-0.764223	-2.62645	0.0156408	0.187831	-3.25166
Arvcf	armadillo repeat gene deleted in velocardiofacial syndrome	-0.102384	6.90661	-2.62348	0.0155951	0.187831	-3.2525
Gcfc2	GC-rich sequence DNA binding factor 2	0.157492	4.39166	2.62291	0.0156149	0.187831	-3.25364
Hmx1	H6 homeobox 1	-0.379221	1.90822	-2.62276	0.0156199	0.187831	-3.25392
Gimap6	GTPase, IMAP family member 6	-0.231747	3.17579	-2.62202	0.0156456	0.187831	-3.25539
Rhobtb3	Rho-related BTB domain containing 3	-0.0781088	7.74248	-2.62193	0.0156487	0.187831	-3.25557
AU018091	expressed sequence AU018091	0.888259	-1.01775	2.62179	0.0156537	0.187831	-3.25586
Fbxl15	F-box and leucine-rich repeat protein 15	-0.32906	2.68353	-2.6211	0.0156775	0.18788	-3.25722
Ehd1	EH-domain containing 1	-0.0948801	7.10792	-2.62093	0.0156835	0.18788	-3.25756
Tmod1	tropomodulin 1	0.279729	3.59559	2.62232	0.0157313	0.187887	-3.25805
Mpc2	mitochondrial pyruvate carrier 2	-0.217294	3.9166	-2.62011	0.0157119	0.187887	-3.25918
Homer2	homer scaffolding protein 2	0.128817	5.21372	2.61874	0.0157597	0.187887	-3.2619
Rack1	receptor for activated C kinase 1	-0.0703714	10.3151	-2.6186	0.0157646	0.187887	-3.26218
Mrpl46	mitochondrial ribosomal protein L46	-0.147613	5.04095	-2.61852	0.0157673	0.187887	-3.26233
Tmem248	transmembrane protein 248	0.0878708	6.8333	2.61833	0.0157742	0.187887	-3.26273
Chst8	carbohydrate sulfotransferase 8	-0.448171	1.24208	-2.61785	0.0157907	0.187929	-3.26366
Themis2	thymocyte selection associated family member 2	0.910865	-1.07473	2.61715	0.0158155	0.188047	-3.26507
Itpr2	inositol 1,4,5-triphosphate receptor 2	0.37454	2.82946	2.62659	0.0160827	0.189703	-3.26633
Adamtsl1	ADAMTS-like 1	0.408369	1.7888	2.61634	0.0158436	0.188047	-3.26666
Syt11	synaptotagmin XI	-0.110243	6.22361	-2.6161	0.0158521	0.188047	-3.26714
Lsm7	LSM7 homolog, U6 small nuclear RNA and mRNA degradation associated	-0.272085	3.00806	-2.6145	0.0159083	0.188552	-3.27031
Tmem39a	transmembrane protein 39a	0.1209	5.74467	2.61359	0.0159406	0.188637	-3.27212
Inha	inhibin alpha	-0.324848	2.47044	-2.61247	0.0159801	0.188951	-3.27434
Mrpl23	mitochondrial ribosomal protein L23	-0.368427	1.99893	-2.61081	0.0160388	0.189492	-3.27762
Rab21	RAB21, member RAS oncogene family	-0.134689	5.28532	-2.61004	0.0160661	0.189661	-3.27915
Ap3m2	adaptor-related protein complex 3, mu 2 subunit	-0.263177	3.3244	-2.60884	0.016109	0.18986	-3.28153
Shld1	shieldin complex subunit 1	-0.347217	2.331	-2.60609	0.016207	0.190832	-3.28696
Gm3500	predicted gene 3500	0.440297	1.94043	2.60573	0.0162199	0.190832	-3.28767
Ubash3a	ubiquitin associated and SH3 domain containing, A	0.724952	0.00917487	2.60543	0.0162308	0.190832	-3.28827
Kcnip1	Kv channel-interacting protein 1	0.536075	0.580648	2.60498	0.016247	0.19087	-3.28917
Zswim8	zinc finger SWIM-type containing 8	0.103935	7.43519	2.60446	0.0162658	0.190937	-3.2902
Mgrn1	mahogunin, ring finger 1	0.10153	6.35822	2.60306	0.0163159	0.191346	-3.29296
Exoc4	exocyst complex component 4	0.131949	6.36992	2.60473	0.0163605	0.191346	-3.29303
Adgrl3	adhesion G protein-coupled receptor L3	-0.224814	4.02171	-2.60259	0.016333	0.191346	-3.29389
Rbm20	RNA binding motif protein 20	0.247343	3.36776	2.60195	0.0163562	0.191346	-3.29516
Epc1	enhancer of polycomb homolog 1	0.112326	6.04419	2.60167	0.0163662	0.191346	-3.29571
Timm21	translocase of inner mitochondrial membrane 21	-0.128035	5.24345	-2.60001	0.0164264	0.191895	-3.29899
Afap1	actin filament associated protein 1	-0.244275	5.329	-2.66967	0.0182554	0.201486	-3.29971
Zic1	zinc finger protein of the cerebellum 1	-0.136558	7.22803	-2.63113	0.0172766	0.196417	-3.30054
Elovl2	elongation of very long chain fatty acids (FEN1/Elo2, SUR4/Elo3, yeast)-like 2	-0.131426	5.92149	-2.5989	0.0164667	0.192175	-3.30119
H3c15	H3 clustered histone 15	-1.12092	-1.00361	-2.59918	0.0164767	0.192175	-3.30128
Jund	jun D proto-oncogene	-0.236584	7.21775	-2.737	0.0201098	0.209218	-3.30137
Rab1b	RAB1B, member RAS oncogene family	-0.0852619	7.32784	-2.59745	0.0165198	0.192445	-3.30406
Secisbp2l	SECIS binding protein 2-like	0.120457	6.07924	2.59727	0.0165262	0.192445	-3.30441
Atp1a1	ATPase, Na+/K+ transporting, alpha 1 polypeptide	0.0670532	8.88269	2.59512	0.0166048	0.193206	-3.30866
Rps23rg1	ribosomal protein S23, retrogene 1	-0.185693	6.58042	-2.66743	0.0185707	0.202724	-3.31045
Lypla1	lysophospholipase 1	0.0850649	6.8073	2.59341	0.0166675	0.193743	-3.31203
Cdca5	cell division cycle associated 5	0.106436	6.10632	2.59314	0.0166775	0.193743	-3.31256
Saa1	serum amyloid A 1	-0.759765	-0.587392	-2.59252	0.0167006	0.193799	-3.3138
Smoc1	SPARC related modular calcium binding 1	0.106191	5.99641	2.59177	0.0167283	0.193799	-3.31528
Snrpb	small nuclear ribonucleoprotein B	-0.0773523	8.54733	-2.5915	0.0167381	0.193799	-3.31581
Zfp874b	zinc finger protein 874b	0.26435	2.91815	2.59122	0.0167483	0.193799	-3.31635
Bdh1	3-hydroxybutyrate dehydrogenase, type 1	-0.255683	3.008	-2.59113	0.0167518	0.193799	-3.31654
Pcolce2	procollagen C-endopeptidase enhancer 2	0.343059	2.46662	2.59085	0.016762	0.193799	-3.31708
Cd164	CD164 antigen	0.0787652	7.80372	2.59012	0.0167892	0.19396	-3.31853
Scrt2	scratch family zinc finger 2	-0.461507	2.59533	-2.62667	0.0177611	0.19846	-3.3186
Cmtm8	CKLF-like MARVEL transmembrane domain containing 8	0.261449	3.4148	2.58913	0.0168259	0.19423	-3.32048
Srf	serum response factor	-0.115663	6.79383	-2.58748	0.0168871	0.194782	-3.32373
Trpm7	transient receptor potential cation channel, subfamily M, member 7	0.108382	7.23561	2.58704	0.0169037	0.19482	-3.32461
Wdfy4	WD repeat and FYVE domain containing 4	0.671557	-0.111734	2.58656	0.0169213	0.194869	-3.32554
Mrpl14	mitochondrial ribosomal protein L14	-0.164657	4.53802	-2.58577	0.0169508	0.195025	-3.3271
Fbxw4	F-box and WD-40 domain protein 4	0.155817	4.31134	2.58549	0.0169616	0.195025	-3.32766
Zfp84	zinc finger protein 84	0.205096	4.33363	2.58504	0.0169783	0.195064	-3.32855
Eif3j2	eukaryotic translation initiation factor 3, subunit J2	0.0780969	7.19268	2.58411	0.0170131	0.19524	-3.33038
En1	engrailed 1	0.217199	3.69482	2.58392	0.0170204	0.19524	-3.33076
Rxylt1	ribitol xylosyltransferase 1	-0.135607	4.74293	-2.58345	0.0170381	0.195289	-3.33169
Krt5	keratin 5	0.339129	2.06825	2.5828	0.0170624	0.195415	-3.33296
Ywhaq	tyrosine 3-monooxygenase/tryptophan 5-monooxygenase activation protein theta	-0.087828	7.94905	-2.58244	0.0170761	0.195417	-3.33368
Emc10	ER membrane protein complex subunit 10	-0.0992716	6.58598	-2.5816	0.0171075	0.195502	-3.33532
Sox3	SRY (sex determining region Y)-box 3	-0.11242	6.46592	-2.58117	0.0171238	0.195502	-3.33617
6430548M08Rik	RIKEN cDNA 6430548M08 gene	-0.240266	3.00526	-2.58088	0.0171347	0.195502	-3.33674
Mas1	MAS1 oncogene	0.858218	-0.684022	2.58072	0.0171407	0.195502	-3.33705
Eda	ectodysplasin-A	-0.27112	3.41256	-2.58046	0.0171505	0.195502	-3.33756
Fam117b	family with sequence similarity 117, member B	-0.110414	6.28331	-2.57933	0.0171934	0.195838	-3.33979
Gadd45gip1	growth arrest and DNA-damage-inducible, gamma interacting protein 1	-0.135206	5.25956	-2.5765	0.017301	0.196417	-3.34537
Cdh11	cadherin 11	-0.086088	7.60714	-2.57639	0.017305	0.196417	-3.34558
Arfgef1	ADP-ribosylation factor guanine nucleotide-exchange factor 1(brefeldin A-inhibited)	0.0957393	7.04274	2.57635	0.0173065	0.196417	-3.34565
Pcbd2	pterin 4 alpha carbinolamine dehydratase/dimerization cofactor of hepatocyte nuclear factor 1 alpha (TCF1) 2	-0.273124	2.63631	-2.57598	0.0173207	0.196417	-3.34638
Rnf182	ring finger protein 182	-0.329293	2.00919	-2.57587	0.017325	0.196417	-3.34661
Vps37a	vacuolar protein sorting 37A	0.147332	5.37505	2.57545	0.0173408	0.196444	-3.34742
Pola2	polymerase (DNA directed), alpha 2	-0.0944569	6.8716	-2.57399	0.0173967	0.196924	-3.3503
Ap5z1	adaptor-related protein complex 5, zeta 1 subunit	-0.223863	4.139	-2.57314	0.0174293	0.19714	-3.35197
Fblim1	filamin binding LIM protein 1	0.135153	5.3754	2.57165	0.0174865	0.197372	-3.3549
Slc35e3	solute carrier family 35, member E3	-0.135912	5.50027	-2.57152	0.0174916	0.197372	-3.35516
Sgce	sarcoglycan, epsilon	0.152334	4.90314	2.57075	0.0175212	0.197372	-3.35666
Ptprz1	protein tyrosine phosphatase, receptor type Z, polypeptide 1	0.221473	4.66641	2.58576	0.0179553	0.199514	-3.35705
Hoxa5	homeobox A5	0.179336	4.77495	2.57034	0.0175371	0.197372	-3.35748
Rabepk	Rab9 effector protein with kelch motifs	0.164658	4.4395	2.57033	0.0175377	0.197372	-3.35751
Bcap31	B cell receptor associated protein 31	0.139267	5.93767	2.57015	0.0175445	0.197372	-3.35785
Hrob	homologous recombination factor with OB-fold	0.143526	4.84444	2.56975	0.0175599	0.197394	-3.35864
Serpina1b	serine (or cysteine) preptidase inhibitor, clade A, member 1B	0.843898	-0.0806135	2.57109	0.0175987	0.197525	-3.35867
Slc25a29	solute carrier family 25 (mitochondrial carrier, palmitoylcarnitine transporter), member 29	-0.349009	2.09538	-2.56902	0.0175879	0.197525	-3.36006
Mrps33	mitochondrial ribosomal protein S33	-0.253509	3.72925	-2.56784	0.0176337	0.197765	-3.36238
Ppil1	peptidylprolyl isomerase (cyclophilin)-like 1	-0.119672	7.09424	-2.57421	0.0178523	0.198863	-3.36351
Zfp9	zinc finger protein 9	-0.171754	4.29193	-2.56559	0.0177214	0.19846	-3.36681
Lrrc55	leucine rich repeat containing 55	0.465054	1.27936	2.5653	0.0177326	0.19846	-3.36737
Lhfpl2	lipoma HMGIC fusion partner-like 2	0.119413	5.73733	2.56512	0.0177395	0.19846	-3.36772
Tbc1d4	TBC1 domain family, member 4	-0.187984	4.64779	-2.56451	0.0177636	0.19846	-3.36894
Hint1	histidine triad nucleotide binding protein 1	-0.137911	7.33656	-2.60065	0.0189293	0.203535	-3.37242
Myo16	myosin XVI	-0.265373	2.99224	-2.56253	0.017841	0.198863	-3.37282
Dusp3	dual specificity phosphatase 3 (vaccinia virus phosphatase VH1-related)	0.135568	4.76875	2.56249	0.0178426	0.198863	-3.37289
Enah	ENAH actin regulator	0.0668172	8.537	2.56219	0.0178542	0.198863	-3.37347
Gdap1l1	ganglioside-induced differentiation-associated protein 1-like 1	-0.317345	2.29272	-2.56139	0.0178859	0.199064	-3.37506
Hand1	heart and neural crest derivatives expressed 1	0.392874	4.30532	2.66461	0.0210809	0.214649	-3.37888
Parp16	poly (ADP-ribose) polymerase family, member 16	0.211091	3.62574	2.55938	0.0179648	0.199514	-3.37899
Arhgef5	Rho guanine nucleotide exchange factor (GEF) 5	0.183528	4.42032	2.55932	0.0179673	0.199514	-3.37911
Shisal1	shisa like 1	-0.401762	2.91817	-2.58851	0.0188702	0.203349	-3.38052
Syngr1	synaptogyrin 1	-0.476522	0.965472	-2.55821	0.018011	0.199847	-3.38128
Cdk9	cyclin-dependent kinase 9 (CDC2-related kinase)	-0.0907931	6.62519	-2.55714	0.0180534	0.200165	-3.38338
Sapcd2	suppressor APC domain containing 2	-0.153974	5.27371	-2.55604	0.0180973	0.200408	-3.38554
Hoxb6	homeobox B6	0.228822	4.01808	2.55568	0.0181117	0.200408	-3.38625
Tmem54	transmembrane protein 54	0.390846	1.41229	2.55555	0.0181165	0.200408	-3.38649
Pappa2	pappalysin 2	-0.351444	1.59954	-2.55478	0.0181472	0.200595	-3.388
Ndufa3	NADH:ubiquinone oxidoreductase subunit A3	-0.297367	4.50433	-2.61753	0.0200444	0.209218	-3.38868
Psma8	proteasome subunit alpha 8	-0.766165	-0.538583	-2.55273	0.0182291	0.201348	-3.39202
St6galnac4	ST6 (alpha-N-acetyl-neuraminyl-2,3-beta-galactosyl-1,3)-N-acetylgalactosaminide alpha-2,6-sialyltransferase 4	-0.171542	4.51371	-2.55061	0.0183143	0.201583	-3.39618
Prim2	DNA primase, p58 subunit	0.115666	5.86897	2.55058	0.0183153	0.201583	-3.39623
Rpe	ribulose-5-phosphate-3-epimerase	-0.147319	5.59421	-2.55057	0.018316	0.201583	-3.39626
Neurog1	neurogenin 1	-0.251104	3.73937	-2.55048	0.0183194	0.201583	-3.39643
Tpcn1	two pore channel 1	0.103775	6.32392	2.54997	0.0183399	0.201656	-3.39743
Tcof1	treacle ribosome biogenesis factor 1	0.0765979	7.88407	2.54901	0.0183786	0.20193	-3.39931
Abcg2	ATP binding cassette subfamily G member 2 (Junior blood group)	0.109142	5.94168	2.54805	0.0184173	0.202202	-3.40118
Vgll2	vestigial like family member 2	-0.228708	3.13765	-2.5469	0.0184639	0.202308	-3.40344
Axin2	axin 2	0.101315	6.71364	2.54676	0.0184697	0.202308	-3.40372
Fam20c	FAM20C, golgi associated secretory pathway kinase	-0.216762	3.13415	-2.54659	0.0184766	0.202308	-3.40405
Avpr1b	arginine vasopressin receptor 1B	0.805582	-0.265678	2.54644	0.0184824	0.202308	-3.40432
Xkr6	X-linked Kx blood group related 6	0.68253	-0.214799	2.5459	0.0185043	0.202396	-3.40538
Disp1	dispatched RND transporter family member 1	0.156361	5.14208	2.545	0.0185408	0.202644	-3.40714
Nlrx1	NLR family member X1	-0.461995	1.47979	-2.54414	0.018576	0.202724	-3.40883
Snrnp25	small nuclear ribonucleoprotein 25 (U11/U12)	-0.157012	4.88397	-2.54365	0.0185961	0.202781	-3.40979
Slc44a2	solute carrier family 44, member 2	0.113771	6.21218	2.54301	0.0186222	0.202781	-3.41105
Bhlhe23	basic helix-loop-helix family, member e23	-0.540496	0.791881	-2.54299	0.0186228	0.202781	-3.41108
Cdh22	cadherin 22	-0.511051	1.33532	-2.54149	0.0186843	0.203233	-3.41402
Clgn	calmegin	-1.13206	1.67583	-2.68258	0.0231545	0.222854	-3.41421
Bcas1	brain enriched myelin associated protein 1	-0.695279	-0.286742	-2.5409	0.0187086	0.203233	-3.41517
Pias1	protein inhibitor of activated STAT 1	0.133386	5.47082	2.54036	0.0187306	0.203233	-3.41622
Ptpn6	protein tyrosine phosphatase, non-receptor type 6	0.296039	2.41313	2.54028	0.018734	0.203233	-3.41638
AU041133	expressed sequence AU041133	0.352225	2.21101	2.54003	0.018744	0.203233	-3.41686
Acaa2	acetyl-Coenzyme A acyltransferase 2 (mitochondrial 3-oxoacyl-Coenzyme A thiolase)	-0.120505	5.23498	-2.53976	0.0187551	0.203233	-3.41739
Plac8	placenta-specific 8	0.418229	1.32986	2.5396	0.0187619	0.203233	-3.41771
Lgr6	leucine-rich repeat-containing G protein-coupled receptor 6	0.532001	0.864397	2.539	0.0187866	0.2033	-3.41888
Cbx3	chromobox 3	0.0849721	7.30133	2.53833	0.0188139	0.2033	-3.42017
Arsg	arylsulfatase G	-0.463426	1.67727	-2.53813	0.0188223	0.2033	-3.42057
Rpf2	ribosome production factor 2 homolog	-0.112938	5.81819	-2.53809	0.0188238	0.2033	-3.42064
Cyp2j9	cytochrome P450, family 2, subfamily j, polypeptide 9	0.861164	-0.888877	2.5376	0.0188443	0.203349	-3.42161
Sec61b	Sec61 beta subunit	-0.154088	5.60389	-2.539	0.0189151	0.203535	-3.42235
Pdgfb	platelet derived growth factor, B polypeptide	-0.26531	3.19891	-2.53703	0.0188676	0.203349	-3.42272
Men1	multiple endocrine neoplasia 1	-0.107815	6.89332	-2.53564	0.0189252	0.203535	-3.42543
Iqsec3	IQ motif and Sec7 domain 3	-0.735398	-0.655256	-2.53505	0.0189495	0.203603	-3.42658
Dcx	doublecortin	-0.304322	4.85622	-2.62025	0.0216681	0.217377	-3.42661
Cnih3	cornichon family AMPA receptor auxiliary protein 3	0.88339	-0.284933	2.53533	0.0190092	0.203794	-3.42794
Nup43	nucleoporin 43	0.115154	5.69578	2.5342	0.0189848	0.203794	-3.42823
Amd2	S-adenosylmethionine decarboxylase 2	0.103291	7.1071	2.53395	0.0189956	0.203794	-3.42874
Zfp445	zinc finger protein 445	0.102471	7.54025	2.53193	0.0190796	0.204399	-3.43267
Atp5h	ATP synthase, H+ transporting, mitochondrial F0 complex, subunit D	-0.136179	5.44414	-2.53014	0.0191545	0.20465	-3.43616
Esf1	ESF1 nucleolar pre-rRNA processing protein homolog	0.11393	6.58179	2.52992	0.0191636	0.20465	-3.43658
Adamts18	a disintegrin-like and metallopeptidase (reprolysin type) with thrombospondin type 1 motif, 18	0.242437	3.25086	2.5295	0.0191815	0.20465	-3.43742
Inpp5b	inositol polyphosphate-5-phosphatase B	0.134743	4.90153	2.52944	0.0191839	0.20465	-3.43753
Rmdn1	regulator of microtubule dynamics 1	-0.279726	2.7619	-2.52936	0.0191872	0.20465	-3.43768
Pdp2	pyruvate dehydrogenase phosphatase catalytic subunit 2	-0.194406	4.43334	-2.52881	0.0192105	0.204748	-3.43876
Tmem30a	transmembrane protein 30A	0.0890721	6.88817	2.52833	0.0192307	0.204814	-3.4397
Nrg2	neuregulin 2	-0.622307	0.265862	-2.52753	0.0192643	0.205022	-3.44125
Nrbp2	nuclear receptor binding protein 2	-0.201266	4.03612	-2.52572	0.0193405	0.205683	-3.44477
Aqp1	aquaporin 1	0.524339	0.849583	2.52365	0.0194283	0.206466	-3.4488
Cadps2	Ca2+-dependent activator protein for secretion 2	-0.411734	2.23437	-2.5256	0.0195465	0.207557	-3.45022
Smtn	smoothelin	0.122517	5.80035	2.52057	0.0195594	0.207557	-3.45479
Slc39a6	solute carrier family 39 (metal ion transporter), member 6	0.104524	6.97418	2.5199	0.019588	0.207709	-3.45609
Trp63	transformation related protein 63	0.240758	4.33462	2.53449	0.0201421	0.209326	-3.45796
Tnrc6a	trinucleotide repeat containing 6a	0.137642	7.63135	2.56383	0.0211674	0.21493	-3.45906
Pot1a	protection of telomeres 1A	-0.508077	5.09075	-2.66869	0.0247834	0.231211	-3.4591
Rsph3b	radial spoke 3B homolog (Chlamydomonas)	-0.294867	2.79736	-2.51828	0.0196577	0.208298	-3.45925
Larp1	La ribonucleoprotein 1, translational regulator	0.0770834	8.50207	2.51737	0.0196969	0.208562	-3.46103
Tssk4	testis-specific serine kinase 4	0.577637	0.149006	2.51649	0.0197347	0.20881	-3.46273
Psen1	presenilin 1	0.0964545	6.27282	2.51594	0.0197585	0.20891	-3.4638
Atp5g1	ATP synthase, H+ transporting, mitochondrial F0 complex, subunit C1 (subunit 9)	-0.836809	3.61125	-2.66743	0.0249911	0.232554	-3.46426
Vim	vimentin	-0.0887595	9.46503	-2.52173	0.0199796	0.209218	-3.46452
4930447C04Rik	RIKEN cDNA 4930447C04 gene	0.608864	0.934405	2.51602	0.0199069	0.209218	-3.46749
Hspe1	heat shock protein 1 (chaperonin 10)	-0.272553	7.22404	-2.65485	0.0247387	0.230942	-3.46825
Mpp2	membrane protein, palmitoylated 2 (MAGUK p55 subfamily member 2)	-0.158227	4.96799	-2.51354	0.0198621	0.209218	-3.46846
Cdk20	cyclin-dependent kinase 20	-0.258761	2.65061	-2.51348	0.0198649	0.209218	-3.46859
Lysmd3	LysM, putative peptidoglycan-binding, domain containing 3	0.141476	4.99527	2.51315	0.0198789	0.209218	-3.46921
Apela	apelin receptor early endogenous ligand	0.492304	1.83158	2.52262	0.0202147	0.209423	-3.46967
Rpl37rt	ribosomal protein L37, retrotransposed	-0.220027	8.02576	-2.64322	0.0244164	0.229107	-3.47014
Pcdh11x	protocadherin 11 X-linked	0.845181	-0.46955	2.5125	0.0199072	0.209218	-3.47048
Spata5l1	spermatogenesis associated 5-like 1	-0.146832	4.84765	-2.51177	0.0199391	0.209218	-3.4719
Tex10	testis expressed gene 10	0.0981783	6.81065	2.51168	0.0199428	0.209218	-3.47206
Prrg3	proline rich Gla (G-carboxyglutamic acid) 3 (transmembrane)	0.140761	5.04813	2.51148	0.0199518	0.209218	-3.47247
Cdc34	cell division cycle 34	-0.100042	7.37128	-2.51103	0.0199713	0.209218	-3.47334
Irf6	interferon regulatory factor 6	0.344367	2.66226	2.5108	0.0199813	0.209218	-3.47378
Fam183b	family with sequence similarity 183, member B	-0.80557	-0.455339	-2.51078	0.019982	0.209218	-3.47382
Zfp874a	zinc finger protein 874a	0.327487	2.17715	2.51064	0.0199883	0.209218	-3.47409
Atl1	atlastin GTPase 1	-0.2623	3.04276	-2.51013	0.0200104	0.209218	-3.47508
Itch	itchy, E3 ubiquitin protein ligase	0.0967673	6.81117	2.50923	0.02005	0.209218	-3.47684
Tdrkh	tudor and KH domain containing protein	-0.183196	4.18866	-2.50915	0.0200535	0.209218	-3.47699
Itga7	integrin alpha 7	-0.663577	0.199984	-2.50912	0.0200547	0.209218	-3.47705
Pcgf6	polycomb group ring finger 6	0.100062	5.89846	2.50885	0.0200664	0.209218	-3.47756
Ppp1r12a	protein phosphatase 1, regulatory subunit 12A	0.0974733	7.08009	2.50862	0.0200766	0.209218	-3.47801
Ginm1	glycoprotein integral membrane 1	0.169973	4.04653	2.50784	0.0201106	0.209218	-3.47952
Atp2c1	ATPase, Ca++-sequestering	-0.093486	6.90951	-2.50769	0.0201174	0.209218	-3.47982
P2rx1	purinergic receptor P2X, ligand-gated ion channel, 1	0.612938	0.0161278	2.50607	0.0201887	0.209423	-3.48297
Wars2	tryptophanyl tRNA synthetase 2 (mitochondrial)	0.156879	4.62768	2.50551	0.0202133	0.209423	-3.48405
Ap5s1	adaptor-related protein 5 complex, sigma 1 subunit	-0.229817	3.13111	-2.5055	0.0202135	0.209423	-3.48406
Sned1	sushi, nidogen and EGF-like domains 1	-0.293333	3.03218	-2.50528	0.0202232	0.209423	-3.48449
Myd88	myeloid differentiation primary response gene 88	-0.342008	2.03113	-2.50437	0.0202634	0.20969	-3.48625
Elavl3	ELAV like RNA binding protein 3	-0.237858	5.0865	-2.55492	0.0220984	0.21941	-3.48791
Atp5mpl	ATP synthase membrane subunit 6.8PL	-0.18333	5.68996	-2.53611	0.0214738	0.216983	-3.48881
Asb4	ankyrin repeat and SOCS box-containing 4	-0.181637	6.32893	-2.56095	0.0223676	0.220455	-3.48915
Lgi4	leucine-rich repeat LGI family, member 4	-0.329086	2.72612	-2.50101	0.0204126	0.211047	-3.49278
Tbrg1	transforming growth factor beta regulated gene 1	0.0864166	6.8645	2.50076	0.0204234	0.211047	-3.49325
Dpp4	dipeptidylpeptidase 4	0.410316	1.45825	2.50043	0.0204384	0.211052	-3.4939
Mprip	myosin phosphatase Rho interacting protein	0.0726729	8.42301	2.49992	0.020461	0.211083	-3.49488
Slc4a3	solute carrier family 4 (anion exchanger), member 3	-0.170048	4.89346	-2.49971	0.0204703	0.211083	-3.49529
Acy3	aspartoacylase (aminoacylase) 3	0.439892	1.21614	2.49858	0.0205207	0.211453	-3.49747
Fam184a	family with sequence similarity 184, member A	-0.217514	3.36699	-2.49738	0.0205747	0.21186	-3.49981
Fam83b	family with sequence similarity 83, member B	0.387642	1.82823	2.49651	0.0206135	0.21211	-3.50148
Epb41l4b	erythrocyte membrane protein band 4.1 like 4b	0.258435	3.0597	2.49602	0.0206356	0.212187	-3.50243
Setd1a	SET domain containing 1A	0.0999273	7.48637	2.49494	0.0206842	0.212537	-3.50453
Ltbp4	latent transforming growth factor beta binding protein 4	-0.161343	4.96713	-2.4942	0.0207176	0.212731	-3.50596
Scand1	SCAN domain-containing 1	-0.17471	5.03838	-2.49455	0.020782	0.213092	-3.5072
Rbm46	RNA binding motif protein 46	-0.476851	1.08519	-2.49303	0.0207701	0.213092	-3.50821
Sncb	synuclein, beta	-0.557499	0.619029	-2.49231	0.0208027	0.213154	-3.5096
Nck1	non-catalytic region of tyrosine kinase adaptor protein 1	0.126824	5.28613	2.4915	0.0208397	0.213184	-3.51118
Shox2	short stature homeobox 2	-0.274399	2.87659	-2.49134	0.0208468	0.213184	-3.51149
Pepd	peptidase D	0.112102	5.48364	2.49128	0.0208494	0.213184	-3.51159
Slc29a4	solute carrier family 29 (nucleoside transporters), member 4	-0.196644	3.99277	-2.49	0.0209079	0.213596	-3.51408
Adam17	a disintegrin and metallopeptidase domain 17	0.0881188	6.59644	2.48964	0.020924	0.213596	-3.51477
Rps3	ribosomal protein S3	-0.0752872	10.0668	-2.48943	0.0209337	0.213596	-3.51518
Scd4	stearoyl-coenzyme A desaturase 4	1.09191	-0.364696	2.51892	0.0220718	0.21941	-3.51667
Pi4k2b	phosphatidylinositol 4-kinase type 2 beta	0.127965	5.14952	2.48777	0.0210094	0.21422	-3.51839
Snrnp40	small nuclear ribonucleoprotein 40 (U5)	-0.087406	7.19988	-2.48692	0.0210482	0.214466	-3.52003
Agap2	ArfGAP with GTPase domain, ankyrin repeat and PH domain 2	-0.428389	2.32056	-2.49922	0.021515	0.216983	-3.52045
Col4a6	collagen, type IV, alpha 6	-2.65083	4.09165	-2.634	0.0266711	0.239041	-3.52142
Eef1d	eukaryotic translation elongation factor 1 delta (guanine nucleotide exchange protein)	-0.0839029	8.14571	-2.48558	0.0211097	0.21475	-3.52262
Prrt4	proline-rich transmembrane protein 4	0.251241	3.30416	2.48535	0.0211203	0.21475	-3.52307
Dach2	dachshund family transcription factor 2	-0.193305	3.59195	-2.48484	0.0211434	0.214835	-3.52403
Tmem178	transmembrane protein 178	-0.41061	1.35978	-2.483	0.0212283	0.215214	-3.52759
Frat1	frequently rearranged in advanced T cell lymphomas	-0.294612	2.79189	-2.48273	0.0212408	0.215214	-3.52811
Scp2	sterol carrier protein 2, liver	-0.101652	5.68102	-2.4826	0.021247	0.215214	-3.52837
Elapor2	endosome-lysosome associated apoptosis and autophagy regulator family member 2	-0.280708	2.49087	-2.48243	0.0212544	0.215214	-3.52869
Nup210	nucleoporin 210	0.156792	6.83699	2.53105	0.0230713	0.22241	-3.5287
Crls1	cardiolipin synthase 1	0.117759	5.44873	2.48184	0.0212819	0.215343	-3.52983
Tmem267	transmembrane protein 267	-0.614303	5.124	-2.6269	0.0269008	0.240157	-3.53092
Dcn	decorin	0.351115	1.96553	2.4803	0.0213531	0.215913	-3.5328
Pgbd5	piggyBac transposable element derived 5	-0.454286	1.66843	-2.47729	0.0214934	0.216983	-3.53861
Aktip	AKT interacting protein	0.125402	5.03156	2.47675	0.0215184	0.216983	-3.53964
Slc16a2	solute carrier family 16 (monocarboxylic acid transporters), member 2	-0.193959	4.05527	-2.47488	0.0216062	0.217377	-3.54326
Plcb3	phospholipase C, beta 3	-0.105453	6.22634	-2.47485	0.0216076	0.217377	-3.54332
Frem1	Fras1 related extracellular matrix protein 1	0.156561	5.83974	2.48861	0.0221349	0.21941	-3.54344
Gm11127	predicted gene 11127	-0.626694	0.932305	-2.481	0.0218903	0.218618	-3.54444
Hoxa3	homeobox A3	0.165057	4.66689	2.47371	0.0216607	0.217377	-3.5455
Six5	sine oculis-related homeobox 5	-0.163047	5.38121	-2.47755	0.0218328	0.218493	-3.5461
Nup98	nucleoporin 98	0.0881511	7.31337	2.47333	0.0216787	0.217377	-3.54623
Robo4	roundabout guidance receptor 4	-0.22718	3.39127	-2.47317	0.0216862	0.217377	-3.54654
Hsf2	heat shock factor 2	0.09075	6.01296	2.47312	0.0216887	0.217377	-3.54664
Fam43a	family with sequence similarity 43, member A	-0.1702	4.6899	-2.47308	0.0216905	0.217377	-3.54671
Fam110d	family with sequence similarity 110, member D	-0.18911	4.17025	-2.47306	0.0216915	0.217377	-3.54676
Rnf223	ring finger 223	-0.561246	0.517782	-2.47223	0.0217308	0.217621	-3.54836
Klc1	kinesin light chain 1	-0.132997	7.17501	-2.50074	0.0229132	0.221701	-3.55026
Wdr45	WD repeat domain 45	0.188881	3.53166	2.46974	0.0218484	0.218499	-3.55315
Polr2k	polymerase (RNA) II (DNA directed) polypeptide K	-0.355714	1.73263	-2.46939	0.0218648	0.218513	-3.55382
Bmi1	Bmi1 polycomb ring finger oncogene	0.0990407	6.79548	2.46746	0.0219564	0.219129	-3.55753
P4ha2	procollagen-proline, 2-oxoglutarate 4-dioxygenase (proline 4-hydroxylase), alpha II polypeptide	0.192221	4.45204	2.46708	0.0219745	0.21916	-3.55826
C1galt1c1	C1GALT1-specific chaperone 1	0.233315	3.24585	2.46549	0.0220504	0.21941	-3.56131
Camk1g	calcium/calmodulin-dependent protein kinase I gamma	0.197683	3.46922	2.46466	0.0220902	0.21941	-3.56291
Exoc5	exocyst complex component 5	0.0921163	6.70519	2.46454	0.0220961	0.21941	-3.56315
Pou5f1	POU domain, class 5, transcription factor 1	-0.735387	-0.683826	-2.46453	0.0220966	0.21941	-3.56317
Pirt	phosphoinositide-interacting regulator of transient receptor potential channels	0.705275	-0.214788	2.46402	0.0221211	0.21941	-3.56415
Zbed5	zinc finger BED-type containing 5	-0.156616	4.80226	-2.46374	0.0221343	0.21941	-3.56468
Lzts1	leucine zipper, putative tumor suppressor 1	-0.333391	2.53661	-2.46277	0.0221807	0.219496	-3.56654
Ddx46	DEAD box helicase 46	0.0853837	8.01753	2.46272	0.0221832	0.219496	-3.56664
Gjb5	gap junction protein, beta 5	0.448526	0.696359	2.46236	0.0222006	0.219496	-3.56734
Ankrd13c	ankyrin repeat domain 13c	0.0995136	5.84223	2.46229	0.0222039	0.219496	-3.56747
Arglu1	arginine and glutamate rich 1	0.105103	7.6014	2.46625	0.0223695	0.220455	-3.56768
Trim59	tripartite motif-containing 59	0.0859155	7.52571	2.46189	0.0222232	0.219538	-3.56824
Snrnp70	small nuclear ribonucleoprotein 70 (U1)	-0.0748866	8.92191	-2.46122	0.0222554	0.219708	-3.56952
Mecr	mitochondrial trans-2-enoyl-CoA reductase	-0.161394	4.45954	-2.45872	0.0223764	0.220455	-3.57433
Thbd	thrombomodulin	-0.255289	3.13342	-2.45758	0.0224317	0.220851	-3.57652
Csf1r	colony stimulating factor 1 receptor	0.566053	0.802292	2.45703	0.0224582	0.220851	-3.57756
B3glct	beta-3-glucosyltransferase	0.11491	5.5198	2.45696	0.0224619	0.220851	-3.57771
Haghl	hydroxyacylglutathione hydrolase-like	-0.182749	4.21422	-2.45578	0.0225193	0.22107	-3.57997
Trh	thyrotropin releasing hormone	0.298479	2.88425	2.45575	0.0225209	0.22107	-3.58004
Wasl	WASP like actin nucleation promoting factor	0.0962984	6.57049	2.45556	0.0225297	0.22107	-3.58038
Wnk2	WNK lysine deficient protein kinase 2	0.131835	5.2927	2.45498	0.0225581	0.2212	-3.5815
Wdr70	WD repeat domain 70	-0.13873	5.58978	-2.45451	0.022581	0.221276	-3.5824
Nr6a1	nuclear receptor subfamily 6, group A, member 1	0.116719	6.82884	2.45796	0.022741	0.221701	-3.58285
Nupl2	nucleoporin like 2	-0.154721	4.12965	-2.45401	0.0226057	0.221369	-3.58337
Prdm13	PR domain containing 13	-0.339863	2.71615	-2.45369	0.0227049	0.221701	-3.58577
Pclaf	PCNA clamp associated factor	0.102811	8.06677	2.46125	0.0230261	0.222321	-3.58607
Snapc3	small nuclear RNA activating complex, polypeptide 3	-0.164075	5.00039	-2.45191	0.0227084	0.221701	-3.58738
2810408A11Rik	RIKEN cDNA 2810408A11 gene	-0.219525	3.47482	-2.45166	0.0227206	0.221701	-3.58786
Filip1	filamin A interacting protein 1	-0.185996	4.20309	-2.45143	0.0227321	0.221701	-3.58831
Gaa	glucosidase, alpha, acid	-0.267491	5.30217	-2.52985	0.0260473	0.237479	-3.58933
Nudt3	nudix hydrolase 3	-0.0973718	7.0825	-2.45088	0.0227591	0.221701	-3.58936
Ffar4	free fatty acid receptor 4	-0.916748	-1.2035	-2.45039	0.0227836	0.221701	-3.59031
Ntn4	netrin 4	-0.302556	2.1428	-2.45006	0.0227995	0.221701	-3.59093
Atg2a	autophagy related 2A	0.113104	5.4576	2.44979	0.0228127	0.221701	-3.59145
Ier2	immediate early response 2	-0.123027	6.3882	-2.45043	0.0228654	0.221701	-3.59201
Chrna3	cholinergic receptor, nicotinic, alpha polypeptide 3	-0.296983	2.68755	-2.44946	0.0228291	0.221701	-3.59208
Soat1	sterol O-acyltransferase 1	0.125441	6.35463	2.45107	0.0229202	0.221701	-3.59262
Cited2	Cbp/p300-interacting transactivator, with Glu/Asp-rich carboxy-terminal domain, 2	0.0958477	6.92288	2.44886	0.0228586	0.221701	-3.59323
Kbtbd11	kelch repeat and BTB (POZ) domain containing 11	0.146428	6.00628	2.45997	0.0233154	0.22353	-3.59323
Tmem161a	transmembrane protein 161A	-0.11301	5.30231	-2.44868	0.0228677	0.221701	-3.59358
Slc19a3	solute carrier family 19, member 3	0.603703	-0.222808	2.44853	0.0228751	0.221701	-3.59386
Nanp	N-acetylneuraminic acid phosphatase	-0.20968	3.51489	-2.44798	0.0229024	0.221701	-3.59492
Abtb1	ankyrin repeat and BTB (POZ) domain containing 1	-0.178916	4.27415	-2.4476	0.0229211	0.221701	-3.59564
Cacnb1	calcium channel, voltage-dependent, beta 1 subunit	-0.233421	3.25378	-2.44746	0.0229283	0.221701	-3.59592
Mrto4	mRNA turnover 4, ribosome maturation factor	-0.143927	5.79276	-2.45035	0.0230882	0.22241	-3.59677
Ccne1	cyclin E1	-0.10144	6.84871	-2.4465	0.0229758	0.222013	-3.59776
Rpl30	ribosomal protein L30	-0.147623	4.51124	-2.44524	0.0230382	0.222321	-3.60016
G3bp1	GTPase activating protein (SH3 domain) binding protein 1	-0.062054	9.11441	-2.44414	0.0230931	0.22241	-3.60227
Tmem81	transmembrane protein 81	-0.389585	1.43274	-2.44124	0.0232383	0.223499	-3.60782
Rit1	Ras-like without CAAX 1	0.218414	4.09114	2.44097	0.0232521	0.223499	-3.60834
Tnfrsf13b	tumor necrosis factor receptor superfamily, member 13b	0.742916	-0.748304	2.44061	0.0232698	0.223521	-3.60901
Ntmt1	N-terminal Xaa-Pro-Lys N-methyltransferase 1	-0.135731	5.41606	-2.43977	0.0233122	0.22353	-3.61063
Mrpl54	mitochondrial ribosomal protein L54	-0.144062	5.31019	-2.43968	0.0233166	0.22353	-3.6108
Zfp346	zinc finger protein 346	-0.126405	5.35104	-2.43926	0.0233377	0.223543	-3.6116
Kif27	kinesin family member 27	0.326733	3.13682	2.45	0.0238128	0.225887	-3.61201
Vtn	vitronectin	-0.188727	4.08375	-2.43905	0.0233486	0.223543	-3.61201
Tspyl3	TSPY-like 3	0.244596	3.10708	2.43827	0.0233879	0.22371	-3.6135
Dbi	diazepam binding inhibitor	-0.185721	6.1643	-2.49284	0.0257551	0.236204	-3.61379
Wdr19	WD repeat domain 19	0.158457	4.55168	2.43809	0.0233967	0.22371	-3.61383
Usp53	ubiquitin specific peptidase 53	0.215098	3.67141	2.43702	0.0234511	0.224083	-3.61589
Anxa2	annexin A2	0.197228	5.66148	2.48214	0.0254096	0.234653	-3.61611
Socs6	suppressor of cytokine signaling 6	0.11565	6.51905	2.43612	0.0234965	0.224291	-3.6176
Hyi	hydroxypyruvate isomerase (putative)	-0.392868	2.16841	-2.43598	0.0235036	0.224291	-3.61787
Tnk2	tyrosine kinase, non-receptor, 2	-0.0933708	6.52652	-2.43524	0.0235411	0.224421	-3.61928
Vps45	vacuolar protein sorting 45	-0.177386	4.33795	-2.43511	0.023548	0.224421	-3.61954
Uqcc5	ubiquinol-cytochrome c reductase complex assembly factor 5	-0.292824	2.57449	-2.43444	0.0235818	0.224549	-3.62081
Emilin1	elastin microfibril interfacer 1	-0.0987557	6.85769	-2.43424	0.0235922	0.224549	-3.6212
Ergic2	ERGIC and golgi 2	0.100533	6.1973	2.43338	0.0236356	0.224816	-3.62282
Hspbp1	HSPA (heat shock 70kDa) binding protein, cytoplasmic cochaperone 1	-0.116687	5.84959	-2.4323	0.0236907	0.225051	-3.62489
Coq8b	coenzyme Q8B	-0.170164	4.31073	-2.43229	0.0236912	0.225051	-3.6249
Mtpn	myotrophin	0.0686722	8.24645	2.43007	0.023805	0.225887	-3.62914
Twnk	twinkle mtDNA helicase	0.0984371	6.12371	2.42967	0.0238257	0.225887	-3.62991
Plekhh3	pleckstrin homology domain containing, family H (with MyTH4 domain) member 3	-0.250821	3.10583	-2.42895	0.0238626	0.22609	-3.63128
Pklr	pyruvate kinase liver and red blood cell	-0.331253	4.58922	-2.50983	0.0274843	0.243226	-3.63134
Ift25	intraflagellar transport 25	-0.270763	2.52561	-2.42815	0.023904	0.226215	-3.63282
Pawr	PRKC, apoptosis, WT1, regulator	0.121436	5.30478	2.42809	0.0239068	0.226215	-3.63292
Oprk1	opioid receptor, kappa 1	0.572274	0.570196	2.4276	0.0239321	0.226308	-3.63385
Prickle1	prickle planar cell polarity protein 1	0.142426	5.27923	2.42591	0.0240194	0.226987	-3.63708
Arap3	ArfGAP with RhoGAP domain, ankyrin repeat and PH domain 3	0.160105	5.48752	2.43278	0.0243332	0.228767	-3.63728
Stk39	serine/threonine kinase 39	-0.0910826	6.3469	-2.42497	0.0240681	0.227299	-3.63887
Tppp	tubulin polymerization promoting protein	-0.428137	0.912551	-2.42436	0.0240999	0.227452	-3.64003
Pnma8c	PNMA family member 8C	0.279845	3.08254	2.4233	0.0241548	0.227804	-3.64205
Mettl17	methyltransferase like 17	-0.141732	4.89541	-2.42304	0.0241684	0.227804	-3.64254
Rasa4	RAS p21 protein activator 4	-0.461884	0.792576	-2.42186	0.0242298	0.228236	-3.64479
Ccdc25	coiled-coil domain containing 25	0.108227	5.97432	2.42087	0.0242818	0.228578	-3.64668
Ggn	gametogenetin	0.512224	0.787626	2.42038	0.0243071	0.228669	-3.64761
Phf12	PHD finger protein 12	0.0915349	6.96661	2.41952	0.0243523	0.228798	-3.64925
Gdpd5	glycerophosphodiester phosphodiesterase domain containing 5	-0.151492	4.85098	-2.4183	0.0244165	0.229107	-3.65157
Gpat2	glycerol-3-phosphate acyltransferase 2, mitochondrial	0.652844	0.0446034	2.41723	0.0244726	0.229342	-3.65361
Mbnl3	muscleblind like splicing factor 3	0.169603	4.6162	2.41722	0.024473	0.229342	-3.65362
Svopl	SV2 related protein homolog (rat)-like	0.694533	0.98349	2.44347	0.0256796	0.2361	-3.65375
Evpl	envoplakin	0.307021	2.28635	2.41506	0.0245872	0.230265	-3.65773
Zic2	zinc finger protein of the cerebellum 2	-0.114267	6.0671	-2.41474	0.024604	0.230274	-3.65834
Vwa1	von Willebrand factor A domain containing 1	-0.280366	2.84261	-2.41333	0.0246785	0.230823	-3.66101
Bnc1	basonuclin 1	0.223517	3.75672	2.4126	0.0247176	0.230936	-3.66241
Cox14	cytochrome c oxidase assembly protein 14	-0.182202	4.19678	-2.41251	0.0247222	0.230936	-3.66257
Lage3	L antigen family, member 3	-0.138957	4.87012	-2.40869	0.0249259	0.232384	-3.66982
Pamr1	peptidase domain containing associated with muscle regeneration 1	0.942179	-0.956823	2.40818	0.0249534	0.232384	-3.6708
Tmem151a	transmembrane protein 151A	-0.568154	0.539956	-2.40812	0.0249568	0.232384	-3.67092
Cox7b	cytochrome c oxidase subunit 7B	-0.148934	6.41594	-2.43462	0.0263581	0.238319	-3.67369
Dnajc1	DnaJ heat shock protein family (Hsp40) member C1	0.134583	5.53105	2.40657	0.0250401	0.232862	-3.67386
Brme1	break repair meiotic recombinase recruitment factor 1	0.634915	1.18675	2.42809	0.0261388	0.237479	-3.67535
St13	suppression of tumorigenicity 13	0.0749726	8.51654	2.40527	0.0251097	0.23326	-3.67631
Arhgdib	Rho, GDP dissociation inhibitor (GDI) beta	0.274999	2.87794	2.40499	0.025125	0.23326	-3.67685
Dact2	dishevelled-binding antagonist of beta-catenin 2	0.268869	3.20872	2.40488	0.0251309	0.23326	-3.67706
Rnd2	Rho family GTPase 2	-0.187441	4.59694	-2.40439	0.0251574	0.233357	-3.67799
Vamp2	vesicle-associated membrane protein 2	0.166279	5.30595	2.41076	0.0254819	0.234726	-3.67842
Cryzl2	crystallin zeta like 2	-0.291626	2.78898	-2.40383	0.0251878	0.233491	-3.67905
Slc35a4	solute carrier family 35, member A4	0.100555	7.08952	2.40341	0.02521	0.233549	-3.67983
Tulp4	tubby like protein 4	0.181033	6.42112	2.46135	0.0280544	0.245262	-3.68065
Rab27b	RAB27B, member RAS oncogene family	0.337606	1.86165	2.40268	0.0252501	0.233771	-3.68123
Tspan2	tetraspanin 2	0.154121	4.79651	2.40159	0.0253091	0.23417	-3.6833
Ndufb10	NADH:ubiquinone oxidoreductase subunit B10	-0.11923	5.3498	-2.4011	0.0253353	0.234264	-3.68421
St7	suppression of tumorigenicity 7	0.133348	4.49857	2.39976	0.0254084	0.234653	-3.68675
Wdr26	WD repeat domain 26	0.0824725	8.02819	2.39886	0.0254577	0.234726	-3.68847
Stam	signal transducing adaptor molecule (SH3 domain and ITAM motif) 1	0.107152	6.08481	2.39879	0.0254617	0.234726	-3.6886
Gipr	gastric inhibitory polypeptide receptor	0.684446	-0.551884	2.39868	0.0254673	0.234726	-3.6888
Myoz1	myozenin 1	0.612041	-0.372992	2.39621	0.0256029	0.235692	-3.69349
Shc2	SHC (Src homology 2 domain containing) transforming protein 2	-0.11387	5.87429	-2.39505	0.0256663	0.2361	-3.69567
Cfl1	cofilin 1, non-muscle	-0.0779552	9.77238	-2.39492	0.0257556	0.236204	-3.69742
Gnb1	guanine nucleotide binding protein (G protein), beta 1	0.0593693	9.5204	2.39376	0.0257375	0.236204	-3.69811
Loxl2	lysyl oxidase-like 2	0.117214	7.24993	2.40784	0.0264364	0.238319	-3.69825
Xpo1	exportin 1	0.0622556	9.20905	2.39353	0.0257501	0.236204	-3.69854
Mpped2	metallophosphoesterase domain containing 2	0.169458	4.41202	2.39294	0.0257828	0.236224	-3.69967
Mark4	MAP/microtubule affinity regulating kinase 4	0.0926005	6.17176	2.39281	0.0257902	0.236224	-3.69992
Cnrip1	cannabinoid receptor interacting protein 1	0.299816	3.03266	2.39171	0.0259073	0.237148	-3.70301
Fnbp4	formin binding protein 4	0.108125	7.21131	2.39443	0.026136	0.237479	-3.70471
Scd3	stearoyl-coenzyme A desaturase 3	0.538934	1.51981	2.4039	0.0266182	0.23886	-3.7049
Ccnjl	cyclin J-like	0.116235	5.79748	2.38908	0.0259968	0.237479	-3.70696
Eeig2	EEIG family member 2	-0.101726	5.77504	-2.38903	0.0259995	0.237479	-3.70705
Imp3	IMP3, U3 small nucleolar ribonucleoprotein	-0.11958	5.50974	-2.38883	0.0260109	0.237479	-3.70744
Uimc1	ubiquitin interaction motif containing 1	-0.137036	4.98698	-2.38872	0.026017	0.237479	-3.70764
Aqp11	aquaporin 11	0.379581	1.28866	2.3884	0.026035	0.237479	-3.70825
Chst2	carbohydrate sulfotransferase 2	-0.121708	5.7738	-2.38757	0.0260812	0.237479	-3.70982
Apex1	apurinic/apyrimidinic endonuclease 1	-0.0876695	7.82383	-2.38712	0.0261062	0.237479	-3.71066
Plekhf2	pleckstrin homology domain containing, family F (with FYVE domain) member 2	0.155223	4.78631	2.38705	0.02611	0.237479	-3.71079
Rnaset2b	ribonuclease T2B	-0.288778	3.10082	-2.38691	0.0261179	0.237479	-3.71106
Hcn2	hyperpolarization-activated, cyclic nucleotide-gated K+ 2	-0.46486	1.08945	-2.38588	0.0261758	0.237573	-3.71301
Cdh23	cadherin 23 (otocadherin)	0.985968	-1.02707	2.38574	0.0261834	0.237573	-3.71327
Acp6	acid phosphatase 6, lysophosphatidic	0.184808	4.08055	2.3853	0.0262083	0.237573	-3.7141
Grin2a	glutamate receptor, ionotropic, NMDA2A (epsilon 1)	-0.761975	-0.271814	-2.38491	0.0262302	0.237573	-3.71484
Dusp6	dual specificity phosphatase 6	-0.112584	6.92611	-2.38895	0.026439	0.238319	-3.71494
Shd	src homology 2 domain-containing transforming protein D	-0.190954	3.84289	-2.38472	0.026241	0.237573	-3.7152
Srek1	splicing regulatory glutamine/lysine-rich protein 1	0.0987675	7.3325	2.38461	0.0262469	0.237573	-3.7154
Slc18a3	solute carrier family 18 (vesicular monoamine), member 3	-0.559778	0.659699	-2.38246	0.026368	0.238319	-3.71946
Nt5c	5',3'-nucleotidase, cytosolic	0.161501	4.60175	2.38144	0.0264252	0.238319	-3.72137
Recql5	RecQ protein-like 5	-0.148577	5.26845	-2.38123	0.0264371	0.238319	-3.72177
Trap1	TNF receptor-associated protein 1	0.0782988	7.08463	2.38104	0.026448	0.238319	-3.72213
Nsmce1	NSE1 homolog, SMC5-SMC6 complex component	-0.114775	5.52791	-2.38061	0.0264724	0.238319	-3.72294
Oxr1	oxidation resistance 1	0.109786	5.83239	2.38054	0.0264763	0.238319	-3.72307
Zfp979	zinc finger protein 979	0.33522	3.07772	2.39481	0.0272198	0.241584	-3.72329
Zfp383	zinc finger protein 383	-0.179136	4.62944	-2.37885	0.026572	0.23886	-3.72626
Klf2	Kruppel-like factor 2 (lung)	-0.25042	2.96713	-2.37881	0.0265744	0.23886	-3.72634
Heyl	hairy/enhancer-of-split related with YRPW motif-like	-0.202193	4.33642	-2.37934	0.0266073	0.23886	-3.72643
Ssna1	SS nuclear autoantigen 1	-0.121755	5.4999	-2.37837	0.0265993	0.23886	-3.72716
Igfals	insulin-like growth factor binding protein, acid labile subunit	0.959817	-1.31066	2.37715	0.0266693	0.239041	-3.72948
Sult5a1	sulfotransferase family 5A, member 1	0.504873	0.926335	2.37594	0.0267382	0.239367	-3.73175
Sh2d4b	SH2 domain containing 4B	-0.601689	0.42836	-2.3759	0.0267403	0.239367	-3.73182
Phb2	prohibitin 2	-0.075167	8.41529	-2.37404	0.026847	0.240157	-3.73533
Isg20l2	interferon stimulated exonuclease gene 20-like 2	0.0788414	7.10223	2.37336	0.0268859	0.240157	-3.7366
Snapc5	small nuclear RNA activating complex, polypeptide 5	0.231723	3.7259	2.37315	0.0268978	0.240157	-3.73699
Fermt1	fermitin family member 1	0.207366	3.8496	2.37293	0.0269108	0.240157	-3.73742
Ostf1	osteoclast stimulating factor 1	-0.232975	3.6206	-2.37208	0.0269594	0.240435	-3.73901
Arhgap9	Rho GTPase activating protein 9	0.837833	-1.04434	2.37181	0.026975	0.240435	-3.73952
Tincr	TINCR ubiquitin domain containing	0.713931	-0.475591	2.36986	0.0270878	0.241293	-3.7432
Dhx57	DEAH (Asp-Glu-Ala-Asp/His) box polypeptide 57	0.115774	5.77913	2.3695	0.0271086	0.241331	-3.74387
Sox1	SRY (sex determining region Y)-box 1	-0.105152	6.20337	-2.36915	0.0271288	0.241364	-3.74453
Morn4	MORN repeat containing 4	-0.155394	4.9274	-2.36844	0.0271701	0.241583	-3.74587
Dpysl3	dihydropyrimidinase-like 3	-0.0831061	7.67861	-2.36788	0.0272024	0.241584	-3.74691
Cactin	cactin, spliceosome C complex subunit	-0.0802463	6.45893	-2.36763	0.0272171	0.241584	-3.74739
Ebag9	estrogen receptor-binding fragment-associated gene 9	-0.14718	4.50761	-2.36639	0.027289	0.242051	-3.74971
Dysf	dysferlin	0.151235	4.93363	2.36593	0.0273159	0.242142	-3.75058
Nop10	NOP10 ribonucleoprotein	-0.169085	5.44501	-2.38041	0.0281032	0.245394	-3.75074
Lrtm1	leucine-rich repeats and transmembrane domains 1	-0.316941	3.24901	-2.37799	0.028221	0.245982	-3.75481
Zbtb4	zinc finger and BTB domain containing 4	0.291419	2.28016	2.36336	0.0274662	0.243226	-3.75541
Dnajc2	DnaJ heat shock protein family (Hsp40) member C2	0.0944052	7.10901	2.36298	0.0274881	0.243226	-3.75611
Zfp57	zinc finger protein 57	-0.145126	5.85859	-2.37048	0.0280476	0.245262	-3.75865
Scn4b	sodium channel, type IV, beta	0.338055	2.30326	2.36078	0.0276173	0.244221	-3.76024
Zfp930	zinc finger protein 930	0.144891	4.90765	2.35977	0.0276767	0.244383	-3.76213
Slc4a5	solute carrier family 4, sodium bicarbonate cotransporter, member 5	0.338182	1.83238	2.35941	0.0276979	0.244383	-3.76281
Rnf144b	ring finger protein 144B	0.240934	2.67719	2.3591	0.0277165	0.244383	-3.7634
Tnfaip1	tumor necrosis factor, alpha-induced protein 1 (endothelial)	0.0755707	7.33018	2.35898	0.0277238	0.244383	-3.76363
Sh3bp1	SH3-domain binding protein 1	0.109672	5.44658	2.35877	0.0277358	0.244383	-3.76401
Cat	catalase	0.0892593	6.86814	2.35877	0.0277362	0.244383	-3.76402
Fhip2b	FHF complex subunit HOOK interacting protein 2B	0.135908	5.39691	2.35837	0.0277594	0.244441	-3.76476
Rsad1	radical S-adenosyl methionine domain containing 1	-0.798679	3.19143	-2.47241	0.034328	0.268242	-3.76583
Tm9sf2	transmembrane 9 superfamily member 2	0.0798539	7.26043	2.35707	0.0278369	0.244975	-3.76721
Larp4	La ribonucleoprotein 4	0.109438	6.98634	2.36009	0.0280281	0.245262	-3.76762
Tnip1	TNFAIP3 interacting protein 1	0.16584	4.38786	2.35647	0.0278724	0.245139	-3.76833
Tsen54	tRNA splicing endonuclease subunit 54	-0.142112	5.00502	-2.35618	0.0278895	0.245142	-3.76887
Ccdc125	coiled-coil domain containing 125	0.337256	1.96972	2.35553	0.0279282	0.245262	-3.77009
Cdk5r1	cyclin-dependent kinase 5, regulatory subunit 1 (p35)	-0.226021	3.71429	-2.35498	0.0279608	0.245262	-3.77112
Epdr1	ependymin related protein 1 (zebrafish)	-0.158062	3.86087	-2.35382	0.02803	0.245262	-3.7733
Rnaset2a	ribonuclease T2A	-0.214375	3.90947	-2.35366	0.0280394	0.245262	-3.77359
Cand2	cullin-associated and neddylation-dissociated 2 (putative)	0.0816827	7.73448	2.35358	0.0280442	0.245262	-3.77374
Arxes1	adipocyte-related X-chromosome expressed sequence 1	-0.138555	5.18225	-2.35351	0.0280484	0.245262	-3.77387
Slc39a12	solute carrier family 39 (zinc transporter), member 12	-0.571833	-0.128406	-2.35297	0.028081	0.245347	-3.77489
Kif5a	kinesin family member 5A	-0.192943	4.067	-2.35169	0.0281573	0.245688	-3.77728
Nlk	nemo like kinase	0.106899	6.31433	2.35147	0.0281705	0.245688	-3.77769
Jup	junction plakoglobin	0.110422	5.76803	2.34874	0.0283349	0.246623	-3.78281
Pald1	phosphatase domain containing, paladin 1	0.105098	6.27173	2.34873	0.0283352	0.246623	-3.78282
Orc1	origin recognition complex, subunit 1	0.121581	5.41267	2.34839	0.0283558	0.246623	-3.78346
Fubp3	far upstream element (FUSE) binding protein 3	0.0747613	7.27699	2.34828	0.0283622	0.246623	-3.78366
Tmem200b	transmembrane protein 200B	-0.213835	3.71284	-2.3469	0.0284457	0.247201	-3.78624
Mid1ip1	Mid1 interacting protein 1 (gastrulation specific G12-like (zebrafish))	-0.151953	4.68786	-2.34474	0.0285769	0.248194	-3.79029
Foxl2	forkhead box L2	-0.243961	2.94162	-2.34397	0.0286235	0.24845	-3.79172
Actg2	actin, gamma 2, smooth muscle, enteric	0.760585	-1.03394	2.34315	0.0286735	0.248737	-3.79326
Timm23	translocase of inner mitochondrial membrane 23	-0.225635	4.07723	-2.34712	0.0289547	0.250205	-3.79409
Mogat2	monoacylglycerol O-acyltransferase 2	0.11723	5.24509	2.34239	0.0287199	0.248992	-3.79468
Gm33989	predicted gene, 33989	0.134006	5.54387	2.3419	0.0287499	0.249103	-3.79559
Myo10	myosin X	-0.154062	6.82352	-2.38443	0.0314969	0.258913	-3.79925
Nr2f6	nuclear receptor subfamily 2, group F, member 6	-0.104842	7.40224	-2.34471	0.0292175	0.250402	-3.80034
Camkv	CaM kinase-like vesicle-associated	-0.161948	4.3017	-2.33894	0.0289314	0.250205	-3.80113
Cpne5	copine V	0.22057	3.43672	2.33873	0.0289441	0.250205	-3.80151
Bmp5	bone morphogenetic protein 5	0.161069	4.2404	2.33764	0.0290111	0.250205	-3.80354
Kif21a	kinesin family member 21A	-0.118086	6.20862	-2.33752	0.0290185	0.250205	-3.80377
Nckap1l	NCK associated protein 1 like	0.561771	0.315987	2.33728	0.0290336	0.250205	-3.80422
Sema3b	sema domain, immunoglobulin domain (Ig), short basic domain, secreted, (semaphorin) 3B	0.212609	3.22883	2.337	0.0290504	0.250205	-3.80473
Msl3l2	MSL3 like 2	-0.198742	3.35475	-2.33662	0.0290739	0.250205	-3.80544
Rpl10a	ribosomal protein L10A	-0.0921703	6.79778	-2.3366	0.0290753	0.250205	-3.80548
Prss12	protease, serine 12 neurotrypsin (motopsin)	-0.426094	1.30181	-2.3365	0.0290817	0.250205	-3.80568
Mtbp	Mdm2, transformed 3T3 cell double minute p53 binding protein	0.109148	5.6414	2.33632	0.0290924	0.250205	-3.806
Rnf145	ring finger protein 145	0.0666481	7.81657	2.33626	0.0290963	0.250205	-3.80612
Tceal5	transcription elongation factor A (SII)-like 5	0.299981	2.411	2.3362	0.0290999	0.250205	-3.80623
Tuft1	tuftelin 1	-0.265905	3.20989	-2.33591	0.0291178	0.250211	-3.80677
Ano6	anoctamin 6	0.10173	6.25135	2.33499	0.0291748	0.250402	-3.80849
Lsm5	LSM5 homolog, U6 small nuclear RNA and mRNA degradation associated	-0.35414	2.40767	-2.33543	0.0292185	0.250402	-3.80876
Rnasek	ribonuclease, RNase K	-0.171627	3.99995	-2.33483	0.0291849	0.250402	-3.80879
Prom1	prominin 1	-0.0824536	7.01125	-2.33417	0.0292259	0.250402	-3.81002
AB010352	cDNA sequence AB010352	0.238348	3.2364	2.33345	0.0292706	0.250633	-3.81137
Dock3	dedicator of cyto-kinesis 3	0.250182	3.49626	2.33308	0.0292932	0.250633	-3.81204
Hhipl2	hedgehog interacting protein-like 2	0.734448	-1.13471	2.3329	0.0293044	0.250633	-3.81238
Neu3	neuraminidase 3	0.347168	1.99112	2.33224	0.0293455	0.250838	-3.81361
Ccdc85b	coiled-coil domain containing 85B	-0.132426	4.93709	-2.33153	0.0293895	0.250861	-3.81493
Rasa2	RAS p21 protein activator 2	0.132966	5.06841	2.33151	0.0293912	0.250861	-3.81498
Selenom	selenoprotein M	-0.230292	2.94707	-2.33131	0.0294038	0.250861	-3.81535
Hnrnpa2b1	heterogeneous nuclear ribonucleoprotein A2/B1	0.0606065	10.8503	2.33097	0.0294245	0.250861	-3.81597
Pwwp3a	PWWP domain containing 3A, DNA repair factor	-0.096202	6.88825	-2.33042	0.0294591	0.250861	-3.817
Card10	caspase recruitment domain family, member 10	0.164042	4.59315	2.33016	0.0294755	0.250861	-3.81749
Ccl28	chemokine (C-C motif) ligand 28	-0.420089	0.983362	-2.33002	0.0294843	0.250861	-3.81776
Dcxr	dicarbonyl L-xylulose reductase	-0.365084	1.73428	-2.32999	0.0294858	0.250861	-3.8178
Vwce	von Willebrand factor C and EGF domains	0.399036	1.17796	2.32935	0.0295262	0.251059	-3.819
Nsrp1	nuclear speckle regulatory protein 1	0.109201	5.205	2.32757	0.0296378	0.251861	-3.82231
Micos10	mitochondrial contact site and cristae organizing system subunit 10	-0.14646	5.72753	-2.33493	0.0300977	0.253056	-3.82252
Ppl	periplakin	0.295283	3.19675	2.33263	0.029981	0.252717	-3.82286
Tspan11	tetraspanin 11	0.393514	1.44511	2.32656	0.029701	0.251987	-3.82418
Ms4a4d	membrane-spanning 4-domains, subfamily A, member 4D	0.829238	-1.00277	2.32622	0.0297226	0.251987	-3.82482
Nenf	neuron derived neurotrophic factor	-0.189597	3.66784	-2.32621	0.0297235	0.251987	-3.82485
Mrps14	mitochondrial ribosomal protein S14	0.145678	5.28565	2.32574	0.0297531	0.251987	-3.82572
H2-Q4	histocompatibility 2, Q region locus 4	-0.217409	3.79874	-2.32511	0.0297924	0.251987	-3.82688
Fam81a	family with sequence similarity 81, member A	-0.208553	3.19675	-2.32506	0.029796	0.251987	-3.82699
Tns4	tensin 4	0.321467	1.97297	2.32467	0.0298206	0.251987	-3.82771
Usp47	ubiquitin specific peptidase 47	0.078879	8.02192	2.32464	0.0298226	0.251987	-3.82777
Nmb	neuromedin B	0.462401	0.957582	2.32463	0.0298232	0.251987	-3.82779
Neurog2	neurogenin 2	-0.200669	4.16102	-2.32443	0.0298353	0.251987	-3.82814
Atpsckmt	ATP synthase C subunit lysine N-methyltransferase	-0.189312	3.528	-2.32432	0.0298426	0.251987	-3.82836
4930503L19Rik	RIKEN cDNA 4930503L19 gene	-0.218614	5.83897	-2.38677	0.0338302	0.266532	-3.82942
Krt7	keratin 7	0.184438	4.40878	2.32301	0.0299256	0.252529	-3.8308
Farsa	phenylalanyl-tRNA synthetase, alpha subunit	-0.104164	6.82906	-2.32276	0.0299414	0.252529	-3.83126
Npbwr1	neuropeptides B/W receptor 1	1.07607	-1.31637	2.32169	0.0300091	0.252808	-3.83324
Hook3	hook microtubule tethering protein 3	-0.158365	6.64584	-2.36501	0.0327603	0.263654	-3.83375
Zfp865	zinc finger protein 865	0.119477	5.7127	2.32125	0.0300375	0.252901	-3.83407
Rc3h1	RING CCCH (C3H) domains 1	-0.106515	6.23951	-2.32086	0.0300618	0.252959	-3.83478
Klhl26	kelch-like 26	-0.146163	4.78957	-2.3196	0.0301424	0.253056	-3.83713
Tbc1d8	TBC1 domain family, member 8	0.220455	3.22959	2.31955	0.0301456	0.253056	-3.83723
Pex5	peroxisomal biogenesis factor 5	-0.0982123	5.92458	-2.31954	0.0301463	0.253056	-3.83724
Mfap3	microfibrillar-associated protein 3	0.0911626	6.42915	2.31927	0.0301637	0.253056	-3.83775
Cenpv	centromere protein V	-0.176402	4.00601	-2.31905	0.0301774	0.253056	-3.83815
Med14	mediator complex subunit 14	-0.115515	6.83515	-2.32573	0.0306585	0.255622	-3.8391
Pkn1	protein kinase N1	-0.114796	5.85512	-2.31741	0.0302823	0.253791	-3.84119
Has2	hyaluronan synthase 2	0.130718	5.34201	2.31586	0.030382	0.25448	-3.84408
Tyms	thymidylate synthase	0.0908754	6.50798	2.31537	0.0304136	0.254598	-3.84499
Colec10	collectin sub-family member 10	0.542635	1.2963	2.32393	0.030983	0.256568	-3.84541
Rps27rt	ribosomal protein S27, retrogene	-0.258628	7.79585	-2.42052	0.0374012	0.278837	-3.84624
Shkbp1	Sh3kbp1 binding protein 1	-0.115648	5.46132	-2.31442	0.0304748	0.254964	-3.84675
Kirrel	kirre like nephrin family adhesion molecule 1	0.107109	7.28431	2.32056	0.0309238	0.256515	-3.84762
Gm3317	predicted gene 3317	-0.53476	1.24907	-2.31967	0.0308746	0.256398	-3.84772
Tbx18	T-box18	-0.210126	4.33569	-2.31945	0.0309016	0.256476	-3.84831
Cep170b	centrosomal protein 170B	0.149201	5.52164	2.31796	0.0308187	0.256226	-3.84849
Dach1	dachshund family transcription factor 1	-0.111515	6.55496	-2.3136	0.0305543	0.255247	-3.84866
Dhrs4	dehydrogenase/reductase (SDR family) member 4	-0.127334	4.95286	-2.31308	0.0305609	0.255247	-3.84922
Morf4l1	mortality factor 4 like 1	-0.131955	5.67387	-2.31308	0.0305611	0.255247	-3.84923
Pet100	PET100 homolog	-0.336361	2.83643	-2.32087	0.0311003	0.256811	-3.84986
Cdk5	cyclin-dependent kinase 5	-0.154083	4.71732	-2.31212	0.0306229	0.255605	-3.851
Gpbp1	GC-rich promoter binding protein 1	0.0712867	7.46265	2.31188	0.0306389	0.255605	-3.85146
Tsc2	TSC complex subunit 2	0.0909478	7.07547	2.31124	0.0306802	0.255628	-3.85264
Faxc	failed axon connections homolog	-0.118547	6.28357	-2.31156	0.0307549	0.255841	-3.85343
Cd36	CD36 molecule	0.183771	3.77866	2.31079	0.0307093	0.255628	-3.85347
Pigb	phosphatidylinositol glycan anchor biosynthesis, class B	0.169797	3.85856	2.31075	0.0307118	0.255628	-3.85354
Slc9a6	solute carrier family 9 (sodium/hydrogen exchanger), member 6	0.123293	5.0567	2.30878	0.0308399	0.256256	-3.85719
Dmrta2	doublesex and mab-3 related transcription factor like family A2	-0.21937	4.04547	-2.31046	0.0310708	0.256713	-3.85895
Rasip1	Ras interacting protein 1	0.132131	5.29229	2.30702	0.030955	0.256568	-3.86046
Def6	differentially expressed in FDCP 6	0.368739	1.30917	2.30681	0.0309686	0.256568	-3.86084
Gcn1	GCN1 activator of EIF2AK4	0.164701	8.09396	2.38046	0.0359463	0.274081	-3.86176
Mrtfa	myocardin related transcription factor A	0.116913	5.48559	2.30623	0.0310069	0.256607	-3.86193
Creld1	cysteine-rich with EGF-like domains 1	-0.206747	3.7939	-2.30598	0.0310229	0.256607	-3.86238
Nudc	nudC nuclear distribution protein	-0.0794885	7.71456	-2.30529	0.031068	0.256713	-3.86365
Foxe3	forkhead box E3	-0.414059	1.38055	-2.30429	0.0311342	0.256945	-3.86552
Rab3d	RAB3D, member RAS oncogene family	-0.51212	1.88112	-2.32673	0.0328065	0.263707	-3.86815
Ppp1r9a	protein phosphatase 1, regulatory subunit 9A	0.127095	6.35909	2.31087	0.0318148	0.26059	-3.86899
Srsf11	serine and arginine-rich splicing factor 11	0.0704425	8.41277	2.30153	0.0313157	0.258297	-3.87061
Utp3	UTP3 small subunit processome component	-0.090936	6.55383	-2.30118	0.0313391	0.258344	-3.87126
Oprl1	opioid receptor-like 1	0.30408	2.29211	2.30039	0.0313911	0.258627	-3.87272
Fam234a	family with sequence similarity 234, member A	0.113768	5.07095	2.29983	0.0314286	0.258646	-3.87376
Ptgfrn	prostaglandin F2 receptor negative regulator	0.0811199	7.32363	2.29982	0.031429	0.258646	-3.87377
Glo1	glyoxalase 1	-0.213513	7.19717	-2.38645	0.0374751	0.278837	-3.87511
Col1a2	collagen, type I, alpha 2	0.157549	8.13529	2.36788	0.0361805	0.275171	-3.87527
Smim30	small integral membrane protein 30	-0.167317	4.8115	-2.29891	0.0314893	0.258913	-3.87545
Ndufs4	NADH:ubiquinone oxidoreductase core subunit S4	-0.122433	5.76389	-2.29701	0.0316158	0.259745	-3.87896
Amn1	antagonist of mitotic exit network 1	-0.208349	3.22361	-2.29617	0.0316717	0.260057	-3.88051
C1ql3	C1q-like 3	-0.62815	0.132094	-2.29578	0.0316978	0.260125	-3.88123
Phox2b	paired-like homeobox 2b	-0.202552	3.50524	-2.29547	0.0317184	0.260148	-3.8818
Mapk14	mitogen-activated protein kinase 14	0.0745231	7.27695	2.29442	0.0317889	0.260579	-3.88374
Gdpd2	glycerophosphodiester phosphodiesterase domain containing 2	0.306251	2.22881	2.29346	0.0318534	0.26059	-3.88552
Rbm39	RNA binding motif protein 39	0.0630158	8.90588	2.29333	0.0318624	0.26059	-3.88577
Dnajb9	DnaJ heat shock protein family (Hsp40) member B9	0.162439	4.09167	2.29324	0.0318679	0.26059	-3.88592
Clptm1	cleft lip and palate associated transmembrane protein 1	0.0802535	6.83287	2.29307	0.0318794	0.26059	-3.88623
Usp11	ubiquitin specific peptidase 11	0.124217	6.54104	2.30164	0.0326519	0.263363	-3.88879
Bmp6	bone morphogenetic protein 6	-0.222764	2.83058	-2.29139	0.0319927	0.261369	-3.88934
Lmnb2	lamin B2	-0.0693386	7.35823	-2.29098	0.0320204	0.26145	-3.8901
Fbxo21	F-box protein 21	-0.127219	7.12661	-2.31581	0.0337602	0.266316	-3.8905
Rnf128	ring finger protein 128	0.239962	2.74616	2.29007	0.0320817	0.261803	-3.89177
Ergic1	endoplasmic reticulum-golgi intermediate compartment (ERGIC) 1	0.0723117	7.61821	2.2893	0.0321338	0.262082	-3.89319
Esyt1	extended synaptotagmin-like protein 1	-0.121995	4.99665	-2.28824	0.0322054	0.262519	-3.89514
Armcx6	armadillo repeat containing, X-linked 6	0.209519	3.65184	2.28763	0.0322469	0.262607	-3.89627
Lamtor2	late endosomal/lysosomal adaptor, MAPK and MTOR activator 2	-0.147197	4.7944	-2.28718	0.0322772	0.262607	-3.89709
Adipor1	adiponectin receptor 1	0.0745727	6.77859	2.28717	0.032278	0.262607	-3.89711
Cnksr2	connector enhancer of kinase suppressor of Ras 2	0.204076	4.09851	2.28702	0.0322882	0.262607	-3.89739
Nhp2	NHP2 ribonucleoprotein	-0.0910828	6.79799	-2.28605	0.0323545	0.262808	-3.89918
Dcaf12	DDB1 and CUL4 associated factor 12	0.0894072	6.51945	2.28602	0.0323567	0.262808	-3.89924
Gprc5b	G protein-coupled receptor, family C, group 5, member B	-0.107168	5.64866	-2.28587	0.0323669	0.262808	-3.89952
Gatm	glycine amidinotransferase (L-arginine:glycine amidinotransferase)	-0.168703	3.98308	-2.2847	0.0324467	0.263309	-3.90167
Garre1	granule associated Rac and RHOG effector 1	0.168116	5.80512	2.31196	0.0343905	0.268294	-3.90201
Hic1	hypermethylated in cancer 1	-0.442617	1.08785	-2.28416	0.0324832	0.263363	-3.90266
Jpt2	Jupiter microtubule associated homolog 2	0.0617321	8.49275	2.28327	0.0325439	0.263363	-3.90429
6330403K07Rik	RIKEN cDNA 6330403K07 gene	-0.134653	5.38391	-2.28312	0.0325543	0.263363	-3.90457
Mfsd10	major facilitator superfamily domain containing 10	-0.135643	5.54986	-2.283	0.0325627	0.263363	-3.90479
Agtrap	angiotensin II, type I receptor-associated protein	-0.13486	4.88784	-2.28259	0.0325909	0.263363	-3.90555
Ptgr1	prostaglandin reductase 1	0.197065	3.84595	2.28256	0.0325929	0.263363	-3.9056
Id4	inhibitor of DNA binding 4	-0.198749	4.77004	-2.29708	0.0336242	0.266202	-3.90571
Rab4a	RAB4A, member RAS oncogene family	0.170822	4.64278	2.28225	0.0326144	0.263363	-3.90618
Dmac2	distal membrane arm assembly complex 2	0.134261	4.58464	2.28203	0.0326295	0.263363	-3.90658
Ube2l3	ubiquitin-conjugating enzyme E2L 3	0.070627	7.67746	2.282	0.032631	0.263363	-3.90663
Atf5	activating transcription factor 5	0.116222	5.28156	2.28194	0.0326357	0.263363	-3.90675
Fsd1l	fibronectin type III and SPRY domain containing 1-like	-0.130368	5.42842	-2.28136	0.032675	0.263404	-3.9078
Lnx1	ligand of numb-protein X 1	0.627811	0.311859	2.28049	0.0327351	0.263653	-3.90941
Arl14ep	ADP-ribosylation factor-like 14 effector protein	0.0921956	5.8538	2.28039	0.0327421	0.263653	-3.9096
Rbm10	RNA binding motif protein 10	-0.0776108	6.70617	-2.27982	0.0327813	0.263678	-3.91064
Cyp4f16	cytochrome P450, family 4, subfamily f, polypeptide 16	0.210657	3.40176	2.27924	0.032821	0.263707	-3.9117
Slc35f3	solute carrier family 35, member F3	-0.899286	-1.04456	-2.27855	0.0328692	0.26383	-3.91299
Lsmem2	leucine-rich single-pass membrane protein 2	0.395375	1.29709	2.27846	0.032875	0.26383	-3.91314
Enpp4	ectonucleotide pyrophosphatase/phosphodiesterase 4	-0.250051	2.38398	-2.27822	0.0328917	0.26383	-3.91359
Cdhr1	cadherin-related family member 1	0.356389	1.97441	2.27797	0.0329087	0.26383	-3.91404
Ibtk	inhibitor of Bruton agammaglobulinemia tyrosine kinase	-0.121075	6.55849	-2.28577	0.0335243	0.265844	-3.9148
1700017B05Rik	RIKEN cDNA 1700017B05 gene	0.1013	5.97765	2.27718	0.0329636	0.264125	-3.91549
Fhip1a	FHF complex subunit HOOK interacting protein 1A	0.372246	1.1762	2.27692	0.0329819	0.264127	-3.91598
Nucks1	nuclear casein kinase and cyclin-dependent kinase substrate 1	-0.0939201	9.14522	-2.29465	0.0342641	0.268213	-3.91607
Endog	endonuclease G	-0.264533	2.63647	-2.27591	0.0330515	0.264189	-3.91782
Wnt5a	wingless-type MMTV integration site family, member 5A	0.121672	6.38163	2.28112	0.0334526	0.265686	-3.91818
2510009E07Rik	RIKEN cDNA 2510009E07 gene	-0.10672	5.89012	-2.27561	0.0330723	0.264189	-3.91837
Cercam	cerebral endothelial cell adhesion molecule	-0.137642	5.20567	-2.27559	0.0330739	0.264189	-3.91842
Zfp939	zinc finger protein 939	-0.34551	1.44473	-2.27558	0.0330747	0.264189	-3.91844
Pelo	pelota mRNA surveillance and ribosome rescue factor	0.127543	5.35154	2.2755	0.0330802	0.264189	-3.91858
Fam76b	family with sequence similarity 76, member B	0.113003	6.01483	2.27505	0.0331114	0.264189	-3.91941
Ttyh1	tweety family member 1	-0.320936	2.80417	-2.27877	0.0333953	0.265398	-3.91962
Arhgap6	Rho GTPase activating protein 6	0.31516	2.10228	2.27474	0.0331329	0.264189	-3.91997
Rbms2	RNA binding motif, single stranded interacting protein 2	0.09845	6.807	2.27472	0.0331345	0.264189	-3.92002
Nkx2-6	NK2 homeobox 6	-0.287589	1.88326	-2.27416	0.0331731	0.264352	-3.92103
Eif3a	eukaryotic translation initiation factor 3, subunit A	0.0618043	9.76911	2.27355	0.0332162	0.264551	-3.92217
Prickle2	prickle planar cell polarity protein 2	0.225301	3.92053	2.27564	0.0334679	0.265686	-3.92346
Zfp758	zinc finger protein 758	0.220976	3.15585	2.27245	0.0332925	0.265014	-3.92417
Sra1	steroid receptor RNA activator 1	0.118441	5.1459	2.27173	0.0333432	0.265196	-3.9255
Cxxc4	CXXC finger 4	-0.140144	4.73484	-2.27161	0.0333517	0.265196	-3.92572
Bcl6b	B cell CLL/lymphoma 6, member B	0.262255	3.48282	2.27578	0.0336738	0.266306	-3.92596
Tspan18	tetraspanin 18	0.112413	6.5881	2.27247	0.0336455	0.266227	-3.92868
Nherf1	NHERF family PDZ scaffold protein 1	-0.147765	5.86064	-2.28385	0.0345076	0.268296	-3.92901
Ghdc	GH3 domain containing	-0.269984	2.7147	-2.26937	0.0335089	0.265844	-3.92983
Lcmt2	leucine carboxyl methyltransferase 2	0.177865	3.92172	2.26863	0.0335609	0.265989	-3.93119
Hscb	HscB iron-sulfur cluster co-chaperone	-0.192411	3.22871	-2.2683	0.0335843	0.26603	-3.9318
Nxpe2	neurexophilin and PC-esterase domain family, member 2	1.05859	0.494255	2.32754	0.0382686	0.282104	-3.93432
Trpv6	transient receptor potential cation channel, subfamily V, member 6	0.626431	-0.0194757	2.26676	0.0336928	0.266312	-3.93462
Slc38a4	solute carrier family 38, member 4	0.0877051	7.19127	2.26598	0.0337476	0.266316	-3.93604
Add1	adducin 1 (alpha)	0.0679469	7.92892	2.26596	0.0337496	0.266316	-3.93609
Mapk8ip1	mitogen-activated protein kinase 8 interacting protein 1	-0.0819959	6.75085	-2.26572	0.0337664	0.266316	-3.93652
Rab40b	Rab40B, member RAS oncogene family	-0.62996	-0.56432	-2.26484	0.0338283	0.266532	-3.93812
Eno1	enolase 1, alpha non-neuron	-0.146381	8.45141	-2.3272	0.0385944	0.282472	-3.93824
Gpld1	glycosylphosphatidylinositol specific phospholipase D1	0.150241	4.79313	2.26432	0.0338655	0.266612	-3.93908
Cox4i1	cytochrome c oxidase subunit 4I1	-0.0885571	7.61018	-2.26416	0.0338769	0.266612	-3.93938
H2bc3	H2B clustered histone 3	-1.06629	-1.37643	-2.26378	0.0339042	0.266661	-3.94008
Corin	corin, serine peptidase	-0.24537	2.91986	-2.26356	0.0339197	0.266661	-3.94048
Tars	threonyl-tRNA synthetase	0.0777304	7.53766	2.26299	0.0339599	0.266705	-3.94151
Thsd7b	thrombospondin, type I, domain containing 7B	-0.435623	1.49926	-2.26296	0.0339618	0.266705	-3.94156
Tnfrsf19	tumor necrosis factor receptor superfamily, member 19	0.094395	6.66513	2.26257	0.0339902	0.266784	-3.94229
Pax7	paired box 7	-0.226716	4.39343	-2.27971	0.0353979	0.272144	-3.94369
Osbpl7	oxysterol binding protein-like 7	0.180306	3.76207	2.26154	0.0340638	0.267103	-3.94418
Dlx1	distal-less homeobox 1	-0.318634	2.60571	-2.26148	0.0340675	0.267103	-3.94427
Mapk8	mitogen-activated protein kinase 8	0.0875743	6.425	2.2591	0.0342381	0.268213	-3.94864
Sar1b	secretion associated Ras related GTPase 1B	-0.114705	5.42899	-2.25878	0.0342613	0.268213	-3.94923
Osgepl1	O-sialoglycoprotein endopeptidase-like 1	0.161953	4.1176	2.25818	0.0343037	0.268242	-3.95031
Med23	mediator complex subunit 23	0.0773903	6.57901	2.25792	0.0343226	0.268242	-3.95079
9330159F19Rik	RIKEN cDNA 9330159F19 gene	-0.287707	2.6569	-2.25766	0.0343414	0.268242	-3.95127
Pcdh10	protocadherin 10	-0.300802	2.51673	-2.25727	0.0343696	0.268294	-3.95198
Mcm8	minichromosome maintenance 8 homologous recombination repair factor	-0.102376	5.68986	-2.2568	0.0344033	0.268294	-3.95284
Atp13a3	ATPase type 13A3	0.103587	7.31919	2.26186	0.0349021	0.270019	-3.9542
Gab3	growth factor receptor bound protein 2-associated protein 3	0.714387	-0.966073	2.25581	0.0344745	0.268296	-3.95464
Gatd3a	glutamine amidotransferase like class 1 domain containing 3A	-0.113717	5.0016	-2.25579	0.034476	0.268296	-3.95468
Usb1	U6 snRNA biogenesis 1	-0.110551	4.9558	-2.25543	0.0345024	0.268296	-3.95535
Serinc1	serine incorporator 1	0.0698128	7.29267	2.25517	0.0345205	0.268296	-3.95581
2200002D01Rik	RIKEN cDNA 2200002D01 gene	-0.535466	0.641787	-2.25489	0.0345408	0.268296	-3.95632
Pef1	penta-EF hand domain containing 1	0.131599	5.2925	2.25483	0.0345457	0.268296	-3.95644
Relch	RAB11 binding and LisH domain, coiled-coil and HEAT repeat containing	0.106042	5.43899	2.25474	0.0345521	0.268296	-3.9566
Rnf123	ring finger protein 123	0.108874	5.58647	2.25408	0.0345997	0.268296	-3.95781
Tmcc1	transmembrane and coiled coil domains 1	0.122366	5.30243	2.25405	0.0346016	0.268296	-3.95785
Sash3	SAM and SH3 domain containing 3	0.733435	-0.88892	2.254	0.0346057	0.268296	-3.95796
Hook2	hook microtubule tethering protein 2	-0.255983	4.219	-2.27987	0.0366368	0.27612	-3.95816
Ppip5k2	diphosphoinositol pentakisphosphate kinase 2	0.0843733	7.29214	2.2533	0.0346564	0.268545	-3.95923
Mfng	MFNG O-fucosylpeptide 3-beta-N-acetylglucosaminyltransferase	-0.156406	4.60597	-2.25132	0.0348001	0.269516	-3.96284
Btaf1	B-TFIID TATA-box binding protein associated factor 1	0.0962085	7.1994	2.2506	0.0348527	0.26978	-3.96416
Lgals1	lectin, galactose binding, soluble 1	-0.226679	5.37626	-2.29941	0.0389375	0.28336	-3.96637
Filip1l	filamin A interacting protein 1-like	0.190411	3.91917	2.24921	0.0349543	0.27028	-3.9667
Arfrp1	ADP-ribosylation factor related protein 1	-0.112086	5.47548	-2.24838	0.0350144	0.270601	-3.9682
Mnt	max binding protein	-0.113595	5.82657	-2.24794	0.0350468	0.270708	-3.969
Itga2	integrin alpha 2	-0.256062	2.44619	-2.24738	0.0350877	0.270881	-3.97002
Ap4b1	adaptor-related protein complex AP-4, beta 1	-0.154722	4.55754	-2.24634	0.0351641	0.271327	-3.97192
Sin3a	transcriptional regulator, SIN3A (yeast)	0.079993	7.63659	2.24561	0.0352177	0.27151	-3.97325
Nrk	Nik related kinase	0.208246	3.6858	2.24551	0.0352251	0.27151	-3.97343
Stambpl1	STAM binding protein like 1	-0.290455	2.24467	-2.24498	0.0352646	0.271605	-3.97441
Gm20498	predicted gene 20498	0.39242	1.446	2.24484	0.0352745	0.271605	-3.97465
Cog6	component of oligomeric golgi complex 6	-0.107272	5.43748	-2.24346	0.0353768	0.272144	-3.97718
Tpbgl	trophoblast glycoprotein-like	-0.747938	-1.10863	-2.24289	0.0354187	0.272144	-3.97821
Snx22	sorting nexin 22	-0.438826	1.19844	-2.24249	0.0354485	0.272144	-3.97894
Ndufb3	NADH:ubiquinone oxidoreductase subunit B3	-0.130052	4.96468	-2.24238	0.0354564	0.272144	-3.97913
Fzd7	frizzled class receptor 7	0.0775824	7.56811	2.24238	0.0354565	0.272144	-3.97914
Wdr35	WD repeat domain 35	0.105447	5.52208	2.24125	0.0355405	0.272646	-3.9812
Itga1	integrin alpha 1	-0.203866	3.47113	-2.2398	0.0356479	0.273325	-3.98383
Pstpip2	proline-serine-threonine phosphatase-interacting protein 2	0.370651	1.59157	2.23937	0.03568	0.273366	-3.98462
Pkn2	protein kinase N2	0.0767494	7.403	2.23923	0.0356907	0.273366	-3.98487
St8sia3	ST8 alpha-N-acetyl-neuraminide alpha-2,8-sialyltransferase 3	0.230595	2.91251	2.23823	0.0357652	0.273697	-3.98669
Tab2	TGF-beta activated kinase 1/MAP3K7 binding protein 2	0.0717687	7.70692	2.23802	0.0357804	0.273697	-3.98706
Kcnb1	potassium voltage gated channel, Shab-related subfamily, member 1	-0.31434	1.95618	-2.23789	0.0357901	0.273697	-3.9873
Coq4	coenzyme Q4	-0.126356	4.71389	-2.2374	0.035827	0.273835	-3.9882
Sipa1l1	signal-induced proliferation-associated 1 like 1	0.0897121	7.08993	2.23713	0.0358471	0.273846	-3.98869
Zdhhc3	zinc finger, DHHC domain containing 3	0.0772867	7.12992	2.23641	0.0359007	0.274081	-3.98999
Msl1	male specific lethal 1	0.0697492	7.87837	2.23577	0.035949	0.274081	-3.99116
Gsto2	glutathione S-transferase omega 2	-0.807545	-1.15317	-2.23571	0.0359531	0.274081	-3.99126
Scoc	short coiled-coil protein	-0.669711	5.34797	-2.32977	0.0441299	0.298838	-3.9927
Cdc14a	CDC14 cell division cycle 14A	0.12573	4.9681	2.23456	0.0360395	0.274596	-3.99335
Cdc37	cell division cycle 37	-0.090557	8.34269	-2.23977	0.0365664	0.275767	-3.99447
Numb	NUMB endocytic adaptor protein	0.122108	5.37597	2.23367	0.0361064	0.274962	-3.99496
E2f8	E2F transcription factor 8	0.116801	5.91508	2.23265	0.0361836	0.275171	-3.99683
Plxnd1	plexin D1	0.0918836	7.79949	2.23471	0.0363603	0.275459	-3.99689
Ptprn2	protein tyrosine phosphatase, receptor type, N polypeptide 2	-0.180016	4.42843	-2.23256	0.0361903	0.275171	-3.99699
Hspa8	heat shock protein 8	-0.118764	9.4436	-2.28102	0.0402987	0.287109	-3.99713
Sgms1	sphingomyelin synthase 1	0.160582	4.29448	2.23193	0.0362378	0.275194	-3.99813
Pomt2	protein-O-mannosyltransferase 2	-0.132723	5.1504	-2.23192	0.0362388	0.275194	-3.99815
Foxb1	forkhead box B1	0.177336	4.217	2.23147	0.0362723	0.275194	-3.99896
Bex1	brain expressed X-linked 1	-0.100651	6.56543	-2.23146	0.0362738	0.275194	-3.99899
Fat2	FAT atypical cadherin 2	0.445955	0.947758	2.23127	0.0362876	0.275194	-3.99932
Parva	parvin, alpha	0.0938713	6.97717	2.23075	0.0363268	0.275348	-4.00026
Cdca7l	cell division cycle associated 7 like	0.113265	6.11316	2.2299	0.0363919	0.275555	-4.00182
Lrp3	low density lipoprotein receptor-related protein 3	-0.101949	6.44624	-2.22899	0.0364603	0.275728	-4.00346
Fchsd2	FCH and double SH3 domains 2	0.118188	5.55964	2.22867	0.036485	0.275728	-4.00405
Fstl5	follistatin-like 5	-0.813247	-0.801418	-2.22851	0.0364971	0.275728	-4.00434
Nbl1	NBL1, DAN family BMP antagonist	-0.251497	3.02265	-2.22847	0.0365002	0.275728	-4.00441
Lemd2	LEM domain containing 2	-0.126215	5.70716	-2.22835	0.0365093	0.275728	-4.00463
Atp2b4	ATPase, Ca++ transporting, plasma membrane 4	0.165097	4.76697	2.22759	0.0365669	0.275767	-4.006
Mreg	melanoregulin	-0.206993	3.51879	-2.22754	0.0365711	0.275767	-4.0061
Best1	bestrophin 1	1.06049	-0.62362	2.24641	0.0383467	0.282104	-4.00801
Tab1	TGF-beta activated kinase 1/MAP3K7 binding protein 1	-0.122802	5.34389	-2.22595	0.0366922	0.276394	-4.00898
Sh3yl1	Sh3 domain YSC-like 1	-0.266719	2.98396	-2.2253	0.036742	0.276502	-4.01016
Srsf10	serine and arginine-rich splicing factor 10	-0.0717106	8.30547	-2.22522	0.0367481	0.276502	-4.0103
Adamts16	a disintegrin-like and metallopeptidase (reprolysin type) with thrombospondin type 1 motif, 16	-0.482137	0.749045	-2.22491	0.0367718	0.276502	-4.01086
Zcchc10	zinc finger, CCHC domain containing 10	0.171875	4.15122	2.22477	0.0367823	0.276502	-4.01111
Nrxn1	neurexin I	-0.415284	1.17357	-2.22436	0.0368135	0.276594	-4.01185
Ank	progressive ankylosis	-0.144532	4.49379	-2.22393	0.0368468	0.276702	-4.01264
Dek	DEK proto-oncogene (DNA binding)	0.0625389	9.19332	2.22351	0.036879	0.276801	-4.0134
Pde1b	phosphodiesterase 1B, Ca2+-calmodulin dependent	-0.166166	4.14857	-2.22308	0.0369122	0.276908	-4.01418
Shroom4	shroom family member 4	0.13566	5.42233	2.22278	0.0369353	0.276939	-4.01472
Plcl1	phospholipase C-like 1	0.502059	1.77148	2.24055	0.0386676	0.282806	-4.01689
Tdrd7	tudor domain containing 7	0.198918	3.68429	2.22107	0.037067	0.277783	-4.01782
Mgam	maltase-glucoamylase	0.554109	0.500556	2.22	0.0371491	0.278125	-4.01974
Mettl4	methyltransferase like 4	-0.105078	5.40643	-2.21998	0.0371507	0.278125	-4.01978
Pex5l	peroxisomal biogenesis factor 5-like	-0.37013	1.974	-2.21937	0.0371979	0.278336	-4.02089
Nalf2	NALCN channel auxiliary factor 2	-0.176312	3.61782	-2.21868	0.0372513	0.278378	-4.02213
Tmcc3	transmembrane and coiled coil domains 3	0.188922	3.36222	2.21864	0.0372548	0.278378	-4.02222
Etv6	ets variant 6	0.0968654	6.47649	2.21856	0.0372608	0.278378	-4.02236
Zfp628	zinc finger protein 628	-0.11255	5.10094	-2.21807	0.0372982	0.278515	-4.02323
Sptlc2	serine palmitoyltransferase, long chain base subunit 2	0.0903188	5.95083	2.21763	0.0373324	0.278628	-4.02403
Pi4k2a	phosphatidylinositol 4-kinase type 2 alpha	0.0936643	6.29349	2.21705	0.0373781	0.278826	-4.02509
Wasf1	WASP family, member 1	0.0801726	6.4559	2.21633	0.0374339	0.278837	-4.02639
Caskin1	CASK interacting protein 1	-0.192773	3.4341	-2.21629	0.037437	0.278837	-4.02646
Tcf25	transcription factor 25 (basic helix-loop-helix)	0.0655477	7.73226	2.21601	0.037459	0.278837	-4.02697
Cgn	cingulin	0.16704	4.45216	2.21501	0.0375363	0.27915	-4.02876
Gng3	guanine nucleotide binding protein (G protein), gamma 3	-0.258759	2.75537	-2.21454	0.0375728	0.279279	-4.02961
Commd1	COMM domain containing 1	-0.103149	5.68557	-2.21338	0.037664	0.279574	-4.03172
Scaf4	SR-related CTD-associated factor 4	0.08774	6.90536	2.21335	0.0376664	0.279574	-4.03177
Tap1	transporter 1, ATP-binding cassette, sub-family B (MDR/TAP)	-0.511904	0.887399	-2.2133	0.03767	0.279574	-4.03186
Dusp1	dual specificity phosphatase 1	-0.212372	4.23428	-2.22017	0.0383285	0.282104	-4.0324
Rell2	RELT-like 2	-0.759565	-0.82452	-2.21247	0.0377354	0.279773	-4.03336
Lingo4	leucine rich repeat and Ig domain containing 4	-0.915562	-1.39624	-2.21223	0.0377537	0.279773	-4.03378
Glrx	glutaredoxin	0.182015	3.89876	2.21222	0.0377545	0.279773	-4.0338
Slc6a13	solute carrier family 6 (neurotransmitter transporter, GABA), member 13	-0.418421	1.25659	-2.21198	0.0377735	0.279773	-4.03424
Zfc3h1	zinc finger, C3H1-type containing	0.141504	6.09361	2.22728	0.0393443	0.284826	-4.03639
Thoc2	THO complex 2	0.107653	6.97379	2.21645	0.038411	0.282104	-4.03682
Polr1g	RNA polymerase I subunit G	0.111325	5.3566	2.21033	0.0379029	0.280589	-4.03721
Rem2	rad and gem related GTP binding protein 2	-0.339851	2.98021	-2.22679	0.0394318	0.284826	-4.03776
Ncoa1	nuclear receptor coactivator 1	0.16688	3.94097	2.20846	0.0380504	0.281538	-4.04059
Pgk1	phosphoglycerate kinase 1	-0.1855	7.121	-2.27343	0.0440689	0.298657	-4.04071
Arhgap28	Rho GTPase activating protein 28	0.0803414	6.97589	2.20818	0.0380726	0.281552	-4.0411
Smpd3	sphingomyelin phosphodiesterase 3, neutral	-0.201063	3.37741	-2.2079	0.0380945	0.281552	-4.04159
Akr1b10	aldo-keto reductase family 1, member B10 (aldose reductase)	-0.658627	2.65391	-2.28104	0.0449295	0.300244	-4.04191
Ppm1j	protein phosphatase 1J	-0.492034	0.926552	-2.20771	0.0381101	0.281552	-4.04195
Hacd4	3-hydroxyacyl-CoA dehydratase 4	0.319353	2.3806	2.20706	0.0381613	0.281787	-4.04312
Bmpr1a	bone morphogenetic protein receptor, type 1A	0.0744551	7.74618	2.2067	0.0381898	0.281855	-4.04377
Svbp	small vasohibin binding protein	-0.142864	4.97498	-2.20458	0.0383579	0.282104	-4.04758
Rps3a1	ribosomal protein S3A1	-0.173079	7.69345	-2.27007	0.0445166	0.300019	-4.04778
Mycl	v-myc avian myelocytomatosis viral oncogene lung carcinoma derived	-0.0842044	6.8912	-2.20411	0.0383951	0.282104	-4.04842
Rasl11a	RAS-like, family 11, member A	-0.153949	3.85345	-2.20406	0.0383997	0.282104	-4.04853
Lmx1b	LIM homeobox transcription factor 1 beta	-0.148717	5.03165	-2.20387	0.0384143	0.282104	-4.04886
Mtfr1l	mitochondrial fission regulator 1-like	0.0891633	6.24952	2.20387	0.0384147	0.282104	-4.04887
Fcgr3	Fc receptor, IgG, low affinity III	0.674174	-0.823684	2.20384	0.0384169	0.282104	-4.04892
Sema5b	sema domain, seven thrombospondin repeats (type 1 and type 1-like), transmembrane domain (TM) and short cytoplasmic domain, (semaphorin) 5B	-0.143491	5.45223	-2.20678	0.0386946	0.282862	-4.04902
Mink1	misshapen-like kinase 1 (zebrafish)	0.108881	6.31955	2.20325	0.0384639	0.282275	-4.04998
[truncated: 12,592 more rows]

## Sheet: GO term analysis
	Term	Ont	N	Up	Down	P.Up	P.Down
GO:0007155	cell adhesion	BP	1171	30	13	1.36981e-08	0.569625
GO:0019060	intracellular transport of viral protein in host cell	BP	4	0	4	1	1.57713e-08
GO:0030581	symbiont intracellular protein transport in host	BP	4	0	4	1	1.57713e-08
GO:0005201	extracellular matrix structural constituent	MF	118	10	2	4.47646e-08	0.386439
GO:0002181	cytoplasmic translation	BP	142	0	12	1	7.1579e-08
GO:0022626	cytosolic ribosome	CC	117	0	11	1	8.54555e-08
GO:0071944	cell periphery	CC	3991	60	34	1.0447e-07	0.981762
GO:0050839	cell adhesion molecule binding	MF	257	13	2	1.90455e-07	0.790798
GO:0003735	structural constituent of ribosome	MF	157	0	12	1	2.16297e-07
GO:0022625	cytosolic large ribosomal subunit	CC	57	0	8	1	2.32799e-07
GO:0030155	regulation of cell adhesion	BP	668	20	6	4.88931e-07	0.772378
GO:0005198	structural molecule activity	MF	528	16	21	6.60284e-06	5.40173e-07
GO:0061564	axon development	BP	535	6	21	0.277702	6.69189e-07
GO:0062023	collagen-containing extracellular matrix	CC	302	13	2	1.19261e-06	0.859208
GO:0005576	extracellular region	CC	1301	28	16	1.67648e-06	0.40074
GO:0035795	negative regulation of mitochondrial membrane permeability	BP	19	0	5	1	1.78022e-06
GO:0005840	ribosome	CC	233	0	13	1	2.44722e-06
GO:0030334	regulation of cell migration	BP	882	22	8	2.61666e-06	0.787343
GO:0040012	regulation of locomotion	BP	954	23	10	2.65235e-06	0.644047
GO:0043209	myelin sheath	CC	199	1	12	0.808849	2.71205e-06
GO:1905709	negative regulation of membrane permeability	BP	21	0	5	1	3.05886e-06
GO:0046719	regulation by virus of viral protein levels in host cell	BP	10	0	4	1	3.14048e-06
GO:0031589	cell-substrate adhesion	BP	330	13	5	3.18508e-06	0.317986
GO:2000145	regulation of cell motility	BP	919	22	8	5.0891e-06	0.823319
GO:0005746	mitochondrial respirasome	CC	85	0	8	1	5.18544e-06
GO:0098803	respiratory chain complex	CC	85	0	8	1	5.18544e-06
GO:0005615	extracellular space	CC	923	22	7	5.45619e-06	0.903901
GO:0099160	postsynaptic intermediate filament cytoskeleton	CC	4	0	3	1	5.63349e-06
GO:0010810	regulation of cell-substrate adhesion	BP	210	10	3	9.01811e-06	0.424933
GO:0044391	ribosomal subunit	CC	187	0	11	1	9.05904e-06
GO:0070469	respirasome	CC	92	1	8	0.533337	9.38011e-06
GO:0030324	lung development	BP	212	10	2	9.79968e-06	0.694937
GO:0030323	respiratory tube development	BP	215	10	2	1.10816e-05	0.70231
GO:0051239	regulation of multicellular organismal process	BP	2605	41	31	1.27426e-05	0.407752
GO:0140236	translation at presynapse	BP	47	0	6	1	1.39678e-05
GO:0140242	translation at postsynapse	BP	48	0	6	1	1.58149e-05
GO:0140241	translation at synapse	BP	48	0	6	1	1.58149e-05
GO:0040011	locomotion	BP	1072	23	11	1.80374e-05	0.675083
GO:0001892	embryonic placenta development	BP	102	7	1	2.06684e-05	0.68779
GO:0022008	neurogenesis	BP	1756	21	39	0.0492273	2.2694e-05
GO:0031012	extracellular matrix	CC	397	13	4	2.31163e-05	0.660819
GO:0031594	neuromuscular junction	CC	104	7	2	2.34562e-05	0.329281
GO:0030312	external encapsulating structure	CC	398	13	4	2.37327e-05	0.662758
GO:0036056	filtration diaphragm	CC	8	3	1	2.94809e-05	0.086986
GO:0036057	slit diaphragm	CC	8	3	1	2.94809e-05	0.086986
GO:0031175	neuron projection development	BP	1083	12	28	0.179381	3.04986e-05
GO:0015453	oxidoreduction-driven active transmembrane transporter activity	MF	33	0	5	1	3.19698e-05
GO:0030182	neuron differentiation	BP	1460	17	34	0.0893722	3.33763e-05
GO:0098800	inner mitochondrial membrane protein complex	CC	142	0	9	1	3.36112e-05
GO:0060541	respiratory system development	BP	245	10	2	3.4176e-05	0.76819
GO:0016477	cell migration	BP	1360	26	16	3.49736e-05	0.47274
GO:0046902	regulation of mitochondrial membrane permeability	BP	55	1	6	0.365584	3.49994e-05
GO:0048666	neuron development	BP	1214	12	30	0.295707	3.5684e-05
GO:0035020	regulation of Rac protein signal transduction	BP	34	0	5	1	3.71412e-05
GO:0048699	generation of neurons	BP	1540	20	35	0.0260126	4.14305e-05
GO:0015934	large ribosomal subunit	CC	115	0	8	1	4.78503e-05
GO:0001501	skeletal system development	BP	502	14	9	6.42973e-05	0.11628
GO:0043236	laminin binding	MF	27	4	0	6.59647e-05	1
GO:0035022	positive regulation of Rac protein signal transduction	BP	20	0	4	1	6.63257e-05
GO:0009653	anatomical structure morphogenesis	BP	2503	38	37	6.95453e-05	0.0478714
GO:0048870	cell motility	BP	1502	27	17	7.00003e-05	0.536539
GO:0051017	actin filament bundle assembly	BP	167	8	0	7.0549e-05	1
GO:0061572	actin filament bundle organization	BP	171	8	0	8.33007e-05	1
GO:0030335	positive regulation of cell migration	BP	517	14	5	8.80253e-05	0.700016
GO:0005178	integrin binding	MF	128	7	0	8.87387e-05	1
GO:0042776	proton motive force-driven mitochondrial ATP synthesis	BP	65	0	6	1	9.08536e-05
GO:0071837	HMG box domain binding	MF	22	0	4	1	9.83875e-05
GO:0090559	regulation of membrane permeability	BP	66	2	6	0.102516	9.90133e-05
GO:0048812	neuron projection morphogenesis	BP	691	8	20	0.208705	0.000105813
GO:0030426	growth cone	CC	204	3	10	0.235941	0.00010909
GO:2000147	positive regulation of cell motility	BP	530	14	6	0.000114437	0.557116
GO:0071559	response to transforming growth factor beta	BP	230	9	2	0.000117938	0.73699
GO:0009986	cell surface	CC	670	16	5	0.000118052	0.880671
GO:0015986	proton motive force-driven ATP synthesis	BP	69	0	6	1	0.000127041
GO:0003008	system process	BP	1477	26	13	0.000138712	0.864315
GO:0005868	cytoplasmic dynein complex	CC	24	0	4	1	0.000140423
GO:0120039	plasma membrane bounded cell projection morphogenesis	BP	706	8	20	0.225116	0.000141305
GO:0050840	extracellular matrix binding	MF	61	5	0	0.000142516	1
GO:0010975	regulation of neuron projection development	BP	543	6	17	0.289061	0.000142573
GO:0040017	positive regulation of locomotion	BP	543	14	6	0.000147492	0.581003
GO:0045216	cell-cell junction organization	BP	186	8	0	0.000149391	1
GO:0030427	site of polarized growth	CC	212	3	10	0.253505	0.000149642
GO:0048858	cell projection morphogenesis	BP	712	8	20	0.231813	0.00015822
GO:0006119	oxidative phosphorylation	BP	137	1	8	0.679127	0.000163936
GO:0090100	positive regulation of transmembrane receptor protein serine/threonine kinase signaling pathway	BP	99	6	1	0.000164021	0.676878
GO:0045785	positive regulation of cell adhesion	BP	417	12	3	0.000164937	0.85467
GO:0005604	basement membrane	CC	100	6	2	0.000173331	0.312662
GO:0044877	protein-containing complex binding	MF	1856	30	22	0.000177114	0.441018
GO:0007179	transforming growth factor beta receptor signaling pathway	BP	191	8	2	0.000179253	0.639083
GO:0009055	electron transfer activity	MF	47	1	5	0.322099	0.000181871
GO:0009206	purine ribonucleoside triphosphate biosynthetic process	BP	105	0	7	1	0.000187154
GO:0090092	regulation of transmembrane receptor protein serine/threonine kinase signaling pathway	BP	245	9	1	0.000189788	0.939796
GO:0009145	purine nucleoside triphosphate biosynthetic process	BP	106	0	7	1	0.000198507
GO:0032286	central nervous system myelin maintenance	BP	3	2	0	0.000200152	1
GO:0001667	ameboidal-type cell migration	BP	428	12	5	0.000209829	0.534102
GO:0042773	ATP synthesis coupled electron transport	BP	76	1	6	0.46701	0.000217089
GO:0060052	neurofilament cytoskeleton organization	BP	11	0	3	1	0.000219193
GO:0001701	in utero embryonic development	BP	498	13	3	0.000228393	0.924097
GO:0098644	complex of collagen trimers	CC	15	3	0	0.000229654	1
GO:0009060	aerobic respiration	BP	183	1	9	0.781464	0.000235821
GO:0005747	mitochondrial respiratory chain complex I	CC	50	0	5	1	0.000244448
GO:0030964	NADH dehydrogenase complex	CC	50	0	5	1	0.000244448
GO:0045271	respiratory chain complex I	CC	50	0	5	1	0.000244448
GO:0042127	regulation of cell population proliferation	BP	1443	25	20	0.000245451	0.198866
GO:0009201	ribonucleoside triphosphate biosynthetic process	BP	110	0	7	1	0.000249618
GO:0010557	positive regulation of macromolecule biosynthetic process	BP	2175	33	22	0.000255189	0.747534
GO:0043009	chordate embryonic development	BP	793	17	9	0.000259428	0.544353
GO:0045109	intermediate filament organization	BP	28	2	4	0.0220553	0.000261212
GO:0007166	cell surface receptor signaling pathway	BP	2183	33	21	0.000273412	0.820017
GO:0141091	transforming growth factor beta receptor superfamily signaling pathway	BP	316	10	2	0.000278852	0.875927
GO:0033631	cell-cell adhesion mediated by integrin	BP	16	3	0	0.000280958	1
GO:0005883	neurofilament	CC	12	0	3	1	0.000289833
GO:0051098	regulation of binding	BP	318	10	2	0.000293229	0.878162
GO:0006120	mitochondrial electron transport, NADH to ubiquinone	BP	29	0	4	1	0.000300351
GO:0070371	ERK1 and ERK2 cascade	BP	261	9	5	0.000303388	0.174066
GO:0005886	plasma membrane	CC	3605	47	29	0.000309975	0.98922
GO:0007160	cell-matrix adhesion	BP	208	8	4	0.000319758	0.209582
GO:0009792	embryo development ending in birth or egg hatching	BP	808	17	9	0.00032277	0.567313
GO:0007409	axonogenesis	BP	475	6	15	0.196924	0.000324683
GO:0001890	placenta development	BP	159	7	1	0.000339549	0.83768
GO:0009142	nucleoside triphosphate biosynthetic process	BP	116	0	7	1	0.000345665
GO:0015399	primary active transmembrane transporter activity	MF	116	1	7	0.617784	0.000345665
GO:0044331	cell-cell adhesion mediated by cadherin	BP	41	4	0	0.000348304	1
GO:0017053	transcription repressor complex	CC	74	5	3	0.000354469	0.0514069
GO:0097435	supramolecular fiber organization	BP	740	16	11	0.000363502	0.216565
GO:0098797	plasma membrane protein complex	CC	455	12	1	0.000366319	0.994791
GO:0033693	neurofilament bundle assembly	BP	3	0	2	1	0.000378496
GO:0099182	presynaptic intermediate filament cytoskeleton	CC	3	0	2	1	0.000378496
GO:0099184	structural constituent of postsynaptic intermediate filament cytoskeleton	MF	3	0	2	1	0.000378496
GO:0005911	cell-cell junction	CC	461	12	3	0.000412097	0.897292
GO:0016601	Rac protein signal transduction	BP	57	0	5	1	0.000453309
GO:0034330	cell junction organization	BP	756	16	5	0.000459962	0.933953
GO:0007178	transmembrane receptor protein serine/threonine kinase signaling pathway	BP	337	10	2	0.000463567	0.897617
GO:0035270	endocrine system development	BP	122	4	7	0.0181799	0.000469315
GO:0031328	positive regulation of cellular biosynthetic process	BP	2248	33	22	0.000470665	0.800609
GO:0042573	retinoic acid metabolic process	BP	14	0	3	1	0.000471626
GO:0043567	regulation of insulin-like growth factor receptor signaling pathway	BP	19	3	0	0.00047748	1
GO:0070696	transmembrane receptor protein serine/threonine kinase binding	MF	19	3	0	0.00047748	1
GO:0007154	cell communication	BP	4665	56	49	0.000522676	0.76085
GO:0005740	mitochondrial envelope	CC	722	5	19	0.71435	0.000524457
GO:0005743	mitochondrial inner membrane	CC	499	3	15	0.782995	0.000544058
GO:0050793	regulation of developmental process	BP	2268	33	30	0.00055294	0.20038
GO:0071560	cellular response to transforming growth factor beta stimulus	BP	226	8	2	0.000555675	0.728092
GO:0001523	retinoid metabolic process	BP	34	1	4	0.245047	0.000561243
GO:0009891	positive regulation of biosynthetic process	BP	2272	33	23	0.000570857	0.750611
GO:0098609	cell-cell adhesion	BP	695	15	5	0.000572269	0.899035
GO:0009967	positive regulation of signal transduction	BP	1352	23	16	0.00058799	0.462985
GO:0007043	cell-cell junction assembly	BP	127	6	0	0.000628029	1
GO:0042981	regulation of apoptotic process	BP	1360	23	20	0.000638317	0.134732
GO:0048568	embryonic organ development	BP	485	12	7	0.000646766	0.309643
GO:0045862	positive regulation of proteolysis	BP	290	9	1	0.000651374	0.964257
GO:0010811	positive regulation of cell-substrate adhesion	BP	128	6	1	0.000654552	0.768256
GO:0019646	aerobic electron transport chain	BP	62	1	5	0.401357	0.000669498
GO:0031966	mitochondrial membrane	CC	679	4	18	0.81549	0.000679102
GO:0006164	purine nucleotide biosynthetic process	BP	212	0	9	1	0.000690185
GO:0043393	regulation of protein binding	BP	179	7	1	0.000690507	0.871048
GO:0016101	diterpenoid metabolic process	BP	36	1	4	0.257443	0.00070046
GO:0006754	ATP biosynthetic process	BP	95	0	6	1	0.000723598
GO:0007399	nervous system development	BP	2284	24	42	0.118921	0.000735215
GO:0045105	intermediate filament polymerization or depolymerization	BP	4	0	2	1	0.000751359
GO:0008283	cell population proliferation	BP	1738	27	24	0.000756655	0.174988
GO:0022904	respiratory electron transport chain	BP	96	1	6	0.548597	0.000764725
GO:0048646	anatomical structure formation involved in morphogenesis	BP	1119	20	9	0.000767045	0.894157
GO:0030054	cell junction	CC	2021	30	26	0.000768571	0.268724
GO:0010659	cardiac muscle cell apoptotic process	BP	64	0	5	1	0.000774667
GO:0070372	regulation of ERK1 and ERK2 cascade	BP	239	8	5	0.000801288	0.134772
GO:0005882	intermediate filament	CC	65	4	5	0.00200117	0.000831652
GO:0090132	epithelium migration	BP	301	9	4	0.000848635	0.443874
GO:0048513	animal organ development	BP	2620	36	34	0.000850339	0.21244
GO:0016327	apicolateral plasma membrane	CC	23	3	0	0.000851988	1
GO:0060004	reflex	BP	23	3	0	0.000851988	1
GO:0030855	epithelial cell differentiation	BP	573	13	11	0.000860889	0.0607586
GO:0072522	purine-containing compound biosynthetic process	BP	219	0	9	1	0.000869535
GO:0010604	positive regulation of macromolecule metabolic process	BP	2929	39	31	0.000884111	0.690803
GO:0009790	embryo development	BP	1218	21	16	0.000888492	0.302318
GO:0090130	tissue migration	BP	303	9	4	0.000889249	0.448892
GO:0010658	striated muscle cell apoptotic process	BP	66	0	5	1	0.000891704
GO:0050770	regulation of axonogenesis	BP	177	2	8	0.428806	0.000912656
GO:0032989	cellular anatomical entity morphogenesis	BP	817	10	20	0.135149	0.000920884
GO:0065009	regulation of molecular function	BP	1857	28	17	0.000946131	0.85589
GO:0043067	regulation of programmed cell death	BP	1401	23	20	0.000960034	0.164689
GO:0150105	protein localization to cell-cell junction	BP	24	3	0	0.000967886	1
GO:0030177	positive regulation of Wnt signaling pathway	BP	138	6	2	0.000970307	0.464138
GO:0009912	auditory receptor cell fate commitment	BP	6	2	0	0.000984681	1
GO:0086073	bundle of His cell-Purkinje myocyte adhesion involved in cell communication	BP	6	2	0	0.000984681	1
GO:1990712	HFE-transferrin receptor complex	CC	6	2	0	0.000984681	1
GO:0060120	inner ear receptor cell fate commitment	BP	6	2	0	0.000984681	1
GO:0090555	phosphatidylethanolamine flippase activity	MF	6	2	0	0.000984681	1
GO:1902396	protein localization to bicellular tight junction	BP	6	2	0	0.000984681	1
GO:0019866	organelle inner membrane	CC	529	3	15	0.815351	0.000986837
GO:0008137	NADH dehydrogenase (ubiquinone) activity	MF	18	0	3	1	0.00102271
GO:0045333	cellular respiration	BP	225	1	9	0.846273	0.00105191
GO:0010812	negative regulation of cell-substrate adhesion	BP	55	4	0	0.00107367	1
GO:0060706	cell differentiation involved in embryonic placenta development	BP	25	3	0	0.0010933	1
GO:0046885	regulation of hormone biosynthetic process	BP	25	3	0	0.0010933	1
GO:0043235	receptor complex	CC	313	9	4	0.00111677	0.473761
GO:0048468	cell development	BP	2628	31	46	0.0202914	0.00111733
GO:0070161	anchoring junction	CC	665	14	5	0.001119	0.876677
GO:0009152	purine ribonucleotide biosynthetic process	BP	183	0	8	1	0.00113171
GO:0006091	generation of precursor metabolites and energy	BP	427	6	13	0.14015	0.00113959
GO:0048260	positive regulation of receptor-mediated endocytosis	BP	56	4	0	0.00114898	1
GO:0050136	NADH dehydrogenase (quinone) activity	MF	19	0	3	1	0.00120443
GO:0007006	mitochondrial membrane organization	BP	105	1	6	0.581147	0.00122151
GO:0031133	regulation of axon diameter	BP	5	0	2	1	0.00124295
GO:0061056	sclerotome development	BP	5	0	2	1	0.00124295
GO:0007165	signal transduction	BP	4152	50	45	0.00125739	0.661033
GO:0006721	terpenoid metabolic process	BP	42	1	4	0.293433	0.00126279
GO:0022900	electron transport chain	BP	106	1	6	0.584616	0.00128289
GO:0009893	positive regulation of metabolic process	BP	3199	41	35	0.00134022	0.618362
GO:0009205	purine ribonucleoside triphosphate metabolic process	BP	233	1	9	0.856253	0.00134213
GO:0044093	positive regulation of molecular function	BP	1087	19	8	0.00136865	0.931281
GO:0086042	cardiac muscle cell-cardiac muscle cell adhesion	BP	7	2	0	0.00137114	1
GO:0003129	heart induction	BP	7	2	0	0.00137114	1
GO:1901552	positive regulation of endothelial cell development	BP	7	2	0	0.00137114	1
GO:1903142	positive regulation of establishment of endothelial barrier	BP	7	2	0	0.00137114	1
GO:0006915	apoptotic process	BP	1714	26	27	0.00137309	0.0464385
GO:0033612	receptor serine/threonine kinase binding	MF	27	3	1	0.00137385	0.2646
GO:0007162	negative regulation of cell adhesion	BP	261	8	1	0.00141023	0.949974
GO:0005518	collagen binding	MF	60	4	0	0.00148746	1
GO:0042775	mitochondrial ATP synthesis coupled electron transport	BP	74	1	5	0.458088	0.00149503
GO:0098798	mitochondrial protein-containing complex	CC	287	0	10	1	0.00159129
GO:1990204	oxidoreductase complex	CC	111	1	6	0.601542	0.00162594
GO:0005751	mitochondrial respiratory chain complex IV	CC	21	0	3	1	0.00162594
GO:0003954	NADH dehydrogenase activity	MF	21	0	3	1	0.00162594
GO:1903975	regulation of glial cell migration	BP	21	0	3	1	0.00162594
GO:0005501	retinoid binding	MF	21	1	3	0.159319	0.00162594
GO:0009897	external side of plasma membrane	CC	267	8	1	0.00162803	0.953333
GO:0009199	ribonucleoside triphosphate metabolic process	BP	240	1	9	0.864456	0.00164617
GO:0002573	myeloid leukocyte differentiation	BP	208	7	3	0.00165288	0.41891
GO:1990904	ribonucleoprotein complex	CC	675	3	17	0.920535	0.0016697
GO:0009260	ribonucleotide biosynthetic process	BP	195	0	8	1	0.00169524
GO:0060429	epithelium development	BP	1109	19	17	0.00172626	0.123214
GO:0030099	myeloid cell differentiation	BP	401	10	6	0.00173794	0.301378
GO:0009144	purine nucleoside triphosphate metabolic process	BP	242	1	9	0.866714	0.00174251
GO:0045595	regulation of cell differentiation	BP	1467	23	25	0.00177489	0.0243818
GO:0070830	bicellular tight junction assembly	BP	63	4	0	0.00178296	1
GO:0032347	regulation of aldosterone biosynthetic process	BP	8	2	0	0.00181836	1
GO:2000826	regulation of heart morphogenesis	BP	8	2	0	0.00181836	1
GO:0009165	nucleotide biosynthetic process	BP	244	0	9	1	0.00184331
GO:0021869	forebrain ventricular zone progenitor cell division	BP	6	0	2	1	0.00185058
GO:0019840	isoprenoid binding	MF	22	1	3	0.166243	0.00186714
GO:0003955	NAD(P)H dehydrogenase (quinone) activity	MF	22	0	3	1	0.00186714
GO:1901293	nucleoside phosphate biosynthetic process	BP	245	0	9	1	0.00189544
GO:0061138	morphogenesis of a branching epithelium	BP	214	7	1	0.00194294	0.913863
GO:2001244	positive regulation of intrinsic apoptotic signaling pathway	BP	65	4	0	0.00200117	1
GO:0045229	external encapsulating structure organization	BP	277	8	3	0.00204957	0.609503
GO:0030198	extracellular matrix organization	BP	277	8	3	0.00204957	0.609503
GO:0016235	aggresome	CC	31	3	0	0.00206138	1
GO:0021983	pituitary gland development	BP	31	3	1	0.00206138	0.297367
GO:0044295	axonal growth cone	CC	48	0	4	1	0.00208296
GO:0045104	intermediate filament cytoskeleton organization	BP	48	3	4	0.00716819	0.00208296
GO:0043062	extracellular structure organization	BP	278	8	3	0.00209605	0.611947
GO:0046390	ribose phosphate biosynthetic process	BP	202	0	8	1	0.00211451
GO:0023052	signaling	BP	4579	53	49	0.00211496	0.707539
GO:0099571	postsynaptic cytoskeleton	CC	23	0	3	1	0.0021295
GO:0045277	respiratory chain complex IV	CC	23	0	3	1	0.0021295
GO:1902533	positive regulation of intracellular signal transduction	BP	875	16	12	0.00214315	0.286619
GO:0012501	programmed cell death	BP	1773	26	28	0.00222677	0.0416819
GO:0008219	cell death	BP	1774	26	28	0.00224449	0.0419367
GO:0045103	intermediate filament-based process	BP	49	3	4	0.0075905	0.00224838
GO:0033273	response to vitamin	BP	32	3	1	0.00226108	0.30533
GO:0006163	purine nucleotide metabolic process	BP	462	1	13	0.97929	0.00229141
GO:0032342	aldosterone biosynthetic process	BP	9	2	0	0.00232533	1
GO:0071281	cellular response to iron ion	BP	9	2	0	0.00232533	1
GO:0030021	extracellular matrix structural constituent conferring compression resistance	MF	9	2	0	0.00232533	1
GO:0021855	hypothalamus cell migration	BP	9	2	0	0.00232533	1
GO:0006705	mineralocorticoid biosynthetic process	BP	9	2	0	0.00232533	1
GO:0032344	regulation of aldosterone metabolic process	BP	9	2	0	0.00232533	1
GO:0005981	regulation of glycogen catabolic process	BP	9	2	0	0.00232533	1
GO:0032908	regulation of transforming growth factor beta1 production	BP	9	2	0	0.00232533	1
GO:0097017	renal protein absorption	BP	9	2	0	0.00232533	1
GO:0030286	dynein complex	CC	50	1	4	0.338742	0.00242264
GO:0150034	distal axon	CC	356	3	11	0.563945	0.00242751
GO:0007275	multicellular organism development	BP	4274	50	63	0.00246987	0.0084399
GO:0001953	negative regulation of cell-matrix adhesion	BP	33	3	0	0.00247239	1
GO:0120192	tight junction assembly	BP	69	4	0	0.00249175	1
GO:0048584	positive regulation of response to stimulus	BP	1883	27	20	0.00249326	0.653585
GO:0004129	cytochrome-c oxidase activity	MF	7	0	2	1	0.00257158
GO:0045110	intermediate filament bundle assembly	BP	7	0	2	1	0.00257158
GO:1903976	negative regulation of glial cell migration	BP	7	0	2	1	0.00257158
GO:0005923	bicellular tight junction	CC	115	5	0	0.00258638	1
GO:0009141	nucleoside triphosphate metabolic process	BP	257	1	9	0.882497	0.00261801
GO:0021536	diencephalon development	BP	70	4	1	0.0026262	0.549768
GO:0050673	epithelial cell proliferation	BP	426	10	6	0.00269911	0.351321
GO:0017134	fibroblast growth factor binding	MF	25	0	3	1	0.00272019
GO:0015980	energy derivation by oxidation of organic compounds	BP	309	4	10	0.249781	0.00272767
GO:0046034	ATP metabolic process	BP	211	1	8	0.827128	0.00276906
GO:0048259	regulation of receptor-mediated endocytosis	BP	117	5	0	0.00278717	1
GO:1902904	negative regulation of supramolecular fiber organization	BP	170	6	2	0.0028013	0.575573
GO:0098742	cell-cell adhesion via plasma-membrane adhesion molecules	BP	171	6	1	0.00288404	0.858609
GO:0006109	regulation of carbohydrate metabolic process	BP	171	6	1	0.00288404	0.858609
GO:0038063	collagen-activated tyrosine kinase receptor signaling pathway	BP	10	2	0	0.00289106	1
GO:0043256	laminin complex	CC	10	2	0	0.00289106	1
GO:0032353	negative regulation of hormone biosynthetic process	BP	10	2	0	0.00289106	1
GO:2000343	positive regulation of chemokine (C-X-C motif) ligand 2 production	BP	10	2	0	0.00289106	1
GO:0043568	positive regulation of insulin-like growth factor receptor signaling pathway	BP	10	2	0	0.00289106	1
GO:0099535	synapse-associated extracellular matrix	CC	10	2	0	0.00289106	1
GO:0033572	transferrin transport	BP	10	2	0	0.00289106	1
GO:0035295	tube development	BP	1073	18	12	0.0028926	0.559257
GO:0050678	regulation of epithelial cell proliferation	BP	360	9	6	0.00289883	0.223326
GO:0043297	apical junction assembly	BP	72	4	0	0.00290987	1
GO:0009952	anterior/posterior pattern specification	BP	232	7	6	0.00305443	0.0483537
GO:0006898	receptor-mediated endocytosis	BP	232	7	0	0.00305443	1
GO:0010632	regulation of epithelial cell migration	BP	232	7	4	0.00305443	0.267967
GO:0060113	inner ear receptor cell differentiation	BP	73	4	1	0.00305927	0.564943
GO:0001763	morphogenesis of a branching structure	BP	233	7	1	0.00312801	0.930836
GO:0031941	filamentous actin	CC	36	3	0	0.0031781	1
GO:0009954	proximal/distal pattern formation	BP	36	3	2	0.0031781	0.0623424
GO:0070873	regulation of glycogen metabolic process	BP	36	3	1	0.0031781	0.336293
GO:0010631	epithelial cell migration	BP	299	8	4	0.00327957	0.438842
GO:0030029	actin filament-based process	BP	747	14	4	0.00328399	0.972372
GO:0010976	positive regulation of neuron projection development	BP	217	1	8	0.835607	0.00328673
GO:0120035	regulation of plasma membrane bounded cell projection organization	BP	721	9	17	0.139363	0.0033115
GO:0007219	Notch signaling pathway	BP	176	6	3	0.00332547	0.320633
GO:0031346	positive regulation of cell projection organization	BP	426	3	12	0.685055	0.00332942
GO:0120193	tight junction organization	BP	75	4	0	0.00337364	1
GO:0070160	tight junction	CC	123	5	0	0.00345727	1
GO:0062012	regulation of small molecule metabolic process	BP	302	8	2	0.0034842	0.859208
GO:0051639	actin filament network formation	BP	11	2	0	0.00351456	1
GO:0032341	aldosterone metabolic process	BP	11	2	0	0.00351456	1
GO:0098643	banded collagen fibril	CC	11	2	0	0.00351456	1
GO:0070700	BMP receptor binding	MF	11	2	0	0.00351456	1
GO:0005583	fibrillar collagen trimer	CC	11	2	0	0.00351456	1
GO:0008212	mineralocorticoid metabolic process	BP	11	2	0	0.00351456	1
GO:0032905	transforming growth factor beta1 production	BP	11	2	0	0.00351456	1
GO:0048522	positive regulation of cellular process	BP	4910	55	59	0.00360909	0.30867
GO:0032350	regulation of hormone metabolic process	BP	38	3	0	0.00371046	1
GO:0048754	branching morphogenesis of an epithelial tube	BP	180	6	1	0.00371343	0.872525
GO:0072521	purine-containing compound metabolic process	BP	489	2	13	0.914536	0.00372547
GO:0010647	positive regulation of cell communication	BP	1556	23	17	0.00376816	0.597668
GO:0060828	regulation of canonical Wnt signaling pathway	BP	242	7	3	0.00385293	0.5178
GO:0023056	positive regulation of signaling	BP	1559	23	17	0.00385955	0.600973
GO:0033627	cell adhesion mediated by integrin	BP	78	4	1	0.00388535	0.589113
GO:0031344	regulation of cell projection organization	BP	733	9	17	0.149477	0.0039119
GO:0030111	regulation of Wnt signaling pathway	BP	309	8	3	0.0040003	0.682624
GO:0030027	lamellipodium	CC	177	2	7	0.428806	0.00400773
GO:0048762	mesenchymal cell differentiation	BP	244	7	4	0.00403008	0.298219
GO:0007167	enzyme-linked receptor protein signaling pathway	BP	849	15	8	0.00408618	0.751006
GO:0005884	actin filament	CC	128	5	0	0.00409839	1
GO:0048731	system development	BP	3506	41	55	0.00766885	0.00415322
GO:0036302	atrioventricular canal development	BP	12	2	0	0.00419486	1
GO:0140333	glycerophospholipid flippase activity	MF	12	2	0	0.00419486	1
GO:0032351	negative regulation of hormone metabolic process	BP	12	2	0	0.00419486	1
GO:1903749	positive regulation of establishment of protein localization to mitochondrion	BP	12	2	0	0.00419486	1
GO:0034309	primary alcohol biosynthetic process	BP	12	2	0	0.00419486	1
GO:0098911	regulation of ventricular cardiac muscle cell action potential	BP	12	2	0	0.00419486	1
GO:0042490	mechanoreceptor differentiation	BP	80	4	1	0.00425425	0.598404
GO:0043588	skin development	BP	247	7	4	0.00430731	0.305853
GO:0016675	oxidoreductase activity, acting on a heme group of donors	MF	9	0	2	1	0.00434332
GO:0010468	regulation of gene expression	BP	3943	46	41	0.00440118	0.762494
GO:0031325	positive regulation of cellular metabolic process	BP	2877	36	31	0.00452987	0.649368
GO:0042446	hormone biosynthetic process	BP	41	3	0	0.00460564	1
GO:0016655	oxidoreductase activity, acting on NAD(P)H, quinone or similar compound as acceptor	MF	30	0	3	1	0.00460748
GO:0045111	intermediate filament cytoskeleton	CC	96	4	5	0.00808401	0.0046522
GO:0007005	mitochondrion organization	BP	503	4	13	0.597425	0.00471621
GO:0043065	positive regulation of apoptotic process	BP	537	11	6	0.00471988	0.570056
GO:0016491	oxidoreductase activity	MF	563	2	14	0.948902	0.0047707
GO:0015629	actin cytoskeleton	CC	462	10	7	0.00478836	0.268682
GO:0017015	regulation of transforming growth factor beta receptor signaling pathway	BP	133	5	1	0.00482039	0.781179
GO:0086069	bundle of His cell to Purkinje myocyte communication	BP	13	2	0	0.00493099	1
GO:0045095	keratin filament	CC	13	2	1	0.00493099	0.137489
GO:0005641	nuclear envelope lumen	CC	13	2	0	0.00493099	1
GO:0035239	tube morphogenesis	BP	867	15	9	0.00495522	0.652406
GO:0032981	mitochondrial respiratory chain complex I assembly	BP	61	0	4	1	0.00498772
GO:0010257	NADH dehydrogenase complex assembly	BP	61	0	4	1	0.00498772
GO:0009966	regulation of signal transduction	BP	2584	33	27	0.005031	0.706356
GO:0000041	transition metal ion transport	BP	84	4	0	0.00506157	1
GO:0033108	mitochondrial respiratory chain complex assembly	BP	98	0	5	1	0.00507667
GO:0071695	anatomical structure maturation	BP	255	7	6	0.0051174	0.0697925
GO:1903844	regulation of cellular response to transforming growth factor beta stimulus	BP	135	5	1	0.00513303	0.786145
GO:0043467	regulation of generation of precursor metabolites and energy	BP	135	5	2	0.00513303	0.452839
GO:0008285	negative regulation of cell population proliferation	BP	623	12	11	0.0052003	0.0958635
GO:0048863	stem cell differentiation	BP	256	7	5	0.00522621	0.16477
GO:0009117	nucleotide metabolic process	BP	511	1	13	0.986374	0.00537155
GO:0001758	retinal dehydrogenase activity	MF	10	0	2	1	0.00538897
GO:0001972	retinoic acid binding	MF	10	0	2	1	0.00538897
GO:0048471	perinuclear region of cytoplasm	CC	626	12	6	0.00539906	0.716431
GO:0009888	tissue development	BP	1795	25	24	0.0054152	0.218988
GO:0006508	proteolysis	BP	1325	20	9	0.00558727	0.969065
GO:0043296	apical junction complex	CC	138	5	0	0.00562856	1
GO:0051129	negative regulation of cellular component organization	BP	711	13	9	0.00563995	0.413173
GO:0001944	vasculature development	BP	712	13	7	0.00570535	0.700477
GO:0038065	collagen-activated signaling pathway	BP	14	2	0	0.00572202	1
GO:0043517	positive regulation of DNA damage response, signal transduction by p53 class mediator	BP	14	2	0	0.00572202	1
GO:0007156	homophilic cell adhesion via plasma membrane adhesion molecules	BP	87	4	0	0.00573039	1
GO:0043068	positive regulation of programmed cell death	BP	552	11	6	0.00578169	0.597161
GO:0048667	cell morphogenesis involved in neuron differentiation	BP	637	6	15	0.426927	0.00578876
GO:0006753	nucleoside phosphate metabolic process	BP	516	1	13	0.986945	0.00581701
GO:0006826	iron ion transport	BP	45	3	0	0.00598666	1
GO:0032881	regulation of polysaccharide metabolic process	BP	45	3	1	0.00598666	0.401035
GO:0032991	protein-containing complex	CC	5132	56	67	0.0060031	0.0835439
GO:0007229	integrin-mediated signaling pathway	BP	89	4	0	0.00620756	1
GO:0048009	insulin-like growth factor receptor signaling pathway	BP	46	3	1	0.00636639	0.407829
GO:0032722	positive regulation of chemokine production	BP	46	3	0	0.00636639	1
GO:0010657	muscle cell apoptotic process	BP	104	0	5	1	0.00651412
GO:0035113	embryonic appendage morphogenesis	BP	143	5	3	0.00652809	0.219988
GO:0030326	embryonic limb morphogenesis	BP	143	5	3	0.00652809	0.219988
GO:0006000	fructose metabolic process	BP	11	0	2	1	0.0065378
GO:0006700	C21-steroid hormone biosynthetic process	BP	15	2	0	0.006567	1
GO:0070069	cytochrome complex	CC	34	0	3	1	0.00657078
GO:0001525	angiogenesis	BP	484	10	5	0.00658964	0.643508
GO:0051099	positive regulation of binding	BP	144	5	0	0.00671942	1
GO:0000165	MAPK cascade	BP	644	12	6	0.00672284	0.741474
GO:0031975	envelope	CC	1107	10	22	0.426824	0.00679043
GO:0031967	organelle envelope	CC	1107	10	22	0.426824	0.00679043
GO:0045893	positive regulation of DNA-templated transcription	BP	1445	21	18	0.00691394	0.368882
GO:0034612	response to tumor necrosis factor	BP	145	5	0	0.00691464	1
GO:0006720	isoprenoid metabolic process	BP	67	1	4	0.425677	0.0069536
GO:2000060	positive regulation of ubiquitin-dependent protein catabolic process	BP	92	4	1	0.00697174	0.649919
GO:1902680	positive regulation of RNA biosynthetic process	BP	1448	21	18	0.00707562	0.372287
GO:0010628	positive regulation of gene expression	BP	990	16	5	0.00708976	0.989212
GO:0072593	reactive oxygen species metabolic process	BP	206	6	0	0.00710476	1
GO:0030856	regulation of epithelial cell differentiation	BP	147	5	2	0.00731695	0.497198
GO:0071496	cellular response to external stimulus	BP	273	7	4	0.00735503	0.372556
GO:0072567	chemokine (C-X-C motif) ligand 2 production	BP	16	2	0	0.00746501	1
GO:0030057	desmosome	CC	16	2	0	0.00746501	1
GO:0140327	flippase activity	MF	16	2	0	0.00746501	1
GO:0003128	heart field specification	BP	16	2	0	0.00746501	1
GO:0043217	myelin maintenance	BP	16	2	0	0.00746501	1
GO:2000341	regulation of chemokine (C-X-C motif) ligand 2 production	BP	16	2	0	0.00746501	1
GO:1901550	regulation of endothelial cell development	BP	16	2	0	0.00746501	1
GO:1903140	regulation of establishment of endothelial barrier	BP	16	2	0	0.00746501	1
GO:0010039	response to iron ion	BP	16	2	0	0.00746501	1
GO:0005172	vascular endothelial growth factor receptor binding	MF	16	2	0	0.00746501	1
GO:0050794	regulation of cellular process	BP	8460	83	94	0.00749876	0.635882
GO:0043280	positive regulation of cysteine-type endopeptidase activity involved in apoptotic process	BP	94	4	0	0.00751431	1
GO:0035306	positive regulation of dephosphorylation	BP	49	3	0	0.0075905	1
GO:0032501	multicellular organismal process	BP	5888	62	78	0.00770703	0.0414724
GO:0072006	nephron development	BP	149	5	2	0.00773533	0.504368
GO:0043408	regulation of MAPK cascade	BP	575	11	6	0.00776787	0.636922
GO:0032536	regulation of cell projection size	BP	12	0	2	1	0.0077874
GO:0016918	retinal binding	MF	12	1	2	0.094381	0.0077874
GO:0030216	keratinocyte differentiation	BP	95	4	3	0.00779573	0.0928162
GO:0010556	regulation of macromolecule biosynthetic process	BP	4059	46	41	0.00783704	0.826984
GO:0031326	regulation of cellular biosynthetic process	BP	4171	47	42	0.00786727	0.836888
GO:0009605	response to external stimulus	BP	1850	25	12	0.00792567	0.990921
GO:0098802	plasma membrane signaling receptor complex	CC	150	5	1	0.00795065	0.819989
GO:0050789	regulation of biological process	BP	8862	86	98	0.00800706	0.669883
GO:0010718	positive regulation of epithelial to mesenchymal transition	BP	50	3	0	0.00802724	1
GO:0030316	osteoclast differentiation	BP	96	4	1	0.00808401	0.665586
GO:0006937	regulation of muscle contraction	BP	151	5	0	0.00817011	1
GO:0034329	cell junction assembly	BP	423	9	3	0.00818549	0.861269
GO:0030154	cell differentiation	BP	3738	43	56	0.00821992	0.0102522
GO:0048869	cellular developmental process	BP	3738	43	56	0.00821992	0.0102522
GO:0030791	arsenite methyltransferase activity	MF	1	1	0	0.00822425	1
GO:0051638	barbed-end actin filament uncapping	BP	1	1	0	0.00822425	1
GO:0010816	calcitonin catabolic process	BP	1	1	0	0.00822425	1
GO:0003210	cardiac atrium formation	BP	1	1	0	0.00822425	1
GO:1905229	cellular response to thyrotropin-releasing hormone	BP	1	1	0	0.00822425	1
GO:0000402	crossed form four-way junction DNA binding	MF	1	1	0	0.00822425	1
GO:0120231	DNA recombinase auxiliary factor complex	CC	1	1	0	0.00822425	1
GO:0003133	endodermal-mesodermal cell signaling	BP	1	1	0	0.00822425	1
GO:0034959	endothelin maturation	BP	1	1	0	0.00822425	1
GO:0015019	heparan-alpha-glucosaminide N-acetyltransferase activity	MF	1	1	0	0.00822425	1
GO:0060460	left lung morphogenesis	BP	1	1	0	0.00822425	1
GO:0070685	macropinocytic cup	CC	1	1	0	0.00822425	1
GO:0000709	meiotic joint molecule formation	BP	1	1	0	0.00822425	1
GO:0000708	meiotic strand invasion	BP	1	1	0	0.00822425	1
GO:0010774	meiotic strand invasion involved in reciprocal meiotic recombination	BP	1	1	0	0.00822425	1
GO:0050115	myosin-light-chain-phosphatase activity	MF	1	1	0	0.00822425	1
GO:0140347	N-retinylidene-phosphatidylethanolamine flippase activity	MF	1	1	0	0.00822425	1
GO:2000426	negative regulation of apoptotic cell clearance	BP	1	1	0	0.00822425	1
GO:0051042	negative regulation of calcium-independent cell-cell adhesion	BP	1	1	0	0.00822425	1
GO:0051796	negative regulation of timing of catagen	BP	1	1	0	0.00822425	1
GO:0000401	open form four-way junction DNA binding	MF	1	1	0	0.00822425	1
GO:0099020	perinuclear endoplasmic reticulum lumen	CC	1	1	0	0.00822425	1
GO:0034241	positive regulation of macrophage fusion	BP	1	1	0	0.00822425	1
GO:1902910	positive regulation of melanosome transport	BP	1	1	0	0.00822425	1
GO:1905455	positive regulation of myeloid progenitor cell differentiation	BP	1	1	0	0.00822425	1
GO:0120230	recombinase activator activity	MF	1	1	0	0.00822425	1
GO:0042669	regulation of inner ear auditory receptor cell fate specification	BP	1	1	0	0.00822425	1
GO:1902908	regulation of melanosome transport	BP	1	1	0	0.00822425	1
GO:1902847	regulation of neuronal signal transduction	BP	1	1	0	0.00822425	1
GO:0032072	regulation of restriction endodeoxyribonuclease activity	BP	1	1	0	0.00822425	1
GO:1905225	response to thyrotropin-releasing hormone	BP	1	1	0	0.00822425	1
GO:0005118	sevenless binding	MF	1	1	0	0.00822425	1
GO:0098699	structural constituent of presynaptic actin cytoskeleton	MF	1	1	0	0.00822425	1
GO:0021763	subthalamic nucleus development	BP	1	1	0	0.00822425	1
GO:0060578	superior vena cava morphogenesis	BP	1	1	0	0.00822425	1
GO:0004996	thyroid-stimulating hormone receptor activity	MF	1	1	0	0.00822425	1
GO:0038194	thyroid-stimulating hormone signaling pathway	BP	1	1	0	0.00822425	1
GO:0033222	xylose binding	MF	1	1	0	0.00822425	1
GO:0042692	muscle cell differentiation	BP	424	9	2	0.00830642	0.95507
GO:0060348	bone development	BP	213	6	3	0.00831152	0.433928
GO:0008284	positive regulation of cell population proliferation	BP	832	14	13	0.0083579	0.148368
GO:0051492	regulation of stress fiber assembly	BP	97	4	0	0.00837921	1
GO:2000058	regulation of ubiquitin-dependent protein catabolic process	BP	152	5	1	0.00839374	0.824079
GO:0016010	dystrophin-associated glycoprotein complex	CC	17	2	0	0.00841512	1
GO:0120255	olefinic compound biosynthetic process	BP	17	2	0	0.00841512	1
GO:0001921	positive regulation of receptor recycling	BP	17	2	0	0.00841512	1
GO:0090030	regulation of steroid hormone biosynthetic process	BP	17	2	0	0.00841512	1
GO:0003002	regionalization	BP	425	9	7	0.00842871	0.206559
GO:0016055	Wnt signaling pathway	BP	426	9	4	0.00855237	0.713998
GO:0120036	plasma membrane bounded cell projection organization	BP	1554	16	28	0.205497	0.00862411
GO:0098552	side of membrane	CC	504	10	4	0.00865004	0.826335
GO:0198738	cell-cell signaling by wnt	BP	427	9	4	0.00867741	0.715719
GO:1901800	positive regulation of proteasomal protein catabolic process	BP	98	4	1	0.00868138	0.673156
GO:0034446	substrate adhesion-dependent cell spreading	BP	98	4	0	0.00868138	1
GO:0043523	regulation of neuron apoptotic process	BP	282	7	5	0.0087136	0.215157
GO:0030036	actin cytoskeleton organization	BP	667	12	4	0.00877546	0.947365
GO:0099081	supramolecular polymer	CC	837	14	12	0.00878651	0.238414
GO:0010634	positive regulation of epithelial cell migration	BP	154	5	4	0.00885369	0.097346
GO:0010646	regulation of cell communication	BP	2998	36	30	0.00889513	0.801801
GO:0031032	actomyosin structure organization	BP	217	6	0	0.00906387	1
GO:2000672	negative regulation of motor neuron apoptotic process	BP	13	0	2	1	0.00913535
GO:0099569	presynaptic cytoskeleton	CC	13	0	2	1	0.00913535
GO:0010977	negative regulation of neuron projection development	BP	158	4	6	0.0414204	0.00915157
GO:0000902	cell morphogenesis	BP	1000	14	20	0.0350779	0.00915351
GO:0007015	actin filament organization	BP	431	9	2	0.00919155	0.958021
GO:0016043	cellular component organization	BP	5578	59	63	0.00923718	0.534632
GO:0009889	regulation of biosynthetic process	BP	4208	47	43	0.00935249	0.809535
GO:2000144	positive regulation of DNA-templated transcription initiation	BP	73	0	4	1	0.00937384
GO:0010314	phosphatidylinositol-5-phosphate binding	MF	18	2	0	0.00941645	1
GO:0033630	positive regulation of cell adhesion mediated by integrin	BP	18	2	1	0.00941645	0.185214
GO:0051443	positive regulation of ubiquitin-protein transferase activity	BP	18	2	2	0.00941645	0.0172694
GO:0010566	regulation of ketone biosynthetic process	BP	18	2	0	0.00941645	1
GO:0002521	leukocyte differentiation	BP	512	10	9	0.00960092	0.126818
GO:1902531	regulation of intracellular signal transduction	BP	1489	21	17	0.00961598	0.521439
GO:0030424	axon	CC	675	3	15	0.920535	0.00963108
GO:0016620	oxidoreductase activity, acting on the aldehyde or oxo group of donors, NAD or NADP as acceptor	MF	39	0	3	1	0.00963115
GO:0071363	cellular response to growth factor stimulus	BP	597	11	5	0.0101327	0.810426
GO:0001568	blood vessel development	BP	681	12	7	0.0102473	0.655361
GO:0001756	somitogenesis	BP	75	2	4	0.126602	0.0102881
GO:0071300	cellular response to retinoic acid	BP	40	0	3	1	0.010327
GO:0061575	cyclin-dependent protein serine/threonine kinase activator activity	MF	14	0	2	1	0.0105793
GO:0003334	keratinocyte development	BP	14	0	2	1	0.0105793
GO:0043085	positive regulation of catalytic activity	BP	771	13	8	0.0107835	0.649174
GO:0060070	canonical Wnt signaling pathway	BP	294	7	3	0.0108018	0.649671
GO:0060284	regulation of cell development	BP	815	12	17	0.0358437	0.0108673
GO:0009913	epidermal cell differentiation	BP	162	5	4	0.0108681	0.111721
GO:0050768	negative regulation of neurogenesis	BP	164	2	6	0.391537	0.0108728
GO:0060711	labyrinthine layer development	BP	56	3	0	0.0109564	1
GO:0090263	positive regulation of canonical Wnt signaling pathway	BP	105	4	2	0.0109974	0.33342
GO:0009150	purine ribonucleotide metabolic process	BP	379	1	10	0.958051	0.0110617
GO:1902494	catalytic complex	CC	1586	9	28	0.915705	0.0112139
GO:0045944	positive regulation of transcription by RNA polymerase II	BP	1133	17	16	0.0112355	0.211162
GO:0006579	amino-acid betaine catabolic process	BP	1	0	1	1	0.0113083
GO:0150014	apical distal dendrite	CC	1	0	1	1	0.0113083
GO:0072021	ascending thin limb development	BP	1	0	1	1	0.0113083
GO:0097442	CA3 pyramidal cell dendrite	CC	1	0	1	1	0.0113083
GO:0042413	carnitine catabolic process	BP	1	0	1	1	0.0113083
GO:0005175	CD27 receptor binding	MF	1	0	1	1	0.0113083
GO:0018505	cis-1,2-dihydro-1,2-dihydroxynaphthalene dehydrogenase activity	MF	1	0	1	1	0.0113083
GO:1990780	cytoplasmic side of dendritic spine plasma membrane	CC	1	0	1	1	0.0113083
GO:0032448	DNA hairpin binding	MF	1	0	1	1	0.0113083
GO:0002264	endothelial cell activation involved in immune response	BP	1	0	1	1	0.0113083
GO:0071206	establishment of protein localization to juxtaparanode region of axon	BP	1	0	1	1	0.0113083
GO:0034012	FAD-AMP lyase (cyclizing) activity	MF	1	0	1	1	0.0113083
GO:0070288	ferritin complex	CC	1	0	1	1	0.0113083
GO:0004349	glutamate 5-kinase activity	MF	1	0	1	1	0.0113083
GO:0004350	glutamate-5-semialdehyde dehydrogenase activity	MF	1	0	1	1	0.0113083
GO:0043795	glyceraldehyde oxidoreductase activity	MF	1	0	1	1	0.0113083
GO:0004371	glycerone kinase activity	MF	1	0	1	1	0.0113083
GO:0019406	hexitol biosynthetic process	BP	1	0	1	1	0.0113083
GO:0008043	intracellular ferritin complex	CC	1	0	1	1	0.0113083
GO:0072051	juxtaglomerular apparatus development	BP	1	0	1	1	0.0113083
GO:0097535	lymphoid lineage cell migration into thymus	BP	1	0	1	1	0.0113083
GO:0072024	macula densa development	BP	1	0	1	1	0.0113083
GO:0072218	metanephric ascending thin limb development	BP	1	0	1	1	0.0113083
GO:0072206	metanephric juxtaglomerular apparatus development	BP	1	0	1	1	0.0113083
GO:0072227	metanephric macula densa development	BP	1	0	1	1	0.0113083
GO:0072233	metanephric thick ascending limb development	BP	1	0	1	1	0.0113083
GO:0031651	negative regulation of heat generation	BP	1	0	1	1	0.0113083
GO:1904290	negative regulation of mitotic DNA damage checkpoint	BP	1	0	1	1	0.0113083
GO:1905586	negative regulation of outer hair cell apoptotic process	BP	1	0	1	1	0.0113083
GO:0071678	olfactory bulb axon guidance	BP	1	0	1	1	0.0113083
GO:0006592	ornithine biosynthetic process	BP	1	0	1	1	0.0113083
GO:0001543	ovarian follicle rupture	BP	1	0	1	1	0.0113083
GO:1905923	positive regulation of acetylcholine biosynthetic process	BP	1	0	1	1	0.0113083
GO:0060409	positive regulation of acetylcholine metabolic process	BP	1	0	1	1	0.0113083
GO:1904716	positive regulation of chaperone-mediated autophagy	BP	1	0	1	1	0.0113083
GO:2000761	positive regulation of N-terminal peptidyl-lysine acetylation	BP	1	0	1	1	0.0113083
GO:2000777	positive regulation of proteasomal ubiquitin-dependent protein catabolic process involved in cellular response to hypoxia	BP	1	0	1	1	0.0113083
GO:1904372	positive regulation of protein localization to actin cortical patch	BP	1	0	1	1	0.0113083
GO:1903064	positive regulation of reverse cholesterol transport	BP	1	0	1	1	0.0113083
GO:1902860	propionyl-CoA biosynthetic process	BP	1	0	1	1	0.0113083
GO:0004673	protein histidine kinase activity	MF	1	0	1	1	0.0113083
GO:0044379	protein localization to actin cortical patch	BP	1	0	1	1	0.0113083
GO:1903119	protein localization to actin cytoskeleton	BP	1	0	1	1	0.0113083
GO:1905921	regulation of acetylcholine biosynthetic process	BP	1	0	1	1	0.0113083
GO:0060408	regulation of acetylcholine metabolic process	BP	1	0	1	1	0.0113083
GO:2000759	regulation of N-terminal peptidyl-lysine acetylation	BP	1	0	1	1	0.0113083
GO:1905585	regulation of outer hair cell apoptotic process	BP	1	0	1	1	0.0113083
GO:1904370	regulation of protein localization to actin cortical patch	BP	1	0	1	1	0.0113083
GO:1903062	regulation of reverse cholesterol transport	BP	1	0	1	1	0.0113083
GO:0090242	retinoic acid receptor signaling pathway involved in somitogenesis	BP	1	0	1	1	0.0113083
GO:0006061	sorbitol biosynthetic process	BP	1	0	1	1	0.0113083
GO:0071261	Ssh1 translocon complex	CC	1	0	1	1	0.0113083
GO:0021762	substantia nigra development	BP	1	0	1	1	0.0113083
GO:0072023	thick ascending limb development	BP	1	0	1	1	0.0113083
GO:0050354	triokinase activity	MF	1	0	1	1	0.0113083
GO:0044271	cellular nitrogen compound biosynthetic process	BP	3919	32	58	0.55393	0.0113416
GO:0016020	membrane	CC	6341	65	63	0.0114907	0.927679
GO:1900024	regulation of substrate adhesion-dependent cell spreading	BP	57	3	0	0.0114968	1
GO:0061323	cell proliferation involved in heart morphogenesis	BP	20	2	0	0.0115692	1
GO:0043034	costamere	CC	20	2	0	0.0115692	1
GO:1900120	regulation of receptor binding	BP	20	2	0	0.0115692	1
GO:0043583	ear development	BP	229	6	4	0.011613	0.260493
GO:0060562	epithelial tube morphogenesis	BP	372	8	3	0.0117232	0.796031
GO:2001056	positive regulation of cysteine-type endopeptidase activity	BP	107	4	0	0.0117255	1
GO:0060485	mesenchyme development	BP	299	7	7	0.0117715	0.0535685
GO:0090287	regulation of cellular response to growth factor stimulus	BP	299	7	2	0.0117715	0.855369
GO:0022627	cytosolic small ribosomal subunit	CC	42	0	3	1	0.0118042
GO:0006839	mitochondrial transport	BP	167	2	6	0.400236	0.0118144
GO:0051716	cellular response to stimulus	BP	5405	57	61	0.0118982	0.537416
GO:0055086	nucleobase-containing small molecule metabolic process	BP	565	1	13	0.991425	0.0119356
GO:0070848	response to growth factor	BP	612	11	5	0.0120403	0.827071
GO:0031115	negative regulation of microtubule polymerization	BP	15	1	2	0.116561	0.0121169
GO:0030030	cell projection organization	BP	1596	17	28	0.160211	0.0121432
GO:0030162	regulation of proteolysis	BP	531	10	2	0.0121803	0.984446
GO:0051262	protein tetramerization	BP	79	1	4	0.480121	0.0122855
GO:2000026	regulation of multicellular organismal development	BP	1333	19	23	0.0124114	0.0268871
GO:0048518	positive regulation of biological process	BP	5299	56	67	0.0124155	0.142335
GO:0010033	response to organic substance	BP	2021	26	25	0.0124752	0.346117
GO:0048856	anatomical structure development	BP	5070	54	70	0.0125415	0.0238622
GO:0051494	negative regulation of cytoskeleton organization	BP	168	5	2	0.0125705	0.56912
GO:0051058	negative regulation of small GTPase mediated signal transduction	BP	59	3	1	0.0126233	0.489486
GO:0005980	glycogen catabolic process	BP	21	2	0	0.0127188	1
GO:0035633	maintenance of blood-brain barrier	BP	21	2	0	0.0127188	1
GO:2000114	regulation of establishment of cell polarity	BP	21	2	0	0.0127188	1
GO:0042476	odontogenesis	BP	110	4	2	0.0128746	0.353997
GO:0061387	regulation of extent of cell growth	BP	123	1	5	0.639424	0.0129126
GO:0050767	regulation of neurogenesis	BP	448	5	11	0.308529	0.0129823
GO:0065007	biological regulation	BP	9112	87	101	0.0130205	0.661373
GO:0051093	negative regulation of developmental process	BP	879	14	13	0.013117	0.195563
GO:0001755	neural crest cell migration	BP	60	3	1	0.0132094	0.495283
GO:0072009	nephron epithelium development	BP	111	4	2	0.013273	0.358087
GO:0032231	regulation of actin filament bundle assembly	BP	111	4	0	0.013273	1
GO:0110020	regulation of actomyosin structure organization	BP	111	4	0	0.013273	1
GO:0016538	cyclin-dependent protein serine/threonine kinase regulator activity	MF	44	0	3	1	0.0133968
GO:0051961	negative regulation of nervous system development	BP	172	2	6	0.414606	0.0135093
GO:0009251	glucan catabolic process	BP	22	2	0	0.0139162	1
GO:0090665	glycoprotein complex	CC	22	2	0	0.0139162	1
GO:0070841	inclusion body assembly	BP	22	2	0	0.0139162	1
GO:0006907	pinocytosis	BP	22	2	0	0.0139162	1
GO:0000272	polysaccharide catabolic process	BP	22	2	0	0.0139162	1
GO:0001228	DNA-binding transcription activator activity, RNA polymerase II-specific	MF	453	6	11	0.169873	0.0140015
GO:0030038	contractile actin filament bundle assembly	BP	113	4	0	0.0140933	1
GO:0043149	stress fiber assembly	BP	113	4	0	0.0140933	1
GO:0120163	negative regulation of cold-induced thermogenesis	BP	45	2	3	0.0527972	0.0142368
GO:0048598	embryonic morphogenesis	BP	628	11	11	0.0143667	0.0999349
GO:1901566	organonitrogen compound biosynthetic process	BP	1472	3	26	0.999712	0.0144228
GO:0001658	branching involved in ureteric bud morphogenesis	BP	62	3	0	0.0144276	1
GO:0045296	cadherin binding	MF	62	3	0	0.0144276	1
GO:0005581	collagen trimer	CC	62	3	1	0.0144276	0.50668
GO:0090497	mesenchymal cell migration	BP	62	3	1	0.0144276	0.50668
GO:0043470	regulation of carbohydrate catabolic process	BP	62	3	0	0.0144276	1
GO:0051057	positive regulation of small GTPase mediated signal transduction	BP	83	1	4	0.497106	0.0145156
GO:0090257	regulation of muscle system process	BP	241	6	0	0.014632	1
GO:0009259	ribonucleotide metabolic process	BP	396	1	10	0.963686	0.0146656
GO:0007389	pattern specification process	BP	467	9	7	0.014921	0.277462
GO:0051240	positive regulation of multicellular organismal process	BP	1455	20	15	0.0149588	0.686007
GO:0051146	striated muscle cell differentiation	BP	314	7	2	0.0150589	0.873655
GO:0003725	double-stranded RNA binding	MF	63	3	0	0.0150598	1
GO:0030517	negative regulation of axon extension	BP	46	1	3	0.316459	0.015106
GO:0060563	neuroepithelial cell differentiation	BP	46	1	3	0.316459	0.015106
GO:0035107	appendage morphogenesis	BP	176	5	3	0.01511	0.320633
GO:0035108	limb morphogenesis	BP	176	5	3	0.01511	0.320633
GO:2000142	regulation of DNA-templated transcription initiation	BP	84	1	4	0.501266	0.0151105
GO:0001773	myeloid dendritic cell activation	BP	23	2	0	0.0151604	1
GO:0010922	positive regulation of phosphatase activity	BP	23	2	0	0.0151604	1
GO:1903052	positive regulation of proteolysis involved in protein catabolic process	BP	116	4	1	0.0153829	0.734063
GO:0048732	gland development	BP	399	6	10	0.111196	0.0153835
GO:0023051	regulation of signaling	BP	3000	35	31	0.0154945	0.743078
GO:0001216	DNA-binding transcription activator activity	MF	460	6	11	0.178303	0.015529
GO:0006081	cellular aldehyde metabolic process	BP	64	3	3	0.0157075	0.0358154
GO:0050790	regulation of catalytic activity	BP	1270	18	12	0.0157192	0.78265
GO:0001952	regulation of cell-matrix adhesion	BP	117	4	3	0.0158288	0.146682
GO:0016903	oxidoreductase activity, acting on the aldehyde or oxo group of donors	MF	47	0	3	1	0.0160047
GO:0003170	heart valve development	BP	65	3	1	0.0163707	0.523299
GO:0006581	acetylcholine catabolic process	BP	2	1	0	0.0163814	1
GO:0003990	acetylcholinesterase activity	MF	2	1	0	0.0163814	1
GO:0051695	actin filament uncapping	BP	2	1	0	0.0163814	1
GO:0005503	all-trans retinal binding	MF	2	1	0	0.0163814	1
GO:0018872	arsonoacetate metabolic process	BP	2	1	0	0.0163814	1
GO:0060844	arterial endothelial cell fate commitment	BP	2	1	0	0.0163814	1
GO:0042667	auditory receptor cell fate specification	BP	2	1	0	0.0163814	1
GO:0060846	blood vessel endothelial cell fate commitment	BP	2	1	0	0.0163814	1
GO:0097101	blood vessel endothelial cell fate specification	BP	2	1	0	0.0163814	1
GO:0072554	blood vessel lumenization	BP	2	1	0	0.0163814	1
GO:0140355	cargo receptor ligand activity	MF	2	1	0	0.0163814	1
GO:0061325	cell proliferation involved in outflow tract morphogenesis	BP	2	1	0	0.0163814	1
GO:0071283	cellular response to iron(III) ion	BP	2	1	0	0.0163814	1
GO:0071307	cellular response to vitamin K	BP	2	1	0	0.0163814	1
GO:0005584	collagen type I trimer	CC	2	1	0	0.0163814	1
GO:0060128	corticotropin hormone secreting cell differentiation	BP	2	1	0	0.0163814	1
GO:0007174	epidermal growth factor catabolic process	BP	2	1	0	0.0163814	1
GO:0098965	extracellular matrix of synaptic cleft	CC	2	1	0	0.0163814	1
GO:0034667	integrin alpha3-beta1 complex	CC	2	1	0	0.0163814	1
GO:0035026	leading edge cell differentiation	BP	2	1	1	0.0163814	0.0224896
GO:0060459	left lung development	BP	2	1	0	0.0163814	1
GO:0035683	memory T cell extravasation	BP	2	1	0	0.0163814	1
GO:0072138	mesenchymal cell proliferation involved in ureteric bud development	BP	2	1	0	0.0163814	1
GO:0030792	methylarsonite methyltransferase activity	MF	2	1	0	0.0163814	1
GO:0050883	musculoskeletal movement, spinal reflex action	BP	2	1	0	0.0163814	1
GO:1900139	negative regulation of arachidonic acid secretion	BP	2	1	0	0.0163814	1
GO:2001136	negative regulation of endocytic recycling	BP	2	1	0	0.0163814	1
GO:0048817	negative regulation of hair follicle maturation	BP	2	1	0	0.0163814	1
GO:1900138	negative regulation of phospholipase A2 activity	BP	2	1	0	0.0163814	1
GO:0017055	negative regulation of RNA polymerase II transcription preinitiation complex assembly	BP	2	1	0	0.0163814	1
GO:1903958	nitric-oxide synthase complex	CC	2	1	0	0.0163814	1
GO:0051032	nucleic acid transmembrane transporter activity	MF	2	1	0	0.0163814	1
GO:1990452	Parkin-FBXW7-Cul1 ubiquitin ligase complex	CC	2	1	0	0.0163814	1
GO:0006649	phospholipid transfer to membrane	BP	2	1	0	0.0163814	1
GO:0031092	platelet alpha granule membrane	CC	2	1	0	0.0163814	1
GO:1901189	positive regulation of ephrin receptor signaling pathway	BP	2	1	0	0.0163814	1
GO:1904434	positive regulation of ferrous iron binding	BP	2	1	0	0.0163814	1
GO:1902437	positive regulation of male mating behavior	BP	2	1	0	0.0163814	1
GO:1902998	positive regulation of neurofibrillary tangle assembly	BP	2	1	0	0.0163814	1
GO:1904635	positive regulation of podocyte apoptotic process	BP	2	1	0	0.0163814	1
GO:1904437	positive regulation of transferrin receptor binding	BP	2	1	0	0.0163814	1
GO:0032773	positive regulation of tyrosinase activity	BP	2	1	0	0.0163814	1
GO:0060577	pulmonary vein morphogenesis	BP	2	1	0	0.0163814	1
GO:0051040	regulation of calcium-independent cell-cell adhesion	BP	2	1	0	0.0163814	1
GO:0060723	regulation of cell proliferation involved in embryonic placenta development	BP	2	1	0	0.0163814	1
GO:1904432	regulation of ferrous iron binding	BP	2	1	0	0.0163814	1
GO:1903547	regulation of growth hormone activity	BP	2	1	0	0.0163814	1
GO:0034239	regulation of macrophage fusion	BP	2	1	0	0.0163814	1
GO:1902435	regulation of male mating behavior	BP	2	1	0	0.0163814	1
GO:1904633	regulation of podocyte apoptotic process	BP	2	1	0	0.0163814	1
GO:0060721	regulation of spongiotrophoblast cell proliferation	BP	2	1	0	0.0163814	1
GO:1904435	regulation of transferrin receptor binding	BP	2	1	0	0.0163814	1
GO:0032771	regulation of tyrosinase activity	BP	2	1	0	0.0163814	1
GO:0010041	response to iron(III) ion	BP	2	1	0	0.0163814	1
GO:0033197	response to vitamin E	BP	2	1	0	0.0163814	1
GO:0032571	response to vitamin K	BP	2	1	0	0.0163814	1
GO:0051033	RNA transmembrane transporter activity	MF	2	1	0	0.0163814	1
GO:0099181	structural constituent of presynapse	MF	2	1	0	0.0163814	1
GO:0021539	subthalamus development	BP	2	1	0	0.0163814	1
GO:0004998	transferrin receptor activity	MF	2	1	0	0.0163814	1
GO:0070699	type II activin receptor binding	MF	2	1	0	0.0163814	1
GO:0008207	C21-steroid hormone metabolic process	BP	24	2	0	0.0164506	1
GO:0048820	hair follicle maturation	BP	24	2	0	0.0164506	1
GO:0001759	organ induction	BP	24	2	0	0.0164506	1
GO:1903747	regulation of establishment of protein localization to mitochondrion	BP	24	2	0	0.0164506	1
GO:0070293	renal absorption	BP	24	2	0	0.0164506	1
GO:0007423	sensory organ development	BP	557	10	11	0.0165222	0.0516359
GO:0072359	circulatory system development	BP	1089	16	9	0.0166028	0.875643
GO:0050896	response to stimulus	BP	6316	64	69	0.0166416	0.676901
GO:0005507	copper ion binding	MF	48	0	3	1	0.0169328
GO:0040008	regulation of growth	BP	592	6	13	0.360389	0.0169812
GO:0048675	axon extension	BP	132	1	5	0.665471	0.0170604
GO:0045732	positive regulation of protein catabolic process	BP	182	5	1	0.0172259	0.875427
GO:0090571	RNA polymerase II transcription repressor complex	CC	18	0	2	1	0.0172694
GO:0021700	developmental maturation	BP	323	7	7	0.0173205	0.0743088
GO:0043025	neuronal cell body	CC	659	2	14	0.974355	0.017459
GO:0097190	apoptotic signaling pathway	BP	562	10	4	0.0174747	0.884035
GO:0045765	regulation of angiogenesis	BP	251	6	3	0.0175351	0.542474
GO:0005875	microtubule associated complex	CC	133	1	5	0.668248	0.0175698
GO:0070373	negative regulation of ERK1 and ERK2 cascade	BP	67	3	1	0.0177438	0.534067
GO:0051384	response to glucocorticoid	BP	67	3	1	0.0177438	0.534067
GO:0046184	aldehyde biosynthetic process	BP	25	2	0	0.017786	1
GO:1990000	amyloid fibril formation	BP	25	2	0	0.017786	1
GO:0140326	ATPase-coupled intramembrane lipid transporter activity	MF	25	2	0	0.017786	1
GO:0097284	hepatocyte apoptotic process	BP	25	2	0	0.017786	1
GO:0021854	hypothalamus development	BP	25	2	1	0.017786	0.247651
GO:0048857	neural nucleus development	BP	25	2	1	0.017786	0.247651
GO:0120178	steroid hormone biosynthetic process	BP	25	2	0	0.017786	1
GO:0032502	developmental process	BP	5389	56	73	0.0178316	0.0313962
GO:0043410	positive regulation of MAPK cascade	BP	402	8	3	0.0179249	0.836974
GO:0008047	enzyme activator activity	MF	482	9	7	0.0179612	0.304224
GO:0019693	ribose phosphate metabolic process	BP	409	1	10	0.967482	0.0179667
GO:0000122	negative regulation of transcription by RNA polymerase II	BP	863	12	17	0.0515309	0.018179
GO:0002040	sprouting angiogenesis	BP	122	4	1	0.0181799	0.751744
GO:0007411	axon guidance	BP	237	3	7	0.309366	0.0182663
GO:0060425	lung morphogenesis	BP	68	3	0	0.0184537	1
GO:0055117	regulation of cardiac muscle contraction	BP	68	3	0	0.0184537	1
GO:0032642	regulation of chemokine production	BP	68	3	0	0.0184537	1
GO:0006412	translation	BP	599	1	13	0.993599	0.0185221
GO:0051254	positive regulation of RNA metabolic process	BP	1585	21	19	0.0185241	0.429984
GO:0097485	neuron projection guidance	BP	238	3	7	0.311617	0.0186468
GO:0021879	forebrain neuron differentiation	BP	50	2	3	0.0636374	0.0188778
GO:0043005	neuron projection	CC	1289	10	23	0.624091	0.018993
GO:0019400	alditol metabolic process	BP	19	0	2	1	0.0191594
GO:1901028	regulation of mitochondrial outer membrane permeabilization involved in apoptotic signaling pathway	BP	19	0	2	1	0.0191594
GO:2000671	regulation of motor neuron apoptotic process	BP	19	0	2	1	0.0191594
GO:0035809	regulation of urine volume	BP	19	0	2	1	0.0191594
GO:1902074	response to salt	BP	19	0	2	1	0.0191594
GO:0032291	axon ensheathment in central nervous system	BP	26	2	2	0.0191658	0.0345901
GO:0060445	branching involved in salivary gland morphogenesis	BP	26	2	0	0.0191658	1
GO:0022010	central nervous system myelination	BP	26	2	2	0.0191658	0.0345901
GO:0007214	gamma-aminobutyric acid signaling pathway	BP	26	2	0	0.0191658	1
GO:0050750	low-density lipoprotein particle receptor binding	MF	26	2	1	0.0191658	0.256173
GO:0070273	phosphatidylinositol-4-phosphate binding	MF	26	2	0	0.0191658	1
GO:0032878	regulation of establishment or maintenance of cell polarity	BP	26	2	0	0.0191658	1
GO:0086005	ventricular cardiac muscle cell action potential	BP	26	2	0	0.0191658	1
GO:0030032	lamellipodium assembly	BP	69	3	0	0.0191793	1
GO:0017018	myosin phosphatase activity	MF	69	3	0	0.0191793	1
GO:0060675	ureteric bud morphogenesis	BP	69	3	0	0.0191793	1
GO:0051173	positive regulation of nitrogen compound metabolic process	BP	2618	31	29	0.0193007	0.581207
GO:0048638	regulation of developmental growth	BP	354	3	9	0.560104	0.0193681
GO:0099512	supramolecular fiber	CC	833	13	12	0.0193764	0.233535
GO:0048871	multicellular organismal-level homeostasis	BP	744	12	10	0.0193808	0.333289
GO:1901342	regulation of vasculature development	BP	257	6	3	0.0194555	0.558518
GO:0008233	peptidase activity	MF	410	8	3	0.0199165	0.846629
GO:0055008	cardiac muscle tissue morphogenesis	BP	70	3	1	0.0199205	0.549768
GO:0070062	extracellular exosome	CC	70	3	0	0.0199205	1
GO:0072171	mesonephric tubule morphogenesis	BP	70	3	0	0.0199205	1
GO:0120254	olefinic compound metabolic process	BP	70	3	1	0.0199205	0.549768
GO:0007584	response to nutrient	BP	70	3	1	0.0199205	0.549768
GO:0051402	neuron apoptotic process	BP	333	7	5	0.0201047	0.324665
GO:0030097	hemopoiesis	BP	839	13	13	0.0204246	0.15497
GO:0016342	catenin complex	CC	27	2	0	0.0205892	1
GO:0098901	regulation of cardiac muscle cell action potential	BP	27	2	0	0.0205892	1
GO:0016234	inclusion body	CC	71	3	1	0.0206773	0.554884
GO:0009617	response to bacterium	BP	413	8	1	0.0207027	0.991477
GO:0003158	endothelium development	BP	127	4	1	0.0207377	0.765582
GO:0010950	positive regulation of endopeptidase activity	BP	127	4	0	0.0207377	1
GO:0071840	cellular component organization or biogenesis	BP	5781	59	65	0.0207922	0.55347
GO:0033293	monocarboxylic acid binding	MF	52	0	3	1	0.0209415
GO:0005102	signaling receptor binding	MF	1120	16	12	0.0210564	0.62016
GO:0061053	somite development	BP	93	2	4	0.178005	0.0211608
GO:0051091	positive regulation of DNA-binding transcription factor activity	BP	192	5	0	0.0211738	1
GO:0071356	cellular response to tumor necrosis factor	BP	128	4	0	0.0212745	1
GO:0032436	positive regulation of proteasomal ubiquitin-dependent protein catabolic process	BP	72	3	1	0.0214498	0.559942
GO:0031960	response to corticosteroid	BP	72	3	1	0.0214498	0.559942
GO:0003690	double-stranded DNA binding	MF	1379	12	24	0.463493	0.0218345
GO:0003272	endocardial cushion formation	BP	28	2	0	0.0220553	1
GO:0001968	fibronectin binding	MF	28	2	0	0.0220553	1
GO:0016784	3-mercaptopyruvate sulfurtransferase activity	MF	2	0	1	1	0.0224896
GO:0042904	9-cis-retinoic acid biosynthetic process	BP	2	0	1	1	0.0224896
GO:0042905	9-cis-retinoic acid metabolic process	BP	2	0	1	1	0.0224896
GO:1900620	acetate ester biosynthetic process	BP	2	0	1	1	0.0224896
GO:0046356	acetyl-CoA catabolic process	BP	2	0	1	1	0.0224896
GO:0008292	acetylcholine biosynthetic process	BP	2	0	1	1	0.0224896
GO:0047655	allyl-alcohol dehydrogenase activity	MF	2	0	1	1	0.0224896
GO:0019202	amino acid kinase activity	MF	2	0	1	1	0.0224896
GO:0030849	autosome	CC	2	0	1	1	0.0224896
GO:0031699	beta-3 adrenergic receptor binding	MF	2	0	1	1	0.0224896
GO:0097238	cellular response to methylglyoxal	BP	2	0	1	1	0.0224896
GO:0071315	cellular response to morphine	BP	2	0	1	1	0.0224896
GO:0097058	CRLF-CLCF1 complex	CC	2	0	1	1	0.0224896
GO:0070694	deoxyribonucleoside 5'-monophosphate N-glycosidase activity	MF	2	0	1	1	0.0224896
GO:0150002	distal dendrite	CC	2	0	1	1	0.0224896
GO:0071682	endocytic vesicle lumen	CC	2	0	1	1	0.0224896
GO:0097156	fasciculation of motor neuron axon	BP	2	0	1	1	0.0224896
GO:0061624	fructose catabolic process to hydroxyacetone phosphate and glyceraldehyde-3-phosphate	BP	2	0	1	1	0.0224896
GO:0019563	glycerol catabolic process	BP	2	0	1	1	0.0224896
GO:0061625	glycolytic process through fructose-1-phosphate	BP	2	0	1	1	0.0224896
GO:0006097	glyoxylate cycle	BP	2	0	1	1	0.0224896
GO:0001641	group II metabotropic glutamate receptor activity	MF	2	0	1	1	0.0224896
GO:0004450	isocitrate dehydrogenase (NADP+) activity	MF	2	0	1	1	0.0224896
GO:0046952	ketone body catabolic process	BP	2	0	1	1	0.0224896
GO:0047939	L-glucuronate reductase activity	MF	2	0	1	1	0.0224896
GO:0004459	L-lactate dehydrogenase activity	MF	2	0	1	1	0.0224896
GO:0004457	lactate dehydrogenase activity	MF	2	0	1	1	0.0224896
GO:0051878	lateral element assembly	BP	2	0	1	1	0.0224896
GO:0000711	meiotic DNA repair synthesis	BP	2	0	1	1	0.0224896
GO:0140021	mitochondrial ADP transmembrane transport	BP	2	0	1	1	0.0224896
GO:0017054	negative cofactor 2 complex	CC	2	0	1	1	0.0224896
GO:1902257	negative regulation of apoptotic process involved in outflow tract morphogenesis	BP	2	0	1	1	0.0224896
GO:1904465	negative regulation of matrix metallopeptidase secretion	BP	2	0	1	1	0.0224896
GO:0090275	negative regulation of somatostatin secretion	BP	2	0	1	1	0.0224896
GO:0021985	neurohypophysis development	BP	2	0	1	1	0.0224896
GO:0048342	paraxial mesodermal cell differentiation	BP	2	0	1	1	0.0224896
GO:0048343	paraxial mesodermal cell fate commitment	BP	2	0	1	1	0.0224896
GO:0016774	phosphotransferase activity, carboxyl group as acceptor	MF	2	0	1	1	0.0224896
GO:0016781	phosphotransferase activity, paired acceptors	MF	2	0	1	1	0.0224896
GO:1903744	positive regulation of anterograde synaptic vesicle transport	BP	2	0	1	1	0.0224896
GO:1902669	positive regulation of axon guidance	BP	2	0	1	1	0.0224896
GO:1902805	positive regulation of synaptic vesicle transport	BP	2	0	1	1	0.0224896
GO:2001037	positive regulation of tongue muscle cell differentiation	BP	2	0	1	1	0.0224896
GO:1904289	regulation of mitotic DNA damage checkpoint	BP	2	0	1	1	0.0224896
GO:2001035	regulation of tongue muscle cell differentiation	BP	2	0	1	1	0.0224896
GO:0004756	selenide, water dikinase activity	MF	2	0	1	1	0.0224896
GO:0016260	selenocysteine biosynthetic process	BP	2	0	1	1	0.0224896
GO:0034247	snoRNA splicing	BP	2	0	1	1	0.0224896
GO:0006060	sorbitol metabolic process	BP	2	0	1	1	0.0224896
GO:0035981	tongue muscle cell differentiation	BP	2	0	1	1	0.0224896
GO:0071918	urea transmembrane transport	BP	2	0	1	1	0.0224896
GO:0048203	vesicle targeting, trans-Golgi to endosome	BP	2	0	1	1	0.0224896
GO:0032602	chemokine production	BP	74	3	0	0.0230418	1
GO:0048514	blood vessel morphogenesis	BP	588	10	6	0.0230975	0.658359
GO:0048839	inner ear development	BP	197	5	4	0.0233523	0.184186
GO:0015078	proton transmembrane transporter activity	MF	96	0	4	1	0.0234636
GO:0043043	peptide biosynthetic process	BP	619	1	13	0.994613	0.0235105
GO:0008305	integrin complex	CC	29	2	0	0.0235634	1
GO:0070325	lipoprotein particle receptor binding	MF	29	2	1	0.0235634	0.281169
GO:0002102	podosome	CC	29	2	0	0.0235634	1
GO:0033688	regulation of osteoblast proliferation	BP	29	2	2	0.0235634	0.0422742
GO:0001919	regulation of receptor recycling	BP	29	2	1	0.0235634	0.281169
GO:0071310	cellular response to organic substance	BP	1526	20	23	0.0238535	0.0933944
GO:0033209	tumor necrosis factor-mediated signaling pathway	BP	75	3	0	0.0238613	1
GO:0035556	intracellular signal transduction	BP	2242	27	24	0.0242131	0.648534
GO:0009719	response to endogenous stimulus	BP	1332	18	12	0.0242578	0.833426
GO:0016651	oxidoreductase activity, acting on NAD(P)H	MF	55	1	3	0.365584	0.02426
GO:0098796	membrane protein complex	CC	1045	15	14	0.0243287	0.293865
GO:0015207	adenine transmembrane transporter activity	MF	3	1	0	0.024472	1
GO:0035868	alphav-beta3 integrin-HMGB1 complex	CC	3	1	0	0.024472	1
GO:0002481	antigen processing and presentation of exogenous protein antigen via MHC class Ib, TAP-dependent	BP	3	1	0	0.024472	1
GO:0003681	bent DNA binding	MF	3	1	0	0.024472	1
GO:1990829	C-rich single-stranded DNA binding	MF	3	1	0	0.024472	1
GO:0019958	C-X-C chemokine binding	MF	3	1	0	0.024472	1
GO:1905072	cardiac jelly development	BP	3	1	0	0.024472	1
GO:0060722	cell proliferation involved in embryonic placenta development	BP	3	1	0	0.024472	1
GO:0061209	cell proliferation involved in mesonephros development	BP	3	1	0	0.024472	1
GO:1904588	cellular response to glycoprotein	BP	3	1	0	0.024472	1
GO:0021679	cerebellar molecular layer development	BP	3	1	0	0.024472	1
GO:0004104	cholinesterase activity	MF	3	1	0	0.024472	1
GO:0035993	deltoid tuberosity development	BP	3	1	0	0.024472	1
GO:0035054	embryonic heart tube anterior/posterior pattern specification	BP	3	1	0	0.024472	1
GO:0060847	endothelial cell fate specification	BP	3	1	0	0.024472	1
GO:0060671	epithelial cell differentiation involved in embryonic placenta development	BP	3	1	0	0.024472	1
GO:0060672	epithelial cell morphogenesis involved in placental branching	BP	3	1	0	0.024472	1
GO:0002074	extraocular skeletal muscle development	BP	3	1	0	0.024472	1
GO:0005354	galactose transmembrane transporter activity	MF	3	1	0	0.024472	1
GO:0035344	hypoxanthine transport	BP	3	1	0	0.024472	1
GO:0002434	immune complex clearance	BP	3	1	0	0.024472	1
GO:0005055	laminin receptor activity	MF	3	1	0	0.024472	1
GO:0043259	laminin-10 complex	CC	3	1	0	0.024472	1
GO:0002193	MAML1-RBP-Jkappa- ICN1 complex	CC	3	1	0	0.024472	1
GO:0042613	MHC class II protein complex	CC	3	1	0	0.024472	1
GO:0002399	MHC class II protein complex assembly	BP	3	1	0	0.024472	1
GO:0023026	MHC class II protein complex binding	MF	3	1	0	0.024472	1
GO:2000813	negative regulation of barbed-end actin filament capping	BP	3	1	0	0.024472	1
GO:0032304	negative regulation of icosanoid secretion	BP	3	1	0	0.024472	1
GO:2001205	negative regulation of osteoclast development	BP	3	1	0	0.024472	1
GO:1903026	negative regulation of RNA polymerase II regulatory region sequence-specific DNA binding	BP	3	1	0	0.024472	1
GO:1902988	neurofibrillary tangle assembly	BP	3	1	0	0.024472	1
GO:0098529	neuromuscular junction development, skeletal muscle fiber	BP	3	1	0	0.024472	1
GO:0036445	neuronal stem cell division	BP	3	1	0	0.024472	1
GO:0050421	nitrite reductase (NO-forming) activity	MF	3	1	0	0.024472	1
GO:0016662	oxidoreductase activity, acting on other nitrogenous compounds as donors, cytochrome as acceptor	MF	3	1	0	0.024472	1
GO:0002503	peptide antigen assembly with MHC class II protein complex	BP	3	1	0	0.024472	1
GO:0050816	phosphothreonine residue binding	MF	3	1	0	0.024472	1
GO:0097195	pilomotor reflex	BP	3	1	0	0.024472	1
GO:0032349	positive regulation of aldosterone biosynthetic process	BP	3	1	0	0.024472	1
GO:0032346	positive regulation of aldosterone metabolic process	BP	3	1	0	0.024472	1
GO:2000860	positive regulation of aldosterone secretion	BP	3	1	0	0.024472	1
GO:0010694	positive regulation of alkaline phosphatase activity	BP	3	1	0	0.024472	1
GO:1900159	positive regulation of bone mineralization involved in bone maturation	BP	3	1	0	0.024472	1
GO:2001200	positive regulation of dendritic cell differentiation	BP	3	1	0	0.024472	1
GO:0045741	positive regulation of epidermal growth factor-activated receptor activity	BP	3	1	0	0.024472	1
GO:0003331	positive regulation of extracellular matrix constituent secretion	BP	3	1	0	0.024472	1
GO:0045819	positive regulation of glycogen catabolic process	BP	3	1	0	0.024472	1
GO:2000857	positive regulation of mineralocorticoid secretion	BP	3	1	0	0.024472	1
GO:0032425	positive regulation of mismatch repair	BP	3	1	0	0.024472	1
GO:0061740	protein targeting to lysosome involved in chaperone-mediated autophagy	BP	3	1	0	0.024472	1
GO:0003350	pulmonary myocardium development	BP	3	1	0	0.024472	1
GO:0003165	Purkinje myocyte development	BP	3	1	0	0.024472	1
GO:2000425	regulation of apoptotic cell clearance	BP	3	1	0	0.024472	1
GO:0061344	regulation of cell adhesion involved in heart morphogenesis	BP	3	1	0	0.024472	1
GO:0150065	regulation of deacetylase activity	BP	3	1	0	0.024472	1
GO:1901187	regulation of ephrin receptor signaling pathway	BP	3	1	0	0.024472	1
GO:1902996	regulation of neurofibrillary tangle assembly	BP	3	1	0	0.024472	1
GO:0031335	regulation of sulfur amino acid metabolic process	BP	3	1	0	0.024472	1
GO:1990790	response to glial cell derived neurotrophic factor	BP	3	1	0	0.024472	1
GO:0140300	serine import into mitochondrion	BP	3	1	0	0.024472	1
GO:0016230	sphingomyelin phosphodiesterase activator activity	MF	3	1	0	0.024472	1
GO:0060720	spongiotrophoblast cell proliferation	BP	3	1	0	0.024472	1
GO:0002140	stereocilia tip link	CC	3	1	0	0.024472	1
GO:1990427	stereocilia tip-link density	CC	3	1	0	0.024472	1
GO:0010814	substance P catabolic process	BP	3	1	0	0.024472	1
GO:0035711	T-helper 1 cell activation	BP	3	1	0	0.024472	1
GO:0110078	TTT Hsp90 cochaperone complex	CC	3	1	0	0.024472	1
GO:0021750	vestibular nucleus development	BP	3	1	0	0.024472	1
GO:0060005	vestibular reflex	BP	3	1	0	0.024472	1
GO:0061061	muscle structure development	BP	681	11	4	0.0245486	0.952864
GO:0034109	homotypic cell-cell adhesion	BP	76	3	0	0.0246965	1
GO:0016358	dendrite development	BP	310	1	8	0.924805	0.0247727
GO:0050772	positive regulation of axonogenesis	BP	98	0	4	1	0.0250802
GO:0003171	atrioventricular valve development	BP	30	2	1	0.0251127	0.289314
GO:0016339	calcium-dependent cell-cell adhesion via plasma membrane cell adhesion molecules	BP	30	2	0	0.0251127	1
GO:0097028	dendritic cell differentiation	BP	30	2	0	0.0251127	1
GO:0060669	embryonic placenta morphogenesis	BP	30	2	1	0.0251127	0.289314
GO:0003156	regulation of animal organ formation	BP	30	2	0	0.0251127	1
GO:0055106	ubiquitin-protein transferase regulator activity	MF	30	2	0	0.0251127	1
GO:0030325	adrenal gland development	BP	22	0	2	1	0.0253172
GO:0005977	glycogen metabolic process	BP	77	3	1	0.0255473	0.584389
GO:0006897	endocytosis	BP	598	10	1	0.0255773	0.999036
GO:0042802	identical protein binding	MF	2002	17	32	0.483543	0.0257354
GO:0090101	negative regulation of transmembrane receptor protein serine/threonine kinase signaling pathway	BP	136	4	0	0.025876	1
GO:0034097	response to cytokine	BP	687	11	10	0.0259685	0.25062
GO:0004222	metalloendopeptidase activity	MF	78	3	2	0.0264138	0.220578
GO:0072078	nephron tubule morphogenesis	BP	78	3	0	0.0264138	1
GO:0110165	cellular anatomical entity	CC	13563	117	152	0.0265687	0.726532
GO:0007019	microtubule depolymerization	BP	57	1	3	0.376016	0.0266211
GO:0002092	positive regulation of receptor internalization	BP	31	2	0	0.0267025	1
GO:0030100	regulation of endocytosis	BP	277	6	1	0.0268844	0.95844
GO:0042221	response to chemical	BP	2687	31	36	0.0270002	0.15093
GO:1990845	adaptive thermogenesis	BP	149	3	5	0.124472	0.0271235
GO:0044042	glucan metabolic process	BP	79	3	1	0.0272959	0.593785
GO:0072088	nephron epithelium morphogenesis	BP	79	3	0	0.0272959	1
GO:0032092	positive regulation of protein binding	BP	79	3	0	0.0272959	1
GO:0001819	positive regulation of cytokine production	BP	355	7	0	0.0273041	1
GO:0009162	deoxyribonucleoside monophosphate metabolic process	BP	23	0	2	1	0.0275255
GO:0070887	cellular response to chemical stimulus	BP	2059	25	28	0.0275964	0.170645
GO:0005881	cytoplasmic microtubule	CC	101	0	4	1	0.0276284
GO:0048736	appendage development	BP	206	5	3	0.0276293	0.412867
GO:0060173	limb development	BP	206	5	3	0.0276293	0.412867
GO:0042445	hormone metabolic process	BP	139	4	3	0.0277442	0.208221
GO:0010952	positive regulation of peptidase activity	BP	139	4	0	0.0277442	1
GO:0060627	regulation of vesicle-mediated transport	BP	521	9	1	0.0279577	0.997604
GO:0050808	synapse organization	BP	521	9	4	0.0279577	0.845308
GO:0005667	transcription regulator complex	CC	504	8	11	0.056172	0.0281584
GO:0072001	renal system development	BP	318	5	8	0.121734	0.0282564
GO:0003209	cardiac atrium morphogenesis	BP	32	2	1	0.0283319	0.30533
GO:0060317	cardiac epithelial to mesenchymal transition	BP	32	2	0	0.0283319	1
GO:1901798	positive regulation of signal transduction by p53 class mediator	BP	32	2	0	0.0283319	1
GO:0003206	cardiac chamber morphogenesis	BP	140	4	2	0.0283844	0.471594
GO:2001235	positive regulation of apoptotic signaling pathway	BP	140	4	0	0.0283844	1
GO:0051219	phosphoprotein binding	MF	102	2	4	0.204782	0.0285109
GO:0008152	metabolic process	BP	9095	75	115	0.525625	0.0285676
GO:0044281	small molecule metabolic process	BP	1415	12	24	0.500447	0.0286272
GO:0019222	regulation of metabolic process	BP	5398	55	59	0.0286411	0.657774
GO:0043161	proteasome-mediated ubiquitin-dependent protein catabolic process	BP	359	7	4	0.0287802	0.581794
GO:1904019	epithelial cell apoptotic process	BP	141	4	0	0.0290334	1
GO:0098590	plasma membrane region	CC	1069	15	6	0.0290417	0.984248
GO:0072028	nephron morphogenesis	BP	81	3	0	0.0291069	1
GO:0016192	vesicle-mediated transport	BP	1360	18	4	0.0291207	0.999912
GO:0071495	cellular response to endogenous stimulus	BP	1167	16	12	0.0294903	0.676792
GO:0098794	postsynapse	CC	775	5	15	0.770587	0.0295913
GO:0022804	active transmembrane transporter activity	MF	321	1	8	0.931473	0.0296463
GO:0031345	negative regulation of cell projection organization	BP	210	5	6	0.0296802	0.0322064
GO:1903050	regulation of proteolysis involved in protein catabolic process	BP	210	5	1	0.0296802	0.909793
GO:0051252	regulation of RNA metabolic process	BP	3032	34	35	0.0297161	0.476275
GO:0002009	morphogenesis of an epithelium	BP	527	9	4	0.0297873	0.851578
GO:0071276	cellular response to cadmium ion	BP	24	0	2	1	0.0298084
GO:0060914	heart formation	BP	33	2	0	0.0300002	1
GO:0051497	negative regulation of stress fiber assembly	BP	33	2	0	0.0300002	1
GO:0021522	spinal cord motor neuron differentiation	BP	33	2	0	0.0300002	1
GO:0006112	energy reserve metabolic process	BP	82	3	1	0.0300358	0.607485
GO:0060415	muscle tissue morphogenesis	BP	82	3	1	0.0300358	0.607485
GO:0031970	organelle envelope lumen	CC	82	3	1	0.0300358	0.607485
GO:0004722	protein serine/threonine phosphatase activity	MF	82	3	0	0.0300358	1
GO:0097110	scaffold protein binding	MF	82	3	1	0.0300358	0.607485
GO:0043542	endothelial cell migration	BP	211	5	2	0.0302075	0.692446
GO:0048706	embryonic skeletal system development	BP	143	4	3	0.0303577	0.219988
GO:0050680	negative regulation of epithelial cell proliferation	BP	143	4	2	0.0303577	0.482663
GO:0050877	nervous system process	BP	888	13	8	0.0306543	0.793516
GO:0016311	dephosphorylation	BP	286	6	0	0.0307695	1
GO:0008544	epidermis development	BP	286	6	5	0.0307695	0.223316
GO:0072073	kidney epithelium development	BP	144	4	3	0.0310331	0.222952
GO:0140110	transcription regulator activity	MF	1577	16	26	0.222362	0.031369
GO:0044325	transmembrane transporter binding	MF	155	1	5	0.723864	0.0314175
GO:0008015	blood circulation	BP	448	8	4	0.031569	0.750128
GO:0007417	central nervous system development	BP	892	13	13	0.03163	0.209746
GO:0005200	structural constituent of cytoskeleton	MF	61	1	3	0.396372	0.0316985
GO:0003176	aortic valve development	BP	34	2	0	0.0317068	1
GO:0033687	osteoblast proliferation	BP	34	2	2	0.0317068	0.0563257
GO:0071634	regulation of transforming growth factor beta production	BP	34	2	0	0.0317068	1
GO:0014032	neural crest cell development	BP	84	3	3	0.0319402	0.0697424
GO:0061333	renal tubule morphogenesis	BP	84	3	0	0.0319402	1
GO:0048523	negative regulation of cellular process	BP	4389	46	60	0.0320371	0.0477756
GO:0051094	positive regulation of developmental process	BP	1277	17	15	0.0321115	0.478495
GO:0043194	axon initial segment	CC	25	0	2	1	0.0321639
GO:0099186	structural constituent of postsynapse	MF	25	0	2	1	0.0321639
GO:0051701	biological process involved in interaction with host	BP	106	1	4	0.584616	0.0322078
GO:0030509	BMP signaling pathway	BP	146	4	0	0.0324104	1
GO:0005502	11-cis retinal binding	MF	4	1	0	0.0324967	1
GO:1900619	acetate ester metabolic process	BP	4	1	1	0.0324967	0.0444764
GO:0008291	acetylcholine metabolic process	BP	4	1	1	0.0324967	0.0444764
GO:0061526	acetylcholine secretion	BP	4	1	0	0.0324967	1
GO:0014055	acetylcholine secretion, neurotransmission	BP	4	1	0	0.0324967	1
GO:0030478	actin cap	CC	4	1	0	0.0324967	1
GO:0046920	alpha-(1->3)-fucosyltransferase activity	MF	4	1	0	0.0324967	1
GO:0061713	anterior neural tube closure	BP	4	1	0	0.0324967	1
GO:0098651	basement membrane collagen trimer	CC	4	1	0	0.0324967	1
GO:0070724	BMP receptor complex	CC	4	1	0	0.0324967	1
GO:0010858	calcium-dependent protein kinase regulator activity	MF	4	1	0	0.0324967	1
GO:0021590	cerebellum maturation	BP	4	1	0	0.0324967	1
GO:0060486	club cell differentiation	BP	4	1	0	0.0324967	1
GO:0098645	collagen network	CC	4	1	0	0.0324967	1
GO:0005587	collagen type IV trimer	CC	4	1	0	0.0324967	1
GO:0022007	convergent extension involved in neural plate elongation	BP	4	1	0	0.0324967	1
GO:0098559	cytoplasmic side of early endosome membrane	CC	4	1	0	0.0324967	1
GO:0055056	D-glucose transmembrane transporter activity	MF	4	1	0	0.0324967	1
GO:0050692	DNA binding domain binding	MF	4	1	0	0.0324967	1
GO:0061031	endodermal digestive tract morphogenesis	BP	4	1	0	0.0324967	1
GO:1990812	growth cone filopodium	CC	4	1	0	0.0324967	1
GO:0015208	guanine transmembrane transporter activity	MF	4	1	0	0.0324967	1
GO:0140936	histone H2B deubiquitinase activity	MF	4	1	0	0.0324967	1
GO:0018146	keratan sulfate biosynthetic process	BP	4	1	0	0.0324967	1
GO:0005610	laminin-5 complex	CC	4	1	0	0.0324967	1
GO:0034238	macrophage fusion	BP	4	1	0	0.0324967	1
GO:1902945	metalloendopeptidase activity involved in amyloid precursor protein catabolic process	MF	4	1	0	0.0324967	1
GO:0036071	N-glycan fucosylation	BP	4	1	0	0.0324967	1
GO:0032348	negative regulation of aldosterone biosynthetic process	BP	4	1	0	0.0324967	1
GO:0032345	negative regulation of aldosterone metabolic process	BP	4	1	0	0.0324967	1
GO:2000065	negative regulation of cortisol biosynthetic process	BP	4	1	0	0.0324967	1
GO:2000978	negative regulation of forebrain neuron differentiation	BP	4	1	0	0.0324967	1
GO:0051799	negative regulation of hair follicle development	BP	4	1	0	0.0324967	1
GO:0098642	network-forming collagen trimer	CC	4	1	0	0.0324967	1
GO:0014022	neural plate elongation	BP	4	1	0	0.0324967	1
GO:0015205	nucleobase transmembrane transporter activity	MF	4	1	0	0.0324967	1
GO:0015851	nucleobase transport	BP	4	1	0	0.0324967	1
GO:0090403	oxidative stress-induced premature senescence	BP	4	1	0	0.0324967	1
GO:0018027	peptidyl-lysine dimethylation	BP	4	1	0	0.0324967	1
GO:0140346	phosphatidylserine flippase activity	MF	4	1	0	0.0324967	1
GO:0002270	plasmacytoid dendritic cell activation	BP	4	1	0	0.0324967	1
GO:1903210	podocyte apoptotic process	BP	4	1	0	0.0324967	1
GO:1903378	positive regulation of oxidative stress-induced neuron intrinsic apoptotic signaling pathway	BP	4	1	0	0.0324967	1
GO:0032914	positive regulation of transforming growth factor beta1 production	BP	4	1	0	0.0324967	1
GO:0005345	purine nucleobase transmembrane transporter activity	MF	4	1	0	0.0324967	1
GO:0006863	purine nucleobase transport	BP	4	1	0	0.0324967	1
GO:0050786	RAGE receptor binding	MF	4	1	0	0.0324967	1
GO:0014056	regulation of acetylcholine secretion, neurotransmission	BP	4	1	0	0.0324967	1
GO:2000858	regulation of aldosterone secretion	BP	4	1	0	0.0324967	1
GO:0010692	regulation of alkaline phosphatase activity	BP	4	1	0	0.0324967	1
GO:2000855	regulation of mineralocorticoid secretion	BP	4	1	0	0.0324967	1
GO:0032423	regulation of mismatch repair	BP	4	1	0	0.0324967	1
GO:1905453	regulation of myeloid progenitor cell differentiation	BP	4	1	0	0.0324967	1
GO:0051794	regulation of timing of catagen	BP	4	1	0	0.0324967	1
GO:1902287	semaphorin-plexin signaling pathway involved in axon guidance	BP	4	1	0	0.0324967	1
GO:1902285	semaphorin-plexin signaling pathway involved in neuron projection guidance	BP	4	1	0	0.0324967	1
GO:0030485	smooth muscle contractile fiber	CC	4	1	0	0.0324967	1
GO:0070876	SOSS complex	CC	4	1	0	0.0324967	1
GO:0034366	spherical high-density lipoprotein particle	CC	4	1	0	0.0324967	1
GO:0090214	spongiotrophoblast layer developmental growth	BP	4	1	0	0.0324967	1
GO:1990357	terminal web	CC	4	1	0	0.0324967	1
GO:0006942	regulation of striated muscle contraction	BP	85	3	0	0.0329157	1
GO:0021872	forebrain generation of neurons	BP	62	2	3	0.0922724	0.0330416
GO:0045935	positive regulation of nucleobase-containing compound metabolic process	BP	1785	22	21	0.0333208	0.45839
GO:0010721	negative regulation of cell development	BP	269	5	7	0.0712091	0.0333667
GO:0071260	cellular response to mechanical stimulus	BP	35	2	0	0.0334508	1
GO:0060391	positive regulation of SMAD protein signal transduction	BP	35	2	0	0.0334508	1
GO:0043516	regulation of DNA damage response, signal transduction by p53 class mediator	BP	35	2	1	0.0334508	0.328683
GO:0007435	salivary gland morphogenesis	BP	35	2	0	0.0334508	1
GO:0016323	basolateral plasma membrane	CC	217	5	0	0.033496	1
GO:0043604	amide biosynthetic process	BP	719	1	14	0.997733	0.0335066
GO:1902903	regulation of supramolecular fiber organization	BP	371	7	2	0.0335316	0.925428
GO:0050682	AF-2 domain binding	MF	3	0	1	1	0.0335451
GO:0019405	alditol catabolic process	BP	3	0	1	1	0.0335451
GO:0003275	apoptotic process involved in outflow tract morphogenesis	BP	3	0	1	1	0.0335451
GO:0005471	ATP:ADP antiporter activity	MF	3	0	1	1	0.0335451
GO:0019254	carnitine metabolic process, CoA-linked	BP	3	0	1	1	0.0335451
GO:0072740	cellular response to anisomycin	BP	3	0	1	1	0.0335451
GO:0071317	cellular response to isoquinoline alkaloid	BP	3	0	1	1	0.0335451
GO:0051365	cellular response to potassium ion starvation	BP	3	0	1	1	0.0335451
GO:0034736	cholesterol O-acyltransferase activity	MF	3	0	1	1	0.0335451
GO:0019240	citrulline biosynthetic process	BP	3	0	1	1	0.0335451
GO:0120225	coenzyme A binding	MF	3	0	1	1	0.0335451
GO:0070268	cornification	BP	3	0	1	1	0.0335451
GO:0097129	cyclin D2-CDK4 complex	CC	3	0	1	1	0.0335451
GO:0072069	DCT cell differentiation	BP	3	0	1	1	0.0335451
GO:0016103	diterpenoid catabolic process	BP	3	0	1	1	0.0335451
GO:0097155	fasciculation of sensory neuron axon	BP	3	0	1	1	0.0335451
GO:1902178	fibroblast growth factor receptor apoptotic signaling pathway	BP	3	0	1	1	0.0335451
GO:0021897	forebrain astrocyte development	BP	3	0	1	1	0.0335451
GO:0021896	forebrain astrocyte differentiation	BP	3	0	1	1	0.0335451
GO:0046370	fructose biosynthetic process	BP	3	0	1	1	0.0335451
GO:0006059	hexitol metabolic process	BP	3	0	1	1	0.0335451
GO:0035034	histone acetyltransferase regulator activity	MF	3	0	1	1	0.0335451
GO:0072061	inner medullary collecting duct development	BP	3	0	1	1	0.0335451
GO:0006880	intracellular sequestering of iron ion	BP	3	0	1	1	0.0335451
GO:0019244	lactate biosynthetic process from pyruvate	BP	3	0	1	1	0.0335451
GO:0019045	latent virus replication	BP	3	0	1	1	0.0335451
GO:0097534	lymphoid lineage cell migration	BP	3	0	1	1	0.0335451
GO:0072240	metanephric DCT cell differentiation	BP	3	0	1	1	0.0335451
GO:0072236	metanephric loop of Henle development	BP	3	0	1	1	0.0335451
GO:0016941	natriuretic peptide receptor activity	MF	3	0	1	1	0.0335451
GO:2000002	negative regulation of DNA damage checkpoint	BP	3	0	1	1	0.0335451
GO:0090327	negative regulation of locomotion involved in locomotory behavior	BP	3	0	1	1	0.0335451
GO:0045299	otolith mineralization	BP	3	0	1	1	0.0335451
GO:1905584	outer hair cell apoptotic process	BP	3	0	1	1	0.0335451
GO:0017077	oxidative phosphorylation uncoupler activity	MF	3	0	1	1	0.0335451
GO:1901953	positive regulation of anterograde dense core granule transport	BP	3	0	1	1	0.0335451
GO:0070094	positive regulation of glucagon secretion	BP	3	0	1	1	0.0335451
GO:0090080	positive regulation of MAPKKK cascade by fibroblast growth factor receptor signaling pathway	BP	3	0	1	1	0.0335451
GO:0090187	positive regulation of pancreatic juice secretion	BP	3	0	1	1	0.0335451
GO:1902811	positive regulation of skeletal muscle fiber differentiation	BP	3	0	1	1	0.0335451
GO:0150001	primary dendrite	CC	3	0	1	1	0.0335451
GO:0019797	procollagen-proline 3-dioxygenase activity	MF	3	0	1	1	0.0335451
GO:0001109	promoter clearance during DNA-templated transcription	BP	3	0	1	1	0.0335451
GO:1902858	propionyl-CoA metabolic process	BP	3	0	1	1	0.0335451
GO:0005956	protein kinase CK2 complex	CC	3	0	1	1	0.0335451
GO:1901951	regulation of anterograde dense core granule transport	BP	3	0	1	1	0.0335451
GO:1903742	regulation of anterograde synaptic vesicle transport	BP	3	0	1	1	0.0335451
GO:1902256	regulation of apoptotic process involved in outflow tract morphogenesis	BP	3	0	1	1	0.0335451
GO:1904714	regulation of chaperone-mediated autophagy	BP	3	0	1	1	0.0335451
GO:2000474	regulation of opioid receptor signaling pathway	BP	3	0	1	1	0.0335451
GO:0019046	release from viral latency	BP	3	0	1	1	0.0335451
GO:0051595	response to methylglyoxal	BP	3	0	1	1	0.0335451
GO:0008401	retinoic acid 4-hydroxylase activity	MF	3	0	1	1	0.0335451
GO:0034653	retinoic acid catabolic process	BP	3	0	1	1	0.0335451
GO:0001111	RNA polymerase II promoter clearance	BP	3	0	1	1	0.0335451
GO:0097454	Schwann cell microvillus	CC	3	0	1	1	0.0335451
GO:0004772	sterol O-acyltransferase activity	MF	3	0	1	1	0.0335451
GO:0021773	striatal medium spiny neuron differentiation	BP	3	0	1	1	0.0335451
GO:0000802	transverse filament	CC	3	0	1	1	0.0335451
GO:0060255	regulation of macromolecule metabolic process	BP	4978	51	52	0.0337718	0.784703
GO:0043281	regulation of cysteine-type endopeptidase activity involved in apoptotic process	BP	148	4	0	0.0338231	1
GO:1903561	extracellular vesicle	CC	86	3	0	0.0339065	1
GO:0048663	neuron fate commitment	BP	86	3	3	0.0339065	0.0737202
GO:0030516	regulation of axon extension	BP	108	1	4	0.591471	0.0341568
GO:0060324	face development	BP	63	2	3	0.094804	0.0344139
GO:0031333	negative regulation of protein-containing complex assembly	BP	149	4	2	0.0345427	0.504368
GO:0070847	core mediator complex	CC	26	0	2	1	0.0345901
GO:0097049	motor neuron apoptotic process	BP	26	0	2	1	0.0345901
GO:0008157	protein phosphatase 1 binding	MF	26	0	2	1	0.0345901
GO:0032970	regulation of actin filament-based process	BP	374	7	2	0.0347968	0.927508
GO:0022607	cellular component assembly	BP	2635	30	25	0.0348458	0.860521
GO:0005515	protein binding	MF	7742	74	90	0.0349779	0.380378
GO:0009887	animal organ morphogenesis	BP	1000	14	13	0.0350779	0.342118
GO:0045165	cell fate commitment	BP	272	4	7	0.185879	0.0351114
GO:0045596	negative regulation of cell differentiation	BP	631	10	11	0.0351235	0.102427
GO:0030020	extracellular matrix structural constituent conferring tensile strength	MF	36	2	1	0.0352315	0.336293
GO:0071425	hematopoietic stem cell proliferation	BP	36	2	0	0.0352315	1
GO:0086091	regulation of heart rate by cardiac conduction	BP	36	2	0	0.0352315	1
GO:0071604	transforming growth factor beta production	BP	36	2	0	0.0352315	1
GO:0051180	vitamin transport	BP	36	2	0	0.0352315	1
GO:1990837	sequence-specific double-stranded DNA binding	MF	1297	11	22	0.503905	0.0355681
GO:0055001	muscle cell development	BP	221	5	0	0.0358078	1
GO:0008347	glial cell migration	BP	64	1	3	0.411205	0.0358154
GO:0097581	lamellipodium organization	BP	88	3	0	0.0359345	1
GO:0048644	muscle organ morphogenesis	BP	88	3	1	0.0359345	0.633522
GO:0043525	positive regulation of neuron apoptotic process	BP	88	3	2	0.0359345	0.262418
GO:0000977	RNA polymerase II transcription regulatory region sequence-specific DNA binding	MF	1153	10	20	0.478698	0.0362891
GO:0006355	regulation of DNA-templated transcription	BP	2753	31	34	0.0364663	0.312264
GO:0035050	embryonic heart tube development	BP	89	3	2	0.0369715	0.266614
GO:1902106	negative regulation of leukocyte differentiation	BP	89	3	1	0.0369715	0.637691
GO:0030512	negative regulation of transforming growth factor beta receptor signaling pathway	BP	89	3	0	0.0369715	1
GO:0097193	intrinsic apoptotic signaling pathway	BP	299	6	0	0.037005	1
GO:0060479	lung cell differentiation	BP	37	2	0	0.0370483	1
GO:0060487	lung epithelial cell differentiation	BP	37	2	0	0.0370483	1
GO:0001937	negative regulation of endothelial cell proliferation	BP	37	2	0	0.0370483	1
GO:0110110	positive regulation of animal organ morphogenesis	BP	37	2	0	0.0370483	1
GO:1902745	positive regulation of lamellipodium organization	BP	37	2	0	0.0370483	1
GO:0045601	regulation of endothelial cell differentiation	BP	37	2	0	0.0370483	1
GO:0019748	secondary metabolic process	BP	37	2	1	0.0370483	0.343817
GO:0097345	mitochondrial outer membrane permeabilization	BP	27	0	2	1	0.0370851
GO:0008535	respiratory chain complex IV assembly	BP	27	0	2	1	0.0370851
GO:0009069	serine family amino acid metabolic process	BP	27	0	2	1	0.0370851
GO:0043279	response to alkaloid	BP	65	1	3	0.416069	0.037246
GO:0031982	vesicle	CC	1807	22	16	0.0375042	0.882304
GO:0043409	negative regulation of MAPK cascade	BP	153	4	2	0.0375103	0.51851
GO:0048583	regulation of response to stimulus	BP	3307	36	33	0.0375827	0.81943
GO:2001141	regulation of RNA biosynthetic process	BP	2762	31	34	0.0379348	0.319588
GO:0009410	response to xenobiotic stimulus	BP	225	5	3	0.0382161	0.469364
GO:0141124	intracellular signaling cassette	BP	1505	19	18	0.0383361	0.43777
GO:0022407	regulation of cell-cell adhesion	BP	383	7	1	0.0387823	0.987895
GO:0003230	cardiac atrium development	BP	38	2	1	0.0389004	0.351256
GO:0086065	cell communication involved in cardiac conduction	BP	38	2	0	0.0389004	1
GO:0140303	intramembrane lipid transporter activity	MF	38	2	0	0.0389004	1
GO:0042181	ketone biosynthetic process	BP	38	2	0	0.0389004	1
GO:0032232	negative regulation of actin filament bundle assembly	BP	38	2	0	0.0389004	1
GO:0030513	positive regulation of BMP signaling pathway	BP	38	2	0	0.0389004	1
GO:0051438	regulation of ubiquitin-protein transferase activity	BP	38	2	2	0.0389004	0.0685661
GO:0007431	salivary gland development	BP	38	2	0	0.0389004	1
GO:0010092	specification of animal organ identity	BP	38	2	0	0.0389004	1
GO:0071773	cellular response to BMP stimulus	BP	155	4	0	0.0390476	1
GO:0071772	response to BMP	BP	155	4	0	0.0390476	1
GO:0065010	extracellular membrane-bounded organelle	CC	91	3	0	0.0390912	1
GO:0043230	extracellular organelle	CC	91	3	0	0.0390912	1
GO:0048864	stem cell development	BP	91	3	3	0.0390912	0.0840937
GO:0007601	visual perception	BP	91	3	0	0.0390912	1
GO:0001816	cytokine production	BP	643	10	1	0.0391452	0.999435
GO:0045807	positive regulation of endocytosis	BP	156	4	0	0.0398296	1
GO:0005488	binding	MF	10775	93	132	0.210604	0.0399687
GO:0060249	anatomical structure homeostasis	BP	228	5	1	0.0400862	0.926722
GO:0001894	tissue homeostasis	BP	228	5	1	0.0400862	0.926722
GO:0062014	negative regulation of small molecule metabolic process	BP	92	3	1	0.0401739	0.649919
GO:0051345	positive regulation of hydrolase activity	BP	386	7	3	0.0401749	0.816099
GO:0060261	positive regulation of transcription initiation by RNA polymerase II	BP	67	0	3	1	0.0401939
GO:0048678	response to axon injury	BP	67	0	3	1	0.0401939
GO:1901374	acetate ester transport	BP	5	1	0	0.0404559	1
GO:0030550	acetylcholine receptor inhibitor activity	MF	5	1	0	0.0404559	1
GO:0015870	acetylcholine transport	BP	5	1	0	0.0404559	1
GO:0070842	aggresome assembly	BP	5	1	0	0.0404559	1
GO:0035932	aldosterone secretion	BP	5	1	0	0.0404559	1
GO:0036305	ameloblast differentiation	BP	5	1	0	0.0404559	1
GO:1905222	atrioventricular canal morphogenesis	BP	5	1	0	0.0404559	1
GO:0033192	calmodulin-dependent protein phosphatase activity	MF	5	1	0	0.0404559	1
GO:0033265	choline binding	MF	5	1	0	0.0404559	1
GO:0019695	choline metabolic process	BP	5	1	0	0.0404559	1
GO:0006824	cobalt ion transport	BP	5	1	0	0.0404559	1
GO:0033300	dehydroascorbic acid transmembrane transporter activity	MF	5	1	0	0.0404559	1
GO:0009957	epidermal cell fate specification	BP	5	1	0	0.0404559	1
GO:0016936	galactoside binding	MF	5	1	0	0.0404559	1
GO:0042339	keratan sulfate metabolic process	BP	5	1	0	0.0404559	1
GO:0021550	medulla oblongata development	BP	5	1	0	0.0404559	1
GO:0035931	mineralocorticoid secretion	BP	5	1	0	0.0404559	1
GO:0031947	negative regulation of glucocorticoid biosynthetic process	BP	5	1	0	0.0404559	1
GO:0031944	negative regulation of glucocorticoid metabolic process	BP	5	1	0	0.0404559	1
GO:0010519	negative regulation of phospholipase activity	BP	5	1	0	0.0404559	1
GO:0032911	negative regulation of transforming growth factor beta1 production	BP	5	1	0	0.0404559	1
GO:0097418	neurofibrillary tangle	CC	5	1	1	0.0404559	0.0552847
GO:0023041	neuronal signal transduction	BP	5	1	0	0.0404559	1
GO:0010813	neuropeptide catabolic process	BP	5	1	0	0.0404559	1
GO:0097350	neutrophil clearance	BP	5	1	0	0.0404559	1
GO:0110135	Norrin signaling pathway	BP	5	1	0	0.0404559	1
GO:0048936	peripheral nervous system neuron axonogenesis	BP	5	1	0	0.0404559	1
GO:0033634	positive regulation of cell-cell adhesion mediated by integrin	BP	5	1	0	0.0404559	1
GO:2000370	positive regulation of clathrin-dependent endocytosis	BP	5	1	0	0.0404559	1
GO:0003100	regulation of systemic arterial blood pressure by endothelin	BP	5	1	0	0.0404559	1
GO:0051599	response to hydrostatic pressure	BP	5	1	0	0.0404559	1
GO:0060024	rhythmic synaptic transmission	BP	5	1	0	0.0404559	1
GO:0097443	sorting endosome	CC	5	1	0	0.0404559	1
GO:0097492	sympathetic neuron axon guidance	BP	5	1	0	0.0404559	1
GO:0060129	thyroid-stimulating hormone-secreting cell differentiation	BP	5	1	0	0.0404559	1
GO:0002949	tRNA threonylcarbamoyladenosine modification	BP	5	1	0	0.0404559	1
GO:0097422	tubular endosome	CC	5	1	0	0.0404559	1
GO:0070374	positive regulation of ERK1 and ERK2 cascade	BP	157	4	3	0.0406206	0.262112
GO:0044297	cell body	CC	739	4	14	0.863455	0.0407112
GO:0031128	developmental induction	BP	39	2	0	0.0407872	1
GO:0003203	endocardial cushion morphogenesis	BP	39	2	0	0.0407872	1
GO:0008138	protein tyrosine/serine/threonine phosphatase activity	MF	39	2	0	0.0407872	1
GO:0086004	regulation of cardiac muscle cell contraction	BP	39	2	0	0.0407872	1
GO:1903670	regulation of sprouting angiogenesis	BP	39	2	0	0.0407872	1
GO:0007010	cytoskeleton organization	BP	1317	17	16	0.0412545	0.420231
GO:0048519	negative regulation of biological process	BP	4688	48	61	0.0413239	0.105603
GO:0003013	circulatory system process	BP	473	8	4	0.0413936	0.786861
GO:0001837	epithelial to mesenchymal transition	BP	158	4	1	0.0414204	0.835803
GO:0072329	monocarboxylic acid catabolic process	BP	115	0	4	1	0.0415099
GO:0035282	segmentation	BP	115	3	4	0.069118	0.0415099
GO:0050771	negative regulation of axonogenesis	BP	68	1	3	0.430422	0.041711
GO:0051336	regulation of hydrolase activity	BP	651	10	6	0.0419977	0.750781
GO:0000976	transcription cis-regulatory region binding	MF	1246	11	21	0.449297	0.0420004
GO:0008217	regulation of blood pressure	BP	159	4	1	0.0422292	0.83768
GO:0071353	cellular response to interleukin-4	BP	29	0	2	1	0.0422742
GO:0003014	renal system process	BP	94	3	2	0.0423846	0.287586
GO:0050953	sensory perception of light stimulus	BP	94	3	0	0.0423846	1
GO:0008277	regulation of G protein-coupled receptor signaling pathway	BP	116	1	4	0.617784	0.042628
GO:0086002	cardiac muscle cell action potential involved in contraction	BP	40	2	0	0.0427078	1
GO:0048665	neuron fate specification	BP	40	2	1	0.0427078	0.365884
GO:1900026	positive regulation of substrate adhesion-dependent cell spreading	BP	40	2	0	0.0427078	1
GO:1905314	semi-lunar valve development	BP	40	2	0	0.0427078	1
GO:0022603	regulation of anatomical structure morphogenesis	BP	838	12	11	0.0428625	0.34936
GO:0048562	embryonic organ morphogenesis	BP	310	6	6	0.0428744	0.139842
GO:0051960	regulation of nervous system development	BP	540	5	11	0.458587	0.0430126
GO:0014009	glial cell proliferation	BP	69	2	3	0.110395	0.0432566
GO:0016525	negative regulation of angiogenesis	BP	95	3	1	0.0435125	0.661736
GO:1903707	negative regulation of hemopoiesis	BP	95	3	1	0.0435125	0.661736
GO:0072080	nephron tubule development	BP	95	3	1	0.0435125	0.661736
GO:0001067	transcription regulatory region nucleic acid binding	MF	1251	11	21	0.454685	0.0435362
GO:0019401	alditol biosynthetic process	BP	4	0	1	1	0.0444764
GO:0061144	alveolar secondary septum development	BP	4	0	1	1	0.0444764
GO:0035910	ascending aorta morphogenesis	BP	4	0	1	1	0.0444764
GO:0000801	central element	CC	4	0	1	1	0.0444764
GO:0005519	cytoskeletal regulatory protein binding	MF	4	0	1	1	0.0444764
GO:1902737	dendritic filopodium	CC	4	0	1	1	0.0444764
GO:0097433	dense body	CC	4	0	1	1	0.0444764
GO:0046055	dGMP catabolic process	BP	4	0	1	1	0.0444764
GO:0072025	distal convoluted tubule development	BP	4	0	1	1	0.0444764
GO:0070449	elongin complex	CC	4	0	1	1	0.0444764
GO:0090674	endothelial cell-matrix adhesion via fibronectin	BP	4	0	1	1	0.0444764
GO:0072011	glomerular endothelium development	BP	4	0	1	1	0.0444764
GO:0072144	glomerular mesangial cell development	BP	4	0	1	1	0.0444764
GO:0072008	glomerular mesangial cell differentiation	BP	4	0	1	1	0.0444764
GO:0021615	glossopharyngeal nerve morphogenesis	BP	4	0	1	1	0.0444764
GO:0009092	homoserine metabolic process	BP	4	0	1	1	0.0444764
GO:0070814	hydrogen sulfide biosynthetic process	BP	4	0	1	1	0.0444764
GO:0005899	insulin receptor complex	CC	4	0	1	1	0.0444764
GO:0004466	long-chain fatty acyl-CoA dehydrogenase activity	MF	4	0	1	1	0.0444764
GO:0042629	mast cell granule	CC	4	0	1	1	0.0444764
GO:0072221	metanephric distal convoluted tubule development	BP	4	0	1	1	0.0444764
GO:0072235	metanephric distal tubule development	BP	4	0	1	1	0.0444764
GO:0018076	N-terminal peptidyl-lysine acetylation	BP	4	0	1	1	0.0444764
GO:0006741	NADP biosynthetic process	BP	4	0	1	1	0.0444764
GO:1905463	negative regulation of DNA duplex unwinding	BP	4	0	1	1	0.0444764
GO:0039534	negative regulation of MDA-5 signaling pathway	BP	4	0	1	1	0.0444764
GO:0051581	negative regulation of neurotransmitter uptake	BP	4	0	1	1	0.0444764
GO:0035021	negative regulation of Rac protein signal transduction	BP	4	0	1	1	0.0444764
GO:1900148	negative regulation of Schwann cell migration	BP	4	0	1	1	0.0444764
GO:0051612	negative regulation of serotonin uptake	BP	4	0	1	1	0.0444764
GO:0016401	palmitoyl-CoA oxidase activity	MF	4	0	1	1	0.0444764
GO:0031544	peptidyl-proline 3-dioxygenase activity	MF	4	0	1	1	0.0444764
GO:0014012	peripheral nervous system axon regeneration	BP	4	0	1	1	0.0444764
GO:0016775	phosphotransferase activity, nitrogenous group as acceptor	MF	4	0	1	1	0.0444764
GO:1904960	positive regulation of cytochrome-c oxidase activity	BP	4	0	1	1	0.0444764
GO:1904811	positive regulation of dense core granule transport	BP	4	0	1	1	0.0444764
GO:1904734	positive regulation of electron transfer activity	BP	4	0	1	1	0.0444764
GO:1904906	positive regulation of endothelial cell-matrix adhesion via fibronectin	BP	4	0	1	1	0.0444764
GO:0031117	positive regulation of microtubule depolymerization	BP	4	0	1	1	0.0444764
GO:0033366	protein localization to secretory granule	BP	4	0	1	1	0.0444764
GO:1990769	proximal neuron projection	CC	4	0	1	1	0.0444764
GO:0002023	reduction of food intake in response to dietary excess	BP	4	0	1	1	0.0444764
GO:1904904	regulation of endothelial cell-matrix adhesion via fibronectin	BP	4	0	1	1	0.0444764
GO:0072739	response to anisomycin	BP	4	0	1	1	0.0444764
GO:0010269	response to selenium ion	BP	4	0	1	1	0.0444764
GO:1905172	RISC complex binding	MF	4	0	1	1	0.0444764
GO:0016259	selenocysteine metabolic process	BP	4	0	1	1	0.0444764
GO:0097577	sequestering of iron ion	BP	4	0	1	1	0.0444764
GO:0016286	small conductance calcium-activated potassium channel activity	MF	4	0	1	1	0.0444764
GO:0001757	somite specification	BP	4	0	1	1	0.0444764
GO:0019346	transsulfuration	BP	4	0	1	1	0.0444764
GO:0015840	urea transport	BP	4	0	1	1	0.0444764
GO:0035799	ureter maturation	BP	4	0	1	1	0.0444764
GO:0019042	viral latency	BP	4	0	1	1	0.0444764
GO:0071466	cellular response to xenobiotic stimulus	BP	96	3	1	0.0446554	0.665586
GO:1904659	glucose transmembrane transport	BP	96	3	1	0.0446554	0.665586
GO:0008645	hexose transmembrane transport	BP	96	3	1	0.0446554	0.665586
GO:1902936	phosphatidylinositol bisphosphate binding	MF	96	3	1	0.0446554	0.665586
GO:0042743	hydrogen peroxide metabolic process	BP	41	2	0	0.0446618	1
GO:1901532	regulation of hematopoietic progenitor cell differentiation	BP	41	2	0	0.0446618	1
GO:0006635	fatty acid beta-oxidation	BP	70	0	3	1	0.0448306
GO:1902110	positive regulation of mitochondrial membrane permeability involved in apoptotic process	BP	30	0	2	1	0.0449646
GO:0048384	retinoic acid receptor signaling pathway	BP	30	0	2	1	0.0449646
GO:0003012	muscle system process	BP	396	7	1	0.0450525	0.989601
GO:0060993	kidney morphogenesis	BP	97	3	1	0.0458131	0.669393
GO:2000181	negative regulation of blood vessel morphogenesis	BP	97	3	1	0.0458131	0.669393
GO:1901343	negative regulation of vasculature development	BP	97	3	1	0.0458131	0.669393
GO:0014033	neural crest cell differentiation	BP	97	3	3	0.0458131	0.0973126
GO:0010717	regulation of epithelial to mesenchymal transition	BP	97	3	1	0.0458131	0.669393
GO:0010906	regulation of glucose metabolic process	BP	97	3	1	0.0458131	0.669393
GO:0010498	proteasomal protein catabolic process	BP	483	8	4	0.0458389	0.800309
GO:0048640	negative regulation of developmental growth	BP	119	1	4	0.627212	0.0460838
GO:2000116	regulation of cysteine-type endopeptidase activity	BP	164	4	0	0.0464071	1
GO:0010594	regulation of endothelial cell migration	BP	164	4	2	0.0464071	0.556004
GO:0018130	heterocycle biosynthetic process	BP	3305	31	47	0.230863	0.0465557
GO:0034113	heterotypic cell-cell adhesion	BP	42	2	0	0.0466484	1
GO:0043388	positive regulation of DNA binding	BP	42	2	0	0.0466484	1
GO:0033628	regulation of cell adhesion mediated by integrin	BP	42	2	1	0.0466484	0.380184
GO:0048741	skeletal muscle fiber development	BP	42	2	0	0.0466484	1
GO:0046394	carboxylic acid biosynthetic process	BP	230	1	6	0.852588	0.0467121
GO:0015749	monosaccharide transmembrane transport	BP	98	3	1	0.0469857	0.673156
GO:0005976	polysaccharide metabolic process	BP	98	3	1	0.0469857	0.673156
GO:0035303	regulation of dephosphorylation	BP	98	3	0	0.0469857	1
GO:0031668	cellular response to extracellular stimulus	BP	239	5	4	0.0474152	0.285553
GO:0003779	actin binding	MF	401	7	4	0.0476289	0.668529
GO:0048799	animal organ maturation	BP	31	1	2	0.226067	0.0477167
GO:0070306	lens fiber cell differentiation	BP	31	0	2	1	0.0477167
GO:0070670	response to interleukin-4	BP	31	0	2	1	0.0477167
GO:0043207	response to external biotic stimulus	BP	948	13	4	0.0477665	0.995191
GO:0051707	response to other organism	BP	948	13	4	0.0477665	0.995191
GO:0009925	basal plasma membrane	CC	240	5	0	0.0481185	1
GO:0030510	regulation of BMP signaling pathway	BP	99	3	0	0.048173	1
GO:0060842	arterial endothelial cell differentiation	BP	6	1	0	0.0483501	1
GO:0004723	calcium-dependent protein serine/threonine phosphatase activity	MF	6	1	0	0.0483501	1
GO:0042637	catagen	BP	6	1	0	0.0483501	1
GO:0071316	cellular response to nicotine	BP	6	1	0	0.0483501	1
GO:0015889	cobalamin transport	BP	6	1	0	0.0483501	1
GO:0060029	convergent extension involved in organogenesis	BP	6	1	0	0.0483501	1
GO:0004128	cytochrome-b5 reductase activity, acting on NAD(P)H	MF	6	1	0	0.0483501	1
GO:0010009	cytoplasmic side of endosome membrane	CC	6	1	0	0.0483501	1
GO:0070837	dehydroascorbic acid transport	BP	6	1	0	0.0483501	1
GO:0036072	direct ossification	BP	6	1	1	0.0483501	0.0659715
GO:0042148	DNA strand invasion	BP	6	1	0	0.0483501	1
GO:0000408	EKC/KEOPS complex	CC	6	1	0	0.0483501	1
GO:0060971	embryonic heart tube left/right pattern formation	BP	6	1	0	0.0483501	1
GO:0043354	enucleate erythrocyte maturation	BP	6	1	0	0.0483501	1
GO:0090601	enucleation	BP	6	1	0	0.0483501	1
GO:0043131	erythrocyte enucleation	BP	6	1	0	0.0483501	1
GO:0004694	eukaryotic translation initiation factor 2alpha kinase activity	MF	6	1	0	0.0483501	1
GO:0070051	fibrinogen binding	MF	6	1	0	0.0483501	1
GO:0021578	hindbrain maturation	BP	6	1	0	0.0483501	1
GO:0003164	His-Purkinje system development	BP	6	1	0	0.0483501	1
GO:0031995	insulin-like growth factor II binding	MF	6	1	0	0.0483501	1
GO:0001957	intramembranous ossification	BP	6	1	1	0.0483501	0.0659715
GO:0051674	localization of cell	BP	6	1	0	0.0483501	1
GO:0007618	mating	BP	6	1	0	0.0483501	1
GO:0090032	negative regulation of steroid hormone biosynthetic process	BP	6	1	0	0.0483501	1
GO:0072675	osteoclast fusion	BP	6	1	0	0.0483501	1
GO:0030311	poly-N-acetyllactosamine biosynthetic process	BP	6	1	0	0.0483501	1
GO:0030309	poly-N-acetyllactosamine metabolic process	BP	6	1	0	0.0483501	1
GO:0090238	positive regulation of arachidonic acid secretion	BP	6	1	0	0.0483501	1
GO:2000138	positive regulation of cell proliferation involved in heart morphogenesis	BP	6	1	0	0.0483501	1
GO:0034137	positive regulation of toll-like receptor 2 signaling pathway	BP	6	1	0	0.0483501	1
GO:0007221	positive regulation of transcription of Notch receptor target	BP	6	1	0	0.0483501	1
GO:2000812	regulation of barbed-end actin filament capping	BP	6	1	0	0.0483501	1
GO:1900157	regulation of bone mineralization involved in bone maturation	BP	6	1	0	0.0483501	1
GO:2001198	regulation of dendritic cell differentiation	BP	6	1	0	0.0483501	1
GO:0032071	regulation of endodeoxyribonuclease activity	BP	6	1	0	0.0483501	1
GO:2000977	regulation of forebrain neuron differentiation	BP	6	1	0	0.0483501	1
GO:0002840	regulation of T cell mediated immune response to tumor cell	BP	6	1	0	0.0483501	1
GO:0097018	renal albumin absorption	BP	6	1	0	0.0483501	1
GO:0014894	response to denervation involved in regulation of muscle adaptation	BP	6	1	0	0.0483501	1
GO:0051593	response to folic acid	BP	6	1	0	0.0483501	1
GO:0014854	response to inactivity	BP	6	1	0	0.0483501	1
GO:0014870	response to muscle inactivity	BP	6	1	0	0.0483501	1
GO:0014877	response to muscle inactivity involved in regulation of muscle adaptation	BP	6	1	0	0.0483501	1
GO:0036484	trunk neural crest cell migration	BP	6	1	0	0.0483501	1
GO:0035290	trunk segmentation	BP	6	1	0	0.0483501	1
GO:0016053	organic acid biosynthetic process	BP	232	1	6	0.855041	0.0483537
GO:0007628	adult walking behavior	BP	43	2	0	0.0486669	1
GO:0051154	negative regulation of striated muscle cell differentiation	BP	43	2	1	0.0486669	0.387213
GO:0045332	phospholipid translocation	BP	43	2	0	0.0486669	1
GO:1902930	regulation of alcohol biosynthetic process	BP	43	2	0	0.0486669	1
GO:0010830	regulation of myotube differentiation	BP	43	2	1	0.0486669	0.387213
GO:0034976	response to endoplasmic reticulum stress	BP	241	5	1	0.0488279	0.936946
GO:0045597	positive regulation of cell differentiation	BP	856	12	10	0.0489914	0.504556
GO:0051101	regulation of DNA binding	BP	100	3	1	0.0493751	0.680556
GO:0051153	regulation of striated muscle cell differentiation	BP	100	3	2	0.0493751	0.312662
GO:0050709	negative regulation of protein secretion	BP	73	0	3	1	0.0497211
GO:0022408	negative regulation of cell-cell adhesion	BP	168	4	0	0.0499099	1
GO:0034654	nucleobase-containing compound biosynthetic process	BP	3239	31	46	0.195595	0.0500037
GO:0022409	positive regulation of cell-cell adhesion	BP	243	5	1	0.0502654	0.938388
GO:0000978	RNA polymerase II cis-regulatory region sequence-specific DNA binding	MF	977	10	17	0.282902	0.0503829
GO:1902686	mitochondrial outer membrane permeabilization involved in programmed cell death	BP	32	0	2	1	0.0505287
GO:0008344	adult locomotory behavior	BP	101	3	1	0.0505918	0.684194
GO:0072163	mesonephric epithelium development	BP	101	3	2	0.0505918	0.316826
GO:0072164	mesonephric tubule development	BP	101	3	2	0.0505918	0.316826
GO:0001657	ureteric bud development	BP	101	3	2	0.0505918	0.316826
GO:1902806	regulation of cell cycle G1/S phase transition	BP	177	0	5	1	0.0506732
GO:0002762	negative regulation of myeloid leukocyte differentiation	BP	44	2	1	0.0507167	0.394163
GO:0005539	glycosaminoglycan binding	MF	169	4	3	0.0508078	0.298978
GO:0043021	ribonucleoprotein complex binding	MF	178	1	5	0.772134	0.0516822
GO:1901981	phosphatidylinositol phosphate binding	MF	170	4	1	0.0517146	0.856973
GO:0001708	cell fate specification	BP	102	3	2	0.051823	0.320984
GO:0001942	hair follicle development	BP	102	3	0	0.051823	1
GO:0061326	renal tubule development	BP	102	3	1	0.051823	0.68779
GO:0006518	peptide metabolic process	BP	766	4	14	0.881344	0.0521096
GO:0021782	glial cell development	BP	124	3	4	0.0824279	0.0521808
GO:0016125	sterol metabolic process	BP	124	2	4	0.271571	0.0521808
GO:0010467	gene expression	BP	5106	51	58	0.0524426	0.512525
GO:0002274	myeloid leukocyte activation	BP	171	4	1	0.0526302	0.858609
GO:0001569	branching involved in blood vessel morphogenesis	BP	45	2	1	0.0527972	0.401035
GO:0034204	lipid translocation	BP	45	2	0	0.0527972	1
GO:0014003	oligodendrocyte development	BP	45	2	2	0.0527972	0.0918071
GO:0001823	mesonephros development	BP	103	3	2	0.0530687	0.325136
GO:0032526	response to retinoic acid	BP	75	1	3	0.462567	0.0531202
GO:0001817	regulation of cytokine production	BP	588	9	1	0.053343	0.998915
GO:0048705	skeletal system morphogenesis	BP	248	5	6	0.0539677	0.0627666
GO:0098657	import into cell	BP	775	11	2	0.0541826	0.998792
GO:0034219	carbohydrate transmembrane transport	BP	104	3	1	0.0543288	0.694861
GO:0019752	carboxylic acid metabolic process	BP	701	4	13	0.83447	0.0547054
GO:1902911	protein kinase complex	CC	126	0	4	1	0.0547373
GO:0099080	supramolecular complex	CC	1165	15	14	0.0548325	0.446912
GO:0006766	vitamin metabolic process	BP	76	0	3	1	0.0548608
GO:0140253	cell-cell fusion	BP	46	2	0	0.0549076	1
GO:0014904	myotube cell development	BP	46	2	0	0.0549076	1
GO:0000768	syncytium formation by plasma membrane fusion	BP	46	2	0	0.0549076	1
GO:0140297	DNA-binding transcription factor binding	MF	502	8	5	0.0551287	0.675115
GO:0000255	allantoin metabolic process	BP	5	0	1	1	0.0552847
GO:0033564	anterior/posterior axon guidance	BP	5	0	1	1	0.0552847
GO:0035905	ascending aorta development	BP	5	0	1	1	0.0552847
GO:0003289	atrial septum primum morphogenesis	BP	5	0	1	1	0.0552847
GO:0046870	cadmium ion binding	MF	5	0	1	1	0.0552847
GO:0046950	cellular ketone body metabolic process	BP	5	0	1	1	0.0552847
GO:0061643	chemorepulsion of axon	BP	5	0	1	1	0.0552847
GO:0021902	commitment of neuronal cell to specific neuron type in forebrain	BP	5	0	1	1	0.0552847
GO:0016531	copper chaperone activity	MF	5	0	1	1	0.0552847
GO:0044307	dendritic branch	CC	5	0	1	1	0.0552847
GO:0015990	electron transport coupled proton transport	BP	5	0	1	1	0.0552847
GO:0015988	energy coupled proton transmembrane transport, against electrochemical gradient	BP	5	0	1	1	0.0552847
GO:0042363	fat-soluble vitamin catabolic process	BP	5	0	1	1	0.0552847
GO:0005007	fibroblast growth factor receptor activity	MF	5	0	1	1	0.0552847
GO:0006001	fructose catabolic process	BP	5	0	1	1	0.0552847
GO:0021563	glossopharyngeal nerve development	BP	5	0	1	1	0.0552847
GO:0046487	glyoxylate metabolic process	BP	5	0	1	1	0.0552847
GO:0070813	hydrogen sulfide metabolic process	BP	5	0	1	1	0.0552847
GO:0004448	isocitrate dehydrogenase [NAD(P)+] activity	MF	5	0	1	1	0.0552847
GO:0006550	isoleucine catabolic process	BP	5	0	1	1	0.0552847
GO:0019853	L-ascorbic acid biosynthetic process	BP	5	0	1	1	0.0552847
GO:0019249	lactate biosynthetic process	BP	5	0	1	1	0.0552847
GO:1901336	lactone biosynthetic process	BP	5	0	1	1	0.0552847
GO:0046696	lipopolysaccharide receptor complex	CC	5	0	1	1	0.0552847
GO:0042758	long-chain fatty acid catabolic process	BP	5	0	1	1	0.0552847
GO:0072143	mesangial cell development	BP	5	0	1	1	0.0552847
GO:0072007	mesangial cell differentiation	BP	5	0	1	1	0.0552847
GO:1990544	mitochondrial ATP transmembrane transport	BP	5	0	1	1	0.0552847
GO:0000275	mitochondrial proton-transporting ATP synthase complex, catalytic sector F(1)	CC	5	0	1	1	0.0552847
GO:0071817	MMXD complex	CC	5	0	1	1	0.0552847
GO:0071878	negative regulation of adenylate cyclase-activating adrenergic receptor signaling pathway	BP	5	0	1	1	0.0552847
GO:0045608	negative regulation of inner ear auditory receptor cell differentiation	BP	5	0	1	1	0.0552847
GO:2000981	negative regulation of inner ear receptor cell differentiation	BP	5	0	1	1	0.0552847
GO:0045632	negative regulation of mechanoreceptor differentiation	BP	5	0	1	1	0.0552847
GO:0008553	P-type proton-exporting transporter activity	MF	5	0	1	1	0.0552847
GO:0031179	peptide modification	BP	5	0	1	1	0.0552847
GO:0141038	phosphatidylinositol 3-kinase activator activity	MF	5	0	1	1	0.0552847
GO:0045657	positive regulation of monocyte differentiation	BP	5	0	1	1	0.0552847
GO:1901610	positive regulation of vesicle transport along microtubule	BP	5	0	1	1	0.0552847
GO:0070564	positive regulation of vitamin D receptor signaling pathway	BP	5	0	1	1	0.0552847
GO:0006561	proline biosynthetic process	BP	5	0	1	1	0.0552847
GO:0071205	protein localization to juxtaparanode region of axon	BP	5	0	1	1	0.0552847
GO:0009172	purine deoxyribonucleoside monophosphate catabolic process	BP	5	0	1	1	0.0552847
GO:1904809	regulation of dense core granule transport	BP	5	0	1	1	0.0552847
GO:0090325	regulation of locomotion involved in locomotory behavior	BP	5	0	1	1	0.0552847
GO:0039533	regulation of MDA-5 signaling pathway	BP	5	0	1	1	0.0552847
GO:2001023	regulation of response to drug	BP	5	0	1	1	0.0552847
GO:0051611	regulation of serotonin uptake	BP	5	0	1	1	0.0552847
GO:1902803	regulation of synaptic vesicle transport	BP	5	0	1	1	0.0552847
GO:0002568	somatic diversification of T cell receptor genes	BP	5	0	1	1	0.0552847
GO:0002681	somatic recombination of T cell receptor gene segments	BP	5	0	1	1	0.0552847
GO:0033153	T cell receptor V(D)J recombination	BP	5	0	1	1	0.0552847
GO:0016115	terpenoid catabolic process	BP	5	0	1	1	0.0552847
GO:0004792	thiosulfate sulfurtransferase activity	MF	5	0	1	1	0.0552847
GO:0035976	transcription factor AP-1 complex	CC	5	0	1	1	0.0552847
GO:0089701	U2AF complex	CC	5	0	1	1	0.0552847
GO:0022405	hair cycle process	BP	105	3	0	0.0556033	1
GO:0022404	molting cycle process	BP	105	3	0	0.0556033	1
GO:0001822	kidney development	BP	302	5	7	0.103713	0.0559344
GO:0015247	aminophospholipid flippase activity	MF	7	1	0	0.0561799	1
GO:0001955	blood vessel maturation	BP	7	1	0	0.0561799	1
GO:0010815	bradykinin catabolic process	BP	7	1	0	0.0561799	1
GO:0003160	endocardium morphogenesis	BP	7	1	0	0.0561799	1
GO:0060839	endothelial cell fate commitment	BP	7	1	0	0.0561799	1
GO:0015245	fatty acid transmembrane transporter activity	MF	7	1	0	0.0561799	1
GO:0021828	gonadotrophin-releasing hormone neuronal migration to the hypothalamus	BP	7	1	0	0.0561799	1
GO:0021856	hypothalamic tangential migration using cell-axon interactions	BP	7	1	0	0.0561799	1
GO:0061072	iris morphogenesis	BP	7	1	0	0.0561799	1
GO:0005381	iron ion transmembrane transporter activity	MF	7	1	0	0.0561799	1
GO:0045340	mercury ion binding	MF	7	1	0	0.0561799	1
GO:0023023	MHC protein complex binding	MF	7	1	0	0.0561799	1
GO:0061518	microglial cell proliferation	BP	7	1	0	0.0561799	1
GO:0042117	monocyte activation	BP	7	1	0	0.0561799	1
GO:0070776	MOZ/MORF histone acetyltransferase complex	CC	7	1	0	0.0561799	1
GO:0072674	multinuclear osteoclast differentiation	BP	7	1	0	0.0561799	1
GO:0045656	negative regulation of monocyte differentiation	BP	7	1	0	0.0561799	1
GO:0098809	nitrite reductase activity	MF	7	1	0	0.0561799	1
GO:0030913	paranodal junction assembly	BP	7	1	0	0.0561799	1
GO:0034983	peptidyl-lysine deacetylation	BP	7	1	0	0.0561799	1
GO:0072534	perineuronal net	CC	7	1	0	0.0561799	1
GO:0032927	positive regulation of activin receptor signaling pathway	BP	7	1	0	0.0561799	1
GO:2000848	positive regulation of corticosteroid hormone secretion	BP	7	1	0	0.0561799	1
GO:0090261	positive regulation of inclusion body assembly	BP	7	1	0	0.0561799	1
GO:1902913	positive regulation of neuroepithelial cell differentiation	BP	7	1	0	0.0561799	1
GO:1901331	positive regulation of odontoblast differentiation	BP	7	1	0	0.0561799	1
GO:1901731	positive regulation of platelet aggregation	BP	7	1	0	0.0561799	1
GO:0090031	positive regulation of steroid hormone biosynthetic process	BP	7	1	0	0.0561799	1
GO:0031204	post-translational protein targeting to membrane, translocation	BP	7	1	1	0.0561799	0.0765382
GO:2000064	regulation of cortisol biosynthetic process	BP	7	1	0	0.0561799	1
GO:0003330	regulation of extracellular matrix constituent secretion	BP	7	1	0	0.0561799	1
GO:0034756	regulation of iron ion transport	BP	7	1	0	0.0561799	1
GO:0032534	regulation of microvillus assembly	BP	7	1	0	0.0561799	1
GO:2001204	regulation of osteoclast development	BP	7	1	0	0.0561799	1
GO:0032429	regulation of phospholipase A2 activity	BP	7	1	0	0.0561799	1
GO:1902809	regulation of skeletal muscle fiber differentiation	BP	7	1	1	0.0561799	0.0765382
GO:0014807	regulation of somitogenesis	BP	7	1	0	0.0561799	1
GO:0008430	selenium binding	MF	7	1	0	0.0561799	1
GO:0002139	stereocilia coupling link	CC	7	1	0	0.0561799	1
GO:0090400	stress-induced premature senescence	BP	7	1	0	0.0561799	1
GO:0016176	superoxide-generating NADPH oxidase activator activity	MF	7	1	0	0.0561799	1
GO:0009404	toxin metabolic process	BP	7	1	0	0.0561799	1
GO:0046415	urate metabolic process	BP	7	1	0	0.0561799	1
GO:0033093	Weibel-Palade body	CC	7	1	0	0.0561799	1
GO:0035198	miRNA binding	MF	34	0	2	1	0.0563257
GO:0046686	response to cadmium ion	BP	34	0	2	1	0.0563257
GO:0061136	regulation of proteasomal protein catabolic process	BP	175	4	1	0.0563813	0.864971
GO:0031016	pancreas development	BP	77	1	3	0.471416	0.0566284
GO:0019888	protein phosphatase regulator activity	MF	77	0	3	1	0.0566284
GO:0060260	regulation of transcription initiation by RNA polymerase II	BP	77	1	3	0.471416	0.0566284
GO:0015935	small ribosomal subunit	CC	77	0	3	1	0.0566284
GO:0048704	embryonic skeletal system morphogenesis	BP	106	3	3	0.056892	0.118591
GO:0051092	positive regulation of NF-kappaB transcription factor activity	BP	106	3	0	0.056892	1
GO:0051128	regulation of cellular component organization	BP	2316	26	30	0.0569689	0.235448
GO:0061028	establishment of endothelial barrier	BP	47	2	0	0.0570475	1
GO:0098636	protein complex involved in cell adhesion	CC	47	2	0	0.0570475	1
GO:1903115	regulation of actin filament-based movement	BP	47	2	0	0.0570475	1
GO:0071526	semaphorin-plexin signaling pathway	BP	47	2	2	0.0570475	0.0988175
GO:0060412	ventricular septum morphogenesis	BP	47	2	1	0.0570475	0.414547
GO:0042391	regulation of membrane potential	BP	419	7	3	0.0576777	0.856899
GO:0006351	DNA-templated transcription	BP	2863	31	35	0.0576997	0.331893
GO:0045637	regulation of myeloid cell differentiation	BP	177	4	4	0.0583097	0.141013
GO:0019838	growth factor binding	MF	129	2	4	0.286817	0.0586972
GO:0016042	lipid catabolic process	BP	244	0	6	1	0.058949
GO:0044403	biological process involved in symbiotic interaction	BP	185	1	5	0.785089	0.0590744
GO:0042491	inner ear auditory receptor cell differentiation	BP	48	2	1	0.0592162	0.421189
GO:0045687	positive regulation of glial cell differentiation	BP	48	2	0	0.0592162	1
GO:0045604	regulation of epidermal cell differentiation	BP	48	2	1	0.0592162	0.421189
GO:0001895	retina homeostasis	BP	48	2	0	0.0592162	1
GO:0051403	stress-activated MAPK cascade	BP	48	2	0	0.0592162	1
GO:0006949	syncytium formation	BP	48	2	0	0.0592162	1
GO:0009607	response to biotic stimulus	BP	980	13	4	0.0592172	0.996411
GO:2001242	regulation of intrinsic apoptotic signaling pathway	BP	178	4	0	0.059287	1
GO:0005504	fatty acid binding	MF	35	0	2	1	0.0593074
GO:0016592	mediator complex	CC	35	0	2	1	0.0593074
GO:0035794	positive regulation of mitochondrial membrane permeability	BP	35	0	2	1	0.0593074
GO:0042531	positive regulation of tyrosine phosphorylation of STAT protein	BP	35	0	2	1	0.0593074
GO:0099170	postsynaptic modulation of chemical synaptic transmission	BP	35	0	2	1	0.0593074
GO:0004864	protein phosphatase inhibitor activity	MF	35	0	2	1	0.0593074
GO:0098918	structural constituent of synapse	MF	35	1	2	0.251271	0.0593074
GO:0045446	endothelial cell differentiation	BP	108	3	0	0.0595118	1
GO:0045202	synapse	CC	1483	18	22	0.0595361	0.112693
GO:0043436	oxoacid metabolic process	BP	711	4	13	0.842552	0.0598568
GO:0003714	transcription corepressor activity	MF	179	4	4	0.0602731	0.145132
GO:0060322	head development	BP	712	10	13	0.0685219	0.0603894
GO:0002376	immune system process	BP	1799	21	14	0.0608564	0.954433
GO:0035272	exocrine system development	BP	49	2	0	0.061413	1
GO:0051055	negative regulation of lipid biosynthetic process	BP	49	2	2	0.061413	0.105973
GO:0031111	negative regulation of microtubule polymerization or depolymerization	BP	49	2	2	0.061413	0.105973
GO:0034308	primary alcohol metabolic process	BP	49	2	1	0.061413	0.427756
GO:1902743	regulation of lamellipodium organization	BP	49	2	0	0.061413	1
GO:0021517	ventral spinal cord development	BP	49	2	0	0.061413	1
GO:0000987	cis-regulatory region sequence-specific DNA binding	MF	1003	10	17	0.310729	0.0614134
GO:0051179	localization	BP	4461	45	44	0.0619288	0.88205
GO:0006082	organic acid metabolic process	BP	715	4	13	0.845692	0.0620063
GO:0045833	negative regulation of lipid metabolic process	BP	80	2	3	0.140509	0.0620919
GO:0035019	somatic stem cell population maintenance	BP	80	2	3	0.140509	0.0620919
GO:0034451	centriolar satellite	CC	110	3	1	0.0621877	0.715131
GO:0031334	positive regulation of protein-containing complex assembly	BP	181	4	1	0.0622715	0.873984
GO:0017004	cytochrome complex assembly	BP	36	0	2	1	0.0623424
GO:0035115	embryonic forelimb morphogenesis	BP	36	0	2	1	0.0623424
GO:0007026	negative regulation of microtubule depolymerization	BP	36	1	2	0.257443	0.0623424
GO:0007517	muscle organ development	BP	341	6	2	0.0624406	0.901329
GO:0010001	glial cell differentiation	BP	259	5	4	0.0626587	0.336568
GO:0032774	RNA biosynthetic process	BP	2885	31	35	0.0628668	0.350034
GO:1990138	neuron projection extension	BP	189	2	5	0.462135	0.0635566
GO:0010596	negative regulation of endothelial cell migration	BP	50	2	0	0.0636374	1
GO:0010907	positive regulation of glucose metabolic process	BP	50	2	1	0.0636374	0.434249
GO:0097035	regulation of membrane lipid distribution	BP	50	2	0	0.0636374	1
GO:0090659	walking behavior	BP	50	2	0	0.0636374	1
GO:0040007	growth	BP	935	12	16	0.0829931	0.0639357
GO:0070697	activin receptor binding	MF	8	1	0	0.0639458	1
GO:0055009	atrial cardiac muscle tissue morphogenesis	BP	8	1	0	0.0639458	1
GO:0016338	calcium-independent cell-cell adhesion via plasma membrane cell-adhesion molecules	BP	8	1	0	0.0639458	1
GO:0021626	central nervous system maturation	BP	8	1	0	0.0639458	1
GO:0031419	cobalamin binding	MF	8	1	0	0.0639458	1
GO:0060028	convergent extension involved in axis elongation	BP	8	1	0	0.0639458	1
GO:0060027	convergent extension involved in gastrulation	BP	8	1	0	0.0639458	1
GO:0034651	cortisol biosynthetic process	BP	8	1	0	0.0639458	1
GO:0035912	dorsal aorta morphogenesis	BP	8	1	0	0.0639458	1
GO:0036492	eiF2alpha phosphorylation in response to endoplasmic reticulum stress	BP	8	1	0	0.0639458	1
GO:0048822	enucleate erythrocyte development	BP	8	1	0	0.0639458	1
GO:0042587	glycogen granule	CC	8	1	0	0.0639458	1
GO:0070775	H3 histone acetyltransferase complex	CC	8	1	0	0.0639458	1
GO:0030200	heparan sulfate proteoglycan catabolic process	BP	8	1	0	0.0639458	1
GO:0140934	histone deubiquitinase activity	MF	8	1	0	0.0639458	1
GO:0140945	histone H3K4 monomethyltransferase activity	MF	8	1	0	0.0639458	1
GO:0036156	inner dynein arm	CC	8	1	0	0.0639458	1
GO:0060462	lung lobe development	BP	8	1	0	0.0639458	1
GO:0060463	lung lobe morphogenesis	BP	8	1	0	0.0639458	1
GO:0044354	macropinosome	CC	8	1	0	0.0639458	1
GO:2000192	negative regulation of fatty acid transport	BP	8	1	0	0.0639458	1
GO:0043569	negative regulation of insulin-like growth factor receptor signaling pathway	BP	8	1	0	0.0639458	1
GO:0045617	negative regulation of keratinocyte differentiation	BP	8	1	0	0.0639458	1
GO:0010637	negative regulation of mitochondrial fusion	BP	8	1	0	0.0639458	1
GO:0014016	neuroblast differentiation	BP	8	1	0	0.0639458	1
GO:0097402	neuroblast migration	BP	8	1	0	0.0639458	1
GO:0098966	perisynaptic extracellular matrix	CC	8	1	0	0.0639458	1
GO:0044352	pinosome	CC	8	1	0	0.0639458	1
GO:1901534	positive regulation of hematopoietic progenitor cell differentiation	BP	8	1	0	0.0639458	1
GO:0071639	positive regulation of monocyte chemotactic protein-1 production	BP	8	1	0	0.0639458	1
GO:0042482	positive regulation of odontogenesis	BP	8	1	0	0.0639458	1
GO:1902177	positive regulation of oxidative stress-induced intrinsic apoptotic signaling pathway	BP	8	1	0	0.0639458	1
GO:0035360	positive regulation of peroxisome proliferator activated receptor signaling pathway	BP	8	1	0	0.0639458	1
GO:1900122	positive regulation of receptor binding	BP	8	1	0	0.0639458	1
GO:2000096	positive regulation of Wnt signaling pathway, planar cell polarity pathway	BP	8	1	0	0.0639458	1
GO:0071211	protein targeting to vacuole involved in autophagy	BP	8	1	0	0.0639458	1
GO:0072357	PTW/PP1 phosphatase complex	CC	8	1	1	0.0639458	0.086986
GO:0090237	regulation of arachidonic acid secretion	BP	8	1	0	0.0639458	1
GO:0032070	regulation of deoxyribonuclease activity	BP	8	1	0	0.0639458	1
GO:0048819	regulation of hair follicle maturation	BP	8	1	0	0.0639458	1
GO:0034135	regulation of toll-like receptor 2 signaling pathway	BP	8	1	0	0.0639458	1
GO:0036491	regulation of translation initiation in response to endoplasmic reticulum stress	BP	8	1	0	0.0639458	1
GO:1905150	regulation of voltage-gated sodium channel activity	BP	8	1	0	0.0639458	1
GO:1902645	tertiary alcohol biosynthetic process	BP	8	1	0	0.0639458	1
GO:0043184	vascular endothelial growth factor receptor 2 binding	MF	8	1	0	0.0639458	1
GO:0120161	regulation of cold-induced thermogenesis	BP	133	3	4	0.0967504	0.064209
GO:0050792	regulation of viral process	BP	133	2	4	0.298992	0.064209
GO:0045178	basal part of cell	CC	262	5	0	0.065159	1
GO:0007420	brain development	BP	650	8	12	0.166548	0.0651787
GO:0071345	cellular response to cytokine stimulus	BP	612	9	8	0.0652617	0.389087
GO:0009394	2'-deoxyribonucleotide metabolic process	BP	37	0	2	1	0.0654292
GO:0021846	cell proliferation in forebrain	BP	37	0	2	1	0.0654292
GO:0019692	deoxyribose phosphate metabolic process	BP	37	0	2	1	0.0654292
GO:1905710	positive regulation of membrane permeability	BP	37	0	2	1	0.0654292
GO:0043949	regulation of cAMP-mediated signaling	BP	37	1	2	0.263565	0.0654292
GO:0046320	regulation of fatty acid oxidation	BP	37	0	2	1	0.0654292
GO:1902108	regulation of mitochondrial membrane permeability involved in apoptotic process	BP	37	0	2	1	0.0654292
GO:1902532	negative regulation of intracellular signal transduction	BP	521	8	5	0.0655519	0.706432
GO:0016301	kinase activity	MF	651	2	12	0.972816	0.0657739
GO:0004028	3-chloroallyl aldehyde dehydrogenase activity	MF	6	0	1	1	0.0659715
GO:0001640	adenylate cyclase inhibiting G protein-coupled glutamate receptor activity	MF	6	0	1	1	0.0659715
GO:0015866	ADP transport	BP	6	0	1	1	0.0659715
GO:0030647	aminoglycoside antibiotic metabolic process	BP	6	0	1	1	0.0659715
GO:0003278	apoptotic process involved in heart morphogenesis	BP	6	0	1	1	0.0659715
GO:0047498	calcium-dependent phospholipase A2 activity	MF	6	0	1	1	0.0659715
GO:0051026	chiasma assembly	BP	6	0	1	1	0.0659715
GO:0005127	ciliary neurotrophic factor receptor binding	MF	6	0	1	1	0.0659715
GO:0000052	citrulline metabolic process	BP	6	0	1	1	0.0659715
GO:0045163	clustering of voltage-gated potassium channels	BP	6	0	1	1	0.0659715
GO:0031749	D2 dopamine receptor binding	MF	6	0	1	1	0.0659715
GO:0044597	daunorubicin metabolic process	BP	6	0	1	1	0.0659715
GO:0010273	detoxification of copper ion	BP	6	0	1	1	0.0659715
GO:0046054	dGMP metabolic process	BP	6	0	1	1	0.0659715
GO:0044598	doxorubicin metabolic process	BP	6	0	1	1	0.0659715
GO:0006231	dTMP biosynthetic process	BP	6	0	1	1	0.0659715
GO:0090673	endothelial cell-matrix adhesion	BP	6	0	1	1	0.0659715
GO:0046949	fatty-acyl-CoA biosynthetic process	BP	6	0	1	1	0.0659715
GO:0098988	G protein-coupled glutamate receptor activity	MF	6	0	1	1	0.0659715
GO:0090166	Golgi disassembly	BP	6	0	1	1	0.0659715
GO:0090461	intracellular glutamate homeostasis	BP	6	0	1	1	0.0659715
GO:0006102	isocitrate metabolic process	BP	6	0	1	1	0.0659715
GO:1902224	ketone body metabolic process	BP	6	0	1	1	0.0659715
GO:0039530	MDA-5 signaling pathway	BP	6	0	1	1	0.0659715
GO:0072205	metanephric collecting duct development	BP	6	0	1	1	0.0659715
GO:0005757	mitochondrial permeability transition pore complex	CC	6	0	1	1	0.0659715
GO:1901977	negative regulation of cell cycle checkpoint	BP	6	0	1	1	0.0659715
GO:0034715	pICln-Sm protein complex	CC	6	0	1	1	0.0659715
GO:0030638	polyketide metabolic process	BP	6	0	1	1	0.0659715
GO:2000210	positive regulation of anoikis	BP	6	0	1	1	0.0659715
GO:0035332	positive regulation of hippo signaling	BP	6	0	1	1	0.0659715
GO:1900020	positive regulation of protein kinase C activity	BP	6	0	1	1	0.0659715
GO:1904778	positive regulation of protein localization to cell cortex	BP	6	0	1	1	0.0659715
GO:2001016	positive regulation of skeletal muscle cell differentiation	BP	6	0	1	1	0.0659715
GO:0035470	positive regulation of vascular wound healing	BP	6	0	1	1	0.0659715
GO:0030628	pre-mRNA 3'-splice site binding	MF	6	0	1	1	0.0659715
GO:0045261	proton-transporting ATP synthase complex, catalytic core F(1)	CC	6	0	1	1	0.0659715
GO:0009177	pyrimidine deoxyribonucleoside monophosphate biosynthetic process	BP	6	0	1	1	0.0659715
GO:1905462	regulation of DNA duplex unwinding	BP	6	0	1	1	0.0659715
GO:1900019	regulation of protein kinase C activity	BP	6	0	1	1	0.0659715
GO:0090273	regulation of somatostatin secretion	BP	6	0	1	1	0.0659715
GO:1901608	regulation of vesicle transport along microtubule	BP	6	0	1	1	0.0659715
GO:0035902	response to immobilization stress	BP	6	0	1	1	0.0659715
GO:0050733	RS domain binding	MF	6	0	1	1	0.0659715
GO:0003284	septum primum development	BP	6	0	1	1	0.0659715
GO:1990169	stress response to copper ion	BP	6	0	1	1	0.0659715
GO:0004298	threonine-type endopeptidase activity	MF	6	0	1	1	0.0659715
GO:0071256	translocon complex	CC	6	0	1	1	0.0659715
GO:0043010	camera-type eye development	BP	314	3	7	0.479333	0.066044
GO:0043565	sequence-specific DNA binding	MF	1389	12	22	0.473797	0.0661009
GO:0006357	regulation of transcription by RNA polymerase II	BP	2169	24	32	0.076196	0.0661062
GO:0030295	protein kinase activator activity	MF	113	3	3	0.0663051	0.136224
GO:0099513	polymeric cytoskeletal fiber	CC	614	9	10	0.0663257	0.158156
GO:1901617	organic hydroxy compound biosynthetic process	BP	185	4	2	0.0663726	0.621728
GO:0044085	cellular component biogenesis	BP	2901	31	27	0.066832	0.894148
GO:0003205	cardiac chamber development	BP	186	4	2	0.0674194	0.624664
GO:0031323	regulation of cellular metabolic process	BP	4952	49	53	0.0676068	0.716529
GO:0001656	metanephros development	BP	83	0	3	1	0.0677912
GO:0000981	DNA-binding transcription factor activity, RNA polymerase II-specific	MF	1091	10	18	0.408721	0.0678334
GO:0003197	endocardial cushion development	BP	52	2	1	0.0681666	0.447016
GO:0001881	receptor recycling	BP	52	2	2	0.0681666	0.116956
GO:0032421	stereocilium bundle	CC	52	2	0	0.0681666	1
GO:0106106	cold-induced thermogenesis	BP	136	3	4	0.101736	0.0685152
GO:0000217	DNA secondary structure binding	MF	38	1	2	0.269637	0.0685661
GO:0030163	protein catabolic process	BP	905	12	6	0.0686755	0.947672
GO:0071702	organic substance transport	BP	2038	23	20	0.0688972	0.78568
GO:0019438	aromatic compound biosynthetic process	BP	3313	32	46	0.175259	0.0689733
GO:0048639	positive regulation of developmental growth	BP	194	2	5	0.475689	0.0694222
GO:0008088	axo-dendritic transport	BP	84	0	3	1	0.0697424
GO:0098793	presynapse	CC	658	3	12	0.911955	0.070041
GO:0034332	adherens junction organization	BP	53	2	0	0.0704702	1
GO:0021515	cell differentiation in spinal cord	BP	53	2	0	0.0704702	1
GO:0030276	clathrin binding	MF	53	2	0	0.0704702	1
GO:0035315	hair cell differentiation	BP	53	2	1	0.0704702	0.453291
GO:0031648	protein destabilization	BP	53	2	0	0.0704702	1
GO:0045214	sarcomere organization	BP	53	2	0	0.0704702	1
GO:0046165	alcohol biosynthetic process	BP	116	3	1	0.0705446	0.734063
GO:0042633	hair cycle	BP	116	3	0	0.0705446	1
GO:0042303	molting cycle	BP	116	3	0	0.0705446	1
GO:0032434	regulation of proteasomal ubiquitin-dependent protein catabolic process	BP	116	3	1	0.0705446	0.734063
GO:0003723	RNA binding	MF	1024	8	17	0.611773	0.0714674
GO:0030548	acetylcholine receptor regulator activity	MF	9	1	0	0.0716484	1
GO:0021984	adenohypophysis development	BP	9	1	0	0.0716484	1
GO:0061909	autophagosome-lysosome fusion	BP	9	1	0	0.0716484	1
GO:0008503	benzodiazepine receptor activity	MF	9	1	0	0.0716484	1
GO:0061343	cell adhesion involved in heart morphogenesis	BP	9	1	0	0.0716484	1
GO:0006968	cellular defense response	BP	9	1	0	0.0716484	1
GO:0034650	cortisol metabolic process	BP	9	1	0	0.0716484	1
GO:0008417	fucosyltransferase activity	MF	9	1	0	0.0716484	1
GO:0036408	histone H3K14 acetyltransferase activity	MF	9	1	0	0.0716484	1
GO:0042447	hormone catabolic process	BP	9	1	0	0.0716484	1
GO:0021888	hypothalamus gonadotrophin-releasing hormone neuron development	BP	9	1	0	0.0716484	1
GO:0021886	hypothalamus gonadotrophin-releasing hormone neuron differentiation	BP	9	1	0	0.0716484	1
GO:0044351	macropinocytosis	BP	9	1	0	0.0716484	1
GO:0060179	male mating behavior	BP	9	1	0	0.0716484	1
GO:2000726	negative regulation of cardiac muscle cell differentiation	BP	9	1	1	0.0716484	0.0973164
GO:2000048	negative regulation of cell-cell adhesion mediated by cadherin	BP	9	1	0	0.0716484	1
GO:2000143	negative regulation of DNA-templated transcription initiation	BP	9	1	0	0.0716484	1
GO:0044387	negative regulation of protein kinase activity by regulation of protein phosphorylation	BP	9	1	0	0.0716484	1
GO:0060633	negative regulation of transcription initiation by RNA polymerase II	BP	9	1	0	0.0716484	1
GO:0071635	negative regulation of transforming growth factor beta production	BP	9	1	0	0.0716484	1
GO:0001839	neural plate morphogenesis	BP	9	1	0	0.0716484	1
GO:0099602	neurotransmitter receptor regulator activity	MF	9	1	0	0.0716484	1
GO:0018026	peptidyl-lysine monomethylation	BP	9	1	0	0.0716484	1
GO:2000643	positive regulation of early endosome to late endosome transport	BP	9	1	0	0.0716484	1
GO:0048023	positive regulation of melanin biosynthetic process	BP	9	1	0	0.0716484	1
GO:1903955	positive regulation of protein targeting to mitochondrion	BP	9	1	0	0.0716484	1
GO:1900378	positive regulation of secondary metabolite biosynthetic process	BP	9	1	0	0.0716484	1
GO:0031946	regulation of glucocorticoid biosynthetic process	BP	9	1	0	0.0716484	1
GO:0010042	response to manganese ion	BP	9	1	0	0.0716484	1
GO:0009415	response to water	BP	9	1	0	0.0716484	1
GO:0032329	serine transport	BP	9	1	0	0.0716484	1
GO:0099511	voltage-gated calcium channel activity involved in regulation of cytosolic calcium levels	MF	9	1	0	0.0716484	1
GO:0099626	voltage-gated calcium channel activity involved in regulation of presynaptic cytosolic calcium levels	MF	9	1	0	0.0716484	1
GO:0043524	negative regulation of neuron apoptotic process	BP	190	4	4	0.0716925	0.168597
GO:0021799	cerebral cortex radially oriented cell migration	BP	39	1	2	0.27566	0.0717518
GO:0009262	deoxyribonucleotide metabolic process	BP	39	0	2	1	0.0717518
GO:0097386	glial cell projection	CC	39	0	2	1	0.0717518
GO:0019212	phosphatase inhibitor activity	MF	39	0	2	1	0.0717518
GO:0031114	regulation of microtubule depolymerization	BP	39	1	2	0.27566	0.0717518
GO:0043534	blood vessel endothelial cell migration	BP	117	3	1	0.0719845	0.737095
GO:0005548	phospholipid transporter activity	MF	54	2	0	0.072799	1
GO:1901224	positive regulation of non-canonical NF-kappaB signal transduction	BP	54	2	1	0.072799	0.459496
GO:0045682	regulation of epidermis development	BP	54	2	2	0.072799	0.124431
GO:0060390	regulation of SMAD protein signal transduction	BP	54	2	0	0.072799	1
GO:0045892	negative regulation of DNA-templated transcription	BP	1113	14	17	0.0728522	0.126095
GO:0003697	single-stranded DNA binding	MF	118	3	1	0.0734376	0.740092
GO:1902600	proton transmembrane transport	BP	86	0	3	1	0.0737202
GO:0048729	tissue morphogenesis	BP	628	9	4	0.0740829	0.928848
GO:1901362	organic cyclic compound biosynthetic process	BP	3414	33	47	0.168651	0.0743903
GO:0001936	regulation of endothelial cell proliferation	BP	119	3	3	0.0749038	0.152007
GO:0021953	central nervous system neuron differentiation	BP	193	4	4	0.0749866	0.175219
GO:0001649	osteoblast differentiation	BP	193	4	0	0.0749866	1
GO:0006810	transport	BP	3605	37	35	0.0750518	0.873419
GO:0045599	negative regulation of fat cell differentiation	BP	55	2	0	0.0751525	1
GO:0031252	cell leading edge	CC	390	5	8	0.218166	0.075487
GO:0030900	forebrain development	BP	390	6	8	0.102612	0.075487
GO:0003682	chromatin binding	MF	631	9	5	0.0758157	0.84645
GO:1902679	negative regulation of RNA biosynthetic process	BP	1120	14	17	0.0758429	0.131231
GO:0010639	negative regulation of organelle organization	BP	359	6	5	0.075887	0.382997
GO:0140993	histone modifying activity	MF	194	4	0	0.0761016	1
GO:0048588	developmental cell growth	BP	261	3	6	0.36341	0.0761638
GO:0043491	phosphatidylinositol 3-kinase/protein kinase B signal transduction	BP	261	2	6	0.635979	0.0761638
GO:0035966	response to topologically incorrect protein	BP	120	3	0	0.076383	1
GO:0003985	acetyl-CoA C-acetyltransferase activity	MF	7	0	1	1	0.0765382
GO:0003997	acyl-CoA oxidase activity	MF	7	0	1	1	0.0765382
GO:0015217	ADP transmembrane transporter activity	MF	7	0	1	1	0.0765382
GO:1990048	anterograde neuronal dense core vesicle transport	BP	7	0	1	1	0.0765382
GO:0016199	axon midline choice point recognition	BP	7	0	1	1	0.0765382
GO:0097441	basal dendrite	CC	7	0	1	1	0.0765382
GO:0071475	cellular hyperosmotic salinity response	BP	7	0	1	1	0.0765382
GO:0031404	chloride ion binding	MF	7	0	1	1	0.0765382
GO:0016102	diterpenoid biosynthetic process	BP	7	0	1	1	0.0765382
GO:0008199	ferric iron binding	MF	7	0	1	1	0.0765382
GO:0038003	G protein-coupled opioid receptor signaling pathway	BP	7	0	1	1	0.0765382
GO:0070091	glucagon secretion	BP	7	0	1	1	0.0765382
GO:0005004	GPI-linked ephrin receptor activity	MF	7	0	1	1	0.0765382
GO:0006549	isoleucine metabolic process	BP	7	0	1	1	0.0765382
GO:1902338	negative regulation of apoptotic process involved in morphogenesis	BP	7	0	1	1	0.0765382
GO:0070100	negative regulation of chemokine-mediated signaling pathway	BP	7	0	1	1	0.0765382
GO:0010745	negative regulation of macrophage derived foam cell differentiation	BP	7	0	1	1	0.0765382
GO:0048387	negative regulation of retinoic acid receptor signaling pathway	BP	7	0	1	1	0.0765382
GO:0060017	parathyroid gland development	BP	7	0	1	1	0.0765382
GO:0046174	polyol catabolic process	BP	7	0	1	1	0.0765382
GO:2000758	positive regulation of peptidyl-lysine acetylation	BP	7	0	1	1	0.0765382
GO:0019774	proteasome core complex, beta-subunit complex	CC	7	0	1	1	0.0765382
GO:0070092	regulation of glucagon secretion	BP	7	0	1	1	0.0765382
GO:1903935	response to sodium arsenite	BP	7	0	1	1	0.0765382
GO:0002138	retinoic acid biosynthetic process	BP	7	0	1	1	0.0765382
GO:0019841	retinol binding	MF	7	0	1	1	0.0765382
GO:0051238	sequestering of metal ion	BP	7	0	1	1	0.0765382
GO:0004771	sterol esterase activity	MF	7	0	1	1	0.0765382
GO:0030280	structural constituent of skin epidermis	MF	7	0	1	1	0.0765382
GO:0006930	substrate-dependent cell migration, cell extension	BP	7	0	1	1	0.0765382
GO:0051241	negative regulation of multicellular organismal process	BP	1022	13	12	0.0769011	0.489651
GO:0044238	primary metabolic process	BP	8270	62	103	0.885644	0.077345
GO:0060428	lung epithelium development	BP	56	2	1	0.0775302	0.471697
GO:0010463	mesenchymal cell proliferation	BP	56	2	1	0.0775302	0.471697
GO:0072132	mesenchyme morphogenesis	BP	56	2	1	0.0775302	0.471697
GO:0051496	positive regulation of stress fiber assembly	BP	56	2	0	0.0775302	1
GO:0010921	regulation of phosphatase activity	BP	56	2	0	0.0775302	1
GO:0061383	trabecula morphogenesis	BP	56	2	1	0.0775302	0.471697
GO:0006511	ubiquitin-dependent protein catabolic process	BP	541	8	5	0.0777723	0.737085
GO:0019208	phosphatase regulator activity	MF	88	1	3	0.517566	0.0777971
GO:1990830	cellular response to leukemia inhibitory factor	BP	121	3	3	0.0778751	0.157393
GO:0031490	chromatin DNA binding	MF	121	3	1	0.0778751	0.748881
GO:0019209	kinase activator activity	MF	121	3	3	0.0778751	0.157393
GO:0007041	lysosomal transport	BP	121	3	0	0.0778751	1
GO:0019827	stem cell population maintenance	BP	196	4	3	0.0783565	0.382389
GO:0060560	developmental growth involved in morphogenesis	BP	263	4	6	0.171239	0.0783589
GO:0007169	transmembrane receptor protein tyrosine kinase signaling pathway	BP	542	8	6	0.0784172	0.579188
GO:0050900	leukocyte migration	BP	277	5	0	0.0784909	1
GO:0019886	antigen processing and presentation of exogenous peptide antigen via MHC class II	BP	10	1	0	0.0792881	1
GO:0097136	Bcl-2 family protein complex	CC	10	1	0	0.0792881	1
GO:0003253	cardiac neural crest cell migration involved in outflow tract morphogenesis	BP	10	1	0	0.0792881	1
GO:0061684	chaperone-mediated autophagy	BP	10	1	1	0.0792881	0.107531
GO:0039706	co-receptor binding	MF	10	1	0	0.0792881	1
GO:0002934	desmosome organization	BP	10	1	0	0.0792881	1
GO:0035907	dorsal aorta development	BP	10	1	0	0.0792881	1
GO:0034452	dynactin binding	MF	10	1	0	0.0792881	1
GO:0006704	glucocorticoid biosynthetic process	BP	10	1	0	0.0792881	1
GO:0008331	high voltage-gated calcium channel activity	MF	10	1	0	0.0792881	1
GO:0061517	macrophage proliferation	BP	10	1	0	0.0792881	1
GO:0031293	membrane protein intracellular domain proteolysis	BP	10	1	0	0.0792881	1
GO:0060192	negative regulation of lipase activity	BP	10	1	0	0.0792881	1
GO:1900121	negative regulation of receptor binding	BP	10	1	0	0.0792881	1
GO:0075294	positive regulation by symbiont of entry into host	BP	10	1	0	0.0792881	1
GO:0046598	positive regulation of viral entry into host cell	BP	10	1	0	0.0792881	1
GO:0030955	potassium ion binding	MF	10	1	1	0.0792881	0.107531
GO:0030167	proteoglycan catabolic process	BP	10	1	0	0.0792881	1
GO:0033632	regulation of cell-cell adhesion mediated by integrin	BP	10	1	0	0.0792881	1
GO:1901329	regulation of odontoblast differentiation	BP	10	1	0	0.0792881	1
GO:1903025	regulation of RNA polymerase II regulatory region sequence-specific DNA binding	BP	10	1	0	0.0792881	1
GO:0045898	regulation of RNA polymerase II transcription preinitiation complex assembly	BP	10	1	0	0.0792881	1
GO:1904587	response to glycoprotein	BP	10	1	0	0.0792881	1
GO:0048733	sebaceous gland development	BP	10	1	0	0.0792881	1
GO:0003139	secondary heart field specification	BP	10	1	0	0.0792881	1
GO:0072683	T cell extravasation	BP	10	1	0	0.0792881	1
GO:0008201	heparin binding	MF	122	3	3	0.07938	0.160108
GO:0006694	steroid biosynthetic process	BP	122	3	1	0.07938	0.751744
GO:0097191	extrinsic apoptotic signaling pathway	BP	197	4	2	0.0794965	0.655811
GO:0032496	response to lipopolysaccharide	BP	197	4	0	0.0794965	1
GO:0009991	response to extracellular stimulus	BP	364	6	5	0.0798943	0.394238
GO:0042987	amyloid precursor protein catabolic process	BP	57	2	0	0.0799314	1
GO:0086001	cardiac muscle cell action potential	BP	57	2	0	0.0799314	1
GO:0050679	positive regulation of epithelial cell proliferation	BP	198	4	3	0.0806448	0.388515
GO:0048545	response to steroid hormone	BP	198	4	2	0.0806448	0.658539
GO:0033036	macromolecule localization	BP	2730	29	28	0.080647	0.747156
GO:0008361	regulation of cell size	BP	203	1	5	0.815146	0.0807098
GO:0014902	myotube differentiation	BP	123	3	1	0.0808977	0.754575
GO:0010565	regulation of cellular ketone metabolic process	BP	123	3	2	0.0808977	0.406358
GO:1990823	response to leukemia inhibitory factor	BP	123	3	3	0.0808977	0.162838
GO:0050919	negative chemotaxis	BP	42	1	2	0.293433	0.0815863
GO:0044057	regulation of system process	BP	547	8	3	0.08169	0.94981
GO:0051234	establishment of localization	BP	3859	39	36	0.0819639	0.928086
GO:0031110	regulation of microtubule polymerization or depolymerization	BP	90	2	3	0.169208	0.081971
GO:0006954	inflammatory response	BP	548	8	3	0.0823543	0.950239
GO:0045010	actin nucleation	BP	58	2	0	0.0823556	1
GO:0006879	intracellular iron ion homeostasis	BP	58	2	2	0.0823556	0.139708
GO:0060048	cardiac muscle contraction	BP	124	3	0	0.0824279	1
GO:0017124	SH3 domain binding	MF	124	3	2	0.0824279	0.410306
GO:0002520	immune system development	BP	200	4	2	0.0829661	0.663942
GO:0002064	epithelial cell development	BP	205	3	5	0.238125	0.0833441
GO:0098727	maintenance of cell number	BP	201	4	3	0.0841391	0.397678
GO:0070059	intrinsic apoptotic signaling pathway in response to endoplasmic reticulum stress	BP	59	2	0	0.0848024	1
GO:0006940	regulation of smooth muscle contraction	BP	59	2	0	0.0848024	1
GO:0031098	stress-activated protein kinase signaling cascade	BP	59	2	1	0.0848024	0.489486
GO:0032879	regulation of localization	BP	1872	21	19	0.0848542	0.728143
GO:0170038	proteinogenic amino acid biosynthetic process	BP	43	0	2	1	0.0849522
GO:0061980	regulatory RNA binding	MF	43	0	2	1	0.0849522
GO:0019941	modification-dependent protein catabolic process	BP	552	8	6	0.0850435	0.597161
GO:0019887	protein kinase regulator activity	MF	202	4	4	0.0853203	0.195602
GO:0043500	muscle adaptation	BP	126	3	0	0.0855258	1
GO:0051130	positive regulation of cellular component organization	BP	1126	13	18	0.134294	0.0856502
GO:0019219	regulation of nucleobase-containing compound metabolic process	BP	3306	34	36	0.0858779	0.632218
GO:0016616	oxidoreductase activity, acting on the CH-OH group of donors, NAD or NADP as acceptor	MF	92	0	3	1	0.0862398
GO:0034641	cellular nitrogen compound metabolic process	BP	5228	40	68	0.746393	0.0865115
[truncated: 19,640 more rows]

## Sheet: FRY (GSEA)
Term	NGenes	Direction	PValue	FDR	PValue.Mixed	FDR.Mixed
GOBP_HYPERSENSITIVITY	9	Up	3.81572e-06	0.0229128	0.00914334	0.0192021
GOMF_PRIMARY_ACTIVE_TRANSMEMBRANE_TRANSPORTER_ACTIVITY	116	Down	4.34324e-06	0.0229128	5.78348e-10	1.7385e-08
GOBP_JUXTAGLOMERULAR_APPARATUS_DEVELOPMENT	1	Down	1.20211e-05	0.0419843	1.20211e-05	5.87197e-05
GOMF_HISTONE_H3K14_ACETYLTRANSFERASE_ACTIVITY	9	Up	3.4334e-05	0.0419843	5.32472e-09	1.0462e-07
GOBP_INNATE_IMMUNE_RESPONSE_IN_MUCOSA	5	Down	4.75375e-05	0.0419843	0.0255264	0.0473754
GOBP_POSITIVE_REGULATION_OF_FATTY_ACID_OXIDATION	18	Down	4.80861e-05	0.0419843	2.86956e-08	3.95258e-07
GOBP_SECONDARY_HEART_FIELD_SPECIFICATION	10	Up	5.51866e-05	0.0419843	7.14881e-11	3.64382e-09
GOBP_REGULATION_OF_HYPERSENSITIVITY	7	Up	5.83226e-05	0.0419843	0.0219546	0.0414092
GOMF_CALCIUM_ACTIVATED_POTASSIUM_CHANNEL_ACTIVITY	10	Down	5.85834e-05	0.0419843	2.32198e-06	1.45302e-05
GOBP_FRUCTOSE_CATABOLIC_PROCESS	5	Down	5.92104e-05	0.0419843	0.0320378	0.0579019
GOBP_REGULATION_OF_TYPE_B_PANCREATIC_CELL_PROLIFERATION	16	Down	6.1527e-05	0.0419843	0.000881908	0.00249063
GOBP_T_CELL_EXTRAVASATION	10	Up	6.21112e-05	0.0419843	2.24291e-09	5.2356e-08
GOBP_POSITIVE_REGULATION_OF_INFLAMMATORY_RESPONSE_TO_ANTIGENIC_STIMULUS	10	Up	6.41387e-05	0.0419843	0.00377374	0.00890555
GOBP_NUCLEOSIDE_CATABOLIC_PROCESS	16	Down	6.81225e-05	0.0419843	0.0783389	0.126939
GOBP_TUMOR_NECROSIS_FACTOR_MEDIATED_SIGNALING_PATHWAY	76	Up	6.86715e-05	0.0419843	4.26973e-09	8.74757e-08
GOMF_NADH_DEHYDROGENASE_UBIQUINONE_ACTIVITY	18	Down	7.01476e-05	0.0419843	1.03961e-06	7.25457e-06
GOBP_NEGATIVE_REGULATION_OF_ORGANELLE_ASSEMBLY	45	Up	7.06233e-05	0.0419843	0.0327696	0.0590423
GOMF_PHOSPHATIDYLINOSITOL_4_5_BISPHOSPHATE_PHOSPHATASE_ACTIVITY	12	Up	7.16252e-05	0.0419843	0.000169027	0.000587033
GOCC_PRESYNAPTIC_ENDOSOME	7	Up	7.85547e-05	0.0429687	0.0172486	0.033491
GOMF_ALPHA_1_3_FUCOSYLTRANSFERASE_ACTIVITY	4	Up	8.34042e-05	0.0429687	0.0629668	0.104789
GOMF_INOSITOL_TETRAKISPHOSPHATE_PHOSPHATASE_ACTIVITY	8	Up	8.93162e-05	0.0429687	0.0418137	0.0732121
GOBP_FOREBRAIN_VENTRICULAR_ZONE_PROGENITOR_CELL_DIVISION	6	Down	8.95945e-05	0.0429687	0.000164752	0.000573506
GOBP_NEGATIVE_REGULATION_OF_TELOMERASE_ACTIVITY	10	Down	9.94626e-05	0.0451866	0.131836	0.198658
GOCC_APICOLATERAL_PLASMA_MEMBRANE	23	Up	0.000102784	0.0451866	3.37887e-09	7.30543e-08
GOBP_SCLEROTOME_DEVELOPMENT	5	Down	0.000107795	0.0454937	0.0145059	0.0287853
GOBP_SEBACEOUS_GLAND_DEVELOPMENT	10	Up	0.000114971	0.0464077	2.5432e-11	1.58777e-09
GOCC_H3_HISTONE_ACETYLTRANSFERASE_COMPLEX	8	Up	0.000120672	0.0464077	6.67407e-08	7.72977e-07
GOMF_NADH_DEHYDROGENASE_ACTIVITY	11	Down	0.000123156	0.0464077	2.37073e-06	1.47747e-05
GOBP_RESPONSE_TO_LIPOTEICHOIC_ACID	8	Up	0.000128969	0.0465789	0.0442177	0.0768348
GOBP_POSITIVE_REGULATION_OF_ACUTE_INFLAMMATORY_RESPONSE_TO_ANTIGENIC_STIMULUS	7	Up	0.000136766	0.0465789	0.0272172	0.0501517
GOBP_LIPOPROTEIN_CATABOLIC_PROCESS	17	Up	0.000136854	0.0465789	0.00044947	0.00137579
GOBP_POSITIVE_REGULATION_OF_FATTY_ACID_BETA_OXIDATION	10	Down	0.000143007	0.0471521	3.02365e-07	2.56657e-06
GOMF_INOSITOL_POLYPHOSPHATE_5_PHOSPHATASE_ACTIVITY	7	Up	0.000153923	0.0484226	0.0383145	0.0678168
GOMF_OXIDOREDUCTASE_ACTIVITY_ACTING_ON_NAD_P_H_QUINONE_OR_SIMILAR_COMPOUND_AS_ACCEPTOR	30	Down	0.000156039	0.0484226	3.97226e-07	3.22891e-06
GOBP_POSITIVE_REGULATION_OF_CATECHOLAMINE_SECRETION	15	Down	0.0001736	0.052333	0.00583413	0.0130222
GOMF_INOSITOL_1_3_4_5_TETRAKISPHOSPHATE_5_PHOSPHATASE_ACTIVITY	6	Up	0.000188667	0.0536718	0.0922781	0.146212
GOBP_UREA_TRANSMEMBRANE_TRANSPORT	2	Down	0.000196088	0.0536718	0.22517	0.31329
GOBP_NUCLEOBASE_CONTAINING_SMALL_MOLECULE_CATABOLIC_PROCESS	21	Down	0.000198561	0.0536718	0.08939	0.142256
GOMF_VIRION_BINDING	4	Down	0.000201528	0.0536718	0.146887	0.217608
GOMF_G_PROTEIN_COUPLED_GLUTAMATE_RECEPTOR_ACTIVITY	6	Down	0.000203476	0.0536718	0.00135211	0.0036273
GOBP_NADPH_OXIDATION	8	Down	0.000211316	0.0543805	5.31718e-05	0.000214949
GOBP_FATTY_ACID_BETA_OXIDATION	70	Down	0.000225492	0.0566467	2.88269e-08	3.96032e-07
GOBP_PROTEIN_HETEROTETRAMERIZATION	13	Down	0.000241972	0.0593732	1.15962e-13	2.84539e-11
GOBP_PYRIMIDINE_CONTAINING_COMPOUND_CATABOLIC_PROCESS	26	Down	0.000248106	0.0594948	3.40129e-06	1.97834e-05
GOBP_REGULATION_OF_FATTY_ACID_BETA_OXIDATION	20	Down	0.000255506	0.0599076	1.23491e-07	1.23269e-06
GOMF_OXIDOREDUCTION_DRIVEN_ACTIVE_TRANSMEMBRANE_TRANSPORTER_ACTIVITY	33	Down	0.000264492	0.0603378	7.26993e-07	5.3715e-06
GOMF_N_ACETYLTRANSFERASE_ACTIVITY	63	Up	0.000269365	0.0603378	5.0089e-13	7.23958e-11
GOBP_REGULATION_OF_PANCREATIC_JUICE_SECRETION	8	Down	0.000274497	0.0603378	0.000185657	0.000636822
GOBP_TRANSFORMING_GROWTH_FACTOR_BETA1_PRODUCTION	9	Up	0.000283778	0.0611049	4.83849e-07	3.80409e-06
GOCC_TRANSPORTER_COMPLEX	357	Down	0.000298897	0.061612	7.38238e-07	5.43556e-06
GOMF_CYCLIN_DEPENDENT_PROTEIN_SERINE_THREONINE_KINASE_ACTIVATOR_ACTIVITY	14	Down	0.000299104	0.061612	3.21795e-06	1.88416e-05
GOMF_ACETYL_COA_C_ACYLTRANSFERASE_ACTIVITY	9	Down	0.000312278	0.061612	1.75392e-05	8.13433e-05
GOBP_POSITIVE_REGULATION_OF_ATP_BIOSYNTHETIC_PROCESS	13	Down	0.000317227	0.061612	0.0404789	0.0711229
GOBP_T_CELL_PROLIFERATION	166	Up	0.000318178	0.061612	1.75436e-06	1.13979e-05
GOBP_PURINE_CONTAINING_COMPOUND_METABOLIC_PROCESS	494	Down	0.00032117	0.061612	4.1689e-06	2.36609e-05
GOBP_NEGATIVE_REGULATION_OF_INTRINSIC_APOPTOTIC_SIGNALING_PATHWAY_BY_P53_CLASS_MEDIATOR	20	Up	0.000335973	0.0633008	0.00136799	0.00366522
GOMF_C_ACETYLTRANSFERASE_ACTIVITY	8	Down	0.000345978	0.0640423	0.000357847	0.00112672
GOMF_FUCOSYLTRANSFERASE_ACTIVITY	9	Up	0.000361584	0.0657771	0.00221863	0.0056244
GOBP_KILLING_OF_CELLS_OF_ANOTHER_ORGANISM	39	Down	0.000382263	0.0665218	0.0022821	0.0057604
GOBP_NEGATIVE_REGULATION_OF_MEMBRANE_PERMEABILITY	21	Down	0.000383326	0.0665218	1.84147e-07	1.70283e-06
GOBP_MEMBRANE_RAFT_ORGANIZATION	21	Up	0.000395026	0.0665218	4.3536e-08	5.53939e-07
GOBP_POSITIVE_REGULATION_OF_SKELETAL_MUSCLE_ACETYLCHOLINE_GATED_CHANNEL_CLUSTERING	12	Up	0.000402275	0.0665218	0.0233791	0.0437829
GOBP_EXTRACELLULAR_MATRIX_CONSTITUENT_SECRETION	13	Up	0.00040307	0.0665218	8.25704e-06	4.25599e-05
GOBP_NEGATIVE_REGULATION_OF_T_CELL_RECEPTOR_SIGNALING_PATHWAY	17	Up	0.000403506	0.0665218	2.39121e-06	1.48672e-05
GOBP_NEGATIVE_REGULATION_OF_JUN_KINASE_ACTIVITY	11	Down	0.000436446	0.0693649	0.000455656	0.0013923
GOBP_POSITIVE_REGULATION_OF_MACROPHAGE_FUSION	1	Up	0.000442363	0.0693649	0.000442363	0.00135798
GOBP_REGULATION_OF_LENS_FIBER_CELL_DIFFERENTIATION	9	Down	0.00044444	0.0693649	0.000107498	0.000396022
GOBP_HEART_FIELD_SPECIFICATION	16	Up	0.000447049	0.0693649	1.46924e-13	3.29828e-11
GOMF_N_ACYLTRANSFERASE_ACTIVITY	79	Up	0.000469162	0.0703773	1.87877e-13	3.82281e-11
GOBP_REGULATION_OF_COLLATERAL_SPROUTING	21	Down	0.00047026	0.0703773	4.36563e-05	0.000180563
GOBP_PROLINE_BIOSYNTHETIC_PROCESS	5	Down	0.000473584	0.0703773	0.0116096	0.0236746
GOBP_REGULATION_OF_LIPID_CATABOLIC_PROCESS	48	Down	0.000500105	0.0720149	1.73263e-08	2.68443e-07
GOBP_ACUTE_INFLAMMATORY_RESPONSE_TO_ANTIGENIC_STIMULUS	17	Up	0.000502994	0.0720149	0.0238041	0.0444726
GOBP_NUCLEOBASE_CONTAINING_SMALL_MOLECULE_METABOLIC_PROCESS	576	Down	0.000505081	0.0720149	3.98994e-06	2.27679e-05
GOMF_INOSITOL_1_4_5_TRISPHOSPHATE_5_PHOSPHATASE_ACTIVITY	8	Up	0.000523176	0.0736005	0.0146898	0.0290955
GOMF_HMG_BOX_DOMAIN_BINDING	22	Down	0.000530827	0.0736942	1.54158e-08	2.44957e-07
GOBP_REGULATION_OF_HEART_MORPHOGENESIS	8	Up	0.000570996	0.0782412	1.06116e-07	1.09126e-06
GOMF_PHOSPHATIDYLINOSITOL_PHOSPHATE_5_PHOSPHATASE_ACTIVITY	11	Up	0.000601233	0.0813283	0.000330603	0.00105303
GOBP_ENDOTHELIAL_CELL_FATE_COMMITMENT	8	Up	0.000624307	0.0833805	1.88953e-07	1.7427e-06
GOCC_EXTRACELLULAR_ORGANELLE	91	Up	0.00064232	0.0839817	1.81395e-07	1.68477e-06
GOBP_NORADRENERGIC_NEURON_DIFFERENTIATION	10	Down	0.000652202	0.0839817	2.04954e-05	9.31699e-05
GOBP_ORGANOPHOSPHATE_BIOSYNTHETIC_PROCESS	494	Down	0.000652687	0.0839817	2.60851e-06	1.5955e-05
GOBP_PLASMA_MEMBRANE_RAFT_ASSEMBLY	7	Up	0.000662434	0.0842089	0.00177414	0.00461627
GOBP_REGULATION_OF_RECEPTOR_BINDING	19	Up	0.000676697	0.0848492	1.46141e-06	9.74672e-06
GOBP_MEMBRANE_PROTEIN_INTRACELLULAR_DOMAIN_PROTEOLYSIS	10	Up	0.000687934	0.0848492	1.06269e-05	5.27149e-05
GOMF_OXIDOREDUCTASE_ACTIVITY_ACTING_ON_NAD_P_H	55	Down	0.000694334	0.0848492	7.47289e-08	8.33472e-07
GOBP_REGULATION_OF_MITOCHONDRIAL_OUTER_MEMBRANE_PERMEABILIZATION_INVOLVED_IN_APOPTOTIC_SIGNALING_PATHWAY	19	Down	0.000699638	0.0848492	2.44308e-05	0.000108443
GOBP_DISRUPTION_OF_ANATOMICAL_STRUCTURE_IN_ANOTHER_ORGANISM	41	Down	0.000707837	0.084868	0.00200386	0.00514671
GOBP_RETROGRADE_VESICLE_MEDIATED_TRANSPORT_GOLGI_TO_ENDOPLASMIC_RETICULUM	45	Up	0.000724384	0.0854007	4.63309e-07	3.66995e-06
GOBP_RIBONUCLEOSIDE_CATABOLIC_PROCESS	12	Down	0.000737402	0.0854007	0.080397	0.129923
GOBP_ACTIN_FILAMENT_NETWORK_FORMATION	11	Up	0.00074283	0.0854007	2.30902e-05	0.000103187
GOBP_MYOBLAST_FATE_COMMITMENT	4	Up	0.000751298	0.0854007	0.0259364	0.0480687
GOCC_CYTOPLASMIC_DYNEIN_COMPLEX	24	Down	0.00076159	0.0854007	9.84082e-06	4.93961e-05
GOBP_ENERGY_COUPLED_PROTON_TRANSMEMBRANE_TRANSPORT_AGAINST_ELECTROCHEMICAL_GRADIENT	5	Down	0.000762272	0.0854007	0.0299486	0.0546786
GOBP_FOREBRAIN_NEURON_FATE_COMMITMENT	8	Down	0.000768938	0.0854007	0.000824365	0.00234318
GOBP_EMBRYO_IMPLANTATION	52	Up	0.000808398	0.088848	0.000300706	0.000969074
GOBP_ORGAN_OR_TISSUE_SPECIFIC_IMMUNE_RESPONSE	11	Down	0.000831248	0.0898638	4.58803e-09	9.20776e-08
GOBP_MAST_CELL_HOMEOSTASIS	6	Up	0.000834674	0.0898638	0.117961	0.180823
GOBP_RIBOSE_PHOSPHATE_BIOSYNTHETIC_PROCESS	200	Down	0.000856888	0.0906096	4.67772e-05	0.000191983
GOBP_REGULATION_OF_FATTY_ACID_OXIDATION	36	Down	0.000865462	0.0906096	2.27478e-08	3.30154e-07
GOBP_POSITIVE_REGULATION_OF_LIPID_CATABOLIC_PROCESS	20	Down	0.000867365	0.0906096	1.52839e-07	1.47674e-06
GOMF_ACTIVE_MONOATOMIC_ION_TRANSMEMBRANE_TRANSPORTER_ACTIVITY	184	Down	0.000883566	0.090639	1.5766e-08	2.49022e-07
GOMF_PEPTIDE_N_ACETYLTRANSFERASE_ACTIVITY	48	Up	0.000884828	0.090639	1.06695e-11	7.98395e-10
GOBP_NORADRENERGIC_NEURON_DEVELOPMENT	5	Down	0.000907324	0.0920498	0.0242748	0.0452514
GOBP_FATTY_ACID_CATABOLIC_PROCESS	92	Down	0.000937727	0.0942282	2.00078e-07	1.82142e-06
GOBP_CARDIAC_NEURAL_CREST_CELL_DIFFERENTIATION_INVOLVED_IN_HEART_DEVELOPMENT	18	Up	0.00100218	0.0970619	3.07321e-06	1.82268e-05
GOBP_RIBOSE_PHOSPHATE_METABOLIC_PROCESS	414	Down	0.00100452	0.0970619	9.99883e-06	5.00701e-05
GOBP_REGULATION_OF_ATP_BIOSYNTHETIC_PROCESS	19	Down	0.00101918	0.0970619	0.053608	0.0910526
GOBP_DORSAL_AORTA_MORPHOGENESIS	8	Up	0.00103221	0.0970619	1.66866e-06	1.09354e-05
GOBP_9_CIS_RETINOIC_ACID_METABOLIC_PROCESS	2	Down	0.00103833	0.0970619	0.31794	0.420216
GOBP_IMMUNE_RESPONSE_TO_TUMOR_CELL	16	Up	0.00104251	0.0970619	0.0102625	0.0212396
GOBP_ANTIGEN_RECEPTOR_MEDIATED_SIGNALING_PATHWAY	128	Up	0.00105068	0.0970619	5.84094e-07	4.48528e-06
GOCC_CALCIUM_AND_CALMODULIN_DEPENDENT_PROTEIN_KINASE_COMPLEX	5	Up	0.0010526	0.0970619	0.0284559	0.0522336
GOBP_REGULATION_OF_GASTRIC_ACID_SECRETION	4	Down	0.00105584	0.0970619	0.105913	0.16487
GOBP_T_CELL_ACTIVATION_VIA_T_CELL_RECEPTOR_CONTACT_WITH_ANTIGEN_BOUND_TO_MHC_MOLECULE_ON_ANTIGEN_PRESENTING_CELL	5	Up	0.00106331	0.0970619	0.024072	0.0449211
GOBP_CARDIAC_MUSCLE_CELL_CARDIAC_MUSCLE_CELL_ADHESION	7	Up	0.00107763	0.0970619	0.00228702	0.00577143
GOBP_RESPIRATORY_CHAIN_COMPLEX_IV_ASSEMBLY	27	Down	0.00108154	0.0970619	8.93715e-09	1.58215e-07
GOBP_ACTION_POTENTIAL_INITIATION	5	Down	0.00109034	0.0970619	0.140962	0.21007
GOBP_ALDITOL_BIOSYNTHETIC_PROCESS	4	Down	0.00110226	0.0970619	0.061307	0.102317
GOMF_INOSITOL_TRISPHOSPHATE_PHOSPHATASE_ACTIVITY	11	Up	0.00110392	0.0970619	0.002376	0.00597026
GOMF_WATER_TRANSMEMBRANE_TRANSPORTER_ACTIVITY	9	Up	0.00113536	0.097949	0.00694469	0.0152083
GOBP_2FE_2S_CLUSTER_ASSEMBLY	9	Down	0.00114062	0.097949	0.00048605	0.00147408
GOBP_RESPONSE_TO_SODIUM_PHOSPHATE	9	Down	0.00114959	0.097949	0.000213211	0.000718718
GOBP_GLYCOSYL_COMPOUND_CATABOLIC_PROCESS	24	Down	0.00116074	0.097949	0.090125	0.14336
GOBP_ENUCLEATE_ERYTHROCYTE_MATURATION	6	Up	0.00117441	0.097949	0.0176715	0.0341925
GOBP_REGULATION_OF_MITOCHONDRIAL_MEMBRANE_PERMEABILITY	55	Down	0.00117547	0.097949	3.51761e-08	4.67434e-07
GOBP_FRUCTOSE_METABOLIC_PROCESS	11	Down	0.0012198	0.097949	9.58275e-07	6.78574e-06
GOMF_PROTON_TRANSMEMBRANE_TRANSPORTER_ACTIVITY	114	Down	0.00122784	0.097949	8.75503e-07	6.25842e-06
GOBP_REGULATION_OF_SOMATOSTATIN_SECRETION	6	Down	0.00123339	0.097949	0.00174718	0.00455286
GOBP_SEQUESTERING_OF_IRON_ION	4	Down	0.00123994	0.097949	0.0863332	0.13812
GOBP_METANEPHRIC_NEPHRON_EPITHELIUM_DEVELOPMENT	17	Down	0.00124353	0.097949	1.39656e-08	2.24621e-07
GOMF_NAADP_SENSITIVE_CALCIUM_RELEASE_CHANNEL_ACTIVITY	4	Up	0.00124584	0.097949	0.0570651	0.0961966
GOMF_SIGNAL_RECOGNITION_PARTICLE_BINDING	6	Up	0.00126847	0.097949	0.00907024	0.0190714
GOBP_CELLULAR_RESPONSE_TO_PEPTIDE	6	Down	0.00127895	0.097949	0.171912	0.249258
GOBP_CEREBRAL_CORTEX_GABAERGIC_INTERNEURON_MIGRATION	5	Down	0.00129073	0.097949	0.0283512	0.0520595
GOBP_NEGATIVE_REGULATION_OF_HUMORAL_IMMUNE_RESPONSE	13	Up	0.00129274	0.097949	0.000116437	0.000425797
GOBP_CELLULAR_DEFENSE_RESPONSE	9	Up	0.00129661	0.097949	0.0413385	0.0724884
GOMF_ELECTRON_TRANSFER_ACTIVITY	47	Down	0.0013215	0.097949	9.68626e-08	1.022e-06
GOBP_REGULATION_OF_RHO_PROTEIN_SIGNAL_TRANSDUCTION	83	Up	0.00133381	0.097949	7.44623e-08	8.32259e-07
GOBP_POSITIVE_REGULATION_OF_MACROPHAGE_CYTOKINE_PRODUCTION	23	Up	0.00133646	0.097949	0.00562863	0.0126303
GOBP_MITOCHONDRIAL_ELECTRON_TRANSPORT_NADH_TO_UBIQUINONE	29	Down	0.00135308	0.097949	5.92444e-06	3.19411e-05
GOCC_CONNEXIN_COMPLEX	10	Up	0.00135386	0.097949	5.42431e-06	2.95925e-05
GOBP_POSITIVE_REGULATION_OF_CELLULAR_SENESCENCE	13	Up	0.00135602	0.097949	6.08965e-05	0.000242004
GOMF_VASCULAR_ENDOTHELIAL_GROWTH_FACTOR_RECEPTOR_BINDING	16	Up	0.00136472	0.097949	7.20864e-05	0.000280451
GOBP_ANTIMICROBIAL_HUMORAL_IMMUNE_RESPONSE_MEDIATED_BY_ANTIMICROBIAL_PEPTIDE	34	Down	0.00136886	0.097949	6.11875e-06	3.28879e-05
GOCC_CASPASE_COMPLEX	8	Up	0.00138648	0.097949	0.0598586	0.100281
GOMF_PEPTIDE_LYSINE_N_ACETYLTRANSFERASE_ACTIVITY	44	Up	0.00139594	0.097949	1.26086e-11	8.95976e-10
GOBP_POSITIVE_REGULATION_OF_RECEPTOR_RECYCLING	17	Up	0.00139907	0.097949	0.000153979	0.000542267
GOBP_PROTON_TRANSMEMBRANE_TRANSPORT	83	Down	0.00140119	0.097949	5.76779e-06	3.12082e-05
GOBP_POSITIVE_REGULATION_OF_NOREPINEPHRINE_SECRETION	5	Down	0.00140614	0.097949	0.769666	0.862991
GOMF_DIHYDROPYRIMIDINASE_ACTIVITY	5	Down	0.00141101	0.097949	0.0348877	0.0623898
GOBP_ENDOCARDIUM_DEVELOPMENT	13	Up	0.00141511	0.097949	9.11886e-09	1.60623e-07
GOCC_NUCLEOTIDE_ACTIVATED_PROTEIN_KINASE_COMPLEX	11	Up	0.00142036	0.097949	0.0541876	0.0919333
GOBP_POSITIVE_REGULATION_OF_VIRAL_PROCESS	54	Up	0.00143734	0.098122	9.70386e-06	4.88247e-05
GOBP_MONOCARBOXYLIC_ACID_CATABOLIC_PROCESS	114	Down	0.00144147	0.098122	8.69992e-07	6.22746e-06
GOBP_ORGAN_INDUCTION	24	Up	0.00149941	0.101078	6.41545e-11	3.33445e-09
GOBP_GERM_CELL_MIGRATION	8	Up	0.00150405	0.101078	0.00970791	0.0202307
GOBP_SOMATOSTATIN_SECRETION	8	Down	0.00153119	0.10225	9.59939e-05	0.000359415
GOCC_PINOSOME	8	Up	0.00158034	0.10428	0.000501092	0.00151361
GOBP_SPHINGOID_METABOLIC_PROCESS	20	Up	0.0015851	0.10428	0.142218	0.211702
GOBP_NUCLEOSIDE_PHOSPHATE_BIOSYNTHETIC_PROCESS	243	Down	0.00159551	0.10428	2.72026e-05	0.000119093
GOMF_C3HC4_TYPE_RING_FINGER_DOMAIN_BINDING	6	Down	0.00160112	0.10428	0.0130806	0.0263384
GOBP_CELL_DIFFERENTIATION_INVOLVED_IN_EMBRYONIC_PLACENTA_DEVELOPMENT	25	Up	0.00162992	0.104552	5.51483e-08	6.62722e-07
GOBP_LIMB_JOINT_MORPHOGENESIS	7	Up	0.00163099	0.104552	0.00614884	0.0136524
GOMF_ESTRADIOL_17_BETA_DEHYDROGENASE_NAD_P_ACTIVITY	10	Down	0.00163501	0.104552	7.89794e-05	0.000303339
GOMF_HISTONE_H3_ACETYLTRANSFERASE_ACTIVITY	15	Up	0.00165511	0.105199	6.73505e-11	3.47112e-09
GOMF_MONOAMINE_TRANSMEMBRANE_TRANSPORTER_ACTIVITY	8	Down	0.00168466	0.106283	0.0986367	0.155053
GOBP_PEPTIDE_ANTIGEN_ASSEMBLY_WITH_MHC_CLASS_I_PROTEIN_COMPLEX	5	Up	0.00169231	0.106283	0.117563	0.180423
GOMF_HYDROLASE_ACTIVITY_ACTING_ON_CARBON_NITROGEN_BUT_NOT_PEPTIDE_BONDS_IN_CYCLIC_AMIDES	12	Down	0.00170571	0.106491	0.00031238	0.0010018
GOBP_LIPID_OXIDATION	101	Down	0.0017448	0.107703	1.8204e-08	2.80395e-07
GOBP_REGULATION_OF_T_CELL_PROLIFERATION	128	Up	0.00174555	0.107703	1.41093e-07	1.38095e-06
GOMF_3_KETO_STEROL_REDUCTASE_ACTIVITY	4	Down	0.0017796	0.109166	0.114699	0.176566
GOBP_IMMUNOLOGICAL_SYNAPSE_FORMATION	11	Up	0.00179767	0.109525	0.0142011	0.0282709
GOMF_OXIDOREDUCTASE_ACTIVITY_ACTING_ON_THE_ALDEHYDE_OR_OXO_GROUP_OF_DONORS	48	Down	0.00181678	0.109525	8.13843e-12	6.45628e-10
GOBP_POSITIVE_REGULATION_OF_INFLAMMASOME_MEDIATED_SIGNALING_PATHWAY	18	Up	0.00182554	0.109525	2.55342e-05	0.000112819
GOCC_CELL_TRAILING_EDGE	10	Up	0.0018327	0.109525	0.00066758	0.00194468
GOMF_TESTOSTERONE_DEHYDROGENASE_NAD_P_ACTIVITY	2	Down	0.00183735	0.109525	0.590694	0.700271
GOBP_MITOCHONDRIAL_OUTER_MEMBRANE_PERMEABILIZATION_INVOLVED_IN_PROGRAMMED_CELL_DEATH	32	Down	0.00185922	0.109862	2.07902e-05	9.42662e-05
GOMF_C_ACYLTRANSFERASE_ACTIVITY	16	Down	0.00186383	0.109862	5.0655e-06	2.79092e-05
GOBP_DENDRITIC_CELL_DIFFERENTIATION	30	Up	0.00188484	0.110483	1.08512e-10	5.10252e-09
GOMF_TPR_DOMAIN_BINDING	7	Up	0.00190006	0.11076	0.410973	0.520962
GOBP_INFLAMMASOME_MEDIATED_SIGNALING_PATHWAY	35	Up	0.00193425	0.111563	2.65727e-05	0.000116723
GOBP_TROPHOBLAST_CELL_MIGRATION	14	Up	0.00193499	0.111563	0.0026796	0.00662894
GOBP_CELLULAR_RESPONSE_TO_ACIDIC_PH	8	Down	0.00197796	0.112629	0.103245	0.161408
GOBP_PANCREATIC_JUICE_SECRETION	11	Down	0.00201906	0.112629	1.22693e-05	5.96561e-05
GOBP_SMOOTH_MUSCLE_CELL_MATRIX_ADHESION	7	Down	0.00202105	0.112629	0.0453238	0.0786274
GOCC_IMMUNOLOGICAL_SYNAPSE	31	Up	0.00202436	0.112629	0.000534834	0.00160222
GOBP_NEGATIVE_REGULATION_OF_PROTEOLYSIS	210	Up	0.00203798	0.112629	6.40206e-05	0.000253084
GOBP_REGULATION_OF_CGMP_MEDIATED_SIGNALING	12	Down	0.00204712	0.112629	0.011838	0.0240892
GOBP_POSITIVE_REGULATION_OF_PROTEIN_SUMOYLATION	15	Up	0.00205661	0.112629	1.58608e-05	7.43766e-05
GOBP_PROTEIN_O_LINKED_MANNOSYLATION	16	Down	0.00205894	0.112629	0.0132145	0.0265725
GOMF_GAP_JUNCTION_CHANNEL_ACTIVITY	12	Up	0.00209894	0.112629	2.40508e-06	1.49183e-05
GOBP_CARDIAC_EPITHELIAL_TO_MESENCHYMAL_TRANSITION	36	Up	0.00210215	0.112629	5.28527e-11	2.87448e-09
GOBP_VENTRAL_SPINAL_CORD_INTERNEURON_DIFFERENTIATION	14	Down	0.00211089	0.112629	0.00190808	0.00492953
GOBP_SPHINGOMYELIN_BIOSYNTHETIC_PROCESS	11	Up	0.00211882	0.112629	0.00284689	0.00698711
GOMF_ORGANIC_ACID_BINDING	147	Down	0.00212041	0.112629	0.000140956	0.000503633
GOBP_REGULATION_OF_CHOLESTEROL_IMPORT	6	Down	0.00212496	0.112629	0.155628	0.229014
GOBP_DISTAL_CONVOLUTED_TUBULE_DEVELOPMENT	4	Down	0.00212603	0.112629	0.0109263	0.0224418
GOMF_ACTIVIN_RECEPTOR_ACTIVITY_TYPE_I	4	Up	0.00212918	0.112629	0.728704	0.826549
GOBP_PURINE_RIBONUCLEOSIDE_CATABOLIC_PROCESS	6	Down	0.00213494	0.112629	0.440336	0.551387
GOBP_NEGATIVE_REGULATION_OF_MITOCHONDRIAL_OUTER_MEMBRANE_PERMEABILIZATION_INVOLVED_IN_APOPTOTIC_SIGNALING_PATHWAY	11	Down	0.00214916	0.112815	0.000384565	0.00119975
GOCC_DYSTROPHIN_ASSOCIATED_GLYCOPROTEIN_COMPLEX	17	Up	0.00216704	0.11319	1.88482e-08	2.88213e-07
GOBP_RESPONSE_TO_IRON_ION	16	Up	0.00219951	0.113862	8.7094e-06	4.45217e-05
GOMF_PHOSPHATIDYLINOSITOL_3_KINASE_REGULATOR_ACTIVITY	13	Down	0.00220149	0.113862	3.56448e-07	2.94971e-06
GOBP_ATP_METABOLIC_PROCESS	216	Down	0.00221966	0.113954	2.82726e-05	0.000123317
GOBP_POSITIVE_REGULATION_OF_STEROL_TRANSPORT	28	Down	0.0022329	0.113954	3.86187e-05	0.000161501
GOBP_GLYCOPHAGY	12	Down	0.00223565	0.113954	3.64305e-10	1.22413e-08
GOBP_REGULATION_OF_RECEPTOR_CATABOLIC_PROCESS	12	Up	0.00226181	0.114733	7.55253e-05	0.000292643
GOMF_DIPEPTIDYL_PEPTIDASE_ACTIVITY	9	Up	0.00227596	0.114898	0.0742818	0.121061
GOBP_COMMITMENT_OF_NEURONAL_CELL_TO_SPECIFIC_NEURON_TYPE_IN_FOREBRAIN	5	Down	0.00229318	0.115066	0.0502608	0.0861578
GOBP_RECEPTOR_CATABOLIC_PROCESS	28	Up	0.0023011	0.115066	4.38881e-05	0.00018138
GOBP_POSITIVE_REGULATION_OF_MITOCHONDRIAL_OUTER_MEMBRANE_PERMEABILIZATION_INVOLVED_IN_APOPTOTIC_SIGNALING_PATHWAY	9	Down	0.00231708	0.115318	8.96528e-05	0.000338193
GOCC_U5_SNRNP	15	Down	0.00241358	0.119352	0.00394643	0.00926541
GOBP_CARBOHYDRATE_DERIVATIVE_BIOSYNTHETIC_PROCESS	570	Down	0.00242075	0.119352	2.21915e-07	1.98426e-06
GOMF_AMINOPHOSPHOLIPID_FLIPPASE_ACTIVITY	7	Up	0.00245188	0.120325	0.000471964	0.00143756
GOBP_ASPARAGINE_METABOLIC_PROCESS	5	Up	0.00249856	0.122048	0.322828	0.425291
GOBP_POSITIVE_REGULATION_OF_TOLL_LIKE_RECEPTOR_2_SIGNALING_PATHWAY	6	Up	0.0025288	0.122956	0.180595	0.259882
GOBP_POSITIVE_REGULATION_OF_SKELETAL_MUSCLE_FIBER_DEVELOPMENT	7	Down	0.00255166	0.12307	0.0438886	0.0763888
GOBP_CELLULAR_RESPONSE_TO_IRON_ION	9	Up	0.00255448	0.12307	0.000365766	0.00114686
GOBP_NEGATIVE_REGULATION_OF_LIPOPOLYSACCHARIDE_MEDIATED_SIGNALING_PATHWAY	5	Down	0.00257182	0.123342	0.114065	0.175737
GOBP_POSITIVE_REGULATION_OF_TRANSFORMING_GROWTH_FACTOR_BETA1_PRODUCTION	3	Up	0.00259624	0.123715	0.130855	0.197434
GOCC_TRANSLOCON_COMPLEX	6	Down	0.00260456	0.123715	0.0144379	0.0286667
GOBP_NEGATIVE_REGULATION_OF_T_CELL_PROLIFERATION	53	Up	0.00262242	0.123715	8.74023e-05	0.000330768
GOBP_REGULATION_OF_CELLULAR_AMINO_ACID_METABOLIC_PROCESS	11	Down	0.00263307	0.123715	0.00155184	0.0040985
GOBP_EYELID_DEVELOPMENT_IN_CAMERA_TYPE_EYE	15	Down	0.00265599	0.123715	9.99022e-07	7.02712e-06
GOCC_NUCLEAR_LAMINA	15	Down	0.00266948	0.123715	0.0129026	0.0260297
GOBP_POSITIVE_REGULATION_OF_NF_KAPPAB_TRANSCRIPTION_FACTOR_ACTIVITY	103	Up	0.00267703	0.123715	7.43617e-06	3.89375e-05
GOBP_POSITIVE_REGULATION_OF_PROTEIN_KINASE_A_SIGNALING	11	Down	0.00269703	0.123715	8.61918e-05	0.000326773
GOBP_REGULATION_OF_ACUTE_INFLAMMATORY_RESPONSE_TO_ANTIGENIC_STIMULUS	11	Up	0.00269769	0.123715	0.00885561	0.0186946
GOBP_NEURAL_NUCLEUS_DEVELOPMENT	25	Down	0.00270247	0.123715	4.7299e-07	3.73822e-06
GOCC_DENDRITIC_BRANCH	5	Down	0.00271389	0.123715	0.00428083	0.00996626
GOBP_REGULATION_OF_LIGASE_ACTIVITY	7	Down	0.00272029	0.123715	0.116602	0.179183
GOBP_NOTOCHORD_FORMATION	5	Up	0.00273404	0.123806	0.0732867	0.119624
GOBP_REGULATION_BY_VIRUS_OF_VIRAL_PROTEIN_LEVELS_IN_HOST_CELL	10	Down	0.00274621	0.123826	1.78275e-05	8.24629e-05
GOBP_REGULATION_OF_INFLAMMASOME_MEDIATED_SIGNALING_PATHWAY	33	Up	0.00277076	0.124401	1.04313e-05	5.18666e-05
GOBP_REGULATION_OF_ANIMAL_ORGAN_FORMATION	30	Up	0.00280484	0.12538	4.94365e-12	4.31078e-10
GOCC_MIGRASOME	7	Down	0.00281634	0.12538	0.641033	0.7484
GOMF_PHOSPHOTRANSFERASE_ACTIVITY_NITROGENOUS_GROUP_AS_ACCEPTOR	4	Down	0.00283374	0.125625	0.140991	0.210083
GOBP_ANTERIOR_POSTERIOR_AXON_GUIDANCE	5	Down	0.00285769	0.125913	0.0184319	0.0354817
GOBP_MITOCHONDRIAL_MEMBRANE_ORGANIZATION	105	Down	0.0028641	0.125913	3.25122e-08	4.38402e-07
GOCC_IRON_SULFUR_CLUSTER_ASSEMBLY_COMPLEX	11	Down	0.00287622	0.125921	3.06253e-05	0.000132105
GOMF_RETINAL_DEHYDROGENASE_ACTIVITY	10	Down	0.00290305	0.12657	3.72279e-08	4.90989e-07
GOMF_VITAMIN_TRANSMEMBRANE_TRANSPORTER_ACTIVITY	24	Up	0.00294377	0.127818	7.05058e-08	8.03355e-07
GOBP_GABAERGIC_NEURON_DIFFERENTIATION	22	Down	0.00300092	0.127981	5.12633e-07	4.00059e-06
GOBP_CYTIDINE_METABOLIC_PROCESS	4	Down	0.00303424	0.127981	0.947916	1
GOBP_NEGATIVE_REGULATION_OF_MAST_CELL_ACTIVATION_INVOLVED_IN_IMMUNE_RESPONSE	4	Up	0.00304213	0.127981	0.505202	0.615945
GOBP_NORRIN_SIGNALING_PATHWAY	5	Up	0.00304315	0.127981	0.0688481	0.113308
GOBP_POSITIVE_REGULATION_OF_PATTERN_RECOGNITION_RECEPTOR_SIGNALING_PATHWAY	54	Up	0.00304714	0.127981	0.000109143	0.000401798
GOCC_U7_SNRNP	7	Down	0.00304765	0.127981	0.0177018	0.0342323
GOBP_WOUND_HEALING_INVOLVED_IN_INFLAMMATORY_RESPONSE	7	Up	0.0030641	0.127981	0.0136184	0.0272809
GOBP_RETINAL_CELL_PROGRAMMED_CELL_DEATH	8	Down	0.00306567	0.127981	0.00760544	0.0163933
GOBP_NEGATIVE_REGULATION_OF_ACTIN_NUCLEATION	8	Down	0.00306857	0.127981	0.000210914	0.000712162
GOCC_PODOSOME	29	Up	0.00306883	0.127981	0.002985	0.00728708
GOBP_POLYKETIDE_METABOLIC_PROCESS	6	Down	0.00313115	0.129694	0.0302532	0.0551304
GOBP_MESANGIAL_CELL_DEVELOPMENT	5	Down	0.00314211	0.129694	0.00723866	0.015728
GOBP_NEGATIVE_REGULATION_OF_INTERLEUKIN_2_PRODUCTION	18	Up	0.00315083	0.129694	0.000504482	0.00152254
GOBP_CEREBRAL_CORTEX_GABAERGIC_INTERNEURON_DEVELOPMENT	7	Down	0.00317079	0.129694	0.00300113	0.00731798
GOBP_LABYRINTHINE_LAYER_DEVELOPMENT	56	Up	0.00318257	0.129694	2.58054e-10	9.58708e-09
GOBP_NEGATIVE_REGULATION_OF_PROTEIN_LOCALIZATION_TO_CELL_SURFACE	12	Down	0.00319266	0.129694	0.00408159	0.00955298
GOBP_ENDOCARDIUM_MORPHOGENESIS	7	Up	0.00321062	0.129694	1.09996e-05	5.43848e-05
GOMF_PHOSPHOLIPASE_ACTIVATOR_ACTIVITY	14	Up	0.00323239	0.129694	3.05443e-06	1.81358e-05
GOBP_REGULATION_OF_CEREBELLAR_GRANULE_CELL_PRECURSOR_PROLIFERATION	7	Down	0.003235	0.129694	0.00423025	0.00986154
GOCC_PROXIMAL_NEURON_PROJECTION	4	Down	0.00324449	0.129694	0.0134119	0.0269284
GOBP_CHIASMA_ASSEMBLY	6	Down	0.00325487	0.129694	0.0105593	0.0218016
GOBP_HEART_FORMATION	33	Up	0.00325741	0.129694	3.84204e-16	4.50415e-13
GOBP_RESPONSE_TO_TUMOR_CELL	28	Up	0.00332609	0.131558	7.65235e-06	3.98323e-05
GOMF_ALPHA_CATENIN_BINDING	11	Up	0.00332917	0.131558	0.00490245	0.0111985
GOBP_INFLAMMATORY_RESPONSE_TO_ANTIGENIC_STIMULUS	41	Up	0.00334189	0.131568	4.0247e-11	2.31103e-09
GOBP_POSITIVE_REGULATION_OF_NUCLEOTIDE_BIOSYNTHETIC_PROCESS	18	Down	0.0033793	0.132546	0.0859353	0.137588
GOMF_COPPER_ION_BINDING	48	Down	0.0033928	0.132583	6.21323e-08	7.3002e-07
GOMF_5S_RRNA_BINDING	14	Down	0.00346068	0.134134	0.000303388	0.000976526
GOBP_CARDIAC_NEURAL_CREST_CELL_DEVELOPMENT_INVOLVED_IN_OUTFLOW_TRACT_MORPHOGENESIS	15	Up	0.00350983	0.134134	1.93947e-06	1.24386e-05
GOBP_RESPONSE_TO_PLATELET_DERIVED_GROWTH_FACTOR	21	Up	0.00352049	0.134134	2.90025e-05	0.000125877
GOBP_INTESTINAL_ABSORPTION	27	Up	0.00353565	0.134134	1.8679e-08	2.86456e-07
GOBP_REGULATION_OF_PROTEIN_KINASE_A_SIGNALING	19	Down	0.00355485	0.134134	2.14357e-05	9.65291e-05
GOBP_MYELOID_CELL_ACTIVATION_INVOLVED_IN_IMMUNE_RESPONSE	73	Up	0.00357373	0.134134	4.42717e-05	0.000182751
GOMF_EXTRACELLULAR_MATRIX_STRUCTURAL_CONSTITUENT_CONFERRING_COMPRESSION_RESISTANCE	9	Up	0.00357824	0.134134	1.57088e-05	7.38177e-05
GOBP_PROTEIN_LOCALIZATION_TO_BICELLULAR_TIGHT_JUNCTION	6	Up	0.00357909	0.134134	0.00446775	0.0103285
GOBP_POSITIVE_REGULATION_OF_EPITHELIAL_TO_MESENCHYMAL_TRANSITION	50	Up	0.00358531	0.134134	2.81467e-07	2.42034e-06
GOBP_REGULATION_OF_ANTIBACTERIAL_PEPTIDE_PRODUCTION	3	Up	0.00360091	0.134134	0.633825	0.74146
GOBP_REGULATION_OF_ANTIMICROBIAL_PEPTIDE_PRODUCTION	3	Up	0.00360091	0.134134	0.633825	0.74146
GOBP_REGULATION_OF_CYTOPLASMIC_PATTERN_RECOGNITION_RECEPTOR_SIGNALING_PATHWAY	90	Up	0.00361433	0.134134	1.00152e-07	1.04624e-06
GOBP_INTERMEDIATE_FILAMENT_BUNDLE_ASSEMBLY	7	Down	0.00363351	0.134134	0.00518284	0.0117651
GOCC_DENSE_BODY	4	Down	0.003634	0.134134	0.161062	0.235892
GOMF_CYTOCHROME_C_OXIDASE_ACTIVITY	7	Down	0.00363423	0.134134	0.000154367	0.000543451
GOBP_DENTINOGENESIS	4	Down	0.00363786	0.134134	0.219671	0.306905
GOMF_11_CIS_RETINAL_BINDING	4	Up	0.00366033	0.134134	0.065377	0.108305
GOCC_EXOCYST	18	Up	0.00366131	0.134134	0.00133961	0.0036005
GOBP_RHO_PROTEIN_SIGNAL_TRANSDUCTION	134	Up	0.00373575	0.135925	6.6645e-09	1.25251e-07
GOBP_ATP_BIOSYNTHETIC_PROCESS	93	Down	0.00373596	0.135925	0.000285118	0.000922785
GOCC_HFE_TRANSFERRIN_RECEPTOR_COMPLEX	6	Up	0.00380427	0.13714	0.0099942	0.020759
GOBP_HAIR_FOLLICLE_MATURATION	24	Up	0.00380798	0.13714	8.14098e-15	5.72636e-12
GOMF_DOPAMINE_NEUROTRANSMITTER_RECEPTOR_ACTIVITY	2	Down	0.00383001	0.13714	1	1
GOBP_MYELOID_DENDRITIC_CELL_ACTIVATION	23	Up	0.00383246	0.13714	2.18821e-09	5.14205e-08
GOBP_FOLIC_ACID_TRANSPORT	8	Up	0.00383436	0.13714	0.00338102	0.0081057
GOCC_COMPACT_MYELIN	18	Up	0.00385045	0.13725	1.31103e-10	5.84865e-09
GOBP_ORGANOPHOSPHATE_METABOLIC_PROCESS	875	Down	0.00386527	0.137315	5.76297e-07	4.43833e-06
GOBP_NEGATIVE_REGULATION_OF_SMOOTHENED_SIGNALING_PATHWAY	38	Down	0.00388703	0.137624	0.00203299	0.00521139
GOBP_ATRIOVENTRICULAR_CANAL_DEVELOPMENT	12	Up	0.00394216	0.138292	2.80275e-09	6.22565e-08
GOBP_PROTEIN_LOCALIZATION_TO_CELL_CELL_JUNCTION	24	Up	0.00394618	0.138292	4.60002e-05	0.000189441
GOBP_DESMOSOME_ORGANIZATION	10	Up	0.00398367	0.138292	8.23642e-07	5.96448e-06
GOBP_INTEGRIN_MEDIATED_SIGNALING_PATHWAY	92	Up	0.00400739	0.138292	1.25181e-08	2.07072e-07
GOBP_POSITIVE_REGULATION_OF_CELL_CELL_ADHESION_MEDIATED_BY_INTEGRIN	5	Up	0.00401922	0.138292	0.01645	0.0321414
GOBP_NEGATIVE_REGULATION_OF_MESENCHYMAL_CELL_APOPTOTIC_PROCESS	10	Down	0.00402067	0.138292	3.39275e-06	1.97446e-05
GOBP_POSITIVE_REGULATION_OF_DNA_TEMPLATED_TRANSCRIPTION_INITIATION	73	Down	0.00403379	0.138292	2.2958e-07	2.04759e-06
GOMF_ACYLTRANSFERASE_ACTIVITY_TRANSFERRING_GROUPS_OTHER_THAN_AMINO_ACYL_GROUPS	192	Up	0.00403767	0.138292	1.80506e-13	3.82281e-11
GOBP_POSITIVE_REGULATION_OF_L_GLUTAMATE_IMPORT_ACROSS_PLASMA_MEMBRANE	4	Up	0.00406134	0.138292	0.116875	0.179524
GOBP_GLUTAMINE_FAMILY_AMINO_ACID_BIOSYNTHETIC_PROCESS	12	Down	0.004071	0.138292	4.72007e-05	0.000193411
GOBP_MITOCHONDRIAL_OUTER_MEMBRANE_PERMEABILIZATION	27	Down	0.00408117	0.138292	1.88162e-05	8.65431e-05
GOBP_TRANSFORMING_GROWTH_FACTOR_BETA_PRODUCTION	30	Up	0.00408327	0.138292	3.04864e-13	5.02598e-11
GOBP_REGULATION_OF_SKELETAL_MUSCLE_ACETYLCHOLINE_GATED_CHANNEL_CLUSTERING	15	Up	0.00408602	0.138292	0.0343805	0.0615767
GOBP_REGULATION_OF_HUMORAL_IMMUNE_RESPONSE	27	Up	0.0040894	0.138292	5.91291e-05	0.000236047
GOBP_REGULATION_OF_MITOCHONDRIAL_MEMBRANE_PERMEABILITY_INVOLVED_IN_APOPTOTIC_PROCESS	37	Down	0.0041537	0.13983	5.9182e-05	0.000236168
GOBP_RADIAL_GLIA_GUIDED_MIGRATION_OF_PURKINJE_CELL	7	Up	0.0041678	0.13983	0.00439661	0.0101908
GOBP_NEGATIVE_REGULATION_OF_LEUKOCYTE_ADHESION_TO_VASCULAR_ENDOTHELIAL_CELL	5	Down	0.00417461	0.13983	0.284884	0.383688
GOBP_MYOBLAST_FUSION_INVOLVED_IN_SKELETAL_MUSCLE_REGENERATION	4	Up	0.00424355	0.141083	0.637576	0.745216
GOBP_NEGATIVE_REGULATION_OF_LIPID_CATABOLIC_PROCESS	21	Down	0.00427839	0.141083	0.00179851	0.00467047
GOBP_POSITIVE_REGULATION_OF_RECEPTOR_BINDING	7	Up	0.00428472	0.141083	0.0115761	0.0236109
GOBP_PURINE_NUCLEOSIDE_CATABOLIC_PROCESS	7	Down	0.00428531	0.141083	0.418865	0.529021
GOBP_POSITIVE_REGULATION_OF_NUCLEOTIDE_BINDING_DOMAIN_LEUCINE_RICH_REPEAT_CONTAINING_RECEPTOR_SIGNALING_PATHWAY	5	Up	0.00429226	0.141083	0.342953	0.447944
GOBP_POSITIVE_REGULATION_OF_NUCLEOTIDE_BINDING_OLIGOMERIZATION_DOMAIN_CONTAINING_2_SIGNALING_PATHWAY	5	Up	0.00429226	0.141083	0.342953	0.447944
GOBP_CYTOCHROME_COMPLEX_ASSEMBLY	36	Down	0.00433027	0.141389	1.00018e-07	1.04588e-06
GOBP_CELLULAR_RESPONSE_TO_HYDROPEROXIDE	9	Up	0.00438883	0.141389	0.0122849	0.0248929
GOBP_SKIN_MORPHOGENESIS	13	Up	0.00439113	0.141389	1.9932e-08	3.00476e-07
GOBP_DORSAL_AORTA_DEVELOPMENT	10	Up	0.0043937	0.141389	3.04339e-08	4.14465e-07
GOBP_NEURON_FATE_SPECIFICATION	40	Down	0.00439445	0.141389	1.73031e-06	1.12584e-05
GOBP_POSITIVE_REGULATION_OF_ENDOTHELIAL_CELL_DEVELOPMENT	7	Up	0.00441386	0.141389	0.000172966	0.000598152
GOBP_REGULATION_OF_MEMBRANE_PERMEABILITY	66	Down	0.0044217	0.141389	2.4973e-08	3.53204e-07
GOBP_NADH_DEHYDROGENASE_COMPLEX_ASSEMBLY	61	Down	0.00442739	0.141389	0.000170448	0.000591383
GOMF_NEUREXIN_FAMILY_PROTEIN_BINDING	12	Down	0.00444529	0.141389	0.0217836	0.0411381
GOCC_AGGRESOME	31	Up	0.00444844	0.141389	1.24174e-07	1.23717e-06
GOBP_POSITIVE_REGULATION_OF_RHO_PROTEIN_SIGNAL_TRANSDUCTION	35	Up	0.00445036	0.141389	6.67898e-07	5.01208e-06
GOBP_IMMUNE_RESPONSE_REGULATING_CELL_SURFACE_RECEPTOR_SIGNALING_PATHWAY	196	Up	0.00446238	0.141389	7.29811e-08	8.25967e-07
GOBP_PROTON_MOTIVE_FORCE_DRIVEN_ATP_SYNTHESIS	69	Down	0.00448554	0.141646	0.000498363	0.00150666
GOMF_CALMODULIN_DEPENDENT_PROTEIN_KINASE_ACTIVITY	24	Up	0.00451226	0.141646	0.00261308	0.00648262
GOBP_ANIMAL_ORGAN_REGENERATION	24	Down	0.00451762	0.141646	0.0100667	0.0208794
GOBP_PEPTIDYL_L_CYSTEINE_S_PALMITOYLATION	19	Up	0.00453785	0.141646	0.00043303	0.00133437
GOCC_NADH_DEHYDROGENASE_COMPLEX	50	Down	0.00455096	0.141646	0.000203423	0.000689691
GOCC_INTERCHROMATIN_GRANULE	5	Up	0.00455103	0.141646	0.318365	0.420645
GOBP_PROTEIN_LOCALIZATION_TO_PHAGOPHORE_ASSEMBLY_SITE	16	Down	0.00456762	0.141744	2.59715e-10	9.59373e-09
GOBP_PLASMA_MEMBRANE_RAFT_ORGANIZATION	10	Up	0.00459999	0.14233	1.86747e-05	8.5967e-05
GOBP_NUCLEOSIDE_TRIPHOSPHATE_METABOLIC_PROCESS	262	Down	0.00463352	0.142948	3.10244e-05	0.000133499
GOBP_RNA_IMPORT_INTO_MITOCHONDRION	4	Down	0.00469117	0.144305	0.999981	1
GOBP_SKELETAL_MUSCLE_SATELLITE_CELL_MAINTENANCE_INVOLVED_IN_SKELETAL_MUSCLE_REGENERATION	5	Down	0.00473934	0.144692	0.0753639	0.122673
GOBP_TRANSFORMING_GROWTH_FACTOR_BETA2_PRODUCTION	8	Up	0.00474322	0.144692	0.0072014	0.0156599
GOBP_SPECIFICATION_OF_ANIMAL_ORGAN_IDENTITY	38	Up	0.00474491	0.144692	2.55007e-13	4.56031e-11
GOMF_ALL_TRANS_RETINOL_DEHYDROGENASE_NADPPLUS_ACTIVITY	11	Down	0.004796	0.144939	0.00131601	0.00354396
GOCC_INTERPHASE_MICROTUBULE_ORGANIZING_CENTER	4	Down	0.00481361	0.144939	0.194343	0.276722
GOBP_TONGUE_MORPHOGENESIS	12	Down	0.00481468	0.144939	2.4274e-06	1.50302e-05
GOMF_LIPASE_ACTIVATOR_ACTIVITY	15	Up	0.00482568	0.144939	3.21112e-06	1.8812e-05
GOBP_SEQUESTERING_OF_METAL_ION	8	Down	0.00485074	0.144939	0.00210761	0.00538305
GOMF_PALMITOYL_COA_OXIDASE_ACTIVITY	4	Down	0.00485278	0.144939	0.195179	0.277688
GOBP_MRNA_METHYLGUANOSINE_CAP_DECAPPING	15	Up	0.00486156	0.144939	0.00715105	0.0155729
GOBP_TONGUE_DEVELOPMENT	24	Down	0.00486289	0.144939	2.04921e-06	1.30135e-05
GOBP_REGULATION_OF_DETERMINATION_OF_DORSAL_IDENTITY	6	Up	0.00490258	0.145395	0.110044	0.170396
GOBP_VITAMIN_CATABOLIC_PROCESS	10	Down	0.00490575	0.145395	5.66746e-06	3.076e-05
GOBP_POSITIVE_REGULATION_OF_SKELETAL_MUSCLE_CELL_DIFFERENTIATION	6	Down	0.0049353	0.14559	0.00549874	0.0123836
GOBP_CARBOHYDRATE_DERIVATIVE_METABOLIC_PROCESS	925	Down	0.00493992	0.14559	7.2786e-08	8.24882e-07
GOBP_T_CELL_RECEPTOR_SIGNALING_PATHWAY	97	Up	0.00496875	0.145825	6.54249e-07	4.92366e-06
GOBP_NEGATIVE_REGULATION_OF_COMPLEMENT_ACTIVATION	11	Up	0.00498525	0.145825	5.45168e-05	0.000219461
GOBP_POSITIVE_REGULATION_OF_SNRNA_TRANSCRIPTION_BY_RNA_POLYMERASE_II	3	Up	0.00501349	0.145825	0.357072	0.464259
GOBP_PEPTIDYL_LYSINE_DEACETYLATION	6	Up	0.00502924	0.145825	0.00701362	0.0153369
GOBP_FAT_SOLUBLE_VITAMIN_CATABOLIC_PROCESS	5	Down	0.00504284	0.145825	0.0909637	0.144433
GOBP_POSITIVE_REGULATION_OF_RESPONSE_TO_CYTOKINE_STIMULUS	48	Up	0.00504364	0.145825	0.000164259	0.000572359
GOMF_PROTEIN_RNA_ADAPTOR_ACTIVITY	22	Up	0.00505025	0.145825	0.0295341	0.0540622
GOBP_MITOCHONDRIAL_PROTEIN_CATABOLIC_PROCESS	5	Up	0.00505945	0.145825	0.085197	0.136509
GOBP_NATURAL_KILLER_CELL_DEGRANULATION	8	Up	0.0050723	0.145825	0.00666197	0.0146744
GOBP_METANEPHRIC_COLLECTING_DUCT_DEVELOPMENT	6	Down	0.00511777	0.146319	0.00267419	0.00662177
GOBP_NEGATIVE_REGULATION_OF_INNER_EAR_AUDITORY_RECEPTOR_CELL_DIFFERENTIATION	5	Down	0.00515713	0.146319	0.183625	0.263372
GOBP_RETINOIC_ACID_BIOSYNTHETIC_PROCESS	7	Down	0.00515928	0.146319	0.000960138	0.00268498
GOBP_REGULATION_OF_CYCLIN_DEPENDENT_PROTEIN_KINASE_ACTIVITY	63	Down	0.00516718	0.146319	7.94108e-07	5.78635e-06
GOBP_NEGATIVE_REGULATION_OF_TRIGLYCERIDE_METABOLIC_PROCESS	10	Up	0.00517186	0.146319	0.072271	0.11813
GOMF_ALDO_KETO_REDUCTASE_NADPH_ACTIVITY	20	Down	0.00520061	0.146319	0.00154402	0.00408193
GOBP_POSITIVE_REGULATION_OF_ANIMAL_ORGAN_MORPHOGENESIS	37	Up	0.0052066	0.146319	9.30861e-12	7.2217e-10
GOBP_SPHINGOLIPID_MEDIATED_SIGNALING_PATHWAY	13	Up	0.00521389	0.146319	0.138532	0.206798
GOCC_PRESYNAPTIC_CYTOSKELETON	14	Down	0.00521562	0.146319	5.7451e-06	3.11173e-05
GOBP_REGULATION_OF_DIGESTIVE_SYSTEM_PROCESS	34	Down	0.00523525	0.146319	5.38802e-06	2.94707e-05
GOBP_PSEUDOPODIUM_ORGANIZATION	15	Up	0.00528039	0.146319	0.0022894	0.00577605
GOBP_POSITIVE_REGULATION_OF_COLLATERAL_SPROUTING	12	Down	0.00528787	0.146319	0.000575309	0.0017046
GOBP_POSITIVE_REGULATION_OF_TYPE_I_HYPERSENSITIVITY	3	Up	0.00529111	0.146319	0.277719	0.375338
GOBP_TYPE_I_HYPERSENSITIVITY	3	Up	0.00529111	0.146319	0.277719	0.375338
GOCC_FLOTILLIN_COMPLEX	9	Up	0.0053045	0.146319	0.00182248	0.00472804
GOBP_FOLATE_TRANSMEMBRANE_TRANSPORT	5	Up	0.005318	0.146319	0.167612	0.244063
GOMF_ACETYLTRANSFERASE_ACTIVITY	88	Up	0.00532523	0.146319	1.06857e-12	1.28127e-10
GOMF_FATTY_ACID_BINDING	35	Down	0.00534246	0.146411	0.000219408	0.000735379
GOBP_ACETYL_COA_BIOSYNTHETIC_PROCESS	19	Down	0.00541064	0.147046	3.49542e-07	2.89939e-06
GOBP_REGULATION_OF_AXON_DIAMETER	6	Down	0.00541166	0.147046	0.0298229	0.0544963
GOBP_REGULATION_OF_SUBSTRATE_ADHESION_DEPENDENT_CELL_SPREADING	57	Up	0.00542162	0.147046	8.94245e-08	9.64742e-07
GOBP_PYRIMIDINE_NUCLEOSIDE_CATABOLIC_PROCESS	7	Down	0.00543374	0.147046	0.284614	0.383422
GOBP_PROLINE_METABOLIC_PROCESS	8	Down	0.00543832	0.147046	0.000194397	0.000663137
GOBP_EPITHELIAL_TO_MESENCHYMAL_TRANSITION	160	Up	0.00544925	0.147046	4.4135e-11	2.49971e-09
GOCC_OXIDOREDUCTASE_COMPLEX	109	Down	0.0054871	0.14769	3.48519e-05	0.000147561
GOBP_RESPONSE_TO_ZINC_ION	27	Down	0.00556411	0.147977	0.0397446	0.070031
GOBP_POSITIVE_REGULATION_OF_CHEMOKINE_C_X_C_MOTIF_LIGAND_2_PRODUCTION	10	Up	0.00556645	0.147977	4.29235e-07	3.44138e-06
GOMF_P_TYPE_PROTON_EXPORTING_TRANSPORTER_ACTIVITY	5	Down	0.00557795	0.147977	0.148899	0.220156
GOBP_L_PHENYLALANINE_CATABOLIC_PROCESS	4	Up	0.0056072	0.147977	0.318633	0.420872
GOBP_NUCLEOBASE_CATABOLIC_PROCESS	7	Down	0.00561962	0.147977	0.00674349	0.0148323
GOBP_PYRIMIDINE_NUCLEOBASE_CATABOLIC_PROCESS	7	Down	0.00561962	0.147977	0.00674349	0.0148323
GOBP_LOOP_OF_HENLE_DEVELOPMENT	9	Down	0.00562208	0.147977	1.94875e-06	1.24765e-05
GOBP_POSITIVE_REGULATION_OF_CYCLIN_DEPENDENT_PROTEIN_KINASE_ACTIVITY	18	Down	0.00562681	0.147977	8.42457e-06	4.32333e-05
GOBP_GENERATION_OF_PRECURSOR_METABOLITES_AND_ENERGY	436	Down	0.0056502	0.147977	8.61682e-09	1.54619e-07
GOBP_NEGATIVE_REGULATION_OF_JNK_CASCADE	35	Down	0.00565031	0.147977	0.000527467	0.0015833
GOBP_EOSINOPHIL_ACTIVATION	4	Up	0.00565203	0.147977	0.389842	0.499177
GOMF_OXIDOREDUCTASE_ACTIVITY_ACTING_ON_THE_ALDEHYDE_OR_OXO_GROUP_OF_DONORS_DISULFIDE_AS_ACCEPTOR	8	Down	0.00570408	0.14897	0.0270756	0.0499257
GOBP_REGULATION_OF_T_CELL_RECEPTOR_SIGNALING_PATHWAY	37	Up	0.00585585	0.152556	6.92469e-05	0.000271003
GOBP_MICROGLIAL_CELL_PROLIFERATION	7	Up	0.00590288	0.153402	0.0136981	0.0274247
GOMF_PROTEIN_CYSTEINE_S_STEAROYLTRANSFERASE_ACTIVITY	6	Up	0.00597053	0.154142	0.172308	0.249763
GOCC_LAMININ_COMPLEX	10	Up	0.00597194	0.154142	3.13041e-06	1.84829e-05
GOBP_NUCLEOSIDE_METABOLIC_PROCESS	43	Down	0.00597519	0.154142	3.2992e-05	0.000140873
GOBP_ALDITOL_METABOLIC_PROCESS	19	Down	0.00603331	0.155262	1.13391e-07	1.152e-06
GOMF_RETINOIC_ACID_BINDING	10	Down	0.00606866	0.155544	0.000198513	0.000674994
GOBP_NUCLEOSIDE_TRIPHOSPHATE_BIOSYNTHETIC_PROCESS	114	Down	0.00607374	0.155544	0.000177385	0.00061123
GOBP_REGULATION_OF_GLUCAGON_SECRETION	7	Down	0.00609343	0.15567	0.00011048	0.000405875
GOBP_SMALL_MOLECULE_METABOLIC_PROCESS	1427	Down	0.00625732	0.159471	4.00828e-08	5.20189e-07
GOBP_POSITIVE_REGULATION_OF_TROPHOBLAST_CELL_MIGRATION	7	Up	0.00629088	0.15994	0.454321	0.565542
GOCC_TRAF2_GSTP1_COMPLEX	3	Down	0.00640059	0.162338	0.359122	0.466351
GOBP_RESPONSE_TO_GLUCAGON	12	Down	0.00643579	0.162643	2.34369e-06	1.46148e-05
GOBP_ZYGOTIC_DETERMINATION_OF_ANTERIOR_POSTERIOR_AXIS_EMBRYO	5	Down	0.00644346	0.162643	0.279902	0.377846
GOBP_HEPOXILIN_METABOLIC_PROCESS	4	Down	0.00647736	0.162806	0.244428	0.33589
GOBP_BUNDLE_OF_HIS_CELL_TO_PURKINJE_MYOCYTE_COMMUNICATION	13	Up	0.00648078	0.162806	2.04076e-06	1.29711e-05
GOMF_ISOPRENOID_BINDING	22	Down	0.00656088	0.163784	2.20363e-07	1.97372e-06
GOBP_CD4_POSITIVE_ALPHA_BETA_T_CELL_PROLIFERATION	18	Up	0.00657291	0.163784	0.000499712	0.0015103
GOBP_NEGATIVE_REGULATION_OF_DENDRITIC_CELL_APOPTOTIC_PROCESS	6	Down	0.00659283	0.163784	0.0848973	0.13607
GOBP_MACROPHAGE_FUSION	4	Up	0.0065965	0.163784	0.0831872	0.133756
GOBP_MITOCHONDRIAL_RESPIRATORY_CHAIN_COMPLEX_ASSEMBLY	98	Down	0.00660123	0.163784	8.52402e-05	0.000323747
GOBP_RESPONSE_TO_TUMOR_NECROSIS_FACTOR	143	Up	0.00661282	0.163784	8.01848e-10	2.25217e-08
GOBP_CELLULAR_RESPONSE_TO_VIRUS	37	Up	0.00663611	0.163976	0.000338911	0.00107567
GOBP_LIPOPROTEIN_LOCALIZATION	16	Up	0.00675259	0.164956	0.00067211	0.00195518
GOBP_LYTIC_VACUOLE_ORGANIZATION	94	Up	0.00675504	0.164956	1.6076e-06	1.05747e-05
GOBP_GLYOXYLATE_METABOLIC_PROCESS	5	Down	0.0067614	0.164956	0.0780239	0.126476
GOMF_CALCIUM_DEPENDENT_PHOSPHOLIPID_BINDING	44	Up	0.00676547	0.164956	0.0020574	0.00526373
GOMF_L_ORNITHINE_TRANSMEMBRANE_TRANSPORTER_ACTIVITY	5	Up	0.00677348	0.164956	0.468932	0.580307
GOBP_REGULATION_OF_DNA_DUPLEX_UNWINDING	5	Down	0.00680485	0.164956	0.0366392	0.0652236
GOCC_GOLGI_MEMBRANE	267	Up	0.00681491	0.164956	2.9832e-08	4.07717e-07
GOBP_POSITIVE_REGULATION_OF_NATURAL_KILLER_CELL_MEDIATED_IMMUNITY	16	Up	0.00682118	0.164956	0.0355045	0.063364
GOBP_BONE_MARROW_DEVELOPMENT	8	Up	0.00683066	0.164956	0.289095	0.388319
GOBP_NEGATIVE_REGULATION_OF_COLLATERAL_SPROUTING	10	Down	0.00684638	0.164956	0.000177879	0.000612332
GOCC_DYSTROGLYCAN_COMPLEX	5	Up	0.00686335	0.164956	0.18512	0.2652
GOBP_MAST_CELL_PROLIFERATION	8	Up	0.00686341	0.164956	0.0214665	0.0406121
GOBP_REGULATION_OF_BICELLULAR_TIGHT_JUNCTION_ASSEMBLY	23	Up	0.00688968	0.165211	0.000404919	0.00125545
GOBP_POSITIVE_REGULATION_OF_MACROPHAGE_DERIVED_FOAM_CELL_DIFFERENTIATION	10	Up	0.00692167	0.165602	0.0483424	0.083248
GOBP_REGULATION_OF_PROTON_TRANSPORT	21	Down	0.00695282	0.165971	0.000447786	0.00137143
GOCC_CUL4_RING_E3_UBIQUITIN_LIGASE_COMPLEX	32	Up	0.00697171	0.166046	0.00806123	0.0172279
GOBP_ANIMAL_ORGAN_FORMATION	73	Up	0.00703286	0.166622	1.99275e-13	3.82281e-11
GOBP_ENERGY_DERIVATION_BY_OXIDATION_OF_ORGANIC_COMPOUNDS	320	Down	0.00704396	0.166622	1.37751e-07	1.35383e-06
GOBP_POSITIVE_REGULATION_OF_PROTEIN_CATABOLIC_PROCESS	183	Up	0.00705464	0.166622	4.6473e-06	2.5848e-05
GOBP_FUCOSYLATION	12	Up	0.00706039	0.166622	0.000123248	0.000447946
GOBP_MEMBRANE_RAFT_ASSEMBLY	9	Up	0.00708854	0.166622	0.000139748	0.000500332
GOBP_NEGATIVE_REGULATION_OF_PROTEIN_SECRETION	73	Down	0.00709063	0.166622	2.6397e-08	3.69382e-07
GOBP_REGULATION_OF_MACROPHAGE_FUSION	2	Up	0.00712735	0.167044	0.423989	0.534597
GOBP_NEGATIVE_REGULATION_OF_ANTIGEN_RECEPTOR_MEDIATED_SIGNALING_PATHWAY	21	Up	0.00714024	0.167044	3.32511e-07	2.77777e-06
GOBP_REGULATION_OF_LYSOSOMAL_LUMEN_PH	20	Up	0.00717187	0.167053	1.99349e-08	3.00476e-07
GOMF_ATP_DEPENDENT_PROTEIN_BINDING	11	Up	0.0071723	0.167053	0.00726858	0.0157865
GOBP_HEPATOCYTE_APOPTOTIC_PROCESS	25	Up	0.00723535	0.167778	2.08395e-07	1.88252e-06
GOBP_POSITIVE_REGULATION_OF_CGMP_MEDIATED_SIGNALING	8	Down	0.0072732	0.167778	0.0575163	0.0968368
GOCC_GLYCOPROTEIN_COMPLEX	22	Up	0.00728181	0.167778	1.24143e-07	1.23717e-06
GOBP_REGULATION_OF_CELL_PROJECTION_SIZE	13	Down	0.00728293	0.167778	0.000106569	0.000393151
GOBP_DEADENYLATION_DEPENDENT_DECAPPING_OF_NUCLEAR_TRANSCRIBED_MRNA	11	Up	0.00729556	0.167778	0.054766	0.0927357
GOBP_NEGATIVE_REGULATION_OF_DENDRITE_DEVELOPMENT	11	Down	0.00731859	0.167778	0.000825519	0.00234456
GOBP_REGULATION_OF_STEROL_TRANSPORT	45	Down	0.00732646	0.167778	0.000750402	0.00215501
GOBP_CELL_MIGRATION_INVOLVED_IN_HEART_DEVELOPMENT	19	Up	0.00733066	0.167778	1.49315e-06	9.92077e-06
GOBP_POSITIVE_REGULATION_OF_CD4_POSITIVE_ALPHA_BETA_T_CELL_PROLIFERATION	7	Up	0.00746442	0.170329	0.408691	0.51878
GOBP_NEGATIVE_REGULATION_OF_STEM_CELL_PROLIFERATION	26	Up	0.00748602	0.170329	4.76887e-11	2.66224e-09
GOBP_COLLECTING_DUCT_DEVELOPMENT	11	Down	0.00749054	0.170329	2.24161e-05	0.000100558
GOBP_REGULATION_OF_LOCOMOTION_INVOLVED_IN_LOCOMOTORY_BEHAVIOR	5	Down	0.0075499	0.17131	0.003237	0.00781188
GOBP_REGULATION_OF_ENDOPEPTIDASE_ACTIVITY	221	Up	0.0075761	0.171535	2.19558e-09	5.1479e-08
GOMF_PHOSPHATIDYLINOSITOL_3_KINASE_REGULATORY_SUBUNIT_BINDING	12	Up	0.00760549	0.171832	0.00188652	0.0048786
GOCC_3M_COMPLEX	5	Down	0.0076679	0.172872	0.258699	0.352653
GOCC_NUCLEAR_ENVELOPE_LUMEN	13	Up	0.00769976	0.17322	0.00389973	0.0091721
GOBP_DISTAL_TUBULE_DEVELOPMENT	9	Down	0.0077924	0.173651	3.56638e-06	2.06185e-05
GOBP_REGULATION_OF_SNRNA_TRANSCRIPTION_BY_RNA_POLYMERASE_II	4	Up	0.00780805	0.173651	0.263324	0.358032
GOBP_POSITIVE_REGULATION_OF_DIGESTIVE_SYSTEM_PROCESS	12	Down	0.00787202	0.173651	4.78651e-06	2.65105e-05
GOBP_RNA_DECAPPING	18	Up	0.00788328	0.173651	0.00334139	0.00803076
GOBP_POSITIVE_REGULATION_OF_CHEMOKINE_PRODUCTION	46	Up	0.00789114	0.173651	2.40039e-07	2.12293e-06
GOMF_HYDROLASE_ACTIVITY_HYDROLYZING_N_GLYCOSYL_COMPOUNDS	27	Down	0.00789664	0.173651	2.77172e-05	0.000121195
GOBP_LONG_CHAIN_FATTY_ACID_METABOLIC_PROCESS	61	Down	0.0079225	0.173651	0.0230115	0.0431942
GOBP_TIE_SIGNALING_PATHWAY	5	Up	0.00792281	0.173651	0.0796105	0.128711
GOCC_PERINUCLEAR_ENDOPLASMIC_RETICULUM	27	Up	0.00793199	0.173651	3.52777e-06	2.04289e-05
GOBP_REGULATION_OF_CD4_POSITIVE_ALPHA_BETA_T_CELL_ACTIVATION	60	Up	0.00793348	0.173651	0.000413267	0.00127988
GOMF_RNA_POLYMERASE_I_ACTIVITY	10	Down	0.00793633	0.173651	0.0048976	0.0111922
GOBP_NEGATIVE_REGULATION_OF_SMOOTH_MUSCLE_CELL_CHEMOTAXIS	4	Down	0.00796295	0.173651	0.196424	0.279091
GOMF_PHOSPHATIDYLETHANOLAMINE_FLIPPASE_ACTIVITY	6	Up	0.00797029	0.173651	0.000616031	0.00181051
GOBP_ACTIN_FILAMENT_BUNDLE_ORGANIZATION	174	Up	0.0079827	0.173651	3.61583e-08	4.78678e-07
GOBP_INNER_EAR_RECEPTOR_CELL_FATE_COMMITMENT	6	Up	0.00799232	0.173651	1.53423e-05	7.24603e-05
GOBP_GLIAL_CELL_FATE_SPECIFICATION	9	Down	0.0080078	0.173651	0.0336807	0.0604774
GOBP_PROTEIN_LOCALIZATION_TO_MEMBRANE_RAFT	10	Up	0.00801071	0.173651	0.103652	0.161826
GOBP_T_CELL_MEDIATED_IMMUNE_RESPONSE_TO_TUMOR_CELL	6	Up	0.00801518	0.173651	0.123459	0.188213
GOBP_RETINOIC_ACID_METABOLIC_PROCESS	15	Down	0.00804163	0.173867	1.91065e-06	1.22847e-05
GOBP_CHOLESTEROL_IMPORT	12	Down	0.00809273	0.174614	0.00220856	0.00560292
GOCC_HISTONE_ACETYLTRANSFERASE_COMPLEX	86	Up	0.00811749	0.174791	1.51793e-12	1.74083e-10
GOBP_POSITIVE_REGULATION_OF_RECEPTOR_CLUSTERING	19	Up	0.00814063	0.174932	0.0300876	0.0548945
GOMF_MONOCARBOXYLIC_ACID_BINDING	52	Down	0.00817757	0.175369	0.00010648	0.000393098
GOBP_PROGESTERONE_BIOSYNTHETIC_PROCESS	5	Down	0.00822439	0.176015	0.365981	0.473509
GOCC_COATED_VESICLE	198	Up	0.00828951	0.176145	5.42318e-05	0.000218397
GOBP_REGULATION_OF_ACTIVATION_OF_JANUS_KINASE_ACTIVITY	3	Up	0.00829673	0.176145	1	1
GOBP_NEGATIVE_REGULATION_OF_TRANSFORMING_GROWTH_FACTOR_BETA_PRODUCTION	9	Up	0.00829816	0.176145	0.014822	0.0293353
GOBP_POSITIVE_REGULATION_OF_T_CELL_PROLIFERATION	67	Up	0.00830824	0.176145	2.87632e-06	1.72801e-05
GOBP_REGULATION_OF_ENDOTHELIAL_CELL_DEVELOPMENT	16	Up	0.00832822	0.176145	3.1226e-06	1.84574e-05
GOBP_NEGATIVE_REGULATION_OF_INTERLEUKIN_17_PRODUCTION	13	Up	0.0083493	0.176145	0.0295409	0.0540653
GOBP_NEGATIVE_REGULATION_OF_CD4_POSITIVE_ALPHA_BETA_T_CELL_PROLIFERATION	10	Up	0.00835394	0.176145	0.00109229	0.00300201
GOBP_POSITIVE_REGULATION_OF_CHEMOTAXIS	115	Up	0.00836403	0.176145	8.56421e-05	0.000325156
GOBP_REGULATION_OF_HEXOKINASE_ACTIVITY	6	Down	0.00839396	0.176424	0.933994	0.993644
GOBP_NEGATIVE_REGULATION_OF_GLIAL_CELL_MIGRATION	7	Down	0.00847424	0.177707	0.00356276	0.00845875
GOBP_REGULATION_OF_ENDODERMAL_CELL_DIFFERENTIATION	7	Up	0.00849582	0.177707	0.0422023	0.0738314
GOBP_REGULATION_OF_RETINAL_CELL_PROGRAMMED_CELL_DEATH	6	Down	0.00851538	0.177707	0.0709397	0.116217
GOBP_CELLULAR_RESPONSE_TO_X_RAY	9	Down	0.00852238	0.177707	6.96258e-05	0.000272385
GOMF_MRNA_3_UTR_AU_RICH_REGION_BINDING	28	Down	0.00856808	0.178121	0.0316762	0.057317
GOMF_RECEPTOR_SERINE_THREONINE_KINASE_BINDING	27	Up	0.00857602	0.178121	2.18879e-05	9.85236e-05
GOBP_REGULATION_OF_VENTRICULAR_CARDIAC_MUSCLE_CELL_ACTION_POTENTIAL	12	Up	0.0086008	0.178285	0.000168087	0.00058415
GOBP_CARDIAC_NEURAL_CREST_CELL_MIGRATION_INVOLVED_IN_OUTFLOW_TRACT_MORPHOGENESIS	12	Up	0.00862083	0.17835	1.31911e-06	8.92269e-06
GOBP_NEGATIVE_REGULATION_OF_STRESS_ACTIVATED_PROTEIN_KINASE_SIGNALING_CASCADE	8	Down	0.00867005	0.179017	0.085257	0.136585
GOMF_S_ACYLTRANSFERASE_ACTIVITY	26	Up	0.00870324	0.179107	0.000380561	0.00118901
GOBP_AEROBIC_ELECTRON_TRANSPORT_CHAIN	62	Down	0.00870838	0.179107	1.81275e-05	8.37405e-05
GOMF_WIDE_PORE_CHANNEL_ACTIVITY	21	Up	0.00878818	0.180048	0.000158042	0.000553804
GOBP_SULFUR_AMINO_ACID_CATABOLIC_PROCESS	5	Down	0.00878824	0.180048	0.202286	0.286218
GOBP_RIBOSOMAL_LARGE_SUBUNIT_ASSEMBLY	23	Down	0.00881332	0.180212	0.00598145	0.0133285
GOBP_REGULATION_OF_HUMORAL_IMMUNE_RESPONSE_MEDIATED_BY_CIRCULATING_IMMUNOGLOBULIN	11	Up	0.00887063	0.180755	0.152275	0.224707
GOBP_REGULATION_OF_POLYAMINE_TRANSMEMBRANE_TRANSPORT	5	Down	0.00889127	0.180755	0.139252	0.207724
GOMF_ORNITHINE_DECARBOXYLASE_REGULATOR_ACTIVITY	5	Down	0.00889127	0.180755	0.139252	0.207724
GOBP_POSITIVE_REGULATION_OF_LIPOPOLYSACCHARIDE_MEDIATED_SIGNALING_PATHWAY	6	Down	0.00896488	0.181105	0.0638105	0.106059
GOBP_REGULATION_OF_CYSTEINE_TYPE_ENDOPEPTIDASE_ACTIVITY_INVOLVED_IN_APOPTOTIC_SIGNALING_PATHWAY	15	Down	0.00898138	0.181105	0.000534404	0.00160139
GOBP_HETEROTYPIC_CELL_CELL_ADHESION	43	Up	0.00899334	0.181105	5.1278e-08	6.2765e-07
GOBP_POSITIVE_REGULATION_OF_CD8_POSITIVE_ALPHA_BETA_T_CELL_ACTIVATION	3	Up	0.00900017	0.181105	0.467728	0.579157
GOBP_POSITIVE_REGULATION_OF_CD8_POSITIVE_ALPHA_BETA_T_CELL_DIFFERENTIATION	3	Up	0.00900017	0.181105	0.467728	0.579157
GOCC_CORE_MEDIATOR_COMPLEX	26	Down	0.00901457	0.181105	1.92877e-05	8.84033e-05
GOBP_MITOCHONDRIAL_CYTOCHROME_C_OXIDASE_ASSEMBLY	22	Down	0.0090559	0.181105	1.08383e-05	5.37128e-05
GOBP_RAP_PROTEIN_SIGNAL_TRANSDUCTION	14	Up	0.00908386	0.181105	0.00650702	0.0143721
GOBP_EPITHELIAL_TO_MESENCHYMAL_TRANSITION_INVOLVED_IN_ENDOCARDIAL_CUSHION_FORMATION	18	Up	0.00908434	0.181105	8.13717e-12	6.45628e-10
GOCC_AXONEMAL_A_TUBULE_INNER_SHEATH	14	Up	0.00908505	0.181105	0.316112	0.418219
GOBP_MYOFIBROBLAST_DIFFERENTIATION	8	Up	0.00910954	0.181105	0.216652	0.30317
GOMF_ALDOSE_REDUCTASE_NADPH_ACTIVITY	9	Down	0.00911445	0.181105	0.00917391	0.0192625
GOBP_PODOCYTE_APOPTOTIC_PROCESS	4	Up	0.00914362	0.181343	0.391021	0.500384
GOBP_SUBSTRATE_ADHESION_DEPENDENT_CELL_SPREADING	98	Up	0.00917292	0.181583	2.48521e-06	1.53163e-05
GOMF_INTRACELLULARLY_CAMP_ACTIVATED_CATION_CHANNEL_ACTIVITY	4	Down	0.00933683	0.184116	0.351831	0.458236
GOBP_REGULATION_OF_ANTIGEN_RECEPTOR_MEDIATED_SIGNALING_PATHWAY	48	Up	0.009354	0.184116	8.83453e-05	0.000333739
GOBP_AMACRINE_CELL_DIFFERENTIATION	14	Down	0.00936235	0.184116	9.28648e-05	0.000348938
GOBP_REGULATION_OF_DNA_TEMPLATED_TRANSCRIPTION_INITIATION	84	Down	0.0093818	0.184116	3.45832e-07	2.87313e-06
GOMF_CO_RECEPTOR_BINDING	10	Up	0.00938815	0.184116	0.0134769	0.027028
GOBP_GAMMA_AMINOBUTYRIC_ACID_RECEPTOR_CLUSTERING	5	Down	0.00941506	0.184301	0.32777	0.4311
GOBP_PYRIDINE_NUCLEOTIDE_BIOSYNTHETIC_PROCESS	15	Down	0.00945851	0.184338	0.00281836	0.00693483
GOBP_REGULATION_OF_CELL_COMMUNICATION_BY_ELECTRICAL_COUPLING	11	Up	0.00945855	0.184338	0.00138555	0.00370758
GOBP_ISOLEUCINE_CATABOLIC_PROCESS	5	Down	0.00948866	0.184338	0.0431803	0.0752802
GOBP_REGULATION_OF_WNT_PROTEIN_SECRETION	4	Up	0.00948992	0.184338	0.242279	0.333749
GOBP_REGULATION_OF_EARLY_ENDOSOME_TO_LATE_ENDOSOME_TRANSPORT	19	Up	0.00950431	0.184338	0.00177971	0.00462755
GOBP_INTRACELLULAR_DISTRIBUTION_OF_MITOCHONDRIA	13	Up	0.00953598	0.184613	0.00153102	0.00405264
GOBP_ATP_SYNTHESIS_COUPLED_ELECTRON_TRANSPORT	76	Down	0.00961591	0.185017	7.73175e-06	4.01861e-05
GOBP_REGULATION_OF_STORE_OPERATED_CALCIUM_CHANNEL_ACTIVITY	8	Up	0.00962076	0.185017	0.850508	0.926749
GOBP_POSITIVE_REGULATION_OF_FATTY_ACID_TRANSPORT	20	Up	0.00962428	0.185017	0.00722073	0.0156955
GOBP_ENAMEL_MINERALIZATION	16	Down	0.00964551	0.185017	2.97501e-05	0.000128647
GOBP_DEVELOPMENT_OF_SECONDARY_SEXUAL_CHARACTERISTICS	11	Down	0.00965158	0.185017	3.36365e-06	1.96e-05
GOBP_POSITIVE_REGULATION_OF_OXIDATIVE_PHOSPHORYLATION	4	Down	0.00966204	0.185017	0.286826	0.385762
GOMF_MITOCHONDRIAL_RIBOSOME_BINDING	11	Down	0.00968887	0.185194	2.06188e-05	9.36428e-05
GOBP_REGULATION_OF_LEUKOCYTE_TETHERING_OR_ROLLING	13	Down	0.00972629	0.185236	0.000581703	0.00172065
GOCC_DEATH_INDUCING_SIGNALING_COMPLEX	7	Up	0.00976822	0.185236	0.49342	0.604418
GOCC_PHAGOLYSOSOME	5	Up	0.00979088	0.185236	0.242955	0.334476
GOBP_NEGATIVE_REGULATION_OF_HUMORAL_IMMUNE_RESPONSE_MEDIATED_BY_CIRCULATING_IMMUNOGLOBULIN	7	Up	0.0097919	0.185236	0.366086	0.473586
GOMF_OLFACTORY_RECEPTOR_BINDING	1	Down	0.00979643	0.185236	0.00979643	0.020391
GOBP_POSITIVE_REGULATION_OF_AMYLOID_BETA_CLEARANCE	5	Down	0.00980079	0.185236	0.608976	0.718634
GOBP_SPHINGOID_BIOSYNTHETIC_PROCESS	12	Up	0.00983495	0.185236	0.368725	0.476591
GOBP_NEURON_FATE_COMMITMENT	86	Down	0.00983593	0.185236	2.02078e-09	4.83475e-08
GOBP_POSITIVE_REGULATION_OF_GOLGI_TO_PLASMA_MEMBRANE_PROTEIN_TRANSPORT	5	Down	0.00984904	0.185236	0.198185	0.281282
GOBP_TERPENOID_BIOSYNTHETIC_PROCESS	11	Down	0.00988736	0.185504	0.000467215	0.00142515
GOMF_UBIQUINONE_BINDING	5	Down	0.00989846	0.185504	0.0245016	0.0456179
GOCC_U4_SNRNP	9	Down	0.00994976	0.185575	0.00400064	0.00937391
GOBP_PULMONARY_ARTERY_MORPHOGENESIS	6	Up	0.00995296	0.185575	0.542051	0.652279
GOBP_NEGATIVE_REGULATION_BY_HOST_OF_VIRAL_GENOME_REPLICATION	7	Up	0.00995503	0.185575	0.128532	0.194456
GOBP_NEGATIVE_REGULATION_OF_PANCREATIC_JUICE_SECRETION	5	Down	0.009977	0.185643	0.499828	0.610815
GOBP_NEGATIVE_REGULATION_OF_ALCOHOL_BIOSYNTHETIC_PROCESS	12	Up	0.0100351	0.185643	1.29336e-05	6.23969e-05
GOBP_STRESS_FIBER_ASSEMBLY	115	Up	0.0100425	0.185643	1.12564e-07	1.14743e-06
GOBP_NATURAL_KILLER_CELL_ACTIVATION_INVOLVED_IN_IMMUNE_RESPONSE	9	Up	0.0100616	0.185643	0.00737346	0.0159683
GOMF_OXIDOREDUCTASE_ACTIVITY_ACTING_ON_A_HEME_GROUP_OF_DONORS	9	Down	0.0100617	0.185643	3.19204e-06	1.87427e-05
GOBP_REGULATION_OF_POSTSYNAPTIC_NEUROTRANSMITTER_RECEPTOR_ACTIVITY	17	Down	0.0100817	0.185643	0.0165315	0.0322649
GOMF_POLY_ADP_D_RIBOSE_BINDING	6	Down	0.0100907	0.185643	0.113626	0.175273
GOMF_AMINOPEPTIDASE_ACTIVITY	34	Up	0.0101032	0.185643	0.374961	0.483231
GOCC_RESPIRASOME	92	Down	0.010117	0.185643	0.00013151	0.000474543
GOBP_CELLULAR_MODIFIED_AMINO_ACID_BIOSYNTHETIC_PROCESS	33	Down	0.0102029	0.186604	0.00143897	0.00383593
GOMF_MONOATOMIC_CATION_TRANSMEMBRANE_TRANSPORTER_ACTIVITY	446	Down	0.0102067	0.186604	1.20195e-09	3.18639e-08
GOBP_DETOXIFICATION_OF_COPPER_ION	6	Down	0.0102225	0.186604	0.0545561	0.0924692
GOBP_SYMBIONT_ENTRY_INTO_HOST	72	Up	0.0102458	0.186617	5.77796e-07	4.44663e-06
GOBP_REGULATION_OF_SULFUR_METABOLIC_PROCESS	15	Up	0.0102644	0.186617	0.000964993	0.00269712
GOBP_NEGATIVE_REGULATION_OF_INSULIN_SECRETION	50	Down	0.0102844	0.186617	1.5347e-07	1.48013e-06
GOBP_ELECTRON_TRANSPORT_CHAIN	105	Down	0.0102939	0.186617	7.25243e-06	3.80888e-05
GOBP_NEGATIVE_REGULATION_OF_ESTABLISHMENT_OF_PROTEIN_LOCALIZATION	132	Down	0.0103991	0.188201	1.83224e-08	2.81808e-07
GOBP_CYSTEINE_METABOLIC_PROCESS	10	Down	0.0104257	0.188358	0.000172641	0.000597224
GOBP_POSITIVE_REGULATION_OF_NON_CANONICAL_WNT_SIGNALING_PATHWAY	14	Up	0.0104765	0.188952	0.00103735	0.00287189
GOMF_5ALPHA_ANDROSTANE_3BETA_17BETA_DIOL_DEHYDROGENASE_ACTIVITY	1	Down	0.0105275	0.189361	0.0105275	0.0217412
GOBP_CORTICOSPINAL_TRACT_MORPHOGENESIS	10	Down	0.010535	0.189361	0.00182607	0.00473619
GOBP_VITAMIN_TRANSPORT	37	Up	0.0105825	0.189744	9.9821e-08	1.04588e-06
GOCC_MITOCHONDRIAL_RESPIRATORY_CHAIN_COMPLEX_III	12	Down	0.0106034	0.189744	0.00262225	0.00650231
GOBP_SOFT_PALATE_DEVELOPMENT	5	Down	0.0106266	0.189744	0.0580004	0.0975705
GOBP_POSITIVE_REGULATION_OF_APOPTOTIC_SIGNALING_PATHWAY	140	Up	0.0106326	0.189744	4.40094e-08	5.56767e-07
GOMF_MYOSIN_HEAVY_CHAIN_BINDING	12	Down	0.0106462	0.189744	0.0210164	0.039891
GOCC_INNER_MITOCHONDRIAL_MEMBRANE_PROTEIN_COMPLEX	145	Down	0.0108739	0.192914	0.000380921	0.00118979
GOBP_RESPONSE_TO_HEPARIN	5	Down	0.0108988	0.192914	0.158268	0.232252
GOBP_NEGATIVE_REGULATION_OF_MHC_CLASS_II_BIOSYNTHETIC_PROCESS	4	Up	0.0109368	0.192914	0.271376	0.367701
GOMF_OXIDOREDUCTASE_ACTIVITY_ACTING_ON_THE_CH_CH_GROUP_OF_DONORS_OXYGEN_AS_ACCEPTOR	10	Down	0.010946	0.192914	0.0217932	0.0411488
GOBP_ENDOCARDIAL_CUSHION_FORMATION	31	Up	0.0109684	0.192914	1.70996e-10	6.99292e-09
GOBP_LEUKOCYTE_PROLIFERATION	257	Up	0.0109824	0.192914	4.74727e-08	5.89275e-07
GOMF_D1_DOPAMINE_RECEPTOR_BINDING	13	Up	0.0110408	0.192914	0.000128642	0.000464987
GOBP_LACTATE_BIOSYNTHETIC_PROCESS	5	Down	0.0110667	0.192914	0.324805	0.427469
GOBP_REGULATION_OF_INOSITOL_PHOSPHATE_BIOSYNTHETIC_PROCESS	10	Up	0.0110677	0.192914	4.0331e-06	2.29645e-05
GOMF_PHOSPHOLIPASE_INHIBITOR_ACTIVITY	4	Up	0.011068	0.192914	0.525904	0.636916
GOBP_POSITIVE_REGULATION_OF_WNT_SIGNALING_PATHWAY_PLANAR_CELL_POLARITY_PATHWAY	8	Up	0.0110817	0.192914	0.0528455	0.0898731
GOMF_GPI_ANCHOR_BINDING	5	Up	0.011092	0.192914	0.39548	0.504865
GOCC_INTERCELLULAR_CANALICULUS	7	Up	0.0111063	0.192914	0.0348518	0.0623362
GOBP_N_TERMINAL_PEPTIDYL_METHIONINE_ACETYLATION	7	Up	0.0111077	0.192914	0.0400052	0.0703843
GOBP_REGULATION_OF_LIPOPOLYSACCHARIDE_MEDIATED_SIGNALING_PATHWAY	16	Down	0.0111127	0.192914	0.000212485	0.000716729
GOBP_POSITIVE_REGULATION_OF_EXTRACELLULAR_MATRIX_CONSTITUENT_SECRETION	3	Up	0.0111337	0.192914	0.43301	0.543854
GOBP_PRIMARY_MIRNA_PROCESSING	16	Up	0.0111503	0.192914	0.0575108	0.0968368
GOBP_RUFFLE_ORGANIZATION	50	Up	0.0111713	0.192914	1.93121e-07	1.77338e-06
GOBP_OXIDATIVE_PHOSPHORYLATION	137	Down	0.011195	0.192914	0.000106234	0.000392462
GOCC_PROTON_TRANSPORTING_TWO_SECTOR_ATPASE_COMPLEX_PROTON_TRANSPORTING_DOMAIN	19	Down	0.0112316	0.192914	0.00417285	0.00974281
GOBP_ORGANIC_ACID_CATABOLIC_PROCESS	199	Down	0.0112326	0.192914	7.30944e-08	8.25967e-07
GOCC_PROTON_TRANSPORTING_ATP_SYNTHASE_COMPLEX	20	Down	0.0112445	0.192914	0.00370805	0.00876229
GOMF_PALMITOYLTRANSFERASE_ACTIVITY	31	Up	0.0112736	0.192914	0.000100186	0.000372861
GOBP_PLASMA_MEMBRANE_ORGANIZATION	139	Up	0.011286	0.192914	4.42954e-06	2.47937e-05
GOBP_EMBRYONIC_HEART_TUBE_LEFT_RIGHT_PATTERN_FORMATION	6	Up	0.0112937	0.192914	0.00109752	0.00301468
GOMF_TRANSFORMING_GROWTH_FACTOR_BETA_RECEPTOR_ACTIVITY_TYPE_I	5	Up	0.0112995	0.192914	0.460859	0.572263
GOBP_APICAL_JUNCTION_ASSEMBLY	72	Up	0.0113269	0.192919	2.87691e-07	2.46783e-06
GOBP_MODULATION_BY_HOST_OF_VIRAL_PROCESS	41	Up	0.0113363	0.192919	0.000196483	0.000669487
GOBP_GLIAL_CELL_FATE_COMMITMENT	17	Down	0.0113815	0.193376	0.0156373	0.0307305
GOMF_OXIDOREDUCTASE_ACTIVITY	563	Down	0.0114124	0.19351	5.40551e-09	1.05618e-07
GOMF_GPI_LINKED_EPHRIN_RECEPTOR_ACTIVITY	7	Down	0.01144	0.19351	0.0411134	0.0721297
[truncated: 9,928 more rows]
