# Supplementary material for: KAT6B overexpression rescues embryonic lethality in homozygous null KAT6A mice restoring vitality and normal lifespan
Source: Nat Commun. 2025 Feb 25;16:1958. doi: 10.1038/s41467-025-57155-4 (PMC11861323; doi:10.1038/s41467-025-57155-4)
Supplement: Supplementary file 6 — Supplementary Data 4 [file 41467_2025_57155_MOESM6_ESM.xlsx]

## Sheet: Read me
	Supplementary Table 4 related to Figure 2: RNA-sequencing data of Kat6a+/+TgKat6bvs. Kat6a+/+Kat6b+/+ E9.5 embryos

## Sheet: DE genes
Symbol	description	logFC	AveExpr	t	P.Value	adj.P.Val	B
Kat6b	K(lysine) acetyltransferase 6B	2.03125	6.62031	23.4564	7.33299e-11	1.06996e-06	9.92713
Plec	plectin	-0.391457	6.35978	-8.19818	4.241e-08	0.000277899	8.22817
Nrip1	nuclear receptor interacting protein 1	-0.326972	6.7061	-8.05223	5.71377e-08	0.000277899	7.97773
Helz	helicase with zinc finger domain	-0.364479	6.56513	-7.48893	1.97551e-07	0.000720617	6.92195
Map1a	microtubule-associated protein 1 A	-0.451438	5.61003	-7.02858	7.75229e-07	0.00226227	5.73929
Cplane1	ciliogenesis and planar polarity effector 1	-0.347994	5.74367	-6.6797	1.0832e-06	0.00237927	5.44994
Dusp29	dual specificity phosphatase 29	2.68867	-0.845928	6.65627	1.14145e-06	0.00237927	5.40412
Hgsnat	heparan-alpha-glucosaminide N-acetyltransferase	0.43009	4.89102	6.43672	1.87099e-06	0.00341245	4.97056
Ccnd2	cyclin D2	-0.191783	9.52767	-5.93636	5.89763e-06	0.00956137	3.95531
Nrk	Nik related kinase	-0.544754	3.6858	-5.86623	6.94331e-06	0.010131	3.81014
T	brachyury, T-box transcription factor T	0.564519	4.00571	5.77621	1.01896e-05	0.0129436	3.47647
Adgrl1	adhesion G protein-coupled receptor L1	-0.249528	6.88798	-5.68367	1.06451e-05	0.0129436	3.42922
Ncor2	nuclear receptor co-repressor 2	-0.305748	7.70114	-6.036	1.50853e-05	0.016646	3.16781
Notch2	notch 2	-0.332204	6.83887	-5.93975	1.59718e-05	0.016646	3.11279
Hivep1	human immunodeficiency virus type I enhancer binding protein 1	-0.265297	6.00424	-5.4744	1.7446e-05	0.0169703	2.98739
Onecut2	one cut domain, family member 2	-0.692593	4.2016	-5.98148	2.17081e-05	0.019761	2.85821
Kbtbd11	kelch repeat and BTB (POZ) domain containing 11	0.328185	6.00628	5.50609	2.32229e-05	0.019761	2.75354
Flnc	filamin C, gamma	-0.360229	6.76083	-5.89791	2.53584e-05	0.019761	2.72191
Cdk6	cyclin-dependent kinase 6	-0.355577	5.6215	-5.45036	2.59306e-05	0.019761	2.6541
Notch1	notch 1	-0.283027	7.18119	-5.55557	2.84408e-05	0.019761	2.59156
Med13l	mediator complex subunit 13-like	-0.24813	6.24322	-5.26959	2.84024e-05	0.019761	2.55014
Tet3	tet methylcytosine dioxygenase 3	-0.322074	7.22883	-5.74066	3.21782e-05	0.0208832	2.50956
Tanc2	tetratricopeptide repeat, ankyrin repeat and coiled-coil containing 2	-0.362201	5.18753	-5.24815	3.31312e-05	0.0208832	2.41936
Mical3	microtubule associated monooxygenase, calponin and LIM domain containing 3	-0.243035	5.85096	-5.15556	3.73128e-05	0.0208832	2.3048
Pmaip1	phorbol-12-myristate-13-acetate-induced protein 1	0.472563	2.98838	5.13859	3.88624e-05	0.0208832	2.26818
Diaph1	diaphanous related formin 1	-0.204239	6.53907	-5.12978	3.96919e-05	0.0208832	2.24917
Plxna1	plexin A1	-0.219192	7.96271	-5.21071	4.11048e-05	0.0208832	2.23544
Rai1	retinoic acid induced 1	-0.199336	7.30618	-5.12226	4.04144e-05	0.0208832	2.23293
Tln1	talin 1	-0.181722	8.00423	-5.11116	4.15059e-05	0.0208832	2.20894
Nav1	neuron navigator 1	-0.321944	6.91964	-5.53187	4.55361e-05	0.0214328	2.19913
Spen	spen family transcription repressor	-0.329619	7.20591	-5.63379	4.77863e-05	0.021789	2.17106
Zbtb37	zinc finger and BTB domain containing 37	-0.504221	3.27955	-5.08943	4.37289e-05	0.0212683	2.16197
Igf2bp1	insulin-like growth factor 2 mRNA binding protein 1	-0.181862	9.16122	-5.08273	4.95586e-05	0.0219124	2.0584
Kdm7a	lysine (K)-specific demethylase 7A	-0.235119	6.11752	-5.00271	5.38694e-05	0.0231179	1.97408
Cad	carbamoyl-phosphate synthetase 2, aspartate transcarbamylase, and dihydroorotase	-0.186095	8.76303	-5.01148	5.8243e-05	0.0239697	1.91244
Tti2	TELO2 interacting protein 2	0.32411	4.48981	4.96396	5.91399e-05	0.0239697	1.88993
Mib1	MIB E3 ubiquitin protein ligase 1	-0.187403	7.82588	-4.95131	6.09716e-05	0.0240442	1.86242
Pcnx	pecanex homolog	-0.201496	6.64385	-4.92701	6.46505e-05	0.024784	1.80958
Homer1	homer scaffolding protein 1	-0.205895	5.90016	-4.91692	6.62447e-05	0.024784	1.7876
Amot	angiomotin	-0.208957	7.57066	-4.90751	7.38846e-05	0.0258594	1.69727
Gli3	GLI-Kruppel family member GLI3	-0.20144	7.41242	-4.8742	7.3441e-05	0.0258594	1.69455
Zfp318	zinc finger protein 318	-0.236626	6.36955	-4.86863	7.4436e-05	0.0258594	1.68241
Trim71	tripartite motif-containing 71	-0.33745	6.0346	-5.14098	8.10929e-05	0.0275169	1.66865
Tenm3	teneurin transmembrane protein 3	-0.237337	7.80952	-5.0183	9.37985e-05	0.0297324	1.52795
Fras1	Fraser extracellular matrix complex subunit 1	-0.551913	5.93158	-5.7437	0.00010682	0.0311721	1.52121
Bcl2l12	BCL2-like 12 (proline rich)	0.342346	4.80456	4.78087	9.2032e-05	0.0297324	1.49082
Kif26b	kinesin family member 26B	-0.289078	5.32199	-4.77137	9.41712e-05	0.0297324	1.47006
Plxna4	plexin A4	-0.335801	4.3747	-4.76441	9.5773e-05	0.0297324	1.45483
Arhgap32	Rho GTPase activating protein 32	-0.274538	6.18644	-4.83601	0.000103015	0.0311721	1.41359
Masp2	mannan-binding lectin serine peptidase 2	1.02433	1.37329	4.7625	0.000105061	0.0311721	1.3803
Arid1a	AT rich interactive domain 1A (SWI-like)	-0.223338	8.86603	-5.00615	0.000119022	0.032804	1.33389
Armcx4	armadillo repeat containing, X-linked 4	-0.200691	7.86655	-4.76156	0.000112447	0.0321708	1.32578
Gatad2b	GATA zinc finger domain containing 2B	-0.173377	6.80346	-4.67424	0.000119157	0.032804	1.25743
Lpgat1	lysophosphatidylglycerol acyltransferase 1	-0.172282	7.15868	-4.65905	0.000123627	0.0334044	1.22413
Trio	triple functional domain (PTPRF interacting)	-0.214408	7.05224	-4.67138	0.000130494	0.0340755	1.18443
Lrba	LPS-responsive beige-like anchor	-0.237605	5.49858	-4.63585	0.000130781	0.0340755	1.17327
Ptpn14	protein tyrosine phosphatase, non-receptor type 14	-0.29443	6.25957	-4.83244	0.000141467	0.0349855	1.15929
Pde4dip	phosphodiesterase 4D interacting protein (myomegalin)	-0.200826	5.90824	-4.61333	0.000138129	0.0349176	1.12385
Pcnt	pericentrin (kendrin)	-0.20762	7.09055	-4.62624	0.000138799	0.0349176	1.12352
Taok1	TAO kinase 1	-0.244228	6.70182	-4.69586	0.000147906	0.035747	1.09134
Gpc6	glypican 6	-0.233129	6.41117	-4.59884	0.000149446	0.035747	1.05759
B2m	beta-2 microglobulin	0.325632	4.6196	4.55984	0.000157281	0.0370143	1.00642
Myo18a	myosin XVIIIA	-0.169885	6.60147	-4.52021	0.000173173	0.0401074	0.919342
Fbn1	fibrillin 1	-0.413907	6.09959	-5.0933	0.000205389	0.0440259	0.913303
Robo1	roundabout guidance receptor 1	-0.232703	6.68821	-4.57919	0.000179888	0.0403807	0.906015
Brwd3	bromodomain and WD repeat domain containing 3	-0.298796	6.25245	-4.74076	0.000192331	0.0425197	0.894458
Inhca	inhibitor of carbonic anhydrase	0.816821	1.5162	4.50748	0.000178609	0.0403807	0.891379
Dip2b	disco interacting protein 2 homolog B	-0.19196	6.38211	-4.44571	0.000207541	0.0440259	0.755536
Mgst3	microsomal glutathione S-transferase 3	0.409094	3.76592	4.43999	0.000210447	0.0440259	0.742949
Fign	fidgetin	-0.249031	5.42454	-4.438	0.000211468	0.0440259	0.73857
Syt11	synaptotagmin XI	0.187043	6.22361	4.43266	0.000214231	0.0440259	0.726823
Hoxb3	homeobox B3	0.167001	6.13577	4.42629	0.000217573	0.0440918	0.712813
Peg3	paternally expressed 3	-0.30273	10.0118	-5.2137	0.000281815	0.0511103	0.680521
Heg1	heart development protein with EGF-like domains 1	-0.211	5.60065	-4.41004	0.000226338	0.0452397	0.677068
Baz1b	bromodomain adjacent to zinc finger domain, 1B	-0.13927	8.7937	-4.36918	0.000249982	0.0489113	0.587136
Rreb1	ras responsive element binding protein 1	-0.229044	5.70771	-4.36684	0.000251412	0.0489113	0.581976
Tbc1d1	TBC1 domain family, member 1	-0.150265	6.66642	-4.35226	0.000260485	0.0500096	0.549884
Chd2	chromodomain helicase DNA binding protein 2	-0.178144	6.56119	-4.34245	0.000266773	0.0505517	0.528293
Gse1	genetic suppressor element 1, coiled-coil protein	-0.175715	6.73314	-4.32837	0.000276063	0.0511103	0.497304
Elk4	ELK4, member of ETS oncogene family	-0.376847	4.06889	-4.31835	0.000282872	0.0511103	0.475249
Mlxip	MLX interacting protein	-0.166149	6.73958	-4.3171	0.000283732	0.0511103	0.472502
Heatr1	HEAT repeat containing 1	-0.150747	7.54664	-4.30678	0.000290947	0.0517709	0.449768
Rapgef2	Rap guanine nucleotide exchange factor (GEF) 2	-0.234151	5.22886	-4.29516	0.000299287	0.0526132	0.424184
Hoxd4	homeobox D4	0.273299	5.78335	4.35476	0.000318428	0.054654	0.395519
Hectd1	HECT domain E3 ubiquitin protein ligase 1	-0.288711	7.76531	-4.74085	0.000373601	0.056198	0.373617
Tln2	talin 2	-0.299436	6.75569	-4.62474	0.000364261	0.0558962	0.366326
Hoxa10	homeobox A10	0.33233	4.09121	4.26331	0.000323389	0.054654	0.354069
Zmiz1	zinc finger, MIZ-type containing 1	-0.279872	8.18696	-4.75091	0.000385052	0.0567505	0.352311
Thsd7a	thrombospondin, type I, domain containing 7A	-0.376087	3.3121	-4.26199	0.000324426	0.054654	0.351168
Gtf3c1	general transcription factor III C 1	-0.132115	7.7986	-4.26016	0.000325879	0.054654	0.347124
Aff2	AF4/FMR2 family, member 2	-0.402488	3.80084	-4.25159	0.00033274	0.0551705	0.328262
Nav2	neuron navigator 2	-0.264198	5.84108	-4.31095	0.000344526	0.0558962	0.321071
Rps6ka3	ribosomal protein S6 kinase polypeptide 3	-0.17599	7.9363	-4.26811	0.00034853	0.0558962	0.29825
Clybl	citrate lyase beta like	0.405364	3.48416	4.22833	0.000352102	0.0558962	0.277058
Wnk3	WNK lysine deficient protein kinase 3	-0.250274	5.45316	-4.22689	0.000353335	0.0558962	0.273893
Dicer1	dicer 1, ribonuclease type III	-0.181652	8.1859	-4.29935	0.000367763	0.0558962	0.267275
Prdm2	PR domain containing 2, with ZNF domain	-0.190974	7.19686	-4.24411	0.000362892	0.0558962	0.259324
Pcdhgb5	protocadherin gamma subfamily B, 5	-0.5678	2.33489	-4.21225	0.000366144	0.0558962	0.241654
Kmt2d	lysine (K)-specific methyltransferase 2D	-0.493084	6.91978	-5.03663	0.000500597	0.0618768	0.201533
Adgrl3	adhesion G protein-coupled receptor L3	-0.362759	4.02171	-4.19392	0.000382832	0.0567505	0.201307
Fbn2	fibrillin 2	-0.494932	8.27079	-5.12393	0.000526303	0.0618768	0.175813
Rc3h1	RING CCCH (C3H) domains 1	-0.192118	6.23951	-4.1805	0.000395526	0.0574564	0.171776
Ddx39b	DEAD box helicase 39b	0.111045	9.40325	4.17823	0.000397718	0.0574564	0.166772
Cep350	centrosomal protein 350	-0.438131	5.68315	-4.66184	0.00049428	0.0618768	0.138881
Hmcn1	hemicentin 1	-0.624373	5.0954	-4.85264	0.000521324	0.0618768	0.137686
Nr1h5	nuclear receptor subfamily 1, group H, member 5	-2.13912	3.5748	-5.13052	0.000572739	0.0618768	0.110814
Myh9	myosin, heavy polypeptide 9, non-muscle	-0.147542	8.7184	-4.15143	0.000424491	0.060723	0.107795
Plxna2	plexin A2	-0.29423	6.84049	-4.49752	0.000496116	0.0618768	0.0955768
Hoxb9	homeobox B9	0.183202	6.76567	4.14322	0.000433041	0.0613447	0.0897427
Prrc2b	proline-rich coiled-coil 2B	-0.174743	9.09674	-4.27729	0.00046228	0.0618768	0.0854777
Myh10	myosin, heavy polypeptide 10, non-muscle	-0.204073	9.49555	-4.44704	0.000500924	0.0618768	0.0745806
Rhd	Rh blood group, D antigen	0.77612	1.64917	4.13295	0.00044399	0.0618768	0.067139
Hook3	hook microtubule tethering protein 3	-0.299586	6.64584	-4.468	0.000511911	0.0618768	0.0636842
Wasf2	WASP family, member 2	-0.133439	7.09298	-4.12877	0.000448525	0.0618768	0.0579409
Fut10	fucosyltransferase 10	0.533661	4.77797	4.56737	0.000552595	0.0618768	0.0306803
Abhd2	abhydrolase domain containing 2	-0.300247	4.24347	-4.11365	0.000465315	0.0618768	0.0246741
Hectd4	HECT domain E3 ubiquitin protein ligase 4	-0.353881	5.93755	-4.46707	0.000539121	0.0618768	0.023817
Pcgf6	polycomb group ring finger 6	0.164181	5.89846	4.11099	0.000468333	0.0618768	0.0188216
Cecr2	CECR2, histone acetyl-lysine reader	-0.174137	7.11973	-4.1055	0.000474618	0.0618768	0.00675354
Atrx	ATRX, chromatin remodeler	-0.195624	8.05636	-4.24413	0.000509109	0.0618768	0.00147419
Rest	RE1-silencing transcription factor	-0.207388	5.78312	-4.09783	0.000483549	0.0618768	-0.010121
Ubn2	ubinuclein 2	-0.333359	6.70427	-4.53978	0.00057969	0.0618768	-0.012825
Dyrk2	dual-specificity tyrosine-(Y)-phosphorylation regulated kinase 2	-0.208083	5.31957	-4.09487	0.00048703	0.0618768	-0.016613
Srcap	Snf2-related CREBBP activator protein	-0.301829	7.90097	-4.59464	0.000609805	0.0626596	-0.0382264
Cpd	carboxypeptidase D	-0.149436	7.02528	-4.07896	0.000506225	0.0618768	-0.0516024
Asxl3	ASXL transcriptional regulator 3	-0.337256	5.10839	-4.2035	0.000541707	0.0618768	-0.0588786
Crebbp	CREB binding protein	-0.347997	5.92994	-4.41061	0.00059005	0.0623777	-0.0604722
Creb1	cAMP responsive element binding protein 1	-0.132105	7.36859	-4.07139	0.000515626	0.0618768	-0.0682572
Tnrc6c	trinucleotide repeat containing 6C	-0.182682	6.60378	-4.07125	0.000515803	0.0618768	-0.0685674
Xpo4	exportin 4	-0.174939	7.15293	-4.06179	0.000527782	0.0618768	-0.0893469
Bmpr2	bone morphogenetic protein receptor, type II (serine/threonine kinase)	-0.272046	6.27329	-4.24902	0.000576939	0.0618768	-0.0916642
Cmklr1	chemerin chemokine-like receptor 1	-0.574372	2.18278	-4.06049	0.000529453	0.0618768	-0.092209
Mecp2	methyl CpG binding protein 2	-0.181455	6.34589	-4.05823	0.000532374	0.0618768	-0.0971877
Akap6	A kinase (PRKA) anchor protein 6	-0.575791	3.29525	-4.19188	0.000570315	0.0618768	-0.101617
Igf2r	insulin-like growth factor 2 receptor	-0.25072	8.49449	-4.4549	0.000638178	0.0633446	-0.108071
Pdzd8	PDZ domain containing 8	-0.153297	6.7959	-4.04964	0.000543591	0.0618768	-0.116061
Rad54l2	RAD54 like 2 (S. cerevisiae)	-0.164349	7.36833	-4.03622	0.000561598	0.0618768	-0.145555
Sipa1l3	signal-induced proliferation-associated 1 like 3	-0.225981	6.03362	-4.05128	0.00057517	0.0618768	-0.157762
Nhs	NHS actin remodeling regulator	-0.332177	4.20463	-4.02772	0.000573311	0.0618768	-0.164235
Dchs1	dachsous cadherin related 1	-0.286254	7.00611	-4.37688	0.00066824	0.0645715	-0.164409
Cenpe	centromere protein E	-0.214191	7.45709	-4.1857	0.000620172	0.0628398	-0.166819
Glg1	golgi apparatus protein 1	-0.199327	8.33393	-4.21161	0.000631471	0.0633446	-0.171875
Tns1	tensin 1	-0.183943	6.17499	-4.02224	0.000580983	0.0618768	-0.176265
Heatr5a	HEAT repeat containing 5A	-0.194859	6.38151	-4.01295	0.000594237	0.0623777	-0.196678
Col5a1	collagen, type V, alpha 1	-0.152704	7.35221	-4.00857	0.000600582	0.0625936	-0.20629
Soga1	suppressor of glucose, autophagy associated 1	-0.274337	7.78956	-4.41252	0.000720625	0.0657537	-0.211674
Hoxa5	homeobox A5	0.279789	4.77495	4.00472	0.000606223	0.0626596	-0.214749
Chd4	chromodomain helicase DNA binding protein 4	-0.185875	9.91042	-4.27088	0.000688485	0.0646388	-0.218214
Plxnb2	plexin B2	-0.13642	8.31268	-3.99843	0.000615537	0.0628063	-0.228547
Nes	nestin	-0.178695	8.74297	-4.13239	0.000665954	0.0645715	-0.238368
Cdc16	CDC16 cell division cycle 16	0.121345	7.51905	3.98535	0.000635397	0.0633446	-0.25728
Usp24	ubiquitin specific peptidase 24	-0.305139	7.1117	-4.39616	0.000769249	0.0672102	-0.265499
Trp53bp1	transformation related protein 53 binding protein 1	-0.152557	7.96688	-3.97726	0.000647993	0.0638843	-0.275042
Usf3	upstream transcription factor family member 3	-0.364542	5.831	-4.32736	0.000768438	0.0672102	-0.284086
Fndc3a	fibronectin type III domain containing 3A	-0.15415	7.13431	-3.96966	0.00066005	0.0645715	-0.291722
Pkd1	polycystin 1, transient receptor potential channel interacting	-0.270646	6.07383	-4.11987	0.000725539	0.0657537	-0.306778
Ndst1	N-deacetylase/N-sulfotransferase (heparan glucosaminyl) 1	-0.162705	7.70229	-3.96832	0.000675335	0.0646388	-0.309245
Prkdc	protein kinase, DNA activated, catalytic polypeptide	-0.370074	5.15404	-4.17911	0.000751493	0.0672102	-0.313106
Obscn	obscurin, cytoskeletal calmodulin and titin-interacting RhoGEF	-0.71152	3.76489	-4.38468	0.000825227	0.069087	-0.321616
Arhgef17	Rho guanine nucleotide exchange factor (GEF) 17	-0.168557	7.4022	-3.96011	0.000685307	0.0646388	-0.323347
Cdx2	caudal type homeobox 2	0.406717	3.22498	3.95366	0.00068616	0.0646388	-0.326823
Mus81	MUS81 structure-specific endonuclease subunit	0.232673	4.44359	3.95071	0.000691087	0.0646388	-0.333295
Hoxd11	homeobox D11	0.281703	4.18414	3.94293	0.000704251	0.0654505	-0.350365
Nynrin	NYN domain and retroviral integrase containing	-0.166417	7.8221	-3.96551	0.000720697	0.0657537	-0.358545
Ecpas	Ecm29 proteasome adaptor and scaffold	-0.148044	7.69252	-3.9312	0.000724551	0.0657537	-0.376072
Sptbn1	spectrin beta, non-erythrocytic 1	-0.258897	8.26359	-4.32189	0.000884847	0.0713304	-0.391632
Ralgapb	Ral GTPase activating protein, beta subunit (non-catalytic)	-0.177431	6.65699	-3.92287	0.000739338	0.0665906	-0.394348
Bcl9l	B cell CLL/lymphoma 9-like	-0.17345	6.31072	-3.9132	0.00075686	0.0672102	-0.415534
Nova2	NOVA alternative splicing regulator 2	-0.259317	5.26904	-3.91558	0.000768603	0.0672102	-0.425923
Htt	huntingtin	-0.302366	6.77543	-4.26607	0.000909191	0.0724918	-0.428285
Cacna1c	calcium channel, voltage-dependent, L type, alpha 1C subunit	-0.323932	4.19665	-3.90305	0.000775696	0.0673701	-0.437768
Zdbf2	zinc finger, DBF-type containing 2	-0.452461	6.31389	-4.50074	0.00100292	0.0766161	-0.438496
Kalrn	kalirin, RhoGEF kinase	-0.234282	5.35512	-3.89798	0.000785288	0.0677996	-0.448884
Vcan	versican	-0.423229	8.61086	-4.62789	0.0010626	0.0789159	-0.452984
Ckap5	cytoskeleton associated protein 5	-0.164157	8.48913	-3.96336	0.000823294	0.069087	-0.457765
Plekha8	pleckstrin homology domain containing, family A (phosphoinositide binding specific) member 8	-0.148928	6.913	-3.89365	0.000793559	0.0681107	-0.458359
Hipk1	homeodomain interacting protein kinase 1	-0.201344	7.00675	-3.97269	0.000829422	0.069087	-0.459652
Robo2	roundabout guidance receptor 2	-0.228494	5.3038	-3.88667	0.000807093	0.0688672	-0.473653
Tulp4	tubby like protein 4	-0.309891	6.42112	-4.20769	0.000954258	0.0740616	-0.482188
Sec61g	SEC61, gamma subunit	-0.690164	1.53452	-3.87967	0.000820896	0.069087	-0.488989
Arid1b	AT rich interactive domain 1B (SWI-like)	-0.170043	6.9664	-3.87345	0.000833343	0.069087	-0.502597
Sptan1	spectrin alpha, non-erythrocytic 1	-0.19366	8.408	-4.04683	0.00093538	0.0729847	-0.521031
Urod	uroporphyrinogen decarboxylase	0.150032	5.91701	3.86053	0.000859825	0.070553	-0.530885
Atp6ap2	ATPase, H+ transporting, lysosomal accessory protein 2	0.175775	5.47564	3.86011	0.000860698	0.070553	-0.531802
Map1b	microtubule-associated protein 1B	-0.549621	8.3498	-4.60644	0.00117963	0.0802794	-0.53633
Phip	pleckstrin homology domain interacting protein	-0.19782	7.45238	-3.97276	0.000924583	0.0729221	-0.539647
Lrrc4b	leucine rich repeat containing 4B	0.285324	4.33534	3.85386	0.00087381	0.0712278	-0.545473
Atm	ataxia telangiectasia mutated	-0.340405	6.49838	-4.25609	0.00106548	0.0789159	-0.549466
Zc3h13	zinc finger CCCH type containing 13	-0.180056	6.88574	-3.86276	0.000883838	0.0713304	-0.550122
Cltc	clathrin, heavy polypeptide (Hc)	-0.180749	8.91288	-4.02336	0.000962511	0.0740798	-0.550536
Scml4	Scm polycomb group protein like 4	-0.853026	0.0883981	-3.84135	0.00090066	0.0722062	-0.572835
Nsd1	nuclear receptor-binding SET-domain protein 1	-0.244549	8.09175	-4.17126	0.00107209	0.0789864	-0.580043
Snapin	SNAP-associated protein	0.211841	4.82118	3.8335	0.000917927	0.0727906	-0.590003
Polr1a	polymerase (RNA) I polypeptide A	-0.152929	7.36347	-3.82615	0.000934399	0.0729847	-0.606082
Dync1h1	dynein cytoplasmic 1 heavy chain 1	-0.462239	8.82695	-4.53773	0.00127458	0.0812113	-0.609663
Fryl	FRY like transcription coactivator	-0.276425	6.03261	-3.99542	0.00104209	0.078783	-0.619111
Usp9x	ubiquitin specific peptidase 9, X chromosome	-0.342334	7.74048	-4.35731	0.00123409	0.0802794	-0.630181
Ndfip1	Nedd4 family interacting protein 1	0.159429	6.76336	3.81297	0.000964646	0.0740798	-0.634879
Sts	steroid sulfatase	0.489001	3.45546	3.8903	0.00100966	0.076729	-0.636193
Zfp292	zinc finger protein 292	-0.229597	6.72961	-3.95218	0.00106179	0.0789159	-0.648927
Utp20	UTP20 small subunit processome component	-0.232223	7.22399	-4.00524	0.00113176	0.0793225	-0.676054
Zkscan1	zinc finger with KRAB and SCAN domains 1	-0.135855	6.30944	-3.77684	0.00105264	0.0789159	-0.713773
Rere	arginine glutamic acid dipeptide (RE) repeats	-0.182456	7.90035	-3.88277	0.00112859	0.0793225	-0.720311
Vwa8	von Willebrand factor A domain containing 8	-0.24864	4.85631	-3.76727	0.00107726	0.0789864	-0.73466
Tet1	tet methylcytosine dioxygenase 1	-0.34612	5.4673	-4.00782	0.00122835	0.0802794	-0.735025
Irs1	insulin receptor substrate 1	-0.200361	6.2751	-3.78297	0.00109225	0.0792886	-0.737841
Acvr2b	activin receptor IIB	-0.141367	8.17266	-3.76512	0.00108285	0.0789995	-0.739338
Ddx6	DEAD (Asp-Glu-Ala-Asp) box polypeptide 6	-0.17392	8.88937	-3.91094	0.00118661	0.0802794	-0.745739
Sec16a	SEC16 homolog A, endoplasmic reticulum export factor	-0.232987	7.18887	-3.97306	0.00122728	0.0802794	-0.746933
Ylpm1	YLP motif containing 1	-0.241661	7.48732	-4.02516	0.00126663	0.0810586	-0.751321
Irx3	Iroquois related homeobox 3	0.140105	6.52068	3.755	0.00110964	0.0793225	-0.761419
Cbx5	chromobox 5	-0.155641	9.70411	-3.88225	0.0012113	0.0802794	-0.771878
Zfp469	zinc finger protein 469	-0.681432	1.4254	-3.74863	0.00112682	0.0793225	-0.775295
Uaca	uveal autoantigen with coiled-coil domains and ankyrin repeats	-0.147446	6.4185	-3.74627	0.00113325	0.0793225	-0.78044
Bdp1	B double prime 1, subunit of RNA polymerase III transcription initiation factor IIIB	-0.180345	6.17525	-3.74586	0.00113438	0.0793225	-0.781336
Iqcd	IQ motif containing D	0.929184	0.0661398	3.74543	0.00113554	0.0793225	-0.782264
Anapc1	anaphase promoting complex subunit 1	-0.118643	8.63835	-3.74519	0.00113621	0.0793225	-0.78279
Prr12	proline rich 12	-0.170124	7.45922	-3.78043	0.00116171	0.0802742	-0.78347
Zfyve26	zinc finger, FYVE domain containing 26	-0.267892	5.37849	-3.79157	0.0012002	0.0802794	-0.802237
Ubr3	ubiquitin protein ligase E3 component n-recognin 3	-0.132844	7.15322	-3.73546	0.0011632	0.0802742	-0.804
Ptprb	protein tyrosine phosphatase, receptor type, B	-0.338014	3.55403	-3.73434	0.00116634	0.0802742	-0.806437
Bbx	bobby sox HMG box containing	-0.177591	6.27872	-3.72878	0.00118208	0.0802794	-0.818545
Ssh2	slingshot protein phosphatase 2	-0.270931	5.06935	-3.74433	0.00121185	0.0802794	-0.829546
Purb	purine rich element binding protein B	-0.133074	7.82584	-3.723	0.00119867	0.0802794	-0.831129
Trh	thyrotropin releasing hormone	-0.451745	2.88425	-3.71177	0.00123158	0.0802794	-0.855587
2900026A02Rik	RIKEN cDNA 2900026A02 gene	-0.232018	5.4945	-3.7161	0.00124345	0.0802794	-0.860521
Bcr	BCR activator of RhoGEF and GTPase	-0.143367	6.53376	-3.70915	0.00123938	0.0802794	-0.861291
Yjefn3	YjeF N-terminal domain containing 3	1.05759	-0.0235835	3.70815	0.00124237	0.0802794	-0.863463
Gfpt1	glutamine fructose-6-phosphate transaminase 1	-0.141764	6.61116	-3.70435	0.00125379	0.0805906	-0.87173
Setx	senataxin	-0.28188	6.99124	-4.02453	0.00149406	0.0875493	-0.871826
Ubr5	ubiquitin protein ligase E3 component n-recognin 5	-0.248024	8.48861	-4.06556	0.00153149	0.0887415	-0.875991
Chd9	chromodomain helicase DNA binding protein 9	-0.221738	5.65702	-3.70237	0.00128504	0.0815219	-0.89024
Snrnp200	small nuclear ribonucleoprotein 200 (U5)	-0.14742	8.84236	-3.74451	0.00132346	0.0828783	-0.892699
Adgrv1	adhesion G protein-coupled receptor V1	-0.505699	5.3912	-4.16821	0.00164263	0.0920951	-0.894581
Gsk3b	glycogen synthase kinase 3 beta	-0.144078	7.7752	-3.69081	0.00129538	0.081822	-0.901193
Ank3	ankyrin 3, epithelial	-0.155294	6.54779	-3.68627	0.0013096	0.0823637	-0.91105
Zfhx4	zinc finger homeodomain 4	-0.529273	6.21793	-4.27487	0.00175703	0.0933039	-0.913099
Vps13c	vacuolar protein sorting 13C	-0.481477	5.3255	-4.11802	0.00165078	0.0920951	-0.913642
Colec10	collectin sub-family member 10	-0.870959	1.2963	-3.72504	0.00137027	0.0836556	-0.926075
Ankrd50	ankyrin repeat domain 50	-0.145458	6.6475	-3.67512	0.00134524	0.0836556	-0.935286
Csrp2	cysteine and glycine-rich protein 2	0.17453	6.63702	3.67338	0.0013553	0.0836556	-0.941393
Ccdc182	coiled-coil domain containing 182	-0.678277	1.19105	-3.67039	0.00136065	0.0836556	-0.945568
Ubr4	ubiquitin protein ligase E3 component n-recognin 4	-0.591605	7.69272	-4.30273	0.00185878	0.0954644	-0.946777
Pwwp3b	PWWP domain containing 3B	-0.178159	5.72798	-3.66855	0.0013667	0.0836556	-0.949573
Iqgap1	IQ motif containing GTPase activating protein 1	-0.151152	6.92957	-3.66835	0.00136733	0.0836556	-0.949989
Acss3	acyl-CoA synthetase short-chain family member 3	-0.489872	3.04262	-3.69172	0.00140138	0.0844938	-0.956896
Ptprg	protein tyrosine phosphatase, receptor type, G	-0.168191	6.76935	-3.66116	0.00139122	0.084249	-0.965623
Epg5	ectopic P-granules autophagy protein 5 homolog (C. elegans)	-0.246961	4.88758	-3.66106	0.00139154	0.084249	-0.965833
Lrp1	low density lipoprotein receptor-related protein 1	-0.488276	7.81118	-4.26408	0.00191717	0.0960352	-0.979778
Sacs	sacsin	-0.419662	5.23738	-3.97694	0.00169965	0.092294	-0.981648
Dnajc13	DnaJ heat shock protein family (Hsp40) member C13	-0.157874	7.11922	-3.65333	0.00141767	0.0851242	-0.982619
Hoxb8	homeobox B8	0.207214	5.87913	3.659	0.00142558	0.0852485	-0.983954
Flna	filamin, alpha	-0.182343	10.0255	-3.91183	0.00166	0.0920951	-0.988125
Fam199x	family with sequence similarity 199, X-linked	-0.184896	5.80018	-3.64347	0.00145168	0.0864548	-1.00401
Rnf6	ring finger protein (C3H2C3 type) 6	0.253163	4.88247	3.64076	0.00146116	0.0866659	-1.00989
Rif1	replication timing regulatory factor 1	-0.179934	7.64627	-3.73285	0.00155372	0.088903	-1.01231
Smim30	small integral membrane protein 30	0.264881	4.8115	3.63456	0.0014831	0.0875493	-1.02333
Dcaf10	DDB1 and CUL4 associated factor 10	-0.210421	5.64429	-3.63165	0.00149351	0.0875493	-1.02964
Med14	mediator complex subunit 14	-0.182331	6.83515	-3.66607	0.00153265	0.0887415	-1.03211
Zfp704	zinc finger protein 704	-0.278261	6.34269	-3.85867	0.00173355	0.0926528	-1.03928
Dlg5	discs large MAGUK scaffold protein 5	-0.148499	7.12882	-3.62213	0.00152808	0.0887415	-1.05029
Mterf1a	mitochondrial transcription termination factor 1a	0.491919	2.05399	3.61708	0.00154672	0.088903	-1.06122
Rfc2	replication factor C (activator 1) 2	0.122655	6.98604	3.61617	0.00155012	0.088903	-1.06321
Sdk2	sidekick cell adhesion molecule 2	-0.553592	4.67229	-4.01243	0.00194103	0.0966607	-1.0651
Nhsl2	NHS-like 2	-0.467846	5.64463	-4.06484	0.00199606	0.0976264	-1.06805
Trrap	transformation/transcription domain-associated protein	-0.397524	7.93768	-4.1651	0.00209848	0.0990905	-1.07343
Xrn1	5'-3' exoribonuclease 1	-0.213634	6.15289	-3.65845	0.00162978	0.0920951	-1.07907
Npc1	NPC intracellular cholesterol transporter 1	-0.382095	5.29738	-3.87995	0.00186033	0.0954644	-1.08166
Mrtfb	myocardin related transcription factor B	-0.257384	5.78114	-3.71065	0.00171718	0.0923716	-1.09292
Kif5b	kinesin family member 5B	-0.125461	8.35242	-3.60091	0.00160798	0.0916485	-1.09626
Lamc1	laminin, gamma 1	-0.148365	8.08088	-3.6196	0.00165657	0.0920951	-1.10843
Rev3l	REV3 like, DNA directed polymerase zeta catalytic subunit	-0.297413	6.55873	-3.89296	0.00194934	0.0967443	-1.1102
Golga4	golgin A4	-0.15771	6.92341	-3.59099	0.00164673	0.0920951	-1.11773
Cdc42bpa	CDC42 binding protein kinase alpha	-0.198866	6.27706	-3.62066	0.00168763	0.092294	-1.12102
Prrc2c	proline-rich coiled-coil 2C	-0.424872	8.91016	-4.16252	0.00224076	0.102228	-1.12157
Idh3b	isocitrate dehydrogenase 3 (NAD+) beta	0.151261	6.60963	3.5892	0.00165381	0.0920951	-1.1216
Gcn1	GCN1 activator of EIF2AK4	-0.27543	8.09396	-3.97552	0.00207132	0.0989376	-1.12422
Unc5c	unc-5 netrin receptor C	-0.26763	5.7388	-3.70909	0.00181401	0.0954644	-1.1324
Eif4g1	eukaryotic translation initiation factor 4, gamma 1	-0.0845574	10.6627	-3.58292	0.0016789	0.092294	-1.13518
Herc2	HECT and RLD domain containing E3 ubiquitin protein ligase 2	-0.508914	6.56347	-4.13476	0.00226151	0.102228	-1.13639
Axin2	axin 2	0.142671	6.71364	3.58154	0.00168448	0.092294	-1.13817
Sos1	SOS Ras/Rac guanine nucleotide exchange factor 1	-0.175386	6.51448	-3.58152	0.00170153	0.092294	-1.14525
En1	engrailed 1	0.301162	3.69482	3.57799	0.00169888	0.092294	-1.14584
Dnah5	dynein, axonemal, heavy chain 5	-1.22625	-0.139639	-3.58865	0.00172196	0.0923716	-1.15021
Cyp2t4	cytochrome P450, family 2, subfamily t, polypeptide 4	-1.12497	-1.0975	-3.57447	0.00171328	0.0923716	-1.15346
Frem2	Fras1 related extracellular matrix protein 2	-0.458416	6.57036	-4.09246	0.00228619	0.102228	-1.15699
Mga	MAX gene associated	-0.367216	7.05732	-4.02851	0.00225124	0.102228	-1.16617
Ro60	Ro60, Y RNA binding protein	-0.199881	6.61769	-3.63726	0.00182413	0.0954644	-1.16809
Tep1	telomerase associated protein 1	-0.254039	4.53663	-3.5636	0.00175852	0.0933039	-1.17695
Sox2	SRY (sex determining region Y)-box 2	0.128367	7.41237	3.55639	0.00178918	0.0945867	-1.19253
Chd3	chromodomain helicase DNA binding protein 3	-0.152715	7.86151	-3.58456	0.00183037	0.0954644	-1.19494
Macf1	microtubule-actin crosslinking factor 1	-0.463682	8.33076	-4.1118	0.00244186	0.104792	-1.19838
Ryr2	ryanodine receptor 2, cardiac	-0.629736	4.19908	-3.92852	0.00228912	0.102228	-1.21186
Setbp1	SET binding protein 1	-0.332312	5.95585	-3.82908	0.00219598	0.101397	-1.21884
Itpr1	inositol 1,4,5-trisphosphate receptor 1	-0.230877	5.84843	-3.60527	0.00192166	0.0960352	-1.21929
Rpain	RPA interacting protein	0.291649	3.51653	3.54347	0.00184539	0.0954644	-1.22041
Dync2h1	dynein cytoplasmic 2 heavy chain 1	-0.329538	5.69777	-3.78681	0.00215289	0.100682	-1.22129
Hoxb6	homeobox B6	0.31765	4.01808	3.54304	0.0018473	0.0954644	-1.22134
Pak3	p21 (RAC1) activated kinase 3	-0.344649	3.52296	-3.54138	0.00185466	0.0954644	-1.22492
Psma8	proteasome subunit alpha 8	-1.06364	-0.538583	-3.53913	0.00186467	0.0954644	-1.22977
Synrg	synergin, gamma	-0.173417	5.66231	-3.53649	0.00187649	0.0957338	-1.23547
Acaca	acetyl-Coenzyme A carboxylase alpha	-0.276818	6.37828	-3.76708	0.00217867	0.101239	-1.23756
Pik3r1	phosphoinositide-3-kinase regulatory subunit 1	-0.195732	5.43415	-3.53386	0.00188833	0.0960021	-1.24113
Nin	ninein	-0.157817	6.33341	-3.5308	0.00190222	0.0960352	-1.24774
Supt6	SPT6, histone chaperone and transcription elongation factor	-0.124117	7.78574	-3.52702	0.00191951	0.0960352	-1.25589
Ewsr1	Ewing sarcoma breakpoint region 1	0.111204	9.08216	3.5265	0.00192189	0.0960352	-1.257
Ptprf	protein tyrosine phosphatase, receptor type, F	-0.130061	9.18884	-3.54525	0.00198903	0.0976264	-1.27173
Agap1	ArfGAP with GTPase domain, ankyrin repeat and PH domain 1	-0.148947	6.47426	-3.51886	0.00195736	0.0968128	-1.27348
Dcc	deleted in colorectal carcinoma	-0.330759	4.03299	-3.52095	0.00198161	0.0976264	-1.28099
Hsf1	heat shock factor 1	0.143206	6.09355	3.50973	0.00200057	0.0976264	-1.29315
Zc3h8	zinc finger CCCH type containing 8	0.350392	3.18401	3.50576	0.00201967	0.0978053	-1.30171
Tfap2a	transcription factor AP-2, alpha	0.246523	4.63211	3.50561	0.00202038	0.0978053	-1.30202
Kmt2a	lysine (K)-specific methyltransferase 2A	-0.51218	6.94653	-4.03124	0.0027275	0.109867	-1.30216
Kif13b	kinesin family member 13B	-0.232554	5.08128	-3.50479	0.00202434	0.0978053	-1.30379
Hk2	hexokinase 2	-0.152156	7.07432	-3.50086	0.00204343	0.0984015	-1.31224
Atad2b	ATPase family, AAA domain containing 2B	-0.142496	6.77504	-3.49905	0.00205228	0.0985028	-1.31613
Alms1	ALMS1, centrosome and basal body associated	-0.298223	5.80406	-3.69931	0.00234476	0.102867	-1.31697
Celsr1	cadherin, EGF LAG seven-pass G-type receptor 1	-0.268162	6.86257	-3.76106	0.00243574	0.104792	-1.31837
Ptpn13	protein tyrosine phosphatase, non-receptor type 13	-0.191339	7.42065	-3.6156	0.00223728	0.102228	-1.32068
Slc4a4	solute carrier family 4 (anion exchanger), member 4	-0.222346	4.17533	-3.49447	0.0020749	0.0989376	-1.326
Apc	APC, WNT signaling pathway regulator	-0.350344	7.35654	-3.93257	0.00270122	0.109867	-1.32778
Serpina3f	serine (or cysteine) peptidase inhibitor, clade A, member 3F	-1.45861	-1.13095	-3.49136	0.00209035	0.0990905	-1.33268
Rnf14	ring finger protein 14	-0.127867	6.1477	-3.491	0.00209217	0.0990905	-1.33347
Lpp	LIM domain containing preferred translocation partner in lipoma	-0.449824	5.9907	-3.92744	0.00273332	0.109867	-1.33788
Rrnad1	ribosomal RNA adenine dimethylase domain containing 1	0.274337	4.33324	3.48421	0.00212636	0.0998258	-1.34806
Atp11c	ATPase, class VI, type 11C	-0.152461	6.16516	-3.48394	0.00212774	0.0998258	-1.34864
Crybg3	beta-gamma crystallin domain containing 3	-0.287562	5.11315	-3.56254	0.00227665	0.102228	-1.3572
Ino80d	INO80 complex subunit D	-0.344476	5.70035	-3.74261	0.00257213	0.107845	-1.36388
Zfhx3	zinc finger homeobox 3	-0.551975	4.9965	-3.88848	0.00278545	0.110313	-1.36478
Gan	giant axonal neuropathy	-0.428095	3.55019	-3.53095	0.00225631	0.102228	-1.36601
Wars2	tryptophanyl tRNA synthetase 2 (mitochondrial)	-0.217889	4.62768	-3.47523	0.00217243	0.101239	-1.36736
Bsn	bassoon	-0.325542	3.19163	-3.47181	0.00219025	0.101397	-1.37471
Fat1	FAT atypical cadherin 1	-0.506451	7.57692	-3.98633	0.00297404	0.113301	-1.37783
Foxb1	forkhead box B1	0.27556	4.217	3.46282	0.00223773	0.102228	-1.39401
Smchd1	SMC hinge domain containing 1	-0.13992	7.85231	-3.46465	0.00226522	0.102228	-1.40147
Ep300	E1A binding protein p300	-0.293579	7.2226	-3.79837	0.00280519	0.110623	-1.40275
Trip12	thyroid hormone receptor interactor 12	-0.14348	8.66476	-3.50968	0.00234459	0.102867	-1.40278
Arglu1	arginine and glutamate rich 1	0.148108	7.6014	3.47074	0.00229103	0.102228	-1.40618
Cd93	CD93 antigen	-0.200454	5.59137	-3.44797	0.00231841	0.102867	-1.42589
Hectd2	HECT domain E3 ubiquitin protein ligase 2	0.372889	2.65351	3.44639	0.00232719	0.102867	-1.42929
Nfasc	neurofascin	-0.255683	4.29645	-3.44526	0.00233347	0.102867	-1.43171
Zfp407	zinc finger protein 407	-0.206748	5.34879	-3.44271	0.00234766	0.102867	-1.43716
Dmxl1	Dmx-like 1	-0.176337	6.04524	-3.43762	0.00237629	0.10381	-1.44807
Nbeal1	neurobeachin like 1	-0.292881	4.54709	-3.45816	0.00241977	0.104458	-1.45
Wnk1	WNK lysine deficient protein kinase 1	-0.284113	8.43912	-3.82834	0.00305151	0.114754	-1.45036
Pdzd2	PDZ domain containing 2	-0.329853	3.54987	-3.43452	0.00239392	0.103997	-1.45472
Spag8	sperm associated antigen 8	0.761714	0.391188	3.43386	0.0023977	0.103997	-1.45614
Nphp1	nephronophthisis 1 (juvenile) homolog (human)	0.183005	5.20849	3.43312	0.00240195	0.103997	-1.45773
Brca1	breast cancer 1, early onset	-0.142586	6.74775	-3.42225	0.0024649	0.105188	-1.481
Atp10a	ATPase, class V, type 10A	0.467604	2.6891	3.42215	0.0024655	0.105188	-1.48122
Myo5a	myosin VA	-0.265772	7.28857	-3.70873	0.00299459	0.113491	-1.48331
Hspg2	perlecan (heparan sulfate proteoglycan 2)	-0.532931	8.0852	-3.90957	0.00338833	0.120008	-1.49487
Larp1	La ribonucleoprotein 1, translational regulator	-0.104713	8.50207	-3.41512	0.00250712	0.106651	-1.49627
Cntfr	ciliary neurotrophic factor receptor	0.122833	6.31316	3.41359	0.00251626	0.106729	-1.49955
Speg	SPEG complex locus	-0.161675	5.83162	-3.41187	0.00252656	0.106855	-1.50322
Zbtb20	zinc finger and BTB domain containing 20	-0.594354	2.60683	-3.49137	0.00270108	0.109867	-1.50876
Myo9a	myosin IXa	-0.226884	5.89095	-3.47923	0.00268295	0.109867	-1.51008
Hoxc4	homeobox C4	0.1821	4.998	3.40512	0.00256744	0.107845	-1.51765
Epha3	Eph receptor A3	-0.218074	4.50862	-3.40458	0.00257076	0.107845	-1.51881
Cdh6	cadherin 6	-0.230806	5.92638	-3.4826	0.00276515	0.110313	-1.52903
Cblb	Casitas B-lineage lymphoma b	-0.138946	6.64244	-3.39758	0.00261389	0.109282	-1.53377
Kdm6b	KDM1 lysine (K)-specific demethylase 6B	-0.16281	7.6627	-3.4534	0.00278286	0.110313	-1.54777
Pdcd11	programmed cell death 11	-0.113071	7.28542	-3.39042	0.00265881	0.109867	-1.54909
Zfp871	zinc finger protein 871	-0.184586	7.09251	-3.47175	0.00285123	0.111236	-1.55521
Sema6b	sema domain, transmembrane domain (TM), and cytoplasmic domain, (semaphorin) 6B	-0.354544	3.05604	-3.38715	0.00267951	0.109867	-1.55606
Ago2	argonaute RISC catalytic subunit 2	-0.361007	8.4956	-3.83982	0.00358498	0.121622	-1.55834
Sort1	sortilin 1	-0.137405	7.42596	-3.38461	0.00269573	0.109867	-1.56148
Washc4	WASH complex subunit 4	-0.134008	6.41134	-3.38406	0.00269929	0.109867	-1.56266
Igsf9b	immunoglobulin superfamily, member 9B	-0.416272	4.71719	-3.60363	0.00316284	0.116538	-1.56507
Itga2	integrin alpha 2	-0.385946	2.44619	-3.38281	0.00270732	0.109867	-1.56533
Zfp518b	zinc finger protein 518B	-0.128791	7.36377	-3.38107	0.0027185	0.109867	-1.56904
Erbb4	erb-b2 receptor tyrosine kinase 4	-0.309664	3.1691	-3.38082	0.00272013	0.109867	-1.56958
Vps13d	vacuolar protein sorting 13D	-0.35174	5.05895	-3.56316	0.00310178	0.116332	-1.56967
Pappa2	pappalysin 2	-0.465513	1.59954	-3.37947	0.00272886	0.109867	-1.57246
Ndufa10	NADH:ubiquinone oxidoreductase subunit A10	0.113187	6.90457	3.37932	0.00272981	0.109867	-1.57277
Fndc3c1	fibronectin type III domain containing 3C1	-0.112588	8.24776	-3.37364	0.00276688	0.110313	-1.58489
Neo1	neogenin	-0.124667	7.81665	-3.3705	0.00278758	0.110313	-1.59159
Fem1b	fem 1 homolog b	-0.112713	8.00914	-3.37017	0.00278976	0.110313	-1.59229
Flnb	filamin, beta	-0.294856	7.22211	-3.69222	0.00352692	0.121622	-1.60278
Grap2	GRB2-related adaptor protein 2	0.543377	1.70681	3.36509	0.00282362	0.110876	-1.60313
Pdcd4	programmed cell death 4	0.138879	5.97674	3.36457	0.00282714	0.110876	-1.60425
Tpr	translocated promoter region, nuclear basket protein	-0.227951	8.58381	-3.64866	0.0034501	0.121011	-1.60545
Ebf1	early B cell factor 1	-0.255628	4.22302	-3.36349	0.00283439	0.110876	-1.60655
Nrcam	neuronal cell adhesion molecule	-0.214231	4.76775	-3.35759	0.00287434	0.111839	-1.61912
Epor	erythropoietin receptor	0.389463	2.88039	3.35555	0.00288827	0.112082	-1.62346
Ago3	argonaute RISC catalytic subunit 3	-0.496766	3.55786	-3.49109	0.0032153	0.117286	-1.62749
Lhx5	LIM homeobox protein 5	0.348333	3.31948	3.35313	0.0029049	0.112264	-1.62862
Med12l	mediator complex subunit 12-like	-0.260756	3.86153	-3.3524	0.00290994	0.112264	-1.63018
Tmed4	transmembrane p24 trafficking protein 4	0.153128	5.87974	3.35026	0.00292475	0.112264	-1.63473
Vwf	Von Willebrand factor	-0.25972	3.849	-3.3494	0.00293073	0.112264	-1.63657
Pigo	phosphatidylinositol glycan anchor biosynthesis, class O	0.16557	5.3291	3.3493	0.00293143	0.112264	-1.63678
Gdpd2	glycerophosphodiester phosphodiesterase domain containing 2	0.44715	2.22881	3.34416	0.00296735	0.113301	-1.64772
Ticrr	TOPBP1-interacting checkpoint and replication regulator	-0.169166	6.34504	-3.34322	0.00299425	0.113491	-1.65428
Arid2	AT rich interactive domain 2 (ARID, RFX-like)	-0.134142	7.91785	-3.34377	0.00301639	0.113726	-1.65892
Mxd1	MAX dimerization protein 1	-0.261729	3.90683	-3.33836	0.00300841	0.113719	-1.66006
Lama1	laminin, alpha 1	-0.255306	6.82222	-3.56068	0.00355518	0.121622	-1.66371
Med13	mediator complex subunit 13	-0.292751	6.72636	-3.61767	0.00369877	0.122936	-1.66596
Arhgef12	Rho guanine nucleotide exchange factor (GEF) 12	-0.274702	7.1803	-3.61345	0.00377003	0.123374	-1.68073
Dcp2	decapping mRNA 2	-0.209379	8.11191	-3.53946	0.00363406	0.121622	-1.68807
Ice1	interactor of little elongation complex ELL subunit 1	-0.134953	7.44444	-3.32357	0.00311563	0.116332	-1.6915
Oxsr1	oxidative-stress responsive 1	-0.126205	6.92352	-3.32217	0.00312596	0.116332	-1.69447
Pbx1	pre B cell leukemia homeobox 1	-0.107502	8.09157	-3.32086	0.00313571	0.116332	-1.69727
Srgap1	SLIT-ROBO Rho GTPase activating protein 1	-0.19201	5.53692	-3.32023	0.00314037	0.116332	-1.6986
Acp5	acid phosphatase 5, tartrate resistant	0.461071	3.3362	3.3925	0.00332472	0.119966	-1.69863
Fasn	fatty acid synthase	-0.329085	9.5022	-3.74788	0.00419409	0.129105	-1.69997
Zzef1	zinc finger, ZZ-type with EF hand domain 1	-0.21459	5.21576	-3.31927	0.00314748	0.116332	-1.70063
Vps13b	vacuolar protein sorting 13B	-0.446143	5.33235	-3.64525	0.0039585	0.12669	-1.70069
Nek3	NIMA (never in mitosis gene a)-related expressed kinase 3	-0.366092	3.25498	-3.31903	0.00314928	0.116332	-1.70114
Steep1	STING1 ER exit protein 1	0.167133	5.5608	3.31431	0.00318467	0.117047	-1.71117
Tmem223	transmembrane protein 223	0.223428	4.54813	3.31205	0.00320174	0.117286	-1.71597
Scaf11	SR-related CTD-associated factor 11	-0.116433	8.53545	-3.3105	0.00321347	0.117286	-1.71925
Apod	apolipoprotein D	0.510595	1.62308	3.30907	0.00322442	0.117325	-1.7223
D630045J12Rik	RIKEN cDNA D630045J12 gene	-0.195922	6.34487	-3.36434	0.00338861	0.120008	-1.7259
Stab1	stabilin 1	-0.16672	5.6734	-3.30577	0.00324964	0.117949	-1.72929
Ranbp2	RAN binding protein 2	-0.276371	8.12531	-3.64054	0.00415357	0.128942	-1.7353
Abl2	v-abl Abelson murine leukemia viral oncogene 2 (arg, Abelson-related gene)	-0.200415	6.7112	-3.40078	0.00353456	0.121622	-1.73543
Baz2a	bromodomain adjacent to zinc finger domain, 2A	-0.152052	7.57674	-3.33768	0.00336611	0.120008	-1.7355
Akap12	A kinase (PRKA) anchor protein (gravin) 12	-0.159277	6.9544	-3.32043	0.00334269	0.120008	-1.7401
Fancm	Fanconi anemia, complementation group M	-0.169853	6.025	-3.29783	0.00331121	0.119886	-1.74613
Nol6	nucleolar protein family 6 (RNA-associated)	-0.105622	7.06686	-3.29545	0.00332988	0.119966	-1.75118
Mylk	myosin, light polypeptide kinase	-0.185415	5.01835	-3.29244	0.00335369	0.120008	-1.75757
Garem1	GRB2 associated regulator of MAPK1 subtype 1	-0.23754	4.68072	-3.28956	0.00337654	0.120008	-1.76366
Ppox	protoporphyrinogen oxidase	0.229149	4.60021	3.28816	0.00338776	0.120008	-1.76663
Zfp236	zinc finger protein 236	-0.205577	6.21075	-3.35572	0.00358479	0.121622	-1.76792
Frmd5	FERM domain containing 5	0.231679	4.33542	3.28659	0.00340035	0.120093	-1.76996
Szt2	SZT2 subunit of KICSTOR complex	-0.183357	5.85589	-3.28599	0.00340748	0.120093	-1.77168
Tfb1m	transcription factor B1, mitochondrial	0.26971	4.27343	3.28322	0.00342752	0.120508	-1.7771
Zfp462	zinc finger protein 462	-0.278149	7.88521	-3.60735	0.00433909	0.13108	-1.77855
Ep400	E1A binding protein p400	-0.330737	7.83305	-3.66181	0.00448608	0.132239	-1.77895
Pabir1	PP2A A alpha (PPP2R1A) and B55A (PPP2R2A) interacting phosphatase regulator 1	0.209364	4.62063	3.27919	0.0034603	0.121077	-1.78563
Xpr1	xenotropic and polytropic retrovirus receptor 1	-0.156769	6.04748	-3.27537	0.00349158	0.121622	-1.7937
Dact1	dishevelled-binding antagonist of beta-catenin 1	-0.184013	6.01837	-3.28598	0.00352625	0.121622	-1.79436
Mfsd3	major facilitator superfamily domain containing 3	0.452431	1.93988	3.27413	0.00350182	0.121622	-1.79633
Fance	Fanconi anemia, complementation group E	0.169172	4.96447	3.2718	0.00352118	0.121622	-1.80127
C77080	expressed sequence C77080	-0.217163	4.60768	-3.27155	0.00352327	0.121622	-1.8018
Cacna1e	calcium channel, voltage-dependent, R type, alpha 1E subunit	-0.657638	0.729454	-3.26778	0.00355473	0.121622	-1.80977
Akap13	A kinase (PRKA) anchor protein 13	-0.31124	5.96306	-3.49619	0.00424575	0.129596	-1.81238
Prkd1	protein kinase D1	0.232194	4.78658	3.26454	0.00358197	0.121622	-1.81662
Syt7	synaptotagmin VII	-0.217931	4.60109	-3.26399	0.00358667	0.121622	-1.81779
Sema3c	sema domain, immunoglobulin domain (Ig), short basic domain, secreted, (semaphorin) 3C	-0.179757	5.14211	-3.2632	0.00359332	0.121622	-1.81945
Hip1	huntingtin interacting protein 1	-0.149376	8.0062	-3.31629	0.00376521	0.123374	-1.82128
Arhgap35	Rho GTPase activating protein 35	-0.189599	8.02007	-3.42289	0.00409026	0.12844	-1.82195
Cgnl1	cingulin-like 1	-0.142819	6.64965	-3.26196	0.00360384	0.121622	-1.82207
Dnmt3a	DNA methyltransferase 3A	-0.102253	7.91596	-3.26103	0.00361179	0.121622	-1.82405
Lrrc58	leucine rich repeat containing 58	-0.140713	7.58136	-3.2735	0.00365473	0.122028	-1.82489
Ctsa	cathepsin A	0.129272	6.18288	3.25965	0.00362349	0.121622	-1.82695
D430041D05Rik	RIKEN cDNA D430041D05 gene	-0.302395	3.19388	-3.2584	0.00363424	0.121622	-1.8296
Ttc28	tetratricopeptide repeat domain 28	-0.203056	6.39657	-3.33734	0.00389762	0.125819	-1.83303
Srrm4	serine/arginine repetitive matrix 4	-0.287235	4.19074	-3.2555	0.00366768	0.122181	-1.83725
Hnrnpul2	heterogeneous nuclear ribonucleoprotein U-like 2	-0.0937516	8.80663	-3.24934	0.00371263	0.123116	-1.84873
Acsl4	acyl-CoA synthetase long-chain family member 4	-0.181051	6.20789	-3.26927	0.00377918	0.123374	-1.84928
Chd8	chromodomain helicase DNA binding protein 8	-0.15017	7.58972	-3.28339	0.00383687	0.124964	-1.85148
Lmtk2	lemur tyrosine kinase 2	-0.161397	5.9416	-3.24571	0.00374452	0.123374	-1.85639
Igf1r	insulin-like growth factor I receptor	-0.199581	7.42104	-3.39373	0.00422703	0.129573	-1.85809
Frem1	Fras1 related extracellular matrix protein 1	-0.20672	5.83974	-3.28152	0.00387454	0.125351	-1.85893
Pde4d	phosphodiesterase 4D, cAMP specific	-0.268037	4.02772	-3.24226	0.00377509	0.123374	-1.86368
Plcb1	phospholipase C, beta 1	-0.285724	3.04945	-3.24217	0.00377592	0.123374	-1.86387
Shroom3	shroom family member 3	-0.120748	6.91627	-3.24175	0.00377961	0.123374	-1.86475
Smarca4	SWI/SNF related, matrix associated, actin dependent regulator of chromatin, subfamily a, member 4	-0.0974842	9.27535	-3.23301	0.00385824	0.125259	-1.88319
Rasl11a	RAS-like, family 11, member A	0.226083	3.85345	3.23247	0.00386311	0.125259	-1.88432
Dst	dystonin	-0.491838	6.37052	-3.62456	0.00513149	0.141005	-1.88438
Nfat5	nuclear factor of activated T cells 5	-0.296794	6.35802	-3.47756	0.00467759	0.135504	-1.88548
Mki67	antigen identified by monoclonal antibody Ki 67	-0.323635	9.00372	-3.61621	0.00512602	0.141005	-1.88703
Hoxb1	homeobox B1	0.234504	4.26402	3.22696	0.00391355	0.126054	-1.89594
Pou2f1	POU domain, class 2, transcription factor 1	-0.362459	6.78146	-3.57149	0.0050888	0.140626	-1.90054
Plekha2	pleckstrin homology domain-containing, family A (phosphoinositide binding specific) member 2	-0.192716	4.64895	-3.2234	0.00394645	0.12669	-1.90344
Cabp1	calcium binding protein 1	-0.504981	2.07871	-3.22201	0.00395934	0.12669	-1.90636
Sbno1	strawberry notch 1	-0.123019	7.20796	-3.21986	0.0039794	0.127054	-1.91089
Cnp	2',3'-cyclic nucleotide 3' phosphodiesterase	0.282741	3.70529	3.21816	0.00399536	0.127284	-1.91447
Syne2	spectrin repeat containing, nuclear envelope 2	-0.470311	6.80225	-3.60544	0.00533061	0.143042	-1.91757
Colec12	collectin sub-family member 12	0.146159	6.50668	3.21489	0.0040262	0.127877	-1.92135
Fat4	FAT atypical cadherin 4	-0.585143	5.76421	-3.60162	0.00536373	0.143308	-1.92325
Ppic	peptidylprolyl isomerase C	0.149853	5.79331	3.21316	0.00404261	0.127877	-1.925
Sepsecs	Sep (O-phosphoserine) tRNA:Sec (selenocysteine) tRNA synthase	0.193778	4.60599	3.21301	0.00404401	0.127877	-1.92531
Edem3	ER degradation enhancer, mannosidase alpha-like 3	-0.156124	6.41752	-3.21248	0.00404903	0.127877	-1.92642
Pcdhga11	protocadherin gamma subfamily A, 11	-0.624364	2.8555	-3.35807	0.00458651	0.134134	-1.92975
Espl1	extra spindle pole bodies 1, separase	-0.125872	7.57866	-3.20777	0.00409411	0.12844	-1.93633
Smim7	small integral membrane protein 7	0.131168	6.09188	3.20702	0.0041013	0.12844	-1.9379
Gbf1	golgi-specific brefeldin A-resistance factor 1	-0.138934	6.86519	-3.20694	0.00410207	0.12844	-1.93807
Rbm27	RNA binding motif protein 27	-0.128262	6.70802	-3.20515	0.00411935	0.128688	-1.94183
Smg1	SMG1 nonsense mediated mRNA decay associated PI3K related kinase	-0.417654	7.48532	-3.58792	0.0054716	0.143815	-1.94211
En2	engrailed 2	0.226532	4.82379	3.2043	0.0041276	0.128688	-1.94362
Eprs	glutamyl-prolyl-tRNA synthetase	-0.107766	8.69763	-3.20021	0.00416744	0.128942	-1.95222
Mtfmt	mitochondrial methionyl-tRNA formyltransferase	0.272873	3.66179	3.19993	0.00417024	0.128942	-1.95282
Huwe1	HECT, UBA and WWE domain containing 1	-0.495039	9.20425	-3.59358	0.00557982	0.144353	-1.95285
Dedd	death effector domain-containing	0.174494	5.26556	3.19964	0.00417303	0.128942	-1.95342
Numa1	nuclear mitotic apparatus protein 1	-0.103805	8.58663	-3.19893	0.00417995	0.128942	-1.9549
Myrf	myelin regulatory factor	-0.156575	6.60576	-3.20329	0.00421238	0.129396	-1.95741
Mdn1	midasin AAA ATPase 1	-0.536073	7.2382	-3.58602	0.00562269	0.144948	-1.96102
Tcf20	transcription factor 20	-0.16046	6.83996	-3.21803	0.00433278	0.13108	-1.9673
Hnrnpa2b1	heterogeneous nuclear ribonucleoprotein A2/B1	0.0831069	10.8503	3.19208	0.00424771	0.129596	-1.96929
Rnf213	ring finger protein 213	-0.451117	4.12721	-3.3633	0.00489307	0.138612	-1.96962
Syne1	spectrin repeat containing, nuclear envelope 1	-0.338285	3.42739	-3.19141	0.00425445	0.129596	-1.97071
Fgf1	fibroblast growth factor 1	2.48423	-1.28484	3.38073	0.00500461	0.139933	-1.97582
Pbrm1	polybromo 1	-0.130761	8.25342	-3.20952	0.00436757	0.131357	-1.97732
Anks6	ankyrin repeat and sterile alpha motif domain containing 6	-0.380876	3.62056	-3.22595	0.00444859	0.132239	-1.97996
Shisa3	shisa family member 3	-0.194071	4.58657	-3.18646	0.00430413	0.1306	-1.9811
Igsf10	immunoglobulin superfamily, member 10	-0.241641	4.25707	-3.18634	0.0043053	0.1306	-1.98134
N4bp2	NEDD4 binding protein 2	-0.310802	6.98351	-3.48417	0.00545545	0.143815	-1.98439
Setd1b	SET domain containing 1B	-0.216797	6.69985	-3.31994	0.00487171	0.138476	-1.98865
Pphln1	periphilin 1	-0.126071	7.35365	-3.18064	0.00436329	0.131357	-1.99331
Scai	suppressor of cancer cell invasion	-0.214396	5.4318	-3.19978	0.00444522	0.132239	-1.99429
Nup205	nucleoporin 205	-0.105579	8.10764	-3.17947	0.00437527	0.131357	-1.99576
Psme4	proteasome (prosome, macropain) activator subunit 4	-0.12055	8.09137	-3.17578	0.00441327	0.132226	-2.0035
Sccpdh	saccharopine dehydrogenase (putative)	0.158626	5.30015	3.17106	0.00446238	0.132239	-2.0134
Kmt2c	lysine (K)-specific methyltransferase 2C	-0.467506	5.85775	-3.51699	0.00583635	0.148101	-2.01459
Ufsp2	UFM1-specific peptidase 2	0.160391	5.07783	3.17041	0.0044691	0.132239	-2.01474
Prrc2a	proline-rich coiled-coil 2A	-0.0947128	10.0534	-3.16999	0.00447354	0.132239	-2.01563
Crb2	crumbs family member 2	-0.112342	6.74537	-3.16994	0.00447409	0.132239	-2.01574
Rnf227	ring finger protein 227	0.316275	3.69932	3.16879	0.0044862	0.132239	-2.01816
Utp14b	UTP14B small subunit processome component	-0.282068	3.91096	-3.1672	0.00450287	0.132463	-2.02148
Tmem8b	transmembrane protein 8B	0.39756	3.78365	3.24035	0.00484836	0.138439	-2.02776
Slc35a1	solute carrier family 35 (CMP-sialic acid transporter), member 1	0.173247	5.61518	3.16023	0.00457702	0.134134	-2.03608
Oip5	Opa interacting protein 5	0.257905	5.13349	3.21862	0.00483561	0.138346	-2.03806
Dpysl3	dihydropyrimidinase-like 3	-0.11103	7.67861	-3.15927	0.00458727	0.134134	-2.03808
Dgkh	diacylglycerol kinase, eta	-0.284821	3.45047	-3.15803	0.00460063	0.134256	-2.04068
Il6st	interleukin 6 signal transducer	-0.180027	6.66579	-3.21533	0.00487812	0.138476	-2.04554
Hivep3	human immunodeficiency virus type I enhancer binding protein 3	-0.863045	0.0353319	-3.15505	0.00463282	0.134848	-2.04691
Ttll4	tubulin tyrosine ligase-like family, member 4	-0.122479	7.97093	-3.15444	0.00463943	0.134848	-2.04819
Prtg	protogenin	-0.248664	8.43262	-3.43646	0.00582714	0.148101	-2.04919
Cdc42bpb	CDC42 binding protein kinase beta	-0.0974183	7.84879	-3.15067	0.00468055	0.135504	-2.05607
Mcm3ap	minichromosome maintenance complex component 3 associated protein	-0.120364	7.04673	-3.14738	0.0047167	0.13628	-2.06295
Kcnab3	potassium voltage-gated channel, shaker-related subfamily, beta member 3	0.493041	1.6546	3.14601	0.00473186	0.136369	-2.06582
Cyp27a1	cytochrome P450, family 27, subfamily a, polypeptide 1	0.389063	2.35937	3.14541	0.00473849	0.136369	-2.06707
Wipf2	WAS/WASL interacting protein family, member 2	-0.15132	5.86273	-3.14251	0.00477074	0.137027	-2.07313
Snapc2	small nuclear RNA activating complex, polypeptide 2	0.1592	5.14961	3.13845	0.00481621	0.138061	-2.08161
Arhgap21	Rho GTPase activating protein 21	-0.1511	6.79958	-3.147	0.00487571	0.138476	-2.0844
Celsr2	cadherin, EGF LAG seven-pass G-type receptor 2	-0.229515	7.20369	-3.32399	0.00572301	0.146135	-2.09128
Ikbke	inhibitor of kappaB kinase epsilon	-0.627715	0.910517	-3.1309	0.00490192	0.138612	-2.09737
Pde3b	phosphodiesterase 3B, cGMP-inhibited	-0.127664	6.34881	-3.12938	0.00491934	0.138836	-2.10054
Fn1	fibronectin 1	-0.31156	9.41939	-3.47456	0.00651808	0.157982	-2.10542
Rnf112	ring finger protein 112	-0.706125	0.0593455	-3.12585	0.0049601	0.139716	-2.10791
Eea1	early endosome antigen 1	-0.186368	5.30564	-3.12383	0.00498355	0.139933	-2.11212
Klhdc10	kelch domain containing 10	-0.0997326	7.717	-3.1233	0.00498972	0.139933	-2.11323
Mtor	mechanistic target of rapamycin kinase	-0.130062	7.04668	-3.12189	0.00500615	0.139933	-2.11616
Dock5	dedicator of cytokinesis 5	-0.218288	5.03079	-3.12177	0.0050314	0.140113	-2.11944
Dynll2	dynein light chain LC8-type 2	-0.0923477	8.23514	-3.11953	0.00503385	0.140113	-2.12109
Ahnak	AHNAK nucleoprotein (desmoyokin)	-0.457881	5.60077	-3.43187	0.00649935	0.15779	-2.12248
Arid5b	AT rich interactive domain 5B (MRF1-like)	-0.289308	3.7877	-3.11855	0.00504527	0.140113	-2.12311
Tmem150a	transmembrane protein 150A	0.281011	3.42001	3.11807	0.00505102	0.140113	-2.12413
Rprd2	regulation of nuclear pre-mRNA domain containing 2	-0.128111	6.36492	-3.11557	0.00508058	0.140626	-2.12934
Lama2	laminin, alpha 2	-0.359102	2.75556	-3.11165	0.00512716	0.141005	-2.13749
Spata13	spermatogenesis associated 13	-0.121713	6.85401	-3.10899	0.00515909	0.141375	-2.14303
Zfp275	zinc finger protein 275	-0.138227	6.25686	-3.10829	0.00516751	0.141375	-2.14449
Adgrl2	adhesion G protein-coupled receptor L2	-0.117084	7.96646	-3.10775	0.00517402	0.141375	-2.14561
Kif1b	kinesin family member 1B	-0.196437	7.87972	-3.26972	0.00601218	0.151509	-2.15071
Rbbp6	retinoblastoma binding protein 6, ubiquitin ligase	-0.133572	7.65959	-3.11683	0.00527493	0.142644	-2.15242
Isca2	iron-sulfur cluster assembly 2	0.204083	4.23373	3.10291	0.00523279	0.142644	-2.1557
Cacna1a	calcium channel, voltage-dependent, P/Q type, alpha 1A subunit	0.347367	3.96392	3.15089	0.00550469	0.143815	-2.15949
Hyls1	HYLS1, centriolar and ciliogenesis associated	0.194512	4.32487	3.10077	0.00525895	0.142644	-2.16015
Nmnat3	nicotinamide nucleotide adenylyltransferase 3	0.693485	0.382779	3.10009	0.00526729	0.142644	-2.16156
Taf1	TATA-box binding protein associated factor 1	-0.161087	6.89025	-3.1361	0.00545135	0.143815	-2.1619
Insr	insulin receptor	-0.173361	6.06299	-3.11001	0.00533306	0.143042	-2.16345
Itgav	integrin alpha V	-0.128506	6.10783	-3.09913	0.00527908	0.142644	-2.16356
Diras2	DIRAS family, GTP-binding RAS-like 2	-0.782728	0.199082	-3.09841	0.00528792	0.142644	-2.16505
Bace1	beta-site APP cleaving enzyme 1	-0.147819	6.18302	-3.09833	0.0052889	0.142644	-2.16522
Miip	migration and invasion inhibitory protein	0.162698	5.30746	3.09583	0.00531981	0.143042	-2.17042
Srgap3	SLIT-ROBO Rho GTPase activating protein 3	-0.207944	6.70448	-3.21439	0.00596085	0.150475	-2.17461
Cacfd1	calcium channel flower domain containing 1	0.172787	5.97064	3.09811	0.00537882	0.143308	-2.17601
Mgat5	mannoside acetylglucosaminyltransferase 5	-0.201958	4.27468	-3.09115	0.00537812	0.143308	-2.18015
Mdc1	mediator of DNA damage checkpoint 1	-0.155144	7.75691	-3.15869	0.00572882	0.146135	-2.18036
Hhip	Hedgehog-interacting protein	-0.302578	3.75502	-3.09082	0.00538228	0.143308	-2.18084
Rac2	Rac family small GTPase 2	-0.726267	-0.0585194	-3.08899	0.0054052	0.143656	-2.18463
Akap9	A kinase (PRKA) anchor protein (yotiao) 9	-0.416096	6.42721	-3.41062	0.0070641	0.163867	-2.18607
Pou5f1	POU domain, class 5, transcription factor 1	-0.922189	-0.683826	-3.08643	0.00543754	0.143815	-2.18995
Nos2	nitric oxide synthase 2, inducible	-0.690487	0.419681	-3.08638	0.00543814	0.143815	-2.19005
Myo7a	myosin VIIA	-0.326071	3.3446	-3.08311	0.00547967	0.143815	-2.19683
Pcdhb8	protocadherin beta 8	-1.51452	-1.37445	-3.08588	0.00549443	0.143815	-2.19684
Ubr1	ubiquitin protein ligase E3 component n-recognin 1	-0.170127	6.16336	-3.0945	0.00555197	0.143888	-2.19819
Bptf	bromodomain PHD finger transcription factor	-0.265347	7.94058	-3.35168	0.00691821	0.163004	-2.20003
Jun	jun proto-oncogene	-0.119709	6.12052	-3.08084	0.00550872	0.143815	-2.20155
Sash1	SAM and SH3 domain containing 1	-0.138733	5.85612	-3.08076	0.00550974	0.143815	-2.20172
Nuak1	NUAK family, SNF1-like kinase, 1	-0.131482	6.34957	-3.07928	0.00552873	0.143888	-2.20478
Slc25a46	solute carrier family 25, member 46	0.15823	6.0359	3.0788	0.00553487	0.143888	-2.20578
Hnrnpa3	heterogeneous nuclear ribonucleoprotein A3	0.0873404	8.56241	3.07787	0.00554685	0.143888	-2.2077
Usp34	ubiquitin specific peptidase 34	-0.337373	7.49987	-3.38525	0.0072859	0.166341	-2.21756
Pax3	paired box 3	0.166172	5.52598	3.07294	0.00561087	0.1449	-2.21794
Arfgef3	ARFGEF family member 3	-0.726811	0.659933	-3.07036	0.00564464	0.145257	-2.22329
Ascc1	activating signal cointegrator 1 complex subunit 1	0.171333	4.6231	3.06666	0.00569341	0.146135	-2.23096
Ache	acetylcholinesterase	0.52343	2.06704	3.06994	0.0057173	0.146135	-2.23157
Mog	myelin oligodendrocyte glycoprotein	1.04652	-1.20042	3.06567	0.00570646	0.146135	-2.233
Neb	nebulin	-0.601877	0.937276	-3.05795	0.00580972	0.14794	-2.24899
Nf1	neurofibromin 1	-0.257847	6.04725	-3.20277	0.00675511	0.161625	-2.26028
Ints1	integrator complex subunit 1	-0.108619	7.66793	-3.05175	0.00589394	0.149303	-2.26182
4833420G17Rik	RIKEN cDNA 4833420G17 gene	0.137284	6.05786	3.04785	0.00594758	0.150401	-2.26989
Sh3pxd2a	SH3 and PX domains 2A	-0.166908	7.22056	-3.11353	0.00640751	0.157368	-2.277
Dsp	desmoplakin	-0.323556	6.90738	-3.31841	0.00768496	0.17198	-2.28311
Mat2a	methionine adenosyltransferase II, alpha	0.187267	8.63696	3.2149	0.00708048	0.163906	-2.28351
Galnt6	polypeptide N-acetylgalactosaminyltransferase 6	-1.13591	-1.37583	-3.04042	0.00605089	0.151968	-2.28524
Zbtb48	zinc finger and BTB domain containing 48	0.226748	4.37865	3.0404	0.00605122	0.151968	-2.28529
Nsmce4a	NSE4 homolog A, SMC5-SMC6 complex component	0.104336	7.082	3.03782	0.00608756	0.152618	-2.29062
Trpc1	transient receptor potential cation channel, subfamily C, member 1	0.380696	2.54531	3.03584	0.00611547	0.153055	-2.29469
Luc7l3	LUC7-like 3 (S. cerevisiae)	0.138718	7.64215	3.06198	0.0063024	0.156392	-2.29734
Birc6	baculoviral IAP repeat-containing 6	-0.433169	7.39486	-3.34962	0.00814003	0.176218	-2.3049
Csnk1e	casein kinase 1, epsilon	0.0874802	7.76892	3.02903	0.00621278	0.155008	-2.30876
Chrnb1	cholinergic receptor, nicotinic, beta polypeptide 1 (muscle)	0.509974	1.40641	3.02864	0.00621832	0.155008	-2.30955
Il11ra2	interleukin 11 receptor, alpha chain 2	0.623043	0.471915	3.02815	0.00622539	0.155008	-2.31056
Vstm4	V-set and transmembrane domain containing 4	-0.475097	1.35669	-3.02497	0.00627144	0.155889	-2.31712
Nkx1-2	NK1 homeobox 2	0.364322	2.1544	3.02139	0.00632369	0.156654	-2.32451
Tcof1	treacle ribosome biogenesis factor 1	-0.0908127	7.88407	-3.01801	0.00637333	0.157368	-2.33147
Ankrd17	ankyrin repeat domain 17	-0.242106	7.96437	-3.25004	0.00788675	0.173568	-2.33327
Prkag1	protein kinase, AMP-activated, gamma 1 non-catalytic subunit	0.130234	5.88636	3.01713	0.0063863	0.157368	-2.33328
Polr3gl	polymerase (RNA) III (DNA directed) polypeptide G like	0.321841	3.38359	3.01628	0.00639891	0.157368	-2.33504
Tbpl1	TATA box binding protein-like 1	0.113874	6.31153	3.01478	0.00642108	0.157368	-2.33812
Gna13	guanine nucleotide binding protein, alpha 13	-0.103148	6.82741	-3.01457	0.00642427	0.157368	-2.33856
Apob	apolipoprotein B	-0.672664	0.946886	-3.01421	0.00642963	0.157368	-2.3393
Gxylt1	glucoside xylosyltransferase 1	-0.110665	6.58037	-3.01333	0.00644276	0.157368	-2.34112
Cdk5rap2	CDK5 regulatory subunit associated protein 2	-0.167516	7.10699	-3.0794	0.00688155	0.163001	-2.34156
Pip5kl1	phosphatidylinositol-4-phosphate 5-kinase-like 1	1.0762	-0.908671	3.01217	0.00645996	0.157368	-2.34349
Riok3	RIO kinase 3	0.1144	6.2266	3.01215	0.00646037	0.157368	-2.34355
Rhoc	ras homolog family member C	0.144449	5.60755	3.00964	0.00649798	0.15779	-2.34872
Hcfc1	host cell factor C1	-0.223613	9.1165	-3.25365	0.00811407	0.175917	-2.34933
Cenpf	centromere protein F	-0.340522	7.78933	-3.30354	0.00853912	0.179531	-2.35697
Gm12250	predicted gene 12250	0.71437	0.365099	3.00553	0.00656001	0.158735	-2.35717
Kcnk6	potassium inwardly-rectifying channel, subfamily K, member 6	-0.421087	1.93585	-3.00443	0.00657664	0.158874	-2.35942
Klhl34	kelch-like 34	-0.48226	2.16028	-3.00204	0.00661302	0.159489	-2.36433
Ascc2	activating signal cointegrator 1 complex subunit 2	0.131228	6.38022	2.99723	0.00668698	0.161006	-2.37423
Luzp1	leucine zipper protein 1	-0.120788	7.72679	-2.99519	0.00673089	0.161625	-2.37954
Ier3	immediate early response 3	0.529791	1.00535	2.99313	0.00675058	0.161625	-2.38265
Btaf1	B-TFIID TATA-box binding protein associated factor 1	-0.128079	7.1994	-2.99213	0.00676625	0.161625	-2.38471
Rbm46	RNA binding motif protein 46	-0.573014	1.08519	-2.99178	0.00677162	0.161625	-2.38542
Gm33887	predicted gene, 33887	-0.519209	0.935396	-2.9913	0.00677914	0.161625	-2.3864
Son	Son DNA binding protein	-0.131993	8.97347	-3.05348	0.00723332	0.166207	-2.38786
Slc26a2	solute carrier family 26 (sulfate transporter), member 2	-0.196274	4.1319	-2.98655	0.00685395	0.163001	-2.39617
Nup155	nucleoporin 155	-0.10245	7.45518	-2.98614	0.00686032	0.163001	-2.39699
Dusp10	dual specificity phosphatase 10	0.370255	2.04853	2.98513	0.00687643	0.163001	-2.39908
Gna14	guanine nucleotide binding protein, alpha 14	0.659351	0.626196	2.98253	0.00691783	0.163004	-2.40442
Thada	thyroid adenoma associated	-0.174343	5.68869	-2.98299	0.00692312	0.163004	-2.40459
Zfp618	zinc finger protein 618	-0.20972	6.53352	-3.0936	0.00773051	0.172093	-2.40531
Lrrc40	leucine rich repeat containing 40	0.101166	6.64108	2.98199	0.00692634	0.163004	-2.40551
Sycp1	synaptonemal complex protein 1	-1.11427	0.933724	-3.12075	0.00793384	0.174295	-2.40593
Syt16	synaptotagmin XVI	1.03216	-0.411757	2.98014	0.00695606	0.163236	-2.40932
Piezo2	piezo-type mechanosensitive ion channel component 2	-0.293593	3.63344	-2.97982	0.00696119	0.163236	-2.40997
Kdr	kinase insert domain protein receptor	-0.134689	6.81809	-2.9786	0.00698073	0.163236	-2.41246
Rnf4	ring finger protein 4	0.0931162	7.61148	2.9777	0.00699517	0.163236	-2.4143
Rab3gap2	RAB3 GTPase activating protein subunit 2	-0.131904	6.11661	-2.9774	0.00700004	0.163236	-2.41492
Polr1g	RNA polymerase I subunit G	0.150149	5.3566	2.9772	0.00700335	0.163236	-2.41534
Col9a1	collagen, type IX, alpha 1	-0.150566	5.80102	-2.9762	0.00701946	0.163293	-2.41738
Nme5	NME/NM23 family member 5	1.07906	-0.909298	2.97566	0.00702817	0.163293	-2.41848
Peak1	pseudopodium-enriched atypical kinase 1	-0.335951	4.96326	-3.11547	0.00810951	0.175917	-2.42243
Klf12	Kruppel-like factor 12	-0.195025	5.22896	-2.97197	0.00708827	0.163906	-2.42605
Rps10	ribosomal protein S10	0.123028	6.98727	2.97123	0.00710039	0.163927	-2.42757
Otx1	orthodenticle homeobox 1	0.262065	4.55539	2.99286	0.00729614	0.166341	-2.43042
Hap1	huntingtin-associated protein 1	0.208476	4.8306	2.96791	0.00715493	0.164925	-2.43437
Mycbp2	MYC binding protein 2, E3 ubiquitin protein ligase	-0.41498	6.64749	-3.25356	0.00935371	0.187215	-2.43832
Trim2	tripartite motif-containing 2	-0.135087	6.42543	-2.96482	0.00720599	0.16584	-2.44069
Pawr	PRKC, apoptosis, WT1, regulator	0.148314	5.30478	2.96155	0.0072604	0.166341	-2.44738
Ash1l	ASH1 like histone lysine methyltransferase	-0.318122	6.19239	-3.18286	0.00896325	0.184201	-2.44775
Lnpep	leucyl/cystinyl aminopeptidase	-0.304925	4.62211	-3.03677	0.00786556	0.173363	-2.44936
Ppm1l	protein phosphatase 1 (formerly 2C)-like	-0.216545	4.72956	-2.96021	0.00728293	0.166341	-2.45013
Vapa	vesicle-associated membrane protein, associated protein A	0.0936128	7.24988	2.96002	0.0072861	0.166341	-2.45052
Hnrnpdl	heterogeneous nuclear ribonucleoprotein D-like	0.102739	9.18712	2.96	0.00733728	0.167017	-2.45478
Rassf4	Ras association (RalGDS/AF-6) domain family member 4	-0.201249	4.68055	-2.95373	0.00739225	0.167986	-2.46337
Ralbp1	ralA binding protein 1	-0.102983	6.75969	-2.95302	0.00740438	0.167986	-2.46482
Qser1	glutamine and serine rich 1	-0.213793	7.29104	-3.10932	0.00865462	0.180657	-2.46593
Lcor	ligand dependent nuclear receptor corepressor	-0.252923	5.05295	-3.00829	0.00786064	0.173363	-2.46628
Fam168a	family with sequence similarity 168, member A	-0.107998	6.57238	-2.952	0.00742182	0.167986	-2.46691
Icmt	isoprenylcysteine carboxyl methyltransferase	-0.117033	6.41718	-2.95176	0.00742589	0.167986	-2.4674
Bloc1s6	biogenesis of lysosomal organelles complex-1, subunit 6, pallidin	0.110647	6.25903	2.94825	0.00748607	0.169085	-2.47457
Serinc5	serine incorporator 5	-0.131301	5.73771	-2.94455	0.00755	0.170266	-2.48212
Ankrd11	ankyrin repeat domain 11	-0.197568	8.4286	-3.12186	0.00900243	0.184684	-2.48317
Fzd3	frizzled class receptor 3	-0.263074	7.57994	-3.17244	0.00943474	0.187551	-2.48485
Akap11	A kinase (PRKA) anchor protein 11	-0.200031	7.16427	-3.07131	0.00866995	0.180719	-2.48857
Grina	glutamate receptor, ionotropic, N-methyl D-aspartate-associated protein 1 (glutamate binding)	0.173586	4.58238	2.93992	0.00763066	0.171497	-2.49156
Anp32b	acidic (leucine-rich) nuclear phosphoprotein 32 family, member B	0.0897108	9.4285	2.93992	0.00763079	0.171497	-2.49157
Marchf6	membrane associated ring-CH-type finger 6	-0.0957991	7.32633	-2.9394	0.00763983	0.171497	-2.49262
Agl	amylo-1,6-glucosidase, 4-alpha-glucanotransferase	-0.157727	5.53867	-2.93837	0.00765791	0.171638	-2.49472
Hoxd3	homeobox D3	0.235265	5.37865	2.99624	0.00821859	0.177269	-2.50076
Bola2	bolA-like 2 (E. coli)	-0.196191	4.9351	-2.93417	0.00773222	0.172093	-2.5033
Dock1	dedicator of cytokinesis 1	-0.116453	6.84224	-2.93415	0.00773256	0.172093	-2.50333
Etfrf1	electron transfer flavoprotein regulatory factor 1	0.240076	3.78982	2.93389	0.00773717	0.172093	-2.50386
Bclaf1	BCL2-associated transcription factor 1	-0.0860969	8.8595	-2.93204	0.00777005	0.172561	-2.50763
Morc3	microrchidia 3	0.141365	5.7173	2.93046	0.0077983	0.172926	-2.51085
Rbms3	RNA binding motif, single stranded interacting protein	-0.204484	4.43467	-2.92859	0.00783192	0.173363	-2.51467
Rps4x	ribosomal protein S4, X-linked	0.110556	8.93303	2.94117	0.00796293	0.174354	-2.51645
Ccdc88a	coiled coil domain containing 88A	-0.113036	6.87817	-2.92685	0.00786325	0.173363	-2.51821
Ildr2	immunoglobulin-like domain containing receptor 2	-0.178822	6.99125	-3.01158	0.00859172	0.179905	-2.51831
Nsd3	nuclear receptor binding SET domain protein 3	-0.1237	6.68193	-2.92241	0.00794366	0.174295	-2.52724
4930563E22Rik	RIKEN cDNA 4930563E22 gene	0.761323	0.529115	2.92095	0.00797029	0.174354	-2.53021
Gm20498	predicted gene 20498	0.510994	1.446	2.91924	0.00800157	0.174777	-2.53368
Plekha4	pleckstrin homology domain containing, family A (phosphoinositide binding specific) member 4	0.615225	1.10988	2.91529	0.00807446	0.175917	-2.54173
Zfp142	zinc finger protein 142	-0.14869	5.52471	-2.91452	0.00808864	0.175917	-2.54328
Tox2	TOX high mobility group box family member 2	0.164209	4.89634	2.91431	0.00809264	0.175917	-2.54372
Iffo2	intermediate filament family orphan 2	-0.144548	5.30445	-2.90791	0.00821213	0.177269	-2.55672
Hmbox1	homeobox containing 1	-0.23097	6.55241	-3.04877	0.00951105	0.18842	-2.55785
Card6	caspase recruitment domain family, member 6	-0.475021	1.60274	-2.90682	0.00823265	0.177269	-2.55894
Ubr2	ubiquitin protein ligase E3 component n-recognin 2	-0.139564	6.82166	-2.91473	0.00830809	0.177269	-2.55917
Ptch1	patched 1	-0.122326	7.83589	-2.91585	0.00834499	0.177754	-2.56108
Cdh20	cadherin 20	-0.410757	2.21072	-2.90565	0.00825476	0.177269	-2.56131
Cdk13	cyclin-dependent kinase 13	-0.105011	7.0587	-2.90468	0.008273	0.177269	-2.56327
Arhgap5	Rho GTPase activating protein 5	-0.110284	7.42755	-2.90416	0.00828292	0.177269	-2.56433
Cul7	cullin 7	-0.0930158	7.76199	-2.90299	0.00830506	0.177269	-2.5667
Cnot7	CCR4-NOT transcription complex, subunit 7	0.0922826	7.217	2.90296	0.00830579	0.177269	-2.56678
R3hdm4	R3H domain containing 4	0.113309	6.51378	2.90273	0.00831006	0.177269	-2.56723
9430015G10Rik	RIKEN cDNA 9430015G10 gene	0.135078	6.05729	2.89964	0.00836909	0.178008	-2.57351
Afdn	afadin, adherens junction formation factor	-0.157946	7.83109	-2.98106	0.00917353	0.185904	-2.5764
Pipox	pipecolic acid oxidase	0.371728	2.0282	2.89797	0.00840104	0.178085	-2.57689
Shank3	SH3 and multiple ankyrin repeat domains 3	-0.16876	5.21726	-2.8973	0.00841407	0.178085	-2.57826
Dync2li1	dynein cytoplasmic 2 light intermediate chain 1	0.225542	4.17865	2.897	0.00841968	0.178085	-2.57885
Adissp	adipose secreted signaling protein	0.130697	5.92491	2.89691	0.00842153	0.178085	-2.57905
Ptger1	prostaglandin E receptor 1 (subtype EP1)	-0.35587	4.09863	-2.97257	0.00923665	0.186324	-2.58574
Ttn	titin	-0.753383	5.05527	-3.16563	0.0110659	0.204901	-2.58599
Uros	uroporphyrinogen III synthase	0.196504	4.16695	2.89248	0.00850731	0.17947	-2.58803
Agbl3	ATP/GTP binding protein-like 3	0.4813	1.37774	2.892	0.00851659	0.17947	-2.589
Stn1	STN1, CST complex subunit	0.121734	5.72067	2.89162	0.00852395	0.17947	-2.58976
Map2	microtubule-associated protein 2	-0.148829	5.78147	-2.88974	0.00856067	0.179725	-2.59357
Phf13	PHD finger protein 13	0.143944	5.81631	2.88805	0.00859393	0.179905	-2.59701
Nipbl	NIPBL cohesin loading factor	-0.193478	7.5642	-3.02074	0.00995033	0.19179	-2.60138
Cyp2j9	cytochrome P450, family 2, subfamily j, polypeptide 9	0.980558	-0.888877	2.88555	0.00864305	0.180657	-2.60206
Ppp4r1	protein phosphatase 4, regulatory subunit 1	-0.0978193	7.29646	-2.8824	0.00870546	0.1812	-2.60843
Tnrc6b	trinucleotide repeat containing 6b	-0.362227	6.65216	-3.13147	0.0111684	0.206426	-2.60936
Gpr4	G protein-coupled receptor 4	0.513575	1.49352	2.87948	0.00876369	0.182054	-2.61434
Hoxb2	homeobox B2	0.16061	5.15399	2.8791	0.00877142	0.182054	-2.61512
Trim33	tripartite motif-containing 33	-0.105725	7.14591	-2.87608	0.00883212	0.183053	-2.62123
Adamts9	a disintegrin-like and metallopeptidase (reprolysin type) with thrombospondin type 1 motif, 9	-0.170674	5.61651	-2.87514	0.00886234	0.183419	-2.62388
Nbas	neuroblastoma amplified sequence	-0.224581	5.82793	-2.95829	0.00973104	0.18934	-2.6257
Ret	ret proto-oncogene	-0.210306	3.93252	-2.87291	0.00889623	0.183502	-2.62763
Tincr	TINCR ubiquitin domain containing	0.866616	-0.475591	2.87284	0.0088976	0.183502	-2.62777
Gpatch8	G patch domain containing 8	-0.120203	6.99663	-2.87252	0.00890407	0.183502	-2.62841
Zbed6	zinc finger, BED type containing 6	-0.350825	6.61773	-3.11243	0.0114042	0.207904	-2.63207
Camsap2	calmodulin regulated spectrin-associated protein family, member 2	-0.104841	6.89482	-2.86977	0.0089601	0.184201	-2.63397
Col12a1	collagen, type XII, alpha 1	-0.273239	4.20409	-2.88426	0.0091216	0.185367	-2.63483
Ntrk3	neurotrophic tyrosine kinase, receptor, type 3	0.329897	2.53964	2.86724	0.00901205	0.184684	-2.63909
Zbed4	zinc finger, BED type containing 4	-0.136691	6.24532	-2.86548	0.00904827	0.185056	-2.64264
Fzr1	fizzy and cell division cycle 20 related 1	0.093455	7.15039	2.8651	0.00905608	0.185056	-2.6434
Ncoa6	nuclear receptor coactivator 6	-0.194454	6.88796	-2.97045	0.0101708	0.194243	-2.64453
Hoxc9	homeobox C9	0.251708	3.72256	2.86451	0.00906825	0.185056	-2.64459
Cnot1	CCR4-NOT transcription complex, subunit 1	-0.172945	8.9344	-3.00899	0.0106079	0.199515	-2.64656
Poli	polymerase (DNA directed), iota	0.254207	3.86204	2.86348	0.00908962	0.185233	-2.64668
Tenm4	teneurin transmembrane protein 4	-0.397739	6.90131	-3.11844	0.0117509	0.208676	-2.64691
Tmtc3	transmembrane and tetratricopeptide repeat containing 3	-0.126509	6.22722	-2.86243	0.00911145	0.185367	-2.6488
Fam187b	family with sequence similarity 187, member B	0.818098	-0.114561	2.86094	0.00914242	0.185531	-2.6518
Traf5	TNF receptor-associated factor 5	0.507187	0.922557	2.85855	0.00919228	0.186026	-2.65662
Erbin	Erbb2 interacting protein	-0.122322	7.63288	-2.86609	0.00929532	0.186815	-2.65809
Mvb12b	multivesicular body subunit 12B	-0.1052	6.31919	-2.85632	0.00923914	0.186324	-2.66112
Rfx4	regulatory factor X, 4 (influences HLA class II expression)	0.151832	5.66544	2.85603	0.00924531	0.186324	-2.66171
Wdfy3	WD repeat and FYVE domain containing 3	-0.363689	7.11278	-3.10533	0.0119289	0.209133	-2.66289
Atp2a2	ATPase, Ca++ transporting, cardiac muscle, slow twitch 2	-0.0904838	9.17302	-2.85429	0.00928196	0.186804	-2.66521
Pcdhb19	protocadherin beta 19	-0.562036	1.11142	-2.8529	0.00931149	0.186883	-2.66802
Utrn	utrophin	-0.372806	7.13125	-3.10137	0.0120456	0.209661	-2.67084
Zfp960	zinc finger protein 960	0.328446	2.38044	2.8513	0.00934552	0.187215	-2.67125
Wdr45	WD repeat domain 45	0.218275	3.53166	2.85027	0.00936733	0.187231	-2.67331
Zfp788	zinc finger protein 788	0.184649	4.4218	2.84907	0.00939295	0.187486	-2.67573
Uggt1	UDP-glucose glycoprotein glucosyltransferase 1	-0.0965984	7.443	-2.84834	0.00940853	0.187503	-2.67719
Eeig2	EEIG family member 2	-0.121424	5.77504	-2.84783	0.0094195	0.187503	-2.67823
Med12	mediator complex subunit 12	-0.127056	6.86478	-2.84615	0.00945571	0.187712	-2.68162
Tjp1	tight junction protein 1	-0.165752	8.14228	-2.95483	0.01067	0.200111	-2.68247
Ubap2	ubiquitin-associated protein 2	-0.0940285	8.02167	-2.8433	0.00951719	0.18842	-2.68735
Nid1	nidogen 1	-0.118049	7.33845	-2.84257	0.00953302	0.188477	-2.68882
Alg10b	asparagine-linked glycosylation 10B (alpha-1,2-glucosyltransferase)	-0.14457	7.15708	-2.87436	0.0099174	0.191488	-2.69061
Pcdhb6	protocadherin beta 6	-1.15802	-1.18434	-2.84158	0.00955441	0.18859	-2.6908
Glis3	GLIS family zinc finger 3	-0.26576	3.58833	-2.84058	0.0095762	0.18859	-2.69282
Ephb2	Eph receptor B2	-0.117908	6.93495	-2.84009	0.009587	0.18859	-2.69382
Cyp26c1	cytochrome P450, family 26, subfamily c, polypeptide 1	0.217003	4.06182	2.83993	0.00959041	0.18859	-2.69413
Cbx3	chromobox 3	0.0951381	7.30133	2.83822	0.00962781	0.189071	-2.69757
Pnn	pinin	0.109108	8.25243	2.84062	0.00965896	0.189096	-2.69781
Plppr3	phospholipid phosphatase related 3	0.140816	6.10492	2.83559	0.00968545	0.189096	-2.70285
Braf	Braf transforming gene	-0.135658	6.21413	-2.83555	0.00968626	0.189096	-2.70293
Six3	sine oculis-related homeobox 3	0.184764	3.98822	2.83525	0.00969294	0.189096	-2.70354
Hoxa3	homeobox A3	0.189431	4.66689	2.83521	0.00969391	0.189096	-2.70362
Stra6l	STRA6-like	0.4862	1.03897	2.83347	0.00973235	0.18934	-2.70712
Crtc3	CREB regulated transcription coactivator 3	-0.210779	4.2067	-2.83214	0.00976162	0.189656	-2.70978
Gucy1a2	guanylate cyclase 1, soluble, alpha 2	-0.262874	4.82965	-2.88511	0.0103949	0.19749	-2.7111
Cnpy1	canopy FGF signaling regulator 1	0.379327	3.86928	2.90968	0.0107219	0.200567	-2.71346
Adcy1	adenylate cyclase 1	-0.172658	4.57124	-2.82765	0.00986181	0.191348	-2.71881
Dcx	doublecortin	-0.344198	4.85622	-2.95962	0.0114185	0.207904	-2.71954
Fbxl19	F-box and leucine-rich repeat protein 19	-0.082046	7.81677	-2.82649	0.00988792	0.191488	-2.72114
Cat	catalase	0.107071	6.86814	2.82568	0.00990614	0.191488	-2.72277
Krt14	keratin 14	0.602306	0.544034	2.82499	0.00992152	0.191488	-2.72414
Tbc1d13	TBC1 domain family, member 13	-0.377981	6.2554	-3.05496	0.0126538	0.215122	-2.72529
Tasor2	transcription activation suppressor family member 2	-0.123219	7.27415	-2.82383	0.0100408	0.193279	-2.73188
Amdhd2	amidohydrolase domain containing 2	0.28901	3.81538	2.82711	0.0100969	0.193592	-2.73286
Rbmx	RNA binding motif protein, X chromosome	0.113525	7.48354	2.81865	0.0100654	0.193497	-2.73687
Kcna3	potassium voltage-gated channel, shaker-related subfamily, member 3	-0.515839	2.25103	-2.84752	0.0104218	0.197676	-2.73742
Vegfd	vascular endothelial growth factor D	-0.384862	1.97312	-2.81777	0.0100855	0.193592	-2.73863
9130019O22Rik	RIKEN cDNA 9130019O22 gene	0.276973	3.01079	2.81525	0.0101432	0.194226	-2.74367
Etl4	enhancer trap locus 4	-0.173768	5.6884	-2.82327	0.0102693	0.195869	-2.74531
Srsf3	serine and arginine-rich splicing factor 3	0.0784723	9.27284	2.81436	0.0101637	0.194243	-2.74545
Tead1	TEA domain family member 1	-0.180671	7.90036	-2.93414	0.0117741	0.208676	-2.753
Trim25	tripartite motif-containing 25	-0.286642	5.0548	-2.90474	0.0114893	0.207904	-2.75698
Kif21b	kinesin family member 21B	-0.226269	6.54422	-2.93766	0.0119037	0.209133	-2.75724
Herc1	HECT and RLD domain containing E3 ubiquitin protein ligase family member 1	-0.394883	6.64758	-3.04202	0.0132836	0.218392	-2.7611
Eif4a2	eukaryotic translation initiation factor 4A2	0.229206	8.21169	2.99795	0.0127648	0.215122	-2.76245
Csrnp3	cysteine-serine-rich nuclear protein 3	-0.237997	4.00379	-2.80549	0.0103703	0.197299	-2.76323
Lifr	LIF receptor alpha	-0.159009	5.13447	-2.80544	0.0103713	0.197299	-2.76332
Haus2	HAUS augmin-like complex, subunit 2	0.263121	5.92934	2.93817	0.0120808	0.209661	-2.76555
Pdpr	pyruvate dehydrogenase phosphatase regulatory subunit	-0.194258	4.6855	-2.80288	0.0104318	0.197676	-2.76845
Slit2	slit guidance ligand 2	-0.165408	6.42651	-2.83938	0.0109362	0.203136	-2.7708
Naf1	nuclear assembly factor 1 ribonucleoprotein	0.153896	5.94422	2.8004	0.0105078	0.1986	-2.77435
Ankfy1	ankyrin repeat and FYVE domain containing 1	-0.112441	6.69723	-2.79985	0.0105037	0.1986	-2.77451
Pard6g	par-6 family cell polarity regulator gamma	-0.118915	6.32746	-2.79822	0.0105423	0.198995	-2.77776
Mtmr4	myotubularin related protein 4	-0.180732	7.38562	-2.90095	0.0119281	0.209133	-2.78115
Atf1	activating transcription factor 1	0.155626	5.78806	2.79547	0.0106083	0.199515	-2.78326
Plekhh2	pleckstrin homology domain containing, family H (with MyTH4 domain) member 2	-0.182264	4.61893	-2.79536	0.0106109	0.199515	-2.78348
Necap1	NECAP endocytosis associated 1	0.180799	5.45384	2.80126	0.0107076	0.200558	-2.78459
Golgb1	golgin B1	-0.331051	6.6189	-3.00993	0.0134326	0.2185	-2.78552
Adgrf5	adhesion G protein-coupled receptor F5	-0.200881	4.55605	-2.79387	0.0106466	0.199929	-2.78645
Aopep	aminopeptidase O	0.204014	4.33718	2.78814	0.0107856	0.201501	-2.79789
Ivns1abp	influenza virus NS1A binding protein	0.0822048	9.18626	2.7845	0.0108747	0.202728	-2.80515
Tial1	Tia1 cytotoxic granule-associated RNA binding protein-like 1	0.105814	7.17935	2.78433	0.010879	0.202728	-2.8055
9930104L06Rik	RIKEN cDNA 9930104L06 gene	0.207412	4.51745	2.7824	0.0109266	0.203136	-2.80935
Bcl2	B cell leukemia/lymphoma 2	-0.181987	4.81873	-2.78174	0.0109427	0.203136	-2.81065
Garre1	granule associated Rac and RHOG effector 1	-0.206748	5.80512	-2.83944	0.0118151	0.208676	-2.8153
Lfng	LFNG O-fucosylpeptide 3-beta-N-acetylglucosaminyltransferase	0.126333	5.54631	2.77884	0.0110148	0.204215	-2.81645
Lama5	laminin, alpha 5	-0.140442	7.041	-2.79935	0.0114598	0.207904	-2.82482
Slc38a1	solute carrier family 38, member 1	-0.104716	8.43699	-2.77509	0.0112071	0.206426	-2.82895
Dlx2	distal-less homeobox 2	0.226733	4.52388	2.77459	0.0112227	0.206426	-2.83009
Mia3	MIA SH3 domain ER export factor 3	-0.119404	7.14374	-2.77187	0.0111895	0.206426	-2.83033
Atg2b	autophagy related 2B	-0.145763	5.95503	-2.77022	0.0112312	0.206426	-2.83361
Ralgapa1	Ral GTPase activating protein, alpha subunit 1	-0.155822	6.53427	-2.79899	0.0116379	0.208487	-2.83387
Hsd17b8	hydroxysteroid 17-beta dehydrogenase 8	0.147817	5.26443	2.76975	0.0112431	0.206426	-2.83454
Eml4	echinoderm microtubule associated protein like 4	-0.0880217	7.82032	-2.76959	0.0112472	0.206426	-2.83486
Zfp106	zinc finger protein 106	-0.109125	8.84285	-2.78732	0.0115014	0.207904	-2.83519
Ip6k2	inositol hexaphosphate kinase 2	0.156253	5.60767	2.76683	0.0113174	0.207452	-2.84035
Thsd7b	thrombospondin, type I, domain containing 7B	-0.533213	1.49926	-2.76622	0.011333	0.207479	-2.84157
Sorl1	sortilin-related receptor, LDLR class A repeats-containing	-0.220419	5.22319	-2.8041	0.0118981	0.209133	-2.843
Hipk2	homeodomain interacting protein kinase 2	-0.528603	6.41041	-2.9952	0.0146409	0.228232	-2.844
Dnd1	DND microRNA-mediated repression inhibitor 1	0.576584	0.657312	2.76497	0.011365	0.207802	-2.84404
Rapgef6	Rap guanine nucleotide exchange factor (GEF) 6	-0.210628	5.94929	-2.83807	0.0124869	0.213845	-2.84788
Runx1t1	RUNX1 translocation partner 1	-0.175295	4.39306	-2.76275	0.0114222	0.207904	-2.84847
Zfp608	zinc finger protein 608	-0.110138	6.53266	-2.7601	0.0114906	0.207904	-2.85374
Arhgap31	Rho GTPase activating protein 31	-0.187124	5.55831	-2.78028	0.0117857	0.208676	-2.85396
Mllt11	myeloid/lymphoid or mixed-lineage leukemia; translocated to, 11	0.212352	4.33569	2.75968	0.0115014	0.207904	-2.85456
Cdca5	cell division cycle associated 5	0.113399	6.10632	2.75908	0.011517	0.207904	-2.85576
Nectin1	nectin cell adhesion molecule 1	-0.124916	6.22926	-2.75828	0.0115376	0.207904	-2.85733
Ifnlr1	interferon lambda receptor 1	0.437351	1.3813	2.75827	0.0115381	0.207904	-2.85737
Acat3	acetyl-Coenzyme A acetyltransferase 3	-0.213995	4.53483	-2.75799	0.0115452	0.207904	-2.85792
Dlgap2	DLG associated protein 2	-0.660565	0.409264	-2.75759	0.0115557	0.207904	-2.85872
Tbx1	T-box 1	0.20129	4.1976	2.75606	0.0115956	0.2082	-2.86175
Gdi1	guanosine diphosphate (GDP) dissociation inhibitor 1	0.120958	7.05598	2.75586	0.0116007	0.2082	-2.86214
Agpat1	1-acylglycerol-3-phosphate O-acyltransferase 1 (lysophosphatidic acid acyltransferase, alpha)	0.0970693	6.81166	2.75416	0.0116453	0.208487	-2.86552
Notch3	notch 3	-0.102252	7.94558	-2.75362	0.0116596	0.208487	-2.8666
Grin3b	glutamate receptor, ionotropic, NMDA3B	0.403723	1.49621	2.75108	0.0117263	0.208676	-2.87163
Polr2h	polymerase (RNA) II (DNA directed) polypeptide H	0.125396	5.58719	2.75102	0.0117279	0.208676	-2.87174
Map1lc3a	microtubule-associated protein 1 light chain 3 alpha	0.218549	4.8463	2.76392	0.0119381	0.209133	-2.87267
Zmat4	zinc finger, matrin type 4	-0.484792	1.1312	-2.74955	0.0117669	0.208676	-2.87467
Bltp1	bridge-like lipid transfer protein family member 1	-0.37884	5.77927	-2.94769	0.0147658	0.229444	-2.87611
C4a	complement component 4A (Rodgers blood group)	0.627466	0.601452	2.74861	0.0117918	0.208676	-2.87653
Ppp1r13b	protein phosphatase 1, regulatory subunit 13B	-0.24787	4.05894	-2.74778	0.0118137	0.208676	-2.87817
Rock1	Rho-associated coiled-coil containing protein kinase 1	-0.110024	6.4886	-2.74773	0.0118152	0.208676	-2.87828
Heph	hephaestin	-0.122494	5.786	-2.74727	0.0118275	0.208676	-2.8792
Svopl	SV2 related protein homolog (rat)-like	-0.793691	0.98349	-2.78859	0.0125525	0.214443	-2.88398
Rlim	ring finger protein, LIM domain interacting	-0.138492	6.83049	-2.76071	0.0121383	0.20967	-2.88432
Saraf	store-operated calcium entry-associated regulatory factor	-0.171104	5.72909	-2.75625	0.0120908	0.209661	-2.88525
Bcl9	B cell CLL/lymphoma 9	-0.104569	7.36231	-2.74308	0.0119394	0.209133	-2.88749
Prpf8	pre-mRNA processing factor 8	-0.159947	9.51271	-2.87495	0.0139815	0.222459	-2.8888
Brca2	breast cancer 2, early onset	-0.254785	6.32497	-2.8858	0.0141564	0.223904	-2.88914
Atf6	activating transcription factor 6	-0.174396	5.34225	-2.742	0.0119685	0.209392	-2.88964
Fgf10	fibroblast growth factor 10	-0.243877	3.81267	-2.74054	0.0120077	0.209661	-2.89252
Tet2	tet methylcytosine dioxygenase 2	-0.180401	4.45237	-2.73946	0.012037	0.209661	-2.89466
Myrfl	myelin regulatory factor-like	0.982131	-0.583862	2.73914	0.0120458	0.209661	-2.89531
Sema5a	sema domain, seven thrombospondin repeats (type 1 and type 1-like), transmembrane domain (TM) and short cytoplasmic domain, (semaphorin) 5A	-0.206822	5.85231	-2.80294	0.0130385	0.217672	-2.89576
Capsl	calcyphosine-like	0.879374	-0.785305	2.73865	0.012059	0.209661	-2.89627
Slc43a1	solute carrier family 43, member 1	0.129412	5.21621	2.73718	0.0120988	0.209661	-2.89917
Rpl12	ribosomal protein L12	0.143419	5.49084	2.73601	0.0121307	0.20967	-2.90149
Zfand4	zinc finger, AN1-type domain 4	0.3469	2.98839	2.73621	0.0121425	0.20967	-2.90189
Scnm1	sodium channel modifier 1	0.206317	3.9372	2.73382	0.0121907	0.210254	-2.90584
Nbea	neurobeachin	-0.24785	5.53834	-2.82363	0.0136242	0.220389	-2.90692
Lyst	lysosomal trafficking regulator	-0.362321	3.93006	-2.80399	0.0133979	0.2185	-2.91042
Cspg4	chondroitin sulfate proteoglycan 4	-0.363048	2.38702	-2.73139	0.0122573	0.211153	-2.91063
Dennd10	DENN domain containing 10	0.185771	4.30039	2.73002	0.0122951	0.211555	-2.91334
Ccng2	cyclin G2	0.148304	5.50886	2.72689	0.0123819	0.212796	-2.91953
Itpa	inosine triphosphatase (nucleoside triphosphate pyrophosphatase)	0.714464	5.11545	2.94157	0.0159924	0.236699	-2.92534
Cyb5r3	cytochrome b5 reductase 3	0.0867855	7.38543	2.72323	0.0124839	0.213845	-2.92675
Rnaseh1	ribonuclease H1	0.207788	4.29256	2.72315	0.0124862	0.213845	-2.92691
Sbsn	suprabasin	-0.756967	0.379394	-2.7226	0.0125018	0.213849	-2.92801
Ccdc168	coiled-coil domain containing 168	-0.766664	-0.471296	-2.72032	0.0125659	0.214443	-2.93251
Ginm1	glycoprotein integral membrane 1	0.184483	4.04653	2.71829	0.0126232	0.214926	-2.93651
Sord	sorbitol dehydrogenase	-0.223453	3.74582	-2.71827	0.0126237	0.214926	-2.93654
Nefm	neurofilament, medium polypeptide	-0.216943	5.49053	-2.77088	0.0135292	0.219582	-2.93827
Emx2	empty spiracles homeobox 2	0.192848	4.2951	2.71664	0.0126701	0.215122	-2.93977
Gpd2	glycerol phosphate dehydrogenase 2, mitochondrial	-0.148598	6.16419	-2.72307	0.0127974	0.215122	-2.9407
Itm2a	integral membrane protein 2A	0.129308	5.73494	2.71533	0.0127074	0.215122	-2.94236
Map3k13	mitogen-activated protein kinase kinase kinase 13	-0.302192	2.57388	-2.71504	0.0127157	0.215122	-2.94293
Golga3	golgin A3	-0.122186	6.10391	-2.71437	0.0127348	0.215122	-2.94425
Ncapg2	non-SMC condensin II complex, subunit G2	-0.177904	6.66691	-2.78405	0.0139188	0.222459	-2.94524
Amph	amphiphysin	-0.197418	4.15276	-2.71383	0.0127501	0.215122	-2.94531
Hipk3	homeodomain interacting protein kinase 3	-0.120467	6.80683	-2.7125	0.0127882	0.215122	-2.94793
Man1a2	mannosidase, alpha, class 1A, member 2	-0.11171	7.08756	-2.71248	0.0127887	0.215122	-2.94796
Dhx38	DEAH (Asp-Glu-Ala-His) box polypeptide 38	-0.0854259	7.12412	-2.71226	0.0127951	0.215122	-2.94841
Afap1	actin filament associated protein 1	-0.25615	5.329	-2.79571	0.0142508	0.22455	-2.95064
Auts2	autism susceptibility candidate 2	-0.0967424	6.8583	-2.70999	0.0128604	0.215933	-2.95288
Pde3a	phosphodiesterase 3A, cGMP inhibited	-0.238274	3.74875	-2.70899	0.0128893	0.216169	-2.95485
Mpp7	membrane protein, palmitoylated 7 (MAGUK p55 subfamily member 7)	-0.305286	3.92952	-2.74002	0.0134227	0.2185	-2.95525
Slc35b1	solute carrier family 35, member B1	0.129245	5.73625	2.70839	0.0129065	0.216209	-2.95603
Acot2	acyl-CoA thioesterase 2	0.239801	3.21613	2.70423	0.0130273	0.217672	-2.96422
Dock4	dedicator of cytokinesis 4	-0.161508	4.80068	-2.70411	0.0130308	0.217672	-2.96446
Ddi2	DNA-damage inducible protein 2	-0.172877	5.65743	-2.71534	0.0132912	0.218392	-2.96731
Zfp369	zinc finger protein 369	-0.280086	3.88896	-2.7131	0.0132676	0.218392	-2.96793
Emc10	ER membrane protein complex subunit 10	-0.104045	6.58598	-2.70213	0.0130888	0.218113	-2.96836
Casp8ap2	caspase 8 associated protein 2	-0.104106	6.97213	-2.70121	0.0131158	0.218113	-2.97017
Cbl	Casitas B-lineage lymphoma	-0.407612	6.05245	-2.90275	0.0166568	0.241214	-2.97115
Slc2a10	solute carrier family 2 (facilitated glucose transporter), member 10	-0.337546	2.27622	-2.70057	0.0131344	0.218113	-2.97141
Pard3	par-3 family cell polarity regulator	-0.0972237	7.1461	-2.70044	0.0131382	0.218113	-2.97167
Polh	polymerase (DNA directed), eta (RAD 30 related)	0.161895	4.68318	2.70039	0.0131397	0.218113	-2.97177
Tafazzin	tafazzin, phospholipid-lysophospholipid transacylase	0.147582	5.02847	2.69947	0.013167	0.218318	-2.97359
Dffb	DNA fragmentation factor, beta subunit	0.202143	3.70805	2.69818	0.0132049	0.218392	-2.97612
Sec31a	Sec31 homolog A (S. cerevisiae)	-0.077882	7.76117	-2.69732	0.0132303	0.218392	-2.97781
Sipa1l1	signal-induced proliferation-associated 1 like 1	-0.108301	7.08993	-2.69706	0.0132379	0.218392	-2.97832
Gm7429	predicted pseudogene 7429	-0.177881	4.63716	-2.69666	0.01325	0.218392	-2.97912
Unkl	unkempt family like zinc finger	0.174568	4.34543	2.69581	0.0132752	0.218392	-2.98078
Tmem131	transmembrane protein 131	-0.164334	7.46581	-2.77554	0.0147459	0.229379	-2.98318
Mob3b	MOB kinase activator 3B	0.203422	4.53794	2.69437	0.0133179	0.2185	-2.98361
Ric1	RAB6A GEF complex partner 1	-0.126618	6.15803	-2.69323	0.0133521	0.2185	-2.98586
Kcnab1	potassium voltage-gated channel, shaker-related subfamily, beta member 1	-0.433923	1.71101	-2.69245	0.0133752	0.2185	-2.98738
Slit3	slit guidance ligand 3	-0.141463	5.41285	-2.69237	0.0133778	0.2185	-2.98755
Bmp5	bone morphogenetic protein 5	-0.185689	4.2404	-2.69135	0.0134081	0.2185	-2.98954
Mmrn1	multimerin 1	-0.221363	3.9949	-2.69079	0.0134251	0.2185	-2.99065
Mtmr9	myotubularin related protein 9	-0.158368	5.95111	-2.70114	0.0136211	0.220389	-2.99111
Ube2ql1	ubiquitin-conjugating enzyme E2Q family-like 1	-0.363897	2.33155	-2.68828	0.0135004	0.219358	-2.99556
Cemip2	cell migration inducing hyaluronidase 2	-0.0996358	7.4834	-2.68628	0.0135609	0.219853	-2.99949
Zcchc14	zinc finger, CCHC domain containing 14	-0.12289	7.27778	-2.69383	0.0137881	0.221322	-3.00312
Tspan2	tetraspanin 2	0.172434	4.79651	2.68337	0.0136495	0.220554	-3.00521
C130074G19Rik	RIKEN cDNA C130074G19 gene	-0.256371	3.29465	-2.68227	0.0136831	0.220618	-3.00737
Stab2	stabilin 2	-0.524303	1.00866	-2.68225	0.0136837	0.220618	-3.00741
Spef1	sperm flagellar 1	0.31207	3.51812	2.69293	0.0138999	0.222459	-3.00821
Bach2	BTB and CNC homology, basic leucine zipper transcription factor 2	-0.169691	5.24789	-2.68095	0.0137233	0.221012	-3.00995
Tle2	transducin-like enhancer of split 2	0.439764	2.39108	2.692	0.013959	0.222459	-3.01123
Dock7	dedicator of cytokinesis 7	-0.171421	7.65633	-2.77712	0.0155479	0.233822	-3.01153
Ift122	intraflagellar transport 122	-0.143488	5.41229	-2.67961	0.0137646	0.221212	-3.01259
Zfp595	zinc finger protein 595	0.360366	1.88781	2.67956	0.013766	0.221212	-3.01268
Apc2	APC regulator of WNT signaling pathway 2	-0.236937	4.80588	-2.70939	0.014484	0.226512	-3.01901
Mak16	MAK16 homolog	0.0983865	6.41324	2.675	0.0139069	0.222459	-3.02162
Acap2	ArfGAP with coiled-coil, ankyrin repeat and PH domains 2	-0.109086	6.55324	-2.67449	0.0139227	0.222459	-3.02261
Atg14	autophagy related 14	-0.155655	4.51488	-2.67276	0.0139767	0.222459	-3.02601
Dnph1	2'-deoxynucleoside 5'-phosphate N-hydrolase 1	-0.133644	5.40305	-2.67226	0.0139922	0.222459	-3.02698
B3galnt1	UDP-GalNAc:betaGlcNAc beta 1,3-galactosaminyltransferase, polypeptide 1	0.216799	3.56058	2.67213	0.0139961	0.222459	-3.02723
Sptbn2	spectrin beta, non-erythrocytic 2	-0.149031	6.34317	-2.68791	0.0143002	0.224707	-3.02744
Lactb	lactamase, beta	0.199212	4.42923	2.6708	0.0140377	0.222877	-3.02983
Rrbp1	ribosome binding protein 1	-0.108248	7.72105	-2.67067	0.0140841	0.223129	-3.03173
Zfp507	zinc finger protein 507	-0.13168	6.40332	-2.66945	0.0140802	0.223129	-3.03248
Tbx6	T-box 6	0.276309	2.56367	2.66679	0.0141638	0.223904	-3.03768
Fbxl17	F-box and leucine-rich repeat protein 17	-0.149896	5.48099	-2.66572	0.0141976	0.224195	-3.03977
Tcn2	transcobalamin 2	0.166575	4.62824	2.66418	0.0142463	0.22455	-3.04277
Msi2	musashi RNA-binding protein 2	-0.0995626	7.73751	-2.66267	0.0142945	0.224707	-3.04574
Hes5	hes family bHLH transcription factor 5	0.15772	5.40588	2.66228	0.014307	0.224707	-3.0465
Hyal1	hyaluronoglucosaminidase 1	0.255257	3.15014	2.66108	0.0143452	0.225065	-3.04884
Atp7a	ATPase, Cu++ transporting, alpha polypeptide	-0.193871	6.16367	-2.72601	0.0157341	0.23465	-3.05275
Hoxd10	homeobox D10	0.252588	3.49953	2.65874	0.0144201	0.225997	-3.05341
Fut9	fucosyltransferase 9	-0.270373	2.79275	-2.65741	0.0144628	0.226423	-3.056
Tsg101	tumor susceptibility gene 101	0.113306	6.09711	2.65419	0.0145669	0.227566	-3.06229
Gipc1	GIPC PDZ domain containing family, member 1	0.198539	6.65834	2.74834	0.0165036	0.240084	-3.06364
Amer1	APC membrane recruitment 1	-0.16735	6.05239	-2.6819	0.0151646	0.232038	-3.06382
Etv2	ets variant 2	-0.496344	1.10829	-2.65332	0.014595	0.227759	-3.06398
Lgals3bp	lectin, galactoside-binding, soluble, 3 binding protein	-0.628687	0.449872	-2.65091	0.0146735	0.228497	-3.06869
Cdkl5	cyclin-dependent kinase-like 5	-0.374718	2.46264	-2.64617	0.0148291	0.230183	-3.07793
Lcmt2	leucine carboxyl methyltransferase 2	0.207693	3.92172	2.64553	0.0148502	0.230264	-3.07918
Decr2	2-4-dienoyl-Coenzyme A reductase 2, peroxisomal	0.214073	4.06582	2.64419	0.0148944	0.230655	-3.08178
Gulp1	GULP, engulfment adaptor PTB domain containing 1	0.125828	5.08756	2.64355	0.0149156	0.230655	-3.08303
Prelid1	PRELI domain containing 1	0.091982	7.85337	2.64334	0.0149228	0.230655	-3.08345
Znrf3	zinc and ring finger 3	-0.183705	4.66601	-2.64276	0.0149419	0.230662	-3.08457
Lrrn3	leucine rich repeat protein 3, neuronal	-0.414931	2.53807	-2.65366	0.0151806	0.232038	-3.08503
H2bc8	H2B clustered histone 8	0.862548	-0.570998	2.64237	0.0149548	0.230662	-3.08533
Lypd6	LY6/PLAUR domain containing 6	0.245614	3.32992	2.64104	0.0149991	0.2311	-3.08792
Ptgr3	prostaglandin reductase 3	0.109969	5.80238	2.63842	0.0150867	0.232038	-3.09302
Hoxd8	homeobox D8	0.218095	3.91703	2.63805	0.0150992	0.232038	-3.09375
Ranbp1	RAN binding protein 1	0.0731255	8.91801	2.63774	0.0151094	0.232038	-3.09434
Atrn	attractin	-0.243765	5.88463	-2.74083	0.0172985	0.244339	-3.09435
Sntb2	syntrophin, basic 2	-0.177576	4.89904	-2.63707	0.015132	0.232038	-3.09565
Ntf5	neurotrophin 5	0.403242	1.5474	2.63601	0.0151674	0.232038	-3.0977
Dcbld2	discoidin, CUB and LCCL domain containing 2	-0.100256	7.21749	-2.63521	0.0151945	0.232038	-3.09926
Grem1	gremlin 1, DAN family BMP antagonist	-0.326291	2.61578	-2.63484	0.0152069	0.232038	-3.09997
Abcc4	ATP-binding cassette, sub-family C (CFTR/MRP), member 4	-0.195149	3.73206	-2.63449	0.015219	0.232038	-3.10067
Unc5b	unc-5 netrin receptor B	-0.113336	6.48769	-2.63289	0.0152729	0.232617	-3.10377
Adam10	a disintegrin and metallopeptidase domain 10	-0.0845661	7.5063	-2.63168	0.0153139	0.23272	-3.10612
Rfc5	replication factor C (activator 1) 5	0.0983283	6.50453	2.63163	0.0153156	0.23272	-3.10621
Brms1l	breast cancer metastasis-suppressor 1-like	0.12971	5.23675	2.63067	0.0153482	0.23272	-3.10808
Clmn	calmin	-0.175248	4.94112	-2.63047	0.0153553	0.23272	-3.10848
Plagl2	pleiomorphic adenoma gene-like 2	-0.112748	7.28016	-2.63075	0.015365	0.23272	-3.10861
Slc8a1	solute carrier family 8 (sodium/calcium exchanger), member 1	-0.316227	6.28464	-2.79732	0.0189997	0.257406	-3.10865
Dennd4a	DENN domain containing 4A	-0.175247	4.56689	-2.62988	0.0153754	0.23272	-3.10962
Trerf1	transcriptional regulating factor 1	-0.143382	4.98946	-2.62918	0.0153991	0.232838	-3.11098
Tbl1x	transducin (beta)-like 1 X-linked	-0.147452	7.09808	-2.67184	0.016402	0.239082	-3.11351
Cdk12	cyclin-dependent kinase 12	-0.112986	6.96263	-2.62727	0.0154647	0.233587	-3.1147
Lrp4	low density lipoprotein receptor-related protein 4	-0.151528	6.12656	-2.63962	0.0157819	0.23465	-3.11634
Nrbp2	nuclear receptor binding protein 2	0.209563	4.03612	2.62632	0.0154971	0.233822	-3.11653
Ccdc50	coiled-coil domain containing 50	-0.09275	7.93964	-2.62574	0.0155173	0.233822	-3.11767
Hes1	hes family bHLH transcription factor 1	0.189717	5.5038	2.65314	0.0161277	0.237923	-3.118
Uggt2	UDP-glucose glycoprotein glucosyltransferase 2	-0.162047	5.30379	-2.62522	0.015535	0.233822	-3.11867
Bltp2	bridge-like lipid transfer protein family member 2	-0.0893043	8.58	-2.62427	0.0155677	0.233822	-3.12051
Sinhcaf	SIN3-HDAC complex associated factor	0.0964407	7.22453	2.62402	0.0155764	0.233822	-3.121
Chd7	chromodomain helicase DNA binding protein 7	-0.215033	8.05261	-2.77192	0.0189159	0.257225	-3.12245
Ngfr	nerve growth factor receptor (TNFR superfamily, member 16)	-0.170809	5.50833	-2.63141	0.0157924	0.23465	-3.12282
Pip4k2a	phosphatidylinositol-5-phosphate 4-kinase, type II, alpha	0.143239	4.8527	2.62297	0.0156126	0.234124	-3.12303
Angpt1	angiopoietin 1	-0.181203	4.67026	-2.62135	0.0156689	0.23465	-3.12618
Kif13a	kinesin family member 13A	-0.118201	6.36298	-2.62043	0.0157008	0.23465	-3.12796
Aaas	achalasia, adrenocortical insufficiency, alacrimia	0.0910343	6.42805	2.61888	0.0157548	0.23465	-3.13097
Pfn4	profilin family, member 4	0.713648	0.0289705	2.61865	0.0157627	0.23465	-3.13141
Zfp334	zinc finger protein 334	-0.0967724	6.7613	-2.61805	0.0157838	0.23465	-3.13258
Grm2	glutamate receptor, metabotropic 2	-0.368199	1.73062	-2.61805	0.0157839	0.23465	-3.13258
Ccdc34	coiled-coil domain containing 34	0.0989378	6.32123	2.61624	0.0158474	0.235228	-3.1361
Aff1	AF4/FMR2 family, member 1	-0.195228	5.30094	-2.63719	0.0164008	0.239082	-3.13873
Hexa	hexosaminidase A	0.151854	4.95795	2.61293	0.0159636	0.236699	-3.14249
Ncor1	nuclear receptor co-repressor 1	-0.188718	8.04747	-2.73651	0.018825	0.256434	-3.14302
Arf5	ADP-ribosylation factor 5	0.113625	6.83968	2.61204	0.0159952	0.236699	-3.14422
Plagl1	pleiomorphic adenoma gene-like 1	-0.114365	7.80489	-2.62498	0.0163013	0.238419	-3.14457
Apaf1	apoptotic peptidase activating factor 1	-0.122831	6.15009	-2.61141	0.0160175	0.236789	-3.14544
Rpl23	ribosomal protein L23	0.165911	6.98554	2.67721	0.0175867	0.24724	-3.14712
Cdx4	caudal type homeobox 4	0.385235	2.47434	2.61054	0.0160638	0.237233	-3.14763
Nktr	natural killer tumor recognition sequence	-0.116709	7.36767	-2.61462	0.0163031	0.238419	-3.1524
Rgl3	ral guanine nucleotide dissociation stimulator-like 3	0.261869	3.06145	2.60774	0.016148	0.237923	-3.15254
Fbxw7	F-box and WD-40 domain protein 7	0.129279	4.99662	2.6072	0.0161674	0.237923	-3.15359
Tspan31	tetraspanin 31	0.102567	6.45591	2.60697	0.0161757	0.237923	-3.15404
Zfp217	zinc finger protein 217	-0.116157	6.05328	-2.60553	0.0162271	0.238419	-3.15681
Exoc7	exocyst complex component 7	-0.15111	5.84279	-2.6089	0.0163395	0.238648	-3.15791
Tsc2	TSC complex subunit 2	-0.102596	7.07547	-2.60376	0.0162908	0.238419	-3.16023
Fry	FRY microtubule binding protein	-0.29179	3.07362	-2.60343	0.0163027	0.238419	-3.16087
Paip1	polyadenylate binding protein-interacting protein 1	0.107476	7.07021	2.6033	0.0163075	0.238419	-3.16113
Elovl6	ELOVL family member 6, elongation of long chain fatty acids (yeast)	-0.223984	7.18438	-2.73445	0.0195746	0.262437	-3.16538
Ttbk2	tau tubulin kinase 2	-0.250642	5.69739	-2.69672	0.0187668	0.256127	-3.16825
Scube3	signal peptide, CUB domain, EGF-like 3	-0.0905355	7.37953	-2.59861	0.0164775	0.239944	-3.1702
Peg10	paternally expressed 10	-0.227528	10.1399	-2.77301	0.0207031	0.268276	-3.17053
Rbm3	RNA binding motif (RNP1, RRM) protein 3	0.126296	6.9026	2.60637	0.0167403	0.241402	-3.17267
Slc27a3	solute carrier family 27 (fatty acid transporter), member 3	0.11863	5.49985	2.59656	0.0165521	0.24055	-3.17415
Ctsz	cathepsin Z	0.106638	5.65298	2.59577	0.0165809	0.240728	-3.17567
Zmynd8	zinc finger, MYND-type containing 8	-0.0930582	7.30709	-2.59368	0.0166577	0.241214	-3.17971
Nfatc2ip	nuclear factor of activated T cells, cytoplasmic, calcineurin dependent 2 interacting protein	0.178273	4.74822	2.5935	0.0166645	0.241214	-3.18006
Ccnd1	cyclin D1	-0.105491	7.5517	-2.59306	0.0166805	0.241214	-3.1809
Uqcr11	ubiquinol-cytochrome c reductase, complex III subunit XI	-0.193791	4.91437	-2.59752	0.0168177	0.242078	-3.18182
Steap1	six transmembrane epithelial antigen of the prostate 1	0.461222	1.46038	2.59137	0.016743	0.241402	-3.18417
Helz2	helicase with zinc finger 2, transcriptional coactivator	-0.247641	3.57814	-2.59136	0.0167431	0.241402	-3.18418
Aspm	abnormal spindle microtubule assembly	-0.213665	7.07162	-2.70995	0.0197965	0.263366	-3.18775
Kcnn4	potassium intermediate/small conductance calcium-activated channel, subfamily N, member 4	0.44623	1.72445	2.58889	0.0168347	0.242078	-3.18894
Zyg11b	zyg-ll family member B, cell cycle regulator	-0.108804	6.94935	-2.58873	0.0168407	0.242078	-3.18925
Kidins220	kinase D-interacting substrate 220	-0.127089	6.19903	-2.58804	0.0168663	0.242078	-3.19058
Cxcr4	chemokine (C-X-C motif) receptor 4	0.162902	4.88276	2.58786	0.0168729	0.242078	-3.19093
Vps13a	vacuolar protein sorting 13A	-0.23678	4.92476	-2.62919	0.0179236	0.250022	-3.19178
Fbxw5	F-box and WD-40 domain protein 5	0.12212	5.69311	2.58667	0.0169175	0.242474	-3.19323
Mroh1	maestro heat-like repeat family member 1	-0.148973	5.11055	-2.58623	0.0169338	0.242474	-3.19407
Mettl4	methyltransferase like 4	-0.12255	5.40643	-2.58566	0.0169549	0.242539	-3.19516
Zfp41	zinc finger protein 41	-0.106318	7.76158	-2.58725	0.0170633	0.24308	-3.19729
Ksr2	kinase suppressor of ras 2	-0.555313	0.672763	-2.58407	0.0170148	0.24308	-3.19824
Ank2	ankyrin 2, brain	-0.340975	5.63637	-2.73169	0.0208031	0.268489	-3.19973
Atat1	alpha tubulin acetyltransferase 1	0.136029	5.40175	2.58317	0.0170486	0.24308	-3.19998
Zdhhc23	zinc finger, DHHC domain containing 23	0.464835	1.01155	2.58274	0.0170645	0.24308	-3.20079
Dnaaf9	dynein axonemal assembly factor 9	-0.157586	5.1572	-2.58206	0.0170903	0.24308	-3.20211
Niban3	niban apoptosis regulator 3	0.27807	3.20804	2.58159	0.0171078	0.24308	-3.203
Emilin1	elastin microfibril interfacer 1	-0.10486	6.85769	-2.58125	0.0171206	0.24308	-3.20366
Serpine1	serine (or cysteine) peptidase inhibitor, clade E, member 1	0.523049	0.935031	2.58083	0.0171365	0.24308	-3.20447
Plekhg1	pleckstrin homology domain containing, family G (with RhoGef domain) member 1	-0.171954	4.83542	-2.58038	0.0171536	0.24308	-3.20534
Slit1	slit guidance ligand 1	-0.153992	5.36804	-2.58023	0.0171594	0.24308	-3.20563
Smg6	SMG6 nonsense mediated mRNA decay factor	-0.100252	6.45919	-2.57785	0.0172495	0.244091	-3.21021
Arfgef1	ADP-ribosylation factor guanine nucleotide-exchange factor 1(brefeldin A-inhibited)	-0.0959089	7.04274	-2.57746	0.0172642	0.244091	-3.21095
Setd2	SET domain containing 2	-0.19566	7.4228	-2.68929	0.0201516	0.265133	-3.2112
Prex2	phosphatidylinositol-3,4,5-trisphosphate-dependent Rac exchange factor 2	-0.315218	5.90772	-2.72208	0.0210696	0.270146	-3.21282
Nrp2	neuropilin 2	-0.105851	7.35242	-2.57591	0.0173233	0.244453	-3.21393
Myo16	myosin XVI	-0.266795	2.99224	-2.57281	0.0174419	0.245888	-3.21989
Cmtm4	CKLF-like MARVEL transmembrane domain containing 4	-0.101337	6.81877	-2.57169	0.0174852	0.246262	-3.22206
Nsd2	nuclear receptor binding SET domain protein 2	-0.0862635	8.93482	-2.56901	0.0175886	0.24724	-3.2272
Chd6	chromodomain helicase DNA binding protein 6	-0.130374	6.72087	-2.57927	0.0178679	0.249722	-3.22752
Ids	iduronate 2-sulfatase	-0.147535	5.11982	-2.56746	0.0176485	0.247735	-3.23017
Gigyf2	GRB10 interacting GYF protein 2	-0.106458	6.77259	-2.56722	0.0176578	0.247735	-3.23063
Med11	mediator complex subunit 11	-0.172549	4.34424	-2.5662	0.0176974	0.247964	-3.23258
Strn	striatin, calmodulin binding protein	-0.120962	6.01959	-2.56593	0.0177081	0.247964	-3.23311
Rnf123	ring finger protein 123	0.124065	5.58647	2.56517	0.0177378	0.248142	-3.23457
Sdk1	sidekick cell adhesion molecule 1	-0.203045	3.57216	-2.56072	0.0179121	0.250022	-3.2431
Cbx8	chromobox 8	0.332765	2.5881	2.5596	0.0179564	0.250194	-3.24526
Mcc	mutated in colorectal cancers	-0.5045	4.09374	-2.69887	0.0217623	0.273972	-3.2453
Asap1	ArfGAP with SH3 domain, ankyrin repeat and PH domain1	-0.105978	7.07268	-2.55872	0.0179911	0.250194	-3.24694
Gypc	glycophorin C	0.168386	4.60157	2.55834	0.0180061	0.250194	-3.24767
Ring1	ring finger protein 1	0.140643	5.07812	2.55818	0.0180122	0.250194	-3.24797
Zbtb18	zinc finger and BTB domain containing 18	0.104319	6.7145	2.55794	0.0180217	0.250194	-3.24842
Mon2	MON2 homolog, regulator of endosome to Golgi trafficking	-0.110698	6.63006	-2.55618	0.0180917	0.250928	-3.25181
Bend4	BEN domain containing 4	-0.103332	7.02231	-2.55455	0.0181564	0.25138	-3.25492
Prdm16	PR domain containing 16	-0.187583	4.00338	-2.55449	0.0181587	0.25138	-3.25503
Dph6	diphthamine biosynthesis 6	0.448226	5.10729	2.71061	0.0226164	0.280132	-3.25776
Adcy9	adenylate cyclase 9	-0.432715	1.58414	-2.55133	0.0182853	0.252659	-3.26109
Trmu	tRNA 5-methylaminomethyl-2-thiouridylate methyltransferase	-0.242727	3.59339	-2.55132	0.0182858	0.252659	-3.26111
Dnajc6	DnaJ heat shock protein family (Hsp40) member C6	-0.449162	1.06188	-2.55048	0.0183196	0.252777	-3.26272
Nfs1	nitrogen fixation gene 1 (S. cerevisiae)	0.147518	5.07721	2.54998	0.0183396	0.252777	-3.26367
Mns1	meiosis-specific nuclear structural protein 1	-0.128089	5.22562	-2.54981	0.0183463	0.252777	-3.26399
Tph1	tryptophan hydroxylase 1	1.12809	-1.20677	2.54857	0.0183962	0.253226	-3.26636
Dtx3	deltex 3, E3 ubiquitin ligase	0.149986	6.42365	2.57322	0.0192245	0.259247	-3.27013
Erf	Ets2 repressor factor	-0.0849116	7.06792	-2.54657	0.0184775	0.254104	-3.2702
N4bp1	NEDD4 binding protein 1	-0.0834088	6.98569	-2.5444	0.0185655	0.255074	-3.27434
Six1	sine oculis-related homeobox 1	0.140258	5.35131	2.54316	0.0186158	0.255525	-3.2767
Zfp599	zinc finger protein 599	0.28604	3.2539	2.54206	0.0186609	0.255904	-3.27881
Marchf5	membrane associated ring-CH-type finger 5	0.0924271	7.13355	2.54125	0.0186941	0.256118	-3.28036
Btbd7	BTB (POZ) domain containing 7	-0.113396	6.96491	-2.54082	0.0187116	0.256118	-3.28118
Zmat3	zinc finger matrin type 3	-0.139374	5.84953	-2.53999	0.0187457	0.256123	-3.28276
Exosc4	exosome component 4	0.124881	5.42537	2.53996	0.0187471	0.256123	-3.28283
Fam221a	family with sequence similarity 221, member A	0.396815	1.76232	2.53909	0.0187826	0.256127	-3.28447
Zfp143	zinc finger protein 143	0.123604	5.10122	2.5377	0.0188402	0.256434	-3.28714
Ttc3	tetratricopeptide repeat domain 3	-0.112784	9.11157	-2.57587	0.0200952	0.265107	-3.29097
Six2	sine oculis-related homeobox 2	0.226545	4.41157	2.5449	0.0191935	0.259072	-3.29105
Uhrf1	ubiquitin-like, containing PHD and RING finger domains, 1	-0.0642585	8.93327	-2.53477	0.0189613	0.257406	-3.29273
Kpnb1	karyopherin (importin) beta 1	-0.0677648	10.7465	-2.53393	0.0189962	0.257406	-3.29432
Mis18bp1	MIS18 binding protein 1	0.103524	6.59657	2.53354	0.0190125	0.257406	-3.29507
Osgepl1	O-sialoglycoprotein endopeptidase-like 1	0.181936	4.1176	2.53342	0.0190174	0.257406	-3.2953
Nsg1	neuron specific gene family member 1	0.136631	5.30743	2.53276	0.0190449	0.257539	-3.29656
Igfbp5	insulin-like growth factor binding protein 5	-0.131389	9.52954	-2.60753	0.0215361	0.272299	-3.30329
Angptl6	angiopoietin-like 6	-0.500808	0.961796	-2.5292	0.0191938	0.259072	-3.30334
Zfp706	zinc finger protein 706	0.106959	7.76258	2.53398	0.0194065	0.260737	-3.30522
Tspyl2	TSPY-like 2	0.131154	5.39529	2.52718	0.0192791	0.259742	-3.3072
Aqp4	aquaporin 4	-0.489987	0.94192	-2.52664	0.0193016	0.259806	-3.30821
Dsg2	desmoglein 2	-0.184761	4.57181	-2.52603	0.0193274	0.259913	-3.30938
Brd8	bromodomain containing 8	0.115451	7.43949	2.53546	0.0197028	0.263177	-3.3118
4930503L19Rik	RIKEN cDNA 4930503L19 gene	-0.239825	5.83897	-2.61485	0.0221765	0.276428	-3.31312
Dtymk	deoxythymidylate kinase	0.0979323	6.66625	2.52173	0.0195102	0.261889	-3.31757
Mob1b	MOB kinase activator 1B	-0.140497	5.23635	-2.51993	0.019587	0.262437	-3.32099
Thrap3	thyroid hormone receptor associated protein 3	-0.0701527	8.61485	-2.51763	0.0196855	0.263177	-3.32535
Cnnm4	cyclin M4	-0.172187	4.16035	-2.51747	0.0196924	0.263177	-3.32566
Zcwpw1	zinc finger, CW type with PWWP domain 1	0.310067	2.70814	2.51667	0.0197267	0.263177	-3.32717
Gab3	growth factor receptor bound protein 2-associated protein 3	0.798024	-0.966073	2.51654	0.0197324	0.263177	-3.32743
Tatdn2	TatD DNase domain containing 2	-0.113547	5.95434	-2.51511	0.019794	0.263366	-3.33014
H3c8	H3 clustered histone 8	0.593172	0.0947056	2.51465	0.0198142	0.263366	-3.33102
Oxct1	3-oxoacid CoA transferase 1	0.122856	6.00482	2.51451	0.0198202	0.263366	-3.33129
Pds5a	PDS5 cohesin associated factor A	-0.0838296	8.3239	-2.51404	0.0198407	0.263366	-3.33219
Gapvd1	GTPase activating protein and VPS9 domains 1	-0.0957359	7.38128	-2.51371	0.0198549	0.263366	-3.33281
Nme1	NME/NM23 nucleoside diphosphate kinase 1	-0.1477	7.79043	-2.57748	0.0218913	0.274648	-3.33362
Hdlbp	high density lipoprotein (HDL) binding protein	-0.0710833	9.33998	-2.51248	0.0199082	0.263834	-3.33514
Srrm2	serine/arginine repetitive matrix 2	-0.214999	9.85602	-2.66125	0.0247782	0.289694	-3.33797
Sorbs3	sorbin and SH3 domain containing 3	0.138533	5.06297	2.51094	0.0199752	0.264481	-3.33807
Irs2	insulin receptor substrate 2	-0.115162	6.45715	-2.50992	0.0200198	0.264831	-3.34
Gm266	predicted gene 266	-0.305179	2.87301	-2.50942	0.0200416	0.264846	-3.34095
Pole	polymerase (DNA directed), epsilon	-0.129324	7.11243	-2.53184	0.0207771	0.268489	-3.34159
Bmerb1	bMERB domain containing 1	0.265937	2.56396	2.50906	0.0200572	0.264846	-3.34163
Fam193a	family with sequence homology 193, member A	-0.0980379	6.50951	-2.5076	0.0201215	0.265133	-3.34441
2410002F23Rik	RIKEN cDNA 2410002F23 gene	0.119668	6.60572	2.50773	0.0201378	0.265133	-3.34471
Gpr162	G protein-coupled receptor 162	0.230122	3.57715	2.50594	0.0201942	0.26539	-3.34755
Wapl	WAPL cohesin release factor	-0.0798948	7.49571	-2.50509	0.0202315	0.26539	-3.34915
Cyp26a1	cytochrome P450, family 26, subfamily a, polypeptide 1	0.227622	3.53209	2.50465	0.020251	0.26539	-3.34999
Cln3	ceroid lipofuscinosis, neuronal 3, juvenile (Batten, Spielmeyer-Vogt disease)	-0.242975	3.59015	-2.50458	0.020254	0.26539	-3.35012
Uxt	ubiquitously expressed prefoldin like chaperone	-0.336417	1.95465	-2.50412	0.0202745	0.26539	-3.351
Zfp85	zinc finger protein 85	0.30948	2.42375	2.50399	0.0202803	0.26539	-3.35124
Rpl7a	ribosomal protein L7A	0.102967	7.44257	2.50348	0.0203031	0.26545	-3.35222
Clasp1	CLIP associating protein 1	-0.0906423	7.83692	-2.50234	0.0203533	0.265869	-3.35437
Ankhd1	ankyrin repeat and KH domain containing 1	-0.19287	7.27896	-2.60123	0.0236655	0.284441	-3.35606
Igsf3	immunoglobulin superfamily, member 3	-0.110975	6.36713	-2.50013	0.0204516	0.266687	-3.35856
Arrdc2	arrestin domain containing 2	0.333425	2.28038	2.50011	0.0204525	0.266687	-3.3586
Tiprl	TIP41, TOR signalling pathway regulator-like (S. cerevisiae)	0.12305	6.04073	2.4986	0.0205199	0.267326	-3.36145
Sap130	Sin3A associated protein	0.214903	6.94582	2.60797	0.0241537	0.286645	-3.36165
Acy3	aspartoacylase (aminoacylase) 3	0.440275	1.21614	2.49741	0.0205729	0.267778	-3.3637
Ahctf1	AT hook containing transcription factor 1	-0.100172	7.88609	-2.49867	0.0206402	0.268176	-3.36434
Kcnq3	potassium voltage-gated channel, subfamily Q, member 3	-0.360475	1.62019	-2.49641	0.0206179	0.268124	-3.36559
Slc29a3	solute carrier family 29 (nucleoside transporters), member 3	-0.179448	3.83711	-2.49526	0.0206695	0.268204	-3.36777
Dll1	delta like canonical Notch ligand 1	0.113235	6.09594	2.49505	0.0206791	0.268204	-3.36817
Fat3	FAT atypical cadherin 3	-0.526044	5.09126	-2.6464	0.0258008	0.296861	-3.36865
Ypel3	yippee like 3	0.246744	3.65791	2.49313	0.0207656	0.268489	-3.3718
Lrrc57	leucine rich repeat containing 57	0.177629	4.09219	2.49139	0.0208446	0.268489	-3.3751
Rhobtb2	Rho-related BTB domain containing 2	-0.108895	5.55712	-2.49138	0.0208449	0.268489	-3.37511
Gjd4	gap junction protein, delta 4	0.997248	-1.18042	2.49133	0.0208471	0.268489	-3.3752
Ankrd23	ankyrin repeat domain 23	0.305217	2.44333	2.49131	0.0208483	0.268489	-3.37525
Sypl	synaptophysin-like protein	0.102517	6.01277	2.48878	0.0209632	0.26973	-3.38003
Fmn1	formin 1	-0.332687	2.48918	-2.48829	0.0209854	0.269777	-3.38094
Ddx50	DExD box helicase 50	-0.083796	6.71761	-2.48784	0.0210062	0.269808	-3.38181
Mtcl1	microtubule crosslinking factor 1	-0.129369	6.45416	-2.4929	0.0212331	0.271271	-3.38312
Zfp97	zinc finger protein 97	0.372961	2.15627	2.48698	0.0210455	0.270075	-3.38343
Socs5	suppressor of cytokine signaling 5	-0.138329	4.73753	-2.48527	0.0211237	0.270523	-3.38665
Tmem170b	transmembrane protein 170B	-0.194972	4.14692	-2.485	0.021136	0.270523	-3.38716
Rhebl1	Ras homolog enriched in brain like 1	0.209189	3.53924	2.48403	0.021181	0.270861	-3.389
Meiosin	meiosis initiator	0.71566	0.363678	2.48507	0.0212689	0.271271	-3.39022
Dlk1	delta like non-canonical Notch ligand 1	-0.102016	8.43797	-2.4952	0.0216393	0.272659	-3.39075
Ankrd13a	ankyrin repeat domain 13a	-0.115689	7.03105	-2.48797	0.0213986	0.271975	-3.39094
Dipk2b	divergent protein kinase domain 2B	-0.794912	-0.72695	-2.48241	0.0212557	0.271271	-3.39206
Shkbp1	Sh3kbp1 binding protein 1	0.124136	5.46132	2.48097	0.0213223	0.271715	-3.39478
Gpr153	G protein-coupled receptor 153	-0.187742	4.22109	-2.4797	0.0213811	0.271975	-3.39717
Abcb4	ATP-binding cassette, sub-family B (MDR/TAP), member 4	0.805961	-1.26937	2.47954	0.0213884	0.271975	-3.39746
Lrp6	low density lipoprotein receptor-related protein 6	-0.165429	7.25363	-2.55042	0.0238989	0.285359	-3.39799
Eef1a1	eukaryotic translation elongation factor 1 alpha 1	0.0613045	12.7128	2.48017	0.0214409	0.272078	-3.39817
Nqo1	NAD(P)H dehydrogenase, quinone 1	0.447216	1.59804	2.47799	0.0214608	0.272078	-3.40039
Atg13	autophagy related 13	0.116045	5.44647	2.47795	0.0214627	0.272078	-3.40047
Ppp2cb	protein phosphatase 2 (formerly 2A), catalytic subunit, beta isoform	0.0825774	6.99298	2.47698	0.0215078	0.272299	-3.40229
Ufl1	UFM1 specific ligase 1	0.115675	5.49444	2.47671	0.0215205	0.272299	-3.40281
Sv2a	synaptic vesicle glycoprotein 2a	-0.203953	3.54272	-2.47511	0.0215954	0.272659	-3.40582
Skp1	S-phase kinase-associated protein 1	0.0855723	8.46849	2.47473	0.0216129	0.272659	-3.40652
Atp2b1	ATPase, Ca++ transporting, plasma membrane 1	-0.0925444	7.52734	-2.47446	0.0216255	0.272659	-3.40703
Slc25a40	solute carrier family 25, member 40	0.256939	3.12534	2.47071	0.0218026	0.274243	-3.41411
Cdon	cell adhesion molecule-related/down-regulated by oncogenes	-0.112581	6.93457	-2.47131	0.0218565	0.274448	-3.41484
Vwa2	von Willebrand factor A domain containing 2	-0.216915	3.79337	-2.47	0.0218359	0.274425	-3.41543
Slc19a3	solute carrier family 19, member 3	0.609336	-0.222808	2.46807	0.0219274	0.274865	-3.41906
Hs3st3a1	heparan sulfate (glucosamine) 3-O-sulfotransferase 3A1	-0.279563	2.67376	-2.46727	0.0219657	0.275108	-3.42057
Prdm8	PR domain containing 8	0.314732	3.08726	2.47086	0.0221203	0.276154	-3.42113
Hdac4	histone deacetylase 4	-0.113803	5.37679	-2.46568	0.0220415	0.275807	-3.42356
Casp9	caspase 9	0.126151	5.72874	2.46531	0.0220593	0.275807	-3.42426
Nup214	nucleoporin 214	-0.153309	7.0026	-2.51553	0.023942	0.285407	-3.4252
Cep20	centrosomal protein 20	0.136036	5.35439	2.46394	0.0221249	0.276154	-3.42683
Nipal2	NIPA-like domain containing 2	0.785211	-1.01963	2.46269	0.0221847	0.276428	-3.42918
Fam120a	family with sequence similarity 120, member A	-0.0905363	7.87891	-2.46025	0.0223022	0.277655	-3.43376
Corin	corin, serine peptidase	-0.266853	2.91986	-2.45845	0.0223893	0.278269	-3.43714
Hoxa1	homeobox A1	0.239308	3.82461	2.45844	0.0223897	0.278269	-3.43715
Pold1	polymerase (DNA directed), delta 1, catalytic subunit	-0.0999048	7.15201	-2.4575	0.0224354	0.2786	-3.43892
Cspg5	chondroitin sulfate proteoglycan 5	0.349017	3.01197	2.47057	0.0230543	0.282813	-3.44174
Rab11a	RAB11A, member RAS oncogene family	0.082572	6.55788	2.45521	0.0225471	0.279749	-3.44322
Ilf2	interleukin enhancer binding factor 2	0.0745202	8.18546	2.4543	0.0225916	0.280063	-3.44493
Trip11	thyroid hormone receptor interactor 11	-0.236945	4.68934	-2.48674	0.0238417	0.285359	-3.44543
B4galnt2	beta-1,4-N-acetyl-galactosaminyl transferase 2	0.803402	0.254512	2.46594	0.0231499	0.282813	-3.44748
Rpl10a	ribosomal protein L10A	0.0968742	6.79778	2.45256	0.0226765	0.280484	-3.44818
Sgo2b	shugoshin 2B	0.88738	-1.09719	2.45243	0.0226832	0.280484	-3.44844
Tcim	transcriptional and immune response regulator	-0.210112	3.83002	-2.45029	0.0227884	0.281545	-3.45244
Cxxc4	CXXC finger 4	-0.151341	4.73484	-2.44982	0.0228114	0.281591	-3.45332
Eif3k	eukaryotic translation initiation factor 3, subunit K	0.101736	7.17492	2.44901	0.0228516	0.281849	-3.45485
Zbtb10	zinc finger and BTB domain containing 10	-0.113179	5.62384	-2.44855	0.0228742	0.28189	-3.4557
Cnmd	chondromodulin	-0.764869	-0.598818	-2.44714	0.022944	0.282301	-3.45834
Pik3c2g	phosphatidylinositol-4-phosphate 3-kinase catalytic subunit type 2 gamma	-0.889018	-1.24542	-2.44699	0.0229514	0.282301	-3.45862
Tmod2	tropomodulin 2	-0.155371	5.25267	-2.4467	0.0229656	0.282301	-3.45916
Zfp568	zinc finger protein 568	-0.100487	7.42583	-2.44574	0.0230136	0.282653	-3.46097
Hoxa6	homeobox A6	0.197553	3.82865	2.44464	0.0230682	0.282813	-3.46302
Osgin2	oxidative stress induced growth inhibitor family member 2	0.139918	4.56331	2.44411	0.0230949	0.282813	-3.46402
Tmem87b	transmembrane protein 87B	0.123311	5.28348	2.44319	0.0231406	0.282813	-3.46573
Tcea2	transcription elongation factor A (SII), 2	0.272082	2.87296	2.44316	0.0231424	0.282813	-3.4658
Napsa	napsin A aspartic peptidase	0.957503	-1.3655	2.4426	0.0231702	0.282813	-3.46684
Dennd5b	DENN domain containing 5B	-0.132961	5.7836	-2.44237	0.0231817	0.282813	-3.46727
H4c11	H4 clustered histone 11	0.981813	-1.15108	2.44022	0.0232898	0.283894	-3.4713
Clcn2	chloride channel, voltage-sensitive 2	0.177989	4.62855	2.43942	0.02333	0.284129	-3.47279
Tiam1	T cell lymphoma invasion and metastasis 1	-0.113254	6.13206	-2.43906	0.023348	0.284129	-3.47346
Kdm3b	KDM3B lysine (K)-specific demethylase 3B	-0.0831296	7.52081	-2.43831	0.0233855	0.284268	-3.47485
Ccdc167	coiled-coil domain containing 167	0.228088	3.24583	2.4374	0.0234318	0.284268	-3.47656
Zc3h4	zinc finger CCCH-type containing 4	-0.0846122	7.78693	-2.4373	0.0234366	0.284268	-3.47673
Mylip	myosin regulatory light chain interacting protein	0.215855	3.5515	2.43699	0.0234523	0.284268	-3.47732
Tefm	transcription elongation factor, mitochondrial	0.187392	3.85063	2.4369	0.0234568	0.284268	-3.47748
Eppk1	epiplakin 1	-0.525318	0.459145	-2.43618	0.0234935	0.284356	-3.47884
Mcts2	malignant T cell amplified sequence 2	0.180777	3.84963	2.43599	0.023503	0.284356	-3.47919
Pax9	paired box 9	0.205103	3.34926	2.43469	0.023569	0.284441	-3.48161
Prex1	phosphatidylinositol-3,4,5-trisphosphate-dependent Rac exchange factor 1	-0.0935427	6.65794	-2.43438	0.0235848	0.284441	-3.48219
Shisa6	shisa family member 6	-0.453897	1.2479	-2.43332	0.0236388	0.284441	-3.48417
Col8a1	collagen, type VIII, alpha 1	0.441857	1.1382	2.43328	0.0236408	0.284441	-3.48424
Ikbip	IKBKB interacting protein	0.139403	4.53052	2.43327	0.0236415	0.284441	-3.48427
Tle5	TLE family member 5, transcriptional modulator	0.112419	6.25309	2.43324	0.0236432	0.284441	-3.48433
Prkra	protein kinase, interferon inducible double stranded RNA dependent activator	0.132865	6.09233	2.436	0.0237641	0.285225	-3.48453
Xpo5	exportin 5	-0.0795587	8.02776	-2.43279	0.0236661	0.284441	-3.48517
Rsph3b	radial spoke 3B homolog (Chlamydomonas)	-0.284999	2.79736	-2.43075	0.0237704	0.285225	-3.48898
Tnks	tankyrase, TRF1-interacting ankyrin-related ADP-ribose polymerase	-0.267725	7.05705	-2.55762	0.0291165	0.310478	-3.49052
Gys1	glycogen synthase 1, muscle	-0.0959212	6.32359	-2.42963	0.0238279	0.285359	-3.49107
B230219D22Rik	RIKEN cDNA B230219D22 gene	0.0932155	7.69164	2.42918	0.0238508	0.285359	-3.4919
Acacb	acetyl-Coenzyme A carboxylase beta	-0.308638	2.6383	-2.42858	0.0238817	0.285359	-3.49302
Hspa1a	heat shock protein 1A	-0.723755	-0.257001	-2.42826	0.0238983	0.285359	-3.49362
Lancl3	LanC lantibiotic synthetase component C-like 3 (bacterial)	0.965565	-1.04405	2.42765	0.0239299	0.285407	-3.49476
Cdk19	cyclin-dependent kinase 19	-0.152901	4.938	-2.42677	0.023975	0.285567	-3.49639
Aqr	aquarius	-0.125473	7.38962	-2.45297	0.0251216	0.292261	-3.49767
Pdzrn3	PDZ domain containing RING finger 3	-0.107178	5.87258	-2.42546	0.0240426	0.286138	-3.49883
Lrp2	low density lipoprotein receptor-related protein 2	-0.3851	5.41867	-2.55278	0.0294757	0.311879	-3.49995
Cabin1	calcineurin binding protein 1	-0.0833073	7.08322	-2.42411	0.024113	0.286645	-3.50135
Usp54	ubiquitin specific peptidase 54	-0.127371	6.00172	-2.42253	0.0241948	0.286645	-3.50428
Rtn2	reticulon 2 (Z-band associated protein)	0.170715	4.1373	2.4222	0.0242123	0.286645	-3.50491
Pard6b	par-6 family cell polarity regulator beta	-0.124846	5.03737	-2.42206	0.0242196	0.286645	-3.50517
Prdx3	peroxiredoxin 3	0.0952906	6.31818	2.42199	0.024223	0.286645	-3.50529
Mblac2	metallo-beta-lactamase domain containing 2	-0.300744	2.27951	-2.42145	0.0242514	0.286645	-3.5063
Irx5	Iroquois homeobox 5	0.136166	5.17581	2.42137	0.0242553	0.286645	-3.50644
Grb10	growth factor receptor bound protein 10	-0.0618618	10.8973	-2.42125	0.024262	0.286645	-3.50668
Svil	supervillin	-0.131116	6.13949	-2.42372	0.0244156	0.28797	-3.50767
Aak1	AP2 associated kinase 1	-0.241999	6.59559	-2.52842	0.0289672	0.310478	-3.50903
Clcn3	chloride channel, voltage-sensitive 3	-0.132601	6.02916	-2.42129	0.0244044	0.28797	-3.50946
Rbm15	RNA binding motif protein 15	-0.163574	5.17054	-2.41963	0.0244333	0.28797	-3.5114
Ttc41	tetratricopeptide repeat domain 41	0.297924	2.39779	2.41716	0.024476	0.28824	-3.51428
Noa1	nitric oxide associated 1	-0.123624	5.57057	-2.41571	0.0245527	0.28891	-3.51698
Cbfa2t2	CBFA2/RUNX1 translocation partner 2	-0.113198	6.13665	-2.41479	0.0246016	0.289252	-3.5187
Svep1	sushi, von Willebrand factor type A, EGF and pentraxin domain containing 1	-0.258922	4.46571	-2.45167	0.0262044	0.299169	-3.51903
Zfp654	zinc finger protein 654	-0.1329	4.82655	-2.41282	0.024706	0.289694	-3.52236
H2bc13	H2B clustered histone 13	-1.02104	-1.55092	-2.41263	0.024716	0.289694	-3.52271
Ndufa12	NADH:ubiquinone oxidoreductase subunit A12	-0.174887	4.60539	-2.41204	0.0247474	0.289694	-3.5238
Heatr5b	HEAT repeat containing 5B	-0.128561	5.17808	-2.41191	0.0247543	0.289694	-3.52405
Nf2	neurofibromin 2	-0.0932245	7.47018	-2.41185	0.0247574	0.289694	-3.52416
U2af1l4	U2 small nuclear RNA auxiliary factor 1-like 4	0.149625	4.62195	2.41163	0.0247691	0.289694	-3.52456
Ncstn	nicastrin	0.0979032	6.53191	2.41044	0.0248323	0.290094	-3.52676
Adi1	acireductone dioxygenase 1	0.209626	5.20405	2.44638	0.0264107	0.300093	-3.527
Crls1	cardiolipin synthase 1	0.114494	5.44873	2.4098	0.0248665	0.290261	-3.52795
Fibp	fibroblast growth factor (acidic) intracellular binding protein	0.124366	5.12619	2.40817	0.0249537	0.291047	-3.53098
Uba6	ubiquitin-like modifier activating enzyme 6	-0.204088	6.30973	-2.48292	0.028277	0.309139	-3.53129
Larp7	La ribonucleoprotein 7, transcriptional regulator	0.0860545	7.00125	2.40658	0.0250391	0.291809	-3.53393
Ly75	lymphocyte antigen 75	-0.15035	5.40896	-2.40497	0.0251262	0.292261	-3.53693
Kcnj4	potassium inwardly-rectifying channel, subfamily J, member 4	0.600465	-0.158016	2.40475	0.0251379	0.292261	-3.53733
Sytl5	synaptotagmin-like 5	-0.677886	-0.218447	-2.40396	0.0251807	0.292325	-3.5388
Ddx20	DEAD box helicase 20	0.0962189	6.14156	2.4039	0.0251835	0.292325	-3.5389
Tnc	tenascin C	-0.194146	5.26065	-2.43054	0.0264103	0.300093	-3.53969
Mmp16	matrix metallopeptidase 16	-0.256351	3.55529	-2.40236	0.025292	0.293351	-3.54223
Hoxb7	homeobox B7	0.212094	3.7102	2.40143	0.0253178	0.293417	-3.54349
Spaca9	sperm acrosome associated 9	0.707806	-0.572285	2.39948	0.0254238	0.294199	-3.5471
Pign	phosphatidylinositol glycan anchor biosynthesis, class N	-0.128732	5.8459	-2.39945	0.0254256	0.294199	-3.54716
Ptchd1	patched domain containing 1	0.611693	0.0711752	2.39808	0.0255003	0.294724	-3.54969
Vamp2	vesicle-associated membrane protein 2	0.166088	5.30595	2.40476	0.0258072	0.296861	-3.5498
Gfra4	glial cell line derived neurotrophic factor family receptor alpha 4	0.416089	1.06711	2.39783	0.0255142	0.294724	-3.55016
Pigc	phosphatidylinositol glycan anchor biosynthesis, class C	0.182903	3.97439	2.39751	0.0255316	0.294724	-3.55075
Nelfa	negative elongation factor complex member A, Whsc2	0.0927817	6.61403	2.39451	0.0256963	0.296391	-3.5563
Tmx4	thioredoxin-related transmembrane protein 4	-0.132206	5.44792	-2.39391	0.0257292	0.296537	-3.55741
Smarcc1	SWI/SNF related, matrix associated, actin dependent regulator of chromatin, subfamily c, member 1	-0.0888978	9.16606	-2.40143	0.0260831	0.298373	-3.55759
Ido2	indoleamine 2,3-dioxygenase 2	-0.806747	-0.250353	-2.3923	0.0258184	0.296861	-3.56039
Tanc1	tetratricopeptide repeat, ankyrin repeat and coiled-coil containing 1	-0.121877	5.79912	-2.39085	0.0258986	0.297548	-3.56307
Hic2	hypermethylated in cancer 2	-0.121815	6.365	-2.39156	0.0260078	0.298134	-3.56446
Cep170	centrosomal protein 170	-0.104724	6.86677	-2.38903	0.0259995	0.298134	-3.56642
Sun2	Sad1 and UNC84 domain containing 2	0.130633	5.48868	2.38856	0.026026	0.298134	-3.5673
Trpm2	transient receptor potential cation channel, subfamily M, member 2	0.744112	-0.976335	2.38846	0.0260313	0.298134	-3.56748
Pbk	PDZ binding kinase	0.118904	6.14794	2.38736	0.0260931	0.298373	-3.56952
Rsrp1	arginine/serine rich protein 1	0.221587	6.60303	2.48023	0.0306212	0.315404	-3.57135
Pcdh17	protocadherin 17	-0.227803	3.72312	-2.38597	0.0261708	0.299028	-3.57209
Hnrnph3	heterogeneous nuclear ribonucleoprotein H3	0.106387	6.79259	2.38501	0.0262242	0.299169	-3.57385
Armc2	armadillo repeat containing 2	0.704926	-0.595334	2.38372	0.0262969	0.299512	-3.57623
Vstm2l	V-set and transmembrane domain containing 2-like	-0.655681	-0.3747	-2.3834	0.0263148	0.299512	-3.57682
Traf3	TNF receptor-associated factor 3	-0.102403	5.97024	-2.38338	0.0263158	0.299512	-3.57685
Ppp1r9a	protein phosphatase 1, regulatory subunit 9A	-0.131757	6.35909	-2.39244	0.026846	0.302947	-3.57864
Abca1	ATP-binding cassette, sub-family A (ABC1), member 1	-0.231603	4.27708	-2.3944	0.0270384	0.304177	-3.58037
Frey1	Frey regulator of sperm-oocyte fusion 1	-1.09887	-1.47126	-2.38121	0.0264385	0.300093	-3.58087
Abl1	c-abl oncogene 1, non-receptor tyrosine kinase	-0.075034	8.17851	-2.38102	0.0264491	0.300093	-3.58121
Acap1	ArfGAP with coiled-coil, ankyrin repeat and PH domains 1	0.52866	0.847276	2.38063	0.0264713	0.300111	-3.58194
Tlx2	T cell leukemia, homeobox 2	0.518062	1.16621	2.37953	0.0265336	0.300584	-3.58396
Ralgapa2	Ral GTPase activating protein, alpha subunit 2 (catalytic)	-0.191752	5.27656	-2.40569	0.0278012	0.307853	-3.58414
Tmem243	transmembrane protein 243, mitochondrial	0.232117	3.04639	2.37787	0.026628	0.301419	-3.58702
Gng12	guanine nucleotide binding protein (G protein), gamma 12	-0.101381	6.37189	-2.37722	0.0266653	0.301607	-3.58823
Kat6a	K(lysine) acetyltransferase 6A	-0.180702	7.62016	-2.46346	0.0309611	0.315819	-3.58925
Epb41l4a	erythrocyte membrane protein band 4.1 like 4a	0.127396	4.98296	2.37627	0.0267191	0.301981	-3.58997
Nrp1	neuropilin 1	-0.107337	6.39607	-2.3754	0.0267688	0.302309	-3.59157
Psmb5	proteasome (prosome, macropain) subunit, beta type 5	-0.15178	5.72065	-2.38388	0.0273314	0.305141	-3.59416
Hddc3	HD domain containing 3	0.160887	4.22343	2.37338	0.0268847	0.303148	-3.59529
Galnt11	polypeptide N-acetylgalactosaminyltransferase 11	0.153142	4.74137	2.3728	0.0269179	0.303289	-3.59636
Yeats4	YEATS domain containing 4	0.0890776	6.82068	2.37236	0.0269435	0.303343	-3.59718
Rbck1	RanBP-type and C3HC4-type zinc finger containing 1	0.0905699	6.44622	2.37033	0.0270604	0.304189	-3.60091
Brd4	bromodomain containing 4	-0.118726	8.34846	-2.40716	0.0289276	0.310478	-3.60154
Gpx1	glutathione peroxidase 1	0.0939686	7.50346	2.36897	0.0271393	0.304631	-3.60342
Fubp3	far upstream element (FUSE) binding protein 3	0.0755012	7.27699	2.36836	0.0271748	0.304631	-3.60454
Ahnak2	AHNAK nucleoprotein 2	-0.868754	-0.975374	-2.36822	0.0271825	0.304631	-3.60478
Kdelr1	KDEL (Lys-Asp-Glu-Leu) endoplasmic reticulum protein retention receptor 1	0.0925217	6.64849	2.36821	0.0271831	0.304631	-3.60481
Il20rb	interleukin 20 receptor beta	0.641759	0.210046	2.36739	0.027231	0.304933	-3.60632
Pik3cg	phosphatidylinositol-4,5-bisphosphate 3-kinase catalytic subunit gamma	-0.498832	0.323224	-2.36604	0.0273096	0.305141	-3.6088
Tspan12	tetraspanin 12	0.142969	5.0754	2.36589	0.0273184	0.305141	-3.60908
Spryd3	SPRY domain containing 3	0.189369	3.98376	2.36563	0.0273332	0.305141	-3.60955
Zfp101	zinc finger protein 101	0.185335	4.62673	2.36427	0.027494	0.306701	-3.61342
Lrsam1	leucine rich repeat and sterile alpha motif containing 1	-0.173858	3.76219	-2.36193	0.02755	0.306999	-3.61635
Specc1l	sperm antigen with calponin homology and coiled-coil domains 1-like	-0.0897067	7.12778	-2.36162	0.0275679	0.306999	-3.61691
Aifm1	apoptosis-inducing factor, mitochondrion-associated 1	-0.0868926	6.23007	-2.3612	0.0275929	0.306999	-3.61769
Atp13a2	ATPase type 13A2	-0.102861	6.08419	-2.36087	0.0276122	0.306999	-3.61829
Setd5	SET domain containing 5	-0.0888914	8.46804	-2.36223	0.0276865	0.307204	-3.61838
Srsf7	serine and arginine-rich splicing factor 7	0.070943	8.92823	2.36059	0.0276288	0.306999	-3.61881
Akap7	A kinase (PRKA) anchor protein 7	0.1599	4.2467	2.36028	0.0276469	0.306999	-3.61938
Exd1	exonuclease 3'-5' domain containing 1	0.41415	1.68234	2.35773	0.0277974	0.307853	-3.62405
Dlx1	distal-less homeobox 1	0.332578	2.60571	2.35729	0.0278235	0.307853	-3.62485
Sh3rf2	SH3 domain containing ring finger 2	0.771796	-0.481875	2.35719	0.0278294	0.307853	-3.62504
Dap	death-associated protein	0.128699	5.09807	2.35624	0.027886	0.308246	-3.62679
Mcee	methylmalonyl CoA epimerase	0.280418	2.90693	2.35518	0.027949	0.308693	-3.62873
Pi4ka	phosphatidylinositol 4-kinase alpha	-0.106593	6.7175	-2.35413	0.0280114	0.308693	-3.63065
Pdpn	podoplanin	0.136965	5.33544	2.35412	0.0280124	0.308693	-3.63068
Eif2a	eukaryotic translation initiation factor 2A	0.0817354	6.77867	2.35411	0.0280129	0.308693	-3.6307
Jcad	junctional cadherin 5 associated	-0.148334	4.95098	-2.35375	0.0280343	0.308693	-3.63135
Ipo9	importin 9	-0.071938	8.7084	-2.35343	0.0280534	0.308693	-3.63194
Flrt2	fibronectin leucine rich transmembrane protein 2	-0.122428	6.27368	-2.35465	0.0281385	0.308931	-3.63229
Pcnx3	pecanex homolog 3	-0.0864674	7.31931	-2.35291	0.0280844	0.308714	-3.63289
Itga6	integrin alpha 6	-0.0977435	7.11184	-2.35269	0.0280976	0.308714	-3.63329
Tpt1	tumor protein, translationally-controlled 1	-0.0736229	8.88615	-2.35116	0.0281893	0.309116	-3.6361
Casr	calcium-sensing receptor	-0.632572	-0.265528	-2.35102	0.0281978	0.309116	-3.63636
Smarca5	SWI/SNF related, matrix associated, actin dependent regulator of chromatin, subfamily a, member 5	-0.069715	7.83108	-2.34981	0.0282702	0.309139	-3.63856
Stxbp6	syntaxin binding protein 6 (amisyn)	0.159871	5.20269	2.35116	0.0283968	0.309139	-3.63946
Smn1	survival motor neuron 1	0.102887	6.0961	2.34926	0.0283032	0.309139	-3.63957
Cdkn1c	cyclin-dependent kinase inhibitor 1C (P57)	-0.0846991	8.30206	-2.3492	0.028307	0.309139	-3.63968
Fbxl18	F-box and leucine-rich repeat protein 18	-0.16464	4.65174	-2.34919	0.0283073	0.309139	-3.63969
Bnc2	basonuclin 2	-0.229666	4.23394	-2.36003	0.0289096	0.310478	-3.64016
Pik3r3	phosphoinositide-3-kinase regulatory subunit 3	-0.103688	6.37265	-2.34885	0.028328	0.309139	-3.64032
Ptprj	protein tyrosine phosphatase, receptor type, J	-0.182091	4.41335	-2.34815	0.0283701	0.309139	-3.6416
Smim19	small integral membrane protein 19	-0.19313	3.72309	-2.34757	0.0284055	0.309139	-3.64267
Tspan9	tetraspanin 9	-0.102354	6.82294	-2.34724	0.0284252	0.309139	-3.64327
Agmo	alkylglycerol monooxygenase	-0.572016	0.0278862	-2.34706	0.0284361	0.309139	-3.6436
Tro	trophinin	-0.115264	6.99343	-2.35511	0.0289619	0.310478	-3.64514
Dysf	dysferlin	-0.150164	4.93363	-2.34603	0.0284986	0.309139	-3.64548
Arhgef10	Rho guanine nucleotide exchange factor (GEF) 10	-0.121439	5.45722	-2.34583	0.0285106	0.309139	-3.64585
Gabarapl1	gamma-aminobutyric acid (GABA) A receptor-associated protein-like 1	-0.127963	5.35626	-2.34578	0.0285138	0.309139	-3.64594
Fancg	Fanconi anemia, complementation group G	0.160671	4.39836	2.34571	0.0285176	0.309139	-3.64606
Ube3a	ubiquitin protein ligase E3A	-0.0811128	7.43538	-2.34445	0.0285942	0.309691	-3.64836
Casp6	caspase 6	0.140274	5.02884	2.34418	0.028611	0.309691	-3.64887
Tnpo1	transportin 1	-0.0990508	9.26649	-2.36873	0.0300188	0.313334	-3.65016
Slc12a6	solute carrier family 12, member 6	-0.169078	5.24012	-2.35146	0.0291834	0.310587	-3.65172
P4htm	prolyl 4-hydroxylase, transmembrane (endoplasmic reticulum)	0.293581	2.06693	2.34187	0.0287517	0.310478	-3.65309
Zfp646	zinc finger protein 646	-0.10056	6.61961	-2.34181	0.0287555	0.310478	-3.6532
Tfdp2	transcription factor Dp 2	-0.100648	7.114	-2.34164	0.0287655	0.310478	-3.6535
Nsmf	NMDA receptor synaptonuclear signaling and neuronal migration factor	0.125504	5.40584	2.34137	0.028782	0.310478	-3.65399
Piwil2	piwi-like RNA-mediated gene silencing 2	-0.885716	-1.08593	-2.34025	0.0288509	0.310478	-3.65605
Niban2	niban apoptosis regulator 2	-0.0909406	6.21928	-2.33968	0.0288857	0.310478	-3.65709
Spns1	SPNS lysolipid transporter 1, lysophospholipid	0.0926718	6.19527	2.33951	0.0288963	0.310478	-3.6574
Foxb2	forkhead box B2	0.680546	-0.400731	2.3392	0.0289152	0.310478	-3.65796
Tmod4	tropomodulin 4	-0.551184	0.62222	-2.33692	0.0290555	0.310478	-3.66212
1700025G04Rik	RIKEN cDNA 1700025G04 gene	-0.115492	5.86459	-2.3369	0.0290569	0.310478	-3.66217
Rbm45	RNA binding motif protein 45	0.105612	5.98442	2.3367	0.0290694	0.310478	-3.66253
Parp8	poly (ADP-ribose) polymerase family, member 8	0.174935	4.09059	2.33663	0.0290733	0.310478	-3.66265
Map3k4	mitogen-activated protein kinase kinase kinase 4	-0.0743373	6.92932	-2.33628	0.0290948	0.310478	-3.66329
Mcrip1	MAPK regulated corepressor interacting protein 1	0.0972477	6.25072	2.33586	0.0291207	0.310478	-3.66405
D030056L22Rik	RIKEN cDNA D030056L22 gene	0.130618	5.36217	2.33542	0.0291484	0.310478	-3.66487
Pdcd7	programmed cell death 7	0.112879	5.08161	2.33536	0.0291518	0.310478	-3.66497
Asf1b	anti-silencing function 1B histone chaperone	0.128093	5.88389	2.33536	0.0291518	0.310478	-3.66497
Tpra1	transmembrane protein, adipocyte asscociated 1	0.188053	4.20682	2.33348	0.0292684	0.310851	-3.6684
Tmem200b	transmembrane protein 200B	-0.212866	3.71284	-2.33314	0.0292899	0.310851	-3.66903
Tubb2a	tubulin, beta 2A class IIA	0.141906	6.95007	2.36952	0.0313603	0.316319	-3.66947
Zfp516	zinc finger protein 516	-0.0899316	7.56355	-2.33288	0.0293059	0.310851	-3.6695
Sephs1	selenophosphate synthetase 1	-0.0692142	8.01376	-2.33276	0.0293133	0.310851	-3.66971
Vipr2	vasoactive intestinal peptide receptor 2	0.39254	1.60023	2.33274	0.0293147	0.310851	-3.66976
Catsperg1	cation channel sperm associated auxiliary subunit gamma 1	0.718246	-0.397521	2.33051	0.0294536	0.311879	-3.67382
Adprs	ADP-ribosylserine hydrolase	0.103285	5.59327	2.3302	0.0294731	0.311879	-3.67439
Smg5	SMG5 nonsense mediated mRNA decay factor	0.069048	7.69085	2.32976	0.0295004	0.311913	-3.67518
Lpin3	lipin 3	0.374905	1.28834	2.32785	0.02962	0.312715	-3.67866
Sphkap	SPHK1 interactor, AKAP domain containing	-0.258346	3.50501	-2.32944	0.0297324	0.312715	-3.679
Kif24	kinesin family member 24	-0.150494	5.12939	-2.32758	0.0296369	0.312715	-3.67914
Ints14	integrator complex subunit 14	0.110848	6.21417	2.32712	0.0296661	0.312715	-3.67999
P4ha3	procollagen-proline, 2-oxoglutarate 4-dioxygenase (proline 4-hydroxylase), alpha polypeptide III	0.335306	2.20647	2.32674	0.02969	0.312715	-3.68068
Fbxo25	F-box protein 25	0.187373	3.89026	2.32647	0.0297072	0.312715	-3.68118
Anks1	ankyrin repeat and SAM domain containing 1	-0.0947521	6.25319	-2.3257	0.0297554	0.312715	-3.68257
Smim11	small integral membrane protein 11	0.179613	4.12138	2.32535	0.0297775	0.312715	-3.68321
Ifi207	interferon activated gene 207	-0.597242	-0.402058	-2.325	0.0297999	0.312715	-3.68385
Fam136a	family with sequence similarity 136, member A	0.0861285	6.71899	2.32493	0.0298043	0.312715	-3.68398
Capza1	capping actin protein of muscle Z-line subunit alpha 1	0.0914156	6.95858	2.32467	0.0298205	0.312715	-3.68445
Nectin4	nectin cell adhesion molecule 4	0.585606	0.18097	2.32446	0.0298334	0.312715	-3.68482
T2	brachyury 2	-0.675551	-0.665937	-2.32238	0.0299654	0.313334	-3.68861
Naxe	NAD(P)HX epimerase	0.138732	4.92057	2.32203	0.0299875	0.313334	-3.68924
Rab11b	RAB11B, member RAS oncogene family	0.0994532	6.48767	2.32199	0.02999	0.313334	-3.68932
Rps20	ribosomal protein S20	0.0868709	8.82855	2.32583	0.0302246	0.313707	-3.68951
Stk39	serine/threonine kinase 39	-0.0873255	6.3469	-2.32183	0.0300001	0.313334	-3.6896
9930021J03Rik	RIKEN cDNA 9930021J03 gene	-0.135054	5.81138	-2.3236	0.030138	0.313634	-3.69015
Rab3c	RAB3C, member RAS oncogene family	-0.41093	0.843888	-2.3215	0.0300213	0.313334	-3.69021
Rps8	ribosomal protein S8	0.096666	7.5527	2.32173	0.030101	0.313634	-3.6912
Zfp36l1	zinc finger protein 36, C3H type-like 1	0.0839159	7.92341	2.32023	0.0301022	0.313634	-3.69252
Klf4	Kruppel-like factor 4 (gut)	-0.365114	2.02536	-2.31962	0.0301411	0.313634	-3.69363
Sft2d3	SFT2 domain containing 3	-0.210155	3.64599	-2.31926	0.0301638	0.313634	-3.69427
Rbm11	RNA binding motif protein 11	0.93563	-0.905056	2.31903	0.030179	0.313634	-3.69471
Rxfp1	relaxin/insulin-like family peptide receptor 1	-0.880913	0.742107	-2.37	0.0331951	0.324161	-3.69485
Ube2d1	ubiquitin-conjugating enzyme E2D 1	0.103225	6.31529	2.31824	0.030229	0.313707	-3.69613
Lmbrd2	LMBR1 domain containing 2	-0.14976	5.41532	-2.32033	0.03039	0.31493	-3.69671
Fnbp4	formin binding protein 4	0.104959	7.21131	2.32121	0.0305038	0.315213	-3.69763
Fam174c	family with sequence similarity 174, member C	0.349892	1.78945	2.31672	0.0303264	0.314494	-3.69889
Npff	neuropeptide FF-amide peptide precursor	-0.729813	-0.902858	-2.31433	0.0304803	0.315213	-3.70323
Pgm2l1	phosphoglucomutase 2-like 1	-0.118326	5.58897	-2.31432	0.0304812	0.315213	-3.70326
Crat	carnitine acetyltransferase	-0.304319	4.91972	-2.39064	0.0350856	0.330707	-3.70333
Agps	alkylglycerone phosphate synthase	-0.0848305	7.7784	-2.31405	0.0304983	0.315213	-3.70374
Sec1	secretory blood group 1	0.401981	1.9985	2.31484	0.0305862	0.315404	-3.70435
Hdx	highly divergent homeobox	-0.369387	3.18655	-2.34728	0.032577	0.320901	-3.70507
Rspo3	R-spondin 3	0.14849	4.5218	2.31224	0.0306155	0.315404	-3.70703
Ppp2r2a	protein phosphatase 2, regulatory subunit B, alpha	0.0705031	7.39603	2.31205	0.0306276	0.315404	-3.70737
Casz1	castor zinc finger 1	-0.206958	3.90739	-2.31201	0.0306303	0.315404	-3.70744
Cenpv	centromere protein V	0.176072	4.00601	2.31162	0.0306554	0.315439	-3.70815
Rps6ka6	ribosomal protein S6 kinase polypeptide 6	-0.0817911	7.76962	-2.31093	0.0307004	0.315606	-3.7094
Slc6a9	solute carrier family 6 (neurotransmitter transporter, glycine), member 9	0.227505	3.69786	2.31071	0.0307148	0.315606	-3.70981
Kdm2a	lysine (K)-specific demethylase 2A	-0.0883035	7.41956	-2.30983	0.0307717	0.315819	-3.7114
Chd1	chromodomain helicase DNA binding protein 1	-0.0947092	7.93018	-2.31316	0.0309866	0.315819	-3.71161
Ncf4	neutrophil cytosolic factor 4	0.707602	0.391129	2.31711	0.0312671	0.316298	-3.71223
Parn	poly(A)-specific ribonuclease (deadenylation nuclease)	-0.110937	5.75019	-2.30915	0.0308161	0.315819	-3.71263
Zfp940	zinc finger protein 940	0.18057	3.76514	2.30789	0.0308984	0.315819	-3.71492
Adam15	a disintegrin and metallopeptidase domain 15 (metargidin)	0.130491	4.91657	2.30725	0.0309399	0.315819	-3.71607
Nup85	nucleoporin 85	0.0742739	7.20098	2.30719	0.0309441	0.315819	-3.71619
Mipol1	mirror-image polydactyly 1	-0.240961	2.69537	-2.3068	0.0309695	0.315819	-3.71689
Otud6b	OTU domain containing 6B	0.0975932	6.66771	2.30679	0.0309697	0.315819	-3.7169
Trp53	transformation related protein 53	0.0732055	7.6954	2.30677	0.0309714	0.315819	-3.71694
Chst8	carbohydrate sulfotransferase 8	-0.395357	1.24208	-2.30627	0.0310038	0.315819	-3.71784
Atrnl1	attractin like 1	-0.109155	6.11383	-2.30612	0.031014	0.315819	-3.71812
Ipo8	importin 8	-0.0957783	6.9272	-2.30607	0.031017	0.315819	-3.7182
Def6	differentially expressed in FDCP 6	0.36905	1.30917	2.30567	0.0310435	0.315869	-3.71894
Smad5	SMAD family member 5	-0.0710809	7.6175	-2.30497	0.0310893	0.316115	-3.7202
Igsf6	immunoglobulin superfamily, member 6	-1.02022	-1.17141	-2.3044	0.0311266	0.316274	-3.72123
Epha4	Eph receptor A4	-0.12403	6.25857	-2.30788	0.0313856	0.316319	-3.72189
Lonrf2	LON peptidase N-terminal domain and ring finger 2	-0.188415	4.14575	-2.3037	0.0311731	0.316298	-3.72251
Ptrh2	peptidyl-tRNA hydrolase 2	0.131488	5.72712	2.30357	0.031181	0.316298	-3.72273
Car11	carbonic anhydrase 11	0.344379	2.48889	2.3043	0.0312808	0.316298	-3.72351
Arhgef11	Rho guanine nucleotide exchange factor (GEF) 11	-0.125777	5.70564	-2.30276	0.0312346	0.316298	-3.7242
Iqgap2	IQ motif containing GTPase activating protein 2	-0.112321	6.01454	-2.30275	0.0312351	0.316298	-3.72421
Atp1b2	ATPase, Na+/K+ transporting, beta 2 polypeptide	-0.208525	3.21907	-2.3025	0.0312517	0.316298	-3.72467
Irf3	interferon regulatory factor 3	0.136706	5.12593	2.30104	0.0313481	0.316319	-3.7273
Mbd2	methyl-CpG binding domain protein 2	0.133549	5.43411	2.30057	0.0313795	0.316319	-3.72816
Itga10	integrin, alpha 10	0.320828	1.99129	2.30039	0.0313913	0.316319	-3.72849
Nr2c2	nuclear receptor subfamily 2, group C, member 2	-0.164089	5.4704	-2.31324	0.0323363	0.320596	-3.73052
Cysltr1	cysteinyl leukotriene receptor 1	-0.453711	1.29833	-2.29872	0.0315024	0.317216	-3.73151
Usp29	ubiquitin specific peptidase 29	-0.125501	5.1838	-2.29839	0.0315238	0.317216	-3.7321
Magohb	mago homolog B, exon junction complex core component	0.195152	3.9014	2.29789	0.031557	0.31729	-3.733
Tbc1d8	TBC1 domain family, member 8	0.218664	3.22959	2.29763	0.0315746	0.31729	-3.73348
Shroom4	shroom family member 4	-0.140379	5.42233	-2.29703	0.0316147	0.317474	-3.73456
Rasal2	RAS protein activator like 2	-0.211117	5.64398	-2.35033	0.0350104	0.330707	-3.73473
Dnmt1	DNA methyltransferase (cytosine-5) 1	-0.0674557	9.07302	-2.29639	0.0316571	0.317682	-3.73571
Irak1bp1	interleukin-1 receptor-associated kinase 1 binding protein 1	0.142568	4.4101	2.29568	0.0317046	0.31794	-3.737
Btbd8	BTB (POZ) domain containing 8	-0.240385	3.07356	-2.29525	0.0317333	0.318008	-3.73777
Gnpda1	glucosamine-6-phosphate deaminase 1	0.544939	3.8633	2.39541	0.0382358	0.344169	-3.73815
Hmgn5	high-mobility group nucleosome binding domain 5	0.120721	6.03742	2.2948	0.0317635	0.318093	-3.73859
Wnk2	WNK lysine deficient protein kinase 2	-0.123311	5.2927	-2.29318	0.0318725	0.318965	-3.74152
Zfyve9	zinc finger, FYVE domain containing 9	-0.0936871	6.33484	-2.29242	0.0319232	0.319254	-3.74288
Sesn3	sestrin 3	-0.281102	5.47247	-2.37464	0.0372657	0.33984	-3.74292
Cep162	centrosomal protein 162	-0.15406	4.95734	-2.2911	0.0320123	0.319926	-3.74527
Sat2	spermidine/spermine N1-acetyl transferase 2	0.309454	2.02962	2.29067	0.0320413	0.319996	-3.74604
Grin2a	glutamate receptor, ionotropic, NMDA2A (epsilon 1)	-0.732562	-0.271814	-2.28978	0.0321011	0.320078	-3.74764
Dmrtb1	DMRT-like family B with proline-rich C-terminal, 1	0.535894	0.828975	2.28928	0.0321352	0.320078	-3.74855
Ube2w	ubiquitin-conjugating enzyme E2W (putative)	0.119983	4.93278	2.28896	0.0321569	0.320078	-3.74913
Snx14	sorting nexin 14	0.131829	5.09181	2.28896	0.0321571	0.320078	-3.74913
Isyna1	myo-inositol 1-phosphate synthase A1	-0.0764017	7.2779	-2.2889	0.0321608	0.320078	-3.74923
Sf3b6	splicing factor 3B, subunit 6	0.116734	6.30562	2.28904	0.032225	0.320078	-3.74999
Mkx	mohawk homeobox	0.292886	2.308	2.28834	0.0321988	0.320078	-3.75024
Kdm4a	lysine (K)-specific demethylase 4A	-0.0752234	7.32827	-2.28811	0.0322142	0.320078	-3.75065
Rusc1	RUN and SH3 domain containing 1	0.179296	3.61462	2.28666	0.0323127	0.320596	-3.75327
Msx2	msh homeobox 2	0.224241	4.72666	2.31477	0.0341749	0.327747	-3.75363
Kctd12	potassium channel tetramerisation domain containing 12	-0.0943354	6.59464	-2.2859	0.0323649	0.320596	-3.75465
Erlin1	ER lipid raft associated 1	0.111797	5.31458	2.28535	0.0324019	0.320596	-3.75563
Marveld2	MARVEL (membrane-associating) domain containing 2	-0.234747	2.70646	-2.28501	0.0324253	0.320596	-3.75625
Adam12	a disintegrin and metallopeptidase domain 12 (meltrin alpha)	-0.153532	4.7377	-2.28491	0.0324319	0.320596	-3.75642
Tada2b	transcriptional adaptor 2B	-0.118325	4.94656	-2.28481	0.0324388	0.320596	-3.7566
Cluap1	clusterin associated protein 1	0.164174	4.24188	2.2846	0.0324531	0.320596	-3.75698
Zfp457	zinc finger protein 457	-0.79384	-0.767584	-2.28428	0.0324748	0.320596	-3.75755
Rimklb	ribosomal modification protein rimK-like family member B	0.119412	6.11134	2.2829	0.0325699	0.320901	-3.76005
Gdf11	growth differentiation factor 11	-0.101188	6.07768	-2.28278	0.0325777	0.320901	-3.76026
Bcas1	brain enriched myelin associated protein 1	-0.625295	-0.286742	-2.28208	0.0326257	0.320901	-3.76152
Slc8a3	solute carrier family 8 (sodium/calcium exchanger), member 3	-0.298521	2.59531	-2.28202	0.0326297	0.320901	-3.76162
Olfm3	olfactomedin 3	0.696183	-0.755387	2.28191	0.0326377	0.320901	-3.76183
Cda	cytidine deaminase	-0.67843	-0.439485	-2.2809	0.0327067	0.321166	-3.76364
Mycbpap	MYCBP associated protein	0.382774	1.67076	2.28087	0.0327087	0.321166	-3.76369
Clec9a	C-type lectin domain family 9, member a	0.681986	0.564846	2.29004	0.0334732	0.325389	-3.76577
Pogz	pogo transposable element with ZNF domain	-0.0809666	7.093	-2.27919	0.0328248	0.32193	-3.76672
Rph3al	rabphilin 3A-like (without C2 domains)	-0.360591	1.38073	-2.2791	0.0328307	0.32193	-3.76688
Serpina3i	serine (or cysteine) peptidase inhibitor, clade A, member 3I	-0.613939	0.0229423	-2.27798	0.0329082	0.322474	-3.7689
Hnrnpa1	heterogeneous nuclear ribonucleoprotein A1	0.0728287	9.04215	2.27713	0.0329668	0.322831	-3.77042
Clcn5	chloride channel, voltage-sensitive 5	-0.195478	5.75827	-2.32309	0.0361587	0.335579	-3.7714
Dhx9	DEAH (Asp-Glu-Ala-His) box polypeptide 9	-0.0653433	9.69626	-2.27655	0.0330073	0.323011	-3.77147
Dmrt3	doublesex and mab-3 related transcription factor 3	0.403837	2.11519	2.28211	0.0333968	0.325295	-3.77169
Cep44	centrosomal protein 44	0.144495	4.4243	2.27567	0.0330683	0.323391	-3.77305
Sc5d	sterol-C5-desaturase	-0.251922	5.15968	-2.33329	0.0370768	0.33854	-3.77395
Upf2	UPF2 regulator of nonsense transcripts homolog (yeast)	-0.119785	6.23172	-2.27664	0.0332136	0.324161	-3.7741
Camta1	calmodulin binding transcription activator 1	0.129608	5.36328	2.27479	0.0331292	0.32377	-3.77462
Kntc1	kinetochore associated 1	-0.101697	6.54513	-2.27297	0.0332563	0.32436	-3.77789
Rab3gap1	RAB3 GTPase activating protein subunit 1	0.120135	5.27853	2.27157	0.033354	0.325096	-3.7804
Narf	nuclear prelamin A recognition factor	-0.100955	6.11912	-2.27064	0.0334197	0.325301	-3.78208
Aga	aspartylglucosaminidase	0.260788	2.73593	2.26931	0.0335131	0.325389	-3.78447
Ppp1r3f	protein phosphatase 1, regulatory subunit 3F	-0.282006	2.30371	-2.26919	0.0335212	0.325389	-3.78468
Fhl1	four and a half LIM domains 1	0.073817	7.16557	2.2691	0.0335275	0.325389	-3.78484
Zfp212	Zinc finger protein 212	0.128071	5.11062	2.26861	0.0335618	0.325389	-3.78571
Gtpbp6	GTP binding protein 6 (putative)	0.164755	4.12616	2.26858	0.0335641	0.325389	-3.78577
Kifap3	kinesin-associated protein 3	-0.08571	6.48901	-2.26796	0.0336082	0.325389	-3.7869
Fbxl6	F-box and leucine-rich repeat protein 6	0.10929	5.43892	2.2678	0.033619	0.325389	-3.78717
H2-Q7	histocompatibility 2, Q region locus 7	0.453803	1.18548	2.26764	0.0336302	0.325389	-3.78745
Sp1	trans-acting transcription factor 1	-0.0933142	7.34885	-2.26675	0.0336937	0.325389	-3.78907
Dhrs13	dehydrogenase/reductase (SDR family) member 13	0.168838	3.54249	2.2667	0.033697	0.325389	-3.78915
Olfml3	olfactomedin-like 3	0.171501	4.28169	2.2666	0.0337037	0.325389	-3.78932
Atg3	autophagy related 3	0.121584	4.96952	2.26639	0.0337186	0.325389	-3.7897
Atxn7l3	ataxin 7-like 3	-0.0765587	7.42951	-2.26554	0.0337792	0.325742	-3.79123
Frg1	FSHD region gene 1	0.119959	5.62064	2.26525	0.0337999	0.325742	-3.79175
Fip1l1	FIP1 like 1 (S. cerevisiae)	-0.0803915	7.4194	-2.26454	0.0338499	0.325892	-3.79302
Prkag3	protein kinase, AMP-activated, gamma 3 non-catalytic subunit	0.81819	-1.25673	2.2644	0.0338601	0.325892	-3.79328
Lzts3	leucine zipper, putative tumor suppressor family member 3	-0.230036	3.61666	-2.26398	0.0338895	0.32596	-3.79402
Ano6	anoctamin 6	-0.0987022	6.25135	-2.26246	0.0339975	0.326783	-3.79674
Zfp853	zinc finger protein 853	0.686354	-0.410891	2.26167	0.0340539	0.32711	-3.79815
Man2a1	mannosidase 2, alpha 1	-0.104943	6.00001	-2.2606	0.0341306	0.327631	-3.80008
Prpf40b	pre-mRNA processing factor 40B	0.118123	5.82252	2.2598	0.0341875	0.327747	-3.8015
Mast1	microtubule associated serine/threonine kinase 1	-0.552303	1.82013	-2.2919	0.0365012	0.336127	-3.80175
Fbrsl1	fibrosin-like 1	-0.100766	6.2183	-2.25915	0.0342346	0.327982	-3.80267
Rpl28	ribosomal protein L28	0.192716	5.44636	2.29309	0.0367299	0.336848	-3.80342
Camk1	calcium/calmodulin-dependent protein kinase I	0.165439	4.14248	2.25854	0.0342781	0.328184	-3.80376
Hoxd1	homeobox D1	0.319016	2.6132	2.25658	0.0344385	0.329503	-3.80751
Cxadr	coxsackie virus and adenovirus receptor	-0.0921494	6.74431	-2.2558	0.0344753	0.329639	-3.80866
Arhgap18	Rho GTPase activating protein 18	-0.150519	4.33451	-2.2553	0.0345115	0.329769	-3.80955
E130308A19Rik	RIKEN cDNA E130308A19 gene	-0.144897	5.50588	-2.25836	0.0347797	0.330581	-3.81015
Gcdh	glutaryl-Coenzyme A dehydrogenase	0.239913	4.71991	2.2919	0.0372389	0.339808	-3.81035
Bach1	BTB and CNC homology 1, basic leucine zipper transcription factor 1	-0.0906176	6.8137	-2.25482	0.0345464	0.329886	-3.81042
Cpt1c	carnitine palmitoyltransferase 1c	0.248215	3.80594	2.26278	0.0352528	0.331401	-3.81203
Ska3	spindle and kinetochore associated complex subunit 3	0.103079	5.83626	2.25355	0.0346381	0.330378	-3.81268
Pitx2	paired-like homeodomain transcription factor 2	0.172935	4.0297	2.25348	0.0346432	0.330378	-3.81281
Rnf135	ring finger protein 135	-0.403709	1.99981	-2.25621	0.0349346	0.330707	-3.81396
Mok	MOK protein kinase	0.259151	2.58619	2.25276	0.0346957	0.330433	-3.8141
Ndfip2	Nedd4 family interacting protein 2	0.106123	5.44377	2.25253	0.0347124	0.330433	-3.81451
Srsf6	serine and arginine-rich splicing factor 6	0.0579151	9.3912	2.25246	0.0347169	0.330433	-3.81462
Trim72	tripartite motif-containing 72	-0.698027	-0.840886	-2.25137	0.0347963	0.330581	-3.81657
Synj2bp	synaptojanin 2 binding protein	0.115409	5.44448	2.25106	0.0348188	0.330581	-3.81712
Hoxd12	homeobox D12	0.365652	1.87179	2.251	0.0348235	0.330581	-3.81724
Dop1b	DOP1 leucine zipper like protein B	-0.232886	3.68984	-2.25148	0.0348887	0.330581	-3.81761
Tbp	TATA box binding protein	0.103753	5.73505	2.25067	0.0348475	0.330581	-3.81783
Rab37	RAB37, member RAS oncogene family	-0.375526	1.08309	-2.25007	0.0348911	0.330581	-3.81889
Nup188	nucleoporin 188	-0.085608	8.08593	-2.24924	0.0349521	0.330707	-3.82038
Sox11	SRY (sex determining region Y)-box 11	-0.0708951	9.1369	-2.24836	0.0350163	0.330707	-3.82195
Taf8	TATA-box binding protein associated factor 8	0.102531	5.67546	2.24811	0.0350346	0.330707	-3.8224
Celf4	CUGBP, Elav-like family member 4	0.291914	2.61868	2.24781	0.0350563	0.330707	-3.82292
Pianp	PILR alpha associated neural protein	0.242701	2.78748	2.24745	0.0350827	0.330707	-3.82357
Becn1	beclin 1, autophagy related	0.0857919	6.31038	2.24679	0.0351314	0.330924	-3.82475
Yif1a	Yip1 interacting factor homolog A (S. cerevisiae)	-0.167256	4.39448	-2.24645	0.0351565	0.330947	-3.82536
Ppm1n	protein phosphatase, Mg2+/Mn2+ dependent, 1N (putative)	-0.85666	-1.11939	-2.2456	0.0352185	0.331318	-3.82686
Zfp609	zinc finger protein 609	-0.138193	7.366	-2.28566	0.0383016	0.344337	-3.8277
Penk	preproenkephalin	-0.477172	0.528751	-2.24487	0.0352728	0.331401	-3.82818
Hdac2	histone deacetylase 2	0.0602422	8.22151	2.24369	0.0353595	0.332001	-3.83027
Ccdc170	coiled-coil domain containing 170	-0.756229	-0.750451	-2.2432	0.035396	0.33213	-3.83115
Pik3c2b	phosphatidylinositol-4-phosphate 3-kinase catalytic subunit type 2 beta	-0.113672	5.19275	-2.2427	0.0354324	0.332259	-3.83203
Ccdc90b	coiled-coil domain containing 90B	0.121322	5.17818	2.24235	0.0354589	0.332293	-3.83267
Ahsp	alpha hemoglobin stabilizing protein	0.300782	3.83035	2.27435	0.0380202	0.342836	-3.8342
Snapc5	small nuclear RNA activating complex, polypeptide 5	0.21913	3.7259	2.24118	0.0355452	0.332889	-3.83474
Rnf121	ring finger protein 121	0.114948	5.16015	2.24065	0.0355849	0.333046	-3.83569
Edem1	ER degradation enhancer, mannosidase alpha-like 1	-0.0965656	6.3044	-2.24025	0.0356148	0.333112	-3.83641
Ccz1	CCZ1 vacuolar protein trafficking and biogenesis associated	0.0914703	6.40784	2.23935	0.0356815	0.333523	-3.838
Uba1	ubiquitin-like modifier activating enzyme 1	-0.057013	9.51481	-2.23899	0.0357086	0.333562	-3.83865
Prr14l	proline rich 14-like	-0.153327	6.10765	-2.26454	0.0377211	0.342069	-3.83932
Zfp946	zinc finger protein 946	0.128016	4.55701	2.23842	0.0357506	0.333692	-3.83965
Mecr	mitochondrial trans-2-enoyl-CoA reductase	-0.147102	4.45954	-2.23799	0.0357827	0.333692	-3.84042
Rnps1	RNA binding protein with serine rich domain 1	0.0836205	7.15365	2.23723	0.0358395	0.333692	-3.84177
Col15a1	collagen, type XV, alpha 1	-0.145577	4.8959	-2.23705	0.0358529	0.333692	-3.84209
Cartpt	CART prepropeptide	0.640245	-0.715607	2.23702	0.0358554	0.333692	-3.84215
Phf2	PHD finger protein 2	-0.0845653	6.69436	-2.23671	0.0358784	0.333692	-3.8427
Lats1	large tumor suppressor	-0.104754	6.29603	-2.23655	0.0358908	0.333692	-3.84299
Nmb	neuromedin B	0.445438	0.957582	2.23635	0.0359054	0.333692	-3.84334
Ermardl2	ER membrane associated RNA degradation like 2	0.239349	3.69847	2.23711	0.0363453	0.335854	-3.84779
Rsf1	remodeling and spacing factor 1	-0.113046	6.63697	-2.23825	0.0364602	0.336127	-3.8481
Atf4	activating transcription factor 4	0.085029	7.44608	2.23356	0.0361149	0.335425	-3.8483
Ap1s1	adaptor protein complex AP-1, sigma 1	0.0986343	6.14396	2.23273	0.0361774	0.335579	-3.84977
Dennd2c	DENN domain containing 2C	0.381098	1.42572	2.23108	0.0363023	0.335854	-3.85271
Gnl3	guanine nucleotide binding protein-like 3 (nucleolar)	0.0890747	7.59287	2.23098	0.0363095	0.335854	-3.85288
Irgq	immunity-related GTPase family, Q	-0.121188	5.72311	-2.23097	0.0363101	0.335854	-3.85289
Angptl2	angiopoietin-like 2	-0.126189	5.17025	-2.2307	0.0363309	0.335854	-3.85338
Foxk2	forkhead box K2	-0.0847983	7.51749	-2.23054	0.0363432	0.335854	-3.85367
Osmr	oncostatin M receptor	-0.715734	-0.168264	-2.22814	0.0365253	0.336127	-3.85793
Copg1	coatomer protein complex, subunit gamma 1	-0.0666158	7.74411	-2.22806	0.0365313	0.336127	-3.85806
Pdlim7	PDZ and LIM domain 7	0.0845349	6.44077	2.22781	0.0365503	0.336127	-3.85851
Rabepk	Rab9 effector protein with kelch motifs	0.142906	4.4395	2.22779	0.0365519	0.336127	-3.85855
Nradd	neurotrophin receptor associated death domain	0.16253	3.86671	2.22762	0.0365651	0.336127	-3.85885
Cxcl16	chemokine (C-X-C motif) ligand 16	-0.588354	-0.0683344	-2.22756	0.0365691	0.336127	-3.85895
Shh	sonic hedgehog	0.107718	5.15818	2.22739	0.0365821	0.336127	-3.85925
Egfl6	EGF-like-domain, multiple 6	0.499419	0.704789	2.22585	0.0366995	0.336848	-3.86198
Tank	TRAF family member-associated Nf-kappa B activator	0.129054	4.64839	2.2255	0.0367264	0.336848	-3.8626
Shprh	SNF2 histone linker PHD RING helicase	-0.129529	6.03917	-2.22927	0.0373812	0.340043	-3.8666
Glipr2	GLI pathogenesis-related 2	0.180348	5.03662	2.23677	0.0380117	0.342836	-3.86689
Cep63	centrosomal protein 63	0.108766	5.14579	2.22294	0.0369228	0.337997	-3.86714
Dmxl2	Dmx-like 2	-0.15176	5.0574	-2.22272	0.0369395	0.337997	-3.86753
Gnal	guanine nucleotide binding protein, alpha stimulating, olfactory type	0.249981	2.76848	2.22249	0.0369571	0.337997	-3.86794
Mterf3	mitochondrial transcription termination factor 3	0.137133	4.93548	2.22241	0.0369635	0.337997	-3.86808
Otub1	OTU domain, ubiquitin aldehyde binding 1	0.0763323	7.18707	2.22231	0.0369709	0.337997	-3.86825
Astn2	astrotactin 2	-0.300376	1.90005	-2.22143	0.0370392	0.338409	-3.86983
Rfx7	regulatory factor X, 7	-0.162874	7.05926	-2.27384	0.0414828	0.353549	-3.87137
Itih5	inter-alpha-trypsin inhibitor, heavy chain 5	-0.175765	4.68264	-2.22142	0.0374084	0.340078	-3.87396
Gpn1	GPN-loop GTPase 1	0.0956216	6.25321	2.2181	0.0372959	0.339903	-3.87571
Sgsm3	small G protein signaling modulator 3	0.11796	4.75921	2.21774	0.0373245	0.339951	-3.87636
Gad1	glutamate decarboxylase 1	0.676494	0.954903	2.24247	0.0393706	0.347597	-3.87653
Calml4	calmodulin-like 4	-0.841021	-0.860695	-2.21732	0.0373566	0.340032	-3.87709
Cd40	CD40 antigen	-0.329466	1.9331	-2.21573	0.0374804	0.340521	-3.8799
Kif1a	kinesin family member 1A	-0.292818	5.20609	-2.28679	0.0435826	0.363172	-3.8812
Kdm5a	lysine (K)-specific demethylase 5A	-0.114566	7.00168	-2.22737	0.0385819	0.344732	-3.88146
Iqgap3	IQ motif containing GTPase activating protein 3	-0.104595	6.02299	-2.21467	0.0375628	0.341057	-3.88177
C2cd3	C2 calcium-dependent domain containing 3	-0.152656	6.55143	-2.25087	0.0406225	0.351556	-3.88223
Flt1	FMS-like tyrosine kinase 1	-0.201289	5.23541	-2.24555	0.0403958	0.350634	-3.88452
Lrch2	leucine-rich repeats and calponin homology (CH) domain containing 2	-0.103656	5.72214	-2.21289	0.0377026	0.342069	-3.88493
Pdk3	pyruvate dehydrogenase kinase, isoenzyme 3	-0.0932553	6.05416	-2.21227	0.0377507	0.342124	-3.88602
Limch1	LIM and calponin homology domains 1	-0.091688	6.52837	-2.21117	0.0378374	0.342698	-3.88797
Slco2b1	solute carrier organic anion transporter family, member 2b1	0.456281	0.410477	2.21066	0.0378769	0.342754	-3.88886
Gopc	golgi associated PDZ and coiled-coil motif containing	-0.0987194	5.82393	-2.21035	0.0379013	0.342754	-3.88941
Ap4b1	adaptor-related protein complex AP-4, beta 1	0.152433	4.55754	2.21014	0.0379179	0.342754	-3.88978
Usp31	ubiquitin specific peptidase 31	-0.12376	5.8337	-2.20989	0.0379377	0.342754	-3.89022
Alkbh1	alkB homolog 1, histone H2A dioxygenase	0.141161	5.15874	2.20864	0.0380363	0.342836	-3.89243
Tnfrsf19	tumor necrosis factor receptor superfamily, member 19	-0.0922662	6.66513	-2.20858	0.0380407	0.342836	-3.89253
Arhgap20	Rho GTPase activating protein 20	-0.333086	1.86501	-2.20792	0.0380931	0.343097	-3.8937
Thoc5	THO complex 5	-0.0916833	6.28193	-2.20547	0.038287	0.344337	-3.89802
Camsap1	calmodulin regulated spectrin-associated protein 1	-0.0936728	7.15952	-2.2044	0.0383721	0.344683	-3.8999
Rack1	receptor for activated C kinase 1	0.0593109	10.3151	2.20407	0.0383984	0.344683	-3.90049
Epas1	endothelial PAS domain protein 1	-0.145917	4.53808	-2.20391	0.038411	0.344683	-3.90077
Pi15	peptidase inhibitor 15	-0.657662	-0.764394	-2.20361	0.0384349	0.344686	-3.90129
Ndufb4c	NADH:ubiquinone oxidoreductase subunit B4C	0.155299	3.87956	2.20294	0.0384888	0.344732	-3.90249
Pmm1	phosphomannomutase 1	0.16193	4.22285	2.20267	0.03851	0.344732	-3.90295
Larp4b	La ribonucleoprotein 4B	-0.0896234	7.06879	-2.20163	0.0385931	0.344732	-3.90479
Atp8a1	ATPase, aminophospholipid transporter (APLT), class I, type 8A, member 1	-0.158892	4.80154	-2.20158	0.0385976	0.344732	-3.90489
Zbtb40	zinc finger and BTB domain containing 40	-0.142761	4.81288	-2.20154	0.0386003	0.344732	-3.90495
Lrrc23	leucine rich repeat containing 23	0.591272	-0.146526	2.20148	0.0386054	0.344732	-3.90506
Rnpc3	RNA-binding region (RNP1, RRM) containing 3	0.135059	4.9464	2.20069	0.0386686	0.345085	-3.90645
Phox2a	paired-like homeobox 2a	-0.317151	1.9871	-2.1996	0.0387557	0.34565	-3.90836
Mapk9	mitogen-activated protein kinase 9	0.0976577	5.79461	2.19894	0.0388092	0.345916	-3.90953
C1galt1c1	C1GALT1-specific chaperone 1	0.208317	3.24585	2.19838	0.0388538	0.346102	-3.91051
Gkap1	G kinase anchoring protein 1	0.161942	4.43145	2.19729	0.0389422	0.346322	-3.91244
Toe1	target of EGR1, member 1 (nuclear)	0.111784	5.16342	2.19712	0.0389559	0.346322	-3.91274
Wdpcp	WD repeat containing planar cell polarity effector	-0.240419	3.26319	-2.19702	0.038964	0.346322	-3.91291
Copb2	coatomer protein complex, subunit beta 2 (beta prime)	-0.0638154	8.00503	-2.1969	0.0389734	0.346322	-3.91312
Mthfd2l	methylenetetrahydrofolate dehydrogenase (NADP+ dependent) 2-like	-0.128423	4.83132	-2.19582	0.0390606	0.346885	-3.91502
Ndrg2	N-myc downstream regulated gene 2	0.239895	3.03714	2.19508	0.0391208	0.347186	-3.91633
Elovl4	elongation of very long chain fatty acids (FEN1/Elo2, SUR4/Elo3, yeast)-like 4	0.150648	4.29183	2.19481	0.039142	0.347186	-3.91679
Ifnar1	interferon (alpha and beta) receptor 1	-0.0942861	6.62776	-2.19399	0.0392087	0.347566	-3.91823
Lgr5	leucine rich repeat containing G protein coupled receptor 5	-0.289474	2.37377	-2.1932	0.0392726	0.347597	-3.91962
Stard6	StAR-related lipid transfer (START) domain containing 6	0.77047	-0.4061	2.19312	0.0392796	0.347597	-3.91977
Trim56	tripartite motif-containing 56	-0.281172	3.62621	-2.2114	0.0409105	0.352623	-3.9198
A130010J15Rik	RIKEN cDNA A130010J15 gene	-0.14879	4.08879	-2.1924	0.0393383	0.347597	-3.92103
Pabpn1	poly(A) binding protein, nuclear 1	0.0706033	8.70776	2.19235	0.0393418	0.347597	-3.92111
Usp49	ubiquitin specific peptidase 49	-0.188307	3.1932	-2.19235	0.0393419	0.347597	-3.92111
Rptor	regulatory associated protein of MTOR, complex 1	-0.0963793	6.77423	-2.19175	0.0393907	0.347597	-3.92217
Crispld1	cysteine-rich secretory protein LCCL domain containing 1	-0.129581	4.65254	-2.19161	0.0394028	0.347597	-3.92243
Rps29	ribosomal protein S29	0.695323	3.29333	2.27814	0.0473896	0.37437	-3.92285
Rgs20	regulator of G-protein signaling 20	0.527127	0.267765	2.19119	0.0394367	0.347687	-3.92316
Tns3	tensin 3	-0.0951299	6.9034	-2.19082	0.0394669	0.347742	-3.92381
Atl2	atlastin GTPase 2	0.0883023	6.28516	2.19006	0.0395289	0.347884	-3.92514
Snd1	staphylococcal nuclease and tudor domain containing 1	-0.0631426	7.96886	-2.18993	0.0395394	0.347884	-3.92536
Zfp551	zinc finger protein 551	0.300576	1.71327	2.18975	0.0395545	0.347884	-3.92569
Kat2b	K(lysine) acetyltransferase 2B	0.217318	3.1807	2.18929	0.0395917	0.347939	-3.92649
Gon4l	gon-4-like (C.elegans)	-0.0934644	6.95092	-2.18909	0.0396085	0.347939	-3.92685
Sbf2	SET binding factor 2	-0.105272	6.77168	-2.19016	0.0399411	0.349097	-3.92925
Car2	carbonic anhydrase 2	0.26706	5.59976	2.2579	0.0462251	0.370181	-3.92939
Zfp362	zinc finger protein 362	-0.0725288	7.08907	-2.18731	0.0397544	0.348827	-3.92997
Sh2d4b	SH2 domain containing 4B	-0.554661	0.42836	-2.18727	0.0397574	0.348827	-3.93003
Lin37	lin-37 DREAM MuvB core complex component	0.204286	3.48124	2.1869	0.0397877	0.348883	-3.93068
Gpr161	G protein-coupled receptor 161	-0.111924	5.62896	-2.18621	0.0398448	0.349097	-3.9319
Klhl24	kelch-like 24	-0.117668	6.01765	-2.18606	0.03988	0.349097	-3.93239
Dok4	docking protein 4	-0.121001	5.45526	-2.18497	0.0399466	0.349097	-3.93406
Tgfbr2	transforming growth factor, beta receptor II	-0.14255	4.23966	-2.18489	0.0399534	0.349097	-3.93421
Zfhx2	zinc finger homeobox 2	-0.195169	4.77883	-2.20025	0.0413777	0.353066	-3.9344
Pmel	premelanosome protein	-0.483385	0.517772	-2.18472	0.0399675	0.349097	-3.93451
Ccdc96	coiled-coil domain containing 96	-0.2767	2.34811	-2.18458	0.0399795	0.349097	-3.93476
Hmbs	hydroxymethylbilane synthase	0.106309	6.34819	2.18351	0.0400674	0.349655	-3.93663
Frmd4b	FERM domain containing 4B	-0.0931945	5.99876	-2.18306	0.040105	0.349774	-3.93742
Muc2	mucin 2	-0.778491	-0.207982	-2.186	0.0404447	0.350849	-3.93812
Cycs	cytochrome c, somatic	0.0926565	5.69227	2.18249	0.0401524	0.349978	-3.93842
Myo6	myosin VI	-0.146357	4.53451	-2.18178	0.0402107	0.350278	-3.93966
Chd5	chromodomain helicase DNA binding protein 5	-0.545416	0.567877	-2.18077	0.040295	0.350634	-3.94143
Lzts1	leucine zipper, putative tumor suppressor 1	-0.295562	2.53661	-2.18041	0.0403251	0.350634	-3.94206
Zfp36	zinc finger protein 36	0.270563	2.25475	2.18032	0.0403323	0.350634	-3.94222
Rassf8	Ras association (RalGDS/AF-6) domain family (N-terminal) member 8	-0.117139	5.20765	-2.17989	0.0403685	0.350634	-3.94298
Cd59a	CD59a antigen	0.205494	4.07362	2.18184	0.0405515	0.351149	-3.943
Cmtm7	CKLF-like MARVEL transmembrane domain containing 7	0.127591	4.52392	2.1798	0.0403757	0.350634	-3.94313
Krt15	keratin 15	-0.637336	0.985523	-2.19933	0.0421978	0.356448	-3.94315
Bco1	beta-carotene oxygenase 1	0.758717	-0.895223	2.17825	0.0405053	0.351149	-3.94585
Cstf2t	cleavage stimulation factor, 3' pre-RNA subunit 2, tau	0.103665	6.55338	2.17791	0.0405331	0.351149	-3.94643
Itpkb	inositol 1,4,5-trisphosphate 3-kinase B	-0.170453	5.00849	-2.18534	0.0413473	0.353012	-3.9476
Psd	pleckstrin and Sec7 domain containing	0.280327	2.28883	2.17644	0.0406566	0.351642	-3.94901
Ibtk	inhibitor of Bruton agammaglobulinemia tyrosine kinase	-0.115801	6.55849	-2.18328	0.04133	0.353012	-3.94932
Crim1	cysteine rich transmembrane BMP regulator 1 (chordin like)	-0.15586	4.81127	-2.17522	0.0407588	0.352163	-3.95114
Fdxacb1	ferredoxin-fold anticodon binding domain containing 1	0.191252	3.29161	2.17515	0.0407651	0.352163	-3.95127
Plce1	phospholipase C, epsilon 1	-0.151048	4.82713	-2.17417	0.0408472	0.352623	-3.95297
Zscan22	zinc finger and SCAN domain containing 22	0.167265	4.20964	2.17346	0.040907	0.352623	-3.95422
Bud31	BUD31 homolog	0.0822059	6.32066	2.17308	0.0409391	0.352623	-3.95488
Plscr1	phospholipid scramblase 1	0.146729	4.34603	2.17276	0.0409662	0.352623	-3.95544
Tmem107	transmembrane protein 107	0.176649	3.34063	2.1724	0.0409963	0.352623	-3.95606
Megf8	multiple EGF-like-domains 8	-0.0761212	7.28114	-2.17225	0.0410097	0.352623	-3.95634
Cyb561	cytochrome b-561	0.287682	2.24365	2.17208	0.0410241	0.352623	-3.95664
Zdhhc2	zinc finger, DHHC domain containing 2	0.128722	4.93127	2.17194	0.0410358	0.352623	-3.95688
Rnf214	ring finger protein 214	-0.130858	5.46661	-2.17055	0.0411532	0.353012	-3.9593
Sox1	SRY (sex determining region Y)-box 1	0.0964381	6.20337	2.16992	0.041207	0.353012	-3.96041
Rbis	ribosomal biogenesis factor	0.186094	3.0821	2.1698	0.0412169	0.353012	-3.96061
Gm28455	predicted gene 28455	0.754708	-0.898682	2.16966	0.0412286	0.353012	-3.96085
Jpt1	Jupiter microtubule associated homolog 1	0.0750163	7.62076	2.16946	0.0412458	0.353012	-3.96121
Septin6	septin 6	-0.0963346	6.33408	-2.16941	0.0412497	0.353012	-3.96129
Rab2a	RAB2A, member RAS oncogene family	0.0752645	7.33611	2.16916	0.0412715	0.353012	-3.96173
Cables2	CDK5 and Abl enzyme substrate 2	0.116478	5.1986	2.16904	0.0412811	0.353012	-3.96193
Ankrd16	ankyrin repeat domain 16	0.219896	4.98433	2.20288	0.0446266	0.364964	-3.96241
Ryr1	ryanodine receptor 1, skeletal muscle	-0.202155	3.30704	-2.16836	0.0413395	0.353012	-3.96313
Rnf187	ring finger protein 187	-0.074917	8.17248	-2.16674	0.041477	0.353549	-3.96594
Jmy	junction-mediating and regulatory protein	-0.107839	6.16243	-2.16583	0.0415549	0.353811	-3.96753
Zic5	zinc finger protein of the cerebellum 5	0.188867	3.21041	2.16546	0.0415867	0.353811	-3.96818
Igflr1	IGF-like family receptor 1	0.263346	2.70366	2.16522	0.041607	0.353811	-3.96859
Pmvk	phosphomevalonate kinase	-0.168859	4.59343	-2.16518	0.0416106	0.353811	-3.96867
U2af1	U2 small nuclear ribonucleoprotein auxiliary factor (U2AF) 1	-0.132488	5.09094	-2.16473	0.0416498	0.353938	-3.96946
Tusc1	tumor suppressor candidate 1	-0.376085	2.39862	-2.17511	0.0426709	0.359268	-3.96951
Sparc	secreted acidic cysteine rich glycoprotein	0.0773672	7.90633	2.16352	0.041753	0.354609	-3.97156
Taf13	TATA-box binding protein associated factor 13	0.113965	4.81332	2.16281	0.0418145	0.354677	-3.97281
Ptpn1	protein tyrosine phosphatase, non-receptor type 1	-0.0787908	6.83959	-2.16263	0.04183	0.354677	-3.97312
Rps7	ribosomal protein S7	0.0811254	7.47296	2.16258	0.0418339	0.354677	-3.9732
Ssh1	slingshot protein phosphatase 1	-0.129058	5.87981	-2.16668	0.0422942	0.35692	-3.97374
Lama4	laminin, alpha 4	-0.130291	5.4111	-2.16156	0.0419216	0.355083	-3.97497
Mbd5	methyl-CpG binding domain protein 5	-0.152929	4.36703	-2.16146	0.0419305	0.355083	-3.97515
Zmat2	zinc finger, matrin type 2	0.119319	7.02193	2.17956	0.0437385	0.363368	-3.97526
Bcorl1	BCL6 co-repressor-like 1	-0.125274	5.39757	-2.16019	0.0420399	0.355626	-3.97736
Hbq1b	hemoglobin, theta 1B	0.5392	-0.0254983	2.16015	0.0420434	0.355626	-3.97743
Ltn1	listerin E3 ubiquitin protein ligase 1	-0.0843881	6.7255	-2.15945	0.0421044	0.355936	-3.97866
Nucks1	nuclear casein kinase and cyclin-dependent kinase substrate 1	-0.0890641	9.14522	-2.1731	0.043662	0.363368	-3.98043
Srsf10	serine and arginine-rich splicing factor 10	0.0696435	8.30547	2.15818	0.0422138	0.356448	-3.98086
Cnn2	calponin 2	0.0977021	7.53279	2.16301	0.0429432	0.360746	-3.98314
Amotl1	angiomotin-like 1	-0.136603	7.80037	-2.19913	0.046803	0.37256	-3.98459
Reep4	receptor accessory protein 4	0.131832	5.10534	2.15479	0.0425093	0.358528	-3.98676
Sptssa	serine palmitoyltransferase, small subunit A	0.0797231	6.22602	2.15424	0.0425573	0.358725	-3.98772
Ccdc9b	coiled-coil domain containing 9B	0.88292	-1.14063	2.1534	0.0426311	0.35914	-3.98918
Emilin2	elastin microfibril interfacer 2	0.0847134	5.99281	2.15262	0.0426988	0.359295	-3.99052
Gpbp1l1	GC-rich promoter binding protein 1-like 1	0.0871773	6.02819	2.15128	0.0428163	0.360076	-3.99285
Bbs7	Bardet-Biedl syndrome 7 (human)	-0.154761	4.25371	-2.14982	0.0429454	0.360746	-3.9954
Hipk4	homeodomain interacting protein kinase 4	-0.57162	-0.057403	-2.14947	0.0429755	0.360792	-3.99599
Rlbp1	retinaldehyde binding protein 1	0.759269	-1.06327	2.149	0.0430171	0.360933	-3.99681
Clmp	CXADR-like membrane protein	-0.126666	5.62415	-2.14828	0.0430807	0.361259	-3.99806
Ubfd1	ubiquitin family domain containing 1	-0.0757217	7.87092	-2.14773	0.0431298	0.361463	-3.99902
Myh6	myosin, heavy polypeptide 6, cardiac muscle, alpha	-0.234577	7.85886	-2.22642	0.0516685	0.388405	-4.00012
Sfrp5	secreted frizzled-related sequence protein 5	-0.33211	2.03224	-2.14608	0.0432754	0.36232	-4.00187
Ube2c	ubiquitin-conjugating enzyme E2C	0.0732166	7.6368	2.14601	0.0432818	0.36232	-4.002
Brme1	break repair meiotic recombinase recruitment factor 1	0.565661	1.18675	2.16035	0.0447855	0.365268	-4.00204
Pikfyve	phosphoinositide kinase, FYVE type zinc finger containing	-0.112721	5.5958	-2.14526	0.043349	0.362543	-4.00331
Selenov	selenoprotein V	0.898653	-0.930523	2.14515	0.043358	0.362543	-4.00348
Ghdc	GH3 domain containing	-0.255486	2.7147	-2.14463	0.0434045	0.362724	-4.00439
Pakap	paralemmin A kinase anchor protein	-0.092682	7.44267	-2.14612	0.0436267	0.363331	-4.00499
Mpdz	multiple PDZ domain crumbs cell polarity complex component	-0.107714	7.47522	-2.1588	0.0450077	0.366367	-4.00539
Zfp977	zinc finger protein 977	0.540293	0.0626116	2.14345	0.0435096	0.363172	-4.00643
Derl3	Der1-like domain family, member 3	0.458914	0.612347	2.14334	0.0435196	0.363172	-4.00663
Rps27a	ribosomal protein S27A	-0.115241	5.61303	-2.14287	0.0435616	0.363172	-4.00744
Zfp273	zinc finger protein 273	0.336926	1.41746	2.1427	0.0435767	0.363172	-4.00774
Cfap61	cilia and flagella associated protein 61	0.56847	-0.471234	2.14116	0.0437142	0.363368	-4.0104
Adam1a	a disintegrin and metallopeptidase domain 1a	0.412495	1.64468	2.14117	0.0438178	0.363368	-4.01131
Nup210	nucleoporin 210	-0.134457	6.83699	-2.16761	0.0467209	0.37211	-4.01192
Ppp1r7	protein phosphatase 1, regulatory subunit 7	-0.0740943	6.83944	-2.14009	0.0438098	0.363368	-4.01225
Lsm8	LSM8 homolog, U6 small nuclear RNA associated	0.10349	5.99551	2.13989	0.0438279	0.363368	-4.0126
Nmral1	NmrA-like family domain containing 1	0.0973997	6.70135	2.13974	0.0438417	0.363368	-4.01286
Sox10	SRY (sex determining region Y)-box 10	0.130977	4.75902	2.13944	0.0438684	0.363368	-4.01338
Naca	nascent polypeptide-associated complex alpha polypeptide	0.0714451	7.74514	2.13943	0.0438697	0.363368	-4.0134
Thumpd1	THUMP domain containing 1	0.0886723	6.8448	2.13931	0.0438801	0.363368	-4.0136
Pcdhgb7	protocadherin gamma subfamily B, 7	-0.267638	2.56479	-2.1389	0.0439169	0.363373	-4.01431
Extl3	exostosin-like glycosyltransferase 3	-0.067188	7.22197	-2.13875	0.0439305	0.363373	-4.01457
Ubox5	U box domain containing 5	0.166189	4.71397	2.13993	0.0440693	0.36341	-4.01469
Fgd6	FYVE, RhoGEF and PH domain containing 6	-0.155257	4.84982	-2.13789	0.0440079	0.36341	-4.01606
Iqsec1	IQ motif and Sec7 domain 1	-0.0907188	6.51161	-2.13787	0.0440096	0.36341	-4.01609
Ube2q2	ubiquitin-conjugating enzyme E2Q family member 2	0.0981764	5.52711	2.13721	0.0440695	0.36341	-4.01724
Sae1	SUMO1 activating enzyme subunit 1	0.0607147	8.37669	2.13704	0.0440843	0.36341	-4.01752
Bcat2	branched chain aminotransferase 2, mitochondrial	0.113927	5.20088	2.13704	0.0440844	0.36341	-4.01753
Rpl36a	ribosomal protein L36A	0.137213	4.23092	2.13612	0.0441681	0.363576	-4.01913
Vax2	ventral anterior homeobox 2	-0.666878	-0.319168	-2.13594	0.0441839	0.363576	-4.01943
Cenps	centromere protein S	0.132839	4.85939	2.13589	0.0441887	0.363576	-4.01952
Hnrnpu	heterogeneous nuclear ribonucleoprotein U	-0.048141	10.9396	-2.13572	0.0442043	0.363576	-4.01982
Trim65	tripartite motif-containing 65	0.407454	1.08672	2.13489	0.0442794	0.363989	-4.02126
Praf2	PRA1 domain family 2	0.112173	4.98584	2.1338	0.0443777	0.364508	-4.02313
Spice1	spindle and centriole associated protein 1	0.126589	5.20651	2.13364	0.0443925	0.364508	-4.02341
Hspa4l	heat shock protein 4 like	-0.144831	5.64066	-2.14311	0.0454849	0.367417	-4.02394
Smcr8	Smith-Magenis syndrome chromosome region, candidate 8 homolog (human)	-0.123195	5.80615	-2.13365	0.0445734	0.364964	-4.02496
Ubn1	ubinuclein 1	-0.0858216	7.03128	-2.13232	0.0445129	0.364964	-4.0257
Zfp354b	zinc finger protein 354B	0.63586	0.254658	2.13274	0.0446601	0.364964	-4.02656
Slc16a8	solute carrier family 16 (monocarboxylic acid transporters), member 8	-0.634042	-0.68893	-2.13163	0.0445749	0.364964	-4.02687
Baz1a	bromodomain adjacent to zinc finger domain 1A	-0.101543	6.59364	-2.13159	0.0445788	0.364964	-4.02695
F11r	F11 receptor	0.106973	5.58865	2.13152	0.0445857	0.364964	-4.02708
Rfc3	replication factor C (activator 1) 3	0.0795749	6.53399	2.1309	0.044642	0.364964	-4.02814
Cog8	component of oligomeric golgi complex 8	0.118784	5.0832	2.13056	0.0446732	0.364964	-4.02873
Chp1	calcineurin-like EF hand protein 1	0.0765586	6.48453	2.13017	0.0447089	0.365052	-4.02941
Cers5	ceramide synthase 5	-0.0890906	5.82412	-2.12949	0.0447709	0.365268	-4.03058
Rpl9	ribosomal protein L9	0.160591	4.41868	2.12896	0.0448196	0.365342	-4.0315
Lrrc56	leucine rich repeat containing 56	0.190243	3.74473	2.12803	0.044904	0.365826	-4.03308
Clstn2	calsyntenin 2	-0.209484	4.08576	-2.13183	0.0455274	0.367417	-4.0348
Zfp82	zinc finger protein 82	0.222523	2.7755	2.12676	0.0450207	0.366367	-4.03527
Mecom	MDS1 and EVI1 complex locus	-0.15037	5.88037	-2.14459	0.0472434	0.373768	-4.03712
Msantd4	Myb/SANT-like DNA-binding domain containing 4 with coiled-coils	0.0932793	6.2367	2.12556	0.0451316	0.366899	-4.03735
Gdap2	ganglioside-induced differentiation-associated-protein 2	-0.135673	4.53626	-2.12551	0.0451362	0.366899	-4.03744
Kctd18	potassium channel tetramerisation domain containing 18	0.177434	3.8903	2.1237	0.0453034	0.367417	-4.04056
Zfp994	zinc finger protein 994	0.221176	2.88201	2.12347	0.0453244	0.367417	-4.04095
Fktn	fukutin	-0.103089	6.11496	-2.12305	0.0453633	0.367417	-4.04167
Agrn	agrin	-0.0714745	8.69089	-2.12277	0.0453894	0.367417	-4.04216
Parp2	poly (ADP-ribose) polymerase family, member 2	0.085479	6.01001	2.1226	0.0454052	0.367417	-4.04245
Bbc3	BCL2 binding component 3	-0.210025	3.44339	-2.12248	0.0454159	0.367417	-4.04265
Lrrc34	leucine rich repeat containing 34	0.43948	0.729758	2.12196	0.0454646	0.367417	-4.04355
Mrps9	mitochondrial ribosomal protein S9	-0.0911808	5.73736	-2.12166	0.0454924	0.367417	-4.04407
Cask	calcium/calmodulin-dependent serine protein kinase (MAGUK family)	-0.0783099	6.44359	-2.12156	0.0455016	0.367417	-4.04424
Xpnpep2	X-prolyl aminopeptidase (aminopeptidase P) 2, membrane-bound	0.383907	1.12933	2.12146	0.0455106	0.367417	-4.04441
Phlpp1	PH domain and leucine rich repeat protein phosphatase 1	-0.113651	5.32816	-2.12138	0.0455184	0.367417	-4.04455
Dpp6	dipeptidylpeptidase 6	0.265693	2.75305	2.12028	0.0456203	0.367963	-4.04644
Atraid	all-trans retinoic acid induced differentiation factor	0.141581	4.15887	2.11821	0.0458135	0.369204	-4.05
Nxf7	nuclear RNA export factor 7	0.942525	-1.51935	2.11788	0.0458446	0.369204	-4.05057
Dnttip2	deoxynucleotidyltransferase, terminal, interacting protein 2	0.081215	6.99671	2.11782	0.0458501	0.369204	-4.05067
Slc9a7	solute carrier family 9 (sodium/hydrogen exchanger), member 7	-0.289433	1.83817	-2.11718	0.0459096	0.369246	-4.05177
Cdk11b	cyclin-dependent kinase 11B	0.0714274	7.35514	2.11713	0.0459148	0.369246	-4.05186
Nedd4	neural precursor cell expressed, developmentally down-regulated 4	-0.0737695	11.4328	-2.1355	0.0480665	0.376053	-4.05206
Dlc1	deleted in liver cancer 1	-0.0915269	6.33091	-2.11695	0.0459312	0.369246	-4.05217
Th	tyrosine hydroxylase	-0.430717	1.24711	-2.1155	0.0460668	0.370133	-4.05465
Nufip2	nuclear FMR1 interacting protein 2	-0.0883503	6.66126	-2.11489	0.0461247	0.370181	-4.05571
Xkr7	X-linked Kx blood group related 7	-0.272397	2.23542	-2.11452	0.0461595	0.370181	-4.05635
Map4k4	mitogen-activated protein kinase kinase kinase kinase 4	-0.0641396	9.01322	-2.11415	0.0461938	0.370181	-4.05697
Gps2	G protein pathway suppressor 2	0.0997794	5.35883	2.11392	0.0462159	0.370181	-4.05738
BC034090	cDNA sequence BC034090	-0.163061	4.33333	-2.11382	0.0462249	0.370181	-4.05754
Pcdhgc5	protocadherin gamma subfamily C, 5	-0.581631	-0.280059	-2.1129	0.0463122	0.370675	-4.05913
Dennd6a	DENN domain containing 6A	-0.0749142	6.67654	-2.11105	0.0464869	0.371725	-4.0623
Snx30	sorting nexin family member 30	-0.121874	5.50739	-2.11059	0.0465305	0.371725	-4.06309
Myo9b	myosin IXb	-0.0858995	6.98262	-2.1105	0.0465389	0.371725	-4.06325
Saysd1	SAYSVFN motif domain containing 1	-0.246378	2.54927	-2.11043	0.0465452	0.371725	-4.06336
Pik3c2a	phosphatidylinositol-4-phosphate 3-kinase catalytic subunit type 2 alpha	-0.100713	6.74912	-2.11155	0.0467092	0.37211	-4.06362
Mpeg1	macrophage expressed gene 1	-0.792518	0.0233445	-2.12322	0.0481251	0.376108	-4.0639
Aurkb	aurora kinase B	0.0755297	7.03305	2.10944	0.0466392	0.37211	-4.06506
Plek	pleckstrin	0.274518	2.46299	2.10923	0.0466592	0.37211	-4.06542
Spock3	sparc/osteonectin, cwcv and kazal-like domains proteoglycan 3	0.287047	1.89793	2.10908	0.0466739	0.37211	-4.06569
Ppfibp1	PTPRF interacting protein, binding protein 1 (liprin beta 1)	-0.0903854	6.80543	-2.10654	0.0469155	0.373252	-4.07004
Epha7	Eph receptor A7	-0.11252	6.05328	-2.10647	0.0469495	0.373319	-4.07037
Sema4b	sema domain, immunoglobulin domain (Ig), transmembrane domain (TM) and short cytoplasmic domain, (semaphorin) 4B	0.143431	4.33489	2.10579	0.0469867	0.373411	-4.07131
Rnf157	ring finger protein 157	0.153772	4.97388	2.10756	0.0472167	0.373768	-4.07146
Gfra1	glial cell line derived neurotrophic factor family receptor alpha 1	-0.161323	3.94062	-2.10477	0.0470841	0.373768	-4.07306
Gss	glutathione synthetase	0.152761	4.06653	2.10459	0.0471014	0.373768	-4.07337
Ccdc186	coiled-coil domain containing 186	-0.107501	5.64744	-2.10439	0.0471208	0.373768	-4.07371
Lypla1	lysophospholipase 1	0.0690872	6.8073	2.10348	0.0472086	0.373768	-4.07528
Ksr1	kinase suppressor of ras 1	-0.157622	4.44599	-2.10325	0.0472299	0.373768	-4.07566
Ptprc	protein tyrosine phosphatase, receptor type, C	-0.604129	-0.610459	-2.10308	0.0472468	0.373768	-4.07596
Lrrc8c	leucine rich repeat containing 8 family, member C	-0.188374	3.99584	-2.10292	0.0472622	0.373768	-4.07624
Usp32	ubiquitin specific peptidase 32	-0.120022	5.43046	-2.10171	0.0473781	0.37437	-4.0783
Zfp91	zinc finger protein 91	0.0751144	6.85757	2.10125	0.047423	0.374432	-4.0791
Smtnl2	smoothelin-like 2	-0.13427	4.88229	-2.10054	0.0474909	0.374607	-4.0803
Fgd4	FYVE, RhoGEF and PH domain containing 4	-0.149696	4.45558	-2.10048	0.0474965	0.374607	-4.0804
Plk4	polo like kinase 4	0.102694	6.77696	2.1033	0.0478425	0.375313	-4.08043
Snx5	sorting nexin 5	0.0619389	8.75497	2.09927	0.0476134	0.375284	-4.08247
Vsir	V-set immunoregulatory receptor	-0.269063	2.55957	-2.09906	0.0476339	0.375284	-4.08283
Ncan	neurocan	-0.224441	3.20035	-2.09824	0.0477139	0.375313	-4.08424
Lrrc75b	leucine rich repeat containing 75B	0.343925	1.49091	2.098	0.0477365	0.375313	-4.08464
Adam9	a disintegrin and metallopeptidase domain 9 (meltrin gamma)	0.0899048	5.85081	2.09779	0.0477574	0.375313	-4.08501
Car13	carbonic anhydrase 13	0.174076	3.68198	2.09757	0.0477786	0.375313	-4.08538
Tor1b	torsin family 1, member B	0.102532	5.69039	2.09723	0.0478114	0.375313	-4.08596
Ltbp1	latent transforming growth factor beta binding protein 1	-0.091066	6.25788	-2.09696	0.047838	0.375313	-4.08643
Zfp952	zinc finger protein 952	0.179899	4.21485	2.0969	0.0478434	0.375313	-4.08653
Dlx5	distal-less homeobox 5	0.202208	3.29037	2.09648	0.047884	0.37543	-4.08724
Sptbn5	spectrin beta, non-erythrocytic 5	0.866848	-0.923634	2.09547	0.0479825	0.37589	-4.08897
Ap4m1	adaptor-related protein complex AP-4, mu 1	0.130404	4.97565	2.09528	0.0480008	0.37589	-4.08929
Sox18	SRY (sex determining region Y)-box 18	0.163602	4.35638	2.09509	0.0480199	0.37589	-4.08962
Clk3	CDC-like kinase 3	0.102403	6.15597	2.09401	0.0481247	0.376108	-4.09146
Sct	secretin	-0.430047	0.372019	-2.09338	0.0481864	0.376385	-4.09254
Enpp4	ectonucleotide pyrophosphatase/phosphodiesterase 4	-0.229962	2.38398	-2.09238	0.0482843	0.376948	-4.09424
Map10	microtubule-associated protein 10	-0.196494	3.19353	-2.09184	0.0483372	0.377004	-4.09516
Lekr1	leucine, glutamate and lysine rich 1	0.329524	1.71185	2.09154	0.0483669	0.377004	-4.09568
Fbxo33	F-box protein 33	0.139473	4.64109	2.09128	0.0483922	0.377004	-4.09612
Arhgef1	Rho guanine nucleotide exchange factor (GEF) 1	0.0829494	6.54832	2.09109	0.0484111	0.377004	-4.09645
Dnajc12	DnaJ heat shock protein family (Hsp40) member C12	0.192895	2.95853	2.09099	0.0484206	0.377004	-4.09662
Ddx21	DExD box helicase 21	-0.0753021	8.75624	-2.09126	0.0484627	0.377131	-4.09667
Msh6	mutS homolog 6	-0.0658016	7.83448	-2.09028	0.0484899	0.377141	-4.09782
Cenpx	centromere protein X	0.156796	4.22116	2.08963	0.0485543	0.37744	-4.09893
Hcn3	hyperpolarization-activated, cyclic nucleotide-gated K+ 3	-0.268158	2.38067	-2.08669	0.0488446	0.379424	-4.10395
Plpp3	phospholipid phosphatase 3	-0.0813793	6.04747	-2.08652	0.0488615	0.379424	-4.10424
Rab33a	RAB33A, member RAS oncogene family	0.534047	0.634015	2.08619	0.0488937	0.379472	-4.10479
Nfe2l1	nuclear factor, erythroid derived 2,-like 1	-0.0657209	7.80259	-2.08565	0.0489473	0.379498	-4.10571
Izumo4	IZUMO family member 4	0.348536	1.22091	2.08563	0.0489491	0.379498	-4.10574
Clec2l	C-type lectin domain family 2, member L	0.287015	1.95346	2.08494	0.0490176	0.379828	-4.10692
Trim46	tripartite motif-containing 46	0.309957	2.23498	2.08413	0.0490983	0.380251	-4.1083
Zfp738	zinc finger protein 738	-0.180342	3.90503	-2.08272	0.0492385	0.380947	-4.1107
Brd9	bromodomain containing 9	0.0987182	5.92812	2.0827	0.0492403	0.380947	-4.11073
Ccn2	cellular communication network factor 2	0.165205	4.69249	2.08464	0.0495023	0.382365	-4.11081
Ralgps2	Ral GEF with PH domain and SH3 binding motif 2	-0.0889494	7.05761	-2.08176	0.049334	0.381469	-4.11233
Depdc1a	DEP domain containing 1a	0.125559	4.64296	2.08125	0.0493853	0.381663	-4.1132
Pxdn	peroxidasin	-0.0821351	8.57626	-2.0846	0.0500318	0.383612	-4.11474
Zkscan8	zinc finger with KRAB and SCAN domains 8	-0.106928	5.81155	-2.07931	0.0495801	0.382763	-4.11651
Dbndd2	dysbindin (dystrobrevin binding protein 1) domain containing 2	0.28623	2.03063	2.07904	0.0496062	0.382763	-4.11695
Rock2	Rho-associated coiled-coil containing protein kinase 2	-0.0789336	7.05638	-2.07823	0.0496879	0.382772	-4.11833
Zfp341	zinc finger protein 341	0.181314	3.53811	2.07823	0.0496884	0.382772	-4.11834
Dusp1	dual specificity phosphatase 1	-0.1996	4.23428	-2.08386	0.0504317	0.384692	-4.11834
Ncaph2	non-SMC condensin II complex, subunit H2	0.06183	7.57413	2.07805	0.0497057	0.382772	-4.11863
Rabif	RAB interacting factor	-0.280878	4.83897	-2.12695	0.0563089	0.403423	-4.11863
Fsd1l	fibronectin type III and SPRY domain containing 1-like	-0.118906	5.42842	-2.07799	0.0497124	0.382772	-4.11874
Clasp2	CLIP associating protein 2	-0.107616	6.61128	-2.08145	0.0504274	0.384692	-4.12061
Cbx1	chromobox 1	0.0748514	8.52229	2.07682	0.0498296	0.383312	-4.12072
Xpo6	exportin 6	-0.0718882	7.54431	-2.07677	0.049835	0.383312	-4.12081
P3h4	prolyl 3-hydroxylase family member 4 (non-enzymatic)	0.116169	4.88744	2.07589	0.0499235	0.383612	-4.1223
Exosc3	exosome component 3	0.10992	5.45503	2.07551	0.0499623	0.383612	-4.12296
Bod1l	biorientation of chromosomes in cell division 1-like	-0.213414	6.31105	-2.13066	0.0575509	0.406253	-4.12326
Gimap8	GTPase, IMAP family member 8	-0.350491	1.3583	-2.07521	0.0499922	0.383612	-4.12346
Cmbl	carboxymethylenebutenolidase-like (Pseudomonas)	-0.389654	0.867126	-2.07514	0.0499993	0.383612	-4.12358
Rdx	radixin	-0.0638084	8.91542	-2.07491	0.0500226	0.383612	-4.12397
Zmym4	zinc finger, MYM-type 4	-0.0838251	7.45631	-2.07369	0.0501456	0.384283	-4.12603
Ccdc141	coiled-coil domain containing 141	-0.161265	5.02993	-2.07999	0.0510442	0.386646	-4.12642
Rbm15b	RNA binding motif protein 15B	-0.070525	7.92948	-2.07301	0.0502149	0.384612	-4.12719
Mpv17l2	MPV17 mitochondrial membrane protein-like 2	-0.207437	3.00881	-2.07261	0.0502552	0.384692	-4.12786
Tecpr2	tectonin beta-propeller repeat containing 2	-0.142895	5.14129	-2.07281	0.0504542	0.384692	-4.12911
Mpp3	membrane protein, palmitoylated 3 (MAGUK p55 subfamily member 3)	0.195502	3.69057	2.07183	0.050335	0.384692	-4.1292
Polr1b	polymerase (RNA) I polypeptide B	0.193377	6.44443	2.12159	0.0573224	0.406253	-4.1299
Abi3bp	ABI family member 3 binding protein	-0.444535	0.839008	-2.07133	0.050386	0.384692	-4.13004
Ccna2	cyclin A2	0.0552023	8.30706	2.07044	0.0504766	0.384692	-4.13155
Sipa1l2	signal-induced proliferation-associated 1 like 2	-0.103831	5.85638	-2.07035	0.0504855	0.384692	-4.1317
Ppp1r37	protein phosphatase 1, regulatory subunit 37	0.0923481	6.37285	2.07035	0.050486	0.384692	-4.13171
Nans	N-acetylneuraminic acid synthase (sialic acid synthase)	-0.0929981	6.20757	-2.07032	0.050489	0.384692	-4.13176
Actg1	actin, gamma, cytoplasmic 1	0.0664084	9.84134	2.07002	0.0505504	0.384959	-4.13248
Tmem138	transmembrane protein 138	0.151131	4.51945	2.06848	0.0506766	0.385718	-4.13487
Hdgf	heparin binding growth factor	0.0503402	9.33582	2.06812	0.0507132	0.385745	-4.13548
Kcnn3	potassium intermediate/small conductance calcium-activated channel, subfamily N, member 3	-0.39491	1.16902	-2.06793	0.050733	0.385745	-4.1358
H2bc24	H2B clustered histone 24	-0.575766	-0.0690949	-2.06695	0.0508328	0.386255	-4.13745
Diaph2	diaphanous related formin 2	-0.187089	3.67867	-2.06676	0.050853	0.386255	-4.13779
Abcb6	ATP-binding cassette, sub-family B (MDR/TAP), member 6	0.102924	5.73225	2.06624	0.0509057	0.386455	-4.13866
Sf3a1	splicing factor 3a, subunit 1	-0.0598439	8.49367	-2.06583	0.050948	0.386575	-4.13935
Elmo3	engulfment and cell motility 3	0.336676	2.09179	2.06548	0.0509845	0.386646	-4.13995
Decr1	2,4-dienoyl CoA reductase 1, mitochondrial	0.177804	5.35491	2.08733	0.0540751	0.396887	-4.14027
Usf1	upstream transcription factor 1	0.0883067	6.38132	2.06499	0.0510349	0.386646	-4.14078
Traip	TRAF-interacting protein	0.119147	5.08045	2.06471	0.0510634	0.386646	-4.14125
Frs2	fibroblast growth factor receptor substrate 2	-0.0822979	6.24791	-2.0643	0.0511057	0.386765	-4.14194
Lrp8	low density lipoprotein receptor-related protein 8, apolipoprotein e receptor	-0.139702	5.51579	-2.06994	0.0519319	0.388602	-4.14225
Srebf2	sterol regulatory element binding factor 2	-0.179106	8.25771	-2.12459	0.0597819	0.41369	-4.14234
Diablo	diablo, IAP-binding mitochondrial protein	0.100543	5.96949	2.0637	0.0511669	0.386885	-4.14295
Zxdb	zinc finger, X-linked, duplicated B	-0.167404	3.83256	-2.0634	0.0511982	0.386885	-4.14346
Ppp3ca	protein phosphatase 3, catalytic subunit, alpha isoform	-0.0884582	6.03509	-2.06312	0.0512276	0.386885	-4.14394
Rasa3	RAS p21 protein activator 3	0.0870213	5.89394	2.06312	0.0512276	0.386885	-4.14394
Nup210l	nucleoporin 210-like	0.346145	1.39241	2.06265	0.0512763	0.387052	-4.14474
Map3k2	mitogen-activated protein kinase kinase kinase 2	-0.145541	4.61588	-2.06171	0.0513731	0.38756	-4.14632
Sirpa	signal-regulatory protein alpha	-0.114113	5.6913	-2.06132	0.0514138	0.38756	-4.14699
Ccn4	cellular communication network factor 4	-0.226346	3.07688	-2.06123	0.0514232	0.38756	-4.14714
Capn12	calpain 12	-0.618365	-0.791352	-2.0606	0.0514877	0.387846	-4.14819
Rnf169	ring finger protein 169	-0.121654	5.49441	-2.05979	0.0515719	0.388253	-4.14956
Tmem178	transmembrane protein 178	-0.341008	1.35978	-2.05935	0.0516176	0.388253	-4.1503
2810004N23Rik	RIKEN cDNA 2810004N23 gene	-0.0732305	6.6788	-2.05932	0.0516216	0.388253	-4.15037
Gm3005	predicted gene 3005	0.297886	1.99155	2.05821	0.0517368	0.388602	-4.15224
Clec16a	C-type lectin domain family 16, member A	-0.103727	5.52217	-2.05781	0.0517779	0.388602	-4.1529
Nuf2	NUF2, NDC80 kinetochore complex component	0.0703635	6.64892	2.05738	0.0518232	0.388602	-4.15363
Araf	Araf proto-oncogene, serine/threonine kinase	0.118658	5.9449	2.05945	0.0521874	0.389696	-4.15411
D630039A03Rik	RIKEN cDNA D630039A03 gene	-0.678387	-1.10188	-2.05683	0.051881	0.388602	-4.15457
Bnc1	basonuclin 1	-0.190786	3.75672	-2.05656	0.0519092	0.388602	-4.15502
Twf1	twinfilin actin binding protein 1	0.077874	6.47497	2.05625	0.0519409	0.388602	-4.15554
Als2	alsin Rho guanine nucleotide exchange factor	-0.106927	5.7457	-2.05604	0.0519633	0.388602	-4.1559
Slc4a11	solute carrier family 4, sodium bicarbonate transporter-like, member 11	0.603901	-0.585426	2.05598	0.0519689	0.388602	-4.15599
Itga1	integrin alpha 1	-0.187372	3.47113	-2.05583	0.0519854	0.388602	-4.15625
Itsn2	intersectin 2	-0.128789	5.06347	-2.05581	0.0519877	0.388602	-4.15629
Elf4	E74-like factor 4 (ets domain transcription factor)	-0.160467	3.99188	-2.05515	0.0520564	0.388917	-4.1574
Sorcs3	sortilin-related VPS10 domain containing receptor 3	-0.452239	0.826017	-2.05345	0.0522347	0.38985	-4.16026
Spopl	speckle-type BTB/POZ protein-like	0.186798	3.61269	2.05311	0.05227	0.389902	-4.16083
Herpud2	HERPUD family member 2	0.104915	5.41947	2.05288	0.0522951	0.389902	-4.16123
Stxbp5	syntaxin binding protein 5 (tomosyn)	-0.130119	4.69726	-2.0524	0.0523453	0.390077	-4.16203
Xiap	X-linked inhibitor of apoptosis	-0.0756612	6.93426	-2.05076	0.0525176	0.391002	-4.16479
Dusp9	dual specificity phosphatase 9	-0.0890482	6.79889	-2.05071	0.0525231	0.391002	-4.16487
Smpd1	sphingomyelin phosphodiesterase 1, acid lysosomal	0.125682	4.74766	2.04987	0.0526125	0.391285	-4.1663
Ccdc126	coiled-coil domain containing 126	-0.200306	3.04843	-2.04985	0.0526147	0.391285	-4.16633
Poll	polymerase (DNA directed), lambda	0.129902	4.76004	2.04774	0.0528381	0.392746	-4.16988
Nbn	nibrin	0.0897547	5.78755	2.04711	0.0529043	0.392885	-4.17093
Pigm	phosphatidylinositol glycan anchor biosynthesis, class M	-0.0834503	6.03435	-2.04705	0.0529106	0.392885	-4.17103
Cmip	c-Maf inducing protein	-0.0848655	6.70392	-2.04678	0.0529399	0.392902	-4.17149
Trpc5	transient receptor potential cation channel, subfamily C, member 5	0.860656	-1.18996	2.04591	0.0530322	0.393387	-4.17295
Gm9805	predicted gene 9805	-0.416758	0.964114	-2.04513	0.0531158	0.393807	-4.17427
Lclat1	lysocardiolipin acyltransferase 1	-0.113387	4.99143	-2.0445	0.0531824	0.3941	-4.17532
Hs6st3	heparan sulfate 6-O-sulfotransferase 3	-0.757199	-0.919397	-2.04417	0.0532185	0.394168	-4.17589
Zfp692	zinc finger protein 692	0.184349	4.92664	2.05923	0.0555733	0.40162	-4.1765
Ranbp10	RAN binding protein 10	0.088399	5.82906	2.04356	0.0532828	0.394444	-4.1769
Pigt	phosphatidylinositol glycan anchor biosynthesis, class T	0.091267	6.76507	2.04319	0.0533229	0.39454	-4.17753
Zscan26	zinc finger and SCAN domain containing 26	0.120344	5.60262	2.04273	0.0533723	0.394706	-4.1783
Aifm2	apoptosis-inducing factor, mitochondrion-associated 2	0.325631	1.40783	2.04147	0.0535069	0.395173	-4.18041
Aip	aryl-hydrocarbon receptor-interacting protein	-0.118769	4.88976	-2.04114	0.0535425	0.395173	-4.18097
Stk35	serine/threonine kinase 35	-0.0777314	6.30349	-2.04106	0.0535509	0.395173	-4.1811
Pten	phosphatase and tensin homolog	-0.0756135	6.93939	-2.04084	0.053575	0.395173	-4.18147
Ehmt1	euchromatic histone methyltransferase 1	-0.0664221	7.93617	-2.04054	0.0536068	0.395173	-4.18197
Tnks1bp1	tankyrase 1 binding protein 1	-0.0899074	6.33462	-2.04044	0.0536174	0.395173	-4.18213
Ppp2r3a	protein phosphatase 2, regulatory subunit B'', alpha	-0.107258	5.49206	-2.04037	0.0536251	0.395173	-4.18225
Zfp521	zinc finger protein 521	-0.0829732	6.7047	-2.04002	0.0536628	0.395252	-4.18284
Pmfbp1	polyamine modulated factor 1 binding protein 1	-0.676455	-0.731373	-2.03882	0.0537921	0.395828	-4.18486
Srl	sarcalumenin	-0.101258	5.77002	-2.03855	0.0538215	0.395828	-4.18531
Foxd2	forkhead box D2	0.159322	4.2284	2.03854	0.0538224	0.395828	-4.18533
Col1a1	collagen, type I, alpha 1	-0.316124	7.56707	-2.10264	0.0640598	0.424449	-4.18613
Scamp2	secretory carrier membrane protein 2	0.107051	5.18406	2.03717	0.0539711	0.396644	-4.18763
Cc2d2b	coiled-coil and C2 domain containing 2B	0.830901	-1.15715	2.03701	0.0539878	0.396644	-4.18789
Ccser2	coiled-coil serine rich 2	-0.0988742	5.54122	-2.03669	0.054023	0.396704	-4.18844
Cux1	cut-like homeobox 1	-0.0780926	6.86678	-2.03493	0.0542134	0.397638	-4.19138
Jak2	Janus kinase 2	-0.102323	5.42904	-2.03476	0.054232	0.397638	-4.19167
Padi2	peptidyl arginine deiminase, type II	-0.873972	0.537938	-2.06737	0.0597161	0.41369	-4.19384
Pcdhgc3	protocadherin gamma subfamily C, 3	-0.131364	6.90014	-2.05652	0.0584924	0.410121	-4.19686
Cdca7	cell division cycle associated 7	0.0598681	8.04833	2.03133	0.0546057	0.400091	-4.19741
[truncated: 12,592 more rows]

## Sheet: GO term analysis
	Term	Ont	N	Up	Down	P.Up	P.Down
GO:0048731	system development	BP	3506	3	37	0.690084	1.1264e-09
GO:0009653	anatomical structure morphogenesis	BP	2503	2	31	0.720423	1.69689e-09
GO:0048856	anatomical structure development	BP	5070	5	43	0.569452	1.30004e-08
GO:0007275	multicellular organism development	BP	4274	4	39	0.622978	2.06518e-08
GO:0007399	nervous system development	BP	2284	3	28	0.378977	2.26893e-08
GO:0032502	developmental process	BP	5389	5	44	0.635942	2.3438e-08
GO:0060429	epithelium development	BP	1109	1	19	0.669519	6.40036e-08
GO:0007507	heart development	BP	617	1	14	0.454016	1.80363e-07
GO:0048589	developmental growth	BP	720	0	15	1	1.82976e-07
GO:0032501	multicellular organismal process	BP	5888	6	44	0.525113	4.73215e-07
GO:0048518	positive regulation of biological process	BP	5299	8	41	0.0916992	8.93122e-07
GO:0032989	cellular anatomical entity morphogenesis	BP	817	0	15	1	9.19543e-07
GO:0022008	neurogenesis	BP	1756	2	22	0.515865	1.06167e-06
GO:0048729	tissue morphogenesis	BP	628	1	13	0.460005	1.49937e-06
GO:0002009	morphogenesis of an epithelium	BP	527	1	12	0.402646	1.50693e-06
GO:0009888	tissue development	BP	1795	2	22	0.528346	1.5441e-06
GO:0000902	cell morphogenesis	BP	1000	0	16	1	2.26795e-06
GO:0048519	negative regulation of biological process	BP	4688	8	37	0.0467447	4.15836e-06
GO:0001822	kidney development	BP	302	0	9	1	4.17333e-06
GO:0048522	positive regulation of cellular process	BP	4910	7	38	0.15555	4.285e-06
GO:0050794	regulation of cellular process	BP	8460	8	52	0.635197	4.31927e-06
GO:0040007	growth	BP	935	0	15	1	4.90701e-06
GO:0120039	plasma membrane bounded cell projection morphogenesis	BP	706	0	13	1	5.44537e-06
GO:0050793	regulation of developmental process	BP	2268	3	24	0.374464	5.86319e-06
GO:0048858	cell projection morphogenesis	BP	712	0	13	1	5.97004e-06
GO:0072001	renal system development	BP	318	0	9	1	6.34456e-06
GO:0048513	animal organ development	BP	2620	3	26	0.47269	6.39076e-06
GO:0030154	cell differentiation	BP	3738	5	32	0.276773	6.55107e-06
GO:0048869	cellular developmental process	BP	3738	5	32	0.276773	6.55107e-06
GO:0043232	intracellular non-membrane-bounded organelle	CC	4141	2	34	0.938918	6.61254e-06
GO:0043228	non-membrane-bounded organelle	CC	4142	2	34	0.938982	6.65096e-06
GO:0072359	circulatory system development	BP	1089	1	16	0.662585	6.81618e-06
GO:0048523	negative regulation of cellular process	BP	4389	8	35	0.0319009	8.35926e-06
GO:0048699	generation of neurons	BP	1540	1	19	0.790346	9.55577e-06
GO:0048667	cell morphogenesis involved in neuron differentiation	BP	637	0	12	1	1.05553e-05
GO:0051962	positive regulation of nervous system development	BP	350	0	9	1	1.36989e-05
GO:0045595	regulation of cell differentiation	BP	1467	3	18	0.160137	1.91718e-05
GO:0061351	neural precursor cell proliferation	BP	204	0	7	1	2.16863e-05
GO:0048812	neuron projection morphogenesis	BP	691	0	12	1	2.37791e-05
GO:0007409	axonogenesis	BP	475	0	10	1	2.47097e-05
GO:0050789	regulation of biological process	BP	8862	9	52	0.508713	2.7319e-05
GO:0050769	positive regulation of neurogenesis	BP	293	0	8	1	2.81019e-05
GO:0030900	forebrain development	BP	390	1	9	0.315774	3.22064e-05
GO:0035050	embryonic heart tube development	BP	89	0	5	1	3.42692e-05
GO:0001701	in utero embryonic development	BP	498	0	10	1	3.69696e-05
GO:0120036	plasma membrane bounded cell projection organization	BP	1554	1	18	0.793475	4.17318e-05
GO:0042995	cell projection	CC	2197	1	22	0.898307	4.20191e-05
GO:0005856	cytoskeleton	CC	2041	0	21	1	4.5478e-05
GO:0071228	cellular response to tumor cell	BP	3	0	2	1	5.14386e-05
GO:0051093	negative regulation of developmental process	BP	879	1	13	0.581161	5.55384e-05
GO:0097485	neuron projection guidance	BP	238	0	7	1	5.7991e-05
GO:0030030	cell projection organization	BP	1596	1	18	0.802601	5.94701e-05
GO:0003184	pulmonary valve morphogenesis	BP	19	0	3	1	6.42336e-05
GO:0099080	supramolecular complex	CC	1165	0	15	1	6.62598e-05
GO:0061564	axon development	BP	535	0	10	1	6.7581e-05
GO:0007420	brain development	BP	650	2	11	0.126696	6.89356e-05
GO:0051960	regulation of nervous system development	BP	540	2	10	0.0927758	7.30355e-05
GO:0048468	cell development	BP	2628	3	24	0.474878	7.31687e-05
GO:0065007	biological regulation	BP	9112	9	52	0.562141	7.98898e-05
GO:0043009	chordate embryonic development	BP	793	2	12	0.174637	9.06227e-05
GO:0035107	appendage morphogenesis	BP	176	0	6	1	9.06338e-05
GO:0035108	limb morphogenesis	BP	176	0	6	1	9.06338e-05
GO:0007219	Notch signaling pathway	BP	176	0	6	1	9.06338e-05
GO:0005515	protein binding	MF	7742	8	47	0.487041	9.34886e-05
GO:0050767	regulation of neurogenesis	BP	448	2	9	0.0670991	9.40396e-05
GO:0050923	regulation of negative chemotaxis	BP	4	0	2	1	0.0001026
GO:0048666	neuron development	BP	1214	1	15	0.7038	0.00010576
GO:0035295	tube development	BP	1073	1	14	0.656941	0.000106319
GO:0009792	embryo development ending in birth or egg hatching	BP	808	2	12	0.179854	0.000108308
GO:0060560	developmental growth involved in morphogenesis	BP	263	0	7	1	0.000108505
GO:0009790	embryo development	BP	1218	2	15	0.328564	0.000109751
GO:0003177	pulmonary valve development	BP	23	0	3	1	0.000116007
GO:0060284	regulation of cell development	BP	815	3	12	0.039824	0.000117533
GO:0003205	cardiac chamber development	BP	186	0	6	1	0.000122827
GO:0006959	humoral immune response	BP	105	3	2	0.000124427	0.071382
GO:0010720	positive regulation of cell development	BP	466	0	9	1	0.000126835
GO:0003279	cardiac septum development	BP	120	0	5	1	0.000142516
GO:0099512	supramolecular fiber	CC	833	0	12	1	0.000144432
GO:0010604	positive regulation of macromolecule metabolic process	BP	2929	6	25	0.0444942	0.000148199
GO:0060562	epithelial tube morphogenesis	BP	372	1	8	0.303526	0.000149791
GO:0099081	supramolecular polymer	CC	837	0	12	1	0.000151081
GO:0060322	head development	BP	712	2	11	0.147037	0.000154886
GO:0001944	vasculature development	BP	712	1	11	0.503768	0.000154886
GO:0051254	positive regulation of RNA metabolic process	BP	1585	4	17	0.0570777	0.000188856
GO:0000122	negative regulation of transcription by RNA polymerase II	BP	863	2	12	0.199219	0.000201079
GO:0009887	animal organ morphogenesis	BP	1000	2	13	0.248625	0.000204039
GO:0051173	positive regulation of nitrogen compound metabolic process	BP	2618	5	23	0.0895879	0.000205867
GO:0002064	epithelial cell development	BP	205	0	6	1	0.000208641
GO:0048736	appendage development	BP	206	0	6	1	0.000214207
GO:0060173	limb development	BP	206	0	6	1	0.000214207
GO:0009893	positive regulation of metabolic process	BP	3199	6	26	0.0651558	0.000230635
GO:0030182	neuron differentiation	BP	1460	1	16	0.77161	0.000240885
GO:0060090	molecular adaptor activity	MF	1020	1	13	0.637614	0.000247961
GO:0007155	cell adhesion	BP	1171	1	14	0.690181	0.000266621
GO:0007417	central nervous system development	BP	892	2	12	0.209557	0.000273002
GO:0048593	camera-type eye morphogenesis	BP	138	0	5	1	0.000273687
GO:0007154	cell communication	BP	4665	5	33	0.480376	0.000279249
GO:0022612	gland morphogenesis	BP	139	0	5	1	0.000282995
GO:0021602	cranial nerve morphogenesis	BP	31	1	3	0.02935	0.000287511
GO:0120025	plasma membrane bounded cell projection	CC	1971	1	19	0.869016	0.00028781
GO:2000026	regulation of multicellular organismal development	BP	1333	3	15	0.129707	0.000297676
GO:0016043	cellular component organization	BP	5578	5	37	0.673144	0.000312447
GO:0003209	cardiac atrium morphogenesis	BP	32	0	3	1	0.000316311
GO:0035113	embryonic appendage morphogenesis	BP	143	0	5	1	0.000322657
GO:0030326	embryonic limb morphogenesis	BP	143	0	5	1	0.000322657
GO:0016199	axon midline choice point recognition	BP	7	0	2	1	0.000356206
GO:2001204	regulation of osteoclast development	BP	7	0	2	1	0.000356206
GO:0003281	ventricular septum development	BP	81	0	4	1	0.00036165
GO:0016477	cell migration	BP	1360	1	15	0.746003	0.000369762
GO:0019731	antibacterial humoral response	BP	31	2	0	0.000391271	1
GO:0001656	metanephros development	BP	83	0	4	1	0.000396968
GO:0051253	negative regulation of RNA metabolic process	BP	1220	3	14	0.106069	0.000406142
GO:0030155	regulation of cell adhesion	BP	668	1	10	0.481273	0.000411179
GO:0042742	defense response to bacterium	BP	158	3	1	0.000415421	0.485996
GO:0031175	neuron projection development	BP	1083	1	13	0.660479	0.000443592
GO:0007411	axon guidance	BP	237	0	6	1	0.000453807
GO:0031981	nuclear lumen	CC	3732	2	28	0.907177	0.000460097
GO:0098542	defense response to other organism	BP	746	5	2	0.000468782	0.826092
GO:0021846	cell proliferation in forebrain	BP	37	0	3	1	0.000488201
GO:0005654	nucleoplasm	CC	3360	2	26	0.86717	0.000522118
GO:0003230	cardiac atrium development	BP	38	0	3	1	0.000528474
GO:0048592	eye morphogenesis	BP	160	0	5	1	0.000540043
GO:0031328	positive regulation of cellular biosynthetic process	BP	2248	5	20	0.0515859	0.000550138
GO:0002052	positive regulation of neuroblast proliferation	BP	39	0	3	1	0.000570815
GO:0045892	negative regulation of DNA-templated transcription	BP	1113	3	13	0.0856086	0.000575781
GO:0048646	anatomical structure formation involved in morphogenesis	BP	1119	1	13	0.672936	0.000605901
GO:0016198	axon choice point recognition	BP	9	0	2	1	0.000607355
GO:1902679	negative regulation of RNA biosynthetic process	BP	1120	3	13	0.0868864	0.000611049
GO:1905314	semi-lunar valve development	BP	40	0	3	1	0.000615267
GO:0022603	regulation of anatomical structure morphogenesis	BP	838	0	11	1	0.000625754
GO:0009891	positive regulation of biosynthetic process	BP	2272	5	20	0.0536685	0.000632619
GO:0072080	nephron tubule development	BP	95	0	4	1	0.000662525
GO:0021537	telencephalon development	BP	256	0	6	1	0.000681194
GO:0045893	positive regulation of DNA-templated transcription	BP	1445	4	15	0.0427156	0.000704108
GO:0071840	cellular component organization or biogenesis	BP	5781	5	37	0.710949	0.000705335
GO:1902680	positive regulation of RNA biosynthetic process	BP	1448	4	15	0.0429978	0.000719567
GO:0050772	positive regulation of axonogenesis	BP	98	0	4	1	0.000744772
GO:0120035	regulation of plasma membrane bounded cell projection organization	BP	721	1	10	0.508256	0.000746375
GO:0042771	intrinsic apoptotic signaling pathway in response to DNA damage by p53 class mediator	BP	43	2	0	0.000754841	1
GO:0002116	semaphorin receptor complex	CC	10	0	2	1	0.000757152
GO:0045935	positive regulation of nucleobase-containing compound metabolic process	BP	1785	4	17	0.0818428	0.000769325
GO:0051172	negative regulation of nitrogen compound metabolic process	BP	1965	4	18	0.108321	0.000817737
GO:0006826	iron ion transport	BP	45	2	0	0.00082666	1
GO:0031325	positive regulation of cellular metabolic process	BP	2877	5	23	0.123742	0.000840842
GO:0031344	regulation of cell projection organization	BP	733	1	10	0.514182	0.000847493
GO:0050770	regulation of axonogenesis	BP	177	0	5	1	0.000852793
GO:0061326	renal tubule development	BP	102	0	4	1	0.000865346
GO:0048568	embryonic organ development	BP	485	2	8	0.0770891	0.000881071
GO:0003007	heart morphogenesis	BP	270	1	6	0.230188	0.000898968
GO:0017154	semaphorin receptor activity	MF	11	0	2	1	0.000922918
GO:2000772	regulation of cellular senescence	BP	48	2	1	0.000940344	0.182429
GO:0099513	polymeric cytoskeletal fiber	CC	614	0	9	1	0.000955512
GO:0015019	heparan-alpha-glucosaminide N-acetyltransferase activity	MF	1	1	0	0.000959496	1
GO:1905444	negative regulation of clathrin coat assembly	BP	1	1	0	0.000959496	1
GO:1900243	negative regulation of synaptic vesicle endocytosis	BP	1	1	0	0.000959496	1
GO:0051716	cellular response to stimulus	BP	5405	7	35	0.230523	0.000962142
GO:0045934	negative regulation of nucleobase-containing compound metabolic process	BP	1331	3	14	0.129272	0.000969851
GO:0006357	regulation of transcription by RNA polymerase II	BP	2169	4	19	0.142848	0.00097033
GO:0010605	negative regulation of macromolecule metabolic process	BP	2353	5	20	0.0610843	0.000996511
GO:0010557	positive regulation of macromolecule biosynthetic process	BP	2175	5	19	0.0455688	0.00100396
GO:0048870	cell motility	BP	1502	1	15	0.781632	0.00105205
GO:0070986	left/right axis specification	BP	12	0	2	1	0.00110452
GO:0048845	venous blood vessel morphogenesis	BP	12	0	2	1	0.00110452
GO:0048598	embryonic morphogenesis	BP	628	2	9	0.119673	0.00111974
GO:1990138	neuron projection extension	BP	189	0	5	1	0.00114364
GO:0045596	negative regulation of cell differentiation	BP	631	1	9	0.461628	0.00115775
GO:0007165	signal transduction	BP	4152	4	29	0.596268	0.00118498
GO:0072009	nephron epithelium development	BP	111	0	4	1	0.00118593
GO:0106027	neuron projection organization	BP	111	0	4	1	0.00118593
GO:0023052	signaling	BP	4579	5	31	0.461097	0.00119625
GO:0070013	intracellular organelle lumen	CC	4158	3	29	0.808062	0.00121487
GO:0031974	membrane-enclosed lumen	CC	4159	3	29	0.808213	0.00121991
GO:0043233	organelle lumen	CC	4159	3	29	0.808213	0.00121991
GO:0061005	cell differentiation involved in kidney development	BP	51	0	3	1	0.0012552
GO:0010558	negative regulation of macromolecule biosynthetic process	BP	1864	5	17	0.0250554	0.0012567
GO:0019730	antimicrobial humoral response	BP	56	2	0	0.00127819	1
GO:0035264	multicellular organism growth	BP	194	0	5	1	0.00128436
GO:0021915	neural tube development	BP	194	1	5	0.17095	0.00128436
GO:0098751	bone cell development	BP	13	0	2	1	0.00130184
GO:0036035	osteoclast development	BP	13	0	2	1	0.00130184
GO:0048732	gland development	BP	399	1	7	0.321822	0.00132659
GO:0003779	actin binding	MF	401	0	7	1	0.00136532
GO:0043207	response to external biotic stimulus	BP	948	5	2	0.00139881	0.913446
GO:0051707	response to other organism	BP	948	5	2	0.00139881	0.913446
GO:0051239	regulation of multicellular organismal process	BP	2605	4	21	0.230366	0.0014222
GO:0006366	transcription by RNA polymerase II	BP	2245	4	19	0.15685	0.00147768
GO:0021545	cranial nerve development	BP	54	1	3	0.0506066	0.0014818
GO:0003179	heart valve morphogenesis	BP	54	0	3	1	0.0014818
GO:0045599	negative regulation of fat cell differentiation	BP	55	0	3	1	0.00156265
GO:2000177	regulation of neural precursor cell proliferation	BP	120	0	4	1	0.00158184
GO:0008080	N-acetyltransferase activity	MF	63	2	0	0.00161477	1
GO:0009607	response to biotic stimulus	BP	980	5	3	0.00162385	0.786473
GO:0031327	negative regulation of cellular biosynthetic process	BP	1910	5	17	0.027591	0.00164776
GO:0010975	regulation of neuron projection development	BP	543	1	8	0.412095	0.0018119
GO:1902692	regulation of neuroblast proliferation	BP	58	0	3	1	0.00182163
GO:0030424	axon	CC	675	1	9	0.484914	0.00184677
GO:0080090	regulation of primary metabolic process	BP	4691	5	31	0.48619	0.00185276
GO:0009890	negative regulation of biosynthetic process	BP	1931	5	17	0.0288037	0.0018583
GO:0042692	muscle cell differentiation	BP	424	2	7	0.0608838	0.00187763
GO:0030324	lung development	BP	212	0	5	1	0.00189863
GO:0001947	heart looping	BP	59	0	3	1	0.00191354
GO:0002011	morphogenesis of an epithelial sheet	BP	59	0	3	1	0.00191354
GO:0071283	cellular response to iron(III) ion	BP	2	1	0	0.00191814	1
GO:0001855	complement component C4b binding	MF	2	1	0	0.00191814	1
GO:0007509	mesoderm migration involved in gastrulation	BP	2	1	0	0.00191814	1
GO:1905154	negative regulation of membrane invagination	BP	2	1	0	0.00191814	1
GO:1904434	positive regulation of ferrous iron binding	BP	2	1	0	0.00191814	1
GO:1904437	positive regulation of transferrin receptor binding	BP	2	1	0	0.00191814	1
GO:1904432	regulation of ferrous iron binding	BP	2	1	0	0.00191814	1
GO:1904435	regulation of transferrin receptor binding	BP	2	1	0	0.00191814	1
GO:0010041	response to iron(III) ion	BP	2	1	0	0.00191814	1
GO:0031324	negative regulation of cellular metabolic process	BP	2295	5	19	0.0557134	0.00192433
GO:0043010	camera-type eye development	BP	314	0	6	1	0.00194529
GO:0051146	striated muscle cell differentiation	BP	314	1	6	0.262661	0.00194529
GO:1902414	protein localization to cell junction	BP	127	0	4	1	0.00194736
GO:0001568	blood vessel development	BP	681	1	9	0.488016	0.00196205
GO:1901985	positive regulation of protein acetylation	BP	16	0	2	1	0.00198673
GO:0008360	regulation of cell shape	BP	128	0	4	1	0.00200395
GO:0050879	multicellular organismal movement	BP	60	0	3	1	0.00200829
GO:0030323	respiratory tube development	BP	215	0	5	1	0.00201885
GO:0051094	positive regulation of developmental process	BP	1277	0	13	1	0.00204496
GO:0051128	regulation of cellular component organization	BP	2316	3	19	0.387999	0.00214393
GO:0045598	regulation of fat cell differentiation	BP	132	0	4	1	0.00224176
GO:0051152	positive regulation of smooth muscle cell differentiation	BP	17	0	2	1	0.00224558
GO:0003222	ventricular trabecula myocardium morphogenesis	BP	17	0	2	1	0.00224558
GO:0051240	positive regulation of multicellular organismal process	BP	1455	1	14	0.770389	0.00227945
GO:0044419	biological process involved in interspecies interaction between organisms	BP	1067	5	2	0.00237295	0.94378
GO:0061371	determination of heart left/right asymmetry	BP	64	1	3	0.0597131	0.00241638
GO:0051056	regulation of small GTPase mediated signal transduction	BP	225	0	5	1	0.00246004
GO:0033599	regulation of mammary gland epithelial cell proliferation	BP	18	0	2	1	0.00251949
GO:0016410	N-acyltransferase activity	MF	79	2	0	0.00252518	1
GO:0003170	heart valve development	BP	65	0	3	1	0.00252582
GO:0051171	regulation of nitrogen compound metabolic process	BP	4557	5	30	0.456157	0.00252902
GO:0003143	embryonic heart tube morphogenesis	BP	66	0	3	1	0.00263828
GO:0007010	cytoskeleton organization	BP	1317	0	13	1	0.00268806
GO:0045597	positive regulation of cell differentiation	BP	856	0	10	1	0.00270187
GO:0009892	negative regulation of metabolic process	BP	2552	5	20	0.0818769	0.00274475
GO:0003206	cardiac chamber morphogenesis	BP	140	0	4	1	0.00277454
GO:0072332	intrinsic apoptotic signaling pathway by p53 class mediator	BP	83	2	0	0.00278299	1
GO:1901796	regulation of signal transduction by p53 class mediator	BP	83	2	0	0.00278299	1
GO:0035259	nuclear glucocorticoid receptor binding	MF	19	0	2	1	0.00280835
GO:0035372	protein localization to microtubule	BP	19	0	2	1	0.00280835
GO:0060841	venous blood vessel development	BP	19	0	2	1	0.00280835
GO:0003231	cardiac ventricle development	BP	141	0	4	1	0.00284672
GO:0000041	transition metal ion transport	BP	84	2	0	0.0028493	1
GO:0002481	antigen processing and presentation of exogenous protein antigen via MHC class Ib, TAP-dependent	BP	3	1	0	0.00287592	1
GO:1990927	calcium ion regulated lysosome exocytosis	BP	3	1	0	0.00287592	1
GO:1990001	inhibition of cysteine-type endopeptidase activity involved in apoptotic process	BP	3	1	0	0.00287592	1
GO:0004464	leukotriene-C4 synthase activity	MF	3	1	0	0.00287592	1
GO:0042613	MHC class II protein complex	CC	3	1	0	0.00287592	1
GO:0002399	MHC class II protein complex assembly	BP	3	1	0	0.00287592	1
GO:0023026	MHC class II protein complex binding	MF	3	1	0	0.00287592	1
GO:1903422	negative regulation of synaptic vesicle recycling	BP	3	1	0	0.00287592	1
GO:0002503	peptide antigen assembly with MHC class II protein complex	BP	3	1	0	0.00287592	1
GO:1905171	positive regulation of protein localization to phagocytic vesicle	BP	3	1	0	0.00287592	1
GO:1905162	regulation of phagosome maturation	BP	3	1	0	0.00287592	1
GO:1905169	regulation of protein localization to phagocytic vesicle	BP	3	1	0	0.00287592	1
GO:0110078	TTT Hsp90 cochaperone complex	CC	3	1	0	0.00287592	1
GO:0090398	cellular senescence	BP	85	2	1	0.00291636	0.30032
GO:0035239	tube morphogenesis	BP	867	1	10	0.575998	0.00296365
GO:0003712	transcription coregulator activity	MF	462	1	7	0.362793	0.00303936
GO:0072073	kidney epithelium development	BP	144	0	4	1	0.00307098
GO:0046965	nuclear retinoid X receptor binding	MF	20	0	2	1	0.00311201
GO:0016407	acetyltransferase activity	MF	88	2	0	0.00312199	1
GO:0006952	defense response	BP	1136	5	3	0.00312928	0.863801
GO:0140546	defense response to symbiont	BP	678	4	1	0.00318382	0.945447
GO:0030509	BMP signaling pathway	BP	146	0	4	1	0.00322703
GO:0001726	ruffle	CC	146	0	4	1	0.00322703
GO:0060976	coronary vasculature development	BP	71	0	3	1	0.00324689
GO:0042733	embryonic digit morphogenesis	BP	72	0	3	1	0.00337806
GO:2000179	positive regulation of neural precursor cell proliferation	BP	72	0	3	1	0.00337806
GO:0030506	ankyrin binding	MF	21	0	2	1	0.00343037
GO:0046579	positive regulation of Ras protein signal transduction	BP	21	0	2	1	0.00343037
GO:0072006	nephron development	BP	149	0	4	1	0.00347112
GO:0048645	animal organ formation	BP	73	0	3	1	0.00351244
GO:0001654	eye development	BP	354	0	6	1	0.00353084
GO:0048638	regulation of developmental growth	BP	354	0	6	1	0.00353084
GO:0060541	respiratory system development	BP	245	0	5	1	0.00354728
GO:0150063	visual system development	BP	356	0	6	1	0.00362969
GO:0017053	transcription repressor complex	CC	74	0	3	1	0.00365005
GO:0044304	main axon	CC	75	0	3	1	0.00379092
GO:0021615	glossopharyngeal nerve morphogenesis	BP	4	1	1	0.00383286	0.0166198
GO:0097340	inhibition of cysteine-type endopeptidase activity	BP	4	1	0	0.00383286	1
GO:2000978	negative regulation of forebrain neuron differentiation	BP	4	1	0	0.00383286	1
GO:1903979	negative regulation of microglial cell activation	BP	4	1	0	0.00383286	1
GO:1905161	protein localization to phagocytic vesicle	BP	4	1	0	0.00383286	1
GO:0050678	regulation of epithelial cell proliferation	BP	360	1	6	0.295248	0.00383356
GO:0048880	sensory system development	BP	360	0	6	1	0.00383356
GO:0008270	zinc ion binding	MF	615	0	8	1	0.00390408
GO:0007422	peripheral nervous system development	BP	76	0	3	1	0.00393507
GO:0071773	cellular response to BMP stimulus	BP	155	0	4	1	0.00399651
GO:0071772	response to BMP	BP	155	0	4	1	0.00399651
GO:0022604	regulation of cell morphogenesis	BP	252	0	5	1	0.00399878
GO:0045335	phagocytic vesicle	CC	100	2	1	0.00401062	0.343198
GO:0000118	histone deacetylase complex	CC	77	0	3	1	0.00408253
GO:1901983	regulation of protein acetylation	BP	23	0	2	1	0.00411065
GO:0051252	regulation of RNA metabolic process	BP	3032	4	22	0.328838	0.00417551
GO:0047190	2-acylglycerophosphocholine O-acyltransferase activity	MF	1	0	1	1	0.00418066
GO:0060873	anterior semicircular canal development	BP	1	0	1	1	0.00418066
GO:0004070	aspartate carbamoyltransferase activity	MF	1	0	1	1	0.00418066
GO:0004088	carbamoyl-phosphate synthase (glutamine-hydrolyzing) activity	MF	1	0	1	1	0.00418066
GO:0016743	carboxyl- or carbamoyltransferase activity	MF	1	0	1	1	0.00418066
GO:0021793	chemorepulsion of branchiomotor axon	BP	1	0	1	1	0.00418066
GO:0003178	coronary sinus valve development	BP	1	0	1	1	0.00418066
GO:0003182	coronary sinus valve morphogenesis	BP	1	0	1	1	0.00418066
GO:0097132	cyclin D2-CDK6 complex	CC	1	0	1	1	0.00418066
GO:0140801	histone H2AXY142 kinase activity	MF	1	0	1	1	0.00418066
GO:0060366	lambdoid suture morphogenesis	BP	1	0	1	1	0.00418066
GO:0022018	lateral ganglionic eminence cell proliferation	BP	1	0	1	1	0.00418066
GO:0060875	lateral semicircular canal development	BP	1	0	1	1	0.00418066
GO:0016524	latrotoxin receptor activity	MF	1	0	1	1	0.00418066
GO:0002522	leukocyte migration involved in immune response	BP	1	0	1	1	0.00418066
GO:0071618	lysophosphatidylethanolamine acyltransferase activity	MF	1	0	1	1	0.00418066
GO:0061314	Notch signaling involved in heart development	BP	1	0	1	1	0.00418066
GO:0003270	Notch signaling pathway involved in regulation of secondary heart field cardioblast proliferation	BP	1	0	1	1	0.00418066
GO:0003408	optic cup formation involved in camera-type eye development	BP	1	0	1	1	0.00418066
GO:0001543	ovarian follicle rupture	BP	1	0	1	1	0.00418066
GO:0022013	pallium cell proliferation in forebrain	BP	1	0	1	1	0.00418066
GO:0010610	regulation of mRNA stability involved in response to stress	BP	1	0	1	1	0.00418066
GO:0036275	response to 5-fluorouracil	BP	1	0	1	1	0.00418066
GO:0060367	sagittal suture morphogenesis	BP	1	0	1	1	0.00418066
GO:0022012	subpallium cell proliferation in forebrain	BP	1	0	1	1	0.00418066
GO:0060843	venous endothelial cell differentiation	BP	1	0	1	1	0.00418066
GO:0060411	cardiac septum morphogenesis	BP	78	0	3	1	0.00423331
GO:0009987	cellular process	BP	12465	10	59	0.958205	0.00429345
GO:0008630	intrinsic apoptotic signaling pathway in response to DNA damage	BP	104	2	0	0.00433008	1
GO:0002376	immune system process	BP	1799	6	9	0.00433286	0.336045
GO:0048738	cardiac muscle tissue development	BP	257	1	5	0.220342	0.00434557
GO:0065008	regulation of biological quality	BP	2466	2	19	0.712056	0.00442941
GO:0048588	developmental cell growth	BP	261	0	5	1	0.00463811
GO:0008092	cytoskeletal protein binding	MF	927	1	10	0.601237	0.00477367
GO:0021563	glossopharyngeal nerve development	BP	5	1	1	0.00478894	0.0207321
GO:1900186	negative regulation of clathrin-dependent endocytosis	BP	5	1	0	0.00478894	1
GO:0014028	notochord formation	BP	5	1	0	0.00478894	1
GO:0097341	zymogen inhibition	BP	5	1	0	0.00478894	1
GO:0043194	axon initial segment	CC	25	0	2	1	0.0048482
GO:0003338	metanephros morphogenesis	BP	25	0	2	1	0.0048482
GO:0005112	Notch binding	MF	25	0	2	1	0.0048482
GO:0090335	regulation of brown fat cell differentiation	BP	25	0	2	1	0.0048482
GO:1902105	regulation of leukocyte differentiation	BP	264	0	5	1	0.00486655
GO:2000736	regulation of stem cell differentiation	BP	82	0	3	1	0.00487015
GO:0045171	intercellular bridge	CC	83	0	3	1	0.0050379
GO:0051057	positive regulation of small GTPase mediated signal transduction	BP	83	0	3	1	0.0050379
GO:0060255	regulation of macromolecule metabolic process	BP	4978	7	31	0.164908	0.00518265
GO:0072012	glomerulus vasculature development	BP	26	0	2	1	0.00523815
GO:0010721	negative regulation of cell development	BP	269	1	5	0.229434	0.00526495
GO:0048259	regulation of receptor-mediated endocytosis	BP	117	2	0	0.00544726	1
GO:0045165	cell fate commitment	BP	272	1	5	0.231692	0.00551482
GO:0045665	negative regulation of neuron differentiation	BP	86	1	3	0.0794627	0.00556194
GO:0061440	kidney vasculature development	BP	27	0	2	1	0.00564206
GO:0061437	renal system vasculature development	BP	27	0	2	1	0.00564206
GO:0032094	response to food	BP	27	0	2	1	0.00564206
GO:0071316	cellular response to nicotine	BP	6	1	0	0.00574416	1
GO:1990712	HFE-transferrin receptor complex	CC	6	1	0	0.00574416	1
GO:0007341	penetration of zona pellucida	BP	6	1	0	0.00574416	1
GO:1905443	regulation of clathrin coat assembly	BP	6	1	0	0.00574416	1
GO:2000977	regulation of forebrain neuron differentiation	BP	6	1	0	0.00574416	1
GO:0014706	striated muscle tissue development	BP	276	1	5	0.234693	0.00586092
GO:0003272	endocardial cushion formation	BP	28	0	2	1	0.0060598
GO:0033598	mammary gland epithelial cell proliferation	BP	28	0	2	1	0.0060598
GO:0060039	pericardium development	BP	28	0	2	1	0.0060598
GO:1902106	negative regulation of leukocyte differentiation	BP	89	0	3	1	0.00611759
GO:0007405	neuroblast proliferation	BP	89	0	3	1	0.00611759
GO:0035148	tube formation	BP	176	1	4	0.156313	0.00625559
GO:0031110	regulation of microtubule polymerization or depolymerization	BP	90	0	3	1	0.00630991
GO:0090596	sensory organ morphogenesis	BP	281	0	5	1	0.00631483
GO:0030036	actin cytoskeleton organization	BP	667	0	8	1	0.00633161
GO:0043005	neuron projection	CC	1289	1	12	0.726231	0.00639758
GO:0003180	aortic valve morphogenesis	BP	29	0	2	1	0.00649126
GO:0060045	positive regulation of cardiac muscle cell proliferation	BP	29	0	2	1	0.00649126
GO:0009617	response to bacterium	BP	413	3	1	0.00649487	0.827124
GO:0021954	central nervous system neuron development	BP	91	0	3	1	0.00650583
GO:0035051	cardiocyte differentiation	BP	178	1	4	0.157951	0.00650709
GO:0006355	regulation of DNA-templated transcription	BP	2753	4	20	0.263428	0.0066956
GO:0001867	complement activation, lectin pathway	BP	7	1	0	0.00669854	1
GO:0019370	leukotriene biosynthetic process	BP	7	1	0	0.00669854	1
GO:0008078	mesodermal cell migration	BP	7	1	0	0.00669854	1
GO:0023023	MHC protein complex binding	MF	7	1	0	0.00669854	1
GO:0070776	MOZ/MORF histone acetyltransferase complex	CC	7	1	0	0.00669854	1
GO:0033602	negative regulation of dopamine secretion	BP	7	1	0	0.00669854	1
GO:0150079	negative regulation of neuroinflammatory response	BP	7	1	0	0.00669854	1
GO:0034756	regulation of iron ion transport	BP	7	1	0	0.00669854	1
GO:0007166	cell surface receptor signaling pathway	BP	2183	2	17	0.641949	0.00675857
GO:0070603	SWI/SNF superfamily-type complex	CC	93	0	3	1	0.00690847
GO:0061436	establishment of skin barrier	BP	30	0	2	1	0.00693631
GO:0001945	lymph vessel development	BP	30	0	2	1	0.00693631
GO:2001141	regulation of RNA biosynthetic process	BP	2762	4	20	0.265481	0.00694891
GO:0035418	protein localization to synapse	BP	94	0	3	1	0.00711524
GO:0061061	muscle structure development	BP	681	2	8	0.136771	0.00714922
GO:1903707	negative regulation of hemopoiesis	BP	95	0	3	1	0.00732565
GO:0021675	nerve development	BP	95	1	3	0.0874305	0.00732565
GO:0042974	nuclear retinoic acid receptor binding	MF	31	0	2	1	0.00739485
GO:0007264	small GTPase-mediated signal transduction	BP	414	0	6	1	0.0074956
GO:2001236	regulation of extrinsic apoptotic signaling pathway	BP	138	2	0	0.00750141	1
GO:0030054	cell junction	CC	2021	1	16	0.876101	0.00752189
GO:0070775	H3 histone acetyltransferase complex	CC	8	1	0	0.00765207	1
GO:0030200	heparan sulfate proteoglycan catabolic process	BP	8	1	0	0.00765207	1
GO:0043031	negative regulation of macrophage activation	BP	8	1	0	0.00765207	1
GO:1900122	positive regulation of receptor binding	BP	8	1	0	0.00765207	1
GO:0060993	kidney morphogenesis	BP	97	0	3	1	0.00775749
GO:0001570	vasculogenesis	BP	97	1	3	0.0891924	0.00775749
GO:0060021	roof of mouth development	BP	98	0	3	1	0.00797894
GO:0048706	embryonic skeletal system development	BP	143	2	1	0.00803489	0.4523
GO:0098609	cell-cell adhesion	BP	695	1	8	0.495187	0.00804489
GO:0090287	regulation of cellular response to growth factor stimulus	BP	299	0	5	1	0.00815453
GO:0036211	protein modification process	BP	2607	1	19	0.936519	0.00818387
GO:0030510	regulation of BMP signaling pathway	BP	99	0	3	1	0.00820411
GO:0034199	activation of protein kinase A activity	BP	2	0	1	1	0.00834413
GO:0090164	asymmetric Golgi ribbon formation	BP	2	0	1	1	0.00834413
GO:0021836	chemorepulsion involved in postnatal olfactory bulb interneuron migration	BP	2	0	1	1	0.00834413
GO:0003169	coronary vein morphogenesis	BP	2	0	1	1	0.00834413
GO:1903754	cortical microtubule plus-end	CC	2	0	1	1	0.00834413
GO:1904511	cytoplasmic microtubule plus-end	CC	2	0	1	1	0.00834413
GO:0004151	dihydroorotase activity	MF	2	0	1	1	0.00834413
GO:0098770	FBXO family protein binding	MF	2	0	1	1	0.00834413
GO:0060364	frontal suture morphogenesis	BP	2	0	1	1	0.00834413
GO:0003017	lymph circulation	BP	2	0	1	1	0.00834413
GO:0003252	negative regulation of cell proliferation involved in heart valve morphogenesis	BP	2	0	1	1	0.00834413
GO:1905213	negative regulation of mitotic chromosome condensation	BP	2	0	1	1	0.00834413
GO:0050925	negative regulation of negative chemotaxis	BP	2	0	1	1	0.00834413
GO:0021628	olfactory nerve formation	BP	2	0	1	1	0.00834413
GO:0032100	positive regulation of appetite	BP	2	0	1	1	0.00834413
GO:1901189	positive regulation of ephrin receptor signaling pathway	BP	2	0	1	1	0.00834413
GO:0032106	positive regulation of response to extracellular stimulus	BP	2	0	1	1	0.00834413
GO:0032097	positive regulation of response to food	BP	2	0	1	1	0.00834413
GO:0032109	positive regulation of response to nutrient levels	BP	2	0	1	1	0.00834413
GO:0021784	postganglionic parasympathetic fiber development	BP	2	0	1	1	0.00834413
GO:2000983	regulation of ATP citrate synthase activity	BP	2	0	1	1	0.00834413
GO:0060723	regulation of cell proliferation involved in embryonic placenta development	BP	2	0	1	1	0.00834413
GO:1903379	regulation of mitotic chromosome condensation	BP	2	0	1	1	0.00834413
GO:0060721	regulation of spongiotrophoblast cell proliferation	BP	2	0	1	1	0.00834413
GO:0099642	retrograde axonal protein transport	BP	2	0	1	1	0.00834413
GO:0021644	vagus nerve morphogenesis	BP	2	0	1	1	0.00834413
GO:0090535	WICH complex	CC	2	0	1	1	0.00834413
GO:0070988	demethylation	BP	33	0	2	1	0.00835191
GO:0060914	heart formation	BP	33	0	2	1	0.00835191
GO:0055037	recycling endosome	CC	147	2	0	0.00847374	1
GO:0050673	epithelial cell proliferation	BP	426	1	6	0.339672	0.00856998
GO:0031346	positive regulation of cell projection organization	BP	426	0	6	1	0.00856998
GO:0043281	regulation of cysteine-type endopeptidase activity involved in apoptotic process	BP	148	2	1	0.00858512	0.463767
GO:0006968	cellular defense response	BP	9	1	0	0.00860474	1
GO:0071281	cellular response to iron ion	BP	9	1	0	0.00860474	1
GO:0036408	histone H3K14 acetyltransferase activity	MF	9	1	0	0.00860474	1
GO:0001839	neural plate morphogenesis	BP	9	1	0	0.00860474	1
GO:0021546	rhombomere development	BP	9	1	0	0.00860474	1
GO:0021953	central nervous system neuron differentiation	BP	193	1	4	0.170143	0.00861004
GO:0072331	signal transduction by p53 class mediator	BP	149	2	0	0.00869717	1
GO:0005764	lysosome	CC	460	3	1	0.00874369	0.858883
GO:0000323	lytic vacuole	CC	460	3	1	0.00874369	0.858883
GO:0003176	aortic valve development	BP	34	0	2	1	0.00885019
GO:0001708	cell fate specification	BP	102	1	3	0.0935833	0.00890199
GO:0016363	nuclear matrix	CC	102	0	3	1	0.00890199
GO:0071248	cellular response to metal ion	BP	151	2	0	0.00892325	1
GO:0005874	microtubule	CC	430	0	6	1	0.00895162
GO:0005903	brush border	CC	103	0	3	1	0.00914212
GO:0060674	placenta blood vessel development	BP	35	0	2	1	0.00936149
GO:0002347	response to tumor cell	BP	35	0	2	1	0.00936149
GO:0055017	cardiac muscle tissue growth	BP	104	0	3	1	0.00938603
GO:0045445	myoblast differentiation	BP	104	1	3	0.0953342	0.00938603
GO:0000082	G1/S transition of mitotic cell cycle	BP	198	0	4	1	0.00939927
GO:0050679	positive regulation of epithelial cell proliferation	BP	198	0	4	1	0.00939927
GO:0048562	embryonic organ morphogenesis	BP	310	2	5	0.0345993	0.00944657
GO:0050896	response to stimulus	BP	6316	9	36	0.0945496	0.00954698
GO:0019886	antigen processing and presentation of exogenous peptide antigen via MHC class II	BP	10	1	0	0.00955657	1
GO:0097136	Bcl-2 family protein complex	CC	10	1	0	0.00955657	1
GO:0016846	carbon-sulfur lyase activity	MF	10	1	0	0.00955657	1
GO:1900121	negative regulation of receptor binding	BP	10	1	0	0.00955657	1
GO:0030167	proteoglycan catabolic process	BP	10	1	0	0.00955657	1
GO:0002761	regulation of myeloid leukocyte differentiation	BP	105	0	3	1	0.00963372
GO:0030855	epithelial cell differentiation	BP	573	0	7	1	0.00965992
GO:0019222	regulation of metabolic process	BP	5398	7	32	0.229357	0.00970281
GO:0030674	protein-macromolecule adaptor activity	MF	870	1	9	0.577294	0.00970854
GO:0001764	neuron migration	BP	200	0	4	1	0.00972775
GO:0032633	interleukin-4 production	BP	36	0	2	1	0.0098857
GO:0007026	negative regulation of microtubule depolymerization	BP	36	0	2	1	0.0098857
GO:0051150	regulation of smooth muscle cell differentiation	BP	36	0	2	1	0.0098857
GO:0051015	actin filament binding	MF	202	0	4	1	0.0100636
GO:0141091	transforming growth factor beta receptor superfamily signaling pathway	BP	316	0	5	1	0.010208
GO:0006351	DNA-templated transcription	BP	2863	4	20	0.28881	0.0103816
GO:0030516	regulation of axon extension	BP	108	0	3	1	0.0103996
GO:0044848	biological phase	BP	37	0	2	1	0.0104227
GO:0061384	heart trabecula morphogenesis	BP	37	0	2	1	0.0104227
GO:2000116	regulation of cysteine-type endopeptidase activity	BP	164	2	1	0.0104568	0.498895
GO:1902166	negative regulation of intrinsic apoptotic signaling pathway in response to DNA damage by p53 class mediator	BP	11	1	0	0.0105075	1
GO:1903978	regulation of microglial cell activation	BP	11	1	0	0.0105075	1
GO:0030334	regulation of cell migration	BP	882	0	9	1	0.0105663
GO:0005488	binding	MF	10775	10	53	0.707011	0.0109
GO:0008037	cell recognition	BP	110	0	3	1	0.0109294
GO:0030513	positive regulation of BMP signaling pathway	BP	38	0	2	1	0.0109724
GO:0010092	specification of animal organ identity	BP	38	0	2	1	0.0109724
GO:0045859	regulation of protein kinase activity	BP	450	0	6	1	0.0110454
GO:0006935	chemotaxis	BP	323	0	5	1	0.0111485
GO:0060419	heart growth	BP	111	0	3	1	0.0112001
GO:0032774	RNA biosynthetic process	BP	2885	4	20	0.293957	0.0112895
GO:0071241	cellular response to inorganic substance	BP	171	2	0	0.0113279	1
GO:0060089	molecular transducer activity	MF	591	0	7	1	0.0113287
GO:0038023	signaling receptor activity	MF	591	0	7	1	0.0113287
GO:0042330	taxis	BP	325	0	5	1	0.0114278
GO:0060379	cardiac muscle cell myoblast differentiation	BP	12	1	1	0.0114577	0.0490484
GO:0032009	early phagosome	CC	12	1	0	0.0114577	1
GO:1903749	positive regulation of establishment of protein localization to mitochondrion	BP	12	1	0	0.0114577	1
GO:2000271	positive regulation of fibroblast apoptotic process	BP	12	1	0	0.0114577	1
GO:0010810	regulation of cell-substrate adhesion	BP	210	0	4	1	0.0114825
GO:0030521	androgen receptor signaling pathway	BP	39	0	2	1	0.0115346
GO:0003203	endocardial cushion morphogenesis	BP	39	0	2	1	0.0115346
GO:0048013	ephrin receptor signaling pathway	BP	39	0	2	1	0.0115346
GO:0090162	establishment of epithelial cell polarity	BP	39	0	2	1	0.0115346
GO:0021772	olfactory bulb development	BP	39	0	2	1	0.0115346
GO:0031114	regulation of microtubule depolymerization	BP	39	0	2	1	0.0115346
GO:0015630	microtubule cytoskeleton	CC	1222	0	11	1	0.0115935
GO:0060537	muscle tissue development	BP	457	1	6	0.359627	0.0118545
GO:0071363	cellular response to growth factor stimulus	BP	597	0	7	1	0.0119292
GO:0019219	regulation of nucleobase-containing compound metabolic process	BP	3306	4	22	0.395355	0.0120009
GO:0035850	epithelial cell differentiation involved in kidney development	BP	40	0	2	1	0.0121093
GO:0030029	actin filament-based process	BP	747	0	8	1	0.012131
GO:0140110	transcription regulator activity	MF	1577	3	13	0.186799	0.0121313
GO:0004888	transmembrane signaling receptor activity	MF	460	0	6	1	0.0122138
GO:2001242	regulation of intrinsic apoptotic signaling pathway	BP	178	2	0	0.0122303	1
GO:0002495	antigen processing and presentation of peptide antigen via MHC class II	BP	13	1	0	0.012407	1
GO:0002397	MHC class I protein complex assembly	BP	13	1	0	0.012407	1
GO:0033604	negative regulation of catecholamine secretion	BP	13	1	0	0.012407	1
GO:0010917	negative regulation of mitochondrial membrane potential	BP	13	1	0	0.012407	1
GO:0048570	notochord morphogenesis	BP	13	1	0	0.012407	1
GO:0001846	opsonin binding	MF	13	1	0	0.012407	1
GO:0002502	peptide antigen assembly with MHC class I protein complex	BP	13	1	0	0.012407	1
GO:2000774	positive regulation of cellular senescence	BP	13	1	0	0.012407	1
GO:1902043	positive regulation of extrinsic apoptotic signaling pathway via death domain receptors	BP	13	1	0	0.012407	1
GO:0015629	actin cytoskeleton	CC	462	0	6	1	0.0124575
GO:0010468	regulation of gene expression	BP	3943	6	25	0.150541	0.0124683
GO:0044205	'de novo' UMP biosynthetic process	BP	3	0	1	1	0.0124905
GO:0006211	5-methylcytosine catabolic process	BP	3	0	1	1	0.0124905
GO:0019857	5-methylcytosine metabolic process	BP	3	0	1	1	0.0124905
GO:1902263	apoptotic process involved in embryonic digit morphogenesis	BP	3	0	1	1	0.0124905
GO:0003213	cardiac right atrium morphogenesis	BP	3	0	1	1	0.0124905
GO:0060722	cell proliferation involved in embryonic placenta development	BP	3	0	1	1	0.0124905
GO:0003249	cell proliferation involved in heart valve morphogenesis	BP	3	0	1	1	0.0124905
GO:0071464	cellular response to hydrostatic pressure	BP	3	0	1	1	0.0124905
GO:0021823	cerebral cortex tangential migration using cell-cell interactions	BP	3	0	1	1	0.0124905
GO:0019240	citrulline biosynthetic process	BP	3	0	1	1	0.0124905
GO:0055028	cortical microtubule	CC	3	0	1	1	0.0124905
GO:0097129	cyclin D2-CDK4 complex	CC	3	0	1	1	0.0124905
GO:0044727	epigenetic programing of male pronucleus	BP	3	0	1	1	0.0124905
GO:0003365	establishment of cell polarity involved in ameboidal cell migration	BP	3	0	1	1	0.0124905
GO:1990788	GLI-SUFU complex	CC	3	0	1	1	0.0124905
GO:0035622	intrahepatic bile duct development	BP	3	0	1	1	0.0124905
GO:0120224	larynx development	BP	3	0	1	1	0.0124905
GO:0120223	larynx morphogenesis	BP	3	0	1	1	0.0124905
GO:0002193	MAML1-RBP-Jkappa- ICN1 complex	CC	3	0	1	1	0.0124905
GO:2000137	negative regulation of cell proliferation involved in heart morphogenesis	BP	3	0	1	1	0.0124905
GO:2001027	negative regulation of endothelial cell chemotaxis	BP	3	0	1	1	0.0124905
GO:0003332	negative regulation of extracellular matrix constituent secretion	BP	3	0	1	1	0.0124905
GO:2001205	negative regulation of osteoclast development	BP	3	0	1	1	0.0124905
GO:2000974	negative regulation of pro-B cell differentiation	BP	3	0	1	1	0.0124905
GO:2000299	negative regulation of Rho-dependent protein serine/threonine kinase activity	BP	3	0	1	1	0.0124905
GO:0021627	olfactory nerve morphogenesis	BP	3	0	1	1	0.0124905
GO:0021827	postnatal olfactory bulb interneuron migration	BP	3	0	1	1	0.0124905
GO:0150001	primary dendrite	CC	3	0	1	1	0.0124905
GO:0061344	regulation of cell adhesion involved in heart morphogenesis	BP	3	0	1	1	0.0124905
GO:0003250	regulation of cell proliferation involved in heart valve morphogenesis	BP	3	0	1	1	0.0124905
GO:1901187	regulation of ephrin receptor signaling pathway	BP	3	0	1	1	0.0124905
GO:1903385	regulation of homophilic cell adhesion	BP	3	0	1	1	0.0124905
GO:0021776	smoothened signaling pathway involved in spinal cord motor neuron cell fate specification	BP	3	0	1	1	0.0124905
GO:0021775	smoothened signaling pathway involved in ventral spinal cord interneuron specification	BP	3	0	1	1	0.0124905
GO:0021910	smoothened signaling pathway involved in ventral spinal cord patterning	BP	3	0	1	1	0.0124905
GO:0060720	spongiotrophoblast cell proliferation	BP	3	0	1	1	0.0124905
GO:0021825	substrate-dependent cerebral cortex tangential migration	BP	3	0	1	1	0.0124905
GO:0072092	ureteric bud invasion	BP	3	0	1	1	0.0124905
GO:0021564	vagus nerve development	BP	3	0	1	1	0.0124905
GO:0060840	artery development	BP	116	0	3	1	0.0126114
GO:0030866	cortical actin cytoskeleton organization	BP	41	0	2	1	0.0126964
GO:1901532	regulation of hematopoietic progenitor cell differentiation	BP	41	0	2	1	0.0126964
GO:0040011	locomotion	BP	1072	0	10	1	0.0127948
GO:0043534	blood vessel endothelial cell migration	BP	117	0	3	1	0.0129054
GO:0034330	cell junction organization	BP	756	0	8	1	0.0129711
GO:0006468	protein phosphorylation	BP	1243	0	11	1	0.0130649
GO:0031326	regulation of cellular biosynthetic process	BP	4171	6	26	0.185066	0.0130679
GO:0007178	transmembrane receptor protein serine/threonine kinase signaling pathway	BP	337	0	5	1	0.0132048
GO:0007157	heterophilic cell-cell adhesion via plasma membrane cell adhesion molecules	BP	42	0	2	1	0.0132957
GO:0050919	negative chemotaxis	BP	42	0	2	1	0.0132957
GO:0021988	olfactory lobe development	BP	42	0	2	1	0.0132957
GO:0043114	regulation of vascular permeability	BP	42	0	2	1	0.0132957
GO:0048741	skeletal muscle fiber development	BP	42	0	2	1	0.0132957
GO:0006691	leukotriene metabolic process	BP	14	1	0	0.0133554	1
GO:0042612	MHC class I protein complex	CC	14	1	0	0.0133554	1
GO:0045837	negative regulation of membrane potential	BP	14	1	0	0.0133554	1
GO:0001840	neural plate development	BP	14	1	0	0.0133554	1
GO:0043517	positive regulation of DNA damage response, signal transduction by p53 class mediator	BP	14	1	0	0.0133554	1
GO:0070848	response to growth factor	BP	612	0	7	1	0.0135315
GO:2000145	regulation of cell motility	BP	919	0	9	1	0.0135761
GO:0055001	muscle cell development	BP	221	0	4	1	0.0136354
GO:0005773	vacuole	CC	544	3	1	0.0137997	0.901985
GO:0030879	mammary gland development	BP	120	0	3	1	0.0138108
GO:1903706	regulation of hemopoiesis	BP	341	2	5	0.041176	0.0138366
GO:0051154	negative regulation of striated muscle cell differentiation	BP	43	0	2	1	0.0139071
GO:0030139	endocytic vesicle	CC	191	2	2	0.0139876	0.190023
GO:0007368	determination of left/right symmetry	BP	121	1	3	0.11009	0.0141204
GO:0001889	liver development	BP	121	0	3	1	0.0141204
GO:0016747	acyltransferase activity, transferring groups other than amino-acyl groups	MF	192	2	1	0.0141271	0.555005
GO:0002477	antigen processing and presentation of exogenous peptide antigen via MHC class Ib	BP	15	1	0	0.014303	1
GO:0002504	antigen processing and presentation of peptide or polysaccharide antigen via MHC class II	BP	15	1	0	0.014303	1
GO:0042074	cell migration involved in gastrulation	BP	15	1	1	0.014303	0.0609359
GO:0006958	complement activation, classical pathway	BP	15	1	0	0.014303	1
GO:0010484	histone H3 acetyltransferase activity	MF	15	1	0	0.014303	1
GO:0042824	MHC class I peptide loading complex	CC	15	1	0	0.014303	1
GO:0002396	MHC protein complex assembly	BP	15	1	0	0.014303	1
GO:0002501	peptide antigen assembly with MHC protein complex	BP	15	1	0	0.014303	1
GO:1900424	regulation of defense response to bacterium	BP	15	1	0	0.014303	1
GO:1902165	regulation of intrinsic apoptotic signaling pathway in response to DNA damage by p53 class mediator	BP	15	1	0	0.014303	1
GO:1905153	regulation of membrane invagination	BP	15	1	0	0.014303	1
GO:0016310	phosphorylation	BP	1434	0	12	1	0.0143946
GO:0051261	protein depolymerization	BP	122	0	3	1	0.014434
GO:0044843	cell cycle G1/S phase transition	BP	225	0	4	1	0.0144779
GO:0031018	endocrine pancreas development	BP	44	0	2	1	0.0145305
GO:0002762	negative regulation of myeloid leukocyte differentiation	BP	44	0	2	1	0.0145305
GO:0055023	positive regulation of cardiac muscle tissue growth	BP	44	0	2	1	0.0145305
GO:0045747	positive regulation of Notch signaling pathway	BP	44	0	2	1	0.0145305
GO:0009889	regulation of biosynthetic process	BP	4208	6	26	0.191014	0.0146847
GO:0014902	myotube differentiation	BP	123	0	3	1	0.0147516
GO:0061387	regulation of extent of cell growth	BP	123	0	3	1	0.0147516
GO:0097191	extrinsic apoptotic signaling pathway	BP	197	2	0	0.0148339	1
GO:0005765	lysosomal membrane	CC	197	2	0	0.0148339	1
GO:0098852	lytic vacuole membrane	CC	197	2	0	0.0148339	1
GO:0061008	hepaticobiliary system development	BP	124	0	3	1	0.0150731
GO:0042063	gliogenesis	BP	349	0	5	1	0.015161
GO:0010002	cardioblast differentiation	BP	16	1	1	0.0152497	0.0648659
GO:0098691	dopaminergic synapse	CC	16	1	0	0.0152497	1
GO:0033549	MAP kinase phosphatase activity	MF	16	1	0	0.0152497	1
GO:0010039	response to iron ion	BP	16	1	0	0.0152497	1
GO:0042826	histone deacetylase binding	MF	125	0	3	1	0.0153986
GO:0060972	left/right pattern formation	BP	126	1	3	0.114388	0.015728
GO:0043014	alpha-tubulin binding	MF	46	0	2	1	0.015813
GO:0014904	myotube cell development	BP	46	0	2	1	0.015813
GO:0043412	macromolecule modification	BP	2781	1	19	0.948279	0.0160989
GO:0002449	lymphocyte mediated immunity	BP	206	2	0	0.0161442	1
GO:0034399	nuclear periphery	CC	128	0	3	1	0.0163988
GO:0008038	neuron recognition	BP	47	0	2	1	0.0164718
GO:0060421	positive regulation of heart growth	BP	47	0	2	1	0.0164718
GO:0060043	regulation of cardiac muscle cell proliferation	BP	47	0	2	1	0.0164718
GO:0071526	semaphorin-plexin signaling pathway	BP	47	0	2	1	0.0164718
GO:0060412	ventricular septum morphogenesis	BP	47	0	2	1	0.0164718
GO:0070579	5-methylcytosine dioxygenase activity	MF	4	0	1	1	0.0166198
GO:2000689	actomyosin contractile ring assembly actin filament organization	BP	4	0	1	1	0.0166198
GO:0043532	angiostatin binding	MF	4	0	1	1	0.0166198
GO:0003219	cardiac right ventricle formation	BP	4	0	1	1	0.0166198
GO:0003273	cell migration involved in endocardial cushion formation	BP	4	0	1	1	0.0166198
GO:2000793	cell proliferation involved in heart valve development	BP	4	0	1	1	0.0166198
GO:0071462	cellular response to water stimulus	BP	4	0	1	1	0.0166198
GO:0007386	compartment pattern specification	BP	4	0	1	1	0.0166198
GO:1901588	dendritic microtubule	CC	4	0	1	1	0.0166198
GO:0072144	glomerular mesangial cell development	BP	4	0	1	1	0.0166198
GO:0072008	glomerular mesangial cell differentiation	BP	4	0	1	1	0.0166198
GO:0003241	growth involved in heart morphogenesis	BP	4	0	1	1	0.0166198
GO:0141003	histone H2AX kinase activity	MF	4	0	1	1	0.0166198
GO:0071558	histone H3K27me2/H3K27me3 demethylase activity	MF	4	0	1	1	0.0166198
GO:0035575	histone H4K20 demethylase activity	MF	4	0	1	1	0.0166198
GO:0060594	mammary gland specification	BP	4	0	1	1	0.0166198
GO:0036033	mediator complex binding	MF	4	0	1	1	0.0166198
GO:1905319	mesenchymal stem cell migration	BP	4	0	1	1	0.0166198
GO:0072093	metanephric renal vesicle formation	BP	4	0	1	1	0.0166198
GO:0071965	multicellular organismal locomotion	BP	4	0	1	1	0.0166198
GO:1902340	negative regulation of chromosome condensation	BP	4	0	1	1	0.0166198
GO:1905457	negative regulation of lymphoid progenitor cell differentiation	BP	4	0	1	1	0.0166198
GO:0106028	neuron projection retraction	BP	4	0	1	1	0.0166198
GO:0036149	phosphatidylinositol acyl-chain remodeling	BP	4	0	1	1	0.0166198
GO:1903849	positive regulation of aorta morphogenesis	BP	4	0	1	1	0.0166198
GO:1905322	positive regulation of mesenchymal stem cell migration	BP	4	0	1	1	0.0166198
GO:1903691	positive regulation of wound healing, spreading of epidermal cells	BP	4	0	1	1	0.0166198
GO:0009194	pyrimidine ribonucleoside diphosphate biosynthetic process	BP	4	0	1	1	0.0166198
GO:1903847	regulation of aorta morphogenesis	BP	4	0	1	1	0.0166198
GO:1905320	regulation of mesenchymal stem cell migration	BP	4	0	1	1	0.0166198
GO:0060528	secretory columnal luminar epithelial cell differentiation involved in prostate glandular acinus development	BP	4	0	1	1	0.0166198
GO:0035582	sequestering of BMP in extracellular matrix	BP	4	0	1	1	0.0166198
GO:0035583	sequestering of TGFbeta in extracellular matrix	BP	4	0	1	1	0.0166198
GO:0090214	spongiotrophoblast layer developmental growth	BP	4	0	1	1	0.0166198
GO:0006225	UDP biosynthetic process	BP	4	0	1	1	0.0166198
GO:0002134	UTP binding	MF	4	0	1	1	0.0166198
GO:0045444	fat cell differentiation	BP	235	0	4	1	0.0167269
GO:0072089	stem cell proliferation	BP	129	0	3	1	0.0167401
GO:0040012	regulation of locomotion	BP	954	0	9	1	0.0169764
GO:0009855	determination of bilateral symmetry	BP	130	1	3	0.117811	0.0170855
GO:0031109	microtubule polymerization or depolymerization	BP	130	0	3	1	0.0170855
GO:0009799	specification of symmetry	BP	130	1	3	0.117811	0.0170855
GO:0061629	RNA polymerase II-specific DNA-binding transcription factor binding	MF	360	1	5	0.295248	0.0171177
GO:0001848	complement binding	MF	18	1	0	0.0171407	1
GO:0042611	MHC protein complex	CC	18	1	0	0.0171407	1
GO:2000369	regulation of clathrin-dependent endocytosis	BP	18	1	0	0.0171407	1
GO:0150077	regulation of neuroinflammatory response	BP	18	1	0	0.0171407	1
GO:0007608	sensory perception of smell	BP	18	1	0	0.0171407	1
GO:0051259	protein complex oligomerization	BP	214	2	1	0.0173497	0.594713
GO:0001841	neural tube formation	BP	131	1	3	0.118666	0.0174348
GO:0051130	positive regulation of cellular component organization	BP	1126	2	10	0.294811	0.0175633
GO:0032886	regulation of microtubule-based process	BP	239	0	4	1	0.0176847
GO:0048675	axon extension	BP	132	0	3	1	0.0177881
GO:0031111	negative regulation of microtubule polymerization or depolymerization	BP	49	0	2	1	0.0178242
GO:0010556	regulation of macromolecule biosynthetic process	BP	4059	6	25	0.167641	0.0180102
GO:0001891	phagocytic cup	CC	19	1	0	0.0180849	1
GO:0046914	transition metal ion binding	MF	804	0	8	1	0.0181957
GO:0032984	protein-containing complex disassembly	BP	242	0	4	1	0.0184251
GO:0007266	Rho protein signal transduction	BP	134	0	3	1	0.0185068
GO:0098773	skin epidermis development	BP	134	0	3	1	0.0185068
GO:0048546	digestive tract morphogenesis	BP	50	0	2	1	0.0185175
GO:0050922	negative regulation of chemotaxis	BP	50	0	2	1	0.0185175
GO:0043549	regulation of kinase activity	BP	507	0	6	1	0.0188933
GO:0052548	regulation of endopeptidase activity	BP	224	2	1	0.0189095	0.611589
GO:0031323	regulation of cellular metabolic process	BP	4952	6	29	0.327801	0.0189738
GO:0048268	clathrin coat assembly	BP	20	1	0	0.0190283	1
GO:0004602	glutathione peroxidase activity	MF	20	1	0	0.0190283	1
GO:1902254	negative regulation of intrinsic apoptotic signaling pathway by p53 class mediator	BP	20	1	0	0.0190283	1
GO:0050765	negative regulation of phagocytosis	BP	20	1	0	0.0190283	1
GO:1900120	regulation of receptor binding	BP	20	1	0	0.0190283	1
GO:0090092	regulation of transmembrane receptor protein serine/threonine kinase signaling pathway	BP	245	0	4	1	0.0191846
GO:0045668	negative regulation of osteoblast differentiation	BP	51	0	2	1	0.0192221
GO:0004672	protein kinase activity	MF	509	0	6	1	0.0192238
GO:0090101	negative regulation of transmembrane receptor protein serine/threonine kinase signaling pathway	BP	136	0	3	1	0.0192415
GO:0045944	positive regulation of transcription by RNA polymerase II	BP	1133	4	9	0.019271	0.0447419
GO:0034654	nucleobase-containing compound biosynthetic process	BP	3239	4	21	0.378984	0.0192928
GO:0045667	regulation of osteoblast differentiation	BP	137	0	3	1	0.0196148
GO:0043588	skin development	BP	247	0	4	1	0.0197016
GO:0002042	cell migration involved in sprouting angiogenesis	BP	52	0	2	1	0.0199379
GO:0021795	cerebral cortex cell migration	BP	52	0	2	1	0.0199379
GO:0003197	endocardial cushion development	BP	52	0	2	1	0.0199379
GO:0060443	mammary gland morphogenesis	BP	52	0	2	1	0.0199379
GO:0046578	regulation of Ras protein signal transduction	BP	52	0	2	1	0.0199379
GO:0043202	lysosomal lumen	CC	21	1	0	0.0199708	1
GO:0002682	regulation of immune system process	BP	1148	4	7	0.0201409	0.201645
GO:0009952	anterior/posterior pattern specification	BP	232	2	3	0.0201989	0.0729822
GO:0006898	receptor-mediated endocytosis	BP	232	2	0	0.0201989	1
GO:1904949	ATPase complex	CC	139	0	3	1	0.0203735
GO:0030335	positive regulation of cell migration	BP	517	0	6	1	0.0205856
GO:0030865	cortical cytoskeleton organization	BP	53	0	2	1	0.0206647
GO:0002437	inflammatory response to antigenic stimulus	BP	53	0	2	1	0.0206647
GO:0030514	negative regulation of BMP signaling pathway	BP	53	0	2	1	0.0206647
GO:0035194	regulatory ncRNA-mediated post-transcriptional gene silencing	BP	53	0	2	1	0.0206647
GO:0045214	sarcomere organization	BP	53	0	2	1	0.0206647
GO:0006207	'de novo' pyrimidine nucleobase biosynthetic process	BP	5	0	1	1	0.0207321
GO:0003846	2-acylglycerol O-acyltransferase activity	MF	5	0	1	1	0.0207321
GO:0003162	atrioventricular node development	BP	5	0	1	1	0.0207321
GO:0060948	cardiac vascular smooth muscle cell development	BP	5	0	1	1	0.0207321
GO:0071420	cellular response to histamine	BP	5	0	1	1	0.0207321
GO:0061643	chemorepulsion of axon	BP	5	0	1	1	0.0207321
GO:0061073	ciliary body morphogenesis	BP	5	0	1	1	0.0207321
GO:0030981	cortical microtubule cytoskeleton	CC	5	0	1	1	0.0207321
GO:0044307	dendritic branch	CC	5	0	1	1	0.0207321
GO:0060666	dichotomous subdivision of terminal units involved in salivary gland branching	BP	5	0	1	1	0.0207321
GO:0009957	epidermal cell fate specification	BP	5	0	1	1	0.0207321
GO:0140683	histone H3K9me/H3K9me2 demethylase activity	MF	5	0	1	1	0.0207321
GO:0141058	histone H4 demethylase activity	MF	5	0	1	1	0.0207321
GO:0002085	inhibition of neuroepithelial cell differentiation	BP	5	0	1	1	0.0207321
GO:0072143	mesangial cell development	BP	5	0	1	1	0.0207321
GO:0072007	mesangial cell differentiation	BP	5	0	1	1	0.0207321
GO:0003192	mitral valve formation	BP	5	0	1	1	0.0207321
GO:1903444	negative regulation of brown fat cell differentiation	BP	5	0	1	1	0.0207321
GO:0060354	negative regulation of cell adhesion molecule production	BP	5	0	1	1	0.0207321
GO:0045608	negative regulation of inner ear auditory receptor cell differentiation	BP	5	0	1	1	0.0207321
GO:2000981	negative regulation of inner ear receptor cell differentiation	BP	5	0	1	1	0.0207321
GO:0033600	negative regulation of mammary gland epithelial cell proliferation	BP	5	0	1	1	0.0207321
GO:0045632	negative regulation of mechanoreceptor differentiation	BP	5	0	1	1	0.0207321
GO:1902817	negative regulation of protein localization to microtubule	BP	5	0	1	1	0.0207321
GO:0090271	positive regulation of fibroblast growth factor production	BP	5	0	1	1	0.0207321
GO:1903028	positive regulation of opsonization	BP	5	0	1	1	0.0207321
GO:0032557	pyrimidine ribonucleotide binding	MF	5	0	1	1	0.0207321
GO:1903027	regulation of opsonization	BP	5	0	1	1	0.0207321
GO:1902816	regulation of protein localization to microtubule	BP	5	0	1	1	0.0207321
GO:2000298	regulation of Rho-dependent protein serine/threonine kinase activity	BP	5	0	1	1	0.0207321
GO:0051599	response to hydrostatic pressure	BP	5	0	1	1	0.0207321
GO:0035385	Roundabout signaling pathway	BP	5	0	1	1	0.0207321
GO:0097492	sympathetic neuron axon guidance	BP	5	0	1	1	0.0207321
GO:0021636	trigeminal nerve morphogenesis	BP	5	0	1	1	0.0207321
GO:0021637	trigeminal nerve structural organization	BP	5	0	1	1	0.0207321
GO:0032279	asymmetric synapse	CC	379	1	5	0.308313	0.0208819
GO:0004364	glutathione transferase activity	MF	22	1	0	0.0209125	1
GO:0009719	response to endogenous stimulus	BP	1332	0	11	1	0.0209504
GO:0002460	adaptive immune response based on somatic recombination of immune receptors built from immunoglobulin superfamily domains	BP	237	2	1	0.0210234	0.632499
GO:0000307	cyclin-dependent protein kinase holoenzyme complex	CC	54	0	2	1	0.0214025
GO:0045860	positive regulation of protein kinase activity	BP	254	0	4	1	0.0215791
GO:0098588	bounding membrane of organelle	CC	1172	4	2	0.0215843	0.961994
GO:0022407	regulation of cell-cell adhesion	BP	383	1	5	0.311035	0.0217383
GO:0048791	calcium ion-regulated exocytosis of neurotransmitter	BP	23	1	0	0.0218533	1
GO:0002455	humoral immune response mediated by circulating immunoglobulin	BP	23	1	0	0.0218533	1
GO:0042026	protein refolding	BP	23	1	0	0.0218533	1
GO:2000269	regulation of fibroblast apoptotic process	BP	23	1	0	0.0218533	1
GO:0050680	negative regulation of epithelial cell proliferation	BP	143	1	3	0.128855	0.0219391
GO:0071495	cellular response to endogenous stimulus	BP	1167	0	10	1	0.0219914
GO:0016706	2-oxoglutarate-dependent dioxygenase activity	MF	55	0	2	1	0.0221512
GO:0050873	brown fat cell differentiation	BP	55	0	2	1	0.0221512
GO:0006473	protein acetylation	BP	55	0	2	1	0.0221512
GO:0055010	ventricular cardiac muscle tissue morphogenesis	BP	55	0	2	1	0.0221512
GO:0016922	nuclear receptor binding	MF	144	0	3	1	0.0223406
GO:0005774	vacuolar membrane	CC	245	2	0	0.0223719	1
GO:0050839	cell adhesion molecule binding	MF	257	0	4	1	0.0224163
GO:0060216	definitive hemopoiesis	BP	24	1	0	0.0227934	1
GO:0051953	negative regulation of amine transport	BP	24	1	0	0.0227934	1
GO:1903318	negative regulation of protein maturation	BP	24	1	0	0.0227934	1
GO:0010955	negative regulation of protein processing	BP	24	1	0	0.0227934	1
GO:0030903	notochord development	BP	24	1	0	0.0227934	1
GO:0030670	phagocytic vesicle membrane	CC	24	1	0	0.0227934	1
GO:0002726	positive regulation of T cell cytokine production	BP	24	1	0	0.0227934	1
GO:1903747	regulation of establishment of protein localization to mitochondrion	BP	24	1	0	0.0227934	1
GO:0010165	response to X-ray	BP	24	1	1	0.0227934	0.0957285
GO:0005775	vacuolar lumen	CC	24	1	0	0.0227934	1
GO:0048705	skeletal system morphogenesis	BP	248	2	1	0.0228867	0.649323
GO:0035924	cellular response to vascular endothelial growth factor stimulus	BP	56	0	2	1	0.0229106
GO:0072132	mesenchyme morphogenesis	BP	56	0	2	1	0.0229106
GO:0050881	musculoskeletal movement	BP	56	0	2	1	0.0229106
GO:0072527	pyrimidine-containing compound metabolic process	BP	56	0	2	1	0.0229106
GO:0061383	trabecula morphogenesis	BP	56	0	2	1	0.0229106
GO:2000147	positive regulation of cell motility	BP	530	0	6	1	0.0229371
GO:0030425	dendrite	CC	681	1	7	0.488016	0.0229485
GO:0010001	glial cell differentiation	BP	259	0	4	1	0.0229854
GO:0055007	cardiac muscle cell differentiation	BP	146	1	3	0.131385	0.0231555
GO:0097447	dendritic tree	CC	683	1	7	0.489046	0.0232757
GO:0031252	cell leading edge	CC	390	0	5	1	0.0232918
GO:0007162	negative regulation of cell adhesion	BP	261	0	4	1	0.0235632
GO:0098862	cluster of actin-based cell projections	CC	147	0	3	1	0.023569
GO:0007019	microtubule depolymerization	BP	57	0	2	1	0.0236807
GO:0046622	positive regulation of organ growth	BP	57	0	2	1	0.0236807
GO:0072698	protein localization to microtubule cytoskeleton	BP	57	0	2	1	0.0236807
GO:1990000	amyloid fibril formation	BP	25	1	0	0.0237325	1
GO:0002428	antigen processing and presentation of peptide antigen via MHC class Ib	BP	25	1	0	0.0237325	1
GO:2000773	negative regulation of cellular senescence	BP	25	1	1	0.0237325	0.0995152
GO:1902230	negative regulation of intrinsic apoptotic signaling pathway in response to DNA damage	BP	25	1	0	0.0237325	1
GO:0048261	negative regulation of receptor-mediated endocytosis	BP	25	1	0	0.0237325	1
GO:0090200	positive regulation of release of cytochrome c from mitochondria	BP	25	1	0	0.0237325	1
GO:0018130	heterocycle biosynthetic process	BP	3305	4	21	0.39511	0.0239087
GO:0001650	fibrillar center	CC	148	0	3	1	0.0239866
GO:0009605	response to external stimulus	BP	1850	5	9	0.0243162	0.367475
GO:0007167	enzyme-linked receptor protein signaling pathway	BP	849	0	8	1	0.0243452
GO:1903047	mitotic cell cycle process	BP	690	0	7	1	0.0244466
GO:0019438	aromatic compound biosynthetic process	BP	3313	4	21	0.397067	0.024523
GO:0060586	multicellular organismal-level iron ion homeostasis	BP	26	1	0	0.0246709	1
GO:0042605	peptide antigen binding	MF	26	1	0	0.0246709	1
GO:0036342	post-anal tail morphogenesis	BP	26	1	0	0.0246709	1
GO:1900242	regulation of synaptic vesicle endocytosis	BP	26	1	0	0.0246709	1
GO:0035094	response to nicotine	BP	26	1	0	0.0246709	1
GO:0023019	signal transduction involved in regulation of gene expression	BP	26	1	0	0.0246709	1
GO:0060842	arterial endothelial cell differentiation	BP	6	0	1	1	0.0248275
GO:0009912	auditory receptor cell fate commitment	BP	6	0	1	1	0.0248275
GO:0021785	branchiomotor neuron axon guidance	BP	6	0	1	1	0.0248275
GO:0044838	cell quiescence	BP	6	0	1	1	0.0248275
GO:0000052	citrulline metabolic process	BP	6	0	1	1	0.0248275
GO:0070937	CRD-mediated mRNA stability complex	CC	6	0	1	1	0.0248275
GO:0060956	endocardial cell differentiation	BP	6	0	1	1	0.0248275
GO:0072104	glomerular capillary formation	BP	6	0	1	1	0.0248275
GO:0072103	glomerulus vasculature morphogenesis	BP	6	0	1	1	0.0248275
GO:0031581	hemidesmosome assembly	BP	6	0	1	1	0.0248275
GO:0060120	inner ear receptor cell fate commitment	BP	6	0	1	1	0.0248275
GO:0001940	male pronucleus	CC	6	0	1	1	0.0248275
GO:0060763	mammary duct terminal end bud growth	BP	6	0	1	1	0.0248275
GO:0021553	olfactory nerve development	BP	6	0	1	1	0.0248275
GO:0021631	optic nerve morphogenesis	BP	6	0	1	1	0.0248275
GO:0002051	osteoblast fate commitment	BP	6	0	1	1	0.0248275
GO:0036152	phosphatidylethanolamine acyl-chain remodeling	BP	6	0	1	1	0.0248275
GO:1904747	positive regulation of apoptotic process involved in development	BP	6	0	1	1	0.0248275
GO:1902339	positive regulation of apoptotic process involved in morphogenesis	BP	6	0	1	1	0.0248275
GO:2000394	positive regulation of lamellipodium morphogenesis	BP	6	0	1	1	0.0248275
GO:0090063	positive regulation of microtubule nucleation	BP	6	0	1	1	0.0248275
GO:0007221	positive regulation of transcription of Notch receptor target	BP	6	0	1	1	0.0248275
GO:0050434	positive regulation of viral transcription	BP	6	0	1	1	0.0248275
GO:0009139	pyrimidine nucleoside diphosphate biosynthetic process	BP	6	0	1	1	0.0248275
GO:0031802	type 5 metabotropic glutamate receptor binding	MF	6	0	1	1	0.0248275
GO:0045670	regulation of osteoclast differentiation	BP	59	0	2	1	0.0252525
GO:0051241	negative regulation of multicellular organismal process	BP	1022	2	9	0.256661	0.025328
GO:0010038	response to metal ion	BP	262	2	1	0.0253547	0.669644
GO:0040017	positive regulation of locomotion	BP	543	0	6	1	0.0254648
GO:0008283	cell population proliferation	BP	1738	3	13	0.228055	0.0254755
GO:0090382	phagosome maturation	BP	27	1	0	0.0256083	1
GO:0052547	regulation of peptidase activity	BP	265	2	1	0.0258973	0.673846
GO:0060038	cardiac muscle cell proliferation	BP	60	0	2	1	0.0260541
GO:0044380	protein localization to cytoskeleton	BP	60	0	2	1	0.0260541
GO:0043410	positive regulation of MAPK cascade	BP	402	0	5	1	0.0261201
GO:0001838	embryonic epithelial tube formation	BP	153	1	3	0.137262	0.0261345
GO:0002483	antigen processing and presentation of endogenous peptide antigen	BP	28	1	0	0.026545	1
GO:0019885	antigen processing and presentation of endogenous peptide antigen via MHC class I	BP	28	1	0	0.026545	1
GO:0006956	complement activation	BP	28	1	0	0.026545	1
GO:0044346	fibroblast apoptotic process	BP	28	1	0	0.026545	1
GO:0046456	icosanoid biosynthetic process	BP	28	1	0	0.026545	1
GO:0060077	inhibitory synapse	CC	28	1	0	0.026545	1
GO:0001778	plasma membrane repair	BP	28	1	0	0.026545	1
GO:0043539	protein serine/threonine kinase activator activity	MF	61	0	2	1	0.0268659
GO:0005200	structural constituent of cytoskeleton	MF	61	0	2	1	0.0268659
GO:1903708	positive regulation of hemopoiesis	BP	155	0	3	1	0.0270218
GO:1902107	positive regulation of leukocyte differentiation	BP	155	0	3	1	0.0270218
GO:0051147	regulation of muscle cell differentiation	BP	155	0	3	1	0.0270218
GO:0044092	negative regulation of molecular function	BP	701	3	4	0.0270306	0.336743
GO:0044772	mitotic cell cycle phase transition	BP	406	0	5	1	0.0271099
GO:0033036	macromolecule localization	BP	2730	2	18	0.767834	0.0272505
GO:0030010	establishment of cell polarity	BP	156	0	3	1	0.0274715
GO:0070507	regulation of microtubule cytoskeleton organization	BP	156	0	3	1	0.0274715
GO:0002478	antigen processing and presentation of exogenous peptide antigen	BP	29	1	0	0.0274808	1
GO:0002475	antigen processing and presentation via MHC class Ib	BP	29	1	0	0.0274808	1
GO:0006516	glycoprotein catabolic process	BP	29	1	0	0.0274808	1
GO:0043565	sequence-specific DNA binding	MF	1389	2	11	0.39053	0.0276036
GO:0032147	activation of protein kinase activity	BP	62	0	2	1	0.0276879
GO:0021872	forebrain generation of neurons	BP	62	1	2	0.0578984	0.0276879
GO:0016441	post-transcriptional gene silencing	BP	62	0	2	1	0.0276879
GO:0030100	regulation of endocytosis	BP	277	2	2	0.0281158	0.322808
GO:0051129	negative regulation of cellular component organization	BP	711	2	7	0.146703	0.028204
GO:0031401	positive regulation of protein modification process	BP	711	0	7	1	0.028204
GO:0007423	sensory organ development	BP	557	0	6	1	0.0283898
GO:0001774	microglial cell activation	BP	30	1	0	0.0284158	1
GO:0002724	regulation of T cell cytokine production	BP	30	1	0	0.0284158	1
GO:0002443	leukocyte mediated immunity	BP	279	2	0	0.0284929	1
GO:0043198	dendritic shaft	CC	63	0	2	1	0.0285199
GO:0032835	glomerulus development	BP	63	0	2	1	0.0285199
GO:0001890	placenta development	BP	159	0	3	1	0.0288445
GO:0033157	regulation of intracellular protein transport	BP	159	0	3	1	0.0288445
GO:0003348	cardiac endothelial cell differentiation	BP	7	0	1	1	0.028906
GO:0003211	cardiac ventricle formation	BP	7	0	1	1	0.028906
GO:0021800	cerebral cortex tangential migration	BP	7	0	1	1	0.028906
GO:1990705	cholangiocyte proliferation	BP	7	0	1	1	0.028906
GO:0061009	common bile duct development	BP	7	0	1	1	0.028906
GO:0003160	endocardium morphogenesis	BP	7	0	1	1	0.028906
GO:0021798	forebrain dorsal/ventral pattern formation	BP	7	0	1	1	0.028906
GO:0072310	glomerular epithelial cell development	BP	7	0	1	1	0.028906
GO:0021828	gonadotrophin-releasing hormone neuronal migration to the hypothalamus	BP	7	0	1	1	0.028906
GO:0003129	heart induction	BP	7	0	1	1	0.028906
GO:0021856	hypothalamic tangential migration using cell-axon interactions	BP	7	0	1	1	0.028906
GO:0061439	kidney vasculature morphogenesis	BP	7	0	1	1	0.028906
GO:0071694	maintenance of protein location in extracellular region	BP	7	0	1	1	0.028906
GO:0008568	microtubule severing ATPase activity	MF	7	0	1	1	0.028906
GO:0070100	negative regulation of chemokine-mediated signaling pathway	BP	7	0	1	1	0.028906
GO:0045656	negative regulation of monocyte differentiation	BP	7	0	1	1	0.028906
GO:0046533	negative regulation of photoreceptor cell differentiation	BP	7	0	1	1	0.028906
GO:0002072	optic cup morphogenesis involved in camera-type eye development	BP	7	0	1	1	0.028906
GO:0007567	parturition	BP	7	0	1	1	0.028906
GO:0072015	podocyte development	BP	7	0	1	1	0.028906
GO:2000758	positive regulation of peptidyl-lysine acetylation	BP	7	0	1	1	0.028906
GO:0090312	positive regulation of protein deacetylation	BP	7	0	1	1	0.028906
GO:0072014	proximal tubule development	BP	7	0	1	1	0.028906
GO:0019856	pyrimidine nucleobase biosynthetic process	BP	7	0	1	1	0.028906
GO:1903010	regulation of bone development	BP	7	0	1	1	0.028906
GO:0060353	regulation of cell adhesion molecule production	BP	7	0	1	1	0.028906
GO:0003330	regulation of extracellular matrix constituent secretion	BP	7	0	1	1	0.028906
GO:0014807	regulation of somitogenesis	BP	7	0	1	1	0.028906
GO:0061438	renal system vasculature morphogenesis	BP	7	0	1	1	0.028906
GO:0060831	smoothened signaling pathway involved in dorsal/ventral neural tube patterning	BP	7	0	1	1	0.028906
GO:0098984	neuron to neuron synapse	CC	414	1	5	0.331793	0.0291611
GO:0019883	antigen processing and presentation of endogenous antigen	BP	31	1	0	0.02935	1
GO:1901797	negative regulation of signal transduction by p53 class mediator	BP	31	1	0	0.02935	1
GO:0070050	neuron cellular homeostasis	BP	64	0	2	1	0.029362
GO:0022029	telencephalon cell migration	BP	64	0	2	1	0.029362
GO:0007611	learning or memory	BP	284	2	2	0.0294448	0.333569
GO:0045785	positive regulation of cell adhesion	BP	417	1	5	0.333771	0.0299552
GO:0061844	antimicrobial humoral immune response mediated by antimicrobial peptide	BP	32	1	0	0.0302833	1
GO:1901798	positive regulation of signal transduction by p53 class mediator	BP	32	1	0	0.0302833	1
GO:0030878	thyroid gland development	BP	32	1	0	0.0302833	1
GO:0008104	protein localization	BP	2363	2	16	0.687797	0.0305464
GO:0072175	epithelial tube formation	BP	163	1	3	0.145594	0.0307312
GO:0050807	regulation of synapse organization	BP	284	0	4	1	0.0308495
GO:0003229	ventricular cardiac muscle tissue development	BP	66	0	2	1	0.0310756
GO:0002269	leukocyte activation involved in inflammatory response	BP	33	1	0	0.0312158	1
GO:1902253	regulation of intrinsic apoptotic signaling pathway by p53 class mediator	BP	33	1	0	0.0312158	1
GO:0044273	sulfur compound catabolic process	BP	33	1	0	0.0312158	1
GO:0007049	cell cycle	BP	1601	0	12	1	0.0313888
GO:0070727	cellular macromolecule localization	BP	2375	2	16	0.690697	0.0318614
GO:0021885	forebrain cell migration	BP	67	0	2	1	0.0319471
GO:0003002	regionalization	BP	425	2	5	0.0611384	0.0321395
GO:0032715	negative regulation of interleukin-6 production	BP	34	1	0	0.0321474	1
GO:0097193	intrinsic apoptotic signaling pathway	BP	299	2	0	0.0323771	1
GO:0032922	circadian regulation of gene expression	BP	68	0	2	1	0.0328281
GO:0002067	glandular epithelial cell differentiation	BP	68	0	2	1	0.0328281
GO:0061180	mammary gland epithelium development	BP	68	0	2	1	0.0328281
GO:0051148	negative regulation of muscle cell differentiation	BP	68	0	2	1	0.0328281
GO:0050803	regulation of synapse structure or activity	BP	290	0	4	1	0.0329466
GO:0021960	anterior commissure morphogenesis	BP	8	0	1	1	0.0329678
GO:0003190	atrioventricular valve formation	BP	8	0	1	1	0.0329678
GO:0110016	B-WICH complex	CC	8	0	1	1	0.0329678
GO:0016884	carbon-nitrogen ligase activity, with glutamine as amido-N-donor	MF	8	0	1	1	0.0329678
GO:0043697	cell dedifferentiation	BP	8	0	1	1	0.0329678
GO:0060573	cell fate specification involved in pattern specification	BP	8	0	1	1	0.0329678
GO:0061311	cell surface receptor signaling pathway involved in heart development	BP	8	0	1	1	0.0329678
GO:0060363	cranial suture morphogenesis	BP	8	0	1	1	0.0329678
GO:0043696	dedifferentiation	BP	8	0	1	1	0.0329678
GO:0001939	female pronucleus	CC	8	0	1	1	0.0329678
GO:0048194	Golgi vesicle budding	BP	8	0	1	1	0.0329678
GO:0030274	LIM domain binding	MF	8	0	1	1	0.0329678
GO:0014031	mesenchymal cell development	BP	8	0	1	1	0.0329678
GO:0008228	opsonization	BP	8	0	1	1	0.0329678
GO:0032287	peripheral nervous system myelin maintenance	BP	8	0	1	1	0.0329678
GO:0033601	positive regulation of mammary gland epithelial cell proliferation	BP	8	0	1	1	0.0329678
GO:1900748	positive regulation of vascular endothelial growth factor signaling pathway	BP	8	0	1	1	0.0329678
GO:0009193	pyrimidine ribonucleoside diphosphate metabolic process	BP	8	0	1	1	0.0329678
GO:0009174	pyrimidine ribonucleoside monophosphate biosynthetic process	BP	8	0	1	1	0.0329678
GO:2000826	regulation of heart morphogenesis	BP	8	0	1	1	0.0329678
GO:0046532	regulation of photoreceptor cell differentiation	BP	8	0	1	1	0.0329678
GO:2000973	regulation of pro-B cell differentiation	BP	8	0	1	1	0.0329678
GO:0072033	renal vesicle formation	BP	8	0	1	1	0.0329678
GO:0034776	response to histamine	BP	8	0	1	1	0.0329678
GO:0014866	skeletal myofibril assembly	BP	8	0	1	1	0.0329678
GO:0140537	transcription regulator activator activity	MF	8	0	1	1	0.0329678
GO:0046048	UDP metabolic process	BP	8	0	1	1	0.0329678
GO:0006222	UMP biosynthetic process	BP	8	0	1	1	0.0329678
GO:0060677	ureteric bud elongation	BP	8	0	1	1	0.0329678
GO:0006228	UTP biosynthetic process	BP	8	0	1	1	0.0329678
GO:0021521	ventral spinal cord interneuron specification	BP	8	0	1	1	0.0329678
GO:0001667	ameboidal-type cell migration	BP	428	1	5	0.340977	0.0329839
GO:0006692	prostanoid metabolic process	BP	35	1	0	0.0330782	1
GO:0043516	regulation of DNA damage response, signal transduction by p53 class mediator	BP	35	1	0	0.0330782	1
GO:0014059	regulation of dopamine secretion	BP	35	1	0	0.0330782	1
GO:1903421	regulation of synaptic vesicle recycling	BP	35	1	0	0.0330782	1
GO:0031369	translation initiation factor binding	MF	35	1	0	0.0330782	1
GO:0042802	identical protein binding	MF	2002	5	9	0.033167	0.46266
GO:0002250	adaptive immune response	BP	304	2	1	0.0333798	0.723909
GO:1901362	organic cyclic compound biosynthetic process	BP	3414	4	21	0.421782	0.0334023
GO:0021543	pallium development	BP	169	0	3	1	0.0336809
GO:1902893	regulation of miRNA transcription	BP	69	0	2	1	0.0337187
GO:0060675	ureteric bud morphogenesis	BP	69	0	2	1	0.0337187
GO:0019884	antigen processing and presentation of exogenous antigen	BP	36	1	0	0.0340082	1
GO:0001916	positive regulation of T cell mediated cytotoxicity	BP	36	1	0	0.0340082	1
GO:0002369	T cell cytokine production	BP	36	1	0	0.0340082	1
GO:0097435	supramolecular fiber organization	BP	740	1	7	0.517608	0.0340188
GO:0033674	positive regulation of kinase activity	BP	294	0	4	1	0.0343903
GO:0055008	cardiac muscle tissue morphogenesis	BP	70	0	2	1	0.0346187
GO:0072171	mesonephric tubule morphogenesis	BP	70	0	2	1	0.0346187
GO:0045661	regulation of myoblast differentiation	BP	70	0	2	1	0.0346187
GO:0014070	response to organic cyclic compound	BP	584	1	6	0.435677	0.0346456
GO:0098742	cell-cell adhesion via plasma-membrane adhesion molecules	BP	171	0	3	1	0.0346959
GO:0061900	glial cell activation	BP	37	1	0	0.0349374	1
GO:1902229	regulation of intrinsic apoptotic signaling pathway in response to DNA damage	BP	37	1	0	0.0349374	1
GO:0065003	protein-containing complex assembly	BP	1358	4	4	0.0350137	0.831629
GO:0051301	cell division	BP	586	0	6	1	0.035142
GO:0051961	negative regulation of nervous system development	BP	172	1	3	0.153028	0.0352094
GO:0097159	organic cyclic compound binding	MF	4735	3	27	0.88183	0.0353268
GO:0050890	cognition	BP	314	2	2	0.035422	0.379094
GO:0035904	aorta development	BP	71	0	2	1	0.035528
GO:0035254	glutamate receptor binding	MF	71	0	2	1	0.035528
GO:0061614	miRNA transcription	BP	71	0	2	1	0.035528
GO:0010631	epithelial cell migration	BP	299	0	4	1	0.0362464
GO:0040008	regulation of growth	BP	592	0	6	1	0.0366589
GO:0050790	regulation of catalytic activity	BP	1270	2	10	0.347551	0.0366823
GO:0002474	antigen processing and presentation of peptide antigen via MHC class I	BP	39	1	0	0.0367932	1
GO:0050829	defense response to Gram-negative bacterium	BP	39	1	0	0.0367932	1
GO:0014046	dopamine secretion	BP	39	1	0	0.0367932	1
GO:0008138	protein tyrosine/serine/threonine phosphatase activity	MF	39	1	0	0.0367932	1
GO:0043331	response to dsRNA	BP	39	1	0	0.0367932	1
GO:0090132	epithelium migration	BP	301	0	4	1	0.0370049
GO:0000915	actomyosin contractile ring assembly	BP	9	0	1	1	0.0370128
GO:0044837	actomyosin contractile ring organization	BP	9	0	1	1	0.0370128
GO:0099641	anterograde axonal protein transport	BP	9	0	1	1	0.0370128
GO:0000912	assembly of actomyosin apparatus involved in cytokinesis	BP	9	0	1	1	0.0370128
GO:0061343	cell adhesion involved in heart morphogenesis	BP	9	0	1	1	0.0370128
GO:0071481	cellular response to X-ray	BP	9	0	1	1	0.0370128
GO:0150053	cerebellar climbing fiber to Purkinje cell synapse	CC	9	0	1	1	0.0370128
GO:0072017	distal tubule development	BP	9	0	1	1	0.0370128
GO:0021861	forebrain radial glial cell differentiation	BP	9	0	1	1	0.0370128
GO:0007442	hindgut morphogenesis	BP	9	0	1	1	0.0370128
GO:0021855	hypothalamus cell migration	BP	9	0	1	1	0.0370128
GO:0021888	hypothalamus gonadotrophin-releasing hormone neuron development	BP	9	0	1	1	0.0370128
GO:0021886	hypothalamus gonadotrophin-releasing hormone neuron differentiation	BP	9	0	1	1	0.0370128
GO:0060592	mammary gland formation	BP	9	0	1	1	0.0370128
GO:0002315	marginal zone B cell differentiation	BP	9	0	1	1	0.0370128
GO:2000726	negative regulation of cardiac muscle cell differentiation	BP	9	0	1	1	0.0370128
GO:2000048	negative regulation of cell-cell adhesion mediated by cadherin	BP	9	0	1	1	0.0370128
GO:0043383	negative T cell selection	BP	9	0	1	1	0.0370128
GO:0045060	negative thymic T cell selection	BP	9	0	1	1	0.0370128
GO:0021891	olfactory bulb interneuron development	BP	9	0	1	1	0.0370128
GO:0001542	ovulation from ovarian follicle	BP	9	0	1	1	0.0370128
GO:0003344	pericardium morphogenesis	BP	9	0	1	1	0.0370128
GO:1905653	positive regulation of artery morphogenesis	BP	9	0	1	1	0.0370128
GO:0062043	positive regulation of cardiac epithelial to mesenchymal transition	BP	9	0	1	1	0.0370128
GO:0090129	positive regulation of synapse maturation	BP	9	0	1	1	0.0370128
GO:1904491	protein localization to ciliary transition zone	BP	9	0	1	1	0.0370128
GO:1905383	protein localization to presynapse	BP	9	0	1	1	0.0370128
GO:0019103	pyrimidine nucleotide binding	MF	9	0	1	1	0.0370128
GO:0070099	regulation of chemokine-mediated signaling pathway	BP	9	0	1	1	0.0370128
GO:2000392	regulation of lamellipodium morphogenesis	BP	9	0	1	1	0.0370128
GO:0010968	regulation of microtubule nucleation	BP	9	0	1	1	0.0370128
GO:1903689	regulation of wound healing, spreading of epidermal cells	BP	9	0	1	1	0.0370128
GO:0009415	response to water	BP	9	0	1	1	0.0370128
GO:0009188	ribonucleoside diphosphate biosynthetic process	BP	9	0	1	1	0.0370128
GO:0022028	tangential migration from the subventricular zone to the olfactory bulb	BP	9	0	1	1	0.0370128
GO:0060509	type I pneumocyte differentiation	BP	9	0	1	1	0.0370128
GO:0050882	voluntary musculoskeletal movement	BP	9	0	1	1	0.0370128
GO:0005524	ATP binding	MF	1272	0	10	1	0.0370229
GO:0048147	negative regulation of fibroblast proliferation	BP	40	1	0	0.0377199	1
GO:0043030	regulation of macrophage activation	BP	40	1	1	0.0377199	0.154479
GO:0001914	regulation of T cell mediated cytotoxicity	BP	40	1	0	0.0377199	1
GO:0007606	sensory perception of chemical stimulus	BP	40	1	0	0.0377199	1
GO:0090130	tissue migration	BP	303	1	4	0.254664	0.0377726
GO:0045637	regulation of myeloid cell differentiation	BP	177	1	3	0.157133	0.0378357
GO:0051145	smooth muscle cell differentiation	BP	74	0	2	1	0.0383111
GO:0004402	histone acetyltransferase activity	MF	41	1	0	0.0386457	1
GO:0003714	transcription corepressor activity	MF	179	0	3	1	0.0389138
GO:0001756	somitogenesis	BP	75	1	2	0.0696366	0.0392569
GO:0005544	calcium-dependent phospholipid binding	MF	42	1	0	0.0395707	1
GO:1902041	regulation of extrinsic apoptotic signaling pathway via death domain receptors	BP	42	1	0	0.0395707	1
GO:0030239	myofibril assembly	BP	76	0	2	1	0.0402115
GO:0051338	regulation of transferase activity	BP	606	0	6	1	0.0403621
GO:0003823	antigen binding	MF	43	1	0	0.0404949	1
GO:0048487	beta-tubulin binding	MF	43	1	1	0.0404949	0.165068
GO:0016358	dendrite development	BP	310	0	4	1	0.040532
GO:0050920	regulation of chemotaxis	BP	182	0	3	1	0.0405601
GO:0016773	phosphotransferase activity, alcohol group as acceptor	MF	607	0	6	1	0.0406354
GO:0043167	ion binding	MF	4570	3	26	0.863447	0.0409265
GO:0008046	axon guidance receptor activity	MF	10	0	1	1	0.0410412
GO:0140092	bBAF complex	CC	10	0	1	1	0.0410412
GO:0060352	cell adhesion molecule production	BP	10	0	1	1	0.0410412
GO:0071372	cellular response to follicle-stimulating hormone stimulus	BP	10	0	1	1	0.0410412
GO:0060982	coronary artery morphogenesis	BP	10	0	1	1	0.0410412
GO:0021603	cranial nerve formation	BP	10	0	1	1	0.0410412
GO:0070934	CRD-mediated mRNA stabilization	BP	10	0	1	1	0.0410412
GO:0060600	dichotomous subdivision of an epithelial terminal unit	BP	10	0	1	1	0.0410412
GO:0002162	dystroglycan binding	MF	10	0	1	1	0.0410412
GO:0048702	embryonic neurocranium morphogenesis	BP	10	0	1	1	0.0410412
GO:0021612	facial nerve structural organization	BP	10	0	1	1	0.0410412
GO:0090269	fibroblast growth factor production	BP	10	0	1	1	0.0410412
GO:0030056	hemidesmosome	CC	10	0	1	1	0.0410412
GO:0061525	hindgut development	BP	10	0	1	1	0.0410412
GO:0051864	histone H3K36 demethylase activity	MF	10	0	1	1	0.0410412
GO:0097400	interleukin-17-mediated signaling pathway	BP	10	0	1	1	0.0410412
GO:0045955	negative regulation of calcium ion-dependent exocytosis	BP	10	0	1	1	0.0410412
GO:1903054	negative regulation of extracellular matrix organization	BP	10	0	1	1	0.0410412
GO:1904238	pericyte cell differentiation	BP	10	0	1	1	0.0410412
GO:0060525	prostate glandular acinus development	BP	10	0	1	1	0.0410412
GO:0008214	protein dealkylation	BP	10	0	1	1	0.0410412
GO:0006482	protein demethylation	BP	10	0	1	1	0.0410412
GO:0009138	pyrimidine nucleoside diphosphate metabolic process	BP	10	0	1	1	0.0410412
GO:1905651	regulation of artery morphogenesis	BP	10	0	1	1	0.0410412
GO:0062042	regulation of cardiac epithelial to mesenchymal transition	BP	10	0	1	1	0.0410412
GO:0090270	regulation of fibroblast growth factor production	BP	10	0	1	1	0.0410412
GO:0035581	sequestering of extracellular ligand from receptor	BP	10	0	1	1	0.0410412
GO:0046051	UTP metabolic process	BP	10	0	1	1	0.0410412
GO:0016331	morphogenesis of embryonic epithelium	BP	183	1	3	0.162034	0.0411167
GO:0003208	cardiac ventricle morphogenesis	BP	77	0	2	1	0.041175
GO:0051213	dioxygenase activity	MF	77	0	2	1	0.041175
GO:0045638	negative regulation of myeloid cell differentiation	BP	77	0	2	1	0.041175
GO:0031016	pancreas development	BP	77	0	2	1	0.041175
GO:0051149	positive regulation of muscle cell differentiation	BP	77	0	2	1	0.041175
GO:0055021	regulation of cardiac muscle tissue growth	BP	77	0	2	1	0.041175
GO:0061733	peptide-lysine-N-acetyltransferase activity	MF	44	1	0	0.0414183	1
GO:0043029	T cell homeostasis	BP	44	1	0	0.0414183	1
GO:0044271	cellular nitrogen compound biosynthetic process	BP	3919	4	23	0.54317	0.0415913
GO:0043235	receptor complex	CC	313	1	4	0.261938	0.0417491
GO:0045202	synapse	CC	1483	1	11	0.77715	0.0417795
GO:0051223	regulation of protein transport	BP	457	0	5	1	0.0418682
GO:0043954	cellular component maintenance	BP	78	0	2	1	0.0421471
GO:1901880	negative regulation of protein depolymerization	BP	78	0	2	1	0.0421471
GO:0072078	nephron tubule morphogenesis	BP	78	0	2	1	0.0421471
GO:0055002	striated muscle cell development	BP	78	0	2	1	0.0421471
GO:1901990	regulation of mitotic cell cycle phase transition	BP	314	0	4	1	0.0421594
GO:0017158	regulation of calcium ion-dependent exocytosis	BP	45	1	1	0.0423408	0.172056
GO:0090199	regulation of release of cytochrome c from mitochondria	BP	45	1	0	0.0423408	1
GO:0048872	homeostasis of number of cells	BP	347	2	2	0.0425008	0.427687
GO:0022411	cellular component disassembly	BP	459	0	5	1	0.0425298
GO:0030097	hemopoiesis	BP	839	3	6	0.0428592	0.137002
GO:0072088	nephron epithelium morphogenesis	BP	79	0	2	1	0.0431279
GO:0042149	cellular response to glucose starvation	BP	46	1	0	0.0432625	1
GO:0030666	endocytic vesicle membrane	CC	46	1	0	0.0432625	1
GO:0032720	negative regulation of tumor necrosis factor production	BP	46	1	0	0.0432625	1
GO:0045646	regulation of erythrocyte differentiation	BP	46	1	1	0.0432625	0.175528
GO:0048813	dendrite morphogenesis	BP	187	0	3	1	0.0433818
GO:0098978	glutamatergic synapse	CC	617	0	6	1	0.0434344
GO:0046872	metal ion binding	MF	3084	3	19	0.593722	0.0434707
GO:0007519	skeletal muscle tissue development	BP	188	0	3	1	0.0439578
GO:0000932	P-body	CC	80	0	2	1	0.0441172
GO:0072583	clathrin-dependent endocytosis	BP	47	1	0	0.0441834	1
GO:1903556	negative regulation of tumor necrosis factor superfamily cytokine production	BP	47	1	0	0.0441834	1
GO:0035265	organ growth	BP	189	0	3	1	0.0445376
GO:0099640	axo-dendritic protein transport	BP	11	0	1	1	0.045053
GO:0060837	blood vessel endothelial cell differentiation	BP	11	0	1	1	0.045053
GO:0003207	cardiac chamber formation	BP	11	0	1	1	0.045053
GO:0072044	collecting duct development	BP	11	0	1	1	0.045053
GO:0060900	embryonic camera-type eye formation	BP	11	0	1	1	0.045053
GO:1900116	extracellular negative regulation of signal transduction	BP	11	0	1	1	0.045053
GO:1900115	extracellular regulation of signal transduction	BP	11	0	1	1	0.045053
GO:0007216	G protein-coupled glutamate receptor signaling pathway	BP	11	0	1	1	0.045053
GO:0072102	glomerulus morphogenesis	BP	11	0	1	1	0.045053
GO:0090161	Golgi ribbon formation	BP	11	0	1	1	0.045053
GO:0032454	histone H3K9 demethylase activity	MF	11	0	1	1	0.045053
GO:1900152	negative regulation of nuclear-transcribed mRNA catabolic process, deadenylation-dependent decay	BP	11	0	1	1	0.045053
GO:1990535	neuron projection maintenance	BP	11	0	1	1	0.045053
GO:0009133	nucleoside diphosphate biosynthetic process	BP	11	0	1	1	0.045053
GO:0045603	positive regulation of endothelial cell differentiation	BP	11	0	1	1	0.045053
GO:0010838	positive regulation of keratinocyte proliferation	BP	11	0	1	1	0.045053
GO:0140776	protein-containing complex destabilizing activity	MF	11	0	1	1	0.045053
GO:0060623	regulation of chromosome condensation	BP	11	0	1	1	0.045053
GO:1902950	regulation of dendritic spine maintenance	BP	11	0	1	1	0.045053
GO:0060768	regulation of epithelial cell proliferation involved in prostate gland development	BP	11	0	1	1	0.045053
GO:0045607	regulation of inner ear auditory receptor cell differentiation	BP	11	0	1	1	0.045053
GO:2000980	regulation of inner ear receptor cell differentiation	BP	11	0	1	1	0.045053
GO:0045631	regulation of mechanoreceptor differentiation	BP	11	0	1	1	0.045053
GO:0003266	regulation of secondary heart field cardioblast proliferation	BP	11	0	1	1	0.045053
GO:0032354	response to follicle-stimulating hormone	BP	11	0	1	1	0.045053
GO:0001162	RNA polymerase II intronic transcription regulatory region sequence-specific DNA binding	MF	11	0	1	1	0.045053
GO:0060872	semicircular canal development	BP	11	0	1	1	0.045053
GO:0021520	spinal cord motor neuron cell fate specification	BP	11	0	1	1	0.045053
GO:0021559	trigeminal nerve development	BP	11	0	1	1	0.045053
GO:0034212	peptide N-acetyltransferase activity	MF	48	1	0	0.0451035	1
GO:0004601	peroxidase activity	MF	48	1	0	0.0451035	1
GO:2001238	positive regulation of extrinsic apoptotic signaling pathway	BP	48	1	0	0.0451035	1
GO:0051289	protein homotetramerization	BP	48	1	0	0.0451035	1
GO:0072028	nephron morphogenesis	BP	81	0	2	1	0.0451149
GO:0043197	dendritic spine	CC	190	1	3	0.167718	0.0451212
GO:0008285	negative regulation of cell population proliferation	BP	623	2	6	0.118092	0.0451713
GO:0007389	pattern specification process	BP	467	2	5	0.0721693	0.0452395
GO:0036477	somatodendritic compartment	CC	959	1	8	0.61412	0.0453034
GO:0031399	regulation of protein modification process	BP	1137	0	9	1	0.0455899
GO:0015872	dopamine transport	BP	49	1	0	0.0460227	1
GO:0060415	muscle tissue morphogenesis	BP	82	0	2	1	0.0461211
GO:0014855	striated muscle cell proliferation	BP	82	0	2	1	0.0461211
GO:0001649	osteoblast differentiation	BP	193	0	3	1	0.0468951
GO:0048002	antigen processing and presentation of peptide antigen	BP	50	1	0	0.0469412	1
GO:0021879	forebrain neuron differentiation	BP	50	1	1	0.0469412	0.189273
GO:0016684	oxidoreductase activity, acting on peroxide as acceptor	MF	50	1	0	0.0469412	1
GO:0010907	positive regulation of glucose metabolic process	BP	50	1	0	0.0469412	1
GO:0050433	regulation of catecholamine secretion	BP	50	1	0	0.0469412	1
GO:0001913	T cell mediated cytotoxicity	BP	50	1	0	0.0469412	1
GO:0060420	regulation of heart growth	BP	83	0	2	1	0.0471355
GO:2000628	regulation of miRNA metabolic process	BP	83	0	2	1	0.0471355
GO:0035023	regulation of Rho protein signal transduction	BP	83	0	2	1	0.0471355
GO:0033077	T cell differentiation in thymus	BP	83	1	2	0.0767925	0.0471355
GO:0016070	RNA metabolic process	BP	3750	4	22	0.503262	0.0471594
GO:0032559	adenyl ribonucleotide binding	MF	1328	0	10	1	0.0474866
GO:0048639	positive regulation of developmental growth	BP	194	0	3	1	0.047494
GO:0001912	positive regulation of leukocyte mediated cytotoxicity	BP	51	1	0	0.0478588	1
GO:0003254	regulation of membrane depolarization	BP	51	1	0	0.0478588	1
GO:0006950	response to stress	BP	2981	6	12	0.0480705	0.609147
GO:0061333	renal tubule morphogenesis	BP	84	0	2	1	0.048158
GO:2001233	regulation of apoptotic signaling pathway	BP	373	2	0	0.0484278	1
GO:0022402	cell cycle process	BP	1151	0	9	1	0.0486438
GO:0044309	neuron spine	CC	196	1	3	0.172562	0.0487032
GO:0005768	endosome	CC	883	3	3	0.0487292	0.722671
GO:0043154	negative regulation of cysteine-type endopeptidase activity involved in apoptotic process	BP	52	1	0	0.0487755	1
GO:0031589	cell-substrate adhesion	BP	330	0	4	1	0.0490378
GO:0060947	cardiac vascular smooth muscle cell differentiation	BP	12	0	1	1	0.0490484
GO:0003263	cardioblast proliferation	BP	12	0	1	1	0.0490484
GO:0060581	cell fate commitment involved in pattern specification	BP	12	0	1	1	0.0490484
GO:0008093	cytoskeletal anchor activity	MF	12	0	1	1	0.0490484
GO:0099519	dense core granule cytoskeletal transport	BP	12	0	1	1	0.0490484
GO:0044725	epigenetic programming in the zygotic pronuclei	BP	12	0	1	1	0.0490484
GO:0060742	epithelial cell differentiation involved in prostate gland development	BP	12	0	1	1	0.0490484
GO:0060767	epithelial cell proliferation involved in prostate gland development	BP	12	0	1	1	0.0490484
GO:0021561	facial nerve development	BP	12	0	1	1	0.0490484
GO:0021610	facial nerve morphogenesis	BP	12	0	1	1	0.0490484
GO:0007440	foregut morphogenesis	BP	12	0	1	1	0.0490484
GO:0016812	hydrolase activity, acting on carbon-nitrogen (but not peptide) bonds, in cyclic amides	MF	12	0	1	1	0.0490484
GO:0001527	microfibril	CC	12	0	1	1	0.0490484
GO:1990247	N6-methyladenosine-containing RNA reader activity	MF	12	0	1	1	0.0490484
GO:1905208	negative regulation of cardiocyte differentiation	BP	12	0	1	1	0.0490484
GO:0051964	negative regulation of synapse assembly	BP	12	0	1	1	0.0490484
GO:0048935	peripheral nervous system neuron development	BP	12	0	1	1	0.0490484
GO:0048934	peripheral nervous system neuron differentiation	BP	12	0	1	1	0.0490484
GO:0048711	positive regulation of astrocyte differentiation	BP	12	0	1	1	0.0490484
GO:0045618	positive regulation of keratinocyte differentiation	BP	12	0	1	1	0.0490484
GO:2000637	positive regulation of miRNA-mediated gene silencing	BP	12	0	1	1	0.0490484
GO:0060148	positive regulation of post-transcriptional gene silencing	BP	12	0	1	1	0.0490484
GO:1900370	positive regulation of post-transcriptional gene silencing by RNA	BP	12	0	1	1	0.0490484
GO:0002328	pro-B cell differentiation	BP	12	0	1	1	0.0490484
GO:0005522	profilin binding	MF	12	0	1	1	0.0490484
GO:0006206	pyrimidine nucleobase metabolic process	BP	12	0	1	1	0.0490484
GO:0009173	pyrimidine ribonucleoside monophosphate metabolic process	BP	12	0	1	1	0.0490484
GO:0009209	pyrimidine ribonucleoside triphosphate biosynthetic process	BP	12	0	1	1	0.0490484
GO:0003264	regulation of cardioblast proliferation	BP	12	0	1	1	0.0490484
GO:1905456	regulation of lymphoid progenitor cell differentiation	BP	12	0	1	1	0.0490484
GO:2000756	regulation of peptidyl-lysine acetylation	BP	12	0	1	1	0.0490484
GO:0042670	retinal cone cell differentiation	BP	12	0	1	1	0.0490484
GO:0046049	UMP metabolic process	BP	12	0	1	1	0.0490484
GO:0060579	ventral spinal cord interneuron fate commitment	BP	12	0	1	1	0.0490484
GO:0003151	outflow tract morphogenesis	BP	85	0	2	1	0.0491888
GO:0030276	clathrin binding	MF	53	1	0	0.0496915	1
GO:0016765	transferase activity, transferring alkyl or aryl (other than methyl) groups	MF	53	1	0	0.0496915	1
GO:0048663	neuron fate commitment	BP	86	0	2	1	0.0502275
GO:0046330	positive regulation of JNK cascade	BP	86	0	2	1	0.0502275
GO:0045995	regulation of embryonic development	BP	86	0	2	1	0.0502275
GO:0060538	skeletal muscle organ development	BP	199	0	3	1	0.0505454
GO:0001786	phosphatidylserine binding	MF	54	1	1	0.0506066	0.202794
GO:0031343	positive regulation of cell killing	BP	54	1	0	0.0506066	1
GO:0070613	regulation of protein processing	BP	54	1	0	0.0506066	1
GO:0010467	gene expression	BP	5106	6	28	0.359271	0.0507981
GO:0007156	homophilic cell adhesion via plasma membrane adhesion molecules	BP	87	0	2	1	0.0512742
GO:0043242	negative regulation of protein-containing complex disassembly	BP	87	0	2	1	0.0512742
GO:0016049	cell growth	BP	484	0	5	1	0.0513377
GO:0002711	positive regulation of T cell mediated immunity	BP	55	1	0	0.051521	1
GO:0046902	regulation of mitochondrial membrane permeability	BP	55	1	0	0.051521	1
GO:0000278	mitotic cell cycle	BP	811	0	7	1	0.051524
GO:0061157	mRNA destabilization	BP	88	0	2	1	0.0523287
GO:0048644	muscle organ morphogenesis	BP	88	0	2	1	0.0523287
GO:0150076	neuroinflammatory response	BP	56	1	0	0.0524345	1
GO:0048260	positive regulation of receptor-mediated endocytosis	BP	56	1	0	0.0524345	1
GO:0042640	anagen	BP	13	0	1	1	0.0530272
GO:0030953	astral microtubule organization	BP	13	0	1	1	0.0530272
GO:0021604	cranial nerve structural organization	BP	13	0	1	1	0.0530272
GO:0003157	endocardium development	BP	13	0	1	1	0.0530272
GO:0070278	extracellular matrix constituent secretion	BP	13	0	1	1	0.0530272
GO:0021979	hypothalamus cell differentiation	BP	13	0	1	1	0.0530272
GO:0072283	metanephric renal vesicle morphogenesis	BP	13	0	1	1	0.0530272
GO:0045605	negative regulation of epidermal cell differentiation	BP	13	0	1	1	0.0530272
GO:0045683	negative regulation of epidermis development	BP	13	0	1	1	0.0530272
GO:0170043	non-proteinogenic amino acid biosynthetic process	BP	13	0	1	1	0.0530272
GO:0021554	optic nerve development	BP	13	0	1	1	0.0530272
GO:0030728	ovulation	BP	13	0	1	1	0.0530272
GO:2000767	positive regulation of cytoplasmic translation	BP	13	0	1	1	0.0530272
GO:0045655	regulation of monocyte differentiation	BP	13	0	1	1	0.0530272
GO:0010818	T cell chemotaxis	BP	13	0	1	1	0.0530272
GO:0017166	vinculin binding	MF	13	0	1	1	0.0530272
GO:0008361	regulation of cell size	BP	203	0	3	1	0.0530542
GO:0050432	catecholamine secretion	BP	57	1	0	0.0533471	1
GO:0001836	release of cytochrome c from mitochondria	BP	57	1	0	0.0533471	1
GO:0030512	negative regulation of transforming growth factor beta receptor signaling pathway	BP	89	0	2	1	0.053391
GO:0140747	regulation of ncRNA transcription	BP	89	0	2	1	0.053391
GO:0016301	kinase activity	MF	651	0	6	1	0.0538537
GO:0043169	cation binding	MF	3160	3	19	0.612156	0.0539841
GO:0007517	muscle organ development	BP	341	0	4	1	0.0541081
GO:0006879	intracellular iron ion homeostasis	BP	58	1	0	0.054259	1
GO:0010324	membrane invagination	BP	58	1	0	0.054259	1
GO:2000117	negative regulation of cysteine-type endopeptidase activity	BP	58	1	0	0.054259	1
GO:1903317	regulation of protein maturation	BP	58	1	0	0.054259	1
GO:0005615	extracellular space	CC	923	3	1	0.0544049	0.981587
GO:0060076	excitatory synapse	CC	90	1	2	0.0830119	0.0544611
GO:0043543	protein acylation	BP	90	0	2	1	0.0544611
GO:0008593	regulation of Notch signaling pathway	BP	90	0	2	1	0.0544611
GO:0006919	activation of cysteine-type endopeptidase activity involved in apoptotic process	BP	59	1	1	0.0551701	0.219382
GO:0070059	intrinsic apoptotic signaling pathway in response to endoplasmic reticulum stress	BP	59	1	0	0.0551701	1
GO:0140962	multicellular organismal-level chemical homeostasis	BP	59	1	0	0.0551701	1
GO:0043535	regulation of blood vessel endothelial cell migration	BP	91	0	2	1	0.0555387
GO:0048787	presynaptic active zone membrane	CC	60	1	0	0.0560803	1
GO:0033559	unsaturated fatty acid metabolic process	BP	60	1	0	0.0560803	1
GO:0002573	myeloid leukocyte differentiation	BP	208	0	3	1	0.0562738
GO:0000987	cis-regulatory region sequence-specific DNA binding	MF	1003	2	8	0.24972	0.0563056
GO:0030098	lymphocyte differentiation	BP	346	1	4	0.285475	0.0565043
GO:0043025	neuronal cell body	CC	659	0	6	1	0.0565107
GO:0090288	negative regulation of cellular response to growth factor stimulus	BP	92	0	2	1	0.0566239
GO:1901879	regulation of protein depolymerization	BP	92	0	2	1	0.0566239
GO:0050779	RNA destabilization	BP	92	0	2	1	0.0566239
GO:0010035	response to inorganic substance	BP	408	2	2	0.0568628	0.512073
GO:0035060	brahma complex	CC	14	0	1	1	0.0569897
GO:0071371	cellular response to gonadotropin stimulus	BP	14	0	1	1	0.0569897
GO:0061575	cyclin-dependent protein serine/threonine kinase activator activity	MF	14	0	1	1	0.0569897
GO:0140059	dendrite arborization	BP	14	0	1	1	0.0569897
GO:1901950	dense core granule transport	BP	14	0	1	1	0.0569897
GO:0001886	endothelial cell morphogenesis	BP	14	0	1	1	0.0569897
GO:0035256	G protein-coupled glutamate receptor binding	MF	14	0	1	1	0.0569897
GO:0072109	glomerular mesangium development	BP	14	0	1	1	0.0569897
GO:0031010	ISWI-type complex	CC	14	0	1	1	0.0569897
GO:0003334	keratinocyte development	BP	14	0	1	1	0.0569897
GO:0003183	mitral valve morphogenesis	BP	14	0	1	1	0.0569897
GO:0032966	negative regulation of collagen biosynthetic process	BP	14	0	1	1	0.0569897
GO:1901533	negative regulation of hematopoietic progenitor cell differentiation	BP	14	0	1	1	0.0569897
GO:0071564	npBAF complex	CC	14	0	1	1	0.0569897
GO:0030949	positive regulation of vascular endothelial growth factor receptor signaling pathway	BP	14	0	1	1	0.0569897
GO:0009130	pyrimidine nucleoside monophosphate biosynthetic process	BP	14	0	1	1	0.0569897
GO:1902337	regulation of apoptotic process involved in morphogenesis	BP	14	0	1	1	0.0569897
GO:1902036	regulation of hematopoietic stem cell differentiation	BP	14	0	1	1	0.0569897
GO:0098962	regulation of postsynaptic neurotransmitter receptor activity	BP	14	0	1	1	0.0569897
GO:0048505	regulation of timing of cell differentiation	BP	14	0	1	1	0.0569897
GO:0048103	somatic stem cell division	BP	14	0	1	1	0.0569897
GO:0097084	vascular associated smooth muscle cell development	BP	14	0	1	1	0.0569897
GO:0021514	ventral spinal cord interneuron differentiation	BP	14	0	1	1	0.0569897
GO:0006690	icosanoid metabolic process	BP	61	1	0	0.0569897	1
GO:0045806	negative regulation of endocytosis	BP	61	1	0	0.0569897	1
GO:0005829	cytosol	CC	3395	2	20	0.871458	0.0574169
GO:0061515	myeloid cell development	BP	93	0	2	1	0.0577165
GO:0061014	positive regulation of mRNA catabolic process	BP	93	0	2	1	0.0577165
GO:0061053	somite development	BP	93	1	2	0.0856654	0.0577165
GO:0005634	nucleus	CC	6316	7	33	0.402217	0.0578566
GO:0044770	cell cycle phase transition	BP	501	0	5	1	0.0579006
GO:0043542	endothelial cell migration	BP	211	0	3	1	0.0582497
GO:0140297	DNA-binding transcription factor binding	MF	502	1	5	0.3876	0.0583012
GO:0060324	face development	BP	63	1	0	0.0588062	1
GO:0001707	mesoderm formation	BP	63	1	0	0.0588062	1
GO:0009798	axis specification	BP	94	0	2	1	0.0588166
GO:0045582	positive regulation of T cell differentiation	BP	94	0	2	1	0.0588166
GO:0007017	microtubule-based process	BP	837	0	7	1	0.0591541
GO:0060348	bone development	BP	213	1	3	0.186144	0.0595852
GO:0030016	myofibril	CC	213	0	3	1	0.0595852
GO:0042391	regulation of membrane potential	BP	419	2	0	0.0596165	1
GO:0030330	DNA damage response, signal transduction by p53 class mediator	BP	64	1	0	0.0597131	1
GO:0006334	nucleosome assembly	BP	64	1	0	0.0597131	1
GO:0042641	actomyosin	CC	95	0	2	1	0.0599239
GO:0003774	cytoskeletal motor activity	MF	95	0	2	1	0.0599239
GO:0030216	keratinocyte differentiation	BP	95	0	2	1	0.0599239
GO:0061138	morphogenesis of a branching epithelium	BP	214	0	3	1	0.0602584
GO:0009986	cell surface	CC	670	1	6	0.482316	0.060293
GO:0005730	nucleolus	CC	841	0	7	1	0.0603876
GO:0048306	calcium-dependent protein binding	MF	65	1	0	0.0606193	1
GO:0050830	defense response to Gram-positive bacterium	BP	65	1	0	0.0606193	1
GO:2001244	positive regulation of intrinsic apoptotic signaling pathway	BP	65	1	0	0.0606193	1
GO:0036094	small molecule binding	MF	4733	3	26	0.881619	0.0609097
GO:0045664	regulation of neuron differentiation	BP	215	1	3	0.187728	0.0609352
GO:0032148	activation of protein kinase B activity	BP	15	0	1	1	0.0609359
GO:0097398	cellular response to interleukin-17	BP	15	0	1	1	0.0609359
GO:0003198	epithelial to mesenchymal transition involved in endocardial cushion formation	BP	15	0	1	1	0.0609359
GO:0060293	germ plasm	CC	15	0	1	1	0.0609359
GO:0003188	heart valve formation	BP	15	0	1	1	0.0609359
GO:0001161	intronic transcription regulatory region sequence-specific DNA binding	MF	15	0	1	1	0.0609359
GO:0007076	mitotic chromosome condensation	BP	15	0	1	1	0.0609359
GO:0003174	mitral valve development	BP	15	0	1	1	0.0609359
GO:0060766	negative regulation of androgen receptor signaling pathway	BP	15	0	1	1	0.0609359
GO:2000811	negative regulation of anoikis	BP	15	0	1	1	0.0609359
GO:0010713	negative regulation of collagen metabolic process	BP	15	0	1	1	0.0609359
GO:0040015	negative regulation of multicellular organism growth	BP	15	0	1	1	0.0609359
GO:0061101	neuroendocrine cell differentiation	BP	15	0	1	1	0.0609359
GO:0046112	nucleobase biosynthetic process	BP	15	0	1	1	0.0609359
GO:0006337	nucleosome disassembly	BP	15	0	1	1	0.0609359
GO:0021889	olfactory bulb interneuron differentiation	BP	15	0	1	1	0.0609359
GO:0043186	P granule	CC	15	0	1	1	0.0609359
GO:0045495	pole plasm	CC	15	0	1	1	0.0609359
GO:0045737	positive regulation of cyclin-dependent protein serine/threonine kinase activity	BP	15	0	1	1	0.0609359
GO:0009148	pyrimidine nucleoside triphosphate biosynthetic process	BP	15	0	1	1	0.0609359
GO:1904748	regulation of apoptotic process involved in development	BP	15	0	1	1	0.0609359
GO:0060712	spongiotrophoblast layer development	BP	15	0	1	1	0.0609359
GO:0015643	toxic substance binding	MF	15	0	1	1	0.0609359
GO:0060979	vasculogenesis involved in coronary vascular morphogenesis	BP	15	0	1	1	0.0609359
GO:0015631	tubulin binding	MF	355	1	4	0.291772	0.0609609
GO:0007044	cell-substrate junction assembly	BP	96	0	2	1	0.0610385
GO:0030316	osteoclast differentiation	BP	96	0	2	1	0.0610385
GO:0090559	regulation of membrane permeability	BP	66	1	1	0.0615247	0.242037
GO:0010586	miRNA metabolic process	BP	97	0	2	1	0.0621602
GO:0072091	regulation of stem cell proliferation	BP	97	0	2	1	0.0621602
GO:0031032	actomyosin structure organization	BP	217	0	3	1	0.0622996
GO:0002521	leukocyte differentiation	BP	512	1	5	0.39366	0.0623955
GO:0051604	protein maturation	BP	430	2	1	0.0624173	0.839349
GO:0002694	regulation of leukocyte activation	BP	430	2	3	0.0624173	0.267788
GO:0048332	mesoderm morphogenesis	BP	67	1	0	0.0624292	1
GO:0070373	negative regulation of ERK1 and ERK2 cascade	BP	67	1	0	0.0624292	1
GO:0001910	regulation of leukocyte mediated cytotoxicity	BP	67	1	0	0.0624292	1
GO:0014069	postsynaptic density	CC	358	1	4	0.293859	0.0624872
GO:0140657	ATP-dependent activity	MF	513	0	5	1	0.0628138
GO:0036464	cytoplasmic ribonucleoprotein granule	CC	218	0	3	1	0.0629871
GO:0016528	sarcoplasm	CC	98	0	2	1	0.0632889
GO:0017156	calcium-ion regulated exocytosis	BP	68	1	1	0.063333	0.24839
GO:0051937	catecholamine transport	BP	68	1	0	0.063333	1
GO:0017018	myosin phosphatase activity	MF	69	1	0	0.0642359	1
GO:0097061	dendritic spine organization	BP	99	0	2	1	0.0644247
GO:0090100	positive regulation of transmembrane receptor protein serine/threonine kinase signaling pathway	BP	99	0	2	1	0.0644247
GO:0110165	cellular anatomical entity	CC	13563	12	60	0.929196	0.0648575
GO:0061158	3'-UTR-mediated mRNA destabilization	BP	16	0	1	1	0.0648659
GO:0060413	atrial septum morphogenesis	BP	16	0	1	1	0.0648659
GO:0048148	behavioral response to cocaine	BP	16	0	1	1	0.0648659
GO:0035584	calcium-mediated signaling using intracellular calcium source	BP	16	0	1	1	0.0648659
GO:0072148	epithelial cell fate commitment	BP	16	0	1	1	0.0648659
GO:0042921	glucocorticoid receptor signaling pathway	BP	16	0	1	1	0.0648659
GO:0003128	heart field specification	BP	16	0	1	1	0.0648659
GO:0072673	lamellipodium morphogenesis	BP	16	0	1	1	0.0648659
GO:0021819	layer formation in cerebral cortex	BP	16	0	1	1	0.0648659
GO:0099118	microtubule-based protein transport	BP	16	0	1	1	0.0648659
GO:0043217	myelin maintenance	BP	16	0	1	1	0.0648659
GO:0043011	myeloid dendritic cell differentiation	BP	16	0	1	1	0.0648659
GO:0032982	myosin filament	CC	16	0	1	1	0.0648659
GO:0071565	nBAF complex	CC	16	0	1	1	0.0648659
GO:0090051	negative regulation of cell migration involved in sprouting angiogenesis	BP	16	0	1	1	0.0648659
GO:0010832	negative regulation of myotube differentiation	BP	16	0	1	1	0.0648659
GO:0090336	positive regulation of brown fat cell differentiation	BP	16	0	1	1	0.0648659
GO:0034497	protein localization to phagophore assembly site	BP	16	0	1	1	0.0648659
GO:0098840	protein transport along microtubule	BP	16	0	1	1	0.0648659
GO:0009208	pyrimidine ribonucleoside triphosphate metabolic process	BP	16	0	1	1	0.0648659
GO:0040034	regulation of development, heterochronic	BP	16	0	1	1	0.0648659
GO:0072077	renal vesicle morphogenesis	BP	16	0	1	1	0.0648659
GO:0034698	response to gonadotropin	BP	16	0	1	1	0.0648659
GO:0007163	establishment or maintenance of cell polarity	BP	221	0	3	1	0.0650712
GO:0051347	positive regulation of transferase activity	BP	363	0	4	1	0.0650762
GO:0016209	antioxidant activity	MF	70	1	0	0.065138	1
GO:0005604	basement membrane	CC	100	0	2	1	0.0655674
GO:0010389	regulation of G2/M transition of mitotic cell cycle	BP	100	0	2	1	0.0655674
GO:0051153	regulation of striated muscle cell differentiation	BP	100	0	2	1	0.0655674
GO:0050808	synapse organization	BP	521	0	5	1	0.0662181
GO:0072163	mesonephric epithelium development	BP	101	0	2	1	0.0667169
GO:0072164	mesonephric tubule development	BP	101	0	2	1	0.0667169
GO:0090316	positive regulation of intracellular protein transport	BP	101	0	2	1	0.0667169
GO:0001657	ureteric bud development	BP	101	0	2	1	0.0667169
GO:0010822	positive regulation of mitochondrion organization	BP	72	1	0	0.0669399	1
GO:0043933	protein-containing complex organization	BP	2000	4	13	0.113914	0.0672414
GO:0008625	extrinsic apoptotic signaling pathway via death domain receptors	BP	73	1	0	0.0678396	1
GO:0002720	positive regulation of cytokine production involved in immune response	BP	73	1	0	0.0678396	1
GO:0002709	regulation of T cell mediated immunity	BP	73	1	0	0.0678396	1
GO:0043292	contractile fiber	CC	225	0	3	1	0.0678993
GO:0002260	lymphocyte homeostasis	BP	74	1	0	0.0687385	1
GO:0042116	macrophage activation	BP	74	1	1	0.0687385	0.267137
GO:0048488	synaptic vesicle endocytosis	BP	74	1	1	0.0687385	0.267137
GO:0043195	terminal bouton	CC	74	1	1	0.0687385	0.267137
GO:0098985	asymmetric, glutamatergic, excitatory synapse	CC	17	0	1	1	0.0687796
GO:0022403	cell cycle phase	BP	17	0	1	1	0.0687796
GO:0071392	cellular response to estradiol stimulus	BP	17	0	1	1	0.0687796
GO:0071498	cellular response to fluid shear stress	BP	17	0	1	1	0.0687796
GO:0090545	CHD-type complex	CC	17	0	1	1	0.0687796
GO:0031958	corticosteroid receptor signaling pathway	BP	17	0	1	1	0.0687796
GO:0097094	craniofacial suture morphogenesis	BP	17	0	1	1	0.0687796
GO:0035278	miRNA-mediated gene silencing by inhibition of translation	BP	17	0	1	1	0.0687796
GO:0048715	negative regulation of oligodendrocyte differentiation	BP	17	0	1	1	0.0687796
GO:1905809	negative regulation of synapse organization	BP	17	0	1	1	0.0687796
GO:0016581	NuRD complex	CC	17	0	1	1	0.0687796
GO:0043045	post-fertilization epigenetic regulation of gene expression	BP	17	0	1	1	0.0687796
GO:0032098	regulation of appetite	BP	17	0	1	1	0.0687796
GO:2000047	regulation of cell-cell adhesion mediated by cadherin	BP	17	0	1	1	0.0687796
GO:1903358	regulation of Golgi organization	BP	17	0	1	1	0.0687796
GO:0032095	regulation of response to food	BP	17	0	1	1	0.0687796
GO:2001256	regulation of store-operated calcium entry	BP	17	0	1	1	0.0687796
GO:0035313	wound healing, spreading of epidermal cells	BP	17	0	1	1	0.0687796
GO:0002252	immune effector process	BP	455	2	3	0.068952	0.296354
GO:0150115	cell-substrate junction organization	BP	103	0	2	1	0.0690362
GO:0021549	cerebellum development	BP	103	0	2	1	0.0690362
GO:0001823	mesonephros development	BP	103	0	2	1	0.0690362
GO:0007265	Ras protein signal transduction	BP	103	0	2	1	0.0690362
GO:0005198	structural molecule activity	MF	528	1	5	0.403241	0.0692812
GO:0002039	p53 binding	MF	75	1	0	0.0696366	1
GO:0030554	adenyl nucleotide binding	MF	1425	0	10	1	0.0701104
GO:0071277	cellular response to calcium ion	BP	76	1	0	0.0705339	1
GO:0032091	negative regulation of protein binding	BP	76	1	0	0.0705339	1
GO:0031341	regulation of cell killing	BP	76	1	0	0.0705339	1
GO:0140238	presynaptic endocytosis	BP	77	1	1	0.0714304	0.276338
GO:0019538	protein metabolic process	BP	4136	6	23	0.179526	0.071734
GO:0000785	chromatin	CC	701	2	6	0.143373	0.0717594
GO:0070201	regulation of establishment of protein localization	BP	534	1	5	0.406797	0.0719692
GO:0004252	serine-type endopeptidase activity	MF	78	1	0	0.072326	1
GO:0005509	calcium ion binding	MF	468	2	4	0.0724397	0.131685
GO:0030518	intracellular steroid hormone receptor signaling pathway	BP	106	0	2	1	0.0725646
GO:0031047	regulatory ncRNA-mediated gene silencing	BP	106	0	2	1	0.0725646
GO:0003161	cardiac conduction system development	BP	18	0	1	1	0.0726773
GO:0003214	cardiac left ventricle morphogenesis	BP	18	0	1	1	0.0726773
GO:0080111	DNA demethylation	BP	18	0	1	1	0.0726773
GO:0072311	glomerular epithelial cell differentiation	BP	18	0	1	1	0.0726773
GO:0005796	Golgi lumen	CC	18	0	1	1	0.0726773
GO:0044851	hair cycle phase	BP	18	0	1	1	0.0726773
GO:0030275	LRR domain binding	MF	18	0	1	1	0.0726773
GO:0071617	lysophospholipid acyltransferase activity	MF	18	0	1	1	0.0726773
GO:0031489	myosin V binding	MF	18	0	1	1	0.0726773
GO:0072112	podocyte differentiation	BP	18	0	1	1	0.0726773
GO:1904031	positive regulation of cyclin-dependent protein kinase activity	BP	18	0	1	1	0.0726773
GO:0045945	positive regulation of transcription by RNA polymerase III	BP	18	0	1	1	0.0726773
GO:0032986	protein-DNA complex disassembly	BP	18	0	1	1	0.0726773
GO:0009220	pyrimidine ribonucleotide biosynthetic process	BP	18	0	1	1	0.0726773
GO:0060019	radial glial cell differentiation	BP	18	0	1	1	0.0726773
GO:1901201	regulation of extracellular matrix assembly	BP	18	0	1	1	0.0726773
GO:0098696	regulation of neurotransmitter receptor localization to postsynaptic specialization membrane	BP	18	0	1	1	0.0726773
GO:0061318	renal filtration cell differentiation	BP	18	0	1	1	0.0726773
GO:0072087	renal vesicle development	BP	18	0	1	1	0.0726773
GO:0097396	response to interleukin-17	BP	18	0	1	1	0.0726773
GO:0010632	regulation of epithelial cell migration	BP	232	0	3	1	0.0729822
GO:0031902	late endosome membrane	CC	79	1	0	0.0732209	1
GO:0032092	positive regulation of protein binding	BP	79	1	0	0.0732209	1
GO:0051262	protein tetramerization	BP	79	1	1	0.0732209	0.282408
GO:0001763	morphogenesis of a branching structure	BP	233	0	3	1	0.0737221
GO:0045621	positive regulation of lymphocyte differentiation	BP	107	0	2	1	0.0737536
GO:0043226	organelle	CC	10941	11	51	0.520766	0.0748998
GO:0048583	regulation of response to stimulus	BP	3307	6	17	0.0749169	0.203562
GO:0045446	endothelial cell differentiation	BP	108	0	2	1	0.074949
GO:0042127	regulation of cell population proliferation	BP	1443	3	10	0.154512	0.0749678
GO:0034728	nucleosome organization	BP	81	1	1	0.0750083	0.288428
GO:0006029	proteoglycan metabolic process	BP	81	1	0	0.0750083	1
GO:0003677	DNA binding	MF	2035	3	13	0.30894	0.07513
GO:1903131	mononuclear cell differentiation	BP	382	1	4	0.310355	0.0754224
GO:0050865	regulation of cell activation	BP	479	2	3	0.0754369	0.323979
GO:0045913	positive regulation of carbohydrate metabolic process	BP	82	1	0	0.0759008	1
GO:0004722	protein serine/threonine phosphatase activity	MF	82	1	0	0.0759008	1
GO:0035770	ribonucleoprotein granule	CC	236	0	3	1	0.0759619
GO:0021761	limbic system development	BP	109	0	2	1	0.0761506
GO:0006955	immune response	BP	1060	3	4	0.0762209	0.655857
GO:1903829	positive regulation of protein localization	BP	483	2	4	0.076537	0.142931
GO:0016411	acylglycerol O-acyltransferase activity	MF	19	0	1	1	0.0765589
GO:0003215	cardiac right ventricle morphogenesis	BP	19	0	1	1	0.0765589
GO:0060973	cell migration involved in heart development	BP	19	0	1	1	0.0765589
GO:0070168	negative regulation of biomineral tissue development	BP	19	0	1	1	0.0765589
GO:0045723	positive regulation of fatty acid biosynthetic process	BP	19	0	1	1	0.0765589
GO:0021783	preganglionic parasympathetic fiber development	BP	19	0	1	1	0.0765589
GO:2000725	regulation of cardiac muscle cell differentiation	BP	19	0	1	1	0.0765589
GO:2000136	regulation of cell proliferation involved in heart morphogenesis	BP	19	0	1	1	0.0765589
GO:0046782	regulation of viral transcription	BP	19	0	1	1	0.0765589
GO:0032495	response to muramyl dipeptide	BP	19	0	1	1	0.0765589
GO:0021513	spinal cord dorsal/ventral patterning	BP	19	0	1	1	0.0765589
GO:0045061	thymic T cell selection	BP	19	0	1	1	0.0765589
GO:0050872	white fat cell differentiation	BP	19	0	1	1	0.0765589
GO:0048709	oligodendrocyte differentiation	BP	110	0	2	1	0.0773584
GO:0046620	regulation of organ growth	BP	110	0	2	1	0.0773584
GO:0043401	steroid hormone mediated signaling pathway	BP	110	0	2	1	0.0773584
GO:0015844	monoamine transport	BP	84	1	0	0.0776833	1
GO:0051881	regulation of mitochondrial membrane potential	BP	84	1	0	0.0776833	1
GO:0050764	regulation of phagocytosis	BP	84	1	1	0.0776833	0.297365
GO:1902749	regulation of cell cycle G2/M phase transition	BP	111	0	2	1	0.0785723
GO:0032880	regulation of protein localization	BP	895	2	7	0.210631	0.0786173
GO:0019882	antigen processing and presentation	BP	86	1	0	0.0794627	1
GO:0000123	histone acetyltransferase complex	CC	86	1	0	0.0794627	1
GO:0036465	synaptic vesicle recycling	BP	86	1	1	0.0794627	0.303262
GO:0055006	cardiac cell development	BP	112	0	2	1	0.0797923
GO:0001843	neural tube closure	BP	112	1	2	0.102306	0.0797923
GO:1901265	nucleoside phosphate binding	MF	1854	0	12	1	0.0799257
GO:0000166	nucleotide binding	MF	1854	0	12	1	0.0799257
GO:0080135	regulation of cellular response to stress	BP	496	2	3	0.0801495	0.343582
GO:0072341	modified amino acid binding	MF	87	1	1	0.0803512	0.306192
GO:0004725	protein tyrosine phosphatase activity	MF	87	1	1	0.0803512	0.306192
GO:0030673	axolemma	CC	20	0	1	1	0.0804245
GO:0061323	cell proliferation involved in heart morphogenesis	BP	20	0	1	1	0.0804245
GO:0043034	costamere	CC	20	0	1	1	0.0804245
GO:0048557	embryonic digestive tract morphogenesis	BP	20	0	1	1	0.0804245
GO:0090543	Flemming body	CC	20	0	1	1	0.0804245
GO:0072010	glomerular epithelium development	BP	20	0	1	1	0.0804245
GO:0001946	lymphangiogenesis	BP	20	0	1	1	0.0804245
GO:0070571	negative regulation of neuron projection regeneration	BP	20	0	1	1	0.0804245
GO:0043116	negative regulation of vascular permeability	BP	20	0	1	1	0.0804245
GO:0006910	phagocytosis, recognition	BP	20	0	1	1	0.0804245
GO:0032332	positive regulation of chondrocyte differentiation	BP	20	0	1	1	0.0804245
GO:0045606	positive regulation of epidermal cell differentiation	BP	20	0	1	1	0.0804245
GO:0032874	positive regulation of stress-activated MAPK cascade	BP	20	0	1	1	0.0804245
GO:0045120	pronucleus	CC	20	0	1	1	0.0804245
GO:0009129	pyrimidine nucleoside monophosphate metabolic process	BP	20	0	1	1	0.0804245
GO:0072529	pyrimidine-containing compound catabolic process	BP	20	0	1	1	0.0804245
GO:2001026	regulation of endothelial cell chemotaxis	BP	20	0	1	1	0.0804245
GO:1900746	regulation of vascular endothelial growth factor signaling pathway	BP	20	0	1	1	0.0804245
GO:0003323	type B pancreatic cell development	BP	20	0	1	1	0.0804245
GO:0071625	vocalization behavior	BP	20	0	1	1	0.0804245
GO:0048565	digestive tract development	BP	113	0	2	1	0.0810182
GO:0017148	negative regulation of translation	BP	113	0	2	1	0.0810182
GO:0030295	protein kinase activator activity	MF	113	0	2	1	0.0810182
GO:0060606	tube closure	BP	113	1	2	0.103174	0.0810182
GO:0043525	positive regulation of neuron apoptotic process	BP	88	1	0	0.0812389	1
GO:0022409	positive regulation of cell-cell adhesion	BP	243	1	3	0.209608	0.081305
GO:0050778	positive regulation of immune response	BP	501	2	0	0.0815537	1
GO:0001501	skeletal system development	BP	502	2	4	0.0818355	0.15771
GO:0051952	regulation of amine transport	BP	89	1	0	0.0821258	1
GO:1902554	serine/threonine protein kinase complex	CC	114	0	2	1	0.0822501
GO:0006796	phosphate-containing compound metabolic process	BP	2269	1	14	0.906277	0.0823422
GO:0004674	protein serine/threonine kinase activity	MF	394	0	4	1	0.0823647
GO:0042221	response to chemical	BP	2687	4	16	0.248515	0.0829923
GO:0008236	serine-type peptidase activity	MF	90	1	0	0.0830119	1
GO:0035282	segmentation	BP	115	1	2	0.104908	0.0834877
GO:0000786	nucleosome	CC	91	1	0	0.0838972	1
GO:0048532	anatomical structure arrangement	BP	21	0	1	1	0.0842742
GO:0006541	glutamine metabolic process	BP	21	0	1	1	0.0842742
GO:0072273	metanephric nephron morphogenesis	BP	21	0	1	1	0.0842742
GO:0016460	myosin II complex	CC	21	0	1	1	0.0842742
GO:0034260	negative regulation of GTPase activity	BP	21	0	1	1	0.0842742
GO:1905709	negative regulation of membrane permeability	BP	21	0	1	1	0.0842742
GO:0040019	positive regulation of embryonic development	BP	21	0	1	1	0.0842742
GO:2000010	positive regulation of protein localization to cell surface	BP	21	0	1	1	0.0842742
GO:0140517	protein-RNA adaptor activity	MF	21	0	1	1	0.0842742
GO:0009147	pyrimidine nucleoside triphosphate metabolic process	BP	21	0	1	1	0.0842742
GO:2000209	regulation of anoikis	BP	21	0	1	1	0.0842742
GO:0021511	spinal cord patterning	BP	21	0	1	1	0.0842742
GO:0008307	structural constituent of muscle	MF	21	0	1	1	0.0842742
GO:0021987	cerebral cortex development	BP	116	0	2	1	0.0847312
GO:0022037	metencephalon development	BP	116	0	2	1	0.0847312
GO:0072655	establishment of protein localization to mitochondrion	BP	92	1	0	0.0847817	1
GO:0080134	regulation of response to stress	BP	1110	3	4	0.0850636	0.691841
GO:0071944	cell periphery	CC	3991	3	22	0.781484	0.0853848
GO:0071407	cellular response to organic cyclic compound	BP	400	0	4	1	0.0859518
GO:0001952	regulation of cell-matrix adhesion	BP	117	0	2	1	0.0859803
GO:0043229	intracellular organelle	CC	10737	11	50	0.47206	0.0861458
GO:0019899	enzyme binding	MF	2080	1	13	0.884003	0.0861508
GO:0001909	leukocyte mediated cytotoxicity	BP	94	1	0	0.0865483	1
GO:0051899	membrane depolarization	BP	94	1	0	0.0865483	1
GO:0010951	negative regulation of endopeptidase activity	BP	94	1	0	0.0865483	1
GO:0043280	positive regulation of cysteine-type endopeptidase activity involved in apoptotic process	BP	94	1	1	0.0865483	0.326366
GO:0017171	serine hydrolase activity	MF	94	1	0	0.0865483	1
GO:0099572	postsynaptic specialization	CC	401	1	4	0.32316	0.0865571
GO:0005201	extracellular matrix structural constituent	MF	118	0	2	1	0.0872351
GO:0014020	primary neural tube formation	BP	118	1	2	0.107503	0.0872351
GO:0045182	translation regulator activity	MF	118	0	2	1	0.0872351
GO:1902532	negative regulation of intracellular signal transduction	BP	521	2	1	0.0872501	0.891675
GO:0060627	regulation of vesicle-mediated transport	BP	521	2	3	0.0872501	0.372346
GO:0002708	positive regulation of lymphocyte mediated immunity	BP	95	1	0	0.0874305	1
GO:0031248	protein acetyltransferase complex	CC	95	1	0	0.0874305	1
GO:0044297	cell body	CC	739	1	6	0.51712	0.0874403
GO:0006793	phosphorus metabolic process	BP	2290	1	14	0.90849	0.0874417
GO:0097062	dendritic spine maintenance	BP	22	0	1	1	0.0881081
GO:0035510	DNA dealkylation	BP	22	0	1	1	0.0881081
GO:1990403	embryonic brain development	BP	22	0	1	1	0.0881081
GO:0071837	HMG box domain binding	MF	22	0	1	1	0.0881081
GO:0036303	lymph vessel morphogenesis	BP	22	0	1	1	0.0881081
GO:0060253	negative regulation of glial cell proliferation	BP	22	0	1	1	0.0881081
GO:1903306	negative regulation of regulated secretory pathway	BP	22	0	1	1	0.0881081
GO:0048486	parasympathetic nervous system development	BP	22	0	1	1	0.0881081
GO:0070304	positive regulation of stress-activated protein kinase signaling cascade	BP	22	0	1	1	0.0881081
GO:1902547	regulation of cellular response to vascular endothelial growth factor stimulus	BP	22	0	1	1	0.0881081
GO:0090128	regulation of synapse maturation	BP	22	0	1	1	0.0881081
GO:0008090	retrograde axonal transport	BP	22	0	1	1	0.0881081
GO:0021544	subpallium development	BP	22	0	1	1	0.0881081
GO:0048640	negative regulation of developmental growth	BP	119	0	2	1	0.0884954
GO:0051247	positive regulation of protein metabolic process	BP	1107	1	8	0.668831	0.0887569
GO:1990837	sequence-specific double-stranded DNA binding	MF	1297	2	9	0.357368	0.088845
GO:0015837	amine transport	BP	97	1	0	0.0891924	1
GO:0010906	regulation of glucose metabolic process	BP	97	1	0	0.0891924	1
GO:1901987	regulation of cell cycle phase transition	BP	406	0	4	1	0.0896152
GO:0070585	protein localization to mitochondrion	BP	98	1	0	0.0900721	1
GO:0030162	regulation of proteolysis	BP	531	2	2	0.0901449	0.656316
GO:0090304	nucleic acid metabolic process	BP	4239	4	23	0.6154	0.090575
GO:0005929	cilium	CC	573	0	5	1	0.0908317
GO:0030217	T cell differentiation	BP	255	1	3	0.218817	0.0908343
GO:1902493	acetyltransferase complex	CC	99	1	0	0.0909511	1
GO:0002456	T cell mediated immunity	BP	99	1	0	0.0909511	1
GO:0019209	kinase activator activity	MF	121	0	2	1	0.0910326
GO:0048863	stem cell differentiation	BP	256	1	3	0.21958	0.0916489
GO:0043408	regulation of MAPK cascade	BP	575	1	5	0.430577	0.0918631
GO:0003283	atrial septum development	BP	23	0	1	1	0.0919262
GO:0141052	histone H3 demethylase activity	MF	23	0	1	1	0.0919262
GO:0033622	integrin activation	BP	23	0	1	1	0.0919262
GO:0001773	myeloid dendritic cell activation	BP	23	0	1	1	0.0919262
GO:0032331	negative regulation of chondrocyte differentiation	BP	23	0	1	1	0.0919262
GO:0045684	positive regulation of epidermis development	BP	23	0	1	1	0.0919262
GO:2001224	positive regulation of neuron migration	BP	23	0	1	1	0.0919262
GO:0060765	regulation of androgen receptor signaling pathway	BP	23	0	1	1	0.0919262
GO:0002115	store-operated calcium entry	BP	23	0	1	1	0.0919262
GO:0070242	thymocyte apoptotic process	BP	23	0	1	1	0.0919262
GO:0065009	regulation of molecular function	BP	1857	4	11	0.0919676	0.146323
GO:0002065	columnar/cuboidal epithelial cell differentiation	BP	122	0	2	1	0.0923092
GO:0035270	endocrine system development	BP	122	1	2	0.110951	0.0923092
GO:0002040	sprouting angiogenesis	BP	122	0	2	1	0.0923092
GO:0071900	regulation of protein serine/threonine kinase activity	BP	257	0	3	1	0.0924666
GO:0002824	positive regulation of adaptive immune response based on somatic recombination of immune receptors built from immunoglobulin superfamily domains	BP	101	1	0	0.0927067	1
GO:0007338	single fertilization	BP	101	1	0	0.0927067	1
GO:0141124	intracellular signaling cassette	BP	1505	1	10	0.782332	0.0933266
GO:0005102	signaling receptor binding	MF	1120	0	8	1	0.0934632
GO:0060349	bone morphogenesis	BP	102	1	1	0.0935833	0.348716
GO:0010565	regulation of cellular ketone metabolic process	BP	123	0	2	1	0.0935911
GO:0046822	regulation of nucleocytoplasmic transport	BP	123	0	2	1	0.0935911
GO:0051246	regulation of protein metabolic process	BP	1905	2	12	0.562542	0.0936735
GO:0001704	formation of primary germ layer	BP	103	1	1	0.0944591	0.351458
GO:0002718	regulation of cytokine production involved in immune response	BP	103	1	0	0.0944591	1
GO:0016064	immunoglobulin mediated immune response	BP	104	1	0	0.0953342	1
GO:0048820	hair follicle maturation	BP	24	0	1	1	0.0957285
GO:0002320	lymphoid progenitor cell differentiation	BP	24	0	1	1	0.0957285
GO:0030318	melanocyte differentiation	BP	24	0	1	1	0.0957285
GO:0008327	methyl-CpG binding	MF	24	0	1	1	0.0957285
GO:0048027	mRNA 5'-UTR binding	MF	24	0	1	1	0.0957285
GO:0045662	negative regulation of myoblast differentiation	BP	24	0	1	1	0.0957285
GO:0045671	negative regulation of osteoclast differentiation	BP	24	0	1	1	0.0957285
GO:0035024	negative regulation of Rho protein signal transduction	BP	24	0	1	1	0.0957285
GO:0001759	organ induction	BP	24	0	1	1	0.0957285
GO:0000242	pericentriolar material	CC	24	0	1	1	0.0957285
GO:0045672	positive regulation of osteoclast differentiation	BP	24	0	1	1	0.0957285
GO:0045070	positive regulation of viral genome replication	BP	24	0	1	1	0.0957285
GO:0042659	regulation of cell fate specification	BP	24	0	1	1	0.0957285
GO:0060964	regulation of miRNA-mediated gene silencing	BP	24	0	1	1	0.0957285
GO:0006359	regulation of transcription by RNA polymerase III	BP	24	0	1	1	0.0957285
GO:0034405	response to fluid shear stress	BP	24	0	1	1	0.0957285
GO:0048485	sympathetic nervous system development	BP	24	0	1	1	0.0957285
GO:0043586	tongue development	BP	24	0	1	1	0.0957285
GO:0055123	digestive system development	BP	125	0	2	1	0.0961707
GO:0019724	B cell mediated immunity	BP	105	1	0	0.0962084	1
GO:0007006	mitochondrial membrane organization	BP	105	1	0	0.0962084	1
GO:2001243	negative regulation of intrinsic apoptotic signaling pathway	BP	105	1	0	0.0962084	1
GO:0008637	apoptotic mitochondrial changes	BP	106	1	0	0.0970819	1
GO:0048704	embryonic skeletal system morphogenesis	BP	106	1	1	0.0970819	0.359616
GO:0051222	positive regulation of protein transport	BP	263	0	3	1	0.0974371
GO:1902911	protein kinase complex	CC	126	0	2	1	0.0974681
GO:2001056	positive regulation of cysteine-type endopeptidase activity	BP	107	1	1	0.0979546	0.362313
GO:0016079	synaptic vesicle exocytosis	BP	107	1	0	0.0979546	1
GO:0043086	negative regulation of catalytic activity	BP	420	1	4	0.335743	0.0984541
GO:0048514	blood vessel morphogenesis	BP	588	1	5	0.43793	0.0987166
GO:0010927	cellular component assembly involved in morphogenesis	BP	127	0	2	1	0.0987707
GO:0003158	endothelium development	BP	127	0	2	1	0.0987707
GO:0016705	oxidoreductase activity, acting on paired donors, with incorporation or reduction of molecular oxygen	MF	127	0	2	1	0.0987707
GO:0030018	Z disc	CC	127	0	2	1	0.0987707
GO:0001776	leukocyte homeostasis	BP	108	1	0	0.0988265	1
GO:0002821	positive regulation of adaptive immune response	BP	108	1	0	0.0988265	1
GO:0048145	regulation of fibroblast proliferation	BP	108	1	1	0.0988265	0.364999
GO:0097190	apoptotic signaling pathway	BP	562	2	0	0.099306	1
GO:0021904	dorsal/ventral neural tube patterning	BP	25	0	1	1	0.0995152
GO:0032452	histone demethylase activity	MF	25	0	1	1	0.0995152
GO:0021854	hypothalamus development	BP	25	0	1	1	0.0995152
GO:0035371	microtubule plus-end	CC	25	0	1	1	0.0995152
GO:0030224	monocyte differentiation	BP	25	0	1	1	0.0995152
GO:0046639	negative regulation of alpha-beta T cell differentiation	BP	25	0	1	1	0.0995152
GO:1902894	negative regulation of miRNA transcription	BP	25	0	1	1	0.0995152
GO:0097150	neuronal stem cell population maintenance	BP	25	0	1	1	0.0995152
GO:0140457	protein demethylase activity	MF	25	0	1	1	0.0995152
GO:0006221	pyrimidine nucleotide biosynthetic process	BP	25	0	1	1	0.0995152
GO:1900151	regulation of nuclear-transcribed mRNA catabolic process, deadenylation-dependent decay	BP	25	0	1	1	0.0995152
GO:1900368	regulation of post-transcriptional gene silencing by regulatory ncRNA	BP	25	0	1	1	0.0995152
GO:0099186	structural constituent of postsynapse	MF	25	0	1	1	0.0995152
GO:0005884	actin filament	CC	128	0	2	1	0.100078
GO:0005178	integrin binding	MF	128	0	2	1	0.100078
GO:0010811	positive regulation of cell-substrate adhesion	BP	128	0	2	1	0.100078
GO:0006996	organelle organization	BP	3188	2	18	0.844348	0.100289
GO:0034329	cell junction assembly	BP	423	0	4	1	0.1004
GO:0000149	SNARE binding	MF	110	1	0	0.100568	1
GO:0003700	DNA-binding transcription factor activity	MF	1141	2	8	0.300321	0.101371
GO:0000086	G2/M transition of mitotic cell cycle	BP	129	0	2	1	0.101391
GO:0099175	regulation of postsynapse organization	BP	129	0	2	1	0.101391
GO:0043244	regulation of protein-containing complex disassembly	BP	129	0	2	1	0.101391
GO:0002705	positive regulation of leukocyte mediated immunity	BP	111	1	0	0.101438	1
GO:0043170	macromolecule metabolic process	BP	7547	10	37	0.112595	0.101587
GO:0032386	regulation of intracellular transport	BP	268	0	3	1	0.101662
GO:0002702	positive regulation of production of molecular mediator of immune response	BP	112	1	0	0.102306	1
GO:0044703	multi-organism reproductive process	BP	130	0	2	1	0.102708
GO:0090090	negative regulation of canonical Wnt signaling pathway	BP	130	0	2	1	0.102708
GO:1903313	positive regulation of mRNA metabolic process	BP	130	0	2	1	0.102708
GO:0007498	mesoderm development	BP	113	1	0	0.103174	1
GO:0048786	presynaptic active zone	CC	113	1	1	0.103174	0.378261
GO:0003181	atrioventricular valve morphogenesis	BP	26	0	1	1	0.103286
GO:0060445	branching involved in salivary gland morphogenesis	BP	26	0	1	1	0.103286
GO:0072575	epithelial cell proliferation involved in liver morphogenesis	BP	26	0	1	1	0.103286
GO:0021871	forebrain regionalization	BP	26	0	1	1	0.103286
GO:0072574	hepatocyte proliferation	BP	26	0	1	1	0.103286
GO:0002313	mature B cell differentiation involved in immune response	BP	26	0	1	1	0.103286
GO:2000647	negative regulation of stem cell proliferation	BP	26	0	1	1	0.103286
GO:0018394	peptidyl-lysine acetylation	BP	26	0	1	1	0.103286
GO:0060147	regulation of post-transcriptional gene silencing	BP	26	0	1	1	0.103286
GO:0098794	postsynapse	CC	775	1	6	0.534403	0.103927
GO:0007030	Golgi organization	BP	131	0	2	1	0.10403
GO:0044706	multi-multicellular organism process	BP	131	1	2	0.118666	0.10403
GO:0051963	regulation of synapse assembly	BP	131	0	2	1	0.10403
GO:0000226	microtubule cytoskeleton organization	BP	599	0	5	1	0.104716
GO:0045927	positive regulation of growth	BP	272	0	3	1	0.105094
GO:0046328	regulation of JNK cascade	BP	132	0	2	1	0.105357
GO:0002367	cytokine production involved in immune response	BP	116	1	0	0.105774	1
GO:0003676	nucleic acid binding	MF	2997	3	17	0.572087	0.106232
GO:0050728	negative regulation of inflammatory response	BP	117	1	0	0.106638	1
GO:0006906	vesicle fusion	BP	117	1	0	0.106638	1
GO:0098781	ncRNA transcription	BP	133	0	2	1	0.106688
GO:0017015	regulation of transforming growth factor beta receptor signaling pathway	BP	133	0	2	1	0.106688
GO:0030659	cytoplasmic vesicle membrane	CC	587	2	1	0.106889	0.918736
GO:0021801	cerebral cortex radial glia-guided migration	BP	27	0	1	1	0.107042
GO:0097472	cyclin-dependent protein kinase activity	MF	27	0	1	1	0.107042
GO:0004693	cyclin-dependent protein serine/threonine kinase activity	MF	27	0	1	1	0.107042
GO:0032253	dense core granule localization	BP	27	0	1	1	0.107042
GO:0035767	endothelial cell chemotaxis	BP	27	0	1	1	0.107042
GO:0035173	histone kinase activity	MF	27	0	1	1	0.107042
GO:0003148	outflow tract septum morphogenesis	BP	27	0	1	1	0.107042
GO:0099524	postsynaptic cytosol	CC	27	0	1	1	0.107042
GO:0009218	pyrimidine ribonucleotide metabolic process	BP	27	0	1	1	0.107042
GO:0060966	regulation of gene silencing by regulatory ncRNA	BP	27	0	1	1	0.107042
GO:0045616	regulation of keratinocyte differentiation	BP	27	0	1	1	0.107042
GO:0022030	telencephalon glial cell migration	BP	27	0	1	1	0.107042
GO:0030371	translation repressor activity	MF	27	0	1	1	0.107042
GO:0001817	regulation of cytokine production	BP	588	2	2	0.107196	0.71095
GO:0045087	innate immune response	BP	591	2	1	0.108118	0.920142
GO:0032993	protein-DNA complex	CC	784	2	6	0.171521	0.108292
GO:0090174	organelle membrane fusion	BP	119	1	0	0.108366	1
GO:0032675	regulation of interleukin-6 production	BP	119	1	0	0.108366	1
GO:0006325	chromatin organization	BP	607	1	5	0.448518	0.109192
GO:0034249	negative regulation of amide metabolic process	BP	135	0	2	1	0.109365
GO:1903844	regulation of cellular response to transforming growth factor beta stimulus	BP	135	0	2	1	0.109365
GO:0007605	sensory perception of sound	BP	135	0	2	1	0.109365
GO:1990830	cellular response to leukemia inhibitory factor	BP	121	1	1	0.11009	0.398916
GO:0007041	lysosomal transport	BP	121	1	0	0.11009	1
GO:0008150	biological_process	BP	14074	14	61	0.603331	0.110224
GO:0006897	endocytosis	BP	598	2	3	0.110278	0.459126
GO:1901363	heterocyclic compound binding	MF	1962	0	12	1	0.110713
GO:0045109	intermediate filament organization	BP	28	0	1	1	0.110782
GO:2000629	negative regulation of miRNA metabolic process	BP	28	0	1	1	0.110782
GO:0009112	nucleobase metabolic process	BP	28	0	1	1	0.110782
GO:1905207	regulation of cardiocyte differentiation	BP	28	0	1	1	0.110782
GO:1902473	regulation of protein localization to synapse	BP	28	0	1	1	0.110782
GO:0006929	substrate-dependent cell migration	BP	28	0	1	1	0.110782
GO:0016514	SWI/SNF complex	CC	28	0	1	1	0.110782
GO:0003309	type B pancreatic cell differentiation	BP	28	0	1	1	0.110782
GO:0010466	negative regulation of peptidase activity	BP	122	1	0	0.110951	1
GO:0012506	vesicle membrane	CC	601	2	1	0.111208	0.923556
GO:0043087	regulation of GTPase activity	BP	279	0	3	1	0.111211
GO:0035639	purine ribonucleoside triphosphate binding	MF	1560	0	10	1	0.111741
GO:1990823	response to leukemia inhibitory factor	BP	123	1	1	0.111811	0.403973
GO:0032388	positive regulation of intracellular transport	BP	138	0	2	1	0.113413
GO:0071902	positive regulation of protein serine/threonine kinase activity	BP	138	0	2	1	0.113413
GO:0140534	endoplasmic reticulum protein-containing complex	CC	125	1	0	0.11353	1
GO:0032635	interleukin-6 production	BP	125	1	0	0.11353	1
GO:0051592	response to calcium ion	BP	126	1	1	0.114388	0.411481
GO:0043276	anoikis	BP	29	0	1	1	0.114507
GO:0060561	apoptotic process involved in morphogenesis	BP	29	0	1	1	0.114507
GO:0048596	embryonic camera-type eye morphogenesis	BP	29	0	1	1	0.114507
GO:0021884	forebrain neuron development	BP	29	0	1	1	0.114507
GO:0035035	histone acetyltransferase binding	MF	29	0	1	1	0.114507
GO:0072576	liver morphogenesis	BP	29	0	1	1	0.114507
GO:0048247	lymphocyte chemotaxis	BP	29	0	1	1	0.114507
GO:0061037	negative regulation of cartilage development	BP	29	0	1	1	0.114507
GO:2000737	negative regulation of stem cell differentiation	BP	29	0	1	1	0.114507
GO:0046427	positive regulation of receptor signaling pathway via JAK-STAT	BP	29	0	1	1	0.114507
GO:2000819	regulation of nucleotide-excision repair	BP	29	0	1	1	0.114507
GO:0032104	regulation of response to extracellular stimulus	BP	29	0	1	1	0.114507
GO:0032107	regulation of response to nutrient levels	BP	29	0	1	1	0.114507
GO:0010950	positive regulation of endopeptidase activity	BP	127	1	1	0.115245	0.413963
GO:0016772	transferase activity, transferring phosphorus-containing groups	MF	798	0	6	1	0.115271
GO:0006886	intracellular protein transport	BP	618	0	5	1	0.115501
GO:0016746	acyltransferase activity	MF	615	2	3	0.115575	0.477683
GO:0010212	response to ionizing radiation	BP	128	1	1	0.116101	0.416434
GO:0031674	I band	CC	140	0	2	1	0.116134
GO:0051235	maintenance of location	BP	285	0	3	1	0.116561
GO:0050776	regulation of immune response	BP	619	2	0	0.116832	1
GO:0043433	negative regulation of DNA-binding transcription factor activity	BP	129	1	0	0.116957	1
GO:0008544	epidermis development	BP	286	0	3	1	0.117463
GO:0060341	regulation of cellular localization	BP	990	2	7	0.244979	0.117813
GO:0003171	atrioventricular valve development	BP	30	0	1	1	0.118216
GO:0060977	coronary vasculature morphogenesis	BP	30	0	1	1	0.118216
GO:0097028	dendritic cell differentiation	BP	30	0	1	1	0.118216
GO:0031069	hair follicle morphogenesis	BP	30	0	1	1	0.118216
GO:0022011	myelination in peripheral nervous system	BP	30	0	1	1	0.118216
GO:0005721	pericentric heterochromatin	CC	30	0	1	1	0.118216
GO:0032292	peripheral nervous system axon ensheathment	BP	30	0	1	1	0.118216
GO:0061036	positive regulation of cartilage development	BP	30	0	1	1	0.118216
GO:0031116	positive regulation of microtubule polymerization	BP	30	0	1	1	0.118216
GO:0060740	prostate gland epithelium morphogenesis	BP	30	0	1	1	0.118216
GO:0060512	prostate gland morphogenesis	BP	30	0	1	1	0.118216
GO:0003156	regulation of animal organ formation	BP	30	0	1	1	0.118216
GO:2000765	regulation of cytoplasmic translation	BP	30	0	1	1	0.118216
GO:0090311	regulation of protein deacetylation	BP	30	0	1	1	0.118216
GO:1902683	regulation of receptor localization to synapse	BP	30	0	1	1	0.118216
GO:0003690	double-stranded DNA binding	MF	1379	2	9	0.386951	0.118334
GO:0071222	cellular response to lipopolysaccharide	BP	131	1	0	0.118666	1
GO:0051100	negative regulation of binding	BP	131	1	0	0.118666	1
GO:1903531	negative regulation of secretion by cell	BP	142	1	2	0.12801	0.118872
GO:0001906	cell killing	BP	132	1	0	0.119519	1
GO:0048144	fibroblast proliferation	BP	132	1	1	0.119519	0.426218
GO:0098685	Schaffer collateral - CA1 synapse	CC	132	1	1	0.119519	0.426218
GO:0009755	hormone-mediated signaling pathway	BP	143	0	2	1	0.120247
GO:0031256	leading edge membrane	CC	143	0	2	1	0.120247
GO:0006338	chromatin remodeling	BP	453	1	4	0.357084	0.120834
GO:0001228	DNA-binding transcription activator activity, RNA polymerase II-specific	MF	453	1	4	0.357084	0.120834
GO:0002706	regulation of lymphocyte mediated immunity	BP	134	1	0	0.121223	1
GO:0010821	regulation of mitochondrion organization	BP	134	1	0	0.121223	1
GO:0005912	adherens junction	CC	144	0	2	1	0.121626
GO:0009059	macromolecule biosynthetic process	BP	5521	6	28	0.446827	0.121827
GO:0090505	epiboly involved in wound healing	BP	31	0	1	1	0.12191
GO:0001702	gastrulation with mouth forming second	BP	31	0	1	1	0.12191
GO:0060218	hematopoietic stem cell differentiation	BP	31	0	1	1	0.12191
GO:0099558	maintenance of synapse structure	BP	31	0	1	1	0.12191
GO:0043537	negative regulation of blood vessel endothelial cell migration	BP	31	0	1	1	0.12191
GO:0048710	regulation of astrocyte differentiation	BP	31	0	1	1	0.12191
GO:0044319	wound healing, spreading of cells	BP	31	0	1	1	0.12191
GO:0099501	exocytic vesicle membrane	CC	135	1	0	0.122074	1
GO:0009566	fertilization	BP	135	1	0	0.122074	1
GO:1903305	regulation of regulated secretory pathway	BP	135	1	1	0.122074	0.43345
GO:0030672	synaptic vesicle membrane	CC	135	1	0	0.122074	1
GO:0005813	centrosome	CC	630	0	5	1	0.122581
GO:0005576	extracellular region	CC	1301	3	4	0.122814	0.805017
GO:0044839	cell cycle G2/M phase transition	BP	145	0	2	1	0.123009
GO:0007613	memory	BP	145	1	2	0.130542	0.123009
GO:0045580	regulation of T cell differentiation	BP	145	0	2	1	0.123009
GO:0071219	cellular response to molecule of bacterial origin	BP	137	1	0	0.123774	1
GO:0002244	hematopoietic progenitor cell differentiation	BP	146	1	2	0.131385	0.124395
GO:0001816	cytokine production	BP	643	2	5	0.12445	0.13048
GO:0007009	plasma membrane organization	BP	138	1	1	0.124623	0.440593
GO:0071704	organic substance metabolic process	BP	8761	11	38	0.124873	0.412889
GO:0010952	positive regulation of peptidase activity	BP	139	1	1	0.12547	0.442954
GO:0060317	cardiac epithelial to mesenchymal transition	BP	32	0	1	1	0.125589
GO:0021952	central nervous system projection neuron axonogenesis	BP	32	0	1	1	0.125589
GO:0008180	COP9 signalosome	CC	32	0	1	1	0.125589
GO:0090504	epiboly	BP	32	0	1	1	0.125589
GO:0002068	glandular epithelial cell development	BP	32	0	1	1	0.125589
GO:0045920	negative regulation of exocytosis	BP	32	0	1	1	0.125589
GO:0072528	pyrimidine-containing compound biosynthetic process	BP	32	0	1	1	0.125589
GO:0009156	ribonucleoside monophosphate biosynthetic process	BP	32	0	1	1	0.125589
GO:0001216	DNA-binding transcription activator activity	MF	460	1	4	0.361528	0.125847
GO:0042803	protein homodimerization activity	MF	648	2	2	0.126053	0.760586
GO:2001235	positive regulation of apoptotic signaling pathway	BP	140	1	0	0.126318	1
GO:0005911	cell-cell junction	CC	461	0	4	1	0.126571
GO:0051336	regulation of hydrolase activity	BP	651	2	4	0.127018	0.289062
GO:0006508	proteolysis	BP	1325	3	5	0.12797	0.66041
GO:0062013	positive regulation of small molecule metabolic process	BP	142	1	1	0.12801	0.449978
GO:0032680	regulation of tumor necrosis factor production	BP	142	1	0	0.12801	1
GO:0007346	regulation of mitotic cell cycle	BP	464	0	4	1	0.128752
GO:0009411	response to UV	BP	143	1	0	0.128855	1
GO:0060219	camera-type eye photoreceptor cell differentiation	BP	33	0	1	1	0.129252
GO:0030332	cyclin binding	MF	33	0	1	1	0.129252
GO:0032451	demethylase activity	MF	33	0	1	1	0.129252
GO:0048566	embryonic digestive tract development	BP	33	0	1	1	0.129252
GO:0035883	enteroendocrine cell differentiation	BP	33	0	1	1	0.129252
GO:0002335	mature B cell differentiation	BP	33	0	1	1	0.129252
GO:0008045	motor neuron axon guidance	BP	33	0	1	1	0.129252
GO:1901889	negative regulation of cell junction assembly	BP	33	0	1	1	0.129252
GO:0045686	negative regulation of glial cell differentiation	BP	33	0	1	1	0.129252
GO:0140058	neuron projection arborization	BP	33	0	1	1	0.129252
GO:0051059	NF-kappaB binding	MF	33	0	1	1	0.129252
GO:1904894	positive regulation of receptor signaling pathway via STAT	BP	33	0	1	1	0.129252
GO:0045943	positive regulation of transcription by RNA polymerase I	BP	33	0	1	1	0.129252
GO:0048841	regulation of axon extension involved in axon guidance	BP	33	0	1	1	0.129252
GO:0030947	regulation of vascular endothelial growth factor receptor signaling pathway	BP	33	0	1	1	0.129252
GO:0032252	secretory granule localization	BP	33	0	1	1	0.129252
GO:0021522	spinal cord motor neuron differentiation	BP	33	0	1	1	0.129252
GO:0072538	T-helper 17 type immune response	BP	33	0	1	1	0.129252
GO:0061025	membrane fusion	BP	144	1	0	0.129699	1
GO:0051099	positive regulation of binding	BP	144	1	0	0.129699	1
GO:1903555	regulation of tumor necrosis factor superfamily cytokine production	BP	144	1	0	0.129699	1
GO:0071383	cellular response to steroid hormone stimulus	BP	150	0	2	1	0.129981
GO:0043488	regulation of mRNA stability	BP	150	0	2	1	0.129981
GO:0010033	response to organic substance	BP	2021	3	12	0.305036	0.130215
GO:0000165	MAPK cascade	BP	644	1	5	0.468608	0.131097
GO:0007610	behavior	BP	664	2	5	0.131221	0.143725
GO:0002695	negative regulation of leukocyte activation	BP	146	1	1	0.131385	0.459209
GO:0032640	tumor necrosis factor production	BP	147	1	0	0.132227	1
GO:0062023	collagen-containing extracellular matrix	CC	302	0	3	1	0.132236
GO:2000045	regulation of G1/S transition of mitotic cell cycle	BP	152	0	2	1	0.132796
GO:0140658	ATP-dependent chromatin remodeler activity	MF	34	0	1	1	0.132901
GO:0030261	chromosome condensation	BP	34	0	1	1	0.132901
GO:0048048	embryonic eye morphogenesis	BP	34	0	1	1	0.132901
GO:1990752	microtubule end	CC	34	0	1	1	0.132901
GO:0035198	miRNA binding	MF	34	0	1	1	0.132901
GO:0032435	negative regulation of proteasomal ubiquitin-dependent protein catabolic process	BP	34	0	1	1	0.132901
GO:0031112	positive regulation of microtubule polymerization or depolymerization	BP	34	0	1	1	0.132901
GO:0042220	response to cocaine	BP	34	0	1	1	0.132901
GO:0008284	positive regulation of cell population proliferation	BP	832	1	6	0.560599	0.133158
GO:0032555	purine ribonucleotide binding	MF	1619	0	10	1	0.133703
GO:0031333	negative regulation of protein-containing complex assembly	BP	149	1	0	0.133908	1
GO:0071706	tumor necrosis factor superfamily cytokine production	BP	149	1	0	0.133908	1
GO:0030218	erythrocyte differentiation	BP	150	1	1	0.134748	0.468287
GO:0098802	plasma membrane signaling receptor complex	CC	150	1	0	0.134748	1
GO:0010634	positive regulation of epithelial cell migration	BP	154	0	2	1	0.135625
GO:0006457	protein folding	BP	152	1	0	0.136425	1
GO:0002822	regulation of adaptive immune response based on somatic recombination of immune receptors built from immunoglobulin superfamily domains	BP	152	1	0	0.136425	1
GO:0071260	cellular response to mechanical stimulus	BP	35	0	1	1	0.136534
GO:0035116	embryonic hindlimb morphogenesis	BP	35	0	1	1	0.136534
GO:0048730	epidermis morphogenesis	BP	35	0	1	1	0.136534
GO:0016592	mediator complex	CC	35	0	1	1	0.136534
GO:0072210	metanephric nephron development	BP	35	0	1	1	0.136534
GO:0007020	microtubule nucleation	BP	35	0	1	1	0.136534
GO:0010614	negative regulation of cardiac muscle hypertrophy	BP	35	0	1	1	0.136534
GO:0050931	pigment cell differentiation	BP	35	0	1	1	0.136534
GO:0035025	positive regulation of Rho protein signal transduction	BP	35	0	1	1	0.136534
GO:0099170	postsynaptic modulation of chemical synaptic transmission	BP	35	0	1	1	0.136534
GO:0010737	protein kinase A signaling	BP	35	0	1	1	0.136534
GO:0046825	regulation of protein export from nucleus	BP	35	0	1	1	0.136534
GO:0032355	response to estradiol	BP	35	0	1	1	0.136534
[truncated: 19,640 more rows]
