# Supplementary material for: KAT6B overexpression rescues embryonic lethality in homozygous null KAT6A mice restoring vitality and normal lifespan
Source: Nat Commun. 2025 Feb 25;16:1958. doi: 10.1038/s41467-025-57155-4 (PMC11861323; doi:10.1038/s41467-025-57155-4)
Supplement: Supplementary file 7 — Supplementary Data 5 [file 41467_2025_57155_MOESM7_ESM.xlsx]

## Sheet: Read me
	Supplementary Table 5 related to Figure 2: RNA-sequencing data of Kat6a–/–TgKat6bvs. Kat6a–/–Kat6b+/+ E9.5 embryos

## Sheet: DE genes
Symbol	description	logFC	AveExpr	t	P.Value	adj.P.Val	B
Kat6b	K(lysine) acetyltransferase 6B	2.03656	6.62031	23.45	7.35491e-11	1.07315e-06	12.7218
Rbpj	recombination signal binding protein for immunoglobulin kappa J region	0.495054	6.033	11.0825	2.03841e-10	1.12697e-06	13.6769
Rasl2-9	RAS-like, family 2, locus 9	-1.40712	2.21938	-11.0064	2.31711e-10	1.12697e-06	13.5619
Hoxa10	homeobox A10	0.771484	4.09121	9.8685	1.70407e-09	5.25515e-06	11.7512
Rps27a	ribosomal protein S27A	-0.530618	5.61303	-9.83818	1.80082e-09	5.25515e-06	11.7005
Hoxd4	homeobox D4	0.622432	5.78335	9.88925	4.54731e-09	1.10583e-05	10.8507
Igf2	insulin-like growth factor 2	0.269272	10.8853	9.20886	6.18743e-09	1.28973e-05	10.563
Nrip1	nuclear receptor interacting protein 1	-0.361029	6.7061	-8.86531	1.12538e-08	2.05256e-05	10.006
Steap2	six transmembrane epithelial antigen of prostate 2	0.637888	3.90792	8.51484	2.24298e-08	2.89228e-05	9.36176
Wipi1	WD repeat domain, phosphoinositide interacting 1	-5.48135	2.09898	-15.429	2.31977e-08	2.89228e-05	8.88546
Hoxa6	homeobox A6	0.684528	3.82865	8.44637	2.57129e-08	2.89228e-05	9.23377
Rbm25	RNA binding motif protein 25	0.265896	8.31661	8.43736	2.61808e-08	2.89228e-05	9.21687
COX3	cytochrome c oxidase subunit III	-0.434305	9.77343	-10.2038	2.70392e-08	2.89228e-05	9.21912
Cdx2	caudal type homeobox 2	0.867468	3.22498	8.40827	2.77513e-08	2.89228e-05	9.16224
Skida1	SKI/DACH domain containing 1	0.370335	5.99285	8.36089	3.05209e-08	2.96887e-05	9.07299
Drap1	Dr1 associated protein 1 (negative cofactor 2 alpha)	-0.417898	6.36427	-8.29755	3.58936e-08	3.02102e-05	8.922
Map2	microtubule-associated protein 2	-0.427423	5.78147	-8.27514	3.62829e-08	3.02102e-05	8.91059
Prss35	protease, serine 35	1.36048	1.56536	8.2619	3.72684e-08	3.02102e-05	8.88541
Wnt5a	wingless-type MMTV integration site family, member 5A	0.453964	6.38163	8.47505	4.17431e-08	3.08055e-05	8.79774
Pitx2	paired-like homeodomain transcription factor 2	0.631123	4.0297	8.20033	4.22254e-08	3.08055e-05	8.76801
Cotl1	coactosin-like 1 (Dictyostelium)	-0.293273	7.50245	-8.05409	5.69197e-08	3.95484e-05	8.48687
Tcim	transcriptional and immune response regulator	-0.685657	3.83002	-7.97297	6.72575e-08	4.38096e-05	8.32953
Ccnd2	cyclin D2	-0.257908	9.52767	-7.96017	6.90577e-08	4.38096e-05	8.30461
Selenow	selenoprotein W	-0.335239	7.04593	-7.90212	7.78667e-08	4.73397e-05	8.1913
Irs1	insulin receptor substrate 1	-0.419452	6.2751	-7.89674	1.02264e-07	5.96855e-05	7.94646
Atp5e	ATP synthase, H+ transporting, mitochondrial F1 complex, epsilon subunit	-0.495028	6.0884	-8.23839	1.08248e-07	6.03313e-05	7.92428
Kit	KIT proto-oncogene receptor tyrosine kinase	0.424961	5.18322	7.72287	1.13137e-07	6.03313e-05	7.83819
Hoxb1	homeobox B1	0.562045	4.26402	7.71187	1.15775e-07	6.03313e-05	7.81637
Dusp29	dual specificity phosphatase 29	3.11578	-0.845928	7.69145	1.20847e-07	6.08027e-05	7.7758
Luc7l3	LUC7-like 3 (S. cerevisiae)	0.365902	7.64215	8.05344	1.30048e-07	6.18294e-05	7.74535
Ndufb1	NADH:ubiquinone oxidoreductase subunit B1	-0.756822	4.534	-8.22314	1.31363e-07	6.18294e-05	7.74964
Hmgn5	high-mobility group nucleosome binding domain 5	0.402851	6.03742	7.63575	1.35871e-07	6.19532e-05	7.66484
H1f5	H1.5 linker histone, cluster member	-2.29438	-0.527597	-7.58814	1.50237e-07	6.64276e-05	7.56962
Rps2	ribosomal protein S2	-0.444793	5.62074	-7.55685	1.60522e-07	6.88877e-05	7.50686
Tma7-ps	translational machinery associated 7 homolog (S. cerevisiae), pseudogene	-0.382219	6.17546	-7.53366	1.68611e-07	7.02917e-05	7.46025
Cox6b1	cytochrome c oxidase, subunit 6B1	-0.394465	6.66997	-7.72526	1.89357e-07	7.33373e-05	7.37854
Phlda2	pleckstrin homology like domain, family A, member 2	1.2453	1.33424	7.47736	1.90043e-07	7.33373e-05	7.34675
Bola2	bolA-like 2 (E. coli)	-0.501257	4.9351	-7.47501	1.90996e-07	7.33373e-05	7.34201
Cntn2	contactin 2	-0.888516	4.87825	-8.95623	2.2983e-07	8.21251e-05	7.28458
Gls	glutaminase	0.25447	7.04464	7.38738	2.30296e-07	8.21251e-05	7.16438
Hoxc10	homeobox C10	0.457129	4.62792	7.37834	2.34799e-07	8.21251e-05	7.14598
Hoxb9	homeobox B9	0.327053	6.76567	7.37518	2.36396e-07	8.21251e-05	7.13954
Gata6	GATA binding protein 6	0.618294	4.69002	7.54107	2.57991e-07	8.75428e-05	7.08261
Podxl	podocalyxin-like	0.290574	7.65061	7.20227	3.43086e-07	0.000113772	6.78542
Dach2	dachshund family transcription factor 2	-0.561418	3.59195	-7.18635	3.55126e-07	0.000115148	6.75259
Ppp1r10	protein phosphatase 1, regulatory subunit 10	-0.27577	6.8986	-7.14121	3.91692e-07	0.000124243	6.6593
Arrdc3	arrestin domain containing 3	-0.283227	6.3335	-7.0762	4.51272e-07	0.000140096	6.52444
Ndufb7	NADH:ubiquinone oxidoreductase subunit B7	-0.390417	5.47386	-7.04929	4.78597e-07	0.000144856	6.46842
Park7	Parkinson disease (autosomal recessive, early onset) 7	-0.258562	7.25157	-7.04183	4.8646e-07	0.000144856	6.45289
Polr2f	polymerase (RNA) II (DNA directed) polypeptide F	-0.385667	5.71263	-6.9992	5.34061e-07	0.00015585	6.36389
Nefm	neurofilament, medium polypeptide	-0.621794	5.49053	-7.91891	5.8625e-07	0.000167725	6.39221
Sec62	SEC62 homolog (S. cerevisiae)	0.248153	6.67633	6.94678	5.99215e-07	0.000168137	6.25411
Arhgap29	Rho GTPase activating protein 29	0.274815	6.90133	6.92507	6.28538e-07	0.000173038	6.20854
Pmp22	peripheral myelin protein 22	0.790456	4.9938	8.22218	6.6817e-07	0.000180542	6.29897
Prdm6	PR domain containing 6	0.837464	2.70271	6.88405	6.88049e-07	0.000182533	6.12221
Pcbp2	poly(rC) binding protein 2	0.169631	9.25471	6.85191	7.38681e-07	0.000192466	6.05443
Hoxa5	homeobox A5	0.478291	4.77495	6.82622	7.81916e-07	0.000200157	6.00012
Dsc2	desmocollin 2	0.477499	4.25232	6.74685	9.32586e-07	0.00023461	5.83179
Psmb5	proteasome (prosome, macropain) subunit, beta type 5	-0.446079	5.72065	-6.98599	9.70582e-07	0.00024003	5.83678
Nkx1-2	NK1 homeobox 2	0.808175	2.1544	6.68301	1.07523e-06	0.000261477	5.69575
Mest	mesoderm specific transcript	0.165963	10.9338	6.66208	1.12672e-06	0.000269508	5.65102
Tti2	TELO2 interacting protein 2	0.435238	4.48981	6.64673	1.16607e-06	0.000274421	5.61819
Gpc3	glypican 3	0.178515	9.08457	6.6373	1.19096e-06	0.000275831	5.59799
Arap1	ArfGAP with RhoGAP domain, ankyrin repeat and PH domain 1	-0.405894	4.70647	-6.59886	1.29814e-06	0.000295956	5.51556
Siva1	SIVA1, apoptosis-inducing factor	-0.273477	6.01836	-6.58245	1.34686e-06	0.00030234	5.48031
Ccdc182	coiled-coil domain containing 182	-1.21738	1.19105	-6.56868	1.3892e-06	0.000305774	5.4507
Emp1	epithelial membrane protein 1	-0.567568	4.49437	-6.66305	1.42208e-06	0.000305774	5.44811
Agap1	ArfGAP with GTPase domain, ankyrin repeat and PH domain 1	-0.278364	6.47426	-6.55735	1.42503e-06	0.000305774	5.42633
Pkn2	protein kinase N2	0.225329	7.403	6.54644	1.46046e-06	0.000307094	5.40282
Rpl22l1	ribosomal protein L22 like 1	-0.366523	5.67845	-6.53662	1.49311e-06	0.000307094	5.38166
Ccdc12	coiled-coil domain containing 12	-0.425938	4.55234	-6.53626	1.49433e-06	0.000307094	5.38088
Mdk	midkine	-0.223908	9.39986	-6.55588	1.52742e-06	0.000309537	5.36565
Atxn2	ataxin 2	0.248711	6.87689	6.51159	1.57975e-06	0.000314253	5.32767
Ndufb2	NADH:ubiquinone oxidoreductase subunit B2	-0.410374	4.71705	-6.50768	1.59377e-06	0.000314253	5.31921
Six3	sine oculis-related homeobox 3	0.422363	3.98822	6.46259	1.76461e-06	0.000340875	5.22171
Ndufa12	NADH:ubiquinone oxidoreductase subunit A12	-0.469253	4.60539	-6.45329	1.80212e-06	0.000340875	5.20156
Cyp26b1	cytochrome P450, family 26, subfamily b, polypeptide 1	0.411849	5.13053	6.45195	1.80761e-06	0.000340875	5.19865
Nr6a1	nuclear receptor subfamily 6, group A, member 1	0.311184	6.82884	6.52551	1.82224e-06	0.000340875	5.20633
Mrpl54	mitochondrial ribosomal protein L54	-0.3799	5.31019	-6.40645	2.00387e-06	0.000364724	5.09992
Ndufa13	NADH:ubiquinone oxidoreductase subunit A13	-0.414683	5.54217	-6.49967	2.02376e-06	0.000364724	5.11022
Ina	internexin neuronal intermediate filament protein, alpha	-0.476879	4.76707	-6.40188	2.02472e-06	0.000364724	5.09
Sp9	trans-acting transcription factor 9	1.04985	1.60574	6.38111	2.1225e-06	0.000372985	5.04481
Rbm39	RNA binding motif protein 39	0.175901	8.90588	6.37455	2.15437e-06	0.000372985	5.03053
Tppp3	tubulin polymerization-promoting protein family member 3	-0.529824	3.70082	-6.36642	2.19454e-06	0.000372985	5.01283
Cox8a	cytochrome c oxidase subunit 8A	-0.289152	6.95102	-6.37774	2.19796e-06	0.000372985	5.01387
Snrpd2	small nuclear ribonucleoprotein D2	-0.547163	6.07126	-7.47243	2.2063e-06	0.000372985	5.18135
Cdkn1c	cyclin-dependent kinase inhibitor 1C (P57)	-0.22999	8.30206	-6.36056	2.22396e-06	0.000372985	5.00007
Ndufs3	NADH:ubiquinone oxidoreductase core subunit S3	-0.320705	5.40982	-6.32841	2.3928e-06	0.000396743	4.92993
Uqcr10	ubiquinol-cytochrome c reductase, complex III subunit X	-0.37798	5.54899	-6.31833	2.44839e-06	0.000401398	4.90792
Arf3	ADP-ribosylation factor 3	0.187761	7.73459	6.31335	2.47634e-06	0.000401469	4.89704
Plk3	polo like kinase 3	-0.441783	4.41294	-6.28865	2.61987e-06	0.00041886	4.84302
Igf2bp1	insulin-like growth factor 2 mRNA binding protein 1	-0.228294	9.16122	-6.36203	2.64544e-06	0.00041886	4.85032
Sall1	spalt like transcription factor 1	0.260404	6.87448	6.28039	2.66973e-06	0.00041886	4.82495
Sec61b	Sec61 beta subunit	-0.382906	5.60389	-6.28278	2.84634e-06	0.000441818	4.7702
B230219D22Rik	RIKEN cDNA B230219D22 gene	0.240035	7.69164	6.23725	2.94648e-06	0.000452548	4.73036
Nid2	nidogen 2	0.235958	7.26558	6.22703	3.01624e-06	0.000458437	4.70792
Rpl29	ribosomal protein L29	-0.553396	4.17985	-6.21989	3.10531e-06	0.000465041	4.68126
Filip1	filamin A interacting protein 1	-0.473297	4.20309	-6.21178	3.12344e-06	0.000465041	4.67442
Tmsb4x	thymosin, beta 4, X chromosome	-0.277865	8.76546	-6.61768	3.18835e-06	0.000469911	4.73868
Septin2	septin 2	0.167581	8.36421	6.18559	3.31684e-06	0.00048396	4.61679
Sema3e	sema domain, immunoglobulin domain (Ig), short basic domain, secreted, (semaphorin) 3E	0.599606	2.92653	6.15709	3.54115e-06	0.000511573	4.55401
Six2	sine oculis-related homeobox 2	0.562042	4.41157	6.29551	3.6325e-06	0.000519626	4.56279
Ndufb8	NADH:ubiquinone oxidoreductase subunit B8	-0.479917	6.7285	-7.2454	3.89533e-06	0.000548313	4.65928
Usp36	ubiquitin specific peptidase 36	0.224692	6.45827	6.11098	3.93752e-06	0.000548313	4.45219
Galk1	galactokinase 1	-0.320526	6.71666	-6.28378	3.94578e-06	0.000548313	4.4891
Psma5	proteasome subunit alpha 5	-0.348175	5.0313	-6.10144	4.02502e-06	0.000554048	4.4311
Cyp26c1	cytochrome P450, family 26, subfamily c, polypeptide 1	0.466767	4.06182	6.09099	4.12323e-06	0.000554434	4.40796
Ifitm2	interferon induced transmembrane protein 2	-0.261562	6.58809	-6.08602	4.17077e-06	0.000554434	4.39696
Pfdn1	prefoldin 1	-0.289143	6.07182	-6.08561	4.17464e-06	0.000554434	4.39606
Nefl	neurofilament, light polypeptide	-0.513571	5.35965	-6.61812	4.17982e-06	0.000554434	4.50476
Hnrnpa2b1	heterogeneous nuclear ribonucleoprotein A2/B1	0.158705	10.8503	6.07818	4.24688e-06	0.000556402	4.3796
Snrpd3	small nuclear ribonucleoprotein D3	-0.241635	7.48643	-6.07573	4.27092e-06	0.000556402	4.37418
Ndufs6	NADH:ubiquinone oxidoreductase core subunit S6	-0.478695	5.02322	-6.22999	4.72482e-06	0.000610088	4.3227
Psmb3	proteasome (prosome, macropain) subunit, beta type 3	-0.322492	5.62269	-6.02377	4.81575e-06	0.000616374	4.25891
Micos13	mitochondrial contact site and cristae organizing system subunit 13	-0.345593	4.88467	-6.01345	4.93219e-06	0.000625788	4.23597
Pdgfc	platelet-derived growth factor, C polypeptide	-0.302707	5.73118	-5.9937	5.16296e-06	0.000649421	4.19206
Pls3	plastin 3 (T-isoform)	0.225447	6.87125	5.98026	5.3264e-06	0.000664252	4.16213
Lipo2	lipase, member O2	-1.59888	0.430627	-5.95906	5.59479e-06	0.00069181	4.11492
Rpl28	ribosomal protein L28	0.575604	5.44636	6.82927	5.73892e-06	0.000703668	4.26623
Smdt1	single-pass membrane protein with aspartate rich tail 1	-0.341948	5.50862	-5.94307	5.80645e-06	0.000706016	4.07925
Nalf2	NALCN channel auxiliary factor 2	0.47352	3.61782	5.93357	5.93605e-06	0.000715809	4.05805
Acat3	acetyl-Coenzyme A acetyltransferase 3	-0.461269	4.53483	-5.92774	6.01703e-06	0.000719627	4.04503
Tpt1	tumor protein, translationally-controlled 1	-0.184579	8.88615	-5.87755	6.76245e-06	0.000793421	3.93283
Cdx4	caudal type homeobox 4	0.870259	2.47434	5.8803	6.77272e-06	0.000793421	3.93225
Hand1	heart and neural crest derivatives expressed 1	1.13787	4.30532	7.68492	6.79718e-06	0.000793421	4.22147
Postn	periostin, osteoblast specific factor	1.67172	5.10301	8.89524	6.9719e-06	0.000807358	4.26156
Myh3	myosin, heavy polypeptide 3, skeletal muscle, embryonic	-0.525851	3.99698	-5.8556	7.1175e-06	0.000817728	3.88366
Ppp1cb	protein phosphatase 1 catalytic subunit beta	0.173167	8.51738	5.84155	7.35462e-06	0.00083837	3.85217
Hand2	heart and neural crest derivatives expressed 2	0.41965	5.2575	5.95442	7.6202e-06	0.00086191	3.85059
Uqcr11	ubiquinol-cytochrome c reductase, complex III subunit XI	-0.440393	4.91437	-5.88589	7.69794e-06	0.000864005	3.82484
Trim59	tripartite motif-containing 59	0.203729	7.52571	5.81322	7.85772e-06	0.000875206	3.78859
Myl7	myosin, light polypeptide 7, regulatory	-0.344469	6.32004	-6.03194	8.31051e-06	0.000912602	3.79543
Ccnt1	cyclin T1	0.242749	6.59283	5.78884	8.31855e-06	0.000912602	3.73381
Phpt1	phosphohistidine phosphatase 1	-0.386529	5.42608	-5.85948	8.49614e-06	0.000925128	3.73436
Plec	plectin	-0.276427	6.35978	-5.77245	8.64388e-06	0.000934244	3.69694
Wfikkn1	WAP, FS, Ig, KU, and NTR-containing protein 1	-0.338404	5.07286	-5.76865	8.7212e-06	0.000935669	3.68838
Nedd8	neural precursor cell expressed, developmentally down-regulated gene 8	-0.260891	6.78393	-5.7632	8.83319e-06	0.000940766	3.67611
Mif	macrophage migration inhibitory factor (glycosylation-inhibiting factor)	-0.284992	8.27426	-6.20816	9.05911e-06	0.000957837	3.76138
Lsm4	LSM4 homolog, U6 small nuclear RNA and mRNA degradation associated	-0.259133	6.68172	-5.73613	9.41177e-06	0.000986129	3.61513
Gse1	genetic suppressor element 1, coiled-coil protein	-0.233445	6.73314	-5.73386	9.46187e-06	0.000986129	3.61003
Ndufb6	NADH:ubiquinone oxidoreductase subunit B6	-0.372353	5.3581	-5.74962	9.56388e-06	0.000989692	3.60522
Kcnh2	potassium voltage-gated channel, subfamily H (eag-related), member 2	-0.257778	5.49017	-5.71955	9.7849e-06	0.00100543	3.57775
Stum	mechanosensory transduction mediator	-0.424058	4.18155	-5.70356	1.01591e-05	0.00103659	3.54167
Zfp60	zinc finger protein 60	0.322899	5.58988	5.69877	1.02741e-05	0.00104104	3.53085
Mib1	MIB E3 ubiquitin protein ligase 1	-0.216167	7.82588	-5.69481	1.03703e-05	0.00104354	3.52189
Socs2	suppressor of cytokine signaling 2	0.425332	4.18043	5.68743	1.05516e-05	0.00104996	3.50523
Dlx2	distal-less homeobox 2	0.468006	4.52388	5.7106	1.05963e-05	0.00104996	3.50804
Grik3	glutamate receptor, ionotropic, kainate 3	0.449963	4.05671	5.68348	1.065e-05	0.00104996	3.49631
Apc2	APC regulator of WNT signaling pathway 2	-0.529064	4.80588	-6.03244	1.1184e-05	0.00109521	3.54332
Cox17	cytochrome c oxidase assembly protein 17, copper chaperone	-0.408708	4.27707	-5.65384	1.14188e-05	0.00111075	3.42928
Yes1	YES proto-oncogene 1, Src family tyrosine kinase	0.23898	5.91452	5.64972	1.15302e-05	0.00111415	3.41996
Gtf2a1	general transcription factor II A, 1	-0.424838	5.94276	-6.1567	1.20449e-05	0.00115081	3.50808
Snrpf	small nuclear ribonucleoprotein polypeptide F	-0.375458	5.14876	-5.62868	1.21159e-05	0.00115081	3.37231
Atp5g3	ATP synthase, H+ transporting, mitochondrial F0 complex, subunit C3 (subunit 9)	-0.208984	8.20152	-5.62762	1.21462e-05	0.00115081	3.36991
Serpina6	serine (or cysteine) peptidase inhibitor, clade A, member 6	2.22929	-1.17281	5.62449	1.22361e-05	0.00115185	3.36282
Smc5	structural maintenance of chromosomes 5	0.200479	7.15968	5.62053	1.23508e-05	0.00115519	3.35385
Nme2	NME/NM23 nucleoside diphosphate kinase 2	-0.358227	7.17786	-6.24809	1.33062e-05	0.00123663	3.44266
Rpl14	ribosomal protein L14	-0.33892	7.44433	-6.19945	1.36866e-05	0.00126221	3.40872
Ftl1	ferritin light polypeptide 1	-0.258869	8.58383	-5.9446	1.37545e-05	0.00126221	3.34759
Dcn	decorin	0.792104	1.96553	5.57189	1.38522e-05	0.00126324	3.24352
Oaz1	ornithine decarboxylase antizyme 1	-0.382484	6.84355	-6.2517	1.42588e-05	0.00129224	3.3847
Bloc1s1	biogenesis of lysosomal organelles complex-1, subunit 1	-0.40117	4.34092	-5.55258	1.44988e-05	0.00130588	3.19964
Hoxc4	homeobox C4	0.297189	4.998	5.54118	1.48949e-05	0.00133186	3.17372
Dctn3	dynactin 3	-0.410034	4.71676	-5.53905	1.49699e-05	0.00133186	3.16889
Endov	endonuclease V	-0.291571	5.22044	-5.52068	1.56347e-05	0.00138258	3.1271
U2af1	U2 small nuclear ribonucleoprotein auxiliary factor (U2AF) 1	-0.3383	5.09094	-5.51156	1.59759e-05	0.00139602	3.10634
Hoxc6	homeobox C6	0.361258	4.38522	5.5097	1.60464e-05	0.00139602	3.1021
Anapc13	anaphase promoting complex subunit 13	-0.485605	4.22775	-5.51748	1.60737e-05	0.00139602	3.10298
Uqcrq	ubiquinol-cytochrome c reductase, complex III subunit VII	-0.337752	5.64986	-5.54601	1.62904e-05	0.00140352	3.10012
Dctpp1	dCTP pyrophosphatase 1	-0.295478	6.41237	-5.59312	1.63524e-05	0.00140352	3.11045
Myo16	myosin XVI	-0.571332	2.99224	-5.49371	1.66655e-05	0.00142203	3.06568
ND3	NADH dehydrogenase subunit 3	-0.61319	6.86992	-7.21175	1.7283e-05	0.00146614	3.36965
Rpl36	ribosomal protein L36	-0.444529	5.93291	-6.10167	1.76913e-05	0.00148787	3.17071
Hoxb3	homeobox B3	0.206873	6.13577	5.46728	1.7743e-05	0.00148787	3.00542
Tomm7	translocase of outer mitochondrial membrane 7	-0.4758	5.91289	-6.2318	1.80199e-05	0.00150245	3.18235
Fzd7	frizzled class receptor 7	0.189543	7.56811	5.4553	1.82543e-05	0.00151334	2.9781
Krt18	keratin 18	0.273432	5.93596	5.45031	1.84717e-05	0.00152271	2.96671
Npm3	nucleoplasmin 3	-0.382944	5.02084	-5.43984	1.93819e-05	0.00158514	2.92342
Sst	somatostatin	-0.844344	2.06077	-5.4279	1.94809e-05	0.00158514	2.91554
Fam13b	family with sequence similarity 13, member B	0.305123	6.11632	5.49004	1.9666e-05	0.00158514	2.92633
Sec61g	SEC61, gamma subunit	-0.967537	1.53452	-5.4232	1.96995e-05	0.00158514	2.90481
Cutc	cutC copper transporter	-0.553377	2.7446	-5.42001	1.98495e-05	0.00158514	2.89751
Cox6a1	cytochrome c oxidase subunit 6A1	-0.210025	6.77072	-5.41935	1.98808e-05	0.00158514	2.89599
Hdhd2	haloacid dehalogenase-like hydrolase domain containing 2	0.324542	5.1793	5.40947	2.03531e-05	0.00161295	2.87341
Ndufab1	NADH:ubiquinone oxidoreductase subunit AB1	-0.344597	4.42016	-5.40745	2.04506e-05	0.00161295	2.86881
Hnf1b	HNF1 homeobox B	0.838719	1.39763	5.39035	2.12994e-05	0.00167086	2.82969
Stmn2	stathmin-like 2	-0.538475	4.60529	-5.73675	2.1484e-05	0.00167104	2.92076
Hoxd11	homeobox D11	0.385902	4.18414	5.38581	2.15308e-05	0.00167104	2.8193
Slc2a3	solute carrier family 2 (facilitated glucose transporter), member 3	0.446781	8.05538	6.76567	2.17285e-05	0.00167747	3.11634
Pitx1	paired-like homeodomain transcription factor 1	0.87146	4.59674	6.66977	2.21099e-05	0.00169497	3.08701
Crabp2	cellular retinoic acid binding protein II	-0.189411	8.18876	-5.37318	2.21875e-05	0.00169497	2.79039
Adamts9	a disintegrin-like and metallopeptidase (reprolysin type) with thrombospondin type 1 motif, 9	0.319346	5.61651	5.36414	2.28175e-05	0.00173401	2.76431
Ndufa5	NADH:ubiquinone oxidoreductase subunit A5	-0.303339	4.96607	-5.33629	2.42245e-05	0.00182276	2.70589
Rem2	rad and gem related GTP binding protein 2	-0.872286	2.98021	-5.69134	2.42352e-05	0.00182276	2.80812
Gng5	G protein subunit gamma 5	-0.335963	5.69776	-5.41683	2.4452e-05	0.00182964	2.72306
Prdx1	peroxiredoxin 1	-0.227391	8.23352	-5.45966	2.50442e-05	0.00186439	2.71601
Prpf38b	PRP38 pre-mRNA processing factor 38 (yeast) domain containing B	0.194959	7.34517	5.31991	2.51888e-05	0.00186564	2.66834
Frmd6	FERM domain containing 6	0.264544	5.71472	5.30786	2.59234e-05	0.00190171	2.64069
Timm13	translocase of inner mitochondrial membrane 13	-0.319727	6.10793	-5.46098	2.59366e-05	0.00190171	2.6873
Sfrp1	secreted frizzled-related protein 1	0.179828	7.95477	5.30507	2.60962e-05	0.00190385	2.6343
Fabp5	fatty acid binding protein 5, epidermal	-0.499817	5.93408	-6.18566	2.64031e-05	0.00191508	2.85073
Zfp719	zinc finger protein 719	0.368649	4.38029	5.2951	2.67245e-05	0.00191508	2.61141
Samd4b	sterile alpha motif domain containing 4B	0.187382	7.28785	5.29493	2.67356e-05	0.00191508	2.61101
Zfp322a	zinc finger protein 322A	0.239143	6.16451	5.29431	2.67752e-05	0.00191508	2.60959
Mt2	metallothionein 2	-0.519169	3.87853	-5.30074	2.71417e-05	0.00193183	2.60039
Foxe1	forkhead box E1	0.736197	2.27416	5.27505	2.80346e-05	0.00197974	2.56537
Cox5b	cytochrome c oxidase subunit 5B	-0.37009	5.00394	-5.2769	2.80862e-05	0.00197974	2.56444
Dkk2	dickkopf WNT signaling pathway inhibitor 2	0.74481	2.73893	5.30178	2.83831e-05	0.00198294	2.56373
Lrrn4	leucine rich repeat neuronal 4	0.506267	3.14611	5.26958	2.84034e-05	0.00198294	2.55279
Rpl37a	ribosomal protein L37a	-0.32875	5.6016	-5.30646	2.88457e-05	0.00200021	2.55185
Serinc1	serine incorporator 1	0.163583	7.29267	5.26196	2.8925e-05	0.00200021	2.53529
Hsp90ab1	heat shock protein 90 alpha (cytosolic), class B member 1	0.100036	12.3329	5.25675	2.92872e-05	0.0020157	2.52332
Hsd17b7	hydroxysteroid (17-beta) dehydrogenase 7	-0.530789	5.46567	-6.0217	3.00259e-05	0.00205685	2.70828
Nhlh2	nescient helix loop helix 2	-0.533634	4.20606	-5.40695	3.09045e-05	0.00207965	2.52585
Hoxb6	homeobox B6	0.470627	4.01808	5.2342	3.09092e-05	0.00207965	2.47146
Crocc	ciliary rootlet coiled-coil, rootletin	-0.247449	6.42648	-5.23401	3.09229e-05	0.00207965	2.47103
Zfp428	zinc finger protein 428	-0.323786	5.45089	-5.23393	3.09289e-05	0.00207965	2.47085
Sertad4	SERTA domain containing 4	0.280052	5.04616	5.21882	3.20672e-05	0.0021463	2.43608
Romo1	reactive oxygen species modulator 1	-0.65036	4.62236	-5.943	3.22306e-05	0.00214738	2.63144
Rbpms	RNA binding protein gene with multiple splicing	0.224476	6.37495	5.20793	3.29143e-05	0.00218066	2.41099
Ythdf3	YTH N6-methyladenosine RNA binding protein 3	0.169626	7.57246	5.2064	3.30349e-05	0.00218066	2.40747
Ldhb	lactate dehydrogenase B	-0.394708	6.10925	-5.72558	3.31785e-05	0.00218066	2.55502
Peli3	pellino 3	0.62299	3.04412	5.19852	3.36637e-05	0.00220263	2.38934
Atp5h	ATP synthase, H+ transporting, mitochondrial F0 complex, subunit D	-0.28063	5.44414	-5.19198	3.41949e-05	0.0022274	2.37427
H1f4	H1.4 linker histone, cluster member	-2.56119	0.079186	-5.9018	3.4658e-05	0.00224753	2.56135
Gap43	growth associated protein 43	-0.227395	5.5093	-5.18048	3.51493e-05	0.00226439	2.34779
Fzd10	frizzled class receptor 10	0.203138	6.49219	5.17955	3.52283e-05	0.00226439	2.34563
Itch	itchy, E3 ubiquitin protein ligase	0.200207	6.81117	5.1696	3.6078e-05	0.00229899	2.3227
Rps28	ribosomal protein S28	-0.987746	3.54863	-6.0879	3.60817e-05	0.00229899	2.56859
Tmem8b	transmembrane protein 8B	0.682664	3.78365	5.54808	3.63858e-05	0.00230828	2.43131
H3f3a	H3.3 histone A	-0.245301	8.10843	-5.42758	3.71346e-05	0.00234559	2.38008
Dab2	disabled 2, mitogen-responsive phosphoprotein	0.260241	6.13296	5.15174	3.76556e-05	0.00236824	2.28153
Dusp7	dual specificity phosphatase 7	0.353407	5.98584	5.45054	3.80254e-05	0.00237443	2.3672
Rpl32l	ribosomal protein L32-like	-0.323916	6.39518	-5.45094	3.80795e-05	0.00237443	2.36614
Arid3b	AT rich interactive domain 3B (BRIGHT-like)	0.196824	6.92932	5.14162	3.85805e-05	0.00238674	2.25819
Ankrd13c	ankyrin repeat domain 13c	0.208668	5.84223	5.14137	3.8604e-05	0.00238674	2.25761
Cald1	caldesmon 1	0.173526	8.02963	5.13954	3.87736e-05	0.00238711	2.25339
Nr0b1	nuclear receptor subfamily 0, group B, member 1	-1.13375	0.235589	-5.12733	3.99259e-05	0.00244773	2.22522
Mt1	metallothionein 1	-0.420374	3.9097	-5.1252	4.01308e-05	0.0024493	2.22029
Cox7c	cytochrome c oxidase subunit 7C	-0.637821	2.91273	-5.122	4.04404e-05	0.0024493	2.2129
H1f3	H1.3 linker histone, cluster member	-1.63685	-0.44782	-5.12012	4.06225e-05	0.0024493	2.20858
Slc38a2	solute carrier family 38, member 2	0.153445	8.65063	5.12012	4.06231e-05	0.0024493	2.20856
Mrps21	mitochondrial ribosomal protein S21	-0.361363	5.19432	-5.16952	4.11868e-05	0.00246401	2.21396
Krt8	keratin 8	0.333619	5.7981	5.26552	4.12047e-05	0.00246401	2.24484
Atp5mpl	ATP synthase membrane subunit 6.8PL	-0.398278	5.68996	-5.4864	4.22511e-05	0.00251627	2.29042
Dync1li1	dynein cytoplasmic 1 light intermediate chain 1	0.20181	6.41184	5.10105	4.2526e-05	0.00252234	2.16453
Guk1	guanylate kinase 1	-0.232664	5.61278	-5.098	4.28381e-05	0.00253057	2.15749
Pdgfra	platelet derived growth factor receptor, alpha polypeptide	0.279392	7.14853	5.3775	4.39219e-05	0.00258413	2.22678
Kif20a	kinesin family member 20A	0.154321	7.771	5.07754	4.49967e-05	0.00263641	2.11021
Lsm5	LSM5 homolog, U6 small nuclear RNA and mRNA degradation associated	-0.774226	2.40767	-5.08422	4.51719e-05	0.00263641	2.10935
Ndufb3	NADH:ubiquinone oxidoreductase subunit B3	-0.295453	4.96468	-5.07277	4.5515e-05	0.00264433	2.09919
Igsf11	immunoglobulin superfamily, member 11	0.462313	3.62438	5.07135	4.56701e-05	0.00264433	2.09592
Rpl18	ribosomal protein L18	-0.223794	7.28982	-5.09357	4.60127e-05	0.00265364	2.09751
Atf2	activating transcription factor 2	0.18086	6.86481	5.0661	4.62501e-05	0.00265683	2.08378
Gm5148	predicted gene 5148	-0.244803	8.56577	-5.42576	4.64441e-05	0.00265752	2.195
Lin28a	lin-28 homolog A	0.170718	8.36401	5.05819	4.71383e-05	0.00268087	2.06548
Il1rap	interleukin 1 receptor accessory protein	0.487776	2.86088	5.05747	4.72197e-05	0.00268087	2.06382
Snd1	staphylococcal nuclease and tudor domain containing 1	-0.145946	7.96886	-5.04715	4.8406e-05	0.00271845	2.03995
Six1	sine oculis-related homeobox 1	0.279154	5.35131	5.04705	4.84174e-05	0.00271845	2.03973
Lratd2	LRAT domain containing 1	0.294931	5.39051	5.04686	4.84405e-05	0.00271845	2.03927
Limch1	LIM and calponin homology domains 1	-0.209805	6.52837	-5.04511	4.86438e-05	0.00271939	2.03524
Nmt2	N-myristoyltransferase 2	0.192173	6.3692	5.04081	4.91496e-05	0.00273718	2.02529
Bola1	bolA-like 1 (E. coli)	-0.412784	3.9265	-5.03737	4.95579e-05	0.00274943	2.01733
Nab1	Ngfi-A binding protein 1	0.308436	4.75614	5.03481	4.98642e-05	0.00275594	2.01141
Atp5j2	ATP synthase, H+ transporting, mitochondrial F0 complex, subunit F2	-0.318518	6.59387	-5.38752	5.03597e-05	0.00276851	2.11723
Fut10	fucosyltransferase 10	0.699345	4.77797	5.96814	5.04712e-05	0.00276851	2.26312
Timm23	translocase of inner mitochondrial membrane 23	-0.491141	4.07723	-5.08744	5.08556e-05	0.00277435	2.01368
0610010K14Rik	RIKEN cDNA 0610010K14 gene	-0.242189	5.57102	-5.02552	5.09914e-05	0.00277435	1.98991
Zfp945	zinc finger protein 945	0.263071	5.14752	5.02425	5.11481e-05	0.00277435	1.98696
Fcrl2	Fc receptor like 2	-1.98334	-1.53666	-5.0212	5.15246e-05	0.00278443	1.9799
Zfp280c	zinc finger protein 280C	0.223212	6.27295	5.01492	5.23087e-05	0.00279405	1.96538
Banf1	BAF nuclear assembly factor 1	-0.211208	7.14957	-5.01367	5.24669e-05	0.00279405	1.96247
Gxylt1	glucoside xylosyltransferase 1	0.184639	6.58037	5.01308	5.25415e-05	0.00279405	1.96111
Pnma8a	PNMA family member 8A	-0.724115	2.00041	-5.01252	5.26125e-05	0.00279405	1.95981
Slc35a1	solute carrier family 35 (CMP-sialic acid transporter), member 1	0.275565	5.61518	5.01214	5.26601e-05	0.00279405	1.95894
Phf12	PHD finger protein 12	0.190324	6.96661	5.00959	5.29842e-05	0.00280106	1.95304
Wasl	WASP like actin nucleation promoting factor	0.197178	6.57049	5.00676	5.3347e-05	0.00281006	1.94647
Atp5j	ATP synthase, H+ transporting, mitochondrial F0 complex, subunit F	-0.218976	6.71683	-5.00198	5.39642e-05	0.00283235	1.93541
Tent5a	terminal nucleotidyltransferase 5A	0.841212	1.93285	4.99975	5.42553e-05	0.00283741	1.93024
Smoc2	SPARC related modular calcium binding 2	0.58047	3.17319	4.99363	5.50602e-05	0.00286882	1.91607
Ndufb9	NADH:ubiquinone oxidoreductase subunit B9	-0.277946	6.13917	-5.04415	5.52491e-05	0.00286882	1.93116
Ndufb4c	NADH:ubiquinone oxidoreductase subunit B4C	-0.35283	3.87956	-4.99052	5.54749e-05	0.00287033	1.90886
Add3	adducin 3 (gamma)	0.175013	7.14957	4.98727	5.59105e-05	0.00288265	1.90134
Zfp866	zinc finger protein 866	0.315208	5.27265	4.98548	5.61517e-05	0.00288489	1.8972
H3c3	H3 clustered histone 3	-1.05556	0.637927	-4.96472	5.90324e-05	0.00302225	1.84908
Rps21	ribosomal protein S21	-0.558519	7.51176	-6.50357	5.92656e-05	0.00302358	2.22985
Zfp770	zinc finger protein 770	0.271608	5.12745	4.95941	5.97928e-05	0.00303985	1.83677
Lhx1	LIM homeobox protein 1	0.62583	2.09368	4.95587	6.03047e-05	0.00305523	1.82858
Celf3	CUGBP, Elav-like family member 3	-0.501371	4.20031	-5.09553	6.07997e-05	0.00306965	1.87091
Steep1	STING1 ER exit protein 1	0.250367	5.5608	4.95056	6.10819e-05	0.00307326	1.81626
Wasf1	WASP family, member 1	0.179737	6.4559	4.94779	6.14907e-05	0.0030832	1.80985
Pdcd7	programmed cell death 7	0.239739	5.08161	4.94569	6.18036e-05	0.00308827	1.80497
Plekhh3	pleckstrin homology domain containing, family H (with MyTH4 domain) member 3	-0.512284	3.10583	-4.94004	6.26503e-05	0.0031141	1.79188
Tbx1	T-box 1	0.361794	4.1976	4.9394	6.27473e-05	0.0031141	1.7904
Ccna2	cyclin A2	0.131927	8.30706	4.93383	6.35957e-05	0.00314551	1.77748
Zswim6	zinc finger SWIM-type containing 6	0.245011	5.23956	4.93034	6.41331e-05	0.00316137	1.76939
Cd81	CD81 antigen	0.199975	7.01848	4.92663	6.4711e-05	0.00317912	1.76076
Hmgb1	high mobility group box 1	0.206577	7.65143	4.94338	6.56845e-05	0.00321611	1.7548
H2ac20	H2A clustered histone 20	-2.06634	-1.70033	-4.91838	6.60113e-05	0.00321842	1.74163
Zfp592	zinc finger protein 592	0.194798	6.00654	4.91454	6.66251e-05	0.00321842	1.73273
Ecel1	endothelin converting enzyme-like 1	-1.00534	0.824096	-4.91401	6.67118e-05	0.00321842	1.73148
Topbp1	topoisomerase (DNA) II binding protein 1	0.156555	8.19782	4.91264	6.69324e-05	0.00321842	1.72831
Polh	polymerase (DNA directed), eta (RAD 30 related)	0.295201	4.68318	4.90973	6.74033e-05	0.00321842	1.72157
Ndufv1	NADH:ubiquinone oxidoreductase core subunit V1	-0.16437	6.82867	-4.90948	6.74446e-05	0.00321842	1.72098
Nop53	NOP53 ribosome biogenesis factor	-0.17116	7.31155	-4.90948	6.74448e-05	0.00321842	1.72098
Zfc3h1	zinc finger, C3H1-type containing	0.331205	6.09361	5.19121	6.75827e-05	0.00321842	1.81626
Sap18b	Sin3-associated polypeptide 18B	-0.23384	6.70201	-4.91805	6.77167e-05	0.00321842	1.72088
Hypk	huntingtin interacting protein K	-0.28677	6.58087	-5.12074	6.95041e-05	0.003287	1.77053
Mak16	MAK16 homolog	0.18061	6.41324	4.89638	6.96103e-05	0.003287	1.69059
Tma7	translational machinery associated 7	-0.366994	4.94642	-4.93823	6.98894e-05	0.00328954	1.70273
Rps14	ribosomal protein S14	-0.182619	8.54094	-4.90359	7.05471e-05	0.00329786	1.68247
Prss23	protease, serine 23	0.316606	4.5578	4.89002	7.0688e-05	0.00329786	1.67582
Cox7b	cytochrome c oxidase subunit 7B	-0.32114	6.41594	-5.22753	7.07443e-05	0.00329786	1.79051
Emc10	ER membrane protein complex subunit 10	-0.188654	6.58598	-4.88534	7.14918e-05	0.00332209	1.66495
Pebp1	phosphatidylethanolamine binding protein 1	-0.202991	7.97569	-4.93066	7.24646e-05	0.00335661	1.67073
Psmb2	proteasome (prosome, macropain) subunit, beta type 2	-0.158889	6.91589	-4.87608	7.31083e-05	0.00336798	1.64345
Ddah2	dimethylarginine dimethylaminohydrolase 2	-0.19683	7.43079	-4.87572	7.31717e-05	0.00336798	1.64262
Dcaf12	DDB1 and CUL4 associated factor 12	0.191357	6.51945	4.8721	7.38147e-05	0.00338689	1.63421
Rpl35	ribosomal protein L35	-0.822935	5.20228	-6.25644	7.44086e-05	0.00340344	1.99801
Hes6	hairy and enhancer of split 6	-0.300467	5.33808	-4.86329	7.54026e-05	0.00342314	1.61374
Ubp1	upstream binding protein 1	0.184831	7.36803	4.86302	7.54517e-05	0.00342314	1.61312
Socs6	suppressor of cytokine signaling 6	0.23174	6.51905	4.86093	7.58327e-05	0.00342314	1.60828
Rplp2	ribosomal protein, large P2	-0.59819	6.23802	-6.14263	7.59572e-05	0.00342314	1.95962
Ndufa7	NADH:ubiquinone oxidoreductase subunit A7	-0.2486	5.7647	-4.85975	7.60506e-05	0.00342314	1.60552
Vps45	vacuolar protein sorting 45	-0.355429	4.33795	-4.85868	7.62471e-05	0.00342314	1.60304
Atpif1	ATPase inhibitory factor 1	-0.296012	6.50762	-5.11096	7.71906e-05	0.00345487	1.68214
Inhca	inhibitor of carbonic anhydrase	0.880499	1.5162	4.84488	7.88325e-05	0.00351629	1.57098
Khsrp	KH-type splicing regulatory protein	0.275964	8.78082	5.45627	7.92768e-05	0.00351629	1.76488
Cldn5	claudin 5	-0.325824	4.68475	-4.84251	7.92859e-05	0.00351629	1.56547
Gon4l	gon-4-like (C.elegans)	0.207248	6.95092	4.84008	7.97516e-05	0.00352623	1.55984
Gpm6b	glycoprotein m6b	-0.312374	4.81631	-4.82905	8.1907e-05	0.00361059	1.5342
Rnf128	ring finger protein 128	0.507932	2.74616	4.827	8.23136e-05	0.00361758	1.52944
Eif4ebp2	eukaryotic translation initiation factor 4E binding protein 2	0.162069	7.68357	4.82383	8.29471e-05	0.00363448	1.52207
Tpgs1	tubulin polyglutamylase complex subunit 1	-0.351851	4.61184	-4.82078	8.35625e-05	0.00364429	1.51497
Chic1	cysteine-rich hydrophobic domain 1	0.37088	3.91003	4.81961	8.37974e-05	0.00364429	1.51227
Amd2	S-adenosylmethionine decarboxylase 2	0.197226	7.1071	4.81798	8.41294e-05	0.00364429	1.50847
Sparc	secreted acidic cysteine rich glycoprotein	0.172781	7.90633	4.81778	8.41701e-05	0.00364429	1.508
ATP8	ATP synthase F0 subunit 8	-1.05254	7.25384	-6.63011	8.50801e-05	0.00366411	1.94739
Synj2bp	synaptojanin 2 binding protein	0.247475	5.44448	4.81309	8.51301e-05	0.00366411	1.4971
Tdrd7	tudor domain containing 7	0.4325	3.68429	4.80882	8.60148e-05	0.00368737	1.48717
Eaf1	ELL associated factor 1	0.220384	6.67511	4.80709	8.63738e-05	0.00368737	1.48316
Tnks2	tankyrase, TRF1-interacting ankyrin-related ADP-ribose polymerase 2	0.139026	8.94777	4.80683	8.64286e-05	0.00368737	1.48255
Hint1	histidine triad nucleotide binding protein 1	-0.27419	7.33656	-5.14873	8.70574e-05	0.00370337	1.59694
Uhrf2	ubiquitin-like, containing PHD and RING finger domains 2	0.15378	7.39739	4.80164	8.75212e-05	0.00370629	1.47048
Khdc4	KH domain containing 4, pre-mRNA splicing factor	0.417067	6.63703	5.61966	8.76342e-05	0.00370629	1.726
H1f0	H1.0 linker histone	-0.276687	8.65765	-5.39748	8.83584e-05	0.00371549	1.65993
Rps5	ribosomal protein S5	-0.21171	9.50272	-5.12373	8.85195e-05	0.00371549	1.57537
Irx5	Iroquois homeobox 5	0.27051	5.17581	4.7965	8.86155e-05	0.00371549	1.45854
Slc6a13	solute carrier family 6 (neurotransmitter transporter, GABA), member 13	-0.910837	1.25659	-4.79484	8.89722e-05	0.00371975	1.45468
Smoc1	SPARC related modular calcium binding 1	0.196879	5.99641	4.7849	9.11392e-05	0.00379826	1.43155
Gatd3a	glutamine amidotransferase like class 1 domain containing 3A	-0.242148	5.0016	-4.78321	9.15123e-05	0.00379826	1.42762
Nhp2	NHP2 ribonucleoprotein	-0.191362	6.79799	-4.78267	9.16309e-05	0.00379826	1.42638
Irx3	Iroquois related homeobox 3	0.178757	6.52068	4.7771	9.28751e-05	0.00383893	1.41341
Zfp445	zinc finger protein 445	0.19405	7.54025	4.77451	9.34598e-05	0.00385218	1.40738
Sypl	synaptophysin-like protein	0.197126	6.01277	4.77178	9.40797e-05	0.00386234	1.40103
Slc25a4	solute carrier family 25 (mitochondrial carrier, adenine nucleotide translocator), member 4	-0.174793	8.79259	-4.78732	9.42356e-05	0.00386234	1.40572
Abca5	ATP-binding cassette, sub-family A (ABC1), member 5	-0.441178	3.47504	-4.76963	9.4569e-05	0.00386515	1.39604
Bnc1	basonuclin 1	0.443633	3.75672	4.7683	9.48742e-05	0.00386679	1.39295
Dbi	diazepam binding inhibitor	-0.402651	6.1643	-5.3818	9.52273e-05	0.00387036	1.59453
Zdhhc20	zinc finger, DHHC domain containing 20	0.179092	6.48115	4.7599	9.68227e-05	0.00392428	1.37341
Arl14ep	ADP-ribosylation factor-like 14 effector protein	0.193143	5.8538	4.75711	9.74805e-05	0.00393765	1.3669
Cbfa2t3	CBFA2/RUNX1 translocation partner 3	0.404114	3.55855	4.75621	9.76924e-05	0.00393765	1.36482
Upk3b	uroplakin 3B	0.562241	2.87729	4.75484	9.80166e-05	0.00393984	1.36163
Ube2s	ubiquitin-conjugating enzyme E2S	-0.398168	5.98484	-5.2934	9.86728e-05	0.00394321	1.54004
Trim16	tripartite motif-containing 16	-0.65805	2.54837	-4.75145	9.88258e-05	0.00394321	1.35373
Atp5l	ATP synthase, H+ transporting, mitochondrial F0 complex, subunit G	-0.893136	1.73209	-4.75726	9.92017e-05	0.00394321	1.35297
Ube2h	ubiquitin-conjugating enzyme E2H	0.171567	6.43459	4.74845	9.9546e-05	0.00394321	1.34676
Setd7	SET domain containing (lysine methyltransferase) 7	0.218177	6.9754	4.7635	9.97828e-05	0.00394321	1.35073
Vit	vitrin	-0.553014	2.58842	-4.74681	9.99404e-05	0.00394321	1.34296
Smim11	small integral membrane protein 11	-0.367692	4.12138	-4.7466	9.99922e-05	0.00394321	1.34246
Zfp628	zinc finger protein 628	-0.241772	5.10094	-4.74464	0.000100468	0.00395129	1.3379
Cops9	COP9 signalosome subunit 9	-0.371256	4.7447	-4.77055	0.000101574	0.00397945	1.33925
Adamts2	a disintegrin-like and metallopeptidase (reprolysin type) with thrombospondin type 1 motif, 2	0.688338	1.64449	4.73895	0.000101862	0.00397945	1.32465
Slc25a5	solute carrier family 25 (mitochondrial carrier, adenine nucleotide translocator), member 5	-0.158842	8.62854	-4.73838	0.000102002	0.00397945	1.32334
Slc3a2	solute carrier family 3 (activators of dibasic and neutral amino acid transport), member 2	-0.219734	6.51362	-4.72817	0.000104556	0.00406819	1.29958
Tbx4	T-box 4	0.966409	3.06466	5.36016	0.00010561	0.0040983	1.50427
Ndufv3	NADH:ubiquinone oxidoreductase core subunit V3	-0.318585	5.17923	-4.72827	0.000106024	0.00410342	1.28849
Orc4	origin recognition complex, subunit 4	0.184983	5.94671	4.71523	0.000107886	0.0041558	1.26945
Alb	albumin	1.91228	-0.772126	4.72063	0.000107947	0.0041558	1.27114
Tmem256	transmembrane protein 256	-0.55782	4.28608	-5.07987	0.000108279	0.00415763	1.3983
Timp2	tissue inhibitor of metalloproteinase 2	0.210233	5.85632	4.71177	0.000108794	0.00416645	1.2614
Snai2	snail family zinc finger 2	0.32356	4.25174	4.70794	0.000109809	0.00418409	1.25248
Acp6	acid phosphatase 6, lysophosphatidic	0.366228	4.08055	4.70695	0.000110074	0.00418409	1.25016
Krt10	keratin 10	-0.444999	3.17272	-4.70566	0.000110418	0.00418409	1.24717
Gstp2	glutathione S-transferase, pi 2	-0.791276	1.91114	-4.7036	0.000110972	0.00418409	1.24236
Rpl32	ribosomal protein L32	-0.350681	8.7629	-5.68444	0.000111033	0.00418409	1.54836
Arglu1	arginine and glutamate rich 1	0.202957	7.6014	4.74234	0.000111065	0.00418409	1.25697
Tmco6	transmembrane and coiled-coil domains 6	-0.338871	3.95264	-4.70252	0.000111262	0.00418409	1.23985
Simc1	SUMO-interacting motifs containing 1	0.283965	5.13309	4.69907	0.000112195	0.00420831	1.23183
Plk4	polo like kinase 4	0.232508	6.77696	4.74834	0.000112554	0.00421097	1.24869
Lrp5	low density lipoprotein receptor-related protein 5	0.223032	6.55176	4.69296	0.00011387	0.00424932	1.21759
Efs	embryonal Fyn-associated substrate	-0.211266	6.22509	-4.69087	0.000114446	0.00425991	1.21274
Dpysl2	dihydropyrimidinase-like 2	-0.494246	6.04627	-5.57385	0.000114837	0.00426135	1.49361
H2bc27	H2B clustered histone 27	-1.14061	1.71295	-4.97322	0.000115406	0.00426135	1.31112
Tpd52l1	tumor protein D52-like 1	-0.532588	3.29659	-4.6872	0.000115471	0.00426135	1.20418
Ndufc2	NADH:ubiquinone oxidoreductase subunit C2	-0.259921	5.85128	-4.68655	0.000115653	0.00426135	1.20266
Ivns1abp	influenza virus NS1A binding protein	0.13866	9.18626	4.68325	0.000116581	0.00428166	1.19498
Clock	circadian locomotor output cycles kaput	0.298602	5.10365	4.68227	0.000116858	0.00428166	1.19271
Tstd2	thiosulfate sulfurtransferase (rhodanese)-like domain containing 2	0.227599	5.78122	4.68147	0.000117085	0.00428166	1.19085
Gm7429	predicted pseudogene 7429	-0.309265	4.63716	-4.67492	0.00011896	0.00432586	1.17558
Bnip2	BCL2/adenovirus E1B interacting protein 2	0.209614	6.77338	4.6742	0.000119168	0.00432586	1.1739
Nenf	neuron derived neurotrophic factor	-0.382549	3.66784	-4.67378	0.000119289	0.00432586	1.17293
Barx1	BarH-like homeobox 1	0.742264	4.33185	5.47803	0.000119655	0.00432586	1.43531
Reck	reversion-inducing-cysteine-rich protein with kazal motifs	0.245797	5.71341	4.6721	0.000119776	0.00432586	1.16902
Mrpl23	mitochondrial ribosomal protein L23	-0.661206	1.99893	-4.6658	0.00012162	0.00438161	1.15435
Laptm5	lysosomal-associated protein transmembrane 5	-0.568829	2.75783	-4.66345	0.000122314	0.00439576	1.14888
Abcc10	ATP-binding cassette, sub-family C (CFTR/MRP), member 10	-0.50164	3.66942	-4.69281	0.000123119	0.00441381	1.15544
Hacd3	3-hydroxyacyl-CoA dehydratase 3	0.154682	6.65721	4.65711	0.000124208	0.00444196	1.13412
Prpf4b	pre-mRNA processing factor 4B	0.17769	8.08699	4.65147	0.000125922	0.00449223	1.12096
Tmem160	transmembrane protein 160	-0.303822	4.2333	-4.64882	0.000126732	0.00450099	1.11479
Ppia	peptidylprolyl isomerase A	-0.706643	6.85511	-6.17658	0.000126784	0.00450099	1.54302
Gask1b	golgi associated kinase 1B	-0.281391	4.42892	-4.64763	0.000127099	0.00450123	1.11202
Mrpl46	mitochondrial ribosomal protein L46	-0.262475	5.04095	-4.63645	0.000130593	0.00460677	1.08597
H2bc4	H2B clustered histone 4	-0.842227	0.796403	-4.6356	0.000130862	0.00460677	1.084
Dlx5	distal-less homeobox 5	0.44835	3.29037	4.63508	0.000131026	0.00460677	1.08279
Slc35a3	solute carrier family 35 (UDP-N-acetylglucosamine (UDP-GlcNAc) transporter), member 3	0.262345	4.93615	4.62991	0.00013268	0.00465368	1.07075
Anp32b	acidic (leucine-rich) nuclear phosphoprotein 32 family, member B	0.141553	9.4285	4.62548	0.000134114	0.00469272	1.06042
F11r	F11 receptor	0.232675	5.58865	4.62287	0.000134968	0.0047113	1.05433
Rpsa	ribosomal protein SA	-0.298836	8.42696	-5.30315	0.000135916	0.00473305	1.28372
Evx1	even-skipped homeobox 1	0.574947	2.38762	4.61743	0.000136761	0.00475114	1.04166
Nkx2-3	NK2 homeobox 3	0.700753	1.97151	4.61548	0.00013741	0.00476235	1.03711
Hells	helicase, lymphoid specific	0.161777	7.85017	4.61285	0.00013829	0.00478149	1.03098
Psmb4	proteasome (prosome, macropain) subunit, beta type 4	-0.181452	7.52127	-4.61008	0.000139223	0.00480235	1.02453
Myrf	myelin regulatory factor	0.226648	6.60576	4.62352	0.000141262	0.00486121	1.01855
Mex3c	mex3 RNA binding family member C	0.22683	7.03655	4.68812	0.000142042	0.00487656	1.04014
Rpl8	ribosomal protein L8	-0.131136	10.1107	-4.59913	0.000142971	0.00488164	0.999018
Rps9	ribosomal protein S9	-0.296442	9.05788	-5.3603	0.000143298	0.00488164	1.25723
Nupl2	nucleoporin like 2	-0.291122	4.12965	-4.59797	0.000143374	0.00488164	0.996316
Nes	nestin	-0.209945	8.74297	-4.84108	0.000143528	0.00488164	1.08992
Sfxn2	sideroflexin 2	0.310476	4.58654	4.59619	0.000143994	0.00488608	0.992174
Ndufa2	NADH:ubiquinone oxidoreductase subunit A2	-0.488161	5.56185	-5.27753	0.000146462	0.0049583	1.21605
H2az2	H2A.Z histone variant 2	-0.224792	7.24801	-4.69614	0.000148014	0.00499925	1.01068
Zfp606	zinc finger protein 606	0.219564	5.46044	4.58281	0.00014875	0.00501248	0.960977
Fbxl19	F-box and leucine-rich repeat protein 19	-0.133323	7.81677	-4.57974	0.000149862	0.00503832	0.953826
Tbx20	T-box 20	0.491735	4.92834	5.03916	0.000150883	0.005061	1.11855
Pappa2	pappalysin 2	-0.632033	1.59954	-4.57513	0.000151549	0.00507169	0.943076
Sdf2l1	stromal cell-derived factor 2-like 1	-0.306569	4.93158	-4.57121	0.000152997	0.00510842	0.933948
Socs4	suppressor of cytokine signaling 4	0.199561	6.03717	4.5682	0.00015412	0.00513417	0.926927
Rps15	ribosomal protein S15	-0.226079	8.86877	-4.92299	0.000154638	0.00513969	1.0597
Orc1	origin recognition complex, subunit 1	0.23738	5.41267	4.56578	0.000155026	0.00514088	0.921301
H2az1	H2A.Z variant histone 1	-0.16763	7.87206	-4.55991	0.000157255	0.00520296	0.9076
Rybp	RING1 and YY1 binding protein	0.182197	6.10231	4.55816	0.000157923	0.00521325	0.903529
Metrn	meteorin, glial cell differentiation regulator	-0.184269	7.90699	-4.57017	0.000159377	0.00524938	0.901339
Pih1d1	PIH1 domain containing 1	-0.23249	5.67114	-4.55264	0.000160055	0.00525983	0.890656
Ndufa1	NADH:ubiquinone oxidoreductase subunit A1	-0.402903	4.38361	-4.58928	0.000162237	0.00530516	0.895258
Actn1	actinin, alpha 1	0.158512	8.09464	4.54553	0.000162841	0.00530516	0.874092
H3c1	H3 clustered histone 1	-1.86449	-1.17023	-4.54466	0.000163186	0.00530516	0.872062
Kmt5a	lysine methyltransferase 5A	0.129735	7.68398	4.54464	0.000163195	0.00530516	0.872012
Selenbp1	selenium binding protein 1	-0.758093	1.39933	-4.54449	0.000163253	0.00530516	0.871672
Rpl18a	ribosomal protein L18A	-0.300452	7.3169	-5.04333	0.000164142	0.0053222	1.05258
Commd1	COMM domain containing 1	-0.212235	5.68557	-4.53493	0.00016709	0.00540578	0.849374
Thtpa	thiamine triphosphatase	-0.240022	4.97044	-4.53172	0.000168398	0.00542243	0.841891
Rpl11	ribosomal protein L11	-0.395746	5.57484	-4.9359	0.00016867	0.00542243	0.994982
Paxbp1	PAX3 and PAX7 binding protein 1	0.24464	6.64243	4.63836	0.000168719	0.00542243	0.884331
Ssr4	signal sequence receptor, delta	-0.24624	5.02453	-4.52807	0.000169895	0.00543874	0.833396
Tagln3	transgelin 3	-0.354586	4.60358	-4.52873	0.00017029	0.00543874	0.831853
Shkbp1	Sh3kbp1 binding protein 1	-0.22716	5.46132	-4.52689	0.000170383	0.00543874	0.830642
Jcad	junctional cadherin 5 associated	0.286059	4.95098	4.52608	0.000170718	0.00543874	0.828759
Tomm6	translocase of outer mitochondrial membrane 6	-0.224864	6.21023	-4.52433	0.000171448	0.00545011	0.824662
Cttnbp2	cortactin binding protein 2	0.382943	3.73699	4.51588	0.000175001	0.00555096	0.804978
Wdr26	WD repeat domain 26	0.155569	8.02819	4.50592	0.000179289	0.00567464	0.78175
Mycn	v-myc avian myelocytomatosis viral related oncogene, neuroblastoma derived	0.190232	7.36237	4.50211	0.000180956	0.00570951	0.772873
Eci1	enoyl-Coenzyme A delta isomerase 1	-0.314111	4.24734	-4.50047	0.000181679	0.00570951	0.769047
Pnn	pinin	0.173843	8.25243	4.51295	0.000181688	0.00570951	0.774335
Chmp1a	charged multivesicular body protein 1A	-0.237326	6.04655	-4.49984	0.000181956	0.00570951	0.767582
Ndufa3	NADH:ubiquinone oxidoreductase subunit A3	-0.570485	4.50433	-5.00045	0.000184326	0.00574772	0.94605
Onecut3	one cut domain, family member 3	-0.853868	1.4813	-4.49447	0.000184345	0.00574772	0.755067
Bloc1s2	biogenesis of lysosomal organelles complex-1, subunit 2	-0.459051	3.82303	-4.52028	0.000184356	0.00574772	0.76603
H2bc14	H2B clustered histone 14	-1.76195	-0.614979	-4.50653	0.000185015	0.00575598	0.757386
Tent4b	terminal nucleotidyltransferase 4B	0.17021	6.26987	4.48378	0.000189197	0.00587357	0.730141
Prdx2	peroxiredoxin 2	-0.151057	8.81867	-4.48151	0.000190243	0.00588156	0.724852
Zfp329	zinc finger protein 329	0.355424	5.14116	4.62156	0.000190261	0.00588156	0.783026
Mrpl9	mitochondrial ribosomal protein L9	-0.208808	6.14256	-4.47609	0.00019277	0.00594624	0.712195
Ranbp10	RAN binding protein 10	0.194132	5.82906	4.47491	0.000193322	0.00594624	0.70945
Kbtbd8	kelch repeat and BTB (POZ) domain containing 8	0.264084	4.88046	4.47357	0.000193953	0.00594624	0.706323
Ubl5	ubiquitin-like 5	-0.330041	5.82394	-4.73671	0.000193983	0.00594624	0.812528
Dynll1	dynein light chain LC8-type 1	-0.266433	8.0056	-4.93255	0.000196668	0.00601092	0.871802
Btf3	basic transcription factor 3	-0.16394	7.60192	-4.46733	0.000196917	0.00601092	0.691776
Vamp2	vesicle-associated membrane protein 2	0.313459	5.30595	4.52546	0.000198381	0.00603512	0.710805
Fbln5	fibulin 5	0.625849	1.99214	4.46395	0.000198537	0.00603512	0.683915
Cd2ap	CD2-associated protein	0.179282	6.67664	4.46205	0.000199459	0.00604772	0.679473
Ripor1	RHO family interacting cell polarization regulator 1	0.244023	5.50915	4.46139	0.000199781	0.00604772	0.677927
Cd164	CD164 antigen	0.136197	7.80372	4.45983	0.00020054	0.00605812	0.674291
Dlx1	distal-less homeobox 1	0.630721	2.60571	4.45763	0.000201612	0.00607792	0.669177
Ttr	transthyretin	1.46306	0.122959	4.50894	0.000202899	0.00610414	0.686227
Dtx4	deltex 4, E3 ubiquitin ligase	-0.248757	7.56682	-4.75597	0.000204328	0.00613446	0.778769
Slirp	SRA stem-loop interacting RNA binding protein	-0.431618	4.56534	-4.63725	0.000204826	0.00613678	0.73133
Zfp637	zinc finger protein 637	-0.280979	4.40866	-4.44989	0.000205444	0.0061427	0.651114
Ulk1	unc-51 like kinase 1	0.169273	6.86164	4.44789	0.000206444	0.00615748	0.64646
Tkfc	triokinase, FMN cyclase	-0.228081	5.4142	-4.44721	0.000206783	0.00615748	0.644887
Lrwd1	leucine-rich repeats and WD repeat domain containing 1	-0.158363	6.20272	-4.43619	0.0002124	0.00631186	0.619182
Rbm12b2	RNA binding motif protein 12 B2	0.274121	5.11878	4.43301	0.000214046	0.00634786	0.611778
Gm15501	predicted pseudogene 15501	-0.166551	8.40658	-4.43646	0.000215334	0.0063731	0.608619
Ndufs4	NADH:ubiquinone oxidoreductase core subunit S4	-0.237037	5.76389	-4.42841	0.000216454	0.00639329	0.601048
Map1a	microtubule-associated protein 1 A	-0.289626	5.61003	-4.49628	0.000216898	0.00639345	0.628766
Cox6c	cytochrome c oxidase subunit 6C	-0.251589	6.12516	-4.47923	0.000218166	0.00641785	0.616961
Ccdc124	coiled-coil domain containing 124	-0.211181	5.86352	-4.41954	0.000221174	0.00649327	0.580363
Katnbl1	katanin p80 subunit B like 1	0.209328	5.51009	4.41455	0.000223874	0.00655545	0.56873
Pcgf5	polycomb group ring finger 5	0.317976	3.94201	4.41396	0.000224191	0.00655545	0.567374
Cobll1	Cobl-like 1	0.311179	4.10917	4.41049	0.000226093	0.00659786	0.559272
Mrpl14	mitochondrial ribosomal protein L14	-0.281905	4.53802	-4.40837	0.000227259	0.00661865	0.55434
Gprc5c	G protein-coupled receptor, family C, group 5, member C	0.194975	5.90248	4.40739	0.000227802	0.00662044	0.552051
Myt1	myelin transcription factor 1	-0.579075	3.43085	-4.54949	0.000228937	0.00662044	0.608822
Pde5a	phosphodiesterase 5A, cGMP-specific	0.211897	5.34859	4.40522	0.00022901	0.00662044	0.546982
Nme6	NME/NM23 nucleoside diphosphate kinase 6	-0.309533	4.63102	-4.40499	0.000229136	0.00662044	0.546456
Fam110d	family with sequence similarity 110, member D	-0.338078	4.17025	-4.40252	0.000230517	0.00664717	0.540695
Rps11	ribosomal protein S11	-0.211641	9.00233	-4.71451	0.000231175	0.00665299	0.666129
Ndufc1	NADH:ubiquinone oxidoreductase subunit C1	-0.304038	4.87485	-4.39881	0.000232603	0.00668092	0.532058
Vxn	vexin	-0.894814	0.828256	-4.39165	0.000236692	0.00678502	0.51535
Rpl39	ribosomal protein L39	-0.665548	5.81485	-5.52832	0.000237883	0.00680455	0.893179
Fgb	fibrinogen beta chain	2.83326	-0.126563	5.14841	0.000238306	0.00680455	0.788262
Rpl37	ribosomal protein L37	-0.313073	4.84562	-4.38386	0.000241216	0.00687417	0.497203
Mdm2	transformed mouse 3T3 cell double minute 2	0.191507	6.11749	4.375	0.000246471	0.00700503	0.476544
Tiparp	TCDD-inducible poly(ADP-ribose) polymerase	0.167443	6.02295	4.3745	0.000246768	0.00700503	0.475391
Zfp655	zinc finger protein 655	0.264973	5.12982	4.37352	0.000247361	0.00700823	0.473091
Hoxd10	homeobox D10	0.416426	3.49953	4.37067	0.000249081	0.00703346	0.466449
Ccnl1	cyclin L1	0.235069	6.39997	4.42397	0.000249215	0.00703346	0.489628
Lonrf3	LON peptidase N-terminal domain and ring finger 3	0.695633	1.53291	4.36766	0.000250908	0.00706269	0.459443
Ndufa4	Ndufa4, mitochondrial complex associated	-0.233759	6.93885	-4.50937	0.000251489	0.00706269	0.518995
Shcbp1	Shc SH2-domain binding protein 1	0.192472	6.30503	4.36636	0.000251703	0.00706269	0.456411
Mpc2	mitochondrial pyruvate carrier 2	-0.363236	3.9166	-4.36141	0.000254753	0.00713455	0.444868
Hsf2	heat shock factor 2	0.16068	6.01296	4.36038	0.000255389	0.00713865	0.442478
Prpf39	pre-mRNA processing factor 39	0.207334	6.4533	4.35577	0.00025827	0.00720538	0.431728
Fhip2a	FHF complex subunit HOOK interacting protein 2A	0.227384	5.54877	4.35444	0.000259105	0.0072149	0.428632
Tbx5	T-box 5	0.595821	4.05931	4.75191	0.000265058	0.0073666	0.572695
Tek	TEK receptor tyrosine kinase	0.266715	4.98586	4.34061	0.000267968	0.00743234	0.396403
Manf	mesencephalic astrocyte-derived neurotrophic factor	-0.233095	6.72392	-4.44537	0.000268778	0.00743234	0.440307
Gm33989	predicted gene, 33989	0.249314	5.54387	4.33867	0.000269235	0.00743234	0.391883
Tcf7l1	transcription factor 7 like 1 (T cell specific, HMG box)	0.152137	6.66849	4.33832	0.000269461	0.00743234	0.391079
Tmem108	transmembrane protein 108	0.373956	3.89673	4.33522	0.0002715	0.00746795	0.383856
Tubb2a	tubulin, beta 2A class IIA	-0.282134	6.95007	-4.69746	0.000271776	0.00746795	0.53292
Vps35	VPS35 retromer complex component	0.130019	7.58722	4.33268	0.000273185	0.00749255	0.37793
Ark2n	arkadia (RNF111) N-terminal like PKA signaling regulator 2N	0.214883	5.6016	4.33029	0.000274779	0.00751548	0.372354
Lum	lumican	0.347351	4.71225	4.36601	0.000275051	0.00751548	0.38771
Rnaset2a	ribonuclease T2A	-0.395584	3.90947	-4.32489	0.000278414	0.00756979	0.359764
Zfp748	zinc finger protein 748	0.252498	4.70791	4.32476	0.000278502	0.00756979	0.359461
Raet1e	retinoic acid early transcript 1E	-0.629315	2.34316	-4.32462	0.000278595	0.00756979	0.359141
Rab1b	RAB1B, member RAS oncogene family	-0.14251	7.32784	-4.32316	0.000279585	0.00758258	0.355741
Ets2	E26 avian leukemia oncogene 2, 3' domain	0.167014	6.3878	4.3201	0.000281674	0.00762505	0.348612
Pkm	pyruvate kinase, muscle	-0.142829	11.4302	-4.47125	0.000283348	0.00765618	0.410411
Cirbp	cold inducible RNA binding protein	-0.234405	5.67923	-4.31311	0.000286503	0.00772712	0.332325
Vps37a	vacuolar protein sorting 37A	0.247548	5.37505	4.30903	0.000289361	0.0077898	0.322817
Epha1	Eph receptor A1	0.331553	3.64201	4.30734	0.000290553	0.00779571	0.318881
Dynlt1a	dynein light chain Tctex-type 1A	-0.675764	3.88423	-4.80456	0.000291366	0.00779571	0.517449
Zfp706	zinc finger protein 706	0.183915	7.76258	4.34461	0.000291675	0.00779571	0.332861
Reln	reelin	0.558777	3.78784	4.5454	0.000291718	0.00779571	0.41846
Tardbp	TAR DNA binding protein	0.118014	9.55126	4.30029	0.000295573	0.00788121	0.302474
Npat	nuclear protein in the AT region	0.200255	5.79467	4.2997	0.000295998	0.00788121	0.301096
Rplp1	ribosomal protein, large, P1	-0.406334	9.38214	-5.41852	0.000300936	0.007998	0.677497
Fbxo16	F-box protein 16	-0.379963	3.17999	-4.29216	0.00030148	0.007998	0.283518
Psmb6	proteasome (prosome, macropain) subunit, beta type 6	-0.17795	7.65199	-4.3006	0.000302465	0.00800957	0.284903
H2bc18	H2B clustered histone 18	-2.10351	-1.54385	-4.2893	0.000303579	0.00802449	0.276876
Uqcc2	ubiquinol-cytochrome c reductase complex assembly factor 2	-0.366619	5.31566	-4.54092	0.000307438	0.0081118	0.375924
Jun	jun proto-oncogene	-0.16691	6.12052	-4.28322	0.000308103	0.00811402	0.262709
Xpo1	exportin 1	0.111843	9.20905	4.2819	0.000309094	0.00811402	0.259633
Myo5b	myosin VB	-0.304433	4.00522	-4.28131	0.000309536	0.00811402	0.258266
Atp5g2	ATP synthase, H+ transporting, mitochondrial F0 complex, subunit C2 (subunit 9)	-0.868852	3.29572	-4.86806	0.000309746	0.00811402	0.491511
Zfp781	zinc finger protein 781	0.488574	2.68397	4.27817	0.000311912	0.00815609	0.250944
Cdc25b	cell division cycle 25B	-0.164648	6.43212	-4.27674	0.000312996	0.00816981	0.24762
Mrc1	mannose receptor, C type 1	-0.958617	1.45178	-4.33964	0.000319472	0.00832395	0.260602
Ugdh	UDP-glucose dehydrogenase	0.154535	6.47359	4.26136	0.000324929	0.00845104	0.211794
Hnrnpa0	heterogeneous nuclear ribonucleoprotein A0	-0.177797	10.3225	-4.54071	0.00032729	0.00848333	0.327352
Wfdc1	WAP four-disulfide core domain 1	-0.548314	2.63584	-4.25807	0.00032754	0.00848333	0.204132
Srsf11	serine and arginine-rich splicing factor 11	0.130863	8.41277	4.2576	0.000327914	0.00848333	0.203038
Nme4	NME/NM23 nucleoside diphosphate kinase 4	-0.253035	5.27727	-4.25662	0.000328692	0.00848839	0.20077
Heca	hdc homolog, cell cycle regulator	0.221367	4.9506	4.25262	0.000331906	0.00855416	0.191454
Gpx4	glutathione peroxidase 4	-0.237783	5.25656	-4.25117	0.00033308	0.00855416	0.188073
Ppp1r17	protein phosphatase 1, regulatory subunit 17	-0.506516	2.8296	-4.25108	0.000333148	0.00855416	0.187877
Elob	elongin B	-0.197534	6.26753	-4.25055	0.000333584	0.00855416	0.186627
Ptp4a3	protein tyrosine phosphatase 4a3	-0.2201	5.55493	-4.2457	0.000337538	0.00864037	0.175347
Ndufa6	NADH:ubiquinone oxidoreductase subunit A6	-0.290018	5.33471	-4.28369	0.000338364	0.00864636	0.191131
Hoxc9	homeobox C9	0.373663	3.72256	4.24014	0.000342135	0.00872744	0.162396
Smtnl2	smoothelin-like 2	0.27135	4.88229	4.23281	0.000348286	0.00884553	0.145342
Tgs1	trimethylguanosine synthase 1	0.243145	6.80071	4.4166	0.000348395	0.00884553	0.227657
Cfl1	cofilin 1, non-muscle	-0.138514	9.77238	-4.23745	0.000349804	0.00884553	0.144205
C1qb	complement component 1, q subcomponent, beta polypeptide	-1.76542	-0.95345	-4.2306	0.00035016	0.00884553	0.140205
Lyrm2	LYR motif containing 2	-0.305277	4.82408	-4.23033	0.000350391	0.00884553	0.139572
Tmed9	transmembrane p24 trafficking protein 9	-0.158505	7.15717	-4.22981	0.000350838	0.00884553	0.138352
Hap1	huntingtin-associated protein 1	0.297942	4.8306	4.22935	0.000351228	0.00884553	0.137289
Srek1	splicing regulatory glutamine/lysine-rich protein 1	0.175897	7.3325	4.2289	0.000351615	0.00884553	0.136237
Numb	NUMB endocytic adaptor protein	0.231929	5.37597	4.2247	0.000355224	0.00891657	0.126464
Cdk14	cyclin-dependent kinase 14	0.210551	5.53668	4.22414	0.000355706	0.00891657	0.125164
Gpr50	G-protein-coupled receptor 50	0.52719	3.23529	4.25833	0.000356746	0.00891657	0.138964
Fcho2	FCH domain only 2	0.207771	5.76725	4.22211	0.000357471	0.00891657	0.120429
Nsg2	neuron specific gene family member 2	-0.28337	4.82711	-4.22197	0.000357592	0.00891657	0.120103
Psmg3	proteasome (prosome, macropain) assembly chaperone 3	-0.226846	4.82733	-4.22117	0.000358283	0.00891657	0.118256
Sos2	SOS Ras/Rho guanine nucleotide exchange factor 2	0.186728	5.76477	4.22068	0.000358716	0.00891657	0.1171
Tubb3	tubulin, beta 3 class III	-0.425182	6.78016	-5.0377	0.000361058	0.00894219	0.426147
Mtf2	metal response element binding transcription factor 2	0.148185	7.21937	4.2177	0.000361326	0.00894219	0.110163
Mcl1	myeloid cell leukemia sequence 1	0.128258	7.95823	4.21692	0.000362005	0.00894219	0.108366
Atp5k	ATP synthase, H+ transporting, mitochondrial F1F0 complex, subunit E	-0.892663	5.40037	-5.40448	0.000362198	0.00894219	0.526556
Tmem170	transmembrane protein 170	0.394962	3.30926	4.21584	0.000362958	0.00894582	0.105849
Obi1	ORC ubiquitin ligase 1	0.172183	6.26486	4.21377	0.000364788	0.00897576	0.101037
Txn1	thioredoxin 1	-0.195439	7.47941	-4.28569	0.000366955	0.00899113	0.130015
Hnf4a	hepatic nuclear factor 4, alpha	1.61503	-0.184013	4.30592	0.000367217	0.00899113	0.138661
Ckb	creatine kinase, brain	-0.550709	7.7422	-5.37956	0.000367261	0.00899113	0.509164
Hdac4	histone deacetylase 4	0.194869	5.37679	4.20991	0.000368234	0.00899983	0.0920411
Selenoh	selenoprotein H	-0.180147	7.24363	-4.20413	0.00037344	0.00907398	0.0786056
F2r	coagulation factor II (thrombin) receptor	0.15391	7.71875	4.20392	0.000373633	0.00907398	0.0781112
Ogt	O-linked N-acetylglucosamine (GlcNAc) transferase (UDP-N-acetylglucosamine:polypeptide-N-acetylglucosaminyl transferase)	0.253133	7.82666	4.5962	0.000373962	0.00907398	0.246072
Gm10033	predicted gene 10033	0.298592	4.31945	4.20303	0.000374443	0.00907398	0.0760392
Ptbp1	polypyrimidine tract binding protein 1	0.0979189	9.77391	4.20283	0.000374623	0.00907398	0.0755812
Rpl15	ribosomal protein L15	-0.159863	7.00981	-4.20242	0.000374999	0.00907398	0.0746208
Mrpl58	mitochondrial ribosomal protein L58	-0.219993	5.3423	-4.19787	0.000379173	0.00915978	0.0640306
Zmpste24	zinc metallopeptidase, STE24	0.167849	5.92159	4.19674	0.000380212	0.0091697	0.0614125
Mrps33	mitochondrial ribosomal protein S33	-0.415817	3.72925	-4.19415	0.000382618	0.00921251	0.055376
Glrx3	glutaredoxin 3	-0.19872	5.72611	-4.1934	0.000383313	0.00921405	0.053639
Rgs9	regulator of G-protein signaling 9	-0.460066	3.54338	-4.20358	0.000384746	0.00923328	0.0556614
Lekr1	leucine, glutamate and lysine rich 1	0.661666	1.71185	4.18759	0.000388769	0.0093145	0.040119
Pacsin2	protein kinase C and casein kinase substrate in neurons 2	0.152149	6.59296	4.18618	0.000390101	0.00933109	0.0368462
Cip2a	cell proliferation regulating inhibitor of protein phosphatase 2A	0.139056	7.16724	4.18383	0.000392337	0.00935211	0.0313804
Saa2	serum amyloid A 2	-1.36672	-0.345441	-4.18292	0.000393207	0.00935211	0.0292598
Cbll1	Casitas B-lineage lymphoma-like 1	0.211397	5.69653	4.1826	0.000393515	0.00935211	0.0285124
Ipo7	importin 7	0.129176	8.82379	4.18257	0.000393543	0.00935211	0.0284421
Cenpv	centromere protein V	-0.31933	4.00601	-4.18035	0.000395671	0.00938739	0.0232836
Pcdhga7	protocadherin gamma subfamily A, 7	0.539153	2.58836	4.17769	0.00039824	0.00942668	0.0170941
Atp5md	ATP synthase membrane subunit DAPIT	-0.360432	4.46641	-4.21047	0.00039862	0.00942668	0.0320063
Commd3	COMM domain containing 3	-0.23407	4.72152	-4.17631	0.000399572	0.00943391	0.0138995
Psmg4	proteasome (prosome, macropain) assembly chaperone 4	-0.360243	4.31997	-4.18064	0.000401998	0.00947584	0.0113893
H3c15	H3 clustered histone 15	-1.80793	-1.00361	-4.17455	0.000403118	0.00947919	0.00635199
Hnrnpd	heterogeneous nuclear ribonucleoprotein D	-0.116905	9.73397	-4.17165	0.000404127	0.00947919	0.00305864
Grcc10	gene rich cluster, C10 gene	-0.260975	5.60712	-4.19937	0.000404319	0.00947919	0.0159623
Fzd4	frizzled class receptor 4	0.293901	4.76994	4.17103	0.000404738	0.00947919	0.00161287
Hapln1	hyaluronan and proteoglycan link protein 1	0.171973	7.149	4.16951	0.000406238	0.00949906	-0.00192465
Med23	mediator complex subunit 23	0.143474	6.57901	4.16832	0.000407418	0.00951141	-0.00469904
Gdap2	ganglioside-induced differentiation-associated-protein 2	-0.266676	4.53626	-4.1658	0.000409914	0.0095544	-0.0105413
Slc38a4	solute carrier family 38, member 4	0.161838	7.19127	4.16367	0.000412041	0.00958866	-0.0154907
Rpl38	ribosomal protein L38	-0.486077	3.02362	-4.15888	0.000416869	0.00968556	-0.026631
Pfdn6	prefoldin subunit 6	-0.248344	5.8307	-4.19121	0.000417559	0.00968616	-0.0123595
Smim26	small integral membrane protein 26	-0.559541	2.28106	-4.15322	0.000422643	0.00978854	-0.039786
Bmal1	basic helix-loop-helix ARNT like 1	-0.392078	3.08044	-4.14796	0.000428085	0.00989888	-0.0520211
Ndufa11	NADH:ubiquinone oxidoreductase subunit A11	-0.235899	5.21033	-4.14614	0.000429983	0.00992702	-0.0562491
Dcc	deleted in colorectal carcinoma	-0.391554	4.03299	-4.1561	0.00043112	0.00993756	-0.0534126
Kcnq4	potassium voltage-gated channel, subfamily Q, member 4	-0.576233	2.22584	-4.14218	0.000434138	0.00999134	-0.0654455
Psma7	proteasome subunit alpha 7	-0.15901	7.76639	-4.14111	0.000435275	0.0100017	-0.067946
Ndufs5	NADH:ubiquinone oxidoreductase core subunit S5	-0.685228	3.09252	-4.39232	0.000437104	0.0100123	0.043364
Fnbp4	formin binding protein 4	0.189151	7.21131	4.1711	0.000437832	0.0100123	-0.0578729
Snn	stannin	-0.138054	7.24886	-4.13784	0.000438745	0.0100123	-0.0755371
Mtpn	myotrophin	0.117423	8.24645	4.13769	0.000438902	0.0100123	-0.0758791
Cse1l	chromosome segregation 1-like (S. cerevisiae)	0.113261	8.7152	4.13707	0.000439571	0.0100123	-0.0773362
Atp6v1f	ATPase, H+ transporting, lysosomal V1 subunit F	-0.298322	4.88851	-4.1364	0.000440285	0.0100123	-0.0788887
C1qc	complement component 1, q subcomponent, C chain	-1.88009	-1.20997	-4.1356	0.000441139	0.0100123	-0.0807397
Mmaa	methylmalonic aciduria (cobalamin deficiency) type A	-0.515533	2.99253	-4.13509	0.000441682	0.0100123	-0.0819161
Pcdhgb4	protocadherin gamma subfamily B, 4	0.505599	1.9589	4.13488	0.000441912	0.0100123	-0.0824134
Slc14a1	solute carrier family 14 (urea transporter), member 1	1.32618	-0.72081	4.13377	0.000443102	0.0100237	-0.084985
Dclre1b	DNA cross-link repair 1B	0.243387	5.0884	4.13138	0.00044569	0.0100667	-0.0905522
Eno3	enolase 3, beta muscle	-0.171884	6.21261	-4.13002	0.000447165	0.0100844	-0.0937119
Synrg	synergin, gamma	-0.202906	5.66231	-4.12594	0.000451615	0.010165	-0.103178
Lysmd3	LysM, putative peptidoglycan-binding, domain containing 3	0.233223	4.99527	4.12547	0.000452135	0.010165	-0.104278
Eno1	enolase 1, alpha non-neuron	-0.302937	8.45141	-4.79587	0.000457279	0.0102649	0.163072
Col4a5	collagen, type IV, alpha 5	0.18256	6.08958	4.11573	0.000462965	0.0103563	-0.126905
Mtrex	Mtr4 exosome RNA helicase	0.165376	7.4094	4.11531	0.000463433	0.0103563	-0.127869
Fbxo33	F-box protein 33	0.275251	4.64109	4.11527	0.000463484	0.0103563	-0.127974
Bex1	brain expressed X-linked 1	-0.186262	6.56543	-4.11205	0.000467118	0.0104216	-0.135439
Marchf5	membrane associated ring-CH-type finger 5	0.149944	7.13355	4.11077	0.000468582	0.0104362	-0.13843
Dcx	doublecortin	-0.546067	4.85622	-4.68187	0.000469201	0.0104362	0.102911
Rac2	Rac family small GTPase 2	-0.968806	-0.0585194	-4.10869	0.000470952	0.0104592	-0.143252
Fis1	fission, mitochondrial 1	-0.205653	6.11909	-4.10252	0.000478065	0.010601	-0.157578
Nectin1	nectin cell adhesion molecule 1	-0.186157	6.22926	-4.0987	0.000482519	0.0106695	-0.166441
Pelp1	proline, glutamic acid and leucine rich protein 1	0.154763	7.32378	4.09862	0.000482616	0.0106695	-0.166632
Fbl	fibrillarin	-0.650093	6.31327	-5.16584	0.000484223	0.0106807	0.233674
Nelfe	negative elongation factor complex member E, Rdbp	-0.181478	6.25797	-4.09614	0.000485536	0.0106807	-0.172396
Irx2	Iroquois homeobox 2	0.334979	4.66081	4.12777	0.00048682	0.0106807	-0.158845
Fam76b	family with sequence similarity 76, member B	0.20425	6.01483	4.09477	0.000487154	0.0106807	-0.175576
Lrrc10b	leucine rich repeat containing 10B	-0.7911	0.530593	-4.09454	0.000487424	0.0106807	-0.176105
Pet100	PET100 homolog	-0.606245	2.83643	-4.16541	0.000487514	0.0106807	-0.14178
Trpm1	transient receptor potential cation channel, subfamily M, member 1	-0.716725	1.2963	-4.09285	0.000489431	0.0106952	-0.180031
Tle4	transducin-like enhancer of split 4	0.142044	6.51878	4.09267	0.000489644	0.0106952	-0.180448
Kpna2	karyopherin (importin) alpha 2	-0.291499	5.50681	-4.19594	0.000492747	0.0107423	-0.135407
Lipg	lipase, endothelial	-0.48053	2.59681	-4.08963	0.000493272	0.0107423	-0.187502
Irs4	insulin receptor substrate 4	0.291546	4.80268	4.08835	0.000494812	0.0107598	-0.19048
Zfp235	zinc finger protein 235	0.454325	3.31098	4.08616	0.000497453	0.0108011	-0.195567
Sub1	SUB1 homolog, transcriptional regulator	-0.194273	7.85477	-4.21841	0.000498716	0.0108124	-0.134036
Frzb	frizzled-related protein	0.265837	4.46661	4.08303	0.000501242	0.0108511	-0.202816
Tmsb10	thymosin beta 10	-0.292204	7.98087	-4.64965	0.000503785	0.0108773	0.0363402
Akap8	A kinase (PRKA) anchor protein 8	0.176272	7.78705	4.12528	0.000503945	0.0108773	-0.18607
Tmem258	transmembrane protein 258	-0.326786	5.00903	-4.16694	0.000507669	0.0109415	-0.171589
Pi4k2b	phosphatidylinositol 4-kinase type 2 beta	0.210397	5.14952	4.07309	0.000513502	0.011048	-0.225902
Arhgef10l	Rho guanine nucleotide exchange factor (GEF) 10-like	-0.199174	5.59059	-4.07259	0.000514126	0.011048	-0.227062
Cox4i1	cytochrome c oxidase subunit 4I1	-0.159769	7.61018	-4.06763	0.000520353	0.0111654	-0.238562
Mis18bp1	MIS18 binding protein 1	0.166664	6.59657	4.06702	0.000521125	0.0111656	-0.239979
Lsm7	LSM7 homolog, U6 small nuclear RNA and mRNA degradation associated	-0.424683	3.00806	-4.06364	0.000525418	0.011241	-0.247814
Usp40	ubiquitin specific peptidase 40	0.263633	5.79969	4.14551	0.00053118	0.0113477	-0.215883
B3galnt2	UDP-GalNAc:betaGlcNAc beta 1,3-galactosaminyltransferase, polypeptide 2	0.197024	6.0247	4.05815	0.000532468	0.0113585	-0.260544
N4bp1	NEDD4 binding protein 1	0.133304	6.98569	4.05473	0.000536908	0.0114359	-0.268476
H3c11	H3 clustered histone 11	-1.06852	-0.155678	-4.05415	0.000537663	0.0114359	-0.269818
Selenop	selenoprotein P	-0.181831	6.00996	-4.05052	0.000542425	0.0115204	-0.278238
Lin9	lin-9 DREAM MuvB core complex component	0.265627	4.51357	4.04944	0.000543857	0.011534	-0.280757
Ppdpf	pancreatic progenitor cell differentiation and proliferation factor	-0.218978	5.4142	-4.04717	0.000546856	0.0115721	-0.286008
Mid1ip1	Mid1 interacting protein 1 (gastrulation specific G12-like (zebrafish))	-0.263372	4.68786	-4.04689	0.000547237	0.0115721	-0.286674
Pir	pirin	-0.408308	2.7902	-4.04501	0.000549734	0.0116081	-0.291021
Cldn12	claudin 12	0.180214	6.02991	4.0413	0.000554704	0.0116712	-0.299616
Emb	embigin	0.148863	6.45971	4.04104	0.000555058	0.0116712	-0.300223
Zscan10	zinc finger and SCAN domain containing 10	0.496258	2.33899	4.04095	0.000555184	0.0116712	-0.300441
Nova2	NOVA alternative splicing regulator 2	-0.268989	5.26904	-4.04992	0.000555921	0.0116712	-0.29691
Kcnj5	potassium inwardly-rectifying channel, subfamily J, member 5	0.465052	2.52941	4.03684	0.000560754	0.0117557	-0.309972
Foxb1	forkhead box B1	0.322018	4.217	4.03497	0.000563298	0.0117921	-0.314294
Mrps35	mitochondrial ribosomal protein S35	-0.209989	5.4334	-4.03367	0.000565085	0.0118125	-0.317318
H1f2	H1.2 linker histone, cluster member	-0.604568	1.69328	-4.03161	0.000567918	0.0118548	-0.322093
Ush1c	USH1 protein network component harmonin	-0.598556	1.76041	-4.02896	0.000571579	0.0119037	-0.328229
Alkbh7	alkB homolog 7	-0.375157	3.41413	-4.02873	0.000571896	0.0119037	-0.328757
Rps23rg1	ribosomal protein S23, retrogene 1	-0.310635	6.58042	-4.44337	0.000575291	0.0119574	-0.14485
Brd3	bromodomain containing 3	0.125583	8.54292	4.02426	0.000578142	0.0119995	-0.339126
H2bc13	H2B clustered histone 13	-1.70771	-1.55092	-4.02353	0.000579168	0.0120038	-0.34082
Ifitm3	interferon induced transmembrane protein 3	-0.446754	2.924	-4.02214	0.00058113	0.0120273	-0.344048
Mvb12b	multivesicular body subunit 12B	-0.148537	6.31919	-4.02136	0.000582219	0.0120328	-0.345835
Meox1	mesenchyme homeobox 1	-0.155306	6.62143	-4.02007	0.000584053	0.0120417	-0.348839
Gnal	guanine nucleotide binding protein, alpha stimulating, olfactory type	0.453436	2.76848	4.01972	0.000584546	0.0120417	-0.349643
Zfp935	zinc finger protein 935	0.317411	3.98534	4.01931	0.000585123	0.0120417	-0.350586
Stau2	staufen double-stranded RNA binding protein 2	0.204926	5.21758	4.01775	0.000587351	0.0120705	-0.354213
Chchd1	coiled-coil-helix-coiled-coil-helix domain containing 1	-0.263931	5.6452	-4.08017	0.000593172	0.0121493	-0.33031
Rps23	ribosomal protein S23	-0.288997	5.77373	-4.18519	0.000593359	0.0121493	-0.280331
Agpat1	1-acylglycerol-3-phosphate O-acyltransferase 1 (lysophosphatidic acid acyltransferase, alpha)	0.141857	6.81166	4.01333	0.000593686	0.0121493	-0.364453
Bmerb1	bMERB domain containing 1	-0.425826	2.56396	-4.00601	0.000604332	0.0123499	-0.381416
Ddx17	DEAD box helicase 17	0.138222	9.81432	4.04242	0.00060868	0.0124092	-0.368306
Minar2	membrane integral NOTCH2 associated receptor 2	-0.269788	4.21605	-4.00265	0.000609276	0.0124092	-0.389192
Morf4l1	mortality factor 4 like 1	-0.229288	5.67387	-4.0023	0.000609785	0.0124092	-0.38999
Trim27	tripartite motif-containing 27	0.123864	7.58708	4.00156	0.000610893	0.0124144	-0.391721
Dab1	disabled 1	0.338267	4.09133	4.00032	0.000612724	0.0124343	-0.394578
Timm17b	translocase of inner mitochondrial membrane 17b	-0.22029	5.23502	-3.99751	0.00061692	0.0125021	-0.401091
Map3k3	mitogen-activated protein kinase kinase kinase 3	0.15344	6.44304	3.99687	0.000617878	0.0125041	-0.402572
Fus	fused in sarcoma	-0.132554	9.6499	-4.00165	0.000619731	0.0125099	-0.402345
Itm2a	integral membrane protein 2A	0.190824	5.73494	3.99554	0.00061988	0.0125099	-0.405658
Etv6	ets variant 6	0.174979	6.47649	3.99075	0.000627119	0.0126304	-0.416737
Timm8b	translocase of inner mitochondrial membrane 8B	-0.256717	5.12197	-3.99045	0.00062758	0.0126304	-0.417438
Mien1	migration and invasion enhancer 1	-0.310723	4.09516	-3.98901	0.00062977	0.012657	-0.420762
Nup58	nucleoporin 58	0.135391	7.20541	3.98691	0.000632996	0.0127043	-0.425636
Uqcrh	ubiquinol-cytochrome c reductase hinge protein	-0.249543	6.68404	-4.20442	0.000635138	0.0127298	-0.322534
Zdhhc2	zinc finger, DHHC domain containing 2	0.236838	4.93127	3.98466	0.00063645	0.012736	-0.430829
Cdc37l1	cell division cycle 37-like 1	0.20382	5.92981	3.98396	0.000637534	0.012736	-0.432452
Plekho1	pleckstrin homology domain containing, family O member 1	-0.15087	6.47164	-3.98362	0.000638068	0.012736	-0.43325
Zfp346	zinc finger protein 346	-0.207019	5.35104	-3.97806	0.000646727	0.0128912	-0.44611
Ubtf	upstream binding transcription factor, RNA polymerase I	-0.110965	8.37009	-3.97605	0.00064989	0.0129366	-0.450765
Ap5m1	adaptor-related protein complex 5, mu 1 subunit	0.190715	5.39313	3.97185	0.00065655	0.0130514	-0.460491
Arrdc4	arrestin domain containing 4	-0.23304	4.82179	-3.96981	0.000659795	0.013098	-0.465194
Trpm7	transient receptor potential cation channel, subfamily M, member 7	0.166914	7.23561	3.96737	0.000663722	0.0131581	-0.470854
Arhgap10	Rho GTPase activating protein 10	0.187857	5.47221	3.96663	0.000664911	0.0131638	-0.472562
Tmem151b	transmembrane protein 151B	-0.29785	4.02192	-3.96555	0.000666649	0.0131803	-0.475052
Gpbp1	GC-rich promoter binding protein 1	0.122762	7.46265	3.96446	0.000668423	0.0131964	-0.477587
Ccng2	cyclin G2	0.216205	5.50886	3.96393	0.000669272	0.0131964	-0.478797
Cox5a	cytochrome c oxidase subunit 5A	-0.163395	7.066	-3.96135	0.000673482	0.0132615	-0.484778
Col1a1	collagen, type I, alpha 1	0.755249	7.56707	5.00893	0.000674819	0.0132699	-0.070072
2610008E11Rik	RIKEN cDNA 2610008E11 gene	0.199183	5.60772	3.95977	0.000676062	0.0132765	-0.488424
Sall3	spalt like transcription factor 3	0.24389	5.10631	3.95901	0.000677316	0.0132832	-0.490191
Mapk1	mitogen-activated protein kinase 1	0.122728	8.31297	3.95782	0.000679264	0.0132989	-0.49293
Drd4	dopamine receptor D4	-1.32063	-0.933122	-3.95742	0.000679937	0.0132989	-0.493875
Atf5	activating transcription factor 5	0.202316	5.28156	3.95559	0.000682955	0.0133251	-0.498099
Pcdhb17	protocadherin beta 17	-0.730544	1.00056	-3.9555	0.000683103	0.0133251	-0.498306
Sf3b3	splicing factor 3b, subunit 3	0.124498	9.0448	3.95363	0.000686201	0.0133676	-0.502621
Ppat	phosphoribosyl pyrophosphate amidotransferase	0.149606	7.42935	3.95281	0.000687566	0.0133764	-0.504516
Gm14326	predicted gene 14326	0.321688	3.78795	3.95183	0.000689202	0.0133862	-0.506782
Rpl27a	ribosomal protein L27A	-0.202683	6.21903	-3.95135	0.000690012	0.0133862	-0.507903
Dera	deoxyribose-phosphate aldolase (putative)	-0.291264	5.74141	-4.13242	0.000690822	0.0133862	-0.41885
Smarca1	SWI/SNF related, matrix associated, actin dependent regulator of chromatin, subfamily a, member 1	0.261058	5.6313	4.01413	0.000693176	0.0134049	-0.479087
Mink1	misshapen-like kinase 1 (zebrafish)	0.195975	6.31955	3.94893	0.000694077	0.0134049	-0.513503
Pcna	proliferating cell nuclear antigen	-0.149289	8.15282	-3.94865	0.000694546	0.0134049	-0.514148
Polr2j	polymerase (RNA) II (DNA directed) polypeptide J	-0.248463	5.35868	-3.9472	0.000696996	0.0134215	-0.517506
Fblim1	filamin binding LIM protein 1	0.208279	5.3754	3.94636	0.000698407	0.0134215	-0.519434
Crabp1	cellular retinoic acid binding protein I	-0.294073	8.32194	-4.5554	0.000698734	0.0134215	-0.248858
Eci3	enoyl-Coenzyme A delta isomerase 3	-1.00301	-0.10518	-3.94596	0.000699083	0.0134215	-0.520356
Etfb	electron transferring flavoprotein, beta polypeptide	-0.185875	5.93252	-3.94486	0.000700959	0.0134398	-0.522911
Pkd2	polycystin 2, transient receptor potential cation channel	0.166264	6.52831	3.94321	0.000703771	0.013476	-0.526729
Nprl3	nitrogen permease regulator-like 3	-0.226484	4.94196	-3.94221	0.000705468	0.0134908	-0.529025
Rhbdl3	rhomboid like 3	-0.422793	4.17328	-4.0729	0.000706664	0.0134959	-0.464271
Scaf4	SR-related CTD-associated factor 4	0.156887	6.90536	3.94098	0.000707584	0.0134959	-0.531881
Pafah1b3	platelet-activating factor acetylhydrolase, isoform 1b, subunit 3	-0.206647	6.0966	-3.93937	0.000710343	0.01353	-0.535592
Dynlt2b	dynein light chain Tctex-type 2B	-0.394524	3.48623	-3.93886	0.000711225	0.01353	-0.536774
Calcrl	calcitonin receptor-like	0.274718	4.7807	3.93535	0.000717297	0.0136277	-0.54488
Lsp1	lymphocyte specific 1	-0.31595	4.36786	-3.93376	0.000720065	0.0136625	-0.548551
Ptgfr	prostaglandin F receptor	0.587101	1.7185	3.93304	0.000721329	0.0136687	-0.550223
Dcaf1	DDB1 and CUL4 associated factor 1	0.132249	6.83235	3.92874	0.000728884	0.013794	-0.560156
Uqcc3	ubiquinol-cytochrome c reductase complex assembly factor 3	-0.325035	4.03643	-3.92362	0.000737989	0.0139482	-0.571989
Nrp1	neuropilin 1	0.177747	6.39607	3.92225	0.000740435	0.0139583	-0.575144
Mxd3	Max dimerization protein 3	-0.362921	3.14386	-3.92219	0.000740556	0.0139583	-0.5753
Wdr83os	WD repeat domain 83 opposite strand	-0.286164	4.49917	-3.92099	0.000742706	0.0139583	-0.578062
Zfp354c	zinc finger protein 354C	0.216222	5.91199	3.92091	0.000742852	0.0139583	-0.578249
Gm1673	predicted gene 1673	-0.325281	3.97329	-3.9203	0.000743957	0.0139583	-0.579666
Rpl24	ribosomal protein L24	-0.262692	4.6782	-3.91962	0.000745176	0.0139583	-0.581227
Hoxa3	homeobox A3	0.26264	4.66689	3.91959	0.000745222	0.0139583	-0.581286
Ache	acetylcholinesterase	0.67175	2.06704	3.92849	0.000746459	0.0139636	-0.577823
U2af2	U2 small nuclear ribonucleoprotein auxiliary factor (U2AF) 2	-0.120877	8.85217	-3.91648	0.000750869	0.0140211	-0.588481
Dnajc15	DnaJ heat shock protein family (Hsp40) member C15	-0.260317	4.57741	-3.91616	0.000751455	0.0140211	-0.589225
Rpl31-ps12	ribosomal protein L31, pseudogene 1 2	-0.633684	3.90123	-4.35249	0.000753346	0.0140384	-0.386083
Ndufaf2	NADH:ubiquinone oxidoreductase complex assembly factor 2	-0.362226	4.45384	-3.98616	0.000757394	0.0140958	-0.558743
Atp5pb	ATP synthase peripheral stalk-membrane subunit b	-0.153918	7.7207	-3.91099	0.000760919	0.0141434	-0.601152
Cpsf7	cleavage and polyadenylation specific factor 7	0.137116	7.34238	3.9074	0.000767563	0.0142487	-0.609436
Dek	DEK proto-oncogene (DNA binding)	0.110275	9.19332	3.90419	0.00077356	0.0143418	-0.616853
Txnrd3	thioredoxin reductase 3	-0.277521	4.35359	-3.90329	0.000775248	0.0143549	-0.61893
Ppp1r12a	protein phosphatase 1, regulatory subunit 12A	0.152203	7.08009	3.90066	0.000780201	0.0144197	-0.624998
Naa38	N(alpha)-acetyltransferase 38, NatC auxiliary subunit	-0.376891	4.19286	-3.95011	0.000780726	0.0144197	-0.599569
Chd3	chromodomain helicase DNA binding protein 3	-0.168672	7.86151	-3.9477	0.000782218	0.014429	-0.602221
Hoxd8	homeobox D8	0.323201	3.91703	3.89812	0.000785015	0.0144623	-0.63086
Klf14	Kruppel-like factor 14	0.819549	0.504776	3.89408	0.000792736	0.0145861	-0.640185
Rgs5	regulator of G-protein signaling 5	0.837149	2.85012	4.29157	0.000794136	0.0145935	-0.451368
Slc7a11	solute carrier family 7 (cationic amino acid transporter, y+ system), member 11	-0.590802	4.24859	-4.35874	0.000797231	0.0146319	-0.426026
Rprd1b	regulation of nuclear pre-mRNA domain containing 1B	0.139927	6.65433	3.89022	0.000800184	0.0146677	-0.649094
Hnrnpa1l2-ps2	heterogeneous nuclear ribonucleoprotein A1-like 2, pseudogene 2	0.206455	6.0071	3.88812	0.000804268	0.0147087	-0.653943
Tpm4	tropomyosin 4	0.116461	8.86918	3.88803	0.00080444	0.0147087	-0.654147
Rps19	ribosomal protein S19	-0.644829	7.19227	-4.86577	0.000806092	0.0147205	-0.250755
Ap1g1	adaptor protein complex AP-1, gamma 1 subunit	0.141554	7.5792	3.8818	0.000816669	0.0148652	-0.668519
Jrkl	Jrk-like	0.324916	3.72289	3.88168	0.000816908	0.0148652	-0.668798
Zik1	zinc finger protein interacting with K protein 1	0.153004	6.06765	3.8816	0.000817073	0.0148652	-0.66899
Gdf6	growth differentiation factor 6	0.568343	2.52618	3.88068	0.000824358	0.0149678	-0.675973
Ptges3	prostaglandin E synthase 3	0.156814	7.91402	3.88814	0.000826518	0.0149678	-0.673905
Tcerg1	transcription elongation regulator 1 (CA150)	0.111781	8.18171	3.87631	0.000827593	0.0149678	-0.681175
Ephb2	Eph receptor B2	-0.161393	6.93495	-3.87631	0.0008276	0.0149678	-0.681184
Baiap2l1	BAI1-associated protein 2-like 1	0.276737	4.13015	3.87619	0.000827843	0.0149678	-0.681463
Sncg	synuclein, gamma	-0.903496	0.637713	-3.87475	0.000830719	0.0149931	-0.684767
Afg3l1	AFG3-like AAA ATPase 1	-0.13337	6.83359	-3.87447	0.000831293	0.0149931	-0.685424
Mrpl57	mitochondrial ribosomal protein L57	-0.26046	4.57275	-3.87363	0.000832983	0.015005	-0.687358
Dusp9	dual specificity phosphatase 9	-0.168591	6.79889	-3.87133	0.00083763	0.0150701	-0.692657
Ppig	peptidyl-prolyl isomerase G (cyclophilin G)	0.139516	7.5966	3.86785	0.000844727	0.0151791	-0.700692
Hcls1	hematopoietic cell specific Lyn substrate 1	-0.75935	0.960726	-3.86691	0.000846647	0.015181	-0.702853
Hscb	HscB iron-sulfur cluster co-chaperone	-0.329393	3.22871	-3.86678	0.000846916	0.015181	-0.703156
Hoxd9	homeobox D9	0.315916	4.47278	3.86766	0.000848278	0.0151868	-0.703856
ATP6	ATP synthase F0 subunit 6	-0.423061	9.78759	-4.80172	0.000854673	0.0152802	-0.316011
Pin1	peptidyl-prolyl cis/trans isomerase, NIMA-interacting 1	-0.152489	6.48535	-3.86257	0.000855593	0.0152802	-0.712863
Elavl3	ELAV like RNA binding protein 3	-0.388674	5.0865	-4.1573	0.000857945	0.0152882	-0.568417
Dact2	dishevelled-binding antagonist of beta-catenin 2	0.433448	3.20872	3.8606	0.000859668	0.0152882	-0.717387
Lipa	lysosomal acid lipase A	0.201621	5.19162	3.86038	0.000860126	0.0152882	-0.717895
Prrt2	proline-rich transmembrane protein 2	0.490073	2.98722	3.86187	0.000860228	0.0152882	-0.717178
Dut	deoxyuridine triphosphatase	-0.122615	7.47292	-3.85677	0.000867674	0.0153834	-0.726213
Mylip	myosin regulatory light chain interacting protein	0.342537	3.5515	3.85608	0.000869122	0.0153834	-0.727802
Patl1	protein associated with topoisomerase II homolog 1 (yeast)	0.157078	6.51342	3.85536	0.000870648	0.0153834	-0.729471
Prkcb	protein kinase C, beta	0.379843	3.25832	3.85466	0.000872112	0.0153834	-0.731071
E2f3	E2F transcription factor 3	0.150227	6.83712	3.85426	0.000872963	0.0153834	-0.731999
Hyi	hydroxypyruvate isomerase (putative)	-0.624156	2.16841	-3.85378	0.000873989	0.0153834	-0.733118
Pgk1	phosphoglycerate kinase 1	-0.370409	7.121	-4.52048	0.000873991	0.0153834	-0.431406
Srrm1	serine/arginine repetitive matrix 1	0.122219	8.72486	3.85376	0.000874019	0.0153834	-0.733151
Cox7a2	cytochrome c oxidase subunit 7A2	-0.388	6.30268	-4.42673	0.00088217	0.0155044	-0.474561
Pias1	protein inhibitor of activated STAT 1	0.202981	5.47082	3.8495	0.000883075	0.0155044	-0.742964
Pfdn5	prefoldin 5	-0.18901	6.05714	-3.84903	0.000884081	0.0155044	-0.744048
Elavl4	ELAV like RNA binding protein 4	-0.257902	5.12448	-3.84824	0.000885781	0.0155155	-0.745876
6330403K07Rik	RIKEN cDNA 6330403K07 gene	-0.227886	5.38391	-3.84766	0.00088702	0.0155186	-0.747207
Bbc3	BCL2 binding component 3	-0.381538	3.44339	-3.84466	0.000893477	0.0156128	-0.754113
Gulp1	GULP, engulfment adaptor PTB domain containing 1	0.183487	5.08756	3.84382	0.000895306	0.0156261	-0.756059
Gmppb	GDP-mannose pyrophosphorylase B	-0.244003	4.14971	-3.84232	0.000898543	0.0156639	-0.759495
Hsp90b1	heat shock protein 90, beta (Grp94), member 1	0.113756	10.1925	3.84182	0.000899631	0.0156641	-0.760646
Ncapg	non-SMC condensin I complex, subunit G	0.141029	6.9993	3.84103	0.00090137	0.0156757	-0.762485
Colec12	collectin sub-family member 12	0.175042	6.50668	3.83909	0.000905593	0.0157142	-0.766934
Zim1	zinc finger, imprinted 1	0.445359	4.67851	4.15952	0.000905741	0.0157142	-0.607585
Adamts17	a disintegrin-like and metallopeptidase (reprolysin type) with thrombospondin type 1 motif, 17	0.390846	3.34961	3.83811	0.000907748	0.0157185	-0.769195
Hnrnpa3	heterogeneous nuclear ribonucleoprotein A3	0.109223	8.56241	3.83793	0.000908143	0.0157185	-0.76961
Apoa2	apolipoprotein A-II	1.64442	-1.57366	3.83656	0.000911153	0.0157519	-0.772759
Cdk2ap1	CDK2 (cyclin-dependent kinase 2)-associated protein 1	-0.134858	7.58878	-3.83604	0.000912315	0.0157534	-0.773972
Snrpg	small nuclear ribonucleoprotein polypeptide G	-0.229755	5.15417	-3.83528	0.000913985	0.0157635	-0.775713
Slc25a36	solute carrier family 25, member 36	0.176611	5.85476	3.83249	0.000920172	0.0158334	-0.782134
Meis1	Meis homeobox 1	0.147805	6.73945	3.83247	0.000920209	0.0158334	-0.782172
Cysltr1	cysteinyl leukotriene receptor 1	-0.758465	1.29833	-3.83167	0.000921996	0.0158455	-0.784019
Gstk1	glutathione S-transferase kappa 1	-0.488724	2.05543	-3.8309	0.000923713	0.0158564	-0.785789
Med29	mediator complex subunit 29	-0.240104	4.20925	-3.82992	0.000925909	0.0158754	-0.788049
Ndufs8	NADH:ubiquinone oxidoreductase core subunit S8	-0.23336	5.29161	-3.82886	0.000928291	0.0158975	-0.790494
Uqcc5	ubiquinol-cytochrome c reductase complex assembly factor 5	-0.462423	2.57449	-3.82823	0.000929705	0.0158987	-0.791943
Btbd17	BTB (POZ) domain containing 17	-0.290147	4.24932	-3.82786	0.000930539	0.0158987	-0.792796
Gar1	GAR1 ribonucleoprotein	-0.19409	6.30881	-3.82704	0.00093578	0.0159655	-0.79732
Polr2d	polymerase (RNA) II (DNA directed) polypeptide D	-0.14493	6.606	-3.82516	0.000936638	0.0159655	-0.799013
Plekhg3	pleckstrin homology domain containing, family G (with RhoGef domain) member 3	0.2099	4.86239	3.82133	0.000945347	0.0160952	-0.80782
Arrdc2	arrestin domain containing 2	-0.51089	2.28038	-3.81974	0.000948976	0.0161381	-0.811465
Dclk1	doublecortin-like kinase 1	-0.246074	5.04465	-3.8178	0.000953459	0.0161955	-0.81595
Endog	endonuclease G	-0.44551	2.63647	-3.81679	0.000955773	0.0162159	-0.818256
Rps27l	ribosomal protein S27-like	-0.25836	6.34482	-4.02563	0.000957922	0.0162206	-0.711948
Usp12	ubiquitin specific peptidase 12	0.169652	6.14581	3.81571	0.000958274	0.0162206	-0.820742
Phf13	PHD finger protein 13	0.190668	5.81631	3.81445	0.00096119	0.0162511	-0.823633
Septin5	septin 5	-0.309625	4.53753	-3.81924	0.000965862	0.0163112	-0.824525
Gpat3	glycerol-3-phosphate acyltransferase 3	1.03581	0.231822	3.81096	0.000969345	0.0163511	-0.831671
Mob1a	MOB kinase activator 1A	0.129423	7.50544	3.80781	0.000976743	0.0164569	-0.838904
Mea1	male enhanced antigen 1	-0.189316	5.34747	-3.80605	0.000980925	0.0165006	-0.842968
Cuedc2	CUE domain containing 2	-0.181655	6.08107	-3.80541	0.000982433	0.0165006	-0.844429
Zfp729b	zinc finger protein 729b	0.297106	3.98882	3.80529	0.000982731	0.0165006	-0.844718
Kifc1	kinesin family member C1	-0.158129	5.86585	-3.80265	0.000989009	0.0165869	-0.850775
Rex1bd	required for excision 1-B domain containing	-0.24651	5.00257	-3.80115	0.000992601	0.0166281	-0.854224
Anln	anillin, actin binding protein	0.155215	6.9592	3.79993	0.000995536	0.0166581	-0.857033
Lims1	LIM and senescent cell antigen-like domains 1	0.118692	7.03886	3.79573	0.00100569	0.0167877	-0.866684
Tfap2a	transcription factor AP-2, alpha	0.267655	4.63211	3.79514	0.00100711	0.0167877	-0.868029
Aprt	adenine phosphoribosyl transferase	-0.15582	6.48998	-3.79507	0.00100728	0.0167877	-0.868188
Sesn2	sestrin 2	0.265131	4.3207	3.79483	0.00100788	0.0167877	-0.868756
Tmem248	transmembrane protein 248	0.127821	6.8333	3.79268	0.00101313	0.0168536	-0.873696
Zfp101	zinc finger protein 101	0.298473	4.62673	3.79657	0.00101508	0.0168536	-0.872939
Gstp1	glutathione S-transferase, pi 1	-0.344021	5.29997	-4.03323	0.00101531	0.0168536	-0.750933
Zfp397	zinc finger protein 397	0.160165	6.39247	3.78958	0.00102074	0.0169245	-0.880806
Rsrp1	arginine/serine rich protein 1	0.396733	6.60303	4.42785	0.00102277	0.0169288	-0.584902
Mrto4	mRNA turnover 4, ribosome maturation factor	-0.224589	5.79276	-3.80749	0.00102332	0.0169288	-0.872776
Usp14	ubiquitin specific peptidase 14	0.126633	7.23948	3.78796	0.00102474	0.0169332	-0.88453
Npnt	nephronectin	0.200539	5.90327	3.78727	0.00102645	0.0169422	-0.886115
Yipf6	Yip1 domain family, member 6	0.185854	5.36797	3.78651	0.00102835	0.0169544	-0.887876
Chmp4b	charged multivesicular body protein 4B	-0.138629	7.07322	-3.7848	0.0010326	0.0170052	-0.891794
Ctnna2	catenin (cadherin associated protein), alpha 2	-0.300371	3.5894	-3.78321	0.00103658	0.0170515	-0.895452
Pam	peptidylglycine alpha-amidating monooxygenase	0.156585	6.57576	3.78178	0.00104015	0.0170825	-0.898723
St6gal1	beta galactoside alpha 2,6 sialyltransferase 1	0.179552	5.79128	3.78152	0.0010408	0.0170825	-0.899319
Zic1	zinc finger protein of the cerebellum 1	-0.204668	7.22803	-3.9268	0.00104481	0.0171216	-0.824728
Avpi1	arginine vasopressin-induced 1	-0.437404	2.71181	-3.77965	0.00104553	0.0171216	-0.903628
Zfp523	zinc finger protein 523	-0.177932	5.86223	-3.77826	0.00104905	0.0171599	-0.906821
Pik3ca	phosphatidylinositol-4,5-bisphosphate 3-kinase catalytic subunit alpha	0.177239	6.20408	3.77262	0.00106342	0.0173756	-0.91976
Bmt2	base methyltransferase of 25S rRNA 2	0.17981	5.69033	3.77088	0.0010679	0.0174292	-0.923752
Mier1	MEIR1 treanscription regulator	0.13549	6.7869	3.76838	0.00107435	0.017515	-0.929484
Zbtb2	zinc finger and BTB domain containing 2	0.195262	5.02517	3.76614	0.0010802	0.0175828	-0.934643
Mxi1	MAX interactor 1, dimerization protein	0.202509	5.37306	3.76567	0.00108143	0.0175828	-0.935722
H3c6	H3 clustered histone 6	-1.69133	-0.179297	-3.96493	0.00108255	0.0175828	-0.83131
Dct	dopachrome tautomerase	-1.05841	-0.371067	-3.76448	0.00108453	0.0175828	-0.938443
Snx13	sorting nexin 13	0.242899	5.0613	3.76448	0.00108454	0.0175828	-0.938453
Pax2	paired box 2	0.336533	3.21914	3.76394	0.00108593	0.0175859	-0.939674
Zc3h4	zinc finger CCCH-type containing 4	-0.131022	7.78693	-3.7633	0.00108762	0.0175937	-0.941152
Coro1a	coronin, actin binding protein 1A	-0.383907	2.89052	-3.75757	0.00110278	0.0177955	-0.954307
Slit1	slit guidance ligand 1	-0.224889	5.36804	-3.7573	0.0011035	0.0177955	-0.954924
Samhd1	SAM domain and HD domain, 1	0.130193	6.87547	3.75693	0.00110448	0.0177955	-0.955771
Creb3l1	cAMP responsive element binding protein 3-like 1	0.503452	2.32744	3.75674	0.00110498	0.0177955	-0.9562
Mrpl42	mitochondrial ribosomal protein L42	-0.194185	5.69906	-3.75528	0.00110889	0.0178388	-0.959556
Map6	microtubule-associated protein 6	-0.254853	4.48442	-3.75263	0.00111599	0.0179333	-0.965621
Mrpl51	mitochondrial ribosomal protein L51	-0.222902	5.1942	-3.75066	0.00112131	0.017999	-0.970143
Hspa4	heat shock protein 4	0.104653	9.49039	3.74674	0.00113198	0.0181127	-0.979145
Fosl2	fos-like antigen 2	0.43474	2.62224	3.74669	0.00113211	0.0181127	-0.979254
Kcna5	potassium voltage-gated channel, shaker-related subfamily, member 5	0.424817	2.41647	3.74669	0.00113212	0.0181127	-0.979257
Btg1	BTG anti-proliferation factor 1	0.143308	6.47213	3.74513	0.00113638	0.0181432	-0.982826
Lancl1	LanC (bacterial lantibiotic synthetase component C)-like 1	-0.187509	5.54998	-3.74508	0.00113652	0.0181432	-0.982941
Mex3b	mex3 RNA binding family member B	0.135885	6.87569	3.74437	0.00113845	0.0181543	-0.984559
Ovgp1	oviductal glycoprotein 1	0.652752	1.50356	3.7436	0.00114058	0.0181652	-0.98633
Hoxd3	homeobox D3	0.30831	5.37865	3.91519	0.00114162	0.0181652	-0.895022
Got1	glutamic-oxaloacetic transaminase 1, soluble	-0.155522	6.18005	-3.74213	0.00114465	0.0181899	-0.989713
St3gal3	ST3 beta-galactoside alpha-2,3-sialyltransferase 3	-0.242754	4.72375	-3.74175	0.00114568	0.0181899	-0.990568
Zic5	zinc finger protein of the cerebellum 5	0.327217	3.21041	3.7409	0.00114804	0.0182077	-0.992528
Smc4	structural maintenance of chromosomes 4	0.0989016	8.65925	3.73936	0.00115231	0.0182162	-0.996051
Zcwpw1	zinc finger, CW type with PWWP domain 1	0.461989	2.70814	3.73895	0.00115345	0.0182162	-0.996994
Cggbp1	CGG triplet repeat binding protein 1	0.117864	7.32827	3.73891	0.00115357	0.0182162	-0.997093
Setd1a	SET domain containing 1A	0.150385	7.48637	3.7389	0.00115357	0.0182162	-0.997095
Cyc1	cytochrome c-1	-0.142718	7.38087	-3.73747	0.00115758	0.0182597	-1.00039
Rab8b	RAB8B, member RAS oncogene family	0.159046	6.11569	3.73628	0.00116089	0.0182921	-1.0031
Gstm7	glutathione S-transferase, mu 7	-0.500261	2.07852	-3.73575	0.00116238	0.0182959	-1.00432
Mrpl53	mitochondrial ribosomal protein L53	-0.236766	4.84926	-3.7341	0.00116703	0.0183492	-1.00811
Rps27rt	ribosomal protein S27, retrogene	-0.491839	7.79585	-4.58375	0.00116879	0.0183519	-0.62676
Pla2g3	phospholipase A2, group III	-0.80164	0.902424	-3.73304	0.00117001	0.0183519	-1.01053
Cope	coatomer protein complex, subunit epsilon	-0.16734	6.36434	-3.7327	0.00117097	0.0183519	-1.01132
Map2k2	mitogen-activated protein kinase kinase 2	-0.137625	7.53708	-3.73113	0.00117541	0.0184017	-1.01491
Clstn1	calsyntenin 1	-0.124345	7.83138	-3.72962	0.00117971	0.0184318	-1.01838
H2ac4	H2A clustered histone 4	-1.29712	-0.222387	-3.73826	0.00117986	0.0184318	-1.01359
Ttbk1	tau tubulin kinase 1	-0.38287	2.6415	-3.72776	0.001185	0.0184924	-1.02263
Dynlt1b	dynein light chain Tctex-type 1B	-1.23899	3.90634	-4.58229	0.00118806	0.0185203	-0.639524
Tspan2	tetraspanin 2	0.239972	4.79651	3.7236	0.00119695	0.0186389	-1.03216
Dpf1	double PHD fingers 1	-0.270588	4.26766	-3.72248	0.0012002	0.0186696	-1.03473
Apex2	apurinic/apyrimidinic endonuclease 2	0.245734	4.24705	3.72148	0.0012031	0.0186948	-1.03702
E2f8	E2F transcription factor 8	0.195476	5.91508	3.72077	0.00120513	0.0187065	-1.03863
Gm19774	predicted gene, 19774	-0.527762	2.97448	-3.77618	0.00120719	0.0187186	-1.00892
Rnf113a2	ring finger protein 113A2	-0.277607	3.76295	-3.71892	0.00121053	0.0187393	-1.04287
Osbpl6	oxysterol binding protein-like 6	0.280616	4.23094	3.71873	0.0012111	0.0187393	-1.04332
Plxna4	plexin A4	0.262758	4.3747	3.71731	0.00121525	0.0187836	-1.04657
Eif4g2	eukaryotic translation initiation factor 4, gamma 2	0.0839032	11.3288	3.71571	0.00121994	0.0188361	-1.05023
Ptpn6	protein tyrosine phosphatase, non-receptor type 6	-0.434606	2.41313	-3.71358	0.00122622	0.018913	-1.0551
Socs7	suppressor of cytokine signaling 7	0.161145	6.15035	3.71124	0.00123314	0.0189998	-1.06045
Gtf2e1	general transcription factor II E, polypeptide 1 (alpha subunit)	-0.136865	6.24232	-3.71036	0.00123576	0.0190199	-1.06246
Dmac1	distal membrane arm assembly complex 1	-0.231212	4.89612	-3.70604	0.0012487	0.0191989	-1.07235
Lef1	lymphoid enhancer binding factor 1	0.251643	6.37303	3.90583	0.00125584	0.0192818	-0.968792
Igdcc3	immunoglobulin superfamily, DCC subclass, member 3	-0.126731	9.61256	-3.72125	0.00125673	0.0192818	-1.06829
Tspan12	tetraspanin 12	0.224302	5.0754	3.70111	0.00126362	0.0193671	-1.08363
Lman1	lectin, mannose-binding, 1	0.131937	7.35807	3.69672	0.00127707	0.0195514	-1.09368
Wrnip1	Werner helicase interacting protein 1	-0.156494	5.54639	-3.69631	0.00127833	0.0195514	-1.09461
Tmem165	transmembrane protein 165	0.149876	6.73807	3.69564	0.00128038	0.019558	-1.09614
Ncan	neurocan	-0.396417	3.20035	-3.6953	0.00128144	0.019558	-1.09692
Ap4m1	adaptor-related protein complex AP-4, mu 1	0.230539	4.97565	3.69353	0.0012869	0.0196197	-1.10095
Serpina1c	serine (or cysteine) peptidase inhibitor, clade A, member 1C	1.11345	0.100187	3.69303	0.00128847	0.0196197	-1.10212
Pdia3	protein disulfide isomerase associated 3	0.0958793	9.5193	3.69269	0.00128951	0.0196197	-1.10288
Ppp4r3a	protein phosphatase 4 regulatory subunit 3A	0.126733	7.4538	3.69209	0.00129138	0.0196276	-1.10425
Filip1l	filamin A interacting protein 1-like	0.313754	3.91917	3.69056	0.00129615	0.0196796	-1.10776
Eif3g	eukaryotic translation initiation factor 3, subunit G	-0.120337	7.43951	-3.6897	0.00129882	0.0196997	-1.10971
Zscan26	zinc finger and SCAN domain containing 26	0.21775	5.60262	3.68545	0.00131221	0.0198777	-1.11944
Dis3l2	DIS3 like 3'-5' exoribonuclease 2	-0.188634	5.36551	-3.68511	0.00131328	0.0198777	-1.12022
Foxg1	forkhead box G1	0.235217	4.86908	3.68367	0.00131783	0.0199259	-1.1235
Zfp260	zinc finger protein 260	0.138161	6.78663	3.68221	0.00132248	0.0199594	-1.12684
Wls	wntless WNT ligand secretion mediator	0.118537	7.49644	3.68211	0.00132278	0.0199594	-1.12706
Ndnf	neuron-derived neurotrophic factor	0.242991	4.74126	3.67848	0.00133442	0.0200961	-1.13537
Zfp760	zinc finger protein 760	0.222493	5.35427	3.67842	0.0013346	0.0200961	-1.1355
Ccdc85b	coiled-coil domain containing 85B	-0.209692	4.93709	-3.67633	0.00134132	0.0201765	-1.14027
Prxl2b	peroxiredoxin like 2B	-0.329617	3.35169	-3.67392	0.00134914	0.0202732	-1.14578
Bahcc1	BAH domain and coiled-coil containing 1	0.147652	7.76755	3.67477	0.00135077	0.0202768	-1.14614
Tmem47	transmembrane protein 47	0.151514	6.91642	3.67029	0.00136096	0.0204088	-1.15406
Nr2f6	nuclear receptor subfamily 2, group F, member 6	-0.166258	7.40224	-3.70257	0.00136497	0.0204455	-1.13767
Otud4	OTU domain containing 4	0.125279	7.88558	3.66869	0.00136621	0.0204455	-1.15771
Dynlt1f	dynein light chain Tctex-type 1F	-0.229973	4.31754	-3.66753	0.00137005	0.0204819	-1.16037
Rnf111	ring finger 111	0.17364	5.82788	3.6662	0.00137445	0.0205252	-1.16341
Zfp189	zinc finger protein 189	0.30659	3.68204	3.6658	0.00137575	0.0205252	-1.16431
Parp8	poly (ADP-ribose) polymerase family, member 8	0.275029	4.09059	3.66302	0.00138499	0.0206419	-1.17066
Pomp	proteasome maturation protein	-0.174137	6.93702	-3.68599	0.00138694	0.0206499	-1.15844
Tor1aip2	torsin A interacting protein 2	0.121483	7.12897	3.66175	0.00138922	0.0206627	-1.17355
Ermardl2	ER membrane associated RNA degradation like 2	0.395362	3.69847	3.68465	0.00139181	0.0206802	-1.16169
Snap23	synaptosomal-associated protein 23	0.141373	6.61352	3.65882	0.00139906	0.0207667	-1.18024
Zfp184	zinc finger protein 184 (Kruppel-like)	0.209793	4.54365	3.65491	0.00141229	0.0208921	-1.18917
Dpp4	dipeptidylpeptidase 4	0.60226	1.45825	3.65465	0.00141318	0.0208921	-1.18977
Eif3m	eukaryotic translation initiation factor 3, subunit M	-0.163433	6.49485	-3.65444	0.00141389	0.0208921	-1.19025
Crls1	cardiolipin synthase 1	0.17412	5.44873	3.65421	0.00141466	0.0208921	-1.19077
G2e3	G2/M-phase specific E3 ubiquitin ligase	0.162981	6.58602	3.65421	0.00141467	0.0208921	-1.19077
Mylpf	myosin light chain, phosphorylatable, fast skeletal muscle	-0.459422	2.50027	-3.65371	0.00141637	0.0208961	-1.19191
Ccnb2	cyclin B2	-0.133746	6.72231	-3.65282	0.00141939	0.0209196	-1.19393
Pla2g4c	phospholipase A2, group IVC (cytosolic, calcium-independent)	0.569476	2.28068	3.65148	0.00142398	0.0209659	-1.19699
Cdt1	chromatin licensing and DNA replication factor 1	0.153066	7.05537	3.65076	0.00142645	0.0209812	-1.19864
Gnb4	guanine nucleotide binding protein (G protein), beta 4	0.197134	5.34724	3.65012	0.00142865	0.0209883	-1.2001
Coq7	demethyl-Q 7	-0.223756	5.06725	-3.64978	0.00142981	0.0209883	-1.20087
Abcc5	ATP-binding cassette, sub-family C (CFTR/MRP), member 5	0.140766	6.08447	3.64905	0.00143233	0.0210042	-1.20254
P2ry1	purinergic receptor P2Y, G-protein coupled 1	0.624559	1.51822	3.64795	0.00143613	0.0210387	-1.20505
Gdf10	growth differentiation factor 10	0.391029	2.90245	3.64702	0.00143932	0.0210643	-1.20715
Btbd3	BTB (POZ) domain containing 3	0.191658	5.80844	3.64095	0.00146051	0.0213367	-1.22101
Magoh	mago homolog, exon junction complex core component	-0.203617	6.67854	-3.73595	0.00146095	0.0213367	-1.16725
Amigo2	adhesion molecule with Ig like domain 2	0.31095	3.26212	3.64043	0.00146232	0.0213367	-1.22218
S100a11	S100 calcium binding protein A11	-0.421705	3.57076	-3.6796	0.00146996	0.0214267	-1.20326
Morn4	MORN repeat containing 4	-0.239669	4.9274	-3.63752	0.0014726	0.0214438	-1.22883
Chrna7	cholinergic receptor, nicotinic, alpha polypeptide 7	0.418816	2.80281	3.63549	0.00147979	0.021527	-1.23344
Cldn34c2	claudin 34C2	-1.73948	-1.10082	-3.66685	0.00148258	0.0215281	-1.2166
Mrpl17	mitochondrial ribosomal protein L17	-0.159535	5.88921	-3.63464	0.00148281	0.0215281	-1.23538
Zfp512b	zinc finger protein 512B	0.160677	6.47744	3.633	0.00148866	0.0215784	-1.23911
Ccdc9	coiled-coil domain containing 9	-0.161562	5.6579	-3.63285	0.00148923	0.0215784	-1.23948
Macroh2a1	macroH2A.1 histone	-0.10332	8.71181	-3.63055	0.00149747	0.0216761	-1.2447
H2-K1	histocompatibility 2, K1, K region	-0.295416	4.52283	-3.63369	0.00150395	0.0217439	-1.2459
Snrnp25	small nuclear ribonucleoprotein 25 (U11/U12)	-0.224921	4.88397	-3.62843	0.00150513	0.0217439	-1.24954
Abhd17c	abhydrolase domain containing 17C	0.141573	6.69472	3.62596	0.00151408	0.0218516	-1.25516
Ctsa	cathepsin A	0.144198	6.18288	3.62555	0.00151558	0.0218516	-1.2561
Dnajb9	DnaJ heat shock protein family (Hsp40) member B9	0.257838	4.09167	3.6247	0.00151866	0.0218532	-1.25802
Psmc4	proteasome (prosome, macropain) 26S subunit, ATPase, 4	-0.120531	7.72931	-3.624	0.00152122	0.0218532	-1.25962
Bcorl1	BCL6 co-repressor-like 1	0.210748	5.39757	3.62363	0.00152259	0.0218532	-1.26047
Gdpd5	glycerophosphodiester phosphodiesterase domain containing 5	-0.227956	4.85098	-3.62357	0.00152281	0.0218532	-1.26061
Foxj1	forkhead box J1	-0.422949	2.73816	-3.62347	0.00152318	0.0218532	-1.26084
Des	desmin	-0.210064	5.77786	-3.62709	0.00152793	0.0218998	-1.2609
Tmem64	transmembrane protein 64	0.151771	5.63496	3.62135	0.00153095	0.0219216	-1.26566
Tmem39a	transmembrane protein 39a	0.168194	5.74467	3.62065	0.00153353	0.0219371	-1.26726
Col22a1	collagen, type XXII, alpha 1	-0.273439	4.02055	-3.61953	0.00153767	0.0219628	-1.26981
Zmat3	zinc finger matrin type 3	-0.199174	5.84953	-3.61934	0.00153834	0.0219628	-1.27023
Scrt1	scratch family zinc finger 1	-0.62799	1.9068	-3.61871	0.00154068	0.0219746	-1.27167
Tmed5	transmembrane p24 trafficking protein 5	0.179766	5.73187	3.61739	0.00154557	0.0220229	-1.27467
Zc3h7a	zinc finger CCCH type containing 7 A	0.19213	5.79459	3.61613	0.00155025	0.022068	-1.27753
Rassf4	Ras association (RalGDS/AF-6) domain family member 4	-0.246963	4.68055	-3.61423	0.00155735	0.0220902	-1.28186
Cdh10	cadherin 10	0.792044	0.929883	3.61394	0.00155845	0.0220902	-1.28253
Coch	cochlin	0.710802	1.26939	3.6135	0.00156009	0.0220902	-1.28353
Gsta4	glutathione S-transferase, alpha 4	-0.176386	5.71944	-3.61326	0.001561	0.0220902	-1.28408
Isoc2a	isochorismatase domain containing 2a	-0.262582	3.87906	-3.61312	0.00156153	0.0220902	-1.2844
Sem1	SEM1, 26S proteasome complex subunit	-0.369315	6.73706	-4.18231	0.00156207	0.0220902	-0.997839
Hdhd3	haloacid dehalogenase-like hydrolase domain containing 3	-0.561415	3.01625	-3.73652	0.00156241	0.0220902	-1.21456
Hoxb8	homeobox B8	0.205464	5.87913	3.61764	0.00157372	0.0222286	-1.2872
Pmvk	phosphomevalonate kinase	-0.282305	4.59343	-3.60942	0.00157547	0.0222317	-1.29282
Man2a2	mannosidase 2, alpha 2	0.156414	6.73173	3.6084	0.00157932	0.0222519	-1.29514
Nisch	nischarin	0.102659	9.65416	3.60823	0.00157995	0.0222519	-1.29551
Zfp213	zinc finger protein 213	-0.320633	3.84073	-3.60432	0.00159485	0.0224193	-1.30441
Snrnp35	small nuclear ribonucleoprotein 35 (U11/U12)	-0.327354	4.19558	-3.61486	0.00159579	0.0224193	-1.2986
Eif4a2	eukaryotic translation initiation factor 4A2	0.323744	8.21169	4.22227	0.00159644	0.0224193	-0.996768
Arf4	ADP-ribosylation factor 4	0.106465	8.11129	3.60202	0.00160371	0.0224997	-1.30965
Hemk1	HemK methyltransferase family member 1	-0.22594	4.33955	-3.60076	0.00160854	0.0225456	-1.3125
C1qtnf6	C1q and tumor necrosis factor related protein 6	-0.25111	4.0048	-3.60037	0.00161007	0.0225456	-1.3134
Ptcd3	pentatricopeptide repeat domain 3	0.126855	7.18431	3.59975	0.00161246	0.0225574	-1.31481
Hoxa11	homeobox A11	0.376653	3.25515	3.59876	0.00161628	0.0225892	-1.31705
Ncstn	nicastrin	0.146444	6.53191	3.59517	0.00163029	0.0227632	-1.32523
Micos10	mitochondrial contact site and cristae organizing system subunit 10	-0.229284	5.72753	-3.63993	0.00163272	0.0227754	-1.30004
Islr2	immunoglobulin superfamily containing leucine-rich repeat 2	-0.494901	2.88164	-3.61602	0.00163647	0.0227897	-1.31557
Slc20a1	solute carrier family 20, member 1	0.141292	6.84046	3.59349	0.00163687	0.0227897	-1.32904
Tut4	terminal uridylyl transferase 4	0.132768	7.63113	3.59287	0.00163932	0.022802	-1.33046
Ing5	inhibitor of growth family, member 5	0.184913	5.92899	3.59243	0.00164104	0.0228042	-1.33145
Arl6ip1	ADP-ribosylation factor-like 6 interacting protein 1	0.109462	8.36003	3.59067	0.00164797	0.0228787	-1.33544
Nr3c1	nuclear receptor subfamily 3, group C, member 1	0.392858	2.47798	3.5897	0.00165182	0.0229103	-1.33765
Ppp2r2a	protein phosphatase 2, regulatory subunit B, alpha	0.109732	7.39603	3.58814	0.00165803	0.0229747	-1.34121
ND1	NADH dehydrogenase subunit 1	-0.330223	10.8506	-4.34129	0.00166357	0.0230082	-0.978707
Tpm3	tropomyosin 3, gamma	0.570306	7.57497	4.37185	0.00166361	0.0230082	-0.966871
Ciao2b	cytosolic iron-sulfur assembly component 2B	-0.294433	4.70005	-3.61639	0.00167247	0.0231089	-1.3306
Pknox1	Pbx/knotted 1 homeobox	0.206435	5.0753	3.58396	0.00167472	0.0231181	-1.35069
Nkiras2	NFKB inhibitor interacting Ras-like protein 2	-0.228204	4.64745	-3.58225	0.0016816	0.0231898	-1.35457
Prnp	prion protein	0.241675	3.98284	3.58188	0.00168309	0.0231898	-1.35541
Renbp	renin binding protein	-0.39578	3.41764	-3.58082	0.0016874	0.0232272	-1.35783
Sct	secretin	-0.737246	0.372019	-3.57842	0.00169711	0.0233389	-1.36327
Msx2	msh homeobox 2	0.36509	4.72666	3.75786	0.00170797	0.0234502	-1.266
Pcdhga2	protocadherin gamma subfamily A, 2	0.523906	1.72793	3.57544	0.00170929	0.0234502	-1.37003
Ric1	RAB6A GEF complex partner 1	0.168564	6.15803	3.57511	0.00171065	0.0234502	-1.37079
Nup153	nucleoporin 153	0.134043	8.06929	3.57487	0.00171163	0.0234502	-1.37133
Txnip	thioredoxin interacting protein	-0.20277	5.57733	-3.57445	0.00171334	0.0234516	-1.37228
Mpped2	metallophosphoesterase domain containing 2	0.253951	4.41202	3.57095	0.00172779	0.0236271	-1.38023
Asb13	ankyrin repeat and SOCS box-containing 13	0.234173	4.90528	3.56992	0.00173206	0.02366	-1.38257
Ahsa1	AHA1, activator of heat shock protein ATPase 1	0.127222	7.52759	3.56959	0.00173344	0.02366	-1.38332
Ube2q2	ubiquitin-conjugating enzyme E2Q family member 2	0.164386	5.52711	3.5682	0.00173922	0.0237055	-1.38647
Pcolce2	procollagen C-endopeptidase enhancer 2	0.474446	2.46662	3.56801	0.00174002	0.0237055	-1.3869
Cyba	cytochrome b-245, alpha polypeptide	-0.333235	3.73968	-3.566	0.00174842	0.0237977	-1.39146
Cdk5	cyclin-dependent kinase 5	-0.238568	4.71732	-3.56479	0.0017535	0.0238446	-1.39421
Carmil1	capping protein regulator and myosin 1 linker 1	0.22715	4.63547	3.56434	0.0017554	0.0238483	-1.39524
Pacsin1	protein kinase C and casein kinase substrate in neurons 1	-0.584108	1.84077	-3.5637	0.00175809	0.0238565	-1.39668
Fbln1	fibulin 1	0.131924	7.36098	3.56342	0.00175927	0.0238565	-1.39732
Itih2	inter-alpha trypsin inhibitor, heavy chain 2	1.79262	1.88525	4.26332	0.00176987	0.0239603	-1.05499
Grhpr	glyoxylate reductase/hydroxypyruvate reductase	-0.258136	5.29243	-3.61338	0.00177021	0.0239603	-1.37208
Morf4l2	mortality factor 4 like 2	0.0951588	8.77751	3.55949	0.0017759	0.024015	-1.40623
Gata4	GATA binding protein 4	0.420097	4.70851	3.84505	0.00177927	0.0240382	-1.2493
Ccn4	cellular communication network factor 4	0.391752	3.07688	3.55722	0.00178561	0.024095	-1.41138
Dynll2	dynein light chain LC8-type 2	-0.105601	8.23514	-3.55695	0.00178677	0.024095	-1.412
Glrx5	glutaredoxin 5	-0.183585	6.55986	-3.58584	0.00178996	0.0240968	-1.39599
Scrt2	scratch family zinc finger 2	-0.653249	2.59533	-3.7023	0.00179021	0.0240968	-1.32947
Galnt2	polypeptide N-acetylgalactosaminyltransferase 2	-0.131246	7.01586	-3.55405	0.00179921	0.0241956	-1.41856
Kansl1	KAT8 regulatory NSL complex subunit 1	0.129969	7.20759	3.54958	0.0018186	0.0244339	-1.42871
4933434E20Rik	RIKEN cDNA 4933434E20 gene	0.180273	5.41046	3.54872	0.00182236	0.0244619	-1.43066
Ebpl	emopamil binding protein-like	-0.335372	3.5285	-3.54624	0.00183318	0.0245845	-1.43626
Glce	glucuronyl C5-epimerase	0.170404	5.96779	3.54496	0.00183881	0.0246374	-1.43916
Bax	BCL2-associated X protein	-0.150679	6.26191	-3.54308	0.00184714	0.0247145	-1.44344
Arvcf	armadillo repeat gene deleted in velocardiofacial syndrome	-0.138851	6.90661	-3.54289	0.00184796	0.0247145	-1.44386
Slc25a47	solute carrier family 25, member 47	-0.471295	2.11178	-3.54181	0.00185276	0.024756	-1.44631
Selenom	selenoprotein M	-0.351091	2.94707	-3.5392	0.00186436	0.0248883	-1.45222
Zic2	zinc finger protein of the cerebellum 2	0.168119	6.0671	3.53777	0.00187074	0.0249506	-1.45545
Col14a1	collagen, type XIV, alpha 1	0.306675	3.21427	3.53713	0.0018736	0.0249554	-1.45689
Wdr70	WD repeat domain 70	-0.200739	5.58978	-3.53664	0.00187583	0.0249554	-1.45802
Echs1	enoyl Coenzyme A hydratase, short chain, 1, mitochondrial	-0.146289	6.66375	-3.53645	0.00187666	0.0249554	-1.45844
Megf8	multiple EGF-like-domains 8	-0.124275	7.28114	-3.53617	0.00187794	0.0249554	-1.45908
Atp11a	ATPase, class VI, type 11A	0.157553	6.35614	3.53551	0.00188089	0.0249682	-1.46057
Cd1d2	CD1d2 antigen	-1.24386	-0.198194	-3.55235	0.00188318	0.0249682	-1.45124
Hif1a	hypoxia inducible factor 1, alpha subunit	0.107336	8.00345	3.53482	0.00188403	0.0249682	-1.46214
Rbm20	RNA binding motif protein 20	0.337297	3.36776	3.53327	0.00189102	0.025038	-1.46564
S1pr2	sphingosine-1-phosphate receptor 2	0.162768	5.55083	3.53275	0.00189336	0.0250421	-1.46682
Stmn1	stathmin 1	-0.194246	7.00135	-3.64746	0.00189476	0.0250421	-1.39996
Epg5	ectopic P-granules autophagy protein 5 homolog (C. elegans)	-0.238848	4.88758	-3.53059	0.00190318	0.0251306	-1.47171
Lamtor1	late endosomal/lysosomal adaptor, MAPK and MTOR activator 1	-0.162461	5.96618	-3.52881	0.00191133	0.0251938	-1.47575
Zmym5	zinc finger, MYM-type 5	0.152887	5.91801	3.52879	0.00191142	0.0251938	-1.47579
Cdkn3	cyclin-dependent kinase inhibitor 3	-0.387171	2.86463	-3.52732	0.00191813	0.0252451	-1.47911
Bcl2l1	BCL2-like 1	-0.149135	5.92491	-3.52718	0.00191877	0.0252451	-1.47942
Rpl5	ribosomal protein L5	-0.67756	5.59658	-4.25046	0.00192182	0.0252624	-1.12006
Zmym1	zinc finger, MYM domain containing 1	0.181604	5.77093	3.5258	0.00192515	0.0252834	-1.48256
Ttc14	tetratricopeptide repeat domain 14	0.283404	6.2797	3.81586	0.00193823	0.0254323	-1.32486
Rpl13a	ribosomal protein L13A	-0.23193	9.39223	-3.97713	0.00194479	0.0254955	-1.24795
Eola1	endothelium and lymphocyte associated ASCH domain 1	-0.303844	3.49362	-3.52074	0.00194859	0.0255044	-1.494
Paqr9	progestin and adipoQ receptor family member IX	0.805238	1.45494	3.57688	0.00194897	0.0255044	-1.46046
Lrrn1	leucine rich repeat protein 1, neuronal	-0.190751	6.38618	-3.55592	0.00195105	0.0255087	-1.47364
Lgals1	lectin, galactose binding, soluble 1	-0.383595	5.37626	-3.87474	0.00195915	0.0255917	-1.30268
Ltbr	lymphotoxin B receptor	-0.211558	4.89492	-3.51757	0.00196342	0.0256066	-1.50117
Atp6v0e2	ATPase, H+ transporting, lysosomal V0 subunit E2	-0.297596	3.8704	-3.51749	0.00196379	0.0256066	-1.50135
Ints6	integrator complex subunit 6	0.196121	5.65351	3.51536	0.0019738	0.025714	-1.50616
Erh	ERH mRNA splicing and mitosis factor	-0.175972	6.64157	-3.53465	0.00198327	0.0258144	-1.49774
Eef1akmt2	EEF1A lysine methyltransferase 2	-0.237645	4.31665	-3.51221	0.00198875	0.025845	-1.51329
Trim7	tripartite motif-containing 7	0.282911	6.97947	3.89751	0.00198917	0.025845	-1.30222
Adam11	a disintegrin and metallopeptidase domain 11	-0.236409	4.15543	-3.50696	0.00201388	0.0261071	-1.52516
Boc	biregional cell adhesion molecule-related/down-regulated by oncogenes (Cdon) binding protein	0.138359	5.90279	3.50688	0.00201426	0.0261071	-1.52534
Trim41	tripartite motif-containing 41	-0.145475	5.93951	-3.50662	0.00201552	0.0261071	-1.52593
Cyp4f16	cytochrome P450, family 4, subfamily f, polypeptide 16	-0.32545	3.40176	-3.50641	0.0020165	0.0261071	-1.52639
Gstm2	glutathione S-transferase, mu 2	-0.406659	2.94837	-3.50471	0.00202472	0.026187	-1.53023
Bad	BCL2-associated agonist of cell death	-0.297058	3.91669	-3.50439	0.00202626	0.026187	-1.53095
Pprc1	peroxisome proliferative activated receptor, gamma, coactivator-related 1	0.161536	7.63066	3.55554	0.00204824	0.0264477	-1.50749
Emp2	epithelial membrane protein 2	0.45403	2.72009	3.49939	0.00205063	0.0264551	-1.54225
Rps20	ribosomal protein S20	-0.131868	8.82855	-3.52038	0.00205439	0.0264803	-1.53069
Mat2a	methionine adenosyltransferase II, alpha	0.226257	8.63696	3.87306	0.00205954	0.0265232	-1.3389
D16Ertd472e	DNA segment, Chr 16, ERATO Doi 472, expressed	0.205461	5.32609	3.49576	0.00206851	0.0266152	-1.55045
Ntn3	netrin 3	-0.282295	4.44611	-3.49441	0.00207519	0.0266776	-1.5535
Phf19	PHD finger protein 19	0.532256	1.62713	3.49316	0.00208138	0.026733	-1.55632
Rps15a	ribosomal protein S15A	-0.401817	7.73034	-4.16307	0.00208336	0.026733	-1.21449
Nol11	nucleolar protein 11	0.11847	6.96843	3.49244	0.00208499	0.026733	-1.55795
Rpl6	ribosomal protein L6	-0.140913	8.18956	-3.51152	0.0020981	0.0268774	-1.55057
Slc25a30	solute carrier family 25, member 30	0.330364	4.23714	3.5243	0.00210078	0.0268881	-1.5437
Rnaset2b	ribonuclease T2B	-0.423738	3.10082	-3.48766	0.0021089	0.0269685	-1.56873
Mrps28	mitochondrial ribosomal protein S28	-0.233369	4.3423	-3.48722	0.00211113	0.0269733	-1.56972
Srp54c	signal recognition particle 54C	-0.219192	5.18119	-3.48609	0.00211683	0.0270202	-1.57227
Celf2	CUGBP, Elav-like family member 2	-0.179117	6.10053	-3.48563	0.00211918	0.0270202	-1.57332
Mllt10	myeloid/lymphoid or mixed-lineage leukemia; translocated to, 10	0.144425	6.66939	3.4854	0.00212036	0.0270202	-1.57384
Tarsl2	threonyl-tRNA synthetase-like 2	-0.226508	4.24487	-3.48465	0.00212415	0.0270449	-1.57553
Adgrv1	adhesion G protein-coupled receptor V1	-0.488296	5.3912	-4.01316	0.00213014	0.0270869	-1.29619
Lat	linker for activation of T cells	-0.818392	0.558129	-3.48327	0.00213116	0.0270869	-1.57864
Sarnp	SAP domain containing ribonucleoprotein	-0.373201	3.15261	-3.4829	0.00213304	0.0270872	-1.57948
Gss	glutathione synthetase	-0.25341	4.06653	-3.48117	0.00214184	0.0271753	-1.58336
Eif1	eukaryotic translation initiation factor 1	-0.170125	7.81797	-3.58861	0.00214935	0.0272146	-1.52137
Gm6570	predicted gene 6570	-1.30726	-0.909839	-3.4797	0.0021494	0.0272146	-1.58669
Rev1	REV1, DNA directed polymerase	0.173838	5.72854	3.47948	0.00215053	0.0272146	-1.58719
Trir	telomerase RNA component interacting RNase	-0.15098	6.75165	-3.47717	0.00216239	0.0273103	-1.59238
Pdik1l	PDLIM1 interacting kinase 1 like	0.261943	4.44263	3.47696	0.00216348	0.0273103	-1.59286
Tmem30a	transmembrane protein 30A	0.122998	6.88817	3.4766	0.00216535	0.0273103	-1.59368
Nr2f2	nuclear receptor subfamily 2, group F, member 2	0.115581	7.5619	3.47647	0.00216601	0.0273103	-1.59396
Itgb3	integrin beta 3	0.282427	3.59706	3.47589	0.00216901	0.0273103	-1.59527
Lzic	leucine zipper and CTNNBIP1 domain containing	-0.172481	5.5045	-3.47583	0.00216932	0.0273103	-1.59541
Kif26a	kinesin family member 26A	-0.17173	6.00843	-3.47501	0.00217357	0.0273402	-1.59726
Ndufa8	NADH:ubiquinone oxidoreductase subunit A8	-0.183078	5.5556	-3.47292	0.00218444	0.0274532	-1.60197
Nhlrc2	NHL repeat containing 2	0.188349	5.36158	3.47202	0.00218918	0.0274712	-1.60401
Vti1a	vesicle transport through interaction with t-SNAREs 1A	-0.168488	5.08716	-3.47193	0.00218964	0.0274712	-1.60421
Igfbpl1	insulin-like growth factor binding protein-like 1	-0.319186	4.68907	-3.56482	0.00219905	0.0275656	-1.55105
Zfp930	zinc finger protein 930	0.213903	4.90765	3.46905	0.00220472	0.0276114	-1.61069
Tcp1	t-complex protein 1	0.0894789	9.30059	3.46872	0.00220649	0.0276114	-1.61145
Zfp933	zinc finger protein 933	0.292982	3.65033	3.46677	0.00221676	0.0276963	-1.61583
Zfp229	zinc finger protein 229	0.235669	4.15511	3.46635	0.00221896	0.0276963	-1.61677
Etaa1	Ewing tumor-associated antigen 1	0.16335	5.91655	3.46619	0.00221982	0.0276963	-1.61714
1700017B05Rik	RIKEN cDNA 1700017B05 gene	0.154832	5.97765	3.46588	0.00222147	0.0276963	-1.61784
Nup98	nucleoporin 98	0.12404	7.31337	3.46564	0.00222276	0.0276963	-1.61839
Cebpg	CCAAT/enhancer binding protein (C/EBP), gamma	0.1358	6.39188	3.46456	0.00222847	0.0277437	-1.62081
Plag1	pleiomorphic adenoma gene 1	0.293951	3.94872	3.46405	0.00223122	0.0277543	-1.62197
Gcfc2	GC-rich sequence DNA binding factor 2	0.20885	4.39166	3.46357	0.00223374	0.027762	-1.62304
Pycrl	pyrroline-5-carboxylate reductase-like	-0.140572	5.75522	-3.46199	0.00224219	0.0278433	-1.6266
Atp5d	ATP synthase, H+ transporting, mitochondrial F1 complex, delta subunit	-0.131633	7.30106	-3.46153	0.00224463	0.0278498	-1.62763
Akap6	A kinase (PRKA) anchor protein 6	-0.491647	3.29525	-3.56898	0.00225278	0.0279272	-1.56525
Ccnq	cyclin Q	-0.25818	4.18651	-3.45822	0.00226244	0.0280152	-1.63509
Chchd6	coiled-coil-helix-coiled-coil-helix domain containing 6	-0.241572	4.43064	-3.45798	0.00226372	0.0280152	-1.63562
Gng3	guanine nucleotide binding protein (G protein), gamma 3	-0.405601	2.75537	-3.45664	0.00227096	0.028081	-1.63864
Ccdc150	coiled-coil domain containing 150	0.566148	1.39006	3.45567	0.00227625	0.0281225	-1.64083
Ier2	immediate early response 2	-0.174239	6.3882	-3.45585	0.00229778	0.0283305	-1.64714
Ttc9c	tetratricopeptide repeat domain 9C	0.376056	6.67271	3.99344	0.00229975	0.0283305	-1.3597
Ube2j2	ubiquitin-conjugating enzyme E2J 2	-0.182772	5.95707	-3.45068	0.00230349	0.0283305	-1.65206
Ppp1r9b	protein phosphatase 1, regulatory subunit 9B	-0.122838	7.2143	-3.45049	0.00230452	0.0283305	-1.65248
Smg7	SMG7 nonsense mediated mRNA decay factor	0.135604	7.33422	3.45026	0.00230581	0.0283305	-1.65301
Polr2l	polymerase (RNA) II (DNA directed) polypeptide L	-0.375484	3.63773	-3.46681	0.00230754	0.0283305	-1.64322
Habp2	hyaluronic acid binding protein 2	0.92608	0.0757029	3.44979	0.00230841	0.0283305	-1.65408
H2ac12	H2A clustered histone 12	-0.937568	0.331447	-3.44944	0.00231028	0.0283305	-1.65484
Ptma	prothymosin alpha	-0.165369	10.4863	-3.73396	0.00231055	0.0283305	-1.49095
Gimap6	GTPase, IMAP family member 6	-0.305973	3.17579	-3.44723	0.00232254	0.0284361	-1.65983
Atp13a3	ATPase type 13A3	0.16018	7.31919	3.48284	0.00232438	0.0284361	-1.6383
Aplp1	amyloid beta (A4) precursor-like protein 1	-0.276805	4.23964	-3.44678	0.00232501	0.0284361	-1.66084
Eif3k	eukaryotic translation initiation factor 3, subunit K	-0.143466	7.17492	-3.44359	0.00234273	0.0286288	-1.668
Nfil3	nuclear factor, interleukin 3, regulated	0.232645	4.38098	3.44173	0.00235317	0.028702	-1.6722
Tor1b	torsin family 1, member B	0.168746	5.69039	3.44165	0.0023536	0.028702	-1.67237
Arl5b	ADP-ribosylation factor-like 5B	0.135754	7.34644	3.44147	0.00235462	0.028702	-1.67278
Sfswap	splicing factor SWAP	0.125654	6.80782	3.43799	0.00237425	0.0289171	-1.68061
Tbcc	tubulin-specific chaperone C	-0.257449	4.29259	-3.43694	0.00238019	0.0289652	-1.68297
Taf1c	TATA-box binding protein associated factor, RNA polymerase I, C	-0.151033	6.41569	-3.43387	0.00239763	0.0291532	-1.68986
Cpxm1	carboxypeptidase X 1 (M14 family)	-0.176534	5.29995	-3.43329	0.00240095	0.0291692	-1.69116
Pcdhb7	protocadherin beta 7	-1.03992	-0.00415007	-3.43248	0.0024056	0.0292014	-1.69299
Pbx2	pre B cell leukemia homeobox 2	-0.0985719	8.23284	-3.4305	0.00241699	0.0292927	-1.69744
Trpc1	transient receptor potential cation channel, subfamily C, member 1	0.431426	2.54531	3.43047	0.00241714	0.0292927	-1.6975
Crip2	cysteine rich protein 2	-0.145781	6.14082	-3.42942	0.00242319	0.0293086	-1.69986
Zfp850	zinc finger protein 850	0.206079	4.93007	3.42934	0.00242363	0.0293086	-1.70003
Pkd2l1	polycystic kidney disease 2-like 1	-1.50166	-0.355089	-3.53909	0.00242638	0.0293086	-1.63381
Morc3	microrchidia 3	0.165874	5.7173	3.42859	0.00242796	0.0293086	-1.70172
Cmtm4	CKLF-like MARVEL transmembrane domain containing 4	0.13549	6.81877	3.4285	0.00242849	0.0293086	-1.70192
Lamtor4	late endosomal/lysosomal adaptor, MAPK and MTOR activator 4	-0.27202	3.64743	-3.42455	0.00245145	0.0295613	-1.7108
Rnaseh2c	ribonuclease H2, subunit C	-0.225064	4.96924	-3.42388	0.00245538	0.0295618	-1.71231
Mmrn1	multimerin 1	-0.282455	3.9949	-3.4235	0.00245762	0.0295618	-1.71317
Timm10b	translocase of inner mitochondrial membrane 10B	-0.243111	4.49197	-3.42322	0.00245923	0.0295618	-1.71379
Tgfb2	transforming growth factor, beta 2	0.264121	4.79102	3.43697	0.0024596	0.0295618	-1.70523
Rnf187	ring finger protein 187	-0.118604	8.17248	-3.42038	0.00247591	0.0297334	-1.72016
Cks2	CDC28 protein kinase regulatory subunit 2	-0.172644	5.79384	-3.41893	0.00248445	0.0298113	-1.72341
Selenok	selenoprotein K	-0.205578	5.12453	-3.41737	0.00249369	0.0298977	-1.72691
Dlx3	distal-less homeobox 3	0.327492	3.45292	3.41655	0.00249857	0.0299273	-1.72875
Sh3bgrl3	SH3 domain binding glutamic acid-rich protein-like 3	-0.178425	5.2891	-3.41603	0.00250171	0.0299273	-1.72993
Hadhb	hydroxyacyl-CoA dehydrogenase trifunctional multienzyme complex subunit beta	-0.241047	4.3662	-3.41592	0.00250232	0.0299273	-1.73016
D630039A03Rik	RIKEN cDNA D630039A03 gene	-1.12972	-1.10188	-3.41538	0.00250556	0.0299416	-1.73139
Zfp983	zinc finger protein 983	0.321793	3.32399	3.41455	0.00251053	0.0299764	-1.73326
Lrch3	leucine-rich repeats and calponin homology (CH) domain containing 3	0.169001	6.04235	3.4126	0.00252219	0.030091	-1.73762
Zmym2	zinc finger, MYM-type 2	0.116244	7.52461	3.412	0.00252577	0.0301091	-1.73896
Septin7	septin 7	0.0949879	8.09619	3.41129	0.00253004	0.0301354	-1.74055
Proser1	proline and serine rich 1	0.122854	6.51459	3.41092	0.00253231	0.0301378	-1.7414
Hnrnpul2	heterogeneous nuclear ribonucleoprotein U-like 2	-0.0986282	8.80663	-3.40851	0.00254686	0.0302863	-1.7468
S100a10	S100 calcium binding protein A10 (calpactin)	-0.291419	4.39761	-3.41669	0.00255197	0.0303224	-1.74297
Gadd45g	growth arrest and DNA-damage-inducible 45 gamma	-0.39818	4.40393	-3.59846	0.00255744	0.0303625	-1.63553
Tbca	tubulin cofactor A	-0.204911	5.87861	-3.43546	0.00256181	0.0303764	-1.73378
Zfp931	zinc finger protein 931	0.412341	2.49681	3.40589	0.00256277	0.0303764	-1.75267
Naa10	N(alpha)-acetyltransferase 10, NatA catalytic subunit	-0.127927	6.2662	-3.40241	0.00258406	0.0306011	-1.76047
Smim8	small integral membrane protein 8	-0.473281	2.81053	-3.41647	0.00258592	0.0306011	-1.75204
Elavl2	ELAV like RNA binding protein 1	-0.20662	5.19842	-3.40119	0.00259156	0.0306357	-1.7632
Prps1l3	phosphoribosyl pyrophosphate synthetase 1-like 3	0.115079	6.97745	3.40095	0.00259304	0.0306357	-1.76374
Rbm12	RNA binding motif protein 12	0.13317	7.37389	3.39995	0.00259922	0.0306838	-1.76598
Calca	calcitonin/calcitonin-related polypeptide, alpha	0.847145	0.567098	3.39824	0.00260982	0.0307841	-1.76982
Lamb1	laminin B1	0.132473	7.63233	3.39763	0.00261361	0.0307939	-1.77119
Zbtb9	zinc finger and BTB domain containing 9	0.202908	4.93391	3.39743	0.00261488	0.0307939	-1.77164
Smc6	structural maintenance of chromosomes 6	0.11065	7.49999	3.39557	0.00262646	0.0309054	-1.77581
Keap1	kelch-like ECH-associated protein 1	-0.177478	5.73207	-3.3951	0.00262935	0.030907	-1.77685
Mapk1ip1l	mitogen-activated protein kinase 1 interacting protein 1-like	0.0962072	8.42167	3.39487	0.00263083	0.030907	-1.77738
Rbm14	RNA binding motif protein 14	0.119345	7.38249	3.3945	0.00263311	0.0309088	-1.77819
Pcdhga9	protocadherin gamma subfamily A, 9	0.633193	1.3756	3.39108	0.0026546	0.0311361	-1.78585
Use1	unconventional SNARE in the ER 1 homolog (S. cerevisiae)	-0.182957	4.9952	-3.38797	0.00267431	0.0313421	-1.79282
Zfp408	zinc finger protein 408	0.178499	5.14391	3.38681	0.0026817	0.0314034	-1.79542
Mrps24	mitochondrial ribosomal protein S24	-0.219176	4.6573	-3.3847	0.00269517	0.0315359	-1.80014
Atox1	antioxidant 1 copper chaperone	-0.26519	4.74467	-3.39724	0.00270552	0.0316204	-1.79471
Tkt	transketolase	-0.120332	8.85908	-3.38399	0.00270673	0.0316204	-1.80347
Mrpl33	mitochondrial ribosomal protein L33	-0.241284	4.72665	-3.38137	0.00271654	0.0316861	-1.80758
Rpl37rt	ribosomal protein L37, retrotransposed	-0.329515	8.02576	-3.94184	0.00271669	0.0316861	-1.50113
Sirt1	sirtuin 1	0.148539	6.25081	3.38052	0.00272204	0.031723	-1.80948
Syt13	synaptotagmin XIII	-0.316498	3.21901	-3.37751	0.0027416	0.0319256	-1.81623
F13a1	coagulation factor XIII, A1 subunit	-1.16215	-0.439429	-3.37674	0.00274662	0.0319401	-1.81795
Pimreg	PICALM interacting mitotic regulator	-0.142991	6.91072	-3.37664	0.00274723	0.0319401	-1.81816
Samd4	sterile alpha motif domain containing 4	0.227209	4.67383	3.37579	0.00275278	0.0319792	-1.82006
Rrp9	ribosomal RNA processing 9, U3 small nucleolar RNA binding protein	-0.145788	6.05262	-3.37505	0.00275768	0.0319884	-1.82174
Tmem33	transmembrane protein 33	0.116735	7.05648	3.375	0.00275796	0.0319884	-1.82183
Camk1	calcium/calmodulin-dependent protein kinase I	-0.247857	4.14248	-3.37395	0.0027649	0.0320434	-1.8242
Klhdc8b	kelch domain containing 8B	-0.224144	4.10197	-3.37185	0.0027787	0.0321778	-1.82889
Adamtsl1	ADAMTS-like 1	0.528317	1.7888	3.37056	0.00278724	0.0322176	-1.83178
Hsp90aa1	heat shock protein 90, alpha (cytosolic), class A member 1	0.109872	9.78062	3.37301	0.00278901	0.0322176	-1.83062
Lpar6	lysophosphatidic acid receptor 6	0.271818	5.51939	3.51508	0.00279096	0.0322176	-1.74349
Ap1s1	adaptor protein complex AP-1, sigma 1	-0.149301	6.14396	-3.36991	0.0027915	0.0322176	-1.83322
Pusl1	pseudouridylate synthase-like 1	0.261954	3.96398	3.36966	0.00279318	0.0322176	-1.83378
Zfhx3	zinc finger homeobox 3	-0.552417	4.9965	-3.88037	0.0028234	0.0325405	-1.55708
Ccl21b	chemokine (C-C motif) ligand 21B (leucine)	-0.976891	0.269171	-3.36436	0.00282853	0.0325653	-1.84562
Mrps5	mitochondrial ribosomal protein S5	-0.149126	5.66178	-3.36393	0.00283139	0.0325653	-1.84658
Tsc1	TSC complex subunit 1	0.167428	6.27079	3.36381	0.00283225	0.0325653	-1.84686
Mcam	melanoma cell adhesion molecule	0.209639	5.01721	3.36099	0.00285122	0.0327576	-1.85315
Nop10	NOP10 ribonucleoprotein	-0.244665	5.44501	-3.42992	0.00285957	0.0328276	-1.81146
Gsdme	gasdermin E	-0.348023	2.92653	-3.3577	0.00287356	0.0329624	-1.8605
Adam19	a disintegrin and metallopeptidase domain 19 (meltrin beta)	0.152387	6.04416	3.35676	0.00287999	0.0329851	-1.8626
Swi5	SWI5 recombination repair homolog (yeast)	-0.132212	7.29991	-3.35668	0.00288051	0.0329851	-1.86277
Svbp	small vasohibin binding protein	-0.218428	4.97498	-3.35642	0.00288233	0.0329851	-1.86336
H2ac7	H2A clustered histone 7	-0.862915	-0.148396	-3.35571	0.00288717	0.0329943	-1.86494
Lypla1	lysophospholipase 1	0.110525	6.8073	3.35542	0.00288913	0.0329943	-1.86558
Art5	ADP-ribosyltransferase 5	-0.502157	1.5975	-3.35531	0.00288991	0.0329943	-1.86584
Efhd1	EF hand domain containing 1	0.980165	-0.502365	3.35237	0.00291016	0.0331995	-1.87241
Olig1	oligodendrocyte transcription factor 1	-0.755476	0.82909	-3.34946	0.00293029	0.033403	-1.8789
Ascc1	activating signal cointegrator 1 complex subunit 1	-0.187653	4.6231	-3.34908	0.00293295	0.0334073	-1.87975
Hint2	histidine triad nucleotide binding protein 2	-0.382631	3.23481	-3.34613	0.00295354	0.0335899	-1.88633
Hectd2	HECT domain E3 ubiquitin protein ligase 2	0.36307	2.65351	3.34597	0.00295463	0.0335899	-1.88668
Junb	jun B proto-oncogene	-0.39043	3.05533	-3.34579	0.0029559	0.0335899	-1.88708
Pcdhga5	protocadherin gamma subfamily A, 5	0.497051	1.5034	3.34371	0.00297051	0.0337297	-1.89172
Zfp35	zinc finger protein 35	0.191269	5.2555	3.34176	0.00298426	0.0338595	-1.89607
Scrn2	secernin 2	-0.209691	4.58494	-3.33997	0.00299691	0.0339767	-1.90005
Slc18a3	solute carrier family 18 (vesicular monoamine), member 3	-0.78783	0.659699	-3.33893	0.00300434	0.0340344	-1.90238
Hadh	hydroxyacyl-Coenzyme A dehydrogenase	-0.110994	6.90589	-3.33848	0.00300757	0.0340445	-1.90339
Lamp1	lysosomal-associated membrane protein 1	0.104967	7.84999	3.33729	0.00301606	0.0341142	-1.90604
Armcx4	armadillo repeat containing, X-linked 4	-0.142159	7.86655	-3.36311	0.00302045	0.0341374	-1.8903
Llph	LLP homolog, long-term synaptic facilitation (Aplysia)	-0.214455	4.7575	-3.33459	0.0030354	0.0342799	-1.91206
Naf1	nuclear assembly factor 1 ribonucleoprotein	0.183796	5.94422	3.33483	0.00304189	0.0343266	-1.91332
Cyth2	cytohesin 2	-0.114393	6.68133	-3.33107	0.00306079	0.0344977	-1.91989
Rbm42	RNA binding motif protein 42	-0.127341	6.52102	-3.33093	0.00306179	0.0344977	-1.9202
Tnfaip1	tumor necrosis factor, alpha-induced protein 1 (endothelial)	0.107132	7.33018	3.33007	0.00306804	0.0345365	-1.92212
Tmem168	transmembrane protein 168	0.196026	5.23199	3.32935	0.00307327	0.0345365	-1.92372
Pskh1	protein serine kinase H1	-0.170423	5.85171	-3.32885	0.00307692	0.0345365	-1.92484
Rpl23a	ribosomal protein L23A	-0.350212	4.12722	-3.39733	0.00307706	0.0345365	-1.88098
Pop7	processing of precursor 7, ribonuclease P family, (S. cerevisiae)	-0.255535	3.92694	-3.32883	0.00307706	0.0345365	-1.92488
Eif2ak2	eukaryotic translation initiation factor 2-alpha kinase 2	0.228038	4.85261	3.32831	0.00308087	0.0345527	-1.92604
Ikbip	IKBKB interacting protein	0.191118	4.53052	3.32634	0.0030953	0.0346878	-1.93044
Bex2	brain expressed X-linked 2	-0.186662	6.2609	-3.35871	0.00311905	0.0349271	-1.91453
Zfp597	zinc finger protein 597	0.261284	3.81916	3.32174	0.0031292	0.0349942	-1.94068
Rtn3	reticulon 3	0.118099	8.27234	3.32165	0.00312983	0.0349942	-1.94087
Rps3	ribosomal protein S3	-0.10084	10.0668	-3.32028	0.00313997	0.0350653	-1.94391
Rpl19	ribosomal protein L19	-0.531291	5.55714	-3.87894	0.00314265	0.0350653	-1.63239
Dot1l	DOT1-like, histone H3 methyltransferase (S. cerevisiae)	0.164201	7.06552	3.36378	0.00314724	0.0350653	-1.91728
Med12	mediator complex subunit 12	0.148602	6.86478	3.31921	0.00314795	0.0350653	-1.9463
Stmn3	stathmin-like 3	-0.39552	3.06484	-3.31918	0.00314821	0.0350653	-1.94638
Lonrf2	LON peptidase N-terminal domain and ring finger 2	-0.272203	4.14575	-3.31855	0.00315291	0.0350886	-1.94778
Mrnip	MRN complex interacting protein	-0.303771	3.19298	-3.31825	0.00315511	0.0350886	-1.94843
Igsf3	immunoglobulin superfamily, member 3	0.147645	6.36713	3.31666	0.00316702	0.0351942	-1.95198
Syt9	synaptotagmin IX	0.322825	2.95033	3.3161	0.00317124	0.0352143	-1.95323
Zfp937	zinc finger protein 937	0.269477	4.27555	3.3156	0.00317494	0.0352286	-1.95433
Casp2	caspase 2	0.121724	6.73648	3.31476	0.00318131	0.0352724	-1.95621
Phb	prohibitin	-0.189291	5.53988	-3.31426	0.00318507	0.0352873	-1.95732
Fau	Finkel-Biskis-Reilly murine sarcoma virus (FBR-MuSV) ubiquitously expressed (fox derived)	-0.189572	5.3899	-3.31352	0.00319066	0.0353224	-1.95897
Atp1a2	ATPase, Na+/K+ transporting, alpha 2 polypeptide	-0.381869	2.97386	-3.31217	0.00320084	0.0354083	-1.96196
Ly6h	lymphocyte antigen 6 complex, locus H	-0.354675	2.92579	-3.31009	0.0032166	0.035524	-1.96658
Fcgrt	Fc fragment of IgG receptor and transporter	-0.430308	2.2435	-3.30993	0.00321783	0.035524	-1.96694
Ano1	anoctamin 1, calcium activated chloride channel	-0.27815	3.8405	-3.30983	0.00321861	0.035524	-1.96717
Mfsd2a	MFSD2 lysolipid transporter A, lysophospholipid	-0.256018	3.54524	-3.30944	0.00322156	0.0355293	-1.96803
Rbmx	RNA binding motif protein, X chromosome	0.133665	7.48354	3.30913	0.00322396	0.0355293	-1.96873
Snrpb	small nuclear ribonucleoprotein B	-0.0991566	8.54733	-3.308	0.00323259	0.0355975	-1.97124
Snrpd1	small nuclear ribonucleoprotein D1	-0.158001	6.9983	-3.33117	0.00323945	0.0356435	-1.95748
Rpl41	ribosomal protein L41	-0.425665	8.72812	-3.92785	0.00324165	0.0356435	-1.63115
Vav1	vav 1 oncogene	-1.03005	-0.844228	-3.30486	0.00325664	0.0357814	-1.97821
Cecr2	CECR2, histone acetyl-lysine reader	0.140552	7.11973	3.30414	0.0032622	0.0358154	-1.97981
Tgfbr3	transforming growth factor, beta receptor III	0.226026	4.72708	3.30373	0.00326535	0.0358231	-1.98072
Tdo2	tryptophan 2,3-dioxygenase	1.11991	-0.435462	3.30267	0.00327353	0.0358562	-1.98307
Msx1	msh homeobox 1	0.218961	4.96226	3.30243	0.00327545	0.0358562	-1.98362
Cpne3	copine III	0.137936	6.00382	3.30197	0.00327896	0.0358562	-1.98463
Azin2	antizyme inhibitor 2	-0.503995	1.85869	-3.30182	0.00328015	0.0358562	-1.98497
Cited2	Cbp/p300-interacting transactivator, with Glu/Asp-rich carboxy-terminal domain, 2	0.12977	6.92288	3.30158	0.00328201	0.0358562	-1.9855
Hoxc8	homeobox C8	0.207801	4.57075	3.30144	0.00328311	0.0358562	-1.98582
Srek1ip1	splicing regulatory glutamine/lysine-rich protein 1interacting protein 1	0.179727	4.99249	3.3003	0.00329193	0.0358941	-1.98834
Tab1	TGF-beta activated kinase 1/MAP3K7 binding protein 1	-0.18284	5.34389	-3.30025	0.00329232	0.0358941	-1.98845
Mcmbp	minichromosome maintenance complex binding protein	0.105316	7.47861	3.30004	0.00329396	0.0358941	-1.98892
Scg2	secretogranin II	-1.51984	-1.10501	-3.30927	0.00330097	0.0359154	-1.98424
Sel1l3	sel-1 suppressor of lin-12-like 3 (C. elegans)	0.346316	2.92854	3.29893	0.0033026	0.0359154	-1.99138
Onecut2	one cut domain, family member 2	-0.402441	4.2016	-3.4656	0.00330751	0.0359154	-1.88753
BC005537	cDNA sequence BC005537	0.11491	7.43311	3.29822	0.00330817	0.0359154	-1.99296
Nbl1	NBL1, DAN family BMP antagonist	0.373767	3.02265	3.29793	0.00331047	0.0359154	-1.99362
Rbm8a	RNA binding motif protein 8a	-0.141883	7.40629	-3.30405	0.00331069	0.0359154	-1.98962
Ubald2	UBA-like domain containing 2	-0.170929	5.53027	-3.29679	0.00331939	0.035983	-1.99614
Mpp2	membrane protein, palmitoylated 2 (MAGUK p55 subfamily member 2)	-0.208336	4.96799	-3.29562	0.0033286	0.0360332	-1.99875
Gm13305	predicted gene 13305	-0.715418	0.447581	-3.29538	0.00333048	0.0360332	-1.99928
Lars	leucyl-tRNA synthetase	-0.118514	7.51899	-3.29526	0.00333143	0.0360332	-1.99954
Axin2	axin 2	0.131618	6.71364	3.29454	0.00333704	0.0360408	-2.00113
Yme1l1	YME1-like 1 (S. cerevisiae)	0.100151	7.67893	3.29454	0.00333706	0.0360408	-2.00113
Naxe	NAD(P)HX epimerase	-0.197351	4.92057	-3.29365	0.00334407	0.0360456	-2.0031
Irak1bp1	interleukin-1 receptor-associated kinase 1 binding protein 1	-0.205132	4.4101	-3.29358	0.00334466	0.0360456	-2.00327
Scg5	secretogranin V	-0.345123	3.523	-3.29341	0.00334601	0.0360456	-2.00365
Fgf8	fibroblast growth factor 8	0.349726	3.73655	3.31077	0.00334739	0.0360456	-1.99248
Zfp263	zinc finger protein 263	0.180761	5.04208	3.29262	0.00335223	0.0360599	-2.00539
Cep43	centrosomal protein 43	0.139545	6.12627	3.29235	0.00335439	0.0360599	-2.006
Egr1	early growth response 1	-0.40288	3.01459	-3.29213	0.00335613	0.0360599	-2.00649
Nrcam	neuronal cell adhesion molecule	-0.210544	4.76775	-3.29028	0.00337082	0.0361911	-2.01059
Pptc7	PTC7 protein phosphatase homolog	0.173109	5.26165	3.28854	0.00338469	0.0363132	-2.01445
Ptpn5	protein tyrosine phosphatase, non-receptor type 5	0.555125	1.28372	3.28596	0.00340544	0.0365091	-2.02019
Trappc13	trafficking protein particle complex 13	0.154877	6.09325	3.28452	0.00341699	0.0366046	-2.02337
Gpbp1l1	GC-rich promoter binding protein 1-like 1	0.133473	6.02819	3.28423	0.00341937	0.0366046	-2.02402
Pum2	pumilio RNA-binding family member 2	0.107595	8.4474	3.28277	0.00343118	0.0367041	-2.02726
Clk1	CDC-like kinase 1	0.341917	6.4989	3.71859	0.00343781	0.0367415	-1.77341
Thra	thyroid hormone receptor alpha	-0.168429	5.09443	-3.28171	0.00343972	0.0367415	-2.02959
Shld1	shieldin complex subunit 1	-0.438994	2.331	-3.28105	0.00344515	0.0367726	-2.03107
Hspbp1	HSPA (heat shock 70kDa) binding protein, cytoplasmic cochaperone 1	-0.157911	5.84959	-3.27771	0.00347238	0.0370362	-2.03847
Tmem255a	transmembrane protein 255A	-0.24123	4.5477	-3.27718	0.0034767	0.0370422	-2.03964
Apoe	apolipoprotein E	-0.154578	5.40964	-3.27702	0.00347802	0.0370422	-2.03999
Tnfaip8l1	tumor necrosis factor, alpha-induced protein 8-like 1	-0.385886	2.63143	-3.27583	0.00348785	0.0371198	-2.04264
2610524H06Rik	RIKEN cDNA 2610524H06 gene	-0.239964	4.29247	-3.27482	0.00349617	0.0371812	-2.04488
Ccl27a	chemokine (C-C motif) ligand 27A	3.90654	1.74085	3.89044	0.00351249	0.0373197	-1.70414
Pigbos1	Pigb opposite strand 1	-0.414086	2.74898	-3.27241	0.00351612	0.0373197	-2.05022
Ptn	pleiotrophin	-0.10003	8.14483	-3.27232	0.00351686	0.0373197	-2.05042
Dstn	destrin	0.116035	8.0139	3.26937	0.00354142	0.037553	-2.05696
Hoxb5	homeobox B5	0.244712	4.04238	3.26786	0.00355408	0.0376599	-2.06031
Tomm5	translocase of outer mitochondrial membrane 5	-0.228701	5.29658	-3.29437	0.00356103	0.0377061	-2.04399
Rdx	radixin	0.100713	8.91542	3.26554	0.00357351	0.0378024	-2.06542
Maml2	mastermind like transcriptional coactivator 2	-0.210149	4.30616	-3.26533	0.00357531	0.0378024	-2.06589
Cul2	cullin 2	0.115781	6.7496	3.26485	0.00357936	0.0378116	-2.06696
Fam204a	family with sequence similarity 204, member A	-0.195909	5.19745	-3.26461	0.00358136	0.0378116	-2.06748
Cstb	cystatin B	-0.314837	4.43141	-3.32941	0.00359442	0.0379179	-2.02733
Lrtm1	leucine-rich repeats and transmembrane domains 1	-0.44529	3.24901	-3.3269	0.00359663	0.0379179	-2.02935
Cxcr4	chemokine (C-X-C motif) receptor 4	0.205901	4.88276	3.26153	0.00360754	0.0380055	-2.07432
Slc25a1	solute carrier family 25 (mitochondrial carrier, citrate transporter), member 1	-0.183825	5.9114	-3.2667	0.00361026	0.0380067	-2.07135
Fgg	fibrinogen gamma chain	1.31453	-0.794105	3.25989	0.00362151	0.0380791	-2.07795
Wrap73	WD repeat containing, antisense to Trp73	-0.240833	4.32463	-3.25977	0.00362249	0.0380791	-2.0782
Msl3l2	MSL3 like 2	-0.278409	3.35475	-3.25948	0.00362497	0.0380791	-2.07884
Atp5o	ATP synthase, H+ transporting, mitochondrial F1 complex, O subunit	-0.142174	7.10403	-3.25911	0.00362814	0.038085	-2.07966
Igsf8	immunoglobulin superfamily, member 8	-0.210737	4.88644	-3.257	0.00364625	0.0382476	-2.08434
Trappc1	trafficking protein particle complex 1	-0.190717	5.17401	-3.25456	0.00366727	0.0384405	-2.08973
Synpo	synaptopodin	-0.214401	5.38104	-3.26605	0.00367858	0.0385314	-2.08405
Thoc2	THO complex 2	0.160313	6.97379	3.28673	0.00368508	0.0385717	-2.07149
Ak5	adenylate kinase 5	0.554161	1.31624	3.25185	0.00369075	0.0386034	-2.09572
Eif2b2	eukaryotic translation initiation factor 2B, subunit 2 beta	-0.136305	6.04231	-3.25109	0.00369738	0.038645	-2.0974
Mfng	MFNG O-fucosylpeptide 3-beta-N-acetylglucosaminyltransferase	-0.226741	4.60597	-3.24998	0.0037071	0.03869	-2.09987
Sp3	trans-acting transcription factor 3	0.0959243	7.4094	3.24997	0.00370712	0.03869	-2.09987
Zfp362	zinc finger protein 362	-0.108068	7.08907	-3.24968	0.00370964	0.03869	-2.10051
Pmf1	polyamine-modulated factor 1	-0.145267	6.20098	-3.24703	0.00373296	0.0389054	-2.10639
Afp	alpha fetoprotein	2.11412	3.87692	3.85052	0.00373669	0.0389166	-1.76555
Wdfy2	WD repeat and FYVE domain containing 2	0.374166	4.13628	3.36257	0.00374638	0.0389888	-2.03356
Rps16	ribosomal protein S16	-0.544668	6.27407	-3.82548	0.00375031	0.0389888	-1.77997
Pold1	polymerase (DNA directed), delta 1, catalytic subunit	-0.132289	7.15201	-3.24473	0.00375319	0.0389888	-2.11146
Ublcp1	ubiquitin-like domain containing CTD phosphatase 1	-0.207188	4.33583	-3.2446	0.00375432	0.0389888	-2.11174
Psmc5	protease (prosome, macropain) 26S subunit, ATPase 5	-0.116634	7.79528	-3.24298	0.00376868	0.0391101	-2.11532
Zhx1	zinc fingers and homeoboxes 1	0.138032	5.98112	3.24116	0.00378489	0.0392505	-2.11935
Rhou	ras homolog family member U	0.147474	6.11579	3.24032	0.00379235	0.0392595	-2.12119
Lrp11	low density lipoprotein receptor-related protein 11	0.321139	3.30884	3.24016	0.00379379	0.0392595	-2.12155
Yy1	YY1 transcription factor	0.107305	7.7957	3.24016	0.00379383	0.0392595	-2.12156
Nucks1	nuclear casein kinase and cyclin-dependent kinase substrate 1	-0.136916	9.14522	-3.33102	0.0038015	0.039311	-2.06316
Stk26	serine/threonine kinase 26	0.189341	5.11444	3.23805	0.00381266	0.0393983	-2.1262
Mbnl2	muscleblind like splicing factor 2	0.209313	5.57298	3.25896	0.0038441	0.0396719	-2.11751
Ctnnd1	catenin (cadherin associated protein), delta 1	0.101337	8.23242	3.23451	0.00384456	0.0396719	-2.13402
Rad21	RAD21 cohesin complex component	0.0879136	8.97239	3.2339	0.00385012	0.0397011	-2.13537
Abca8b	ATP-binding cassette, sub-family A (ABC1), member 8b	0.471947	1.79687	3.23313	0.0038571	0.0397235	-2.13707
Sin3a	transcriptional regulator, SIN3A (yeast)	0.115655	7.63659	3.23306	0.00385774	0.0397235	-2.13723
Josd2	Josephin domain containing 2	-0.249562	4.50527	-3.2324	0.00386371	0.0397347	-2.13868
Usp42	ubiquitin specific peptidase 42	0.125131	6.30759	3.23229	0.0038647	0.0397347	-2.13892
Pde1b	phosphodiesterase 1B, Ca2+-calmodulin dependent	-0.242604	4.14857	-3.23204	0.00386699	0.0397347	-2.13947
Mertk	MER proto-oncogene tyrosine kinase	0.355091	3.24268	3.23139	0.00387292	0.0397677	-2.14091
Stk38	serine/threonine kinase 38	0.120921	6.57707	3.22961	0.00388919	0.0399066	-2.14484
Ywhaq	tyrosine 3-monooxygenase/tryptophan 5-monooxygenase activation protein theta	-0.110242	7.94905	-3.22782	0.00390563	0.0400211	-2.1488
Dhx40	DEAH (Asp-Glu-Ala-His) box polypeptide 40	0.130845	6.48646	3.22779	0.00390583	0.0400211	-2.14884
Hoxa13	homeobox A13	0.761529	0.13673	3.22672	0.00391574	0.0400843	-2.15122
Tbc1d31	TBC1 domain family, member 31	0.223524	4.97523	3.22633	0.00391928	0.0400843	-2.15207
Atat1	alpha tubulin acetyltransferase 1	0.170384	5.40175	3.22623	0.00392025	0.0400843	-2.1523
Prdx3	peroxiredoxin 3	0.127252	6.31818	3.22504	0.00393127	0.0401689	-2.15493
Coprs	coordinator of PRMT5, differentiation stimulator	-0.206663	4.4	-3.22257	0.00395417	0.0403536	-2.16038
Zbtb26	zinc finger and BTB domain containing 26	0.217417	4.76863	3.22249	0.00395488	0.0403536	-2.16054
Srp72	signal recognition particle 72	0.0935277	7.47188	3.22157	0.00396342	0.0404125	-2.16257
Polr1d	polymerase (RNA) I polypeptide D	-0.19437	6.08316	-3.26774	0.00397536	0.0405059	-2.13355
Txn2	thioredoxin 2	-0.123228	7.03487	-3.2199	0.00397903	0.0405151	-2.16625
Bcl11b	B cell leukemia/lymphoma 11B	-0.501337	1.65502	-3.21792	0.0039976	0.0406631	-2.17061
Adgrl3	adhesion G protein-coupled receptor L3	-0.279106	4.02171	-3.21749	0.00400167	0.0406631	-2.17157
Epha3	Eph receptor A3	-0.206676	4.50862	-3.21733	0.0040031	0.0406631	-2.1719
Jag1	jagged 1	0.143225	6.1333	3.21716	0.00400472	0.0406631	-2.17228
Pcgf2	polycomb group ring finger 2	0.129691	6.53143	3.21645	0.00401147	0.0407033	-2.17386
Acvr2a	activin receptor IIA	0.147929	6.06963	3.21577	0.00401783	0.0407334	-2.17535
Fam181b	family with sequence similarity 181, member B	-0.154378	5.40632	-3.21554	0.00402002	0.0407334	-2.17585
Ap2s1	adaptor-related protein complex 2, sigma 1 subunit	-0.154275	6.25692	-3.21478	0.0040272	0.0407778	-2.17753
Ncoa3	nuclear receptor coactivator 3	0.130391	6.29686	3.21319	0.00404233	0.0409026	-2.18104
Pappa	pregnancy-associated plasma protein A	-0.378126	4.23695	-3.35364	0.00405398	0.0409819	-2.09108
Morc4	microrchidia 4	0.210091	4.51705	3.21177	0.00405578	0.0409819	-2.18415
Xpa	xeroderma pigmentosum, complementation group A	-0.286583	3.50196	-3.21128	0.00406048	0.041001	-2.18524
Prickle1	prickle planar cell polarity protein 1	0.189301	5.27923	3.21073	0.00406572	0.0410256	-2.18645
Rab28	RAB28, member RAS oncogene family	-0.154655	5.73286	-3.20871	0.00408506	0.0411707	-2.19089
H2ac8	H2A clustered histone 8	-0.749359	0.686416	-3.20864	0.00408575	0.0411707	-2.19105
Sprtn	SprT-like N-terminal domain	0.218183	5.15558	3.2109	0.00409284	0.0412137	-2.19063
Elf1	E74 like ETS transcription factor 1	0.208056	4.44889	3.20726	0.00409898	0.0412471	-2.19408
Osgin2	oxidative stress induced growth inhibitor family member 2	0.184113	4.56331	3.20683	0.00410314	0.0412604	-2.19503
Zbtb6	zinc finger and BTB domain containing 6	0.216126	4.60134	3.20576	0.00411344	0.0413105	-2.19738
Fam222b	family with sequence similarity 222, member B	0.16423	5.39007	3.20573	0.00411378	0.0413105	-2.19746
Utp25	UTP25 small subunit processome component	0.137469	5.79314	3.2047	0.00412377	0.0413824	-2.19973
Slc12a7	solute carrier family 12, member 7	0.125422	6.81647	3.2042	0.00412862	0.0413983	-2.20083
Wdtc1	WD and tetratricopeptide repeats 1	0.143844	6.25646	3.20395	0.00413104	0.0413983	-2.20138
Slc4a8	solute carrier family 4 (anion exchanger), member 8	-0.216513	4.17842	-3.20254	0.00414469	0.0415066	-2.20447
Lpar4	lysophosphatidic acid receptor 4	0.17412	4.78031	3.20122	0.00415756	0.0416069	-2.20737
Farsa	phenylalanyl-tRNA synthetase, alpha subunit	-0.144102	6.82906	-3.1998	0.00417147	0.0417175	-2.2105
Tnnc1	troponin C, cardiac/slow skeletal	-0.248194	4.79677	-3.21271	0.00418315	0.0418057	-2.20348
Hoxa1	homeobox A1	0.312202	3.82461	3.19805	0.00418867	0.0418059	-2.21436
Osr2	odd-skipped related 2	0.766323	-0.0727003	3.19802	0.0041889	0.0418059	-2.21441
Utp23	UTP23 small subunit processome component	0.206393	4.30296	3.19664	0.00420255	0.0419135	-2.21746
Prx	periaxin	-0.313329	3.48787	-3.19509	0.00421788	0.0420376	-2.22087
Nsmce1	NSE1 homolog, SMC5-SMC6 complex component	-0.15467	5.52791	-3.19457	0.00422294	0.0420422	-2.22199
Myl6b	myosin, light polypeptide 6B	-0.359257	2.54898	-3.19446	0.0042241	0.0420422	-2.22225
H2ac10	H2A clustered histone 10	-0.966437	-0.232542	-3.19403	0.00422836	0.0420523	-2.22319
Rusc1	RUN and SH3 domain containing 1	-0.251145	3.61462	-3.19376	0.00423103	0.0420523	-2.22378
Slc39a10	solute carrier family 39 (zinc transporter), member 10	0.12723	7.80165	3.19348	0.00423376	0.0420523	-2.22439
Ube2m	ubiquitin-conjugating enzyme E2M	-0.139769	7.32865	-3.19802	0.00426637	0.0423226	-2.22621
Myo6	myosin VI	0.214617	4.53451	3.19013	0.00426724	0.0423226	-2.23176
Zfp932	zinc finger protein 932	0.223128	4.35194	3.18989	0.00426967	0.0423226	-2.23229
Tle2	transducin-like enhancer of split 2	0.527238	2.39108	3.21817	0.00428192	0.0423864	-2.21484
Myh14	myosin, heavy polypeptide 14	-0.373501	2.4377	-3.18849	0.00428367	0.0423864	-2.23536
Taf3	TATA-box binding protein associated factor 3	0.170843	5.15944	3.18816	0.00428703	0.0423864	-2.23609
H2ac22	H2A clustered histone 22	-1.10163	-1.0803	-3.18809	0.00428774	0.0423864	-2.23625
Zfp267	zinc finger protein 267	0.219562	4.72021	3.18564	0.00431244	0.0425997	-2.24163
Mpp7	membrane protein, palmitoylated 7 (MAGUK p55 subfamily member 7)	0.364461	3.92952	3.26171	0.00431515	0.0425997	-2.19079
Gulo	gulonolactone (L-) oxidase	0.735124	0.0903435	3.18454	0.00432359	0.0426541	-2.24404
Ncbp1	nuclear cap binding protein subunit 1	0.11284	7.91364	3.18229	0.00434645	0.0428244	-2.24898
Rpl3	ribosomal protein L3	-0.184147	6.39777	-3.24188	0.00434672	0.0428244	-2.20863
Narf	nuclear prelamin A recognition factor	-0.141834	6.11912	-3.18086	0.00436099	0.042936	-2.25211
Myo10	myosin X	-0.219429	6.82352	-3.38181	0.00436532	0.0429497	-2.12221
Zc3h14	zinc finger CCCH type containing 14	0.109201	7.30138	3.17945	0.0043755	0.0430151	-2.25522
B3galnt1	UDP-GalNAc:betaGlcNAc beta 1,3-galactosaminyltransferase, polypeptide 1	0.258665	3.56058	3.17897	0.00438043	0.0430151	-2.25627
Tmcc3	transmembrane and coiled coil domains 3	0.271839	3.36222	3.17893	0.00438081	0.0430151	-2.25635
Fkbp8	FK506 binding protein 8	-0.12912	7.43444	-3.17553	0.00441589	0.0433156	-2.26382
Eif2b4	eukaryotic translation initiation factor 2B, subunit 4 delta	-0.147597	5.78968	-3.17528	0.0044184	0.0433156	-2.26435
Lin54	lin-54 DREAM MuvB core complex component	0.145852	5.48229	3.1751	0.00442032	0.0433156	-2.26475
Syp	synaptophysin	-0.364044	2.9994	-3.17445	0.00442708	0.0433259	-2.26618
Atp2a3	ATPase, Ca++ transporting, ubiquitous	0.48681	1.67149	3.17442	0.00442732	0.0433259	-2.26623
Spty2d1	SPT2 chromatin protein domain containing 1	0.188143	4.88984	3.17401	0.00443165	0.0433355	-2.26715
Nelfcd	negative elongation factor complex member C/D, Th1l	-0.106081	7.01855	-3.17376	0.00443423	0.0433355	-2.26769
Angpt1	angiopoietin 1	-0.219909	4.67026	-3.17212	0.00445126	0.0434728	-2.27128
Tent4a	terminal nucleotidyltransferase 4A	0.118726	6.1214	3.17158	0.00445692	0.043499	-2.27247
Map3k12	mitogen-activated protein kinase kinase kinase 12	0.208674	4.67391	3.17097	0.00446326	0.0435201	-2.2738
Rictor	RPTOR independent companion of MTOR, complex 2	0.18507	5.75133	3.17429	0.00446506	0.0435201	-2.27176
Abcg2	ATP binding cassette subfamily G member 2 (Junior blood group)	0.136363	5.94168	3.17014	0.00447194	0.0435344	-2.27562
Slfn9	schlafen 9	0.205885	5.01192	3.17009	0.00447248	0.0435344	-2.27573
Maged2	MAGE family member D2	-0.13498	7.34871	-3.1697	0.0044863	0.0436398	-2.27798
Scand1	SCAN domain-containing 1	-0.22308	5.03838	-3.17177	0.00448968	0.0436435	-2.27703
S100a16	S100 calcium binding protein A16	0.963941	2.35449	3.52554	0.00450921	0.0437773	-2.05967
H3c13	H3 clustered histone 13	-1.17278	-1.1322	-3.16658	0.00450944	0.0437773	-2.28343
Scp2	sterol carrier protein 2, liver	-0.130169	5.68102	-3.16565	0.00451927	0.0438191	-2.28547
Wdcp	WD repeat and coiled coil containing	0.295828	3.60272	3.16542	0.00452172	0.0438191	-2.28598
Mrpl20	mitochondrial ribosomal protein L20	-0.183506	5.85621	-3.17546	0.00452275	0.0438191	-2.27916
Lonp1	lon peptidase 1, mitochondrial	-0.113159	7.34754	-3.1641	0.00453573	0.0438682	-2.28887
Supt16	SPT16, facilitates chromatin remodeling subunit	-0.129838	8.79364	-3.2161	0.00453655	0.0438682	-2.25342
C030006K11Rik	RIKEN cDNA C030006K11 gene	-0.26837	3.32361	-3.16399	0.00453685	0.0438682	-2.2891
Phtf2	putative homeodomain transcription factor 2	0.194308	5.12491	3.16281	0.0045494	0.0439178	-2.29169
Rnf19a	ring finger protein 19A	0.145328	5.55393	3.16267	0.00455094	0.0439178	-2.292
Adssl1	adenylosuccinate synthetase like 1	-0.340977	2.62026	-3.16224	0.00455545	0.0439178	-2.29293
Ccnjl	cyclin J-like	0.154479	5.79748	3.16175	0.0045607	0.0439178	-2.29401
Rassf3	Ras association (RalGDS/AF-6) domain family member 3	0.161742	5.67947	3.16167	0.00456159	0.0439178	-2.29419
Ddx39b	DEAD box helicase 39b	0.084265	9.40325	3.16144	0.00456405	0.0439178	-2.29469
2610042L04Rik	RIKEN cDNA 2610042L04 gene	-0.573402	1.4935	-3.16134	0.00456508	0.0439178	-2.2949
Mapk8ip1	mitogen-activated protein kinase 8 interacting protein 1	-0.114889	6.75085	-3.16125	0.00456606	0.0439178	-2.2951
Map3k2	mitogen-activated protein kinase kinase kinase 2	0.223779	4.61588	3.16088	0.00457002	0.043927	-2.29592
Utp4	UTP4 small subunit processome component	0.136604	6.74965	3.1605	0.00457413	0.0439375	-2.29676
Taldo1	transaldolase 1	-0.131643	6.99378	-3.15937	0.00458616	0.0440241	-2.29921
Cpe	carboxypeptidase E	-0.138304	5.86914	-3.15856	0.00459491	0.0440791	-2.301
Recql	RecQ protein-like	0.171543	5.72986	3.15666	0.00461545	0.044247	-2.30517
Ebag9	estrogen receptor-binding fragment-associated gene 9	-0.197041	4.50761	-3.15471	0.00463652	0.0443755	-2.30943
Cacna1a	calcium channel, voltage-dependent, P/Q type, alpha 1A subunit	0.356985	3.96392	3.22879	0.00463735	0.0443755	-2.25904
Sts	steroid sulfatase	0.405165	3.45546	3.21404	0.00463876	0.0443755	-2.26911
Cdh11	cadherin 11	0.105837	7.60714	3.15408	0.00464332	0.0443755	-2.3108
Mplkip	M-phase specific PLK1 intereacting protein	0.209899	4.56697	3.15402	0.00464405	0.0443755	-2.31095
Hmgn2	high mobility group nucleosomal binding domain 2	-0.18695	6.96803	-3.27753	0.00464901	0.0443938	-2.22869
Nipsnap2	nipsnap homolog 2	-0.154048	6.21174	-3.15254	0.00466007	0.0444673	-2.31417
Esrra	estrogen related receptor, alpha	-0.228212	4.27118	-3.15229	0.00466281	0.0444673	-2.31471
Fth1	ferritin heavy polypeptide 1	-0.128516	8.54606	-3.18874	0.00466601	0.0444688	-2.28999
Tmem128	transmembrane protein 128	-0.185742	5.06694	-3.15106	0.00467628	0.0445278	-2.31741
Plekha4	pleckstrin homology domain containing, family A (phosphoinositide binding specific) member 4	-0.666864	1.10988	-3.15087	0.0046783	0.0445278	-2.31782
Ythdf1	YTH N6-methyladenosine RNA binding protein 1	0.0944229	7.53716	3.15028	0.0046848	0.0445606	-2.31911
Mospd3	motile sperm domain containing 3	0.275043	3.77072	3.1486	0.00470321	0.0447065	-2.32278
Klf13	Kruppel-like factor 13	-0.136048	6.32145	-3.14824	0.00470717	0.044715	-2.32357
Arl6ip6	ADP-ribosylation factor-like 6 interacting protein 6	0.118473	6.25852	3.14737	0.00471676	0.0447558	-2.32547
Slc1a3	solute carrier family 1 (glial high affinity glutamate transporter), member 3	0.201486	4.65043	3.14719	0.00471884	0.0447558	-2.32588
Carf	calcium response factor	-0.276265	3.36361	-3.14702	0.00472066	0.0447558	-2.32624
Epm2aip1	EPM2A (laforin) interacting protein 1	0.125864	6.94045	3.14497	0.00474341	0.0449423	-2.33074
Ammecr1l	AMME chromosomal region gene 1-like	0.126924	6.26687	3.14339	0.00476094	0.045059	-2.33419
Trappc3	trafficking protein particle complex 3	-0.149183	5.38347	-3.14319	0.00476309	0.045059	-2.33461
Raph1	Ras association (RalGDS/AF-6) and pleckstrin homology domains 1	0.154772	5.95571	3.14302	0.00476499	0.045059	-2.33498
Myl6	myosin, light polypeptide 6, alkali, smooth muscle and non-muscle	-0.223874	5.7947	-3.2385	0.00477068	0.0450835	-2.27082
Dlat	dihydrolipoamide S-acetyltransferase (E2 component of pyruvate dehydrogenase complex)	0.142031	6.57789	3.14101	0.00478745	0.0452127	-2.33938
Ss18l2	SS18, nBAF chromatin remodeling complex subunit like 2	-0.328475	3.41014	-3.14055	0.00479261	0.0452322	-2.34038
Lhx9	LIM homeobox protein 9	0.398397	3.61176	3.21431	0.00484672	0.0457133	-2.29703
Gpc6	glypican 6	-0.159728	6.41117	-3.14181	0.0048552	0.045752	-2.34774
Txlnb	taxilin beta	-0.35523	2.74215	-3.13467	0.00485891	0.045752	-2.35322
Tusc1	tumor suppressor candidate 1	-0.553646	2.39862	-3.19282	0.00486342	0.045752	-2.31369
Dstyk	dual serine/threonine and tyrosine protein kinase	0.172293	4.76209	3.13414	0.00486495	0.045752	-2.35439
Ankrd12	ankyrin repeat domain 12	0.278847	3.46504	3.13401	0.0048665	0.045752	-2.35468
Slc30a7	solute carrier family 30 (zinc transporter), member 7	0.136281	5.64362	3.13332	0.00487429	0.0457958	-2.35618
Rtl1	retrotransposon Gaglike 1	-0.419558	1.93968	-3.13298	0.00487814	0.0458024	-2.35692
Fez1	fasciculation and elongation protein zeta 1 (zygin I)	-0.199617	5.35235	-3.13224	0.00489116	0.0458675	-2.35912
Vcpip1	valosin containing protein (p97)/p47 complex interacting protein 1	0.187243	5.88336	3.15406	0.00489136	0.0458675	-2.34391
Ndufa4l2	Ndufa4, mitochondrial complex associated like 2	-0.642223	0.610296	-3.13111	0.00489956	0.0459148	-2.36101
Selenoi	selenoprotein I	0.127264	6.58492	3.13047	0.00490682	0.0459534	-2.36239
Cndp2	CNDP dipeptidase 2 (metallopeptidase M20 family)	-0.121959	6.29856	-3.13013	0.0049108	0.0459611	-2.36315
Spcs1	signal peptidase complex subunit 1 homolog (S. cerevisiae)	-0.167309	5.44455	-3.12904	0.00492326	0.0460482	-2.36552
Mrpl21	mitochondrial ribosomal protein L21	-0.205884	5.0616	-3.12854	0.00492908	0.0460731	-2.36662
Cks1b	CDC28 protein kinase 1b	-0.139224	7.07834	-3.12938	0.0049452	0.0461768	-2.36809
Steap1	six transmembrane epithelial antigen of the prostate 1	0.55817	1.46038	3.12702	0.0049465	0.0461768	-2.36992
Kif11	kinesin family member 11	0.0964185	7.91226	3.12606	0.00495762	0.046251	-2.37202
Dnph1	2'-deoxynucleoside 5'-phosphate N-hydrolase 1	-0.156752	5.40305	-3.12526	0.0049669	0.046308	-2.37376
Cenps	centromere protein S	-0.194865	4.85939	-3.12417	0.00497952	0.046396	-2.37613
Rere	arginine glutamic acid dipeptide (RE) repeats	0.151061	7.90035	3.20539	0.00500753	0.0466163	-2.32385
Heatr5a	HEAT repeat containing 5A	0.152006	6.38151	3.1214	0.0050119	0.0466163	-2.38219
Wnt7b	wingless-type MMTV integration site family, member 7B	-0.212219	4.59452	-3.12114	0.00501496	0.0466163	-2.38276
COX2	cytochrome c oxidase subunit II	-0.402499	9.72137	-3.6573	0.00501594	0.0466163	-2.06014
Hdac11	histone deacetylase 11	-0.180356	4.6893	-3.12049	0.00502253	0.04662	-2.38417
Ahsa2	AHA1, activator of heat shock protein ATPase 2	0.141353	5.59745	3.12023	0.00502556	0.04662	-2.38473
Ppp3cb	protein phosphatase 3, catalytic subunit, beta isoform	0.104997	7.11771	3.11996	0.00502871	0.04662	-2.38532
Ppp1cc	protein phosphatase 1 catalytic subunit gamma	-0.118255	7.79171	-3.11993	0.00502912	0.04662	-2.38539
Sdhc	succinate dehydrogenase complex, subunit C, integral membrane protein	-0.1276	7.03176	-3.11951	0.00503407	0.0466342	-2.38631
Anxa4	annexin A4	0.491022	1.98554	3.11885	0.0050418	0.0466342	-2.38775
Stoml2	stomatin (Epb7.2)-like 2	-0.102414	7.03462	-3.11884	0.00504191	0.0466342	-2.38776
Aars2	alanyl-tRNA synthetase 2, mitochondrial	-0.135417	5.57631	-3.11871	0.00504343	0.0466342	-2.38805
Rps6	ribosomal protein S6	-0.187609	6.73566	-3.22553	0.00505722	0.0466985	-2.31676
Rps6ka6	ribosomal protein S6 kinase polypeptide 6	0.110651	7.76962	3.11732	0.0050598	0.0466985	-2.39107
Ankrd2	ankyrin repeat domain 2 (stretch responsive muscle)	-0.558748	0.69699	-3.11731	0.00505999	0.0466985	-2.39111
Spart	spartin	-0.104489	7.0095	-3.11621	0.00507296	0.0467886	-2.3935
Hspa14	heat shock protein 14	0.108725	6.5979	3.11455	0.00509267	0.0469407	-2.39712
Nck1	non-catalytic region of tyrosine kinase adaptor protein 1	0.159182	5.28613	3.11399	0.00509926	0.0469718	-2.39833
Cyyr1	cysteine and tyrosine-rich protein 1	-0.327492	3.78183	-3.12889	0.00510854	0.0470251	-2.38898
Pced1b	PC-esterase domain containing 1B	0.340349	2.6513	3.11297	0.00511149	0.0470251	-2.40056
Jakmip2	janus kinase and microtubule interacting protein 2	-0.231924	4.25716	-3.11087	0.00513648	0.0472252	-2.40512
Trim45	tripartite motif-containing 45	-0.1994	4.27977	-3.11018	0.00514479	0.0472718	-2.40663
Lrp8	low density lipoprotein receptor-related protein 8, apolipoprotein e receptor	-0.213125	5.51579	-3.14873	0.00515542	0.0473397	-2.38093
Rttn	rotatin	0.212	4.8561	3.10848	0.00516523	0.0473811	-2.41033
Tgif1	TGFB-induced factor homeobox 1	0.166915	5.52989	3.10838	0.00516643	0.0473811	-2.41055
Wasf3	WASP family, member 3	0.112643	6.65977	3.10808	0.00517004	0.0473844	-2.4112
Trappc2l	trafficking protein particle complex 2L	-0.31908	3.39627	-3.10717	0.00518109	0.0474559	-2.41319
Mcat	malonyl CoA:ACP acyltransferase (mitochondrial)	-0.156442	5.3796	-3.10465	0.00521152	0.0477047	-2.41866
Scn9a	sodium channel, voltage-gated, type IX, alpha	-0.833	-0.401795	-3.10327	0.0052284	0.0478292	-2.42168
Hhip	Hedgehog-interacting protein	-0.304633	3.75502	-3.10284	0.00523367	0.0478474	-2.42262
Nudt21	nudix hydrolase 21	-0.405754	4.7586	-3.37272	0.00524243	0.0478975	-2.24709
Tmem88	transmembrane protein 88	0.314785	3.67767	3.10168	0.00524781	0.0479167	-2.42514
Dpp9	dipeptidylpeptidase 9	0.101329	6.91356	3.09839	0.00528818	0.0481913	-2.43229
Smarcd1	SWI/SNF related, matrix associated, actin dependent regulator of chromatin, subfamily d, member 1	0.0931704	7.95564	3.09829	0.00528943	0.0481913	-2.43251
Sgpl1	sphingosine phosphate lyase 1	0.117566	6.63459	3.09824	0.00528995	0.0481913	-2.4326
Foxd3	forkhead box D3	0.305544	2.91486	3.09795	0.0052936	0.0481913	-2.43325
Zfp958	zinc finger protein 958	0.25992	3.98122	3.09788	0.0052944	0.0481913	-2.43339
Med21	mediator complex subunit 21	-0.197403	4.57793	-3.09661	0.00531018	0.0482787	-2.43616
Psmb7	proteasome (prosome, macropain) subunit, beta type 7	-0.11905	7.85818	-3.09657	0.00531063	0.0482787	-2.43624
D6Wsu163e	DNA segment, Chr 6, Wayne State University 163, expressed	-0.229963	4.08311	-3.09619	0.00531528	0.0482909	-2.43706
Mtx3	metaxin 3	0.196644	5.63222	3.11631	0.00532873	0.0483426	-2.42439
Gm21953	predicted gene, 21953	1.29475	-1.63263	3.09499	0.00533015	0.0483426	-2.43967
Fdx1	ferredoxin 1	-0.264642	3.38705	-3.09482	0.00533235	0.0483426	-2.44005
Scn4b	sodium channel, type IV, beta	-0.444982	2.30326	-3.0944	0.00533758	0.0483426	-2.44097
Plac1	placental specific protein 1	0.572756	0.891848	3.0943	0.00533875	0.0483426	-2.44117
Gga3	golgi associated, gamma adaptin ear containing, ARF binding protein 3	0.149457	6.27202	3.09355	0.00534813	0.0483426	-2.44281
Psmc3	proteasome (prosome, macropain) 26S subunit, ATPase 3	-0.0940129	7.92062	-3.09338	0.00535025	0.0483426	-2.44318
Gdnf	glial cell line derived neurotrophic factor	-0.363635	2.29789	-3.0933	0.00535119	0.0483426	-2.44334
Dnajc1	DnaJ heat shock protein family (Hsp40) member C1	0.17371	5.53105	3.09313	0.00535333	0.0483426	-2.44372
Fktn	fukutin	0.150612	6.11496	3.09283	0.00535712	0.0483426	-2.44437
Psma2	proteasome subunit alpha 2	-0.114885	6.98126	-3.0928	0.00535741	0.0483426	-2.44443
Nme1	NME/NM23 nucleoside diphosphate kinase 1	-0.189024	7.79043	-3.28911	0.00536587	0.048389	-2.31362
Wdr36	WD repeat domain 36	0.119076	7.09108	3.09158	0.00537268	0.0484205	-2.44708
Akap8l	A kinase (PRKA) anchor protein 8-like	0.175556	5.48207	3.09069	0.00538387	0.0484914	-2.44902
Gigyf1	GRB10 interacting GYF protein 1	0.162152	6.90871	3.14384	0.00538748	0.0484939	-2.41211
Rab6a	RAB6A, member RAS oncogene family	0.0913316	7.44182	3.0898	0.00539503	0.048526	-2.45095
Ndufaf8	NADH:ubiquinone oxidoreductase complex assembly factor 8	-0.311036	3.28807	-3.08959	0.00539769	0.048526	-2.45141
Arl4a	ADP-ribosylation factor-like 4A	-0.212232	4.57993	-3.08925	0.00540191	0.048534	-2.45214
Prkd3	protein kinase D3	0.119675	7.69373	3.088	0.00541772	0.0486461	-2.45487
Nup160	nucleoporin 160	0.126884	7.13634	3.08769	0.00542162	0.0486512	-2.45554
Atp9b	ATPase, class II, type 9B	0.126907	5.97771	3.0869	0.00543153	0.0487102	-2.45725
Mipep	mitochondrial intermediate peptidase	-0.18671	5.38033	-3.08554	0.00544874	0.0488345	-2.4602
Kctd18	potassium channel tetramerisation domain containing 18	-0.258441	3.8903	-3.08435	0.00546386	0.0488806	-2.46278
Stard8	START domain containing 8	0.188479	5.44248	3.08435	0.00546393	0.0488806	-2.46279
Ube2g1	ubiquitin-conjugating enzyme E2G 1	0.0981092	6.91215	3.08435	0.00546393	0.0488806	-2.46279
Tob2	transducer of ERBB2, 2	0.203842	5.12982	3.08353	0.00547437	0.0489439	-2.46457
Commd9	COMM domain containing 9	-0.246292	4.53591	-3.08364	0.00548067	0.0489703	-2.46521
Rarb	retinoic acid receptor, beta	0.175393	5.12149	3.08228	0.00549033	0.0490266	-2.46729
Tmem101	transmembrane protein 101	0.156742	4.90504	3.07797	0.00554566	0.0494585	-2.47664
Cpne1	copine I	0.11356	7.20771	3.07766	0.00554958	0.0494585	-2.4773
Adcyap1r1	adenylate cyclase activating polypeptide 1 receptor 1	-0.307058	5.17319	-3.25969	0.0055505	0.0494585	-2.35397
Eif4b	eukaryotic translation initiation factor 4B	0.0733855	9.53553	3.07745	0.00555226	0.0494585	-2.47775
Acat2	acetyl-Coenzyme A acetyltransferase 2	-0.334088	7.05653	-3.509	0.0055602	0.0494991	-2.20697
Oprl1	opioid receptor-like 1	-0.408302	2.29211	-3.07582	0.00557343	0.049567	-2.4813
Rad17	RAD17 checkpoint clamp loader component	0.165245	5.36041	3.07573	0.00557463	0.049567	-2.4815
Pctp	phosphatidylcholine transfer protein	-0.209348	4.39296	-3.07519	0.00558158	0.0495985	-2.48266
Dennd1c	DENN domain containing 1C	0.610911	1.97564	3.12433	0.00559695	0.0497049	-2.44963
Pcgf1	polycomb group ring finger 1	-0.302445	3.00234	-3.07365	0.00560157	0.0497156	-2.48599
Esrp1	epithelial splicing regulatory protein 1	0.209591	4.79195	3.07267	0.00561438	0.049799	-2.48812
Mboat1	membrane bound O-acyltransferase domain containing 1	0.416389	1.98072	3.07081	0.00563867	0.0499292	-2.49215
Nacad	NAC alpha domain containing	-0.428427	2.00544	-3.07078	0.00563915	0.0499292	-2.49223
St6galnac4	ST6 (alpha-N-acetyl-neuraminyl-2,3-beta-galactosyl-1,3)-N-acetylgalactosaminide alpha-2,6-sialyltransferase 4	-0.20739	4.51371	-3.07062	0.00564115	0.0499292	-2.49256
Dbnl	drebrin-like	-0.128506	6.88199	-3.07047	0.00564315	0.0499292	-2.49289
Pdhb	pyruvate dehydrogenase (lipoamide) beta	-0.127538	6.29084	-3.07024	0.00564616	0.0499292	-2.49339
Ripor3	RIPOR family member 3	0.4469	2.18851	3.06964	0.00565408	0.0499689	-2.49469
Ap2m1	adaptor-related protein complex 2, mu 1 subunit	-0.136305	6.5016	-3.06882	0.0056649	0.0500342	-2.49647
Kcnk10	potassium channel, subfamily K, member 10	-0.618073	1.17312	-3.06819	0.00567322	0.0500774	-2.49784
Kpna3	karyopherin (importin) alpha 3	0.0998943	7.66318	3.06713	0.0056872	0.0501705	-2.50014
Psmd4	proteasome (prosome, macropain) 26S subunit, non-ATPase, 4	-0.0975896	7.3419	-3.06664	0.00569369	0.050184	-2.5012
Shisa5	shisa family member 5	0.188628	4.26897	3.06649	0.00569562	0.050184	-2.50152
Nktr	natural killer tumor recognition sequence	0.138023	7.36767	3.08321	0.00570078	0.0501992	-2.49009
Fdps	farnesyl diphosphate synthetase	-0.563748	5.80986	-3.56031	0.00571661	0.0502995	-2.19735
Ppil4	peptidylprolyl isomerase (cyclophilin)-like 4	0.149861	6.17902	3.06472	0.00571906	0.0502995	-2.50534
9130019O22Rik	RIKEN cDNA 9130019O22 gene	0.302326	3.01079	3.0641	0.00572735	0.050342	-2.50669
Arhgap1	Rho GTPase activating protein 1	0.102686	6.37945	3.06353	0.00573489	0.050378	-2.50792
Ppp1ccb	protein phosphatase 1 catalytic subunit gamma B	0.0842001	8.30321	3.06324	0.00573883	0.0503822	-2.50856
Pgls	6-phosphogluconolactonase	-0.133222	6.31248	-3.06207	0.00575437	0.0504883	-2.51108
Vps13a	vacuolar protein sorting 13A	-0.286425	4.92476	-3.17128	0.00576238	0.0505172	-2.43579
Il17rd	interleukin 17 receptor D	0.127472	6.77694	3.06131	0.00576459	0.0505172	-2.51273
Fam53c	family with sequence similarity 53, member C	0.116636	6.55678	3.061	0.00576868	0.0505227	-2.5134
Myog	myogenin	-0.380784	2.57065	-3.06046	0.00577591	0.0505557	-2.51456
H3c8	H3 clustered histone 8	-0.723858	0.0947056	-3.05983	0.00578448	0.0506003	-2.51594
Emc1	ER membrane protein complex subunit 1	-0.141306	5.89633	-3.05917	0.00579334	0.0506475	-2.51737
Cast	calpastatin	0.179975	4.85098	3.05843	0.00580329	0.0506831	-2.51897
Kin	Kin17 DNA and RNA binding protein	0.217206	4.87739	3.05786	0.00581098	0.0506831	-2.5202
Ubqln4	ubiquilin 4	0.105778	7.85884	3.05784	0.00581126	0.0506831	-2.52025
Zfp449	zinc finger protein 449	0.222233	3.90785	3.05783	0.00581131	0.0506831	-2.52026
Mtbp	Mdm2, transformed 3T3 cell double minute p53 binding protein	0.143399	5.6414	3.05655	0.00582865	0.050804	-2.52303
Pla2g7	phospholipase A2, group VII (platelet-activating factor acetylhydrolase, plasma)	0.362009	3.09818	3.05602	0.00583579	0.0508358	-2.52417
Tlcd5	TLC domain containing 5	0.226923	4.17702	3.05553	0.00584251	0.050864	-2.52524
Kcnt1	potassium channel, subfamily T, member 1	0.951814	-0.421656	3.05492	0.00585077	0.0509055	-2.52656
Ddx54	DEAD box helicase 54	-0.0986579	7.39265	-3.05449	0.00585654	0.0509074	-2.52748
Reep3	receptor accessory protein 3	0.142887	6.07855	3.05439	0.00585797	0.0509074	-2.52771
Shld3	shieldin complex subunit 3	0.360095	2.20858	3.05352	0.00586977	0.0509507	-2.52958
Coa3	cytochrome C oxidase assembly factor 3	-0.182761	5.45429	-3.05341	0.00587133	0.0509507	-2.52983
Pcnp	PEST proteolytic signal containing nuclear protein	0.143835	7.27865	3.08286	0.00587512	0.0509507	-2.5091
Orm2	orosomucoid 2	1.89675	-1.47916	3.13704	0.00587693	0.0509507	-2.47144
Sema6b	sema domain, transmembrane domain (TM), and cytoplasmic domain, (semaphorin) 6B	-0.320464	3.05604	-3.05274	0.00588041	0.0509507	-2.53127
Nnt	nicotinamide nucleotide transhydrogenase	-0.111518	6.60554	-3.05178	0.00589356	0.0510344	-2.53335
Gfra2	glial cell line derived neurotrophic factor family receptor alpha 2	0.378958	2.31081	3.05146	0.00589793	0.0510419	-2.53404
Naa30	N(alpha)-acetyltransferase 30, NatC catalytic subunit	0.123484	6.10448	3.05078	0.00590726	0.0510924	-2.53551
Klk8	kallikrein related-peptidase 8	-0.319863	3.12832	-3.04942	0.00592585	0.0512228	-2.53844
Nfasc	neurofascin	-0.226934	4.29645	-3.04905	0.005931	0.0512369	-2.53925
Mrpl28	mitochondrial ribosomal protein L28	-0.17201	6.29857	-3.08233	0.00593671	0.051256	-2.51596
Ralgds	ral guanine nucleotide dissociation stimulator	-0.125174	6.13492	-3.0479	0.00594679	0.0512982	-2.54172
Klhl31	kelch-like 31	-0.645746	0.987334	-3.04777	0.00594864	0.0512982	-2.54201
Pom121	nuclear pore membrane protein 121	0.0990126	8.00402	3.04728	0.00595546	0.0513267	-2.54308
Cmc1	COX assembly mitochondrial protein 1	-0.334189	3.07099	-3.04638	0.0059679	0.0513707	-2.54503
Ctnnbl1	catenin, beta like 1	-0.114919	6.65788	-3.04612	0.00597151	0.0513707	-2.54559
Pym1	PYM homolog 1, exon junction complex associated factor	-0.146352	5.51873	-3.04583	0.00597542	0.0513707	-2.5462
Saa1	serum amyloid A 1	-0.896379	-0.587392	-3.04578	0.00597613	0.0513707	-2.54631
Srp14	signal recognition particle 14	-0.131785	6.11886	-3.04557	0.00597901	0.0513707	-2.54676
Man1a	mannosidase 1, alpha	0.216104	4.38057	3.04538	0.00598169	0.0513707	-2.54717
Ncapd3	non-SMC condensin II complex, subunit D3	0.159789	6.2531	3.0498	0.00599441	0.0514275	-2.54528
Cxcl13	chemokine (C-X-C motif) ligand 13	-0.696341	0.755698	-3.0444	0.00599536	0.0514275	-2.5493
Gad1	glutamate decarboxylase 1	0.956741	0.954903	3.1623	0.00600649	0.05148	-2.46792
Ctxn3	cortexin 3	0.814474	-0.290171	3.04345	0.00600853	0.05148	-2.55134
H1f1	H1.1 linker histone, cluster member	-1.18989	-1.2311	-3.04248	0.00602211	0.0515438	-2.55345
Alx3	aristaless-like homeobox 3	0.46961	4.51923	3.35181	0.00602304	0.0515438	-2.34915
Rbp4	retinol binding protein 4, plasma	0.485655	2.12958	3.04166	0.00603354	0.0516034	-2.55521
Fmc1	formation of mitochondrial complex V assembly factor 1	-0.349659	3.09106	-3.03997	0.0060573	0.0517233	-2.55887
Tuft1	tuftelin 1	-0.347484	3.20989	-3.03969	0.00606118	0.0517233	-2.55947
Ak1	adenylate kinase 1	-0.222665	4.38075	-3.03966	0.0060616	0.0517233	-2.55953
Rpl10a	ribosomal protein L10A	-0.120411	6.79778	-3.03965	0.00606174	0.0517233	-2.55955
Tcf21	transcription factor 21	0.421587	2.09077	3.03854	0.00607737	0.0518009	-2.56195
Mlec	malectin	0.0794096	9.23602	3.0385	0.00607793	0.0518009	-2.56204
Sod3	superoxide dismutase 3, extracellular	-0.530843	1.34158	-3.03802	0.00608468	0.0518281	-2.56307
Mcm4	minichromosome maintenance complex component 4	0.0887327	8.56998	3.03716	0.0060968	0.0518785	-2.56492
Pagr1a	PAXIP1 associated glutamate rich protein 1A	-0.14322	5.75936	-3.03685	0.00610115	0.0518785	-2.56559
Mthfsl	5, 10-methenyltetrahydrofolate synthetase-like	-0.49784	1.5667	-3.03685	0.00610126	0.0518785	-2.56561
Rspo3	R-spondin 3	0.195565	4.5218	3.0365	0.00610622	0.0518904	-2.56636
Cycs	cytochrome c, somatic	0.129235	5.69227	3.0353	0.00612318	0.0519976	-2.56894
Zfp800	zinc finger protein 800	0.177635	5.05611	3.0351	0.00612596	0.0519976	-2.56937
Gamt	guanidinoacetate methyltransferase	-0.342669	2.94031	-3.0348	0.00613022	0.0520035	-2.57001
Htra1	HtrA serine peptidase 1	0.567769	0.881275	3.03425	0.00613806	0.0520397	-2.5712
Kmt2d	lysine (K)-specific methyltransferase 2D	-0.338913	6.91978	-3.45186	0.00615706	0.0521706	-2.30518
Pias2	protein inhibitor of activated STAT 2	0.116513	6.79777	3.03254	0.00616246	0.052186	-2.5749
Cytl1	cytokine-like 1	-1.70888	-1.06034	-3.1302	0.00616648	0.0521898	-2.5062
Rbm12b1	RNA binding motif protein 12 B1	0.356776	3.80766	3.09552	0.00618306	0.0522997	-2.53191
Polr1f	RNA polymerase I subunit F	0.166975	5.5814	3.0306	0.00619021	0.0523299	-2.57908
Cdca2	cell division cycle associated 2	0.110032	6.82289	3.02983	0.00620124	0.052387	-2.58074
Zfp316	zinc finger protein 316	-0.207406	4.83081	-3.02963	0.00620414	0.052387	-2.58117
Mycl	v-myc avian myelocytomatosis viral oncogene lung carcinoma derived	-0.116138	6.8912	-3.0272	0.0062392	0.0526229	-2.58642
P3h2	prolyl 3-hydroxylase 2	0.254361	5.02889	3.09773	0.00623947	0.0526229	-2.536
H3f3c	H3 histone, family 3C	-0.200275	6.16605	-3.11984	0.00624291	0.0526229	-2.52099
Ube2d3	ubiquitin-conjugating enzyme E2D 3	0.0888666	8.65823	3.02596	0.00625709	0.0526783	-2.58908
Camsap3	calmodulin regulated spectrin-associated protein family, member 3	0.183157	4.95173	3.02587	0.00625838	0.0526783	-2.58927
Adck5	aarF domain containing kinase 5	-0.203603	4.53413	-3.02574	0.00626031	0.0526783	-2.58956
P3h1	prolyl 3-hydroxylase 1	0.145173	5.52472	3.02515	0.00626879	0.0527192	-2.59082
Vapa	vesicle-associated membrane protein, associated protein A	0.0959091	7.24988	3.02389	0.00628723	0.0528438	-2.59355
Dnmbp	dynamin binding protein	0.148661	5.83764	3.02286	0.00630223	0.0529323	-2.59577
Ubxn2b	UBX domain protein 2B	0.163243	5.19807	3.02267	0.006305	0.0529323	-2.59618
Csnk2a1	casein kinase 2, alpha 1 polypeptide	-0.100422	7.41909	-3.02207	0.00631371	0.0529749	-2.59746
Tk2	thymidine kinase 2, mitochondrial	-0.199957	4.50486	-3.02163	0.0063201	0.052998	-2.5984
Suv39h1	suppressor of variegation 3-9 1	0.102966	7.19746	3.02007	0.00634301	0.0531596	-2.60177
Apcdd1	adenomatosis polyposis coli down-regulated 1	0.14656	6.27935	3.01874	0.00636261	0.0532632	-2.60464
Slc35a5	solute carrier family 35, member A5	0.37497	3.29415	3.03916	0.00636267	0.0532632	-2.58976
Grhl3	grainyhead like transcription factor 3	0.421628	2.03202	3.01835	0.00636837	0.0532788	-2.60548
Fkbp10	FK506 binding protein 10	0.145827	5.90955	3.01791	0.00637478	0.0532788	-2.60642
Cspg5	chondroitin sulfate proteoglycan 5	0.433822	3.01197	3.06202	0.00637706	0.0532788	-2.57472
Ndufs7	NADH:ubiquinone oxidoreductase core subunit S7	-0.152359	5.51155	-3.01757	0.00637984	0.0532788	-2.60716
Art1	ADP-ribosyltransferase 1	-0.685899	0.0497473	-3.01737	0.00638279	0.0532788	-2.60759
Phldb2	pleckstrin homology like domain, family B, member 2	0.124611	6.88718	3.01459	0.00642388	0.0535911	-2.61356
Epha4	Eph receptor A4	-0.163183	6.25857	-3.02766	0.00645031	0.053764	-2.60651
Hnrnpdl	heterogeneous nuclear ribonucleoprotein D-like	0.104981	9.18712	3.01588	0.00645197	0.053764	-2.61528
Tbck	TBC1 domain containing kinase	-0.197166	4.6391	-3.01241	0.00645645	0.0537705	-2.61826
Tmie	transmembrane inner ear	-0.888334	-0.717841	-3.0114	0.0064715	0.0538652	-2.62042
Tmem11	transmembrane protein 11	-0.136228	5.56214	-3.00992	0.00649377	0.0540198	-2.62362
Sox5	SRY (sex determining region Y)-box 5	0.194484	4.4279	3.00956	0.00649904	0.0540328	-2.62438
Vkorc1l1	vitamin K epoxide reductase complex, subunit 1-like 1	0.111373	6.56663	3.00907	0.00650654	0.0540643	-2.62545
Mlycd	malonyl-CoA decarboxylase	-0.271856	3.48884	-3.00853	0.00651457	0.0541002	-2.62659
Masp2	mannan-binding lectin serine peptidase 2	-0.651212	1.37329	-3.01899	0.00652909	0.0541871	-2.62028
Txndc17	thioredoxin domain containing 17	-0.144893	5.88491	-3.00735	0.00653246	0.0541871	-2.62914
Zfp608	zinc finger protein 608	-0.120338	6.53266	-3.00701	0.00653758	0.0541987	-2.62987
Myo7a	myosin VIIA	-0.318876	3.3446	-3.0064	0.00654682	0.0542258	-2.63119
Serpinf2	serine (or cysteine) peptidase inhibitor, clade F, member 2	1.77596	0.765891	3.39811	0.00655447	0.0542258	-2.37613
Rpl36al	ribosomal protein L36A-like	-0.269121	6.10604	-3.242	0.00655636	0.0542258	-2.47086
Piezo1	piezo-type mechanosensitive ion channel component 1	0.145239	6.84495	3.01996	0.00655664	0.0542258	-2.62215
Phgdh	3-phosphoglycerate dehydrogenase	0.375465	6.0275	3.39026	0.00655942	0.0542258	-2.38116
Ppp2cb	protein phosphatase 2 (formerly 2A), catalytic subunit, beta isoform	0.100481	6.99298	3.00532	0.00656317	0.0542261	-2.63351
Nans	N-acetylneuraminic acid synthase (sialic acid synthase)	-0.135377	6.20757	-3.00506	0.00656707	0.0542276	-2.63406
9430015G10Rik	RIKEN cDNA 9430015G10 gene	0.140325	6.05729	3.00359	0.00658946	0.0543751	-2.63722
Mvd	mevalonate (diphospho) decarboxylase	-0.415744	5.28618	-3.35189	0.00659239	0.0543751	-2.40688
Clec9a	C-type lectin domain family 9, member a	0.908876	0.564846	3.04312	0.00661993	0.0545675	-2.61125
Stam	signal transducing adaptor molecule (SH3 domain and ITAM motif) 1	0.134636	6.08481	3.00134	0.00662384	0.0545675	-2.64206
Ccne2	cyclin E2	0.170471	4.86432	3.00062	0.00663475	0.0545675	-2.64359
Bloc1s3	biogenesis of lysosomal organelles complex-1, subunit 3	-0.299409	3.51723	-3.00062	0.0066348	0.0545675	-2.6436
Csf2ra	colony stimulating factor 2 receptor, alpha, low-affinity (granulocyte-macrophage)	0.408061	2.7265	3.0006	0.00663506	0.0545675	-2.64363
Bzw1	basic leucine zipper and W2 domains 1	0.0742715	9.40976	2.99993	0.00664544	0.0545675	-2.64509
Exoc1	exocyst complex component 1	0.175786	6.1638	3.03599	0.00664659	0.0545675	-2.61885
H2ac19	H2A clustered histone 19	-0.869791	-0.442279	-2.99943	0.00665302	0.0545675	-2.64615
Uchl1	ubiquitin carboxy-terminal hydrolase L1	-0.13245	6.06793	-2.9994	0.00665354	0.0545675	-2.64622
Atxn7l1	ataxin 7-like 1	0.258573	3.93788	2.99909	0.00665834	0.0545675	-2.64689
Tex10	testis expressed gene 10	0.117713	6.81065	2.99874	0.00666362	0.0545675	-2.64763
Tlcd3a	TLC domain containing 3A	0.183246	4.78929	2.99859	0.00666607	0.0545675	-2.64797
Mybph	myosin binding protein H	-0.497085	1.18905	-2.99849	0.00666759	0.0545675	-2.64818
Ptpn23	protein tyrosine phosphatase, non-receptor type 23	0.133686	6.86461	2.99846	0.00666807	0.0545675	-2.64825
Sapcd2	suppressor APC domain containing 2	-0.181339	5.27371	-2.99763	0.00668078	0.0546233	-2.65002
Siglecg	sialic acid binding Ig-like lectin G	-1.11706	-1.0809	-2.99753	0.00668238	0.0546233	-2.65024
Hltf	helicase-like transcription factor	0.157404	5.26131	2.99679	0.00669375	0.0546303	-2.65182
Fbxw7	F-box and WD-40 domain protein 7	0.149023	4.99662	2.99672	0.00669486	0.0546303	-2.65197
Smg5	SMG5 nonsense mediated mRNA decay factor	0.08905	7.69085	2.99599	0.00670619	0.0546303	-2.65355
Mafg	v-maf musculoaponeurotic fibrosarcoma oncogene family, protein G (avian)	0.181769	4.99558	2.9958	0.00670902	0.0546303	-2.65394
Qrich1	glutamine-rich 1	0.0986805	7.57478	2.99579	0.00670929	0.0546303	-2.65397
Cyb5b	cytochrome b5 type B	-0.157253	7.95273	-3.11175	0.00670989	0.0546303	-2.57134
Slc40a1	solute carrier family 40 (iron-regulated transporter), member 1	0.372213	2.71947	2.99565	0.00671148	0.0546303	-2.65428
Zswim8	zinc finger SWIM-type containing 8	0.120048	7.43519	2.99554	0.00671319	0.0546303	-2.65452
Scamp2	secretory carrier membrane protein 2	0.157837	5.18406	2.99496	0.00672216	0.0546728	-2.65576
Asb4	ankyrin repeat and SOCS box-containing 4	0.225522	6.32893	3.1663	0.00672666	0.054679	-2.53606
Dhx29	DEAH (Asp-Glu-Ala-His) box polypeptide 29	-0.118584	6.7002	-2.99385	0.00673932	0.0547367	-2.65813
Arhgef16	Rho guanine nucleotide exchange factor (GEF) 16	-0.259048	3.36811	-2.99373	0.00674127	0.0547367	-2.65839
Dmtf1	cyclin D binding myb like transcription factor 1	0.135906	6.53401	2.99288	0.00675447	0.0548134	-2.66021
Sik1	salt inducible kinase 1	-0.156104	5.80584	-2.99202	0.00676784	0.0548914	-2.66205
Fgfr2	fibroblast growth factor receptor 2	0.135474	6.88734	2.99097	0.00678429	0.0549942	-2.66431
Pid1	phosphotyrosine interaction domain containing 1	0.453058	1.95999	2.99001	0.00679943	0.0550864	-2.66638
Kif5b	kinesin family member 5B	0.104441	8.35242	2.98898	0.00681564	0.0551388	-2.66859
Donson	downstream neighbor of SON	0.150331	5.51903	2.98896	0.00681591	0.0551388	-2.66863
Uspl1	ubiquitin specific peptidase like 1	0.11209	6.48696	2.98875	0.00681913	0.0551388	-2.66907
Uchl4	ubiquitin carboxyl-terminal esterase L4	0.228033	3.95426	2.98863	0.00682103	0.0551388	-2.66932
Ankrd10	ankyrin repeat domain 10	0.131901	6.969	2.98835	0.00682555	0.0551449	-2.66994
Acyp2	acylphosphatase 2, muscle type	-0.467601	1.75838	-2.98772	0.00683549	0.0551946	-2.67129
Zbed5	zinc finger BED-type containing 5	-0.190709	4.80226	-2.98742	0.00684022	0.0552022	-2.67194
Dpagt1	dolichyl-phosphate N-acetylglucosaminephosphotransferase 1	0.178775	5.36547	2.98602	0.00686232	0.0553499	-2.67493
Smagp	small cell adhesion glycoprotein	0.489649	1.89786	2.98538	0.00687241	0.0554007	-2.6763
Dnttip1	deoxynucleotidyltransferase, terminal, interacting protein 1	-0.166128	5.47436	-2.98418	0.00689144	0.0555235	-2.67887
Slc11a2	solute carrier family 11 (proton-coupled divalent metal ion transporters), member 2	0.152621	5.88146	2.98371	0.00689888	0.0555527	-2.67987
Fhl1	four and a half LIM domains 1	0.0973192	7.16557	2.98292	0.00691147	0.0556235	-2.68156
Alx4	aristaless-like homeobox 4	0.156445	5.81798	2.98033	0.00695301	0.0559269	-2.68713
Npepl1	aminopeptidase-like 1	-0.157	5.66256	-2.97951	0.00696608	0.0560011	-2.68887
Ccni	cyclin I	0.107426	8.23471	2.9791	0.00697272	0.0560237	-2.68976
Slc30a9	solute carrier family 30 (zinc transporter), member 9	0.111216	6.91481	2.97881	0.00697734	0.0560299	-2.69037
Helt	helt bHLH transcription factor	-1.32547	-1.54279	-2.97809	0.006989	0.056081	-2.69192
Trim33	tripartite motif-containing 33	0.109775	7.14591	2.97764	0.00699619	0.056081	-2.69288
Ufc1	ubiquitin-fold modifier conjugating enzyme 1	-0.155709	5.59863	-2.97761	0.0069967	0.056081	-2.69295
Lama5	laminin, alpha 5	0.15214	7.041	3.02377	0.00699908	0.056081	-2.65927
Rnf11	ring finger protein 11	0.142868	5.70065	2.97675	0.00701053	0.0561419	-2.69478
Sfrp2	secreted frizzled-related protein 2	0.124021	6.94587	2.97631	0.00701777	0.0561691	-2.69574
Necab1	N-terminal EF-hand calcium binding protein 1	0.940134	0.407197	3.01396	0.00703347	0.0562639	-2.66937
Mcrs1	microspherule protein 1	-0.194737	5.3999	-2.98484	0.00704395	0.0562853	-2.69165
Zfp654	zinc finger protein 654	0.164313	4.82655	2.97452	0.00704671	0.0562853	-2.69956
Cep85l	centrosomal protein 85-like	0.198204	4.40548	2.97425	0.00705106	0.0562853	-2.70013
N4bp3	NEDD4 binding protein 3	-0.184392	4.43737	-2.97407	0.00705401	0.0562853	-2.70052
Ap4e1	adaptor-related protein complex AP-4, epsilon 1	0.146531	5.33255	2.97377	0.00705884	0.0562853	-2.70116
Aurkaip1	aurora kinase A interacting protein 1	-0.131219	5.90588	-2.97375	0.00705929	0.0562853	-2.70122
St7	suppression of tumorigenicity 7	0.165867	4.49857	2.9724	0.00708127	0.0564297	-2.7041
Gmnn	geminin	-0.1354	6.39311	-2.97077	0.00710783	0.0566104	-2.70758
Dynlt1c	dynein light chain Tctex-type 1C	-0.33627	3.5419	-2.98404	0.00712229	0.0566815	-2.69894
Sirt7	sirtuin 7	-0.208614	4.29464	-2.96975	0.00712452	0.0566815	-2.70976
Rfx2	regulatory factor X, 2 (influences HLA class II expression)	-0.302618	3.45707	-2.96912	0.00713501	0.0567341	-2.71112
Bcl2l12	BCL2-like 12 (proline rich)	0.213159	4.80456	2.96819	0.00715028	0.0568173	-2.71311
Twist2	twist basic helix-loop-helix transcription factor 2	-0.268657	4.02503	-2.96801	0.00715328	0.0568173	-2.7135
Sox8	SRY (sex determining region Y)-box 8	0.302015	3.29075	2.96622	0.00718275	0.0570204	-2.71731
Tet3	tet methylcytosine dioxygenase 3	-0.173586	7.22883	-3.0851	0.00719672	0.0570768	-2.6329
Fibin	fin bud initiation factor homolog (zebrafish)	-0.501856	1.13558	-2.96532	0.00719768	0.0570768	-2.71924
Cdk18	cyclin-dependent kinase 18	0.359185	3.26355	2.97492	0.00720539	0.057103	-2.71273
Arhgap28	Rho GTPase activating protein 28	0.108321	6.97589	2.96465	0.00720881	0.057103	-2.72068
1700066M21Rik	RIKEN cDNA 1700066M21 gene	0.228508	3.8453	2.96285	0.00723875	0.0573001	-2.72452
Cyb5a	cytochrome b5 type A (microsomal)	-0.138028	5.50801	-2.96247	0.00724501	0.0573001	-2.72533
Ccar1	cell division cycle and apoptosis regulator 1	0.0976919	8.02847	2.96236	0.00724682	0.0573001	-2.72556
Tmx3	thioredoxin-related transmembrane protein 3	0.116783	6.6202	2.962	0.00725286	0.0573001	-2.72633
Czib	CXXC motif containing zinc binding protein	-0.189011	5.03935	-2.96197	0.00725333	0.0573001	-2.72639
Bmi1	Bmi1 polycomb ring finger oncogene	-0.11938	6.79548	-2.96166	0.00725859	0.0573107	-2.72706
Col6a3	collagen, type VI, alpha 3	-1.04902	3.0377	-3.39189	0.00728659	0.0574721	-2.44734
Mbtps2	membrane-bound transcription factor peptidase, site 2	0.148437	5.48123	2.95993	0.00728761	0.0574721	-2.73077
Borcs7	BLOC-1 related complex subunit 7	-0.21472	3.87036	-2.95973	0.00729086	0.0574721	-2.73118
Zfp942	zinc finger protein 942	0.213851	4.49201	2.95948	0.00729512	0.0574746	-2.73172
Zfp811	zinc finger protein 811	0.23012	4.5025	2.95907	0.00730204	0.0574879	-2.7326
Fezf2	Fez family zinc finger 2	-0.412783	2.25623	-2.95891	0.00730468	0.0574879	-2.73294
Fabp7	fatty acid binding protein 7, brain	-0.205215	4.67205	-2.95837	0.00731375	0.0575283	-2.73409
Klhl30	kelch-like 30	-0.432653	2.16521	-2.95766	0.00732571	0.0575913	-2.73561
Cbx6	chromobox 6	0.157305	5.74911	2.95657	0.00734417	0.0577053	-2.73794
Klc4	kinesin light chain 4	-0.170345	4.85039	-2.95517	0.00736781	0.0578599	-2.74092
St13	suppression of tumorigenicity 13	0.0924956	8.51654	2.95493	0.00737184	0.0578604	-2.74143
Rfwd3	ring finger and WD repeat domain 3	0.129844	7.07751	2.95384	0.00739044	0.057964	-2.74377
B9d2	B9 protein domain 2	-0.263069	3.3414	-2.95369	0.00739299	0.057964	-2.74409
Tbpl1	TATA box binding protein-like 1	0.111846	6.31153	2.95256	0.00741212	0.0580488	-2.74649
Cdca7	cell division cycle associated 7	0.0872689	8.04833	2.95251	0.00741302	0.0580488	-2.7466
Mpst	mercaptopyruvate sulfurtransferase	-0.197757	4.94665	-2.95235	0.00741573	0.0580488	-2.74694
Gabrb2	gamma-aminobutyric acid (GABA) A receptor, subunit beta 2	0.459175	1.76832	2.9516	0.00742858	0.0581182	-2.74854
Dpy19l1	dpy-19-like 1 (C. elegans)	0.111786	7.0265	2.9507	0.00744403	0.0582079	-2.75047
Cfap141	cilia and flagella associated protein 141	0.352905	2.66185	2.95018	0.00745287	0.0582458	-2.75157
Ywhab	tyrosine 3-monooxygenase/tryptophan 5-monooxygenase activation protein, beta polypeptide	0.0958059	8.90092	2.94941	0.00746608	0.0583177	-2.75321
T	brachyury, T-box transcription factor T	0.290397	4.00571	2.9628	0.00747462	0.0583532	-2.74386
Atp8b1	ATPase, class I, type 8B, member 1	0.875854	-0.438935	2.94772	0.00749516	0.0584575	-2.75682
Zbtb4	zinc finger and BTB domain containing 4	0.364989	2.28016	2.94752	0.0074986	0.0584575	-2.75725
H4c4	H4 clustered histone 4	-1.08607	-0.753037	-2.94744	0.0075	0.0584575	-2.75742
Erbb4	erb-b2 receptor tyrosine kinase 4	-0.27064	3.1691	-2.94626	0.0075204	0.0585853	-2.75994
Mrpl32	mitochondrial ribosomal protein L32	-0.163914	4.75524	-2.94585	0.00752746	0.0586089	-2.76081
Trmo	tRNA methyltransferase O	1.4737	2.22115	3.38161	0.00759751	0.0591228	-2.47977
Vgll4	vestigial like family member 4	0.130209	6.08726	2.94084	0.00761467	0.0592248	-2.77149
Vgll2	vestigial like family member 2	0.265152	3.13765	2.94029	0.0076243	0.0592377	-2.77266
Shc3	src homology 2 domain-containing transforming protein C3	-0.373737	2.50496	-2.94028	0.00762445	0.0592377	-2.77268
Slc43a2	solute carrier family 43, member 2	-0.300213	3.93672	-2.95715	0.00766203	0.0594979	-2.76295
Rpl27	ribosomal protein L27	-0.172793	5.35656	-2.93663	0.00768855	0.0596722	-2.78044
Rarg	retinoic acid receptor, gamma	0.166586	5.7858	2.93588	0.0077018	0.0597432	-2.78204
Mtmr11	myotubularin related protein 11	0.309937	2.88362	2.93485	0.00772008	0.0598532	-2.78424
Hmmr	hyaluronan mediated motility receptor (RHAMM)	0.114309	6.9667	2.93357	0.00774284	0.059958	-2.78697
Mdfi	MyoD family inhibitor	-0.174776	5.46347	-2.93336	0.00774654	0.059958	-2.78741
Itgb5	integrin beta 5	0.12558	6.32699	2.93317	0.00774988	0.059958	-2.78781
Snrnp40	small nuclear ribonucleoprotein 40 (U5)	-0.103526	7.19988	-2.93316	0.00775003	0.059958	-2.78783
Zyx	zyxin	0.115156	7.02813	2.93276	0.00775728	0.0599653	-2.78869
Zmiz2	zinc finger, MIZ-type containing 2	0.098759	7.17982	2.93265	0.00775919	0.0599653	-2.78892
Rnf113a1	ring finger protein 113A1	-0.379039	2.55047	-2.93218	0.00776752	0.0599978	-2.78991
Rps17	ribosomal protein S17	-0.331339	7.64525	-3.34743	0.00778386	0.0600922	-2.51485
Dgkk	diacylglycerol kinase kappa	0.333372	3.82305	2.97709	0.00779654	0.0601583	-2.75862
Pcdh18	protocadherin 18	0.102957	6.61018	2.92992	0.00780793	0.0602086	-2.79473
Eya3	EYA transcriptional coactivator and phosphatase 3	0.110204	7.0228	2.92973	0.00781132	0.0602086	-2.79513
Usp15	ubiquitin specific peptidase 15	0.101555	6.87092	2.92822	0.00783843	0.0603857	-2.79834
Tsr1	TSR1 20S rRNA accumulation	0.139517	6.45337	2.92795	0.00784331	0.0603914	-2.79892
Tra2a	transformer 2 alpha	-0.126291	7.83553	-2.94964	0.00785544	0.0604397	-2.78349
Hsd17b10	hydroxysteroid (17-beta) dehydrogenase 10	-0.151364	5.99534	-2.92714	0.00785787	0.0604397	-2.80063
Ankfn1	ankyrin-repeat and fibronectin type III domain containing 1	-0.791287	0.38155	-2.9264	0.00787138	0.0604939	-2.80222
Samd1	sterile alpha motif domain containing 1	-0.171056	6.37216	-2.97665	0.00787498	0.0604939	-2.76496
Msrb2	methionine sulfoxide reductase B2	-0.328197	2.4847	-2.92589	0.00788053	0.0604939	-2.8033
Dach1	dachshund family transcription factor 1	-0.141654	6.55496	-2.92649	0.00788323	0.0604939	-2.80305
Abhd8	abhydrolase domain containing 8	-0.136183	5.50669	-2.92561	0.00788565	0.0604939	-2.8039
Nkx2-6	NK2 homeobox 6	0.371483	1.88326	2.92519	0.00789311	0.0605194	-2.80478
Mrps18c	mitochondrial ribosomal protein S18C	-0.191242	4.6996	-2.92405	0.00791389	0.0606469	-2.80722
Ruvbl1	RuvB-like protein 1	-0.16754	5.75351	-2.92043	0.00798091	0.0611041	-2.81499
Cnppd1	cyclin Pas1/PHO80 domain containing 1	-0.153242	5.4894	-2.92002	0.00798742	0.0611041	-2.81578
Grb10	growth factor receptor bound protein 10	-0.0748166	10.8973	-2.91985	0.00799044	0.0611041	-2.81613
Myef2	myelin basic protein expression factor 2, repressor	0.122179	7.20933	2.91979	0.00799158	0.0611041	-2.81627
Rnf4	ring finger protein 4	0.091564	7.61148	2.91963	0.0079945	0.0611041	-2.8166
Psen1	presenilin 1	0.11236	6.27282	2.91847	0.00801578	0.0612347	-2.81907
Pou3f4	POU domain, class 3, transcription factor 4	-0.190231	4.73537	-2.91799	0.00802465	0.0612704	-2.82009
Evc2	EvC ciliary complex subunit 2	-0.139674	5.65053	-2.91701	0.00804267	0.0613759	-2.82217
Alx1	ALX homeobox 1	0.209016	3.86465	2.91662	0.00804978	0.061398	-2.82299
Aldh1a7	aldehyde dehydrogenase family 1, subfamily A7	-0.417424	2.0395	-2.9156	0.00806863	0.0615096	-2.82515
Rabac1	Rab acceptor 1 (prenylated)	-0.23902	4.11195	-2.91423	0.00809407	0.0616575	-2.82807
Insrr	insulin receptor-related receptor	0.576761	0.728897	2.9141	0.00809649	0.0616575	-2.82835
Slc25a44	solute carrier family 25, member 44	0.14968	5.2055	2.91375	0.00810304	0.0616753	-2.8291
Tsen34	tRNA splicing endonuclease subunit 34	-0.110241	6.77019	-2.91327	0.00811186	0.0617102	-2.8301
Lhx2	LIM homeobox protein 2	0.151102	5.60202	2.91291	0.00811861	0.0617293	-2.83087
Snrnp70	small nuclear ribonucleoprotein 70 (U1)	-0.0889728	8.92191	-2.91185	0.00813827	0.0618466	-2.83311
Ntmt1	N-terminal Xaa-Pro-Lys N-methyltransferase 1	-0.162634	5.41606	-2.91103	0.00815353	0.0619303	-2.83485
Hsd3b6	hydroxy-delta-5-steroid dehydrogenase, 3 beta- and steroid delta-isomerase 6	-0.794786	1.969	-3.09677	0.0081648	0.0619837	-2.70207
Zfp36l1	zinc finger protein 36, C3H type-like 1	0.105517	7.92341	2.90909	0.00818993	0.0621421	-2.83897
Adi1	acireductone dioxygenase 1	0.259348	5.20405	3.01792	0.00819439	0.0621436	-2.75901
Fam171a1	family with sequence similarity 171, member A1	0.120415	6.45474	2.90828	0.00820521	0.0621888	-2.8407
Mob3b	MOB kinase activator 3B	0.220184	4.53794	2.90798	0.00821088	0.0621888	-2.84134
Acaa2	acetyl-Coenzyme A acyltransferase 2 (mitochondrial 3-oxoacyl-Coenzyme A thiolase)	-0.138554	5.23498	-2.90786	0.00821313	0.0621888	-2.84159
Sash1	SAM and SH3 domain containing 1	-0.131286	5.85612	-2.90699	0.00822947	0.0622541	-2.84343
Rab11fip2	RAB11 family interacting protein 2 (class I)	-0.16138	4.83161	-2.90694	0.00823028	0.0622541	-2.84352
Cap2	CAP, adenylate cyclase-associated protein, 2 (yeast)	0.287802	4.46243	2.97303	0.00823867	0.0622852	-2.79466
Ptprc	protein tyrosine phosphatase, receptor type, C	-0.837227	-0.610459	-2.90613	0.0082456	0.0623053	-2.84524
Rps26	ribosomal protein S26	-0.171491	8.41864	-3.09308	0.00826875	0.0624479	-2.71227
Nop58	NOP58 ribonucleoprotein	0.0937375	8.25314	2.90371	0.00829152	0.0625875	-2.85039
Mrpl11	mitochondrial ribosomal protein L11	-0.13449	6.18062	-2.90163	0.00833108	0.0628536	-2.85479
Asxl1	ASXL transcriptional regulator 1	0.119748	7.7439	2.90544	0.00836166	0.0630516	-2.85404
Zbtb22	zinc finger and BTB domain containing 22	-0.141837	5.64943	-2.89968	0.0083682	0.0630684	-2.85891
Nudt2	nudix hydrolase 2	-0.189824	4.27032	-2.89898	0.00838166	0.0631372	-2.86039
Fgfr1	fibroblast growth factor receptor 1	0.0927711	7.73179	2.89722	0.0084155	0.0633594	-2.86412
Azin1	antizyme inhibitor 1	0.0838313	7.95161	2.89461	0.008466	0.0637068	-2.86966
Itga5	integrin alpha 5 (fibronectin receptor alpha)	0.109367	6.53621	2.89418	0.00847425	0.063736	-2.87056
Atp5c1	ATP synthase, H+ transporting, mitochondrial F1 complex, gamma polypeptide 1	-0.0966091	7.76854	-2.89363	0.00848488	0.063783	-2.87172
Glipr2	GLI pathogenesis-related 2	0.238365	5.03662	2.94781	0.00851738	0.0639944	-2.83308
Rpl10	ribosomal protein L10	0.145096	5.74168	2.89146	0.00852711	0.0640205	-2.87631
Lhpp	phospholysine phosphohistidine inorganic pyrophosphate phosphatase	-0.234945	4.49182	-2.89206	0.00852964	0.0640205	-2.87603
Tnrc6a	trinucleotide repeat containing 6a	0.162213	7.63135	3.00878	0.00854557	0.0641072	-2.79074
Sox12	SRY (sex determining region Y)-box 12	0.0978304	7.9793	2.89026	0.00855054	0.0641115	-2.87885
Tmem176a	transmembrane protein 176A	-0.475399	2.48379	-2.92059	0.00856414	0.0641804	-2.85668
Irf9	interferon regulatory factor 9	0.219334	3.67867	2.8886	0.00858299	0.0642887	-2.88236
Rpp21	ribonuclease P 21 subunit	-0.263633	3.29	-2.88805	0.00859394	0.0643377	-2.88354
Krr1	KRR1, small subunit (SSU) processome component, homolog (yeast)	0.108308	6.51713	2.88569	0.00864032	0.0646518	-2.88852
Ppp3ca	protein phosphatase 3, catalytic subunit, alpha isoform	-0.124047	6.03509	-2.88481	0.00865779	0.0647493	-2.89038
Tmtc2	transmembrane and tetratricopeptide repeat containing 2	-0.230734	4.34197	-2.8843	0.00866773	0.0647689	-2.89144
Nfx1	nuclear transcription factor, X-box binding 1	0.115089	7.22341	2.88423	0.0086693	0.0647689	-2.89161
Nop56	NOP56 ribonucleoprotein	0.109495	7.93845	2.88385	0.00867667	0.0647727	-2.8924
2610318N02Rik	RIKEN cDNA 2610318N02 gene	-0.116624	5.78487	-2.88375	0.00867869	0.0647727	-2.89261
Irgm2	immunity-related GTPase family M member 2	-0.763835	0.0119912	-2.8833	0.00868759	0.064806	-2.89356
Papolg	poly(A) polymerase gamma	0.164792	5.07241	2.88209	0.00871171	0.0649527	-2.89612
Adgrl1	adhesion G protein-coupled receptor L1	-0.126878	6.88798	-2.88165	0.00872041	0.0649681	-2.89705
Zftraf1	zinc finger TRAF type containing 1	0.171899	6.01045	2.90905	0.00872267	0.0649681	-2.87623
Sh3d19	SH3 domain protein D19	0.134226	5.80133	2.88127	0.00872797	0.0649744	-2.89785
Myl12a	myosin, light chain 12A, regulatory, non-sarcomeric	-0.121358	7.34018	-2.8799	0.00875544	0.0651456	-2.90076
Flywch2	FLYWCH family member 2	-0.355252	2.46051	-2.8794	0.0087654	0.0651865	-2.90181
Nfe2l1	nuclear factor, erythroid derived 2,-like 1	-0.0909308	7.80259	-2.87737	0.00880608	0.0654557	-2.90609
Gja1	gap junction protein, alpha 1	0.103552	8.08599	2.87646	0.00882435	0.0655581	-2.908
Acyp1	acylphosphatase 1, erythrocyte (common) type	-0.292157	3.15431	-2.8762	0.00882958	0.0655598	-2.90855
Prrt4	proline-rich transmembrane protein 4	0.291963	3.30416	2.87601	0.00883357	0.0655598	-2.90897
Sass6	SAS-6 centriolar assembly protein	0.133142	5.53136	2.87458	0.00886238	0.0657402	-2.91198
Sema3g	sema domain, immunoglobulin domain (Ig), short basic domain, secreted, (semaphorin) 3G	-0.251064	3.45673	-2.87403	0.00887348	0.0657828	-2.91314
Atg9b	autophagy related 9B	-0.530769	0.726608	-2.87385	0.00887714	0.0657828	-2.91352
Ergic2	ERGIC and golgi 2	0.119216	6.1973	2.87343	0.00888564	0.0657936	-2.9144
Ralgps1	Ral GEF with PH domain and SH3 binding motif 1	-0.212245	3.58953	-2.87317	0.00889087	0.0657936	-2.91495
Pld2	phospholipase D2	0.319096	2.90018	2.87311	0.00889212	0.0657936	-2.91508
Rundc3b	RUN domain containing 3B	0.273382	2.95358	2.87205	0.00891372	0.06592	-2.91732
Idh1	isocitrate dehydrogenase 1 (NADP+), soluble	-0.393023	7.13586	-3.28177	0.00894912	0.0661483	-2.6408
Cdc16	CDC16 cell division cycle 16	0.0876204	7.51905	2.86943	0.00896718	0.0662482	-2.92285
Lamtor2	late endosomal/lysosomal adaptor, MAPK and MTOR activator 2	-0.185433	4.7944	-2.86915	0.0089729	0.0662531	-2.92344
Ncoa7	nuclear receptor coactivator 7	-0.573805	4.58247	-3.2398	0.00898366	0.0662531	-2.66854
Zfp87	zinc finger protein 87	0.254332	3.79983	2.86837	0.00898885	0.0662531	-2.92508
Paqr4	progestin and adipoQ receptor family member IV	-0.274674	3.20801	-2.86829	0.00899047	0.0662531	-2.92524
Mbnl3	muscleblind like splicing factor 3	0.202103	4.6162	2.86829	0.00899055	0.0662531	-2.92525
Adgrg1	adhesion G protein-coupled receptor G1	-0.139439	6.17683	-2.86805	0.00899536	0.0662551	-2.92575
9430038I01Rik	RIKEN cDNA 9430038I01 gene	-0.272802	3.20245	-2.86748	0.00900708	0.0663079	-2.92695
Spag16	sperm associated antigen 16	0.361028	2.70939	2.86725	0.00901182	0.0663094	-2.92744
Gnai3	guanine nucleotide binding protein (G protein), alpha inhibiting 3	0.0775611	8.22736	2.86587	0.00904018	0.0664845	-2.93034
Gm27021	predicted gene, 27021	1.13131	-1.47039	2.86558	0.00904612	0.0664947	-2.93095
Zfp944	zinc finger protein 944	0.238905	3.74866	2.86377	0.00908361	0.0667287	-2.93477
Myo1e	myosin IE	0.185589	4.73603	2.86345	0.00909021	0.0667287	-2.93544
Epor	erythropoietin receptor	0.333292	2.88039	2.86332	0.00909304	0.0667287	-2.93573
Dcun1d4	DCN1, defective in cullin neddylation 1, domain containing 4 (S. cerevisiae)	0.131219	5.86138	2.86303	0.00909896	0.0667287	-2.93633
Mysm1	myb-like, SWIRM and MPN domains 1	0.236292	5.3427	2.95174	0.00910083	0.0667287	-2.86945
Rhoc	ras homolog family member C	-0.137743	5.60755	-2.86164	0.00912779	0.0668607	-2.93925
Rps24	ribosomal protein S24	-0.225374	8.05029	-3.15247	0.00912799	0.0668607	-2.73317
Mmab	methylmalonic aciduria (cobalamin deficiency) cblB type homolog (human)	-0.168467	5.06411	-2.86137	0.00913337	0.0668665	-2.93981
Firrm	FIGNL1 interacting regulator of recombination and mitosis	0.113585	6.06772	2.86081	0.00914511	0.0668736	-2.941
Ndufb11	NADH:ubiquinone oxidoreductase subunit B11	-0.143295	5.97148	-2.86073	0.00914691	0.0668736	-2.94118
Arid1b	AT rich interactive domain 1B (SWI-like)	-0.125945	6.9664	-2.86067	0.00914808	0.0668736	-2.9413
Fgf7	fibroblast growth factor 7	0.990342	-1.17331	2.85831	0.00919732	0.0671998	-2.94626
Gm5141	predicted gene 5141	0.278922	2.91603	2.85785	0.00920697	0.0672367	-2.94723
Nptx1	neuronal pentraxin 1	0.506753	1.28666	2.85745	0.00921538	0.0672605	-2.94807
[truncated: 12,592 more rows]

## Sheet: GO term analysis
	Term	Ont	N	Up	Down	P.Up	P.Down
GO:0098798	mitochondrial protein-containing complex	CC	287	3	109	0.999987	9.08276e-61
GO:0098800	inner mitochondrial membrane protein complex	CC	142	0	78	1	1.1288e-58
GO:0005743	mitochondrial inner membrane	CC	499	10	124	0.999974	6.96061e-46
GO:0019866	organelle inner membrane	CC	529	12	124	0.999929	5.65107e-43
GO:0005746	mitochondrial respirasome	CC	85	0	52	1	1.01969e-42
GO:0098803	respiratory chain complex	CC	85	0	52	1	1.01969e-42
GO:0005740	mitochondrial envelope	CC	722	18	146	0.999978	1.61585e-42
GO:0031966	mitochondrial membrane	CC	679	18	140	0.999904	9.98281e-42
GO:0006119	oxidative phosphorylation	BP	137	0	63	1	2.70267e-41
GO:0070469	respirasome	CC	92	0	52	1	3.24687e-40
GO:0003735	structural constituent of ribosome	MF	157	1	64	0.999862	5.40379e-38
GO:0044391	ribosomal subunit	CC	187	2	69	0.999702	1.45748e-37
GO:0015986	proton motive force-driven ATP synthesis	BP	69	0	44	1	1.85631e-37
GO:0009060	aerobic respiration	BP	183	3	66	0.99784	2.9978e-35
GO:0009206	purine ribonucleoside triphosphate biosynthetic process	BP	105	1	51	0.997355	4.31233e-35
GO:0009145	purine nucleoside triphosphate biosynthetic process	BP	106	1	51	0.997501	7.86091e-35
GO:0042776	proton motive force-driven mitochondrial ATP synthesis	BP	65	0	41	1	1.08645e-34
GO:0005840	ribosome	CC	233	4	73	0.999044	3.22653e-34
GO:0009201	ribonucleoside triphosphate biosynthetic process	BP	110	1	51	0.998008	7.9802e-34
GO:0006754	ATP biosynthetic process	BP	95	1	47	0.995336	6.82891e-33
GO:0009142	nucleoside triphosphate biosynthetic process	BP	116	1	51	0.998583	2.0523e-32
GO:0045333	cellular respiration	BP	225	6	69	0.985995	9.91394e-32
GO:0022626	cytosolic ribosome	CC	117	1	48	0.998661	6.81247e-29
GO:0051252	regulation of RNA metabolic process	BP	3032	297	129	3.86384e-28	0.999994
GO:0031975	envelope	CC	1107	52	159	0.896942	8.83906e-28
GO:0031967	organelle envelope	CC	1107	52	159	0.896942	8.83906e-28
GO:0005747	mitochondrial respiratory chain complex I	CC	50	0	32	1	1.25771e-27
GO:0030964	NADH dehydrogenase complex	CC	50	0	32	1	1.25771e-27
GO:0045271	respiratory chain complex I	CC	50	0	32	1	1.25771e-27
GO:0032991	protein-containing complex	CC	5132	299	450	0.0919172	1.42692e-27
GO:0005739	mitochondrion	CC	1677	55	207	0.999997	2.08092e-27
GO:0009152	purine ribonucleotide biosynthetic process	BP	183	3	56	0.99784	7.1042e-26
GO:0019219	regulation of nucleobase-containing compound metabolic process	BP	3306	309	140	7.45364e-26	0.999998
GO:0010468	regulation of gene expression	BP	3943	349	177	1.44659e-25	0.999994
GO:0010556	regulation of macromolecule biosynthetic process	BP	4059	356	178	1.76744e-25	0.999999
GO:0002181	cytoplasmic translation	BP	142	5	49	0.894639	2.02739e-25
GO:0005198	structural molecule activity	MF	528	28	98	0.598785	2.41055e-25
GO:0003700	DNA-binding transcription factor activity	MF	1141	150	31	4.46093e-25	1
GO:0051171	regulation of nitrogen compound metabolic process	BP	4557	385	206	5.97052e-25	0.999999
GO:0060255	regulation of macromolecule metabolic process	BP	4978	410	228	6.82177e-25	0.999999
GO:0006355	regulation of DNA-templated transcription	BP	2753	269	114	9.77436e-25	0.999995
GO:0000977	RNA polymerase II transcription regulatory region sequence-specific DNA binding	MF	1153	150	39	1.33187e-24	0.999974
GO:2001141	regulation of RNA biosynthetic process	BP	2762	269	114	1.63514e-24	0.999996
GO:0009260	ribonucleotide biosynthetic process	BP	195	3	56	0.998775	2.4425e-24
GO:0140110	transcription regulator activity	MF	1577	183	52	3.16509e-24	1
GO:0000981	DNA-binding transcription factor activity, RNA polymerase II-specific	MF	1091	144	30	3.27329e-24	1
GO:0015980	energy derivation by oxidation of organic compounds	BP	309	12	71	0.920689	3.75418e-24
GO:0031326	regulation of cellular biosynthetic process	BP	4171	359	186	3.77899e-24	0.999998
GO:0003677	DNA binding	MF	2035	217	84	3.86532e-24	0.999912
GO:0001067	transcription regulatory region nucleic acid binding	MF	1251	157	45	4.07865e-24	0.999935
GO:0009205	purine ribonucleoside triphosphate metabolic process	BP	233	6	61	0.989576	4.64751e-24
GO:0009141	nucleoside triphosphate metabolic process	BP	257	7	64	0.988725	6.79243e-24
GO:0009144	purine nucleoside triphosphate metabolic process	BP	242	7	62	0.980991	6.87e-24
GO:1990204	oxidoreductase complex	CC	111	1	42	0.998118	8.99689e-24
GO:0080090	regulation of primary metabolic process	BP	4691	389	213	1.29071e-23	0.999999
GO:0046390	ribose phosphate biosynthetic process	BP	202	4	56	0.996227	1.67226e-23
GO:0006357	regulation of transcription by RNA polymerase II	BP	2169	225	84	1.68001e-23	0.999997
GO:0009889	regulation of biosynthetic process	BP	4208	359	189	2.12478e-23	0.999998
GO:1990837	sequence-specific double-stranded DNA binding	MF	1297	159	47	2.39774e-23	0.999941
GO:0009199	ribonucleoside triphosphate metabolic process	BP	240	6	61	0.991984	2.5298e-23
GO:0046034	ATP metabolic process	BP	211	6	57	0.976821	2.74829e-23
GO:0043565	sequence-specific DNA binding	MF	1389	166	51	3.26537e-23	0.999952
GO:0003690	double-stranded DNA binding	MF	1379	165	57	4.0352e-23	0.998752
GO:0015934	large ribosomal subunit	CC	115	1	42	0.9985	4.56685e-23
GO:1990904	ribonucleoprotein complex	CC	675	40	109	0.323395	5.41457e-23
GO:0000987	cis-regulatory region sequence-specific DNA binding	MF	1003	134	34	5.57688e-23	0.999911
GO:0000976	transcription cis-regulatory region binding	MF	1246	154	45	6.05122e-23	0.999925
GO:0003676	nucleic acid binding	MF	2997	280	178	8.04503e-23	0.410772
GO:0022900	electron transport chain	BP	106	2	40	0.982035	1.19968e-22
GO:0022904	respiratory electron transport chain	BP	96	2	38	0.970913	1.87349e-22
GO:0006351	DNA-templated transcription	BP	2863	270	126	1.88667e-22	0.999934
GO:0006164	purine nucleotide biosynthetic process	BP	212	4	56	0.997562	2.22731e-22
GO:0042773	ATP synthesis coupled electron transport	BP	76	0	34	1	2.60787e-22
GO:0006091	generation of precursor metabolites and energy	BP	427	16	82	0.96179	2.74838e-22
GO:0016070	RNA metabolic process	BP	3750	327	186	2.86811e-22	0.996967
GO:0090304	nucleic acid metabolic process	BP	4239	357	202	3.81312e-22	0.999865
GO:0000978	RNA polymerase II cis-regulatory region sequence-specific DNA binding	MF	977	130	34	4.01906e-22	0.999809
GO:0032774	RNA biosynthetic process	BP	2885	270	126	6.03182e-22	0.999958
GO:0006366	transcription by RNA polymerase II	BP	2245	226	93	7.22516e-22	0.999958
GO:0042775	mitochondrial ATP synthesis coupled electron transport	BP	74	0	33	1	1.22778e-21
GO:0072522	purine-containing compound biosynthetic process	BP	219	4	56	0.998211	1.23254e-21
GO:0032981	mitochondrial respiratory chain complex I assembly	BP	61	0	30	1	2.45284e-21
GO:0010257	NADH dehydrogenase complex assembly	BP	61	0	30	1	2.45284e-21
GO:0019646	aerobic electron transport chain	BP	62	0	30	1	4.49273e-21
GO:0031323	regulation of cellular metabolic process	BP	4952	395	227	1.17514e-20	0.999999
GO:0003002	regionalization	BP	425	76	11	1.85097e-20	0.999571
GO:0007389	pattern specification process	BP	467	80	14	2.69674e-20	0.998675
GO:0009952	anterior/posterior pattern specification	BP	232	54	3	3.76856e-20	0.999906
GO:0022625	cytosolic large ribosomal subunit	CC	57	1	28	0.9599	5.54571e-20
GO:0009165	nucleotide biosynthetic process	BP	244	5	57	0.997767	5.93359e-20
GO:1901293	nucleoside phosphate biosynthetic process	BP	245	5	57	0.997858	7.31326e-20
GO:0019222	regulation of metabolic process	BP	5398	418	255	9.07908e-20	0.999997
GO:0034654	nucleobase-containing compound biosynthetic process	BP	3239	285	188	2.82642e-19	0.552436
GO:0033108	mitochondrial respiratory chain complex assembly	BP	98	0	35	1	4.56359e-19
GO:1901566	organonitrogen compound biosynthetic process	BP	1472	59	169	0.997216	9.68297e-19
GO:0019438	aromatic compound biosynthetic process	BP	3313	287	192	1.97292e-18	0.562769
GO:0018130	heterocycle biosynthetic process	BP	3305	286	191	2.77089e-18	0.580499
GO:0010467	gene expression	BP	5106	395	305	4.74786e-18	0.318271
GO:0140236	translation at presynapse	BP	47	1	24	0.929431	8.05175e-18
GO:0006518	peptide metabolic process	BP	766	35	107	0.890071	1.01173e-17
GO:0140242	translation at postsynapse	BP	48	1	24	0.933308	1.52254e-17
GO:0140241	translation at synapse	BP	48	1	24	0.933308	1.52254e-17
GO:0048706	embryonic skeletal system development	BP	143	39	2	2.05097e-17	0.998251
GO:0009150	purine ribonucleotide metabolic process	BP	379	11	68	0.994436	5.14939e-17
GO:0050794	regulation of cellular process	BP	8460	574	427	5.1738e-17	0.999999
GO:1901362	organic cyclic compound biosynthetic process	BP	3414	288	198	7.81228e-17	0.558808
GO:0070069	cytochrome complex	CC	34	0	20	1	1.09387e-16
GO:0006139	nucleobase-containing compound metabolic process	BP	4715	367	276	1.10146e-16	0.492982
GO:0050789	regulation of biological process	BP	8862	593	450	1.1831e-16	0.999999
GO:0051254	positive regulation of RNA metabolic process	BP	1585	164	62	1.42472e-16	0.999893
GO:0043043	peptide biosynthetic process	BP	619	26	91	0.9398	1.43748e-16
GO:0006412	translation	BP	599	26	89	0.913447	1.63792e-16
GO:0009059	macromolecule biosynthetic process	BP	5521	413	313	1.97343e-16	0.763677
GO:0019693	ribose phosphate metabolic process	BP	409	12	70	0.995297	2.29774e-16
GO:0005634	nucleus	CC	6316	457	375	3.24133e-16	0.342018
GO:0045935	positive regulation of nucleobase-containing compound metabolic process	BP	1785	177	74	4.34371e-16	0.99972
GO:0009259	ribonucleotide metabolic process	BP	396	11	68	0.996814	5.29732e-16
GO:0048705	skeletal system morphogenesis	BP	248	50	4	5.48573e-16	0.999777
GO:0048598	embryonic morphogenesis	BP	628	87	17	5.55817e-16	0.999946
GO:0065007	biological regulation	BP	9112	603	460	5.87514e-16	1
GO:0005753	mitochondrial proton-transporting ATP synthase complex	CC	19	0	15	1	8.64754e-16
GO:0043170	macromolecule metabolic process	BP	7547	522	405	9.24625e-16	0.994704
GO:0015935	small ribosomal subunit	CC	77	1	28	0.987067	9.3918e-16
GO:0009117	nucleotide metabolic process	BP	511	14	79	0.999129	9.88376e-16
GO:0001501	skeletal system development	BP	502	75	15	1.15206e-15	0.99911
GO:0006163	purine nucleotide metabolic process	BP	462	13	74	0.998097	1.24242e-15
GO:0046483	heterocycle metabolic process	BP	4842	370	279	1.68224e-15	0.623298
GO:1901360	organic cyclic compound metabolic process	BP	5047	382	290	1.6912e-15	0.64931
GO:0006753	nucleoside phosphate metabolic process	BP	516	14	79	0.999262	1.72583e-15
GO:0010557	positive regulation of macromolecule biosynthetic process	BP	2175	202	91	2.11761e-15	0.999916
GO:0045893	positive regulation of DNA-templated transcription	BP	1445	150	56	3.02846e-15	0.999835
GO:0006725	cellular aromatic compound metabolic process	BP	4878	371	283	3.24835e-15	0.568021
GO:0045259	proton-transporting ATP synthase complex	CC	20	0	15	1	3.27292e-15
GO:1902680	positive regulation of RNA biosynthetic process	BP	1448	150	56	3.62001e-15	0.999847
GO:0048704	embryonic skeletal system morphogenesis	BP	106	31	1	4.90641e-15	0.998341
GO:0009790	embryo development	BP	1218	132	44	7.48642e-15	0.99991
GO:0048568	embryonic organ development	BP	485	71	14	2.01487e-14	0.999296
GO:0022627	cytosolic small ribosomal subunit	CC	42	0	20	1	2.58286e-14
GO:0072521	purine-containing compound metabolic process	BP	489	16	74	0.992432	2.65952e-14
GO:0045944	positive regulation of transcription by RNA polymerase II	BP	1133	124	43	2.80023e-14	0.999506
GO:0043604	amide biosynthetic process	BP	719	29	95	0.970583	2.88433e-14
GO:0055086	nucleobase-containing small molecule metabolic process	BP	565	17	81	0.998349	3.18496e-14
GO:0031328	positive regulation of cellular biosynthetic process	BP	2248	203	96	3.30843e-14	0.999857
GO:0098796	membrane protein complex	CC	1045	39	122	0.997196	4.8085e-14
GO:0097159	organic cyclic compound binding	MF	4735	357	261	7.99208e-14	0.886363
GO:0048562	embryonic organ morphogenesis	BP	310	53	6	9.38876e-14	0.9998
GO:0065003	protein-containing complex assembly	BP	1358	68	146	0.803953	9.58134e-14
GO:0009891	positive regulation of biosynthetic process	BP	2272	203	99	9.77496e-14	0.99971
GO:0007005	mitochondrion organization	BP	503	20	74	0.951174	1.16972e-13
GO:1902494	catalytic complex	CC	1586	84	163	0.647994	1.30197e-13
GO:0009887	animal organ morphogenesis	BP	1000	112	31	1.30541e-13	0.999988
GO:0001216	DNA-binding transcription activator activity	MF	460	67	18	1.46307e-13	0.976099
GO:0001228	DNA-binding transcription activator activity, RNA polymerase II-specific	MF	453	66	18	2.21592e-13	0.971391
GO:0044271	cellular nitrogen compound biosynthetic process	BP	3919	306	280	2.69924e-13	3.7173e-05
GO:0051173	positive regulation of nitrogen compound metabolic process	BP	2618	224	115	3.17877e-13	0.999866
GO:0010604	positive regulation of macromolecule metabolic process	BP	2929	244	127	3.28509e-13	0.999975
GO:0005751	mitochondrial respiratory chain complex IV	CC	21	0	14	1	3.82816e-13
GO:0043603	amide metabolic process	BP	977	41	114	0.974286	3.84479e-13
GO:0034641	cellular nitrogen compound metabolic process	BP	5228	382	348	6.1449e-13	0.00101648
GO:0044249	cellular biosynthetic process	BP	6196	436	387	9.98164e-13	0.0390845
GO:0006807	nitrogen compound metabolic process	BP	7893	528	472	1.01012e-12	0.226218
GO:0045277	respiratory chain complex IV	CC	23	0	14	1	2.40979e-12
GO:0009653	anatomical structure morphogenesis	BP	2503	213	105	2.78847e-12	0.999974
GO:0031325	positive regulation of cellular metabolic process	BP	2877	237	123	2.95359e-12	0.999985
GO:1901576	organic substance biosynthetic process	BP	6259	437	391	3.65173e-12	0.0373623
GO:0000276	mitochondrial proton-transporting ATP synthase complex, coupling factor F(o)	CC	11	0	10	1	4.56914e-12
GO:0009058	biosynthetic process	BP	6311	438	392	9.49699e-12	0.050919
GO:0009792	embryo development ending in birth or egg hatching	BP	808	92	29	1.05211e-11	0.998917
GO:0045263	proton-transporting ATP synthase complex, coupling factor F(o)	CC	12	0	10	1	2.59762e-11
GO:0046933	proton-transporting ATP synthase activity, rotational mechanism	MF	15	0	11	1	2.78097e-11
GO:0043933	protein-containing complex organization	BP	2000	115	185	0.296282	3.13521e-11
GO:0031492	nucleosomal DNA binding	MF	36	1	16	0.86865	3.85587e-11
GO:0000786	nucleosome	CC	91	2	25	0.963099	4.07587e-11
GO:0048522	positive regulation of cellular process	BP	4910	355	250	4.96533e-11	0.997497
GO:0009893	positive regulation of metabolic process	BP	3199	252	146	5.68165e-11	0.99985
GO:0016469	proton-transporting two-sector ATPase complex	CC	42	0	17	1	5.82329e-11
GO:0010558	negative regulation of macromolecule biosynthetic process	BP	1864	165	92	9.26151e-11	0.968856
GO:0051253	negative regulation of RNA metabolic process	BP	1220	120	58	1.07552e-10	0.963146
GO:0043009	chordate embryonic development	BP	793	88	29	1.2065e-10	0.998363
GO:0031981	nuclear lumen	CC	3732	283	227	1.39667e-10	0.242797
GO:0035113	embryonic appendage morphogenesis	BP	143	30	4	1.46654e-10	0.970719
GO:0030326	embryonic limb morphogenesis	BP	143	30	4	1.46654e-10	0.970719
GO:0006120	mitochondrial electron transport, NADH to ubiquinone	BP	29	0	14	1	1.64406e-10
GO:0044238	primary metabolic process	BP	8270	537	489	2.49702e-10	0.345475
GO:0048518	positive regulation of biological process	BP	5299	374	274	2.61291e-10	0.996052
GO:0043209	myelin sheath	CC	199	12	37	0.407946	2.79845e-10
GO:0031327	negative regulation of cellular biosynthetic process	BP	1910	166	93	3.35347e-10	0.978764
GO:0009055	electron transfer activity	MF	47	0	17	1	4.75082e-10
GO:0090407	organophosphate biosynthetic process	BP	495	21	65	0.912011	5.69072e-10
GO:1902495	transmembrane transporter complex	CC	334	8	50	0.998215	7.0444e-10
GO:0009890	negative regulation of biosynthetic process	BP	1931	166	95	7.75223e-10	0.97346
GO:1990351	transporter complex	CC	357	10	52	0.994964	8.63795e-10
GO:0015252	proton channel activity	MF	19	0	11	1	1.23962e-09
GO:0033177	proton-transporting two-sector ATPase complex, proton-transporting domain	CC	19	0	11	1	1.23962e-09
GO:0010605	negative regulation of macromolecule metabolic process	BP	2353	192	119	1.8912e-09	0.966951
GO:0048513	animal organ development	BP	2620	209	124	1.93795e-09	0.997227
GO:0005737	cytoplasm	CC	9595	474	638	0.999958	2.03008e-09
GO:0045892	negative regulation of DNA-templated transcription	BP	1113	108	47	2.31442e-09	0.994716
GO:0009954	proximal/distal pattern formation	BP	36	14	1	2.39355e-09	0.885671
GO:0048523	negative regulation of cellular process	BP	4389	316	223	2.78877e-09	0.99572
GO:0022618	protein-RNA complex assembly	BP	169	13	32	0.136088	2.81629e-09
GO:0045934	negative regulation of nucleobase-containing compound metabolic process	BP	1331	123	63	3.07571e-09	0.97175
GO:1902679	negative regulation of RNA biosynthetic process	BP	1120	108	47	3.28598e-09	0.995448
GO:0015078	proton transmembrane transporter activity	MF	96	0	23	1	4.59556e-09
GO:0048732	gland development	BP	399	52	16	4.81655e-09	0.960498
GO:0031090	organelle membrane	CC	2243	109	193	0.927508	4.96668e-09
GO:0035295	tube development	BP	1073	104	35	5.09164e-09	0.999979
GO:0005761	mitochondrial ribosome	CC	89	1	22	0.993446	5.31529e-09
GO:0000313	organellar ribosome	CC	89	1	22	0.993446	5.31529e-09
GO:0048519	negative regulation of biological process	BP	4688	332	246	5.48021e-09	0.984243
GO:0048863	stem cell differentiation	BP	256	39	7	5.75361e-09	0.993711
GO:0042255	ribosome assembly	BP	61	0	18	1	6.30762e-09
GO:0035107	appendage morphogenesis	BP	176	31	4	6.63682e-09	0.993086
GO:0035108	limb morphogenesis	BP	176	31	4	6.63682e-09	0.993086
GO:0030527	structural constituent of chromatin	MF	37	0	14	1	8.34184e-09
GO:0035239	tube morphogenesis	BP	867	88	25	1.03662e-08	0.99999
GO:0007275	multicellular organism development	BP	4274	306	211	1.18184e-08	0.998943
GO:0071826	protein-RNA complex organization	BP	179	13	32	0.183082	1.2189e-08
GO:0005654	nucleoplasm	CC	3360	251	191	1.3387e-08	0.681755
GO:0015453	oxidoreduction-driven active transmembrane transporter activity	MF	33	0	13	1	1.61181e-08
GO:0031324	negative regulation of cellular metabolic process	BP	2295	184	110	1.82796e-08	0.992387
GO:0071704	organic substance metabolic process	BP	8761	553	514	2.0693e-08	0.445616
GO:0009892	negative regulation of metabolic process	BP	2552	200	131	2.14471e-08	0.959042
GO:0003151	outflow tract morphogenesis	BP	85	20	1	2.2197e-08	0.99408
GO:0003682	chromatin binding	MF	631	69	43	2.55738e-08	0.16279
GO:0051172	negative regulation of nitrogen compound metabolic process	BP	1965	162	99	2.63852e-08	0.955588
GO:0021602	cranial nerve morphogenesis	BP	31	12	1	3.59994e-08	0.845435
GO:0098794	postsynapse	CC	775	45	83	0.361876	4.51451e-08
GO:0048646	anatomical structure formation involved in morphogenesis	BP	1119	104	41	4.60837e-08	0.999763
GO:0060485	mesenchyme development	BP	299	41	6	5.09668e-08	0.99967
GO:0045597	positive regulation of cell differentiation	BP	856	85	41	5.12532e-08	0.926139
GO:0005839	proteasome core complex	CC	16	0	9	1	5.97159e-08
GO:0001944	vasculature development	BP	712	74	24	6.50047e-08	0.999254
GO:0060562	epithelial tube morphogenesis	BP	372	47	8	7.03668e-08	0.999848
GO:1901137	carbohydrate derivative biosynthetic process	BP	571	17	66	0.998624	7.14357e-08
GO:0000122	negative regulation of transcription by RNA polymerase II	BP	863	85	38	7.37293e-08	0.976733
GO:0048736	appendage development	BP	206	32	5	8.47032e-08	0.993983
GO:0060173	limb development	BP	206	32	5	8.47032e-08	0.993983
GO:0042127	regulation of cell population proliferation	BP	1443	125	72	1.0128e-07	0.936829
GO:0001568	blood vessel development	BP	681	71	24	1.08066e-07	0.998141
GO:0030154	cell differentiation	BP	3738	269	180	1.11834e-07	0.999295
GO:0048869	cellular developmental process	BP	3738	269	180	1.11834e-07	0.999295
GO:0048731	system development	BP	3506	255	174	1.16537e-07	0.995592
GO:0006123	mitochondrial electron transport, cytochrome c to oxygen	BP	17	0	9	1	1.20317e-07
GO:0045202	synapse	CC	1483	84	134	0.386286	1.25393e-07
GO:0060322	head development	BP	712	73	39	1.38305e-07	0.687039
GO:0045595	regulation of cell differentiation	BP	1467	126	73	1.44094e-07	0.941353
GO:0031491	nucleosome binding	MF	66	3	17	0.70837	1.52391e-07
GO:0048762	mesenchymal cell differentiation	BP	244	35	4	1.60648e-07	0.999728
GO:0000028	ribosomal small subunit assembly	BP	18	0	9	1	2.28165e-07
GO:0070013	intracellular organelle lumen	CC	4158	292	275	2.4286e-07	0.00702027
GO:0031974	membrane-enclosed lumen	CC	4159	292	275	2.48679e-07	0.00711129
GO:0043233	organelle lumen	CC	4159	292	275	2.48679e-07	0.00711129
GO:0019774	proteasome core complex, beta-subunit complex	CC	7	0	6	1	2.59335e-07
GO:0051094	positive regulation of developmental process	BP	1277	112	58	2.80559e-07	0.985848
GO:0044237	cellular metabolic process	BP	8048	509	488	2.88951e-07	0.106155
GO:0048645	animal organ formation	BP	73	17	3	2.95296e-07	0.807265
GO:1902600	proton transmembrane transport	BP	86	0	19	1	3.94391e-07
GO:0019637	organophosphate metabolic process	BP	868	32	87	0.995183	4.06318e-07
GO:0008283	cell population proliferation	BP	1738	142	84	4.09638e-07	0.977174
GO:0032543	mitochondrial translation	BP	130	1	24	0.99936	4.36826e-07
GO:0042476	odontogenesis	BP	110	21	4	4.54277e-07	0.890914
GO:0043229	intracellular organelle	CC	10737	628	687	0.000440201	4.55154e-07
GO:0035137	hindlimb morphogenesis	BP	45	13	0	5.15006e-07	1
GO:0007417	central nervous system development	BP	892	84	51	6.03496e-07	0.585325
GO:0043226	organelle	CC	10941	637	697	0.000683557	6.29667e-07
GO:0002009	morphogenesis of an epithelium	BP	527	57	9	6.30144e-07	1
GO:0061448	connective tissue development	BP	281	37	8	6.3703e-07	0.993815
GO:0051216	cartilage development	BP	203	30	4	6.44052e-07	0.998018
GO:0051239	regulation of multicellular organismal process	BP	2605	196	120	6.67021e-07	0.998983
GO:0097152	mesenchymal cell apoptotic process	BP	16	8	0	6.78438e-07	1
GO:0035136	forelimb morphogenesis	BP	46	13	1	6.82216e-07	0.937467
GO:0005667	transcription regulator complex	CC	504	55	28	7.51852e-07	0.636786
GO:0060411	cardiac septum morphogenesis	BP	78	17	0	8.09568e-07	1
GO:0021545	cranial nerve development	BP	54	14	2	8.1337e-07	0.831737
GO:0050793	regulation of developmental process	BP	2268	174	103	1.03242e-06	0.998652
GO:0048514	blood vessel morphogenesis	BP	588	61	20	1.04739e-06	0.997821
GO:0048856	anatomical structure development	BP	5070	341	248	1.06799e-06	0.999866
GO:0032502	developmental process	BP	5389	359	266	1.13668e-06	0.999862
GO:0034709	methylosome	CC	12	0	7	1	1.38136e-06
GO:0001822	kidney development	BP	302	38	7	1.40683e-06	0.999037
GO:0001763	morphogenesis of a branching structure	BP	233	32	5	1.44308e-06	0.998166
GO:0043231	intracellular membrane-bounded organelle	CC	9833	598	628	1.45035e-06	2.21859e-05
GO:0044877	protein-containing complex binding	MF	1856	147	134	1.52918e-06	0.00468348
GO:0046622	positive regulation of organ growth	BP	57	14	4	1.65425e-06	0.428185
GO:0048754	branching morphogenesis of an epithelial tube	BP	180	27	4	1.73123e-06	0.994234
GO:0072359	circulatory system development	BP	1089	96	38	1.77885e-06	0.999908
GO:0005759	mitochondrial matrix	CC	298	3	39	0.999993	1.84257e-06
GO:0008284	positive regulation of cell population proliferation	BP	832	78	45	1.86472e-06	0.728815
GO:0072001	renal system development	BP	318	39	7	1.94825e-06	0.999515
GO:0061138	morphogenesis of a branching epithelium	BP	214	30	4	1.99213e-06	0.998826
GO:0044281	small molecule metabolic process	BP	1415	54	124	0.998973	2.00798e-06
GO:0003723	RNA binding	MF	1024	79	96	0.00113565	2.03066e-06
GO:0048729	tissue morphogenesis	BP	628	63	10	2.16755e-06	1
GO:0040007	growth	BP	935	85	54	2.19161e-06	0.555647
GO:2000026	regulation of multicellular organismal development	BP	1333	112	65	2.32861e-06	0.951696
GO:0001892	embryonic placenta development	BP	102	19	4	2.34296e-06	0.853771
GO:0001525	angiogenesis	BP	484	52	16	2.40984e-06	0.996553
GO:0009888	tissue development	BP	1795	142	64	2.57241e-06	0.999999
GO:0055023	positive regulation of cardiac muscle tissue growth	BP	44	12	4	2.78139e-06	0.254238
GO:0005762	mitochondrial large ribosomal subunit	CC	56	0	14	1	2.80161e-06
GO:0000315	organellar large ribosomal subunit	CC	56	0	14	1	2.80161e-06
GO:0005687	U4 snRNP	CC	9	1	6	0.397693	2.81072e-06
GO:1990948	ubiquitin ligase inhibitor activity	MF	9	0	6	1	2.81072e-06
GO:0008152	metabolic process	BP	9095	558	547	2.98052e-06	0.130396
GO:0008137	NADH dehydrogenase (ubiquinone) activity	MF	18	0	8	1	3.38617e-06
GO:2001053	regulation of mesenchymal cell apoptotic process	BP	14	7	0	3.51799e-06	1
GO:0016477	cell migration	BP	1360	113	62	3.54676e-06	0.987345
GO:0048589	developmental growth	BP	720	69	33	3.56129e-06	0.944174
GO:0022613	ribonucleoprotein complex biogenesis	BP	424	25	49	0.379986	3.6072e-06
GO:0005622	intracellular anatomical structure	CC	11866	676	741	0.00720367	3.6144e-06
GO:0019843	rRNA binding	MF	73	5	16	0.370573	3.61488e-06
GO:0062023	collagen-containing extracellular matrix	CC	302	37	16	3.64785e-06	0.69269
GO:0005488	binding	MF	10775	643	609	3.99182e-06	0.950697
GO:0035265	organ growth	BP	189	27	4	4.47745e-06	0.996187
GO:0014033	neural crest cell differentiation	BP	97	18	2	4.55113e-06	0.979797
GO:0032501	multicellular organismal process	BP	5888	383	294	4.8434e-06	0.999869
GO:0005829	cytosol	CC	3395	186	253	0.511339	4.90893e-06
GO:0030878	thyroid gland development	BP	32	10	2	4.91032e-06	0.565051
GO:0050136	NADH dehydrogenase (quinone) activity	MF	19	0	8	1	5.54988e-06
GO:0060324	face development	BP	63	14	2	5.9165e-06	0.889703
GO:0060421	positive regulation of heart growth	BP	47	12	4	5.91994e-06	0.293809
GO:0007420	brain development	BP	650	63	36	6.69145e-06	0.655764
GO:0007155	cell adhesion	BP	1171	99	53	7.47379e-06	0.983104
GO:0003279	cardiac septum development	BP	120	20	2	7.5781e-06	0.993962
GO:0060325	face morphogenesis	BP	41	11	1	8.61985e-06	0.915442
GO:0030855	epithelial cell differentiation	BP	573	57	18	8.62189e-06	0.999152
GO:0021615	glossopharyngeal nerve morphogenesis	BP	4	4	0	8.92811e-06	1
GO:0007006	mitochondrial membrane organization	BP	105	3	19	0.931994	9.25951e-06
GO:0005689	U12-type spliceosomal complex	CC	26	2	9	0.420529	9.59006e-06
GO:0035270	endocrine system development	BP	122	20	9	9.79097e-06	0.28307
GO:0048468	cell development	BP	2628	191	138	9.87007e-06	0.930089
GO:0015399	primary active transmembrane transporter activity	MF	116	5	20	0.76823	1.15413e-05
GO:0060429	epithelium development	BP	1109	94	33	1.17354e-05	0.999999
GO:0003954	NADH dehydrogenase activity	MF	21	0	8	1	1.34551e-05
GO:0035051	cardiocyte differentiation	BP	178	25	5	1.35477e-05	0.980639
GO:0007167	enzyme-linked receptor protein signaling pathway	BP	849	76	30	1.35573e-05	0.999374
GO:0055123	digestive system development	BP	125	20	3	1.42099e-05	0.979492
GO:0048701	embryonic cranial skeleton morphogenesis	BP	51	12	0	1.46931e-05	1
GO:0055021	regulation of cardiac muscle tissue growth	BP	77	15	4	1.52903e-05	0.665335
GO:0035115	embryonic forelimb morphogenesis	BP	36	10	1	1.58435e-05	0.885671
GO:0097526	spliceosomal tri-snRNP complex	CC	34	0	10	1	1.58611e-05
GO:0046540	U4/U6 x U5 tri-snRNP complex	CC	34	0	10	1	1.58611e-05
GO:1904949	ATPase complex	CC	139	7	22	0.644039	1.76025e-05
GO:0003197	endocardial cushion development	BP	52	12	1	1.81601e-05	0.95647
GO:0042274	ribosomal small subunit biogenesis	BP	101	5	18	0.654738	1.96464e-05
GO:0010628	positive regulation of gene expression	BP	990	85	43	1.98789e-05	0.986913
GO:0003955	NAD(P)H dehydrogenase (quinone) activity	MF	22	0	8	1	2.00652e-05
GO:1904888	cranial skeletal system development	BP	79	15	1	2.10967e-05	0.991488
GO:0030900	forebrain development	BP	390	42	28	2.1263e-05	0.150533
GO:1901135	carbohydrate derivative metabolic process	BP	917	32	84	0.998507	2.20234e-05
GO:0007369	gastrulation	BP	172	24	4	2.23768e-05	0.991719
GO:0090100	positive regulation of transmembrane receptor protein serine/threonine kinase signaling pathway	BP	99	17	3	2.41642e-05	0.933852
GO:0019827	stem cell population maintenance	BP	196	26	6	2.55296e-05	0.975277
GO:0008134	transcription factor binding	MF	665	62	31	2.62657e-05	0.924519
GO:0016863	intramolecular oxidoreductase activity, transposing C=C bonds	MF	12	0	6	1	2.65493e-05
GO:0005750	mitochondrial respiratory chain complex III	CC	12	0	6	1	2.65493e-05
GO:0045275	respiratory chain complex III	CC	12	0	6	1	2.65493e-05
GO:0009719	response to endogenous stimulus	BP	1332	107	65	2.87597e-05	0.950995
GO:0031012	extracellular matrix	CC	397	42	18	3.24183e-05	0.894787
GO:0000502	proteasome complex	CC	60	2	13	0.848015	3.3418e-05
GO:0030312	external encapsulating structure	CC	398	42	18	3.43904e-05	0.896973
GO:0060323	head morphogenesis	BP	47	11	1	3.51549e-05	0.94113
GO:0060349	bone morphogenesis	BP	102	17	2	3.60077e-05	0.984412
GO:0001217	DNA-binding transcription repressor activity	MF	272	32	8	3.70257e-05	0.991348
GO:0060317	cardiac epithelial to mesenchymal transition	BP	32	9	0	3.79249e-05	1
GO:0140053	mitochondrial gene expression	BP	167	1	24	0.999922	3.84844e-05
GO:0001656	metanephros development	BP	83	15	3	3.88066e-05	0.870329
GO:0060420	regulation of heart growth	BP	83	15	4	3.88066e-05	0.721817
GO:0098727	maintenance of cell number	BP	201	26	7	3.96305e-05	0.952959
GO:0007498	mesoderm development	BP	113	18	1	4.00825e-05	0.998915
GO:0021783	preganglionic parasympathetic fiber development	BP	19	7	0	4.05602e-05	1
GO:0000027	ribosomal large subunit assembly	BP	24	0	8	1	4.15667e-05
GO:0021563	glossopharyngeal nerve development	BP	5	4	0	4.26942e-05	1
GO:0071076	RNA 3' uridylation	BP	5	4	0	4.26942e-05	1
GO:0055017	cardiac muscle tissue growth	BP	104	17	4	4.65218e-05	0.863949
GO:0009798	axis specification	BP	94	16	0	4.65471e-05	1
GO:0006122	mitochondrial electron transport, ubiquinol to cytochrome c	BP	13	0	6	1	4.687e-05
GO:0055105	ubiquitin-protein transferase inhibitor activity	MF	13	0	6	1	4.687e-05
GO:0045765	regulation of angiogenesis	BP	251	30	9	4.78174e-05	0.960951
GO:0045664	regulation of neuron differentiation	BP	215	27	6	4.79296e-05	0.988112
GO:0060537	muscle tissue development	BP	457	46	19	4.79579e-05	0.957114
GO:0014706	striated muscle tissue development	BP	276	32	9	4.93191e-05	0.982783
GO:0060914	heart formation	BP	33	9	1	4.96336e-05	0.862995
GO:0022603	regulation of anatomical structure morphogenesis	BP	838	73	39	4.96493e-05	0.947059
GO:0021855	hypothalamus cell migration	BP	9	5	0	5.09385e-05	1
GO:0071363	cellular response to growth factor stimulus	BP	597	56	21	5.4813e-05	0.996804
GO:1990932	5.8S rRNA binding	MF	5	0	4	1	5.50581e-05
GO:0042254	ribosome biogenesis	BP	308	13	36	0.867874	5.51003e-05
GO:0001890	placenta development	BP	159	22	7	5.53033e-05	0.827483
GO:0070848	response to growth factor	BP	612	57	23	5.73106e-05	0.993057
GO:0034504	protein localization to nucleus	BP	304	34	18	6.03393e-05	0.510776
GO:0072006	nephron development	BP	149	21	4	6.17402e-05	0.977292
GO:0046902	regulation of mitochondrial membrane permeability	BP	55	1	12	0.955099	6.20553e-05
GO:0001227	DNA-binding transcription repressor activity, RNA polymerase II-specific	MF	267	31	8	6.26954e-05	0.989604
GO:0016459	myosin complex	CC	47	1	11	0.929431	6.31796e-05
GO:0032040	small-subunit processome	CC	73	4	14	0.572014	7.06785e-05
GO:0044085	cellular component biogenesis	BP	2901	147	214	0.870573	7.15915e-05
GO:0022008	neurogenesis	BP	1756	132	111	7.40896e-05	0.192897
GO:0048738	cardiac muscle tissue development	BP	257	30	9	7.42016e-05	0.967738
GO:1901342	regulation of vasculature development	BP	257	30	9	7.42016e-05	0.967738
GO:0043227	membrane-bounded organelle	CC	10162	604	638	7.54734e-05	0.000291022
GO:0003206	cardiac chamber morphogenesis	BP	140	20	2	7.56679e-05	0.997941
GO:0003007	heart morphogenesis	BP	270	31	8	7.73965e-05	0.990686
GO:0060021	roof of mouth development	BP	98	16	3	7.83397e-05	0.930926
GO:0003205	cardiac chamber development	BP	186	24	4	8.0753e-05	0.99562
GO:0035116	embryonic hindlimb morphogenesis	BP	35	9	0	8.23272e-05	1
GO:0040008	regulation of growth	BP	592	55	40	8.25638e-05	0.187173
GO:0009967	positive regulation of signal transduction	BP	1352	106	68	8.43527e-05	0.920567
GO:0048532	anatomical structure arrangement	BP	21	7	0	8.49984e-05	1
GO:0048699	generation of neurons	BP	1540	118	99	8.5749e-05	0.162045
GO:0003198	epithelial to mesenchymal transition involved in endocardial cushion formation	BP	15	6	0	8.64291e-05	1
GO:0090559	regulation of membrane permeability	BP	66	2	13	0.883301	9.55767e-05
GO:0046620	regulation of organ growth	BP	110	17	4	9.60929e-05	0.890914
GO:0022607	cellular component assembly	BP	2635	134	196	0.846458	0.000100614
GO:1901564	organonitrogen compound metabolic process	BP	4952	263	340	0.74673	0.000102377
GO:0060419	heart growth	BP	111	17	4	0.000107802	0.894923
GO:0048870	cell motility	BP	1502	115	72	0.000110232	0.972635
GO:0045666	positive regulation of neuron differentiation	BP	101	16	1	0.000113384	0.997753
GO:2000027	regulation of animal organ morphogenesis	BP	101	16	1	0.000113384	0.997753
GO:0007423	sensory organ development	BP	557	52	23	0.000113852	0.972517
GO:0012501	programmed cell death	BP	1773	132	99	0.000114544	0.70364
GO:0042475	odontogenesis of dentin-containing tooth	BP	81	14	4	0.000115424	0.703817
GO:0008219	cell death	BP	1774	132	99	0.000117467	0.705802
GO:0043232	intracellular non-membrane-bounded organelle	CC	4141	236	290	0.239484	0.000117711
GO:0048486	parasympathetic nervous system development	BP	22	7	1	0.000118805	0.734102
GO:0060045	positive regulation of cardiac muscle cell proliferation	BP	29	8	1	0.00011969	0.825626
GO:0043228	non-membrane-bounded organelle	CC	4142	236	290	0.240865	0.000119884
GO:0061326	renal tubule development	BP	102	16	2	0.00012778	0.984412
GO:0051093	negative regulation of developmental process	BP	879	74	36	0.000131028	0.992872
GO:1990446	U1 snRNP binding	MF	10	1	5	0.430696	0.00013212
GO:0007166	cell surface receptor signaling pathway	BP	2183	157	96	0.000132324	0.999461
GO:0040012	regulation of locomotion	BP	954	79	46	0.00013245	0.930672
GO:0071495	cellular response to endogenous stimulus	BP	1167	93	55	0.000134399	0.965206
GO:0010171	body morphogenesis	BP	63	12	1	0.000134871	0.977603
GO:0048565	digestive tract development	BP	113	17	2	0.000135028	0.991246
GO:0030334	regulation of cell migration	BP	882	74	36	0.000145624	0.993342
GO:0009966	regulation of signal transduction	BP	2584	181	126	0.00015077	0.991603
GO:0034715	pICln-Sm protein complex	CC	6	0	4	1	0.000157508
GO:0021754	facial nucleus development	BP	3	3	0	0.000163622	1
GO:0097477	lateral motor column neuron migration	BP	3	3	0	0.000163622	1
GO:0021537	telencephalon development	BP	256	29	21	0.000164935	0.0728383
GO:0035282	segmentation	BP	115	17	2	0.000168091	0.992125
GO:0060536	cartilage morphogenesis	BP	11	5	1	0.00017031	0.484214
GO:0061333	renal tubule morphogenesis	BP	84	14	1	0.000172544	0.99371
GO:0043069	negative regulation of programmed cell death	BP	872	73	48	0.000172812	0.689553
GO:0061061	muscle structure development	BP	681	60	30	0.000173556	0.96154
GO:0043066	negative regulation of apoptotic process	BP	843	71	45	0.000177484	0.759676
GO:0004364	glutathione transferase activity	MF	22	0	7	1	0.000177535
GO:0009948	anterior/posterior axis specification	BP	56	11	0	0.000191522	1
GO:0030182	neuron differentiation	BP	1460	111	92	0.000194236	0.229217
GO:0010646	regulation of cell communication	BP	2998	205	154	0.000195128	0.971587
GO:0001702	gastrulation with mouth forming second	BP	31	8	1	0.000199556	0.845435
GO:0017147	Wnt-protein binding	MF	31	8	0	0.000199556	1
GO:0010647	positive regulation of cell communication	BP	1556	117	80	0.000200092	0.904769
GO:0023051	regulation of signaling	BP	3000	205	155	0.000202803	0.965972
GO:0023056	positive regulation of signaling	BP	1559	117	81	0.000216169	0.886943
GO:0090287	regulation of cellular response to growth factor stimulus	BP	299	32	10	0.000223096	0.982943
GO:0072175	epithelial tube formation	BP	163	21	4	0.000225541	0.987637
GO:1990229	iron-sulfur cluster assembly complex	CC	11	0	5	1	0.000230582
GO:0005201	extracellular matrix structural constituent	MF	118	17	2	0.000230902	0.993284
GO:0001503	ossification	BP	366	37	11	0.000237274	0.996176
GO:0007507	heart development	BP	617	55	19	0.000240641	0.999576
GO:0016655	oxidoreductase activity, acting on NAD(P)H, quinone or similar compound as acceptor	MF	30	0	8	1	0.000241928
GO:0035148	tube formation	BP	176	22	4	0.00025008	0.993086
GO:0048638	regulation of developmental growth	BP	354	36	18	0.000255609	0.761893
GO:0001838	embryonic epithelial tube formation	BP	153	20	4	0.000259515	0.980875
GO:0034446	substrate adhesion-dependent cell spreading	BP	98	15	2	0.000271397	0.980815
GO:0072038	mesenchymal stem cell maintenance involved in nephron morphogenesis	BP	7	4	0	0.000273436	1
GO:0048793	pronephros development	BP	7	4	0	0.000273436	1
GO:0034719	SMN-Sm protein complex	CC	17	0	6	1	0.000276182
GO:0005685	U1 snRNP	CC	17	2	6	0.237992	0.000276182
GO:0021561	facial nerve development	BP	12	5	0	0.000278821	1
GO:0021610	facial nerve morphogenesis	BP	12	5	0	0.000278821	1
GO:0006915	apoptotic process	BP	1714	126	95	0.000286015	0.727253
GO:0042692	muscle cell differentiation	BP	424	41	13	0.000287851	0.9974
GO:0006839	mitochondrial transport	BP	167	8	22	0.701048	0.000288104
GO:0072078	nephron tubule morphogenesis	BP	78	13	1	0.00029173	0.990957
GO:0031589	cell-substrate adhesion	BP	330	34	17	0.000295169	0.738388
GO:1902742	apoptotic process involved in development	BP	41	9	2	0.000304017	0.699821
GO:2000145	regulation of cell motility	BP	919	75	41	0.000306145	0.975574
GO:0009987	cellular process	BP	12465	715	739	0.000318683	0.143089
GO:0048546	digestive tract morphogenesis	BP	50	10	0	0.000319159	1
GO:0072088	nephron epithelium morphogenesis	BP	79	13	1	0.000332019	0.991488
GO:0008430	selenium binding	MF	7	0	4	1	0.000350494
GO:0005683	U7 snRNP	CC	7	0	4	1	0.000350494
GO:0061629	RNA polymerase II-specific DNA-binding transcription factor binding	MF	360	36	16	0.000353107	0.899638
GO:0090596	sensory organ morphogenesis	BP	281	30	10	0.000361386	0.969654
GO:0001649	osteoblast differentiation	BP	193	23	5	0.000368516	0.989555
GO:0023019	signal transduction involved in regulation of gene expression	BP	26	7	0	0.000378135	1
GO:0098793	presynapse	CC	658	31	60	0.83381	0.000379832
GO:0003215	cardiac right ventricle morphogenesis	BP	19	6	0	0.000387907	1
GO:0030509	BMP signaling pathway	BP	146	19	4	0.000388058	0.974201
GO:0055007	cardiac muscle cell differentiation	BP	146	19	5	0.000388058	0.933493
GO:0005763	mitochondrial small ribosomal subunit	CC	32	1	8	0.835376	0.000391842
GO:0000314	organellar small ribosomal subunit	CC	32	1	8	0.835376	0.000391842
GO:0001837	epithelial to mesenchymal transition	BP	158	20	2	0.000398438	0.99923
GO:0008380	RNA splicing	BP	417	40	30	0.000400192	0.138399
GO:1905369	endopeptidase complex	CC	76	3	13	0.793562	0.00041608
GO:0001708	cell fate specification	BP	102	15	3	0.000422838	0.941958
GO:0072028	nephron morphogenesis	BP	81	13	1	0.000426948	0.992458
GO:0030097	hemopoiesis	BP	839	69	40	0.000431161	0.928329
GO:0021604	cranial nerve structural organization	BP	13	5	0	0.000432724	1
GO:0045165	cell fate commitment	BP	272	29	8	0.000460016	0.991348
GO:0014855	striated muscle cell proliferation	BP	82	13	3	0.000482462	0.864961
GO:0001658	branching involved in ureteric bud morphogenesis	BP	62	11	1	0.000484613	0.976207
GO:0060795	cell fate commitment involved in formation of primary germ layer	BP	27	7	0	0.000486592	1
GO:0003148	outflow tract septum morphogenesis	BP	27	7	0	0.000486592	1
GO:0045667	regulation of osteoblast differentiation	BP	137	18	2	0.000486789	0.997577
GO:0043067	regulation of programmed cell death	BP	1401	105	75	0.000494228	0.80853
GO:0000003	reproduction	BP	1135	88	43	0.00050668	0.999531
GO:0032909	regulation of transforming growth factor beta2 production	BP	8	4	0	0.000523161	1
GO:0032906	transforming growth factor beta2 production	BP	8	4	0	0.000523161	1
GO:0061323	cell proliferation involved in heart morphogenesis	BP	20	6	1	0.000528669	0.700049
GO:0043627	response to estrogen	BP	44	9	0	0.000530935	1
GO:0051146	striated muscle cell differentiation	BP	314	32	8	0.000532032	0.998286
GO:0007548	sex differentiation	BP	236	26	10	0.000541877	0.888997
GO:0035795	negative regulation of mitochondrial membrane permeability	BP	19	0	6	1	0.000547483
GO:0030155	regulation of cell adhesion	BP	668	57	30	0.000560805	0.950228
GO:0097371	MDM2/MDM4 family protein binding	MF	13	0	5	1	0.000582226
GO:0070990	snRNP binding	MF	13	1	5	0.519256	0.000582226
GO:0010629	negative regulation of gene expression	BP	940	75	47	0.000593581	0.888006
GO:0060351	cartilage development involved in endochondral bone morphogenesis	BP	36	8	0	0.000600324	1
GO:0014032	neural crest cell development	BP	84	13	2	0.000611977	0.960748
GO:0003272	endocardial cushion formation	BP	28	7	0	0.000618455	1
GO:0022414	reproductive process	BP	1127	87	42	0.000625819	0.999665
GO:0006749	glutathione metabolic process	BP	51	1	10	0.943708	0.000626657
GO:0003729	mRNA binding	MF	317	32	29	0.000626809	0.0111121
GO:0035880	embryonic nail plate morphogenesis	BP	4	3	0	0.000627704	1
GO:1902871	positive regulation of amacrine cell differentiation	BP	4	3	0	0.000627704	1
GO:2001055	positive regulation of mesenchymal cell apoptotic process	BP	4	3	0	0.000627704	1
GO:0097476	spinal cord motor neuron migration	BP	4	3	0	0.000627704	1
GO:0090214	spongiotrophoblast layer developmental growth	BP	4	3	0	0.000627704	1
GO:0001569	branching involved in blood vessel morphogenesis	BP	45	9	2	0.000631912	0.74762
GO:0030054	cell junction	CC	2021	119	151	0.203688	0.000632321
GO:0060348	bone development	BP	213	24	4	0.00063267	0.998768
GO:0072080	nephron tubule development	BP	95	14	2	0.000636717	0.977601
GO:0021675	nerve development	BP	95	14	2	0.000636717	0.977601
GO:0017053	transcription repressor complex	CC	74	12	3	0.000638606	0.814572
GO:0031490	chromatin DNA binding	MF	121	6	17	0.65642	0.000652418
GO:0006228	UTP biosynthetic process	BP	8	0	4	1	0.000668582
GO:0016209	antioxidant activity	MF	70	2	12	0.902441	0.000672458
GO:0006635	fatty acid beta-oxidation	BP	70	1	12	0.980779	0.000672458
GO:0016604	nuclear body	CC	718	60	41	0.000684513	0.583943
GO:0003231	cardiac ventricle development	BP	141	18	3	0.000689364	0.990377
GO:0060575	intestinal epithelial cell differentiation	BP	21	6	0	0.000706138	1
GO:0071005	U2-type precatalytic spliceosome	CC	52	1	10	0.946801	0.000735936
GO:0005504	fatty acid binding	MF	35	2	8	0.578527	0.000750428
GO:0090661	box H/ACA telomerase RNP complex	CC	4	0	3	1	0.000759101
GO:0000243	commitment complex	CC	4	1	3	0.201714	0.000759101
GO:0045105	intermediate filament polymerization or depolymerization	BP	4	0	3	1	0.000759101
GO:0019060	intracellular transport of viral protein in host cell	BP	4	0	3	1	0.000759101
GO:2000435	negative regulation of protein neddylation	BP	4	0	3	1	0.000759101
GO:0099160	postsynaptic intermediate filament cytoskeleton	CC	4	0	3	1	0.000759101
GO:0030581	symbiont intracellular protein transport in host	BP	4	0	3	1	0.000759101
GO:0140297	DNA-binding transcription factor binding	MF	502	45	24	0.000772977	0.871809
GO:0060561	apoptotic process involved in morphogenesis	BP	29	7	2	0.000777153	0.511394
GO:0060993	kidney morphogenesis	BP	97	14	2	0.000787443	0.979797
GO:0003714	transcription corepressor activity	MF	179	21	5	0.000800921	0.981406
GO:0071773	cellular response to BMP stimulus	BP	155	19	4	0.000820748	0.982459
GO:0071772	response to BMP	BP	155	19	4	0.000820748	0.982459
GO:0072132	mesenchyme morphogenesis	BP	56	10	0	0.000822197	1
GO:0043248	proteasome assembly	BP	14	0	5	1	0.000862365
GO:0042981	regulation of apoptotic process	BP	1360	101	73	0.000868427	0.79824
GO:0030513	positive regulation of BMP signaling pathway	BP	38	8	1	0.000880533	0.898664
GO:0010092	specification of animal organ identity	BP	38	8	1	0.000880533	0.898664
GO:0007178	transmembrane receptor protein serine/threonine kinase signaling pathway	BP	337	33	13	0.000880911	0.961081
GO:0060043	regulation of cardiac muscle cell proliferation	BP	47	9	1	0.000881006	0.94113
GO:0072073	kidney epithelium development	BP	144	18	2	0.000885346	0.998344
GO:0060136	embryonic process involved in female pregnancy	BP	9	4	1	0.000900939	0.418213
GO:0009415	response to water	BP	9	4	2	0.000900939	0.0933171
GO:0021932	hindbrain radial glia guided cell migration	BP	15	5	1	0.000921165	0.594625
GO:0007076	mitotic chromosome condensation	BP	15	5	1	0.000921165	0.594625
GO:0097475	motor neuron migration	BP	15	5	0	0.000921165	1
GO:0021889	olfactory bulb interneuron differentiation	BP	15	5	0	0.000921165	1
GO:2000288	positive regulation of myoblast proliferation	BP	15	5	0	0.000921165	1
GO:0070182	DNA polymerase binding	MF	22	6	3	0.000926387	0.134148
GO:0090092	regulation of transmembrane receptor protein serine/threonine kinase signaling pathway	BP	245	26	7	0.000949712	0.990379
GO:0060541	respiratory system development	BP	245	26	11	0.000949712	0.853689
GO:0003171	atrioventricular valve development	BP	30	7	0	0.000966367	1
GO:0003156	regulation of animal organ formation	BP	30	7	1	0.000966367	0.835828
GO:1905709	negative regulation of membrane permeability	BP	21	0	6	1	0.000990331
GO:0009147	pyrimidine nucleoside triphosphate metabolic process	BP	21	0	6	1	0.000990331
GO:0002065	columnar/cuboidal epithelial cell differentiation	BP	122	16	2	0.00100111	0.994573
GO:0071011	precatalytic spliceosome	CC	54	2	10	0.803281	0.00100171
GO:0072009	nephron epithelium development	BP	111	15	2	0.00104405	0.990272
GO:0031128	developmental induction	BP	39	8	1	0.00105541	0.904597
GO:0003203	endocardial cushion morphogenesis	BP	39	8	0	0.00105541	1
GO:0016331	morphogenesis of embryonic epithelium	BP	183	21	5	0.00106626	0.9842
GO:0051241	negative regulation of multicellular organismal process	BP	1022	79	40	0.00107434	0.998323
GO:0061035	regulation of cartilage development	BP	68	11	1	0.00108447	0.983444
GO:0006334	nucleosome assembly	BP	64	3	11	0.688424	0.00108925
GO:1905710	positive regulation of membrane permeability	BP	37	1	8	0.87586	0.00110992
GO:0048588	developmental cell growth	BP	261	27	17	0.0011246	0.356095
GO:0030856	regulation of epithelial cell differentiation	BP	147	18	7	0.00112714	0.762049
GO:0055006	cardiac cell development	BP	112	15	4	0.00114599	0.898802
GO:0044571	[2Fe-2S] cluster assembly	BP	9	0	4	1	0.00114793
GO:0003988	acetyl-CoA C-acyltransferase activity	MF	9	0	4	1	0.00114793
GO:1903136	cuprous ion binding	MF	9	1	4	0.397693	0.00114793
GO:0051920	peroxiredoxin activity	MF	9	1	4	0.397693	0.00114793
GO:0048844	artery morphogenesis	BP	79	12	3	0.00116055	0.847669
GO:0016607	nuclear speck	CC	329	32	16	0.00117104	0.809452
GO:0040011	locomotion	BP	1072	82	58	0.00117426	0.751962
GO:0003283	atrial septum development	BP	23	6	0	0.0011959	1
GO:0098984	neuron to neuron synapse	CC	414	27	40	0.197964	0.00120156
GO:0007169	transmembrane receptor protein tyrosine kinase signaling pathway	BP	542	47	18	0.001203	0.997717
GO:0000245	spliceosomal complex assembly	BP	49	9	3	0.00120448	0.551411
GO:0141091	transforming growth factor beta receptor superfamily signaling pathway	BP	316	31	13	0.00120938	0.931854
GO:0060675	ureteric bud morphogenesis	BP	69	11	1	0.00122763	0.984416
GO:0005682	U5 snRNP	CC	15	0	5	1	0.00123177
GO:0001947	heart looping	BP	59	10	1	0.00125115	0.971479
GO:0035567	non-canonical Wnt signaling pathway	BP	59	10	2	0.00125115	0.866684
GO:0061308	cardiac neural crest cell development involved in heart development	BP	16	5	0	0.00127992	1
GO:0061307	cardiac neural crest cell differentiation involved in heart development	BP	16	5	0	0.00127992	1
GO:0005732	sno(s)RNA-containing ribonucleoprotein complex	CC	22	1	6	0.710579	0.00129513
GO:0035019	somatic stem cell population maintenance	BP	80	12	1	0.00129883	0.991988
GO:0045229	external encapsulating structure organization	BP	277	28	4	0.0013078	0.999948
GO:0030198	extracellular matrix organization	BP	277	28	4	0.0013078	0.999948
GO:0008406	gonad development	BP	186	21	9	0.00131187	0.765044
GO:0048864	stem cell development	BP	91	13	3	0.00131886	0.906886
GO:0007007	inner mitochondrial membrane organization	BP	38	0	8	1	0.00133506
GO:0043062	extracellular structure organization	BP	278	28	4	0.00138076	0.999951
GO:0021536	diencephalon development	BP	70	11	3	0.00138597	0.783875
GO:0072171	mesonephric tubule morphogenesis	BP	70	11	1	0.00138597	0.98533
GO:0021879	forebrain neuron differentiation	BP	50	9	4	0.00139882	0.334089
GO:1902110	positive regulation of mitochondrial membrane permeability involved in apoptotic process	BP	30	1	7	0.815705	0.00140726
GO:0055106	ubiquitin-protein transferase regulator activity	MF	30	0	7	1	0.00140726
GO:0060038	cardiac muscle cell proliferation	BP	60	10	1	0.00142918	0.973151
GO:0001704	formation of primary germ layer	BP	103	14	2	0.00143154	0.985203
GO:0001823	mesonephros development	BP	103	14	1	0.00143154	0.99801
GO:0030427	site of polarized growth	CC	212	14	24	0.2728	0.0014323
GO:0048702	embryonic neurocranium morphogenesis	BP	10	4	0	0.00143671	1
GO:0021612	facial nerve structural organization	BP	10	4	0	0.00143671	1
GO:2001054	negative regulation of mesenchymal cell apoptotic process	BP	10	4	0	0.00143671	1
GO:0090009	primitive streak formation	BP	10	4	0	0.00143671	1
GO:0003281	ventricular septum development	BP	81	12	1	0.00145046	0.992458
GO:0006397	mRNA processing	BP	460	41	31	0.00145158	0.22711
GO:0032279	asymmetric synapse	CC	379	24	37	0.25858	0.00150309
GO:0001705	ectoderm formation	BP	5	3	0	0.00150522	1
GO:0035061	interchromatin granule	CC	5	3	0	0.00150522	1
GO:0110135	Norrin signaling pathway	BP	5	3	0	0.00150522	1
GO:0048818	positive regulation of hair follicle maturation	BP	5	3	0	0.00150522	1
GO:0072513	positive regulation of secondary heart field cardioblast proliferation	BP	5	3	1	0.00150522	0.259829
GO:0032554	purine deoxyribonucleotide binding	MF	5	3	1	0.00150522	0.259829
GO:0051890	regulation of cardioblast differentiation	BP	5	3	0	0.00150522	1
GO:0051599	response to hydrostatic pressure	BP	5	3	1	0.00150522	0.259829
GO:1905323	telomerase holoenzyme complex assembly	BP	5	3	0	0.00150522	1
GO:0031499	TRAMP complex	CC	5	3	0	0.00150522	1
GO:0070585	protein localization to mitochondrion	BP	98	4	14	0.791626	0.00161283
GO:0030902	hindbrain development	BP	164	19	7	0.00161576	0.850197
GO:0010594	regulation of endothelial cell migration	BP	164	19	4	0.00161576	0.988171
GO:0004601	peroxidase activity	MF	48	2	9	0.747219	0.00161884
GO:0005178	integrin binding	MF	128	16	2	0.00167356	0.996064
GO:0045137	development of primary sexual characteristics	BP	190	21	10	0.00171343	0.677864
GO:0010595	positive regulation of endothelial cell migration	BP	105	14	2	0.0017258	0.986671
GO:0061049	cell growth involved in cardiac muscle cell development	BP	42	8	3	0.00175139	0.447596
GO:0003301	physiological cardiac muscle hypertrophy	BP	42	8	3	0.00175139	0.447596
GO:0003298	physiological muscle hypertrophy	BP	42	8	3	0.00175139	0.447596
GO:0042733	embryonic digit morphogenesis	BP	72	11	1	0.001753	0.987001
GO:0048566	embryonic digestive tract development	BP	33	7	0	0.00175747	1
GO:0043484	regulation of RNA splicing	BP	178	20	13	0.00179214	0.241092
GO:0030684	preribosome	CC	110	5	15	0.726659	0.00179927
GO:0072588	box H/ACA RNP complex	CC	5	0	3	1	0.00181517
GO:0034513	box H/ACA snoRNA binding	MF	5	0	3	1	0.00181517
GO:0031429	box H/ACA snoRNP complex	CC	5	0	3	1	0.00181517
GO:0016531	copper chaperone activity	MF	5	0	3	1	0.00181517
GO:0004165	delta(3)-delta(2)-enoyl-CoA isomerase activity	MF	5	0	3	1	0.00181517
GO:0051122	hepoxilin biosynthetic process	BP	5	0	3	1	0.00181517
GO:0051121	hepoxilin metabolic process	BP	5	0	3	1	0.00181517
GO:0000454	snoRNA guided rRNA pseudouridine synthesis	BP	5	1	3	0.24544	0.00181517
GO:0006183	GTP biosynthetic process	BP	10	0	4	1	0.00182513
GO:0046051	UTP metabolic process	BP	10	0	4	1	0.00182513
GO:0060350	endochondral bone morphogenesis	BP	62	10	0	0.00184699	1
GO:0021872	forebrain generation of neurons	BP	62	10	5	0.00184699	0.29498
GO:0002376	immune system process	BP	1799	126	91	0.00186685	0.943043
GO:0050839	cell adhesion molecule binding	MF	257	26	11	0.00189103	0.891173
GO:0005730	nucleolus	CC	841	66	64	0.00190033	0.0171994
GO:0021854	hypothalamus development	BP	25	6	3	0.00191047	0.176823
GO:0060065	uterus development	BP	25	6	1	0.00191047	0.77808
GO:0014069	postsynaptic density	CC	358	21	35	0.404234	0.00194294
GO:0014020	primary neural tube formation	BP	118	15	1	0.00194979	0.999199
GO:0045787	positive regulation of cell cycle	BP	312	30	8	0.0019628	0.998143
GO:0009855	determination of bilateral symmetry	BP	130	16	4	0.00196856	0.949943
GO:0009799	specification of symmetry	BP	130	16	4	0.00196856	0.949943
GO:0007399	nervous system development	BP	2284	155	135	0.00201054	0.452355
GO:0005758	mitochondrial intermembrane space	CC	69	0	11	1	0.00204934
GO:0051147	regulation of muscle cell differentiation	BP	155	18	7	0.00206189	0.80743
GO:0021953	central nervous system neuron differentiation	BP	193	21	12	0.00207931	0.454009
GO:0050673	epithelial cell proliferation	BP	426	38	17	0.00210133	0.9664
GO:1902686	mitochondrial outer membrane permeabilization involved in programmed cell death	BP	32	1	7	0.835376	0.00210139
GO:0045766	positive regulation of angiogenesis	BP	143	17	4	0.00210928	0.970719
GO:0033687	osteoblast proliferation	BP	34	7	1	0.0021102	0.871013
GO:0071634	regulation of transforming growth factor beta production	BP	34	7	0	0.0021102	1
GO:0005868	cytoplasmic dynein complex	CC	24	1	6	0.741455	0.00211385
GO:0040017	positive regulation of locomotion	BP	543	46	22	0.00215143	0.976368
GO:1905368	peptidase complex	CC	112	4	15	0.868537	0.00215615
GO:0003207	cardiac chamber formation	BP	11	4	0	0.00216037	1
GO:0072178	nephric duct morphogenesis	BP	11	4	0	0.00216037	1
GO:0003266	regulation of secondary heart field cardioblast proliferation	BP	11	4	1	0.00216037	0.484214
GO:1903311	regulation of mRNA metabolic process	BP	273	27	17	0.00216616	0.427865
GO:0016684	oxidoreductase activity, acting on peroxide as acceptor	MF	50	2	9	0.767283	0.00217888
GO:0097525	spliceosomal snRNP complex	CC	60	4	10	0.418333	0.0023011
GO:0019682	glyceraldehyde-3-phosphate metabolic process	BP	17	0	5	1	0.00230209
GO:0070034	telomerase RNA binding	MF	17	2	5	0.237992	0.00230209
GO:0090068	positive regulation of cell cycle process	BP	234	24	6	0.00231592	0.994471
GO:0061371	determination of heart left/right asymmetry	BP	64	10	2	0.00235829	0.894852
GO:0090103	cochlea morphogenesis	BP	26	6	0	0.00237017	1
GO:0010586	miRNA metabolic process	BP	97	13	5	0.00237344	0.675741
GO:0016071	mRNA metabolic process	BP	681	55	41	0.00241744	0.442355
GO:0030335	positive regulation of cell migration	BP	517	44	17	0.00243858	0.997526
GO:0021761	limbic system development	BP	109	14	11	0.00246606	0.0532861
GO:0007368	determination of left/right symmetry	BP	121	15	4	0.0025014	0.928391
GO:0072210	metanephric nephron development	BP	35	7	2	0.00251522	0.614333
GO:0000387	spliceosomal snRNP assembly	BP	33	0	7	1	0.00253494
GO:0051240	positive regulation of multicellular organismal process	BP	1455	104	70	0.00255702	0.968374
GO:0072655	establishment of protein localization to mitochondrion	BP	92	3	13	0.886204	0.00257666
GO:1904018	positive regulation of vasculature development	BP	146	17	4	0.0026328	0.974201
GO:0005635	nuclear envelope	CC	403	36	16	0.00265271	0.964361
GO:0003170	heart valve development	BP	65	10	0	0.00265343	1
GO:0010810	regulation of cell-substrate adhesion	BP	210	22	12	0.00265916	0.573322
GO:0002040	sprouting angiogenesis	BP	122	15	3	0.00271173	0.976431
GO:0006241	CTP biosynthetic process	BP	11	0	4	1	0.00273631
GO:0061687	detoxification of inorganic compound	BP	11	0	4	1	0.00273631
GO:0141047	molecular tag activity	MF	11	0	4	1	0.00273631
GO:1905907	negative regulation of amyloid fibril formation	BP	11	0	4	1	0.00273631
GO:0010739	positive regulation of protein kinase A signaling	BP	11	0	4	1	0.00273631
GO:0031386	protein tag activity	MF	11	0	4	1	0.00273631
GO:0005744	TIM23 mitochondrial import inner membrane translocase complex	CC	11	0	4	1	0.00273631
GO:0048608	reproductive structure development	BP	264	26	10	0.00274547	0.949182
GO:0030510	regulation of BMP signaling pathway	BP	99	13	2	0.0028501	0.981783
GO:0016874	ligase activity	MF	150	2	18	0.997993	0.00286842
GO:0072177	mesonephric duct development	BP	6	3	0	0.00288793	1
GO:0035470	positive regulation of vascular wound healing	BP	6	3	0	0.00288793	1
GO:0061181	regulation of chondrocyte development	BP	6	3	0	0.00288793	1
GO:0035902	response to immobilization stress	BP	6	3	1	0.00288793	0.303064
GO:0042273	ribosomal large subunit biogenesis	BP	72	1	11	0.982836	0.00289757
GO:0140693	molecular condensate scaffold activity	MF	27	6	1	0.00290834	0.803282
GO:0062009	secondary palate development	BP	27	6	0	0.00290834	1
GO:0046822	regulation of nucleocytoplasmic transport	BP	123	15	8	0.00293644	0.429282
GO:2000136	regulation of cell proliferation involved in heart morphogenesis	BP	19	5	1	0.00297126	0.681422
GO:2000291	regulation of myoblast proliferation	BP	19	5	1	0.00297126	0.681422
GO:0003143	embryonic heart tube morphogenesis	BP	66	10	2	0.0029774	0.904485
GO:0003229	ventricular cardiac muscle tissue development	BP	66	10	1	0.0029774	0.981317
GO:0071604	transforming growth factor beta production	BP	36	7	0	0.00297743	1
GO:0030324	lung development	BP	212	22	9	0.00298917	0.877569
GO:0003218	cardiac left ventricle formation	BP	2	2	0	0.00299509	1
GO:0061325	cell proliferation involved in outflow tract morphogenesis	BP	2	2	0	0.00299509	1
GO:0060764	cell-cell signaling involved in mammary gland development	BP	2	2	0	0.00299509	1
GO:0021893	cerebral cortex GABAergic interneuron fate commitment	BP	2	2	0	0.00299509	1
GO:0090537	CERF complex	CC	2	2	0	0.00299509	1
GO:0060067	cervix development	BP	2	2	0	0.00299509	1
GO:0002135	CTP binding	MF	2	2	0	0.00299509	1
GO:0097376	interneuron axon guidance	BP	2	2	0	0.00299509	1
GO:0021812	neuronal-glial interaction involved in cerebral cortex radial glia guided migration	BP	2	2	0	0.00299509	1
GO:0003404	optic vesicle morphogenesis	BP	2	2	0	0.00299509	1
GO:2001037	positive regulation of tongue muscle cell differentiation	BP	2	2	0	0.00299509	1
GO:0060577	pulmonary vein morphogenesis	BP	2	2	0	0.00299509	1
GO:2001035	regulation of tongue muscle cell differentiation	BP	2	2	0	0.00299509	1
GO:0017098	sulfonylurea receptor binding	MF	2	2	0	0.00299509	1
GO:0035981	tongue muscle cell differentiation	BP	2	2	0	0.00299509	1
GO:0021644	vagus nerve morphogenesis	BP	2	2	0	0.00299509	1
GO:0051149	positive regulation of muscle cell differentiation	BP	77	11	5	0.0030257	0.470224
GO:0030261	chromosome condensation	BP	34	6	7	0.00954503	0.00303408
GO:0030150	protein import into mitochondrial matrix	BP	18	0	5	1	0.003036
GO:0045116	protein neddylation	BP	18	1	5	0.637344	0.003036
GO:0010638	positive regulation of organelle organization	BP	494	42	27	0.00308234	0.668711
GO:0072378	blood coagulation, fibrin clot formation	BP	12	4	1	0.00310114	0.514355
GO:0003263	cardioblast proliferation	BP	12	4	1	0.00310114	0.514355
GO:0072176	nephric duct development	BP	12	4	0	0.00310114	1
GO:0038092	nodal signaling pathway	BP	12	4	0	0.00310114	1
GO:0048935	peripheral nervous system neuron development	BP	12	4	1	0.00310114	0.514355
GO:0048934	peripheral nervous system neuron differentiation	BP	12	4	1	0.00310114	0.514355
GO:0003264	regulation of cardioblast proliferation	BP	12	4	1	0.00310114	0.514355
GO:0005604	basement membrane	CC	100	13	3	0.00311618	0.936663
GO:0060070	canonical Wnt signaling pathway	BP	294	28	10	0.0031257	0.979924
GO:0010463	mesenchymal cell proliferation	BP	56	9	2	0.00315704	0.846609
GO:0001843	neural tube closure	BP	112	14	0	0.00317837	1
GO:0061458	reproductive system development	BP	267	26	11	0.00320146	0.91605
GO:0033002	muscle cell proliferation	BP	240	24	12	0.00322183	0.750884
GO:0035050	embryonic heart tube development	BP	89	12	2	0.00326804	0.96954
GO:0030111	regulation of Wnt signaling pathway	BP	309	29	10	0.00329585	0.987767
GO:0061564	axon development	BP	535	35	47	0.156693	0.0033184
GO:0045596	negative regulation of cell differentiation	BP	631	51	26	0.00337516	0.979771
GO:0072163	mesonephric epithelium development	BP	101	13	1	0.00340215	0.997753
GO:0072164	mesonephric tubule development	BP	101	13	1	0.00340215	0.997753
GO:0090316	positive regulation of intracellular protein transport	BP	101	13	6	0.00340215	0.542649
GO:0001657	ureteric bud development	BP	101	13	1	0.00340215	0.997753
GO:0035731	dinitrosyl-iron complex binding	MF	2	0	2	1	0.00340588
GO:0004167	dopachrome isomerase activity	MF	2	0	2	1	0.00340588
GO:0071682	endocytic vesicle lumen	CC	2	0	2	1	0.00340588
GO:1901687	glutathione derivative biosynthetic process	BP	2	0	2	1	0.00340588
GO:1901685	glutathione derivative metabolic process	BP	2	0	2	1	0.00340588
GO:0140021	mitochondrial ADP transmembrane transport	BP	2	0	2	1	0.00340588
GO:0000274	mitochondrial proton-transporting ATP synthase, stator stalk	CC	2	0	2	1	0.00340588
GO:0043921	modulation by host of viral transcription	BP	2	0	2	1	0.00340588
GO:0005294	neutral L-amino acid secondary active transmembrane transporter activity	MF	2	0	2	1	0.00340588
GO:0045265	proton-transporting ATP synthase, stator stalk	CC	2	0	2	1	0.00340588
GO:0009213	pyrimidine deoxyribonucleoside triphosphate catabolic process	BP	2	0	2	1	0.00340588
GO:0032556	pyrimidine deoxyribonucleotide binding	MF	2	0	2	1	0.00340588
GO:2000983	regulation of ATP citrate synthase activity	BP	2	0	2	1	0.00340588
GO:0035730	S-nitrosoglutathione binding	MF	2	0	2	1	0.00340588
GO:0043523	regulation of neuron apoptotic process	BP	282	27	22	0.0034114	0.101749
GO:0005684	U2-type spliceosomal complex	CC	95	4	13	0.771114	0.00343046
GO:0002062	chondrocyte differentiation	BP	113	14	1	0.0034502	0.998915
GO:0060606	tube closure	BP	113	14	0	0.0034502	1
GO:0010273	detoxification of copper ion	BP	6	0	3	1	0.00347282
GO:0006231	dTMP biosynthetic process	BP	6	0	3	1	0.00347282
GO:0044849	estrous cycle	BP	6	0	3	1	0.00347282
GO:1904399	heparan sulfate binding	MF	6	0	3	1	0.00347282
GO:0005757	mitochondrial permeability transition pore complex	CC	6	0	3	1	0.00347282
GO:0046826	negative regulation of protein export from nucleus	BP	6	0	3	1	0.00347282
GO:0036402	proteasome-activating activity	MF	6	0	3	1	0.00347282
GO:0045261	proton-transporting ATP synthase complex, catalytic core F(1)	CC	6	0	3	1	0.00347282
GO:0009177	pyrimidine deoxyribonucleoside monophosphate biosynthetic process	BP	6	0	3	1	0.00347282
GO:0060620	regulation of cholesterol import	BP	6	1	3	0.286774	0.00347282
GO:1990169	stress response to copper ion	BP	6	0	3	1	0.00347282
GO:0004298	threonine-type endopeptidase activity	MF	6	0	3	1	0.00347282
GO:0071256	translocon complex	CC	6	1	3	0.286774	0.00347282
GO:0016461	unconventional myosin complex	CC	6	0	3	1	0.00347282
GO:0035909	aorta morphogenesis	BP	37	7	1	0.00350191	0.892363
GO:0036010	protein localization to endosome	BP	28	6	0	0.00353285	1
GO:0030323	respiratory tube development	BP	215	22	9	0.00354838	0.887129
GO:0035794	positive regulation of mitochondrial membrane permeability	BP	35	1	7	0.861021	0.003605
GO:0006626	protein targeting to mitochondrion	BP	74	3	11	0.778387	0.00360551
GO:0048584	positive regulation of response to stimulus	BP	1883	129	100	0.00362815	0.865095
GO:0003006	developmental process involved in reproduction	BP	771	60	32	0.0036295	0.986814
GO:0016049	cell growth	BP	484	41	36	0.00365968	0.0803029
GO:0043583	ear development	BP	229	23	8	0.00367589	0.96107
GO:0060972	left/right pattern formation	BP	126	15	4	0.00370433	0.941225
GO:0061180	mammary gland epithelium development	BP	68	10	1	0.00371968	0.983444
GO:0016055	Wnt signaling pathway	BP	426	37	12	0.00373656	0.998954
GO:0048557	embryonic digestive tract morphogenesis	BP	20	5	0	0.00378546	1
GO:0072079	nephron tubule formation	BP	20	5	1	0.00378546	0.700049
GO:2000147	positive regulation of cell motility	BP	530	44	20	0.00386404	0.988589
GO:0198738	cell-cell signaling by wnt	BP	427	37	12	0.00388335	0.998991
GO:0022612	gland morphogenesis	BP	139	16	3	0.00388679	0.989409
GO:1901612	cardiolipin binding	MF	12	0	4	1	0.0039163
GO:0043295	glutathione binding	MF	12	0	4	1	0.0039163
GO:0034375	high-density lipoprotein particle remodeling	BP	12	1	4	0.491381	0.0039163
GO:1900750	oligopeptide binding	MF	12	0	4	1	0.0039163
GO:0009209	pyrimidine ribonucleoside triphosphate biosynthetic process	BP	12	0	4	1	0.0039163
GO:0032536	regulation of cell projection size	BP	12	0	4	1	0.0039163
GO:1901028	regulation of mitochondrial outer membrane permeabilization involved in apoptotic signaling pathway	BP	19	0	5	1	0.00392476
GO:0010738	regulation of protein kinase A signaling	BP	19	0	5	1	0.00392476
GO:0071840	cellular component organization or biogenesis	BP	5781	338	375	0.0600485	0.00397453
GO:0005694	chromosome	CC	1233	89	68	0.0039946	0.712367
GO:0097345	mitochondrial outer membrane permeabilization	BP	27	0	6	1	0.00400287
GO:0016072	rRNA metabolic process	BP	242	13	25	0.56922	0.00401226
GO:0032924	activin receptor signaling pathway	BP	38	7	0	0.00409384	1
GO:0003230	cardiac atrium development	BP	38	7	0	0.00409384	1
GO:0045927	positive regulation of growth	BP	272	26	16	0.00410358	0.525034
GO:0005882	intermediate filament	CC	65	3	10	0.698522	0.00420312
GO:0021884	forebrain neuron development	BP	29	6	3	0.00425173	0.238367
GO:0033688	regulation of osteoblast proliferation	BP	29	6	0	0.00425173	1
GO:0017004	cytochrome complex assembly	BP	36	0	7	1	0.00425403
GO:0016651	oxidoreductase activity, acting on NAD(P)H	MF	55	0	9	1	0.00426351
GO:0046935	1-phosphatidylinositol-3-kinase regulator activity	MF	13	4	0	0.00428711	1
GO:0021979	hypothalamus cell differentiation	BP	13	4	1	0.00428711	0.542736
GO:0072283	metanephric renal vesicle morphogenesis	BP	13	4	1	0.00428711	0.542736
GO:0034399	nuclear periphery	CC	128	15	5	0.00430216	0.874758
GO:1900182	positive regulation of protein localization to nucleus	BP	92	12	3	0.0043034	0.910732
GO:0060840	artery development	BP	116	14	4	0.00438151	0.913082
GO:0055013	cardiac muscle cell development	BP	104	13	4	0.00439021	0.863949
GO:0048583	regulation of response to stimulus	BP	3307	212	168	0.0046033	0.985589
GO:0072089	stem cell proliferation	BP	129	15	1	0.00462928	0.999589
GO:0042176	regulation of protein catabolic process	BP	331	30	15	0.00470126	0.876637
GO:2001014	regulation of skeletal muscle cell differentiation	BP	21	5	2	0.00474775	0.349272
GO:1903670	regulation of sprouting angiogenesis	BP	39	7	1	0.00475849	0.904597
GO:0048024	regulation of mRNA splicing, via spliceosome	BP	105	13	11	0.00476671	0.0425283
GO:0048483	autonomic nervous system development	BP	49	8	2	0.00477727	0.78873
GO:0035272	exocrine system development	BP	49	8	0	0.00477727	1
GO:0050678	regulation of epithelial cell proliferation	BP	360	32	15	0.00478965	0.937139
GO:0016043	cellular component organization	BP	5578	329	362	0.042608	0.00483829
GO:0045109	intermediate filament organization	BP	28	0	6	1	0.00484736
GO:0016776	phosphotransferase activity, phosphate group as acceptor	MF	28	1	6	0.793686	0.00484736
GO:0003211	cardiac ventricle formation	BP	7	3	0	0.0048488	1
GO:0032552	deoxyribonucleotide binding	MF	7	3	3	0.0048488	0.00581457
GO:0060839	endothelial cell fate commitment	BP	7	3	0	0.0048488	1
GO:0021828	gonadotrophin-releasing hormone neuronal migration to the hypothalamus	BP	7	3	0	0.0048488	1
GO:0021856	hypothalamic tangential migration using cell-axon interactions	BP	7	3	0	0.0048488	1
GO:1902338	negative regulation of apoptotic process involved in morphogenesis	BP	7	3	0	0.0048488	1
GO:0003402	planar cell polarity pathway involved in axis elongation	BP	7	3	0	0.0048488	1
GO:0050861	positive regulation of B cell receptor signaling pathway	BP	7	3	0	0.0048488	1
GO:0021942	radial glia guided migration of Purkinje cell	BP	7	3	1	0.0048488	0.343777
GO:1902869	regulation of amacrine cell differentiation	BP	7	3	0	0.0048488	1
GO:1902809	regulation of skeletal muscle fiber differentiation	BP	7	3	0	0.0048488	1
GO:0030911	TPR domain binding	MF	7	3	0	0.0048488	1
GO:0042471	ear morphogenesis	BP	130	15	4	0.00497633	0.949943
GO:0004602	glutathione peroxidase activity	MF	20	0	5	1	0.00498508
GO:0061620	glycolytic process through glucose-6-phosphate	BP	20	0	5	1	0.00498508
GO:0045730	respiratory burst	BP	20	1	5	0.676022	0.00498508
GO:0005686	U2 snRNP	CC	20	1	5	0.676022	0.00498508
GO:0019320	hexose catabolic process	BP	37	0	7	1	0.00498765
GO:1902108	regulation of mitochondrial membrane permeability involved in apoptotic process	BP	37	1	7	0.87586	0.00498765
GO:0007160	cell-matrix adhesion	BP	208	21	9	0.00505217	0.863805
GO:0060688	regulation of morphogenesis of a branching structure	BP	60	9	3	0.00507247	0.688715
GO:0001655	urogenital system development	BP	60	9	1	0.00507247	0.973151
GO:0051402	neuron apoptotic process	BP	333	30	23	0.00512113	0.230101
GO:0006979	response to oxidative stress	BP	353	17	33	0.742662	0.00514634
GO:0051222	positive regulation of protein transport	BP	263	25	11	0.00518263	0.906739
GO:0001841	neural tube formation	BP	131	15	3	0.00534418	0.984515
GO:0051246	regulation of protein metabolic process	BP	1905	129	105	0.00539132	0.758108
GO:0010718	positive regulation of epithelial to mesenchymal transition	BP	50	8	1	0.00542079	0.950882
GO:0010613	positive regulation of cardiac muscle hypertrophy	BP	40	7	3	0.00550125	0.416139
GO:0016525	negative regulation of angiogenesis	BP	95	12	5	0.0055864	0.657741
GO:0021548	pons development	BP	14	4	1	0.00574478	0.569461
GO:2001046	positive regulation of integrin-mediated signaling pathway	BP	14	4	0	0.00574478	1
GO:2000052	positive regulation of non-canonical Wnt signaling pathway	BP	14	4	1	0.00574478	0.569461
GO:0097157	pre-mRNA intronic binding	MF	14	4	1	0.00574478	0.569461
GO:1902337	regulation of apoptotic process involved in morphogenesis	BP	14	4	1	0.00574478	0.569461
GO:0060707	trophoblast giant cell differentiation	BP	14	4	0	0.00574478	1
GO:0048839	inner ear development	BP	197	20	7	0.00576238	0.946217
GO:0051438	regulation of ubiquitin-protein transferase activity	BP	38	0	7	1	0.00581243
GO:0003985	acetyl-CoA C-acetyltransferase activity	MF	7	0	3	1	0.00581457
GO:0004129	cytochrome-c oxidase activity	MF	7	0	3	1	0.00581457
GO:0071169	establishment of protein localization to chromatin	BP	7	0	3	1	0.00581457
GO:0120115	Lsm2-8 complex	CC	7	0	3	1	0.00581457
GO:0016272	prefoldin complex	CC	7	0	3	1	0.00581457
GO:0071671	regulation of smooth muscle cell chemotaxis	BP	7	0	3	1	0.00581457
GO:0008379	thioredoxin peroxidase activity	MF	7	1	3	0.325846	0.00581457
GO:0140824	thioredoxin-dependent peroxiredoxin activity	MF	7	1	3	0.325846	0.00581457
GO:0030532	small nuclear ribonucleoprotein complex	CC	68	4	10	0.515347	0.0058351
GO:0050857	positive regulation of antigen receptor-mediated signaling pathway	BP	22	5	1	0.00587168	0.734102
GO:0090189	regulation of branching involved in ureteric bud morphogenesis	BP	22	5	1	0.00587168	0.734102
GO:0061298	retina vasculature development in camera-type eye	BP	22	5	0	0.00587168	1
GO:0021544	subpallium development	BP	22	5	2	0.00587168	0.370785
GO:0019789	SUMO transferase activity	MF	22	5	0	0.00587168	1
GO:0030879	mammary gland development	BP	120	14	4	0.00592973	0.925539
GO:0043542	endothelial cell migration	BP	211	21	5	0.00594508	0.995152
GO:0098868	bone growth	BP	31	6	0	0.006005	1
GO:0021983	pituitary gland development	BP	31	6	0	0.006005	1
GO:0061050	regulation of cell growth involved in cardiac muscle cell development	BP	31	6	3	0.006005	0.270383
GO:0045446	endothelial cell differentiation	BP	108	13	1	0.00605413	0.99853
GO:0032330	regulation of chondrocyte differentiation	BP	51	8	1	0.00612836	0.95376
GO:0005507	copper ion binding	MF	48	2	8	0.747219	0.00615824
GO:0016460	myosin II complex	CC	21	0	5	1	0.00623344
GO:0034367	protein-containing complex remodeling	BP	21	1	5	0.693787	0.00623344
GO:0005697	telomerase holoenzyme complex	CC	21	2	5	0.320715	0.00623344
GO:0002244	hematopoietic progenitor cell differentiation	BP	146	16	2	0.00626518	0.998515
GO:0014742	positive regulation of muscle hypertrophy	BP	41	7	3	0.00632751	0.431947
GO:0001889	liver development	BP	121	14	5	0.0063783	0.842111
GO:0032386	regulation of intracellular transport	BP	268	25	19	0.0065639	0.221715
GO:0006325	chromatin organization	BP	607	48	39	0.00658157	0.288711
GO:2000181	negative regulation of blood vessel morphogenesis	BP	97	12	5	0.00659844	0.675741
GO:1901343	negative regulation of vasculature development	BP	97	12	5	0.00659844	0.675741
GO:0001570	vasculogenesis	BP	97	12	3	0.00659844	0.927882
GO:0008150	biological_process	BP	14074	783	823	0.00664965	0.457936
GO:0051726	regulation of cell cycle	BP	967	71	41	0.00665391	0.99069
GO:1900180	regulation of protein localization to nucleus	BP	147	16	6	0.00668478	0.865623
GO:0001654	eye development	BP	354	31	16	0.00672743	0.885549
GO:0009262	deoxyribonucleotide metabolic process	BP	39	1	7	0.889117	0.00673499
GO:0046365	monosaccharide catabolic process	BP	39	0	7	1	0.00673499
GO:0099572	postsynaptic specialization	CC	401	24	36	0.355522	0.00679287
GO:0045454	cell redox homeostasis	BP	30	1	6	0.815705	0.00691782
GO:0032376	positive regulation of cholesterol transport	BP	30	2	6	0.494731	0.00691782
GO:0032373	positive regulation of sterol transport	BP	30	2	6	0.494731	0.00691782
GO:0001667	ameboidal-type cell migration	BP	428	36	13	0.00694379	0.997733
GO:0040029	epigenetic regulation of gene expression	BP	187	19	6	0.00695026	0.965484
GO:0032374	regulation of cholesterol transport	BP	49	4	8	0.280017	0.00699258
GO:0032371	regulation of sterol transport	BP	49	4	8	0.280017	0.00699258
GO:1905330	regulation of morphogenesis of an epithelium	BP	63	9	2	0.00702235	0.889703
GO:0003209	cardiac atrium morphogenesis	BP	32	6	0	0.00705563	1
GO:0090183	regulation of kidney development	BP	32	6	1	0.00705563	0.854479
GO:0046660	female sex differentiation	BP	110	13	8	0.00705637	0.313071
GO:0006606	protein import into nucleus	BP	161	17	9	0.00712907	0.602164
GO:0060828	regulation of canonical Wnt signaling pathway	BP	242	23	9	0.00715716	0.948369
GO:0016887	ATP hydrolysis activity	MF	284	26	19	0.00716893	0.302524
GO:0021535	cell migration in hindbrain	BP	23	5	3	0.0071705	0.147954
GO:0008097	5S rRNA binding	MF	14	2	4	0.17672	0.00721241
GO:0046036	CTP metabolic process	BP	14	0	4	1	0.00721241
GO:1901611	phosphatidylglycerol binding	MF	14	0	4	1	0.00721241
GO:0005665	RNA polymerase II, core complex	CC	14	0	4	1	0.00721241
GO:0034728	nucleosome organization	BP	81	6	11	0.283018	0.00723249
GO:0150063	visual system development	BP	356	31	16	0.00727993	0.890411
GO:0006396	RNA processing	BP	876	65	54	0.0073718	0.35724
GO:0061311	cell surface receptor signaling pathway involved in heart development	BP	8	3	0	0.00744419	1
GO:0036056	filtration diaphragm	CC	8	3	0	0.00744419	1
GO:1904746	negative regulation of apoptotic process involved in development	BP	8	3	0	0.00744419	1
GO:0014016	neuroblast differentiation	BP	8	3	0	0.00744419	1
GO:0061004	pattern specification involved in kidney development	BP	8	3	0	0.00744419	1
GO:0048819	regulation of hair follicle maturation	BP	8	3	0	0.00744419	1
GO:0072048	renal system pattern specification	BP	8	3	0	0.00744419	1
GO:0036057	slit diaphragm	CC	8	3	0	0.00744419	1
GO:0060677	ureteric bud elongation	BP	8	3	0	0.00744419	1
GO:0048771	tissue remodeling	BP	175	18	4	0.00748636	0.992766
GO:0061051	positive regulation of cell growth involved in cardiac muscle cell development	BP	15	4	3	0.00749883	0.0533438
GO:0072376	protein activation cascade	BP	15	4	1	0.00749883	0.594625
GO:1904748	regulation of apoptotic process involved in development	BP	15	4	1	0.00749883	0.594625
GO:0065008	regulation of biological quality	BP	2466	161	143	0.007597	0.552435
GO:0048534	hematopoietic or lymphoid organ development	BP	111	13	5	0.0076045	0.783685
GO:0009062	fatty acid catabolic process	BP	93	1	12	0.994776	0.00774413
GO:0030330	DNA damage response, signal transduction by p53 class mediator	BP	64	9	2	0.00778556	0.894852
GO:0043410	positive regulation of MAPK cascade	BP	402	34	25	0.00788508	0.401358
GO:0061008	hepaticobiliary system development	BP	124	14	5	0.00788877	0.856878
GO:0031970	organelle envelope lumen	CC	82	1	11	0.990257	0.00792537
GO:0043021	ribonucleoprotein complex binding	MF	178	13	19	0.178063	0.00802086
GO:0090132	epithelium migration	BP	301	27	8	0.00809192	0.997131
GO:0071007	U2-type catalytic step 2 spliceosome	CC	31	0	6	1	0.00816351
GO:0043524	negative regulation of neuron apoptotic process	BP	190	19	16	0.00820063	0.0898563
GO:0008045	motor neuron axon guidance	BP	33	6	3	0.008233	0.302828
GO:0045686	negative regulation of glial cell differentiation	BP	33	6	0	0.008233	1
GO:0035196	miRNA processing	BP	43	7	0	0.00825237	1
GO:0048880	sensory system development	BP	360	31	16	0.00849835	0.899638
GO:0005741	mitochondrial outer membrane	CC	179	8	19	0.770575	0.00849913
GO:0098754	detoxification	BP	61	2	9	0.854503	0.00852288
GO:0005200	structural constituent of cytoskeleton	MF	61	2	9	0.854503	0.00852288
GO:0032388	positive regulation of intracellular transport	BP	138	15	9	0.008578	0.415769
GO:0030177	positive regulation of Wnt signaling pathway	BP	138	15	4	0.008578	0.963923
GO:0000398	mRNA splicing, via spliceosome	BP	274	25	26	0.00860935	0.0100961
GO:0000375	RNA splicing, via transesterification reactions	BP	274	25	26	0.00860935	0.0100961
GO:0000377	RNA splicing, via transesterification reactions with bulged adenosine as nucleophile	BP	274	25	26	0.00860935	0.0100961
GO:0002089	lens morphogenesis in camera-type eye	BP	24	5	1	0.00865707	0.764293
GO:0051450	myoblast proliferation	BP	24	5	1	0.00865707	0.764293
GO:0050686	negative regulation of mRNA processing	BP	24	5	3	0.00865707	0.162194
GO:0001759	organ induction	BP	24	5	1	0.00865707	0.764293
GO:0043586	tongue development	BP	24	5	0	0.00865707	1
GO:0035868	alphav-beta3 integrin-HMGB1 complex	CC	3	2	0	0.00865801	1
GO:0003167	atrioventricular bundle cell differentiation	BP	3	2	0	0.00865801	1
GO:0110021	cardiac muscle myoblast proliferation	BP	3	2	0	0.00865801	1
GO:0060722	cell proliferation involved in embryonic placenta development	BP	3	2	0	0.00865801	1
GO:0071464	cellular response to hydrostatic pressure	BP	3	2	1	0.00865801	0.165157
GO:0016103	diterpenoid catabolic process	BP	3	2	0	0.00865801	1
GO:0001712	ectodermal cell fate commitment	BP	3	2	0	0.00865801	1
GO:0060847	endothelial cell fate specification	BP	3	2	0	0.00865801	1
GO:0006543	glutamine catabolic process	BP	3	2	0	0.00865801	1
GO:0034673	inhibin-betaglycan-ActRII complex	CC	3	2	0	0.00865801	1
GO:0060574	intestinal epithelial cell maturation	BP	3	2	0	0.00865801	1
GO:0072309	mesenchymal stem cell maintenance involved in metanephric nephron morphogenesis	BP	3	2	0	0.00865801	1
GO:0060212	negative regulation of nuclear-transcribed mRNA poly(A) tail shortening	BP	3	2	0	0.00865801	1
GO:0110024	positive regulation of cardiac muscle myoblast proliferation	BP	3	2	0	0.00865801	1
GO:1902761	positive regulation of chondrocyte development	BP	3	2	0	0.00865801	1
GO:0031587	positive regulation of inositol 1,4,5-trisphosphate-sensitive calcium-release channel activity	BP	3	2	0	0.00865801	1
GO:0043323	positive regulation of natural killer cell degranulation	BP	3	2	0	0.00865801	1
GO:1902811	positive regulation of skeletal muscle fiber differentiation	BP	3	2	0	0.00865801	1
GO:0051795	positive regulation of timing of catagen	BP	3	2	0	0.00865801	1
GO:0072095	regulation of branch elongation involved in ureteric bud branching	BP	3	2	0	0.00865801	1
GO:0110022	regulation of cardiac muscle myoblast proliferation	BP	3	2	0	0.00865801	1
GO:0150054	regulation of postsynaptic neurotransmitter receptor diffusion trapping	BP	3	2	0	0.00865801	1
GO:0008401	retinoic acid 4-hydroxylase activity	MF	3	2	0	0.00865801	1
GO:0034653	retinoic acid catabolic process	BP	3	2	0	0.00865801	1
GO:0021570	rhombomere 4 development	BP	3	2	0	0.00865801	1
GO:0032185	septin cytoskeleton organization	BP	3	2	0	0.00865801	1
GO:0060720	spongiotrophoblast cell proliferation	BP	3	2	0	0.00865801	1
GO:0034455	t-UTP complex	CC	3	2	0	0.00865801	1
GO:0021564	vagus nerve development	BP	3	2	0	0.00865801	1
GO:0086089	voltage-gated potassium channel activity involved in atrial cardiac muscle cell action potential repolarization	MF	3	2	0	0.00865801	1
GO:0045171	intercellular bridge	CC	83	4	11	0.67321	0.00866874
GO:0003179	heart valve morphogenesis	BP	54	8	0	0.0086745	1
GO:0030098	lymphocyte differentiation	BP	346	30	15	0.00868738	0.912087
GO:0071824	protein-DNA complex organization	BP	694	53	44	0.00870497	0.304941
GO:0090130	tissue migration	BP	303	27	8	0.00880072	0.997348
GO:0016453	C-acetyltransferase activity	MF	8	0	3	1	0.00890216
GO:0019773	proteasome core complex, alpha-subunit complex	CC	8	0	3	1	0.00890216
GO:0047134	protein-disulfide reductase (NAD(P)) activity	MF	8	0	3	1	0.00890216
GO:0031118	rRNA pseudouridine synthesis	BP	8	1	3	0.36278	0.00890216
GO:0005688	U6 snRNP	CC	8	1	3	0.36278	0.00890216
GO:0098609	cell-cell adhesion	BP	695	53	33	0.00894283	0.913099
GO:0003208	cardiac ventricle morphogenesis	BP	77	10	2	0.00903883	0.944266
GO:0060041	retina development in camera-type eye	BP	152	16	9	0.00913485	0.531965
GO:0042445	hormone metabolic process	BP	139	15	9	0.00914549	0.424205
GO:0009162	deoxyribonucleoside monophosphate metabolic process	BP	23	0	5	1	0.0093579
GO:0016226	iron-sulfur cluster assembly	BP	23	0	5	1	0.0093579
GO:0031163	metallo-sulfur cluster assembly	BP	23	0	5	1	0.0093579
GO:0099571	postsynaptic cytoskeleton	CC	23	3	5	0.128679	0.0093579
GO:0071010	prespliceosome	CC	15	2	4	0.196914	0.00938719
GO:0097428	protein maturation by iron-sulfur cluster transfer	BP	15	0	4	1	0.00938719
GO:0009148	pyrimidine nucleoside triphosphate biosynthetic process	BP	15	0	4	1	0.00938719
GO:1905906	regulation of amyloid fibril formation	BP	15	1	4	0.570511	0.00938719
GO:0015643	toxic substance binding	MF	15	2	4	0.196914	0.00938719
GO:0071004	U2-type prespliceosome	CC	15	2	4	0.196914	0.00938719
GO:0002521	leukocyte differentiation	BP	512	41	26	0.00939921	0.798523
GO:0003401	axis elongation	BP	34	6	0	0.00954503	1
GO:0048048	embryonic eye morphogenesis	BP	34	6	0	0.00954503	1
GO:0061844	antimicrobial humoral immune response mediated by antimicrobial peptide	BP	32	1	6	0.835376	0.00956246
GO:0072528	pyrimidine-containing compound biosynthetic process	BP	32	0	6	1	0.00956246
GO:0060413	atrial septum morphogenesis	BP	16	4	0	0.0095718	1
GO:0010002	cardioblast differentiation	BP	16	4	0	0.0095718	1
GO:0072148	epithelial cell fate commitment	BP	16	4	0	0.0095718	1
GO:0060231	mesenchymal to epithelial transition	BP	16	4	1	0.0095718	0.61832
GO:1903671	negative regulation of sprouting angiogenesis	BP	16	4	0	0.0095718	1
GO:0071895	odontoblast differentiation	BP	16	4	0	0.0095718	1
GO:0072077	renal vesicle morphogenesis	BP	16	4	1	0.0095718	0.61832
GO:0098528	skeletal muscle fiber differentiation	BP	16	4	0	0.0095718	1
GO:0042813	Wnt receptor activity	MF	16	4	0	0.0095718	1
GO:0051170	import into nucleus	BP	166	17	9	0.00957246	0.638838
GO:0003158	endothelium development	BP	127	14	1	0.00966989	0.999536
GO:0046661	male sex differentiation	BP	127	14	4	0.00966989	0.943526
GO:0030278	regulation of ossification	BP	127	14	5	0.00966989	0.870475
GO:0001701	in utero embryonic development	BP	498	40	24	0.0097497	0.862416
GO:0000902	cell morphogenesis	BP	1000	72	60	0.00981826	0.43168
GO:0005471	ATP:ADP antiporter activity	MF	3	0	2	1	0.00982075
GO:1903503	ATPase inhibitor complex	CC	3	0	2	1	0.00982075
GO:0005602	complement component C1 complex	CC	3	0	2	1	0.00982075
GO:0062167	complement component C1q complex	CC	3	0	2	1	0.00982075
GO:0061691	detoxification of hydrogen peroxide	BP	3	0	2	1	0.00982075
GO:1990501	exon-exon junction subcomplex mago-y14	CC	3	0	2	1	0.00982075
GO:0097155	fasciculation of sensory neuron axon	BP	3	0	2	1	0.00982075
GO:0005534	galactose binding	MF	3	0	2	1	0.00982075
GO:0106091	glial cell projection elongation	BP	3	0	2	1	0.00982075
GO:0071208	histone pre-mRNA DCP binding	MF	3	0	2	1	0.00982075
GO:0006880	intracellular sequestering of iron ion	BP	3	0	2	1	0.00982075
GO:0005854	nascent polypeptide-associated complex	CC	3	0	2	1	0.00982075
GO:0110076	negative regulation of ferroptosis	BP	3	0	2	1	0.00982075
GO:0033693	neurofilament bundle assembly	BP	3	0	2	1	0.00982075
GO:0017077	oxidative phosphorylation uncoupler activity	MF	3	0	2	1	0.00982075
GO:0099182	presynaptic intermediate filament cytoskeleton	CC	3	0	2	1	0.00982075
GO:0150001	primary dendrite	CC	3	0	2	1	0.00982075
GO:0009149	pyrimidine nucleoside triphosphate catabolic process	BP	3	0	2	1	0.00982075
GO:1902445	regulation of mitochondrial membrane permeability involved in programmed necrotic cell death	BP	3	0	2	1	0.00982075
GO:2000474	regulation of opioid receptor signaling pathway	BP	3	1	2	0.155458	0.00982075
GO:0031120	snRNA pseudouridine synthesis	BP	3	0	2	1	0.00982075
GO:0099184	structural constituent of postsynaptic intermediate filament cytoskeleton	MF	3	0	2	1	0.00982075
GO:0097057	TRAF2-GSTP1 complex	CC	3	0	2	1	0.00982075
GO:0016744	transketolase or transaldolase activity	MF	3	0	2	1	0.00982075
GO:0060560	developmental growth involved in morphogenesis	BP	263	24	16	0.00989576	0.46981
GO:0045444	fat cell differentiation	BP	235	22	5	0.0099476	0.998324
GO:0033293	monocarboxylic acid binding	MF	52	5	8	0.154191	0.0100102
GO:0048639	positive regulation of developmental growth	BP	194	19	12	0.010144	0.461211
GO:0016860	intramolecular oxidoreductase activity	MF	42	3	7	0.406242	0.0101557
GO:0009968	negative regulation of signal transduction	BP	1196	84	62	0.0101681	0.859024
GO:0031346	positive regulation of cell projection organization	BP	426	26	37	0.311032	0.0101835
GO:0010811	positive regulation of cell-substrate adhesion	BP	128	14	6	0.0103291	0.765117
GO:0050684	regulation of mRNA processing	BP	128	14	11	0.0103291	0.128071
GO:0140662	ATP-dependent protein folding chaperone	MF	25	5	0	0.0103437	1
GO:0060706	cell differentiation involved in embryonic placenta development	BP	25	5	0	0.0103437	1
GO:1902894	negative regulation of miRNA transcription	BP	25	5	0	0.0103437	1
GO:1902455	negative regulation of stem cell population maintenance	BP	25	5	0	0.0103437	1
GO:0048857	neural nucleus development	BP	25	5	0	0.0103437	1
GO:0046885	regulation of hormone biosynthetic process	BP	25	5	1	0.0103437	0.77808
GO:0034505	tooth mineralization	BP	25	5	1	0.0103437	0.77808
GO:0071806	protein transmembrane transport	BP	63	1	9	0.971439	0.0104911
GO:0008584	male gonad development	BP	103	12	4	0.010521	0.858938
GO:0048806	genitalia development	BP	45	7	1	0.0105766	0.933576
GO:0030021	extracellular matrix structural constituent conferring compression resistance	MF	9	3	0	0.0107158	1
GO:0021888	hypothalamus gonadotrophin-releasing hormone neuron development	BP	9	3	1	0.0107158	0.418213
GO:0021886	hypothalamus gonadotrophin-releasing hormone neuron differentiation	BP	9	3	1	0.0107158	0.418213
GO:0072070	loop of Henle development	BP	9	3	1	0.0107158	0.418213
GO:0035878	nail development	BP	9	3	0	0.0107158	1
GO:2000270	negative regulation of fibroblast apoptotic process	BP	9	3	0	0.0107158	1
GO:0071635	negative regulation of transforming growth factor beta production	BP	9	3	0	0.0107158	1
GO:0021891	olfactory bulb interneuron development	BP	9	3	0	0.0107158	1
GO:0042473	outer ear morphogenesis	BP	9	3	0	0.0107158	1
GO:0062043	positive regulation of cardiac epithelial to mesenchymal transition	BP	9	3	0	0.0107158	1
GO:0051798	positive regulation of hair follicle development	BP	9	3	0	0.0107158	1
GO:0034214	protein hexamerization	BP	9	3	0	0.0107158	1
GO:0032908	regulation of transforming growth factor beta1 production	BP	9	3	0	0.0107158	1
GO:0021546	rhombomere development	BP	9	3	0	0.0107158	1
GO:0060068	vagina development	BP	9	3	1	0.0107158	0.418213
GO:0019395	fatty acid oxidation	BP	97	1	12	0.995836	0.0107281
GO:0003730	mRNA 3'-UTR binding	MF	97	8	12	0.161569	0.0107281
GO:1900271	regulation of long-term synaptic potentiation	BP	56	8	4	0.0107643	0.414873
GO:0044057	regulation of system process	BP	547	43	21	0.0107776	0.987298
GO:0022037	metencephalon development	BP	116	13	4	0.0108681	0.913082
GO:0060391	positive regulation of SMAD protein signal transduction	BP	35	6	0	0.0109995	1
GO:0045732	positive regulation of protein catabolic process	BP	182	18	7	0.011031	0.912705
GO:1903715	regulation of aerobic respiration	BP	33	2	6	0.546269	0.0111241
GO:0046546	development of primary male sexual characteristics	BP	104	12	4	0.0113207	0.863949
GO:0019207	kinase regulator activity	MF	238	22	13	0.0114325	0.638649
GO:0015908	fatty acid transport	BP	75	1	10	0.985517	0.0115498
GO:0050772	positive regulation of axonogenesis	BP	98	4	12	0.791626	0.0115971
GO:0032993	protein-DNA complex	CC	784	58	55	0.0116816	0.0885447
GO:0046332	SMAD binding	MF	80	10	1	0.0117229	0.991988
GO:0044703	multi-organism reproductive process	BP	130	14	6	0.0117527	0.777827
GO:0090090	negative regulation of canonical Wnt signaling pathway	BP	130	14	5	0.0117527	0.882964
GO:1903313	positive regulation of mRNA metabolic process	BP	130	14	6	0.0117527	0.777827
GO:0006364	rRNA processing	BP	211	12	21	0.488881	0.0118685
GO:0031519	PcG protein complex	CC	46	7	1	0.0119019	0.937467
GO:0001974	blood vessel remodeling	BP	57	8	1	0.0119387	0.967816
GO:0043536	positive regulation of blood vessel endothelial cell migration	BP	57	8	1	0.0119387	0.967816
GO:1900024	regulation of substrate adhesion-dependent cell spreading	BP	57	8	2	0.0119387	0.853588
GO:0016408	C-acyltransferase activity	MF	16	0	4	1	0.0119475
GO:0021819	layer formation in cerebral cortex	BP	16	2	4	0.217368	0.0119475
GO:0004550	nucleoside diphosphate kinase activity	MF	16	1	4	0.594054	0.0119475
GO:0033178	proton-transporting two-sector ATPase complex, catalytic domain	CC	16	0	4	1	0.0119475
GO:0009208	pyrimidine ribonucleoside triphosphate metabolic process	BP	16	0	4	1	0.0119475
GO:0000076	DNA replication checkpoint signaling	BP	17	4	0	0.011984	1
GO:0007398	ectoderm development	BP	17	4	1	0.011984	0.640632
GO:0030033	microvillus assembly	BP	17	4	0	0.011984	1
GO:0010470	regulation of gastrulation	BP	17	4	0	0.011984	1
GO:0061042	vascular wound healing	BP	17	4	0	0.011984	1
GO:0009410	response to xenobiotic stimulus	BP	225	21	10	0.0119855	0.85294
GO:0010033	response to organic substance	BP	2021	133	104	0.0120533	0.932826
GO:1903321	negative regulation of protein modification by small protein conjugation or removal	BP	87	4	11	0.708724	0.0121943
GO:0003181	atrioventricular valve morphogenesis	BP	26	5	0	0.0122422	1
GO:0042474	middle ear morphogenesis	BP	26	5	1	0.0122422	0.79106
GO:0070374	positive regulation of ERK1 and ERK2 cascade	BP	157	16	9	0.012251	0.571568
GO:0007517	muscle organ development	BP	341	29	18	0.0125251	0.705654
GO:0031968	organelle outer membrane	CC	199	8	20	0.859094	0.0125348
GO:0019867	outer membrane	CC	199	8	20	0.859094	0.0125348
GO:0061053	somite development	BP	93	11	2	0.0125612	0.975175
GO:0000803	sex chromosome	CC	36	6	2	0.0126039	0.629781
GO:0043651	linoleic acid metabolic process	BP	9	0	3	1	0.0127793
GO:0061617	MICOS complex	CC	9	0	3	1	0.0127793
GO:0030049	muscle filament sliding	BP	9	0	3	1	0.0127793
GO:0016675	oxidoreductase activity, acting on a heme group of donors	MF	9	0	3	1	0.0127793
GO:0001055	RNA polymerase II activity	MF	9	0	3	1	0.0127793
GO:0071670	smooth muscle cell chemotaxis	BP	9	0	3	1	0.0127793
GO:0070003	threonine-type peptidase activity	MF	9	0	3	1	0.0127793
GO:0030099	myeloid cell differentiation	BP	401	33	23	0.0128347	0.566865
GO:0006693	prostaglandin metabolic process	BP	34	2	6	0.562611	0.0128577
GO:0022804	active transmembrane transporter activity	MF	321	15	29	0.77305	0.0130414
GO:0044282	small molecule catabolic process	BP	280	6	26	0.998326	0.0131036
GO:0009895	negative regulation of catabolic process	BP	313	27	20	0.0131481	0.370992
GO:0045598	regulation of fat cell differentiation	BP	132	14	2	0.0133247	0.996826
GO:1990000	amyloid fibril formation	BP	25	3	5	0.15454	0.0134188
GO:0061615	glycolytic process through fructose-6-phosphate	BP	25	0	5	1	0.0134188
GO:0042790	nucleolar large rRNA transcription by RNA polymerase I	BP	25	1	5	0.755636	0.0134188
GO:0006221	pyrimidine nucleotide biosynthetic process	BP	25	0	5	1	0.0134188
GO:0001963	synaptic transmission, dopaminergic	BP	25	1	5	0.755636	0.0134188
GO:0010631	epithelial cell migration	BP	299	26	8	0.0134355	0.996898
GO:0009636	response to toxic substance	BP	112	5	13	0.741081	0.0135213
GO:0009894	regulation of catabolic process	BP	886	64	43	0.0135572	0.916826
GO:0009725	response to hormone	BP	617	47	25	0.0135766	0.982562
GO:0043010	camera-type eye development	BP	314	27	15	0.0136644	0.823766
GO:0033157	regulation of intracellular protein transport	BP	159	16	10	0.013709	0.451269
GO:0002520	immune system development	BP	200	19	8	0.0137326	0.90393
GO:0031397	negative regulation of protein ubiquitination	BP	77	4	10	0.614554	0.0137764
GO:0003300	cardiac muscle hypertrophy	BP	107	12	4	0.0140022	0.878076
GO:0030183	B cell differentiation	BP	120	13	7	0.0141883	0.556468
GO:0009743	response to carbohydrate	BP	187	18	11	0.0142956	0.534473
GO:0021801	cerebral cortex radial glia-guided migration	BP	27	5	4	0.0143635	0.0695855
GO:0003416	endochondral bone growth	BP	27	5	0	0.0143635	1
GO:0006376	mRNA splice site recognition	BP	27	5	2	0.0143635	0.473282
GO:0005942	phosphatidylinositol 3-kinase complex	CC	27	5	0	0.0143635	1
GO:0022030	telencephalon glial cell migration	BP	27	5	4	0.0143635	0.0695855
GO:0022602	ovulation cycle process	BP	37	6	1	0.0143656	0.892363
GO:0110110	positive regulation of animal organ morphogenesis	BP	37	6	1	0.0143656	0.892363
GO:0031965	nuclear membrane	CC	229	21	8	0.014405	0.96107
GO:0048592	eye morphogenesis	BP	160	16	8	0.014487	0.723702
GO:0030178	negative regulation of Wnt signaling pathway	BP	160	16	6	0.014487	0.911454
GO:0010817	regulation of hormone levels	BP	450	36	22	0.0145283	0.83524
GO:0034440	lipid oxidation	BP	101	1	12	0.996681	0.0145306
GO:0060612	adipose tissue development	BP	59	8	3	0.014566	0.677659
GO:0043255	regulation of carbohydrate biosynthetic process	BP	95	11	2	0.0145886	0.977601
GO:0097709	connective tissue replacement	BP	10	3	0	0.0146926	1
GO:0060982	coronary artery morphogenesis	BP	10	3	0	0.0146926	1
GO:0021603	cranial nerve formation	BP	10	3	0	0.0146926	1
GO:0003337	mesenchymal to epithelial transition involved in metanephros morphogenesis	BP	10	3	1	0.0146926	0.452206
GO:0007501	mesodermal cell fate specification	BP	10	3	0	0.0146926	1
GO:0033314	mitotic DNA replication checkpoint signaling	BP	10	3	0	0.0146926	1
GO:0051292	nuclear pore complex assembly	BP	10	3	0	0.0146926	1
GO:0044857	plasma membrane raft organization	BP	10	3	0	0.0146926	1
GO:0062042	regulation of cardiac epithelial to mesenchymal transition	BP	10	3	0	0.0146926	1
GO:1901329	regulation of odontoblast differentiation	BP	10	3	0	0.0146926	1
GO:0061043	regulation of vascular wound healing	BP	10	3	0	0.0146926	1
GO:0001972	retinoic acid binding	MF	10	3	3	0.0146926	0.0174739
GO:0003139	secondary heart field specification	BP	10	3	0	0.0146926	1
GO:1904951	positive regulation of establishment of protein localization	BP	316	27	16	0.0147457	0.757787
GO:0003214	cardiac left ventricle morphogenesis	BP	18	4	1	0.0147533	0.66164
GO:1902430	negative regulation of amyloid-beta formation	BP	18	4	3	0.0147533	0.0841524
GO:0072087	renal vesicle development	BP	18	4	1	0.0147533	0.66164
GO:0033151	V(D)J recombination	BP	18	4	1	0.0147533	0.66164
GO:0006692	prostanoid metabolic process	BP	35	2	6	0.578527	0.0147721
GO:0009303	rRNA transcription	BP	35	1	6	0.861021	0.0147721
GO:0031214	biomineral tissue development	BP	147	15	4	0.0148271	0.975273
GO:0050854	regulation of antigen receptor-mediated signaling pathway	BP	48	7	4	0.014905	0.307182
GO:0006111	regulation of gluconeogenesis	BP	48	7	0	0.014905	1
GO:0009265	2'-deoxyribonucleotide biosynthetic process	BP	17	0	4	1	0.0149153
GO:0061621	canonical glycolysis	BP	17	0	4	1	0.0149153
GO:0009263	deoxyribonucleotide biosynthetic process	BP	17	0	4	1	0.0149153
GO:0046385	deoxyribose phosphate biosynthetic process	BP	17	0	4	1	0.0149153
GO:0061718	glucose catabolic process to pyruvate	BP	17	0	4	1	0.0149153
GO:0006735	NADH regeneration	BP	17	0	4	1	0.0149153
GO:0035904	aorta development	BP	71	9	2	0.0150216	0.925078
GO:0061614	miRNA transcription	BP	71	9	2	0.0150216	0.925078
GO:0060090	molecular adaptor activity	MF	1020	72	50	0.0150566	0.920937
GO:0072527	pyrimidine-containing compound metabolic process	BP	56	1	8	0.957567	0.0154137
GO:0043408	regulation of MAPK cascade	BP	575	44	35	0.0154234	0.424013
GO:0050770	regulation of axonogenesis	BP	177	9	18	0.638447	0.0154503
GO:0000785	chromatin	CC	701	52	52	0.0156549	0.0440861
GO:0051897	positive regulation of phosphatidylinositol 3-kinase/protein kinase B signal transduction	BP	148	15	6	0.0156955	0.869743
GO:0006007	glucose catabolic process	BP	26	0	5	1	0.0158346
GO:0019068	virion assembly	BP	26	0	5	1	0.0158346
GO:0046649	lymphocyte activation	BP	623	47	31	0.015924	0.8482
GO:0070918	regulatory ncRNA processing	BP	60	8	0	0.0160265	1
GO:0030426	growth cone	CC	204	14	20	0.228501	0.0160962
GO:0043487	regulation of RNA stability	BP	162	16	7	0.0161457	0.841418
GO:0051347	positive regulation of transferase activity	BP	363	30	29	0.0162117	0.0537698
GO:1901700	response to oxygen-containing compound	BP	1253	86	67	0.0162296	0.798277
GO:0000217	DNA secondary structure binding	MF	38	6	3	0.0162915	0.384123
GO:0036002	pre-mRNA binding	MF	38	6	4	0.0162915	0.179366
GO:0032350	regulation of hormone metabolic process	BP	38	6	2	0.0162915	0.659221
GO:0007219	Notch signaling pathway	BP	176	17	9	0.0164354	0.706252
GO:0036464	cytoplasmic ribonucleoprotein granule	CC	218	20	14	0.0165862	0.396022
GO:0030857	negative regulation of epithelial cell differentiation	BP	49	7	0	0.0165929	1
GO:0021517	ventral spinal cord development	BP	49	7	2	0.0165929	0.78873
GO:0061351	neural precursor cell proliferation	BP	204	19	10	0.0166348	0.759482
GO:0060284	regulation of cell development	BP	815	59	47	0.0166594	0.558762
GO:0030478	actin cap	CC	4	2	0	0.0166883	1
GO:0032558	adenyl deoxyribonucleotide binding	MF	4	2	1	0.0166883	0.213916
GO:0015655	alanine:sodium symporter activity	MF	4	2	0	0.0166883	1
GO:0072562	blood microparticle	CC	4	2	0	0.0166883	1
GO:0060681	branch elongation involved in ureteric bud branching	BP	4	2	0	0.0166883	1
GO:0003219	cardiac right ventricle formation	BP	4	2	0	0.0166883	1
GO:0071462	cellular response to water stimulus	BP	4	2	1	0.0166883	0.213916
GO:0021590	cerebellum maturation	BP	4	2	0	0.0166883	1
GO:0060486	club cell differentiation	BP	4	2	0	0.0166883	1
GO:0002248	connective tissue replacement involved in inflammatory response wound healing	BP	4	2	0	0.0166883	1
GO:0005519	cytoskeletal regulatory protein binding	MF	4	2	1	0.0166883	0.213916
GO:0032564	dATP binding	MF	4	2	1	0.0166883	0.213916
GO:0061030	epithelial cell differentiation involved in mammary gland alveolus development	BP	4	2	0	0.0166883	1
GO:0060932	His-Purkinje system cell differentiation	BP	4	2	0	0.0166883	1
GO:0043398	HLH domain binding	MF	4	2	0	0.0166883	1
GO:1900200	mesenchymal cell apoptotic process involved in metanephros development	BP	4	2	0	0.0166883	1
GO:1901145	mesenchymal cell apoptotic process involved in nephron morphogenesis	BP	4	2	0	0.0166883	1
GO:0072180	mesonephric duct morphogenesis	BP	4	2	0	0.0166883	1
GO:1900212	negative regulation of mesenchymal cell apoptotic process involved in metanephros development	BP	4	2	0	0.0166883	1
GO:0072040	negative regulation of mesenchymal cell apoptotic process involved in nephron morphogenesis	BP	4	2	0	0.0166883	1
GO:2000381	negative regulation of mesoderm development	BP	4	2	0	0.0166883	1
GO:1904673	negative regulation of somatic stem cell population maintenance	BP	4	2	0	0.0166883	1
GO:0051891	positive regulation of cardioblast differentiation	BP	4	2	0	0.0166883	1
GO:0061357	positive regulation of Wnt protein secretion	BP	4	2	0	0.0166883	1
GO:0035564	regulation of kidney size	BP	4	2	0	0.0166883	1
GO:1900211	regulation of mesenchymal cell apoptotic process involved in metanephros development	BP	4	2	0	0.0166883	1
GO:0072039	regulation of mesenchymal cell apoptotic process involved in nephron morphogenesis	BP	4	2	0	0.0166883	1
GO:0032423	regulation of mismatch repair	BP	4	2	0	0.0166883	1
GO:0043321	regulation of natural killer cell degranulation	BP	4	2	0	0.0166883	1
GO:0032487	regulation of Rap protein signal transduction	BP	4	2	0	0.0166883	1
GO:0051794	regulation of timing of catagen	BP	4	2	0	0.0166883	1
GO:0061356	regulation of Wnt protein secretion	BP	4	2	0	0.0166883	1
GO:0021571	rhombomere 5 development	BP	4	2	0	0.0166883	1
GO:0072086	specification of loop of Henle identity	BP	4	2	0	0.0166883	1
GO:0002134	UTP binding	MF	4	2	0	0.0166883	1
GO:0007223	Wnt signaling pathway, calcium modulating pathway	BP	4	2	0	0.0166883	1
GO:0070371	ERK1 and ERK2 cascade	BP	261	23	16	0.0167103	0.457407
GO:1901874	negative regulation of post-translational protein modification	BP	91	4	11	0.741343	0.0167175
GO:0007350	blastoderm segmentation	BP	28	5	0	0.016718	1
GO:2000352	negative regulation of endothelial cell apoptotic process	BP	28	5	2	0.016718	0.492565
GO:2000629	negative regulation of miRNA metabolic process	BP	28	5	0	0.016718	1
GO:0060039	pericardium development	BP	28	5	0	0.016718	1
GO:0010906	regulation of glucose metabolic process	BP	97	11	2	0.0168532	0.979797
GO:0072091	regulation of stem cell proliferation	BP	97	11	0	0.0168532	1
GO:0007026	negative regulation of microtubule depolymerization	BP	36	0	6	1	0.0168757
GO:0007019	microtubule depolymerization	BP	57	0	8	1	0.0170424
GO:0040013	negative regulation of locomotion	BP	320	27	16	0.0171135	0.774595
GO:0010975	regulation of neuron projection development	BP	543	31	44	0.431342	0.0171394
GO:0014897	striated muscle hypertrophy	BP	110	12	4	0.0171421	0.890914
GO:0001818	negative regulation of cytokine production	BP	219	20	9	0.0173511	0.89891
GO:0097136	Bcl-2 family protein complex	CC	10	1	3	0.430696	0.0174739
GO:0009157	deoxyribonucleoside monophosphate biosynthetic process	BP	10	0	3	1	0.0174739
GO:0016668	oxidoreductase activity, acting on a sulfur group of donors, NAD(P) as acceptor	MF	10	0	3	1	0.0174739
GO:0045039	protein insertion into mitochondrial inner membrane	BP	10	0	3	1	0.0174739
GO:0009221	pyrimidine deoxyribonucleotide biosynthetic process	BP	10	0	3	1	0.0174739
GO:0046719	regulation by virus of viral protein levels in host cell	BP	10	1	3	0.430696	0.0174739
GO:2000434	regulation of protein neddylation	BP	10	1	3	0.430696	0.0174739
GO:0051823	regulation of synapse structural plasticity	BP	10	1	3	0.430696	0.0174739
GO:0002679	respiratory burst involved in defense response	BP	10	1	3	0.430696	0.0174739
GO:0001054	RNA polymerase I activity	MF	10	0	3	1	0.0174739
GO:0001056	RNA polymerase III activity	MF	10	0	3	1	0.0174739
GO:0043488	regulation of mRNA stability	BP	150	15	7	0.0175495	0.779908
GO:0051130	positive regulation of cellular component organization	BP	1126	78	72	0.0176826	0.221307
GO:0120114	Sm-like protein family complex	CC	80	4	10	0.644678	0.0176986
GO:0000380	alternative mRNA splicing, via spliceosome	BP	73	9	7	0.0177877	0.133043
GO:0045669	positive regulation of osteoblast differentiation	BP	73	9	1	0.0177877	0.987764
GO:2000036	regulation of stem cell population maintenance	BP	73	9	1	0.0177877	0.987764
GO:0060973	cell migration involved in heart development	BP	19	4	0	0.0178951	1
GO:0060749	mammary gland alveolus development	BP	19	4	0	0.0178951	1
GO:0061377	mammary gland lobule development	BP	19	4	0	0.0178951	1
GO:2001044	regulation of integrin-mediated signaling pathway	BP	19	4	0	0.0178951	1
GO:0050872	white fat cell differentiation	BP	19	4	0	0.0178951	1
GO:0009953	dorsal/ventral pattern formation	BP	98	11	2	0.0180793	0.980815
GO:0007165	signal transduction	BP	4152	254	197	0.0182494	0.999875
GO:0031330	negative regulation of cellular catabolic process	BP	192	18	12	0.0182737	0.446797
GO:0061638	CENP-A containing chromatin	CC	18	0	4	1	0.0183094
GO:0043505	CENP-A containing nucleosome	CC	18	0	4	1	0.0183094
GO:0042407	cristae formation	BP	18	0	4	1	0.0183094
GO:0034369	plasma lipoprotein particle remodeling	BP	18	1	4	0.637344	0.0183094
GO:0051443	positive regulation of ubiquitin-protein transferase activity	BP	18	0	4	1	0.0183094
GO:0034368	protein-lipid complex remodeling	BP	18	1	4	0.637344	0.0183094
GO:0009220	pyrimidine ribonucleotide biosynthetic process	BP	18	0	4	1	0.0183094
GO:0021799	cerebral cortex radially oriented cell migration	BP	39	6	4	0.0183884	0.191311
GO:0021772	olfactory bulb development	BP	39	6	2	0.0183884	0.673223
GO:0060071	Wnt signaling pathway, planar cell polarity pathway	BP	39	6	2	0.0183884	0.673223
GO:0090102	cochlea development	BP	50	7	0	0.0184116	1
GO:0010907	positive regulation of glucose metabolic process	BP	50	7	1	0.0184116	0.950882
GO:0001046	core promoter sequence-specific DNA binding	MF	47	1	7	0.929431	0.0184236
GO:0051540	metal cluster binding	MF	69	1	9	0.97966	0.0184513
GO:0035925	mRNA 3'-UTR AU-rich region binding	MF	27	1	5	0.78171	0.0185237
GO:0007267	cell-cell signaling	BP	1427	96	62	0.018767	0.99639
GO:0045937	positive regulation of phosphate metabolic process	BP	661	49	34	0.0188069	0.805086
GO:0010562	positive regulation of phosphorus metabolic process	BP	661	49	34	0.0188069	0.805086
GO:0048663	neuron fate commitment	BP	86	10	3	0.0188422	0.885318
GO:0045995	regulation of embryonic development	BP	86	10	1	0.0188422	0.994427
GO:0050633	acetyl-CoA C-myristoyltransferase activity	MF	4	0	2	1	0.0188824
GO:0043530	adenosine 5'-monophosphoramidase activity	MF	4	0	2	1	0.0188824
GO:0033563	dorsal/ventral axon guidance	BP	4	1	2	0.201714	0.0188824
GO:1902951	negative regulation of dendritic spine maintenance	BP	4	1	2	0.201714	0.0188824
GO:0071672	negative regulation of smooth muscle cell chemotaxis	BP	4	0	2	1	0.0188824
GO:1901837	negative regulation of transcription of nucleolar large rRNA by RNA polymerase I	BP	4	0	2	1	0.0188824
GO:0032021	NELF complex	CC	4	0	2	1	0.0188824
GO:0016775	phosphotransferase activity, nitrogenous group as acceptor	MF	4	0	2	1	0.0188824
GO:1904109	positive regulation of cholesterol import	BP	4	0	2	1	0.0188824
GO:1904960	positive regulation of cytochrome-c oxidase activity	BP	4	0	2	1	0.0188824
GO:0032077	positive regulation of deoxyribonuclease activity	BP	4	0	2	1	0.0188824
GO:1904734	positive regulation of electron transfer activity	BP	4	0	2	1	0.0188824
GO:1904059	regulation of locomotor rhythm	BP	4	0	2	1	0.0188824
GO:1902956	regulation of mitochondrial electron transport, NADH to ubiquinone	BP	4	0	2	1	0.0188824
GO:0010269	response to selenium ion	BP	4	0	2	1	0.0188824
GO:0001181	RNA polymerase I general transcription initiation factor activity	MF	4	0	2	1	0.0188824
GO:0097577	sequestering of iron ion	BP	4	0	2	1	0.0188824
GO:0008121	ubiquinol-cytochrome-c reductase activity	MF	4	0	2	1	0.0188824
GO:0019042	viral latency	BP	4	0	2	1	0.0188824
GO:0048593	camera-type eye morphogenesis	BP	138	14	8	0.0190262	0.560229
GO:0051169	nuclear transport	BP	323	27	20	0.01908	0.426071
GO:0006913	nucleocytoplasmic transport	BP	323	27	20	0.01908	0.426071
GO:0051090	regulation of DNA-binding transcription factor activity	BP	323	27	11	0.01908	0.983774
GO:0042327	positive regulation of phosphorylation	BP	583	44	30	0.0191233	0.791324
GO:0009394	2'-deoxyribonucleotide metabolic process	BP	37	1	6	0.87586	0.0191766
GO:0019692	deoxyribose phosphate metabolic process	BP	37	1	6	0.87586	0.0191766
GO:0006959	humoral immune response	BP	105	6	12	0.517296	0.019279
GO:0010833	telomere maintenance via telomere lengthening	BP	74	9	3	0.0193018	0.814572
GO:0048596	embryonic camera-type eye morphogenesis	BP	29	5	0	0.0193152	1
GO:0061037	negative regulation of cartilage development	BP	29	5	0	0.0193152	1
GO:0030674	protein-macromolecule adaptor activity	MF	870	62	42	0.0193446	0.920293
GO:0001101	response to acid chemical	BP	99	11	10	0.0193705	0.0630995
GO:0042826	histone deacetylase binding	MF	125	13	7	0.0193707	0.600183
GO:0051639	actin filament network formation	BP	11	3	0	0.0193921	1
GO:0043008	ATP-dependent protein binding	MF	11	3	0	0.0193921	1
GO:0045125	bioactive lipid receptor activity	MF	11	3	0	0.0193921	1
GO:0071838	cell proliferation in bone marrow	BP	11	3	0	0.0193921	1
GO:0090160	Golgi to lysosome transport	BP	11	3	1	0.0193921	0.484214
GO:0001553	luteinization	BP	11	3	0	0.0193921	1
GO:0072172	mesonephric tubule formation	BP	11	3	1	0.0193921	0.484214
GO:1990817	poly(A) RNA polymerase activity	MF	11	3	0	0.0193921	1
GO:0046886	positive regulation of hormone biosynthetic process	BP	11	3	1	0.0193921	0.484214
GO:0061299	retina vasculature morphogenesis in camera-type eye	BP	11	3	0	0.0193921	1
GO:0097524	sperm plasma membrane	CC	11	3	0	0.0193921	1
GO:0032905	transforming growth factor beta1 production	BP	11	3	0	0.0193921	1
GO:0021559	trigeminal nerve development	BP	11	3	0	0.0193921	1
GO:0014896	muscle hypertrophy	BP	112	12	5	0.0195116	0.7902
GO:0035770	ribonucleoprotein granule	CC	236	21	14	0.0195538	0.515305
GO:0006996	organelle organization	BP	3188	169	211	0.701797	0.0197886
GO:0001558	regulation of cell growth	BP	403	30	34	0.0542369	0.0198182
GO:0016491	oxidoreductase activity	MF	563	11	45	0.999994	0.0199073
GO:0000139	Golgi membrane	CC	251	22	4	0.0200384	0.999808
GO:0032368	regulation of lipid transport	BP	118	7	13	0.469739	0.0201605
GO:1903312	negative regulation of mRNA metabolic process	BP	87	10	10	0.0202833	0.0299592
GO:0045668	negative regulation of osteoblast differentiation	BP	51	7	0	0.0203658	1
GO:1990748	cellular detoxification	BP	48	2	7	0.747219	0.0205177
GO:0045104	intermediate filament cytoskeleton organization	BP	48	2	7	0.747219	0.0205177
GO:0051701	biological process involved in interaction with host	BP	106	5	12	0.696109	0.0206288
GO:0035850	epithelial cell differentiation involved in kidney development	BP	40	6	1	0.0206626	0.910183
GO:2000677	regulation of transcription regulatory region DNA binding	BP	40	6	2	0.0206626	0.686754
GO:1905314	semi-lunar valve development	BP	40	6	0	0.0206626	1
GO:0038084	vascular endothelial growth factor signaling pathway	BP	40	6	1	0.0206626	0.910183
GO:0051101	regulation of DNA binding	BP	100	11	6	0.0207286	0.532785
GO:0051153	regulation of striated muscle cell differentiation	BP	100	11	5	0.0207286	0.701538
GO:0032526	response to retinoic acid	BP	75	9	3	0.020907	0.821644
GO:0001756	somitogenesis	BP	75	9	2	0.020907	0.938458
GO:0003712	transcription coregulator activity	MF	462	36	22	0.0209073	0.86701
GO:0042770	signal transduction in response to DNA damage	BP	167	16	5	0.0209345	0.97
GO:1902904	negative regulation of supramolecular fiber organization	BP	170	6	17	0.909417	0.0211632
GO:0070935	3'-UTR-mediated mRNA stabilization	BP	20	4	2	0.0214226	0.327515
GO:0003417	growth plate cartilage development	BP	20	4	0	0.0214226	1
GO:0106222	lncRNA binding	MF	20	4	2	0.0214226	0.327515
GO:0090190	positive regulation of branching involved in ureteric bud morphogenesis	BP	20	4	1	0.0214226	0.700049
GO:0007379	segment specification	BP	20	4	1	0.0214226	0.700049
GO:1902533	positive regulation of intracellular signal transduction	BP	875	62	55	0.0215145	0.301239
GO:0045785	positive regulation of cell adhesion	BP	417	33	19	0.0215327	0.895951
GO:0001775	cell activation	BP	843	60	41	0.0216694	0.909371
GO:0010634	positive regulation of epithelial cell migration	BP	154	15	4	0.0217551	0.981683
GO:0001817	regulation of cytokine production	BP	588	44	23	0.021778	0.987061
GO:0008013	beta-catenin binding	MF	88	10	4	0.0218033	0.763235
GO:0061157	mRNA destabilization	BP	88	10	2	0.0218033	0.967949
GO:0023057	negative regulation of signaling	BP	1303	88	66	0.0219497	0.906973
GO:0007565	female pregnancy	BP	114	12	5	0.0221173	0.802768
GO:0034506	chromosome, centromeric core domain	CC	19	0	4	1	0.0221453
GO:0009264	deoxyribonucleotide catabolic process	BP	19	1	4	0.657227	0.0221453
GO:0009219	pyrimidine deoxyribonucleotide metabolic process	BP	19	0	4	1	0.0221453
GO:0031290	retinal ganglion cell axon guidance	BP	19	2	4	0.27944	0.0221453
GO:0070372	regulation of ERK1 and ERK2 cascade	BP	239	21	15	0.0221559	0.4246
GO:0060977	coronary vasculature morphogenesis	BP	30	5	1	0.0221636	0.835828
GO:0048011	neurotrophin TRK receptor signaling pathway	BP	30	5	1	0.0221636	0.835828
GO:0051973	positive regulation of telomerase activity	BP	30	5	0	0.0221636	1
GO:0060343	trabecula formation	BP	30	5	0	0.0221636	1
GO:0051155	positive regulation of striated muscle cell differentiation	BP	52	7	3	0.0224599	0.592223
GO:0044183	protein folding chaperone	MF	52	7	4	0.0224599	0.361094
GO:0048538	thymus development	BP	52	7	4	0.0224599	0.361094
GO:0007422	peripheral nervous system development	BP	76	9	7	0.0226062	0.154537
GO:0033559	unsaturated fatty acid metabolic process	BP	60	2	8	0.848015	0.0226668
GO:0045103	intermediate filament-based process	BP	49	2	7	0.75743	0.0227718
GO:0031111	negative regulation of microtubule polymerization or depolymerization	BP	49	0	7	1	0.0227718
GO:0008347	glial cell migration	BP	64	8	4	0.0229334	0.518482
GO:0022029	telencephalon cell migration	BP	64	8	5	0.0229334	0.318195
GO:0033275	actin-myosin filament sliding	BP	11	0	3	1	0.0230005
GO:0046073	dTMP metabolic process	BP	11	0	3	1	0.0230005
GO:0046166	glyceraldehyde-3-phosphate biosynthetic process	BP	11	0	3	1	0.0230005
GO:0016530	metallochaperone activity	MF	11	0	3	1	0.0230005
GO:0034551	mitochondrial respiratory chain complex III assembly	BP	11	0	3	1	0.0230005
GO:0043922	negative regulation by host of viral transcription	BP	11	1	3	0.461892	0.0230005
GO:0106072	negative regulation of adenylate cyclase-activating G protein-coupled receptor signaling pathway	BP	11	0	3	1	0.0230005
GO:1901029	negative regulation of mitochondrial outer membrane permeabilization involved in apoptotic signaling pathway	BP	11	0	3	1	0.0230005
GO:0060052	neurofilament cytoskeleton organization	BP	11	1	3	0.461892	0.0230005
GO:0006521	regulation of cellular amino acid metabolic process	BP	11	0	3	1	0.0230005
GO:0017062	respiratory chain complex III assembly	BP	11	0	3	1	0.0230005
GO:0097501	stress response to metal ion	BP	11	0	3	1	0.0230005
GO:1990071	TRAPPII protein complex	CC	11	1	3	0.461892	0.0230005
GO:1990072	TRAPPIII protein complex	CC	11	1	3	0.461892	0.0230005
GO:0051338	regulation of transferase activity	BP	606	45	43	0.023054	0.10619
GO:0005884	actin filament	CC	128	13	7	0.0230972	0.62531
GO:0044331	cell-cell adhesion mediated by cadherin	BP	41	6	0	0.0231201	1
GO:0031076	embryonic camera-type eye development	BP	41	6	0	0.0231201	1
GO:0021543	pallium development	BP	169	16	13	0.0231264	0.188934
GO:0044403	biological process involved in symbiotic interaction	BP	185	11	18	0.433784	0.0231616
GO:0016363	nuclear matrix	CC	102	11	2	0.0236533	0.984412
GO:0010822	positive regulation of mitochondrion organization	BP	72	4	9	0.560976	0.023764
GO:0045111	intermediate filament cytoskeleton	CC	96	5	11	0.609941	0.0240051
GO:0051881	regulation of mitochondrial membrane potential	BP	84	5	10	0.4902	0.024134
GO:0030424	axon	CC	675	38	52	0.45375	0.0243984
GO:0031114	regulation of microtubule depolymerization	BP	39	0	6	1	0.0244001
GO:0016605	PML body	CC	77	9	4	0.0244019	0.665335
GO:0031648	protein destabilization	BP	53	7	2	0.0246981	0.823823
GO:0071353	cellular response to interleukin-4	BP	29	3	5	0.210315	0.0247637
GO:0033238	regulation of amine metabolic process	BP	29	1	5	0.805005	0.0247637
GO:0048199	vesicle targeting, to, from or within Golgi	BP	29	0	5	1	0.0247637
GO:0006690	icosanoid metabolic process	BP	61	2	8	0.854503	0.0248018
GO:0008559	ABC-type xenobiotic transporter activity	MF	12	3	1	0.0248225	0.514355
GO:0036302	atrioventricular canal development	BP	12	3	0	0.0248225	1
GO:1990247	N6-methyladenosine-containing RNA reader activity	MF	12	3	1	0.0248225	0.514355
GO:0033689	negative regulation of osteoblast proliferation	BP	12	3	0	0.0248225	1
GO:0070234	positive regulation of T cell apoptotic process	BP	12	3	1	0.0248225	0.514355
GO:0050855	regulation of B cell receptor signaling pathway	BP	12	3	0	0.0248225	1
GO:1904672	regulation of somatic stem cell population maintenance	BP	12	3	0	0.0248225	1
GO:0034518	RNA cap binding complex	CC	12	3	0	0.0248225	1
GO:0043587	tongue morphogenesis	BP	12	3	0	0.0248225	1
GO:0120035	regulation of plasma membrane bounded cell projection organization	BP	721	44	55	0.246072	0.024894
GO:0032787	monocarboxylic acid metabolic process	BP	483	19	39	0.952688	0.0249961
GO:0140678	molecular function inhibitor activity	MF	353	23	30	0.221937	0.0251171
GO:0002063	chondrocyte development	BP	31	5	0	0.025271	1
GO:1900273	positive regulation of long-term synaptic potentiation	BP	31	5	2	0.025271	0.547646
GO:0071786	endoplasmic reticulum tubular network organization	BP	21	4	1	0.0253461	0.717588
GO:0097154	GABAergic neuron differentiation	BP	21	4	1	0.0253461	0.717588
GO:0031579	membrane raft organization	BP	21	4	2	0.0253461	0.349272
GO:0072273	metanephric nephron morphogenesis	BP	21	4	1	0.0253461	0.717588
GO:1902992	negative regulation of amyloid precursor protein catabolic process	BP	21	4	3	0.0253461	0.12082
GO:0090050	positive regulation of cell migration involved in sprouting angiogenesis	BP	21	4	0	0.0253461	1
GO:0140517	protein-RNA adaptor activity	MF	21	4	1	0.0253461	0.717588
GO:2000209	regulation of anoikis	BP	21	4	1	0.0253461	0.717588
GO:0017056	structural constituent of nuclear pore	MF	21	4	0	0.0253461	1
GO:0006109	regulation of carbohydrate metabolic process	BP	171	16	3	0.0254872	0.997795
GO:0032370	positive regulation of lipid transport	BP	73	4	9	0.572014	0.0257549
GO:0043392	negative regulation of DNA binding	BP	42	6	2	0.0257663	0.712432
GO:0021988	olfactory lobe development	BP	42	6	3	0.0257663	0.447596
GO:0001816	cytokine production	BP	643	47	24	0.0262338	0.994662
GO:0019677	NAD catabolic process	BP	20	0	4	1	0.0264354
GO:1900006	positive regulation of dendrite development	BP	20	0	4	1	0.0264354
GO:2000241	regulation of reproductive process	BP	158	15	5	0.0266796	0.957512
GO:0003289	atrial septum primum morphogenesis	BP	5	2	0	0.0268104	1
GO:0090245	axis elongation involved in somitogenesis	BP	5	2	0	0.0268104	1
GO:0003166	bundle of His development	BP	5	2	0	0.0268104	1
GO:0061643	chemorepulsion of axon	BP	5	2	0	0.0268104	1
GO:0010668	ectodermal cell differentiation	BP	5	2	0	0.0268104	1
GO:0071953	elastic fiber	CC	5	2	0	0.0268104	1
GO:0071787	endoplasmic reticulum tubular network formation	BP	5	2	0	0.0268104	1
GO:0035426	extracellular matrix-cell signaling	BP	5	2	0	0.0268104	1
GO:0042363	fat-soluble vitamin catabolic process	BP	5	2	0	0.0268104	1
GO:0005577	fibrinogen complex	CC	5	2	0	0.0268104	1
GO:0140944	histone H4K20 monomethyltransferase activity	MF	5	2	0	0.0268104	1
GO:0002085	inhibition of neuroepithelial cell differentiation	BP	5	2	0	0.0268104	1
GO:0070915	lysophosphatidic acid receptor activity	MF	5	2	0	0.0268104	1
GO:0060744	mammary gland branching involved in thelarche	BP	5	2	0	0.0268104	1
GO:0021550	medulla oblongata development	BP	5	2	0	0.0268104	1
GO:0098914	membrane repolarization during atrial cardiac muscle cell action potential	BP	5	2	0	0.0268104	1
GO:1905049	negative regulation of metallopeptidase activity	BP	5	2	0	0.0268104	1
GO:0032911	negative regulation of transforming growth factor beta1 production	BP	5	2	0	0.0268104	1
GO:0072179	nephric duct formation	BP	5	2	0	0.0268104	1
GO:0097350	neutrophil clearance	BP	5	2	0	0.0268104	1
GO:0051525	NFAT protein binding	MF	5	2	0	0.0268104	1
GO:0061205	paramesonephric duct development	BP	5	2	0	0.0268104	1
GO:1905821	positive regulation of chromosome condensation	BP	5	2	0	0.0268104	1
GO:2000370	positive regulation of clathrin-dependent endocytosis	BP	5	2	0	0.0268104	1
GO:1903598	positive regulation of gap junction assembly	BP	5	2	0	0.0268104	1
GO:1903292	protein localization to Golgi membrane	BP	5	2	0	0.0268104	1
GO:0072047	proximal/distal pattern formation involved in nephron development	BP	5	2	0	0.0268104	1
GO:0032557	pyrimidine ribonucleotide binding	MF	5	2	0	0.0268104	1
GO:0031585	regulation of inositol 1,4,5-trisphosphate-sensitive calcium-release channel activity	BP	5	2	0	0.0268104	1
GO:0061217	regulation of mesonephros development	BP	5	2	1	0.0268104	0.259829
GO:2001023	regulation of response to drug	BP	5	2	0	0.0268104	1
GO:0001978	regulation of systemic arterial blood pressure by carotid sinus baroreceptor feedback	BP	5	2	0	0.0268104	1
GO:0001069	regulatory region RNA binding	MF	5	2	0	0.0268104	1
GO:1990926	short-term synaptic potentiation	BP	5	2	0	0.0268104	1
GO:0060023	soft palate development	BP	5	2	0	0.0268104	1
GO:0072081	specification of nephron tubule identity	BP	5	2	0	0.0268104	1
GO:0032184	SUMO polymer binding	MF	5	2	0	0.0268104	1
GO:0070032	synaptobrevin 2-SNAP-25-syntaxin-1a-complexin I complex	CC	5	2	0	0.0268104	1
GO:0016115	terpenoid catabolic process	BP	5	2	0	0.0268104	1
GO:0042695	thelarche	BP	5	2	0	0.0268104	1
GO:0061551	trigeminal ganglion development	BP	5	2	0	0.0268104	1
GO:0021636	trigeminal nerve morphogenesis	BP	5	2	0	0.0268104	1
GO:0021637	trigeminal nerve structural organization	BP	5	2	0	0.0268104	1
GO:0038085	vascular endothelial growth factor binding	MF	5	2	1	0.0268104	0.259829
GO:0061355	Wnt protein secretion	BP	5	2	0	0.0268104	1
GO:0000165	MAPK cascade	BP	644	47	36	0.0268629	0.633605
GO:0000307	cyclin-dependent protein kinase holoenzyme complex	CC	54	7	7	0.0270846	0.0366146
GO:0060390	regulation of SMAD protein signal transduction	BP	54	7	1	0.0270846	0.961422
GO:1903320	regulation of protein modification by small protein conjugation or removal	BP	229	14	21	0.374599	0.0270956
GO:0007049	cell cycle	BP	1601	105	76	0.0271465	0.981088
GO:0044706	multi-multicellular organism process	BP	131	13	6	0.027331	0.783985
GO:0031623	receptor internalization	BP	131	13	4	0.027331	0.951929
GO:0006220	pyrimidine nucleotide metabolic process	BP	40	0	6	1	0.0273362
GO:0150034	distal axon	CC	356	20	30	0.486116	0.0277584
GO:1990542	mitochondrial transmembrane transport	BP	86	4	10	0.700117	0.0279173
GO:0140104	molecular carrier activity	MF	86	3	10	0.856948	0.0279173
GO:0010564	regulation of cell cycle process	BP	662	48	27	0.0281787	0.984224
GO:0051223	regulation of protein transport	BP	457	35	25	0.0281957	0.662767
GO:0030414	peptidase inhibitor activity	MF	79	9	5	0.0282931	0.492938
GO:0051879	Hsp90 protein binding	MF	43	6	3	0.0286064	0.463069
GO:0015026	coreceptor activity	MF	32	5	0	0.0286442	1
GO:0033273	response to vitamin	BP	32	5	0	0.0286442	1
GO:0048858	cell projection morphogenesis	BP	712	50	54	0.0415725	0.0286803
GO:0050779	RNA destabilization	BP	92	10	2	0.0287148	0.973869
GO:0019887	protein kinase regulator activity	MF	202	18	11	0.0287417	0.638172
GO:0031647	regulation of protein stability	BP	290	24	12	0.0288409	0.921399
GO:0048144	fibroblast proliferation	BP	132	13	12	0.0288611	0.0846814
GO:0010608	post-transcriptional regulation of gene expression	BP	458	35	24	0.028992	0.739133
GO:0021885	forebrain cell migration	BP	67	8	5	0.029327	0.353379
GO:0048332	mesoderm morphogenesis	BP	67	8	0	0.029327	1
GO:0070508	cholesterol import	BP	12	1	3	0.491381	0.0293619
GO:0019215	intermediate filament binding	MF	12	1	3	0.491381	0.0293619
GO:0005742	mitochondrial outer membrane translocase complex	CC	12	1	3	0.491381	0.0293619
GO:0032036	myosin heavy chain binding	MF	12	0	3	1	0.0293619
GO:0005883	neurofilament	CC	12	1	3	0.491381	0.0293619
GO:0008540	proteasome regulatory particle, base subcomplex	CC	12	0	3	1	0.0293619
GO:0032306	regulation of prostaglandin secretion	BP	12	0	3	1	0.0293619
GO:0043691	reverse cholesterol transport	BP	12	1	3	0.491381	0.0293619
GO:0098883	synapse pruning	BP	12	0	3	1	0.0293619
GO:0099532	synaptic vesicle endosomal processing	BP	12	0	3	1	0.0293619
GO:0010648	negative regulation of cell communication	BP	1304	87	66	0.0295659	0.908142
GO:0010812	negative regulation of cell-substrate adhesion	BP	55	7	1	0.0296232	0.963683
GO:1990404	NAD+-protein ADP-ribosyltransferase activity	MF	22	4	0	0.0296737	1
GO:0034237	protein kinase A regulatory subunit binding	MF	22	4	1	0.0296737	0.734102
GO:0042634	regulation of hair cycle	BP	22	4	1	0.0296737	0.734102
GO:0019904	protein domain specific binding	MF	761	54	38	0.029819	0.865847
GO:0010632	regulation of epithelial cell migration	BP	232	20	6	0.0299984	0.993998
GO:1903131	mononuclear cell differentiation	BP	382	30	18	0.0300125	0.857368
GO:0007409	axonogenesis	BP	475	33	38	0.0947348	0.0301947
GO:0033365	protein localization to organelle	BP	908	63	53	0.0301954	0.522806
GO:0007171	activation of transmembrane receptor protein tyrosine kinase activity	BP	5	0	2	1	0.0302606
GO:0001740	Barr body	CC	5	0	2	1	0.0302606
GO:0006287	base-excision repair, gap-filling	BP	5	0	2	1	0.0302606
GO:0110010	basolateral protein secretion	BP	5	1	2	0.24544	0.0302606
GO:0061366	behavioral response to chemical pain	BP	5	0	2	1	0.0302606
GO:0061368	behavioral response to formalin induced pain	BP	5	0	2	1	0.0302606
GO:0044307	dendritic branch	CC	5	0	2	1	0.0302606
GO:0005851	eukaryotic translation initiation factor 2B complex	CC	5	0	2	1	0.0302606
GO:0097707	ferroptosis	BP	5	0	2	1	0.0302606
GO:0046487	glyoxylate metabolic process	BP	5	0	2	1	0.0302606
GO:0002227	innate immune response in mucosa	BP	5	0	2	1	0.0302606
GO:0019249	lactate biosynthetic process	BP	5	0	2	1	0.0302606
GO:0002232	leukocyte chemotaxis involved in inflammatory response	BP	5	0	2	1	0.0302606
GO:1990379	lipid transport across blood-brain barrier	BP	5	0	2	1	0.0302606
GO:0036042	long-chain fatty acyl-CoA binding	MF	5	1	2	0.24544	0.0302606
GO:1990726	Lsm1-7-Pat1 complex	CC	5	0	2	1	0.0302606
GO:1990544	mitochondrial ATP transmembrane transport	BP	5	0	2	1	0.0302606
GO:0042719	mitochondrial intermembrane space protein transporter complex	CC	5	0	2	1	0.0302606
GO:0000275	mitochondrial proton-transporting ATP synthase complex, catalytic sector F(1)	CC	5	0	2	1	0.0302606
GO:0071817	MMXD complex	CC	5	0	2	1	0.0302606
GO:0042979	ornithine decarboxylase regulator activity	MF	5	0	2	1	0.0302606
GO:0016679	oxidoreductase activity, acting on diphenols and related substances as donors	MF	5	0	2	1	0.0302606
GO:0008553	P-type proton-exporting transporter activity	MF	5	0	2	1	0.0302606
GO:0009052	pentose-phosphate shunt, non-oxidative branch	BP	5	0	2	1	0.0302606
GO:0004634	phosphopyruvate hydratase activity	MF	5	0	2	1	0.0302606
GO:0000015	phosphopyruvate hydratase complex	CC	5	0	2	1	0.0302606
GO:1902512	positive regulation of apoptotic DNA fragmentation	BP	5	0	2	1	0.0302606
GO:0032075	positive regulation of nuclease activity	BP	5	0	2	1	0.0302606
GO:0010756	positive regulation of plasminogen activation	BP	5	0	2	1	0.0302606
GO:2000302	positive regulation of synaptic vesicle exocytosis	BP	5	0	2	1	0.0302606
GO:0006701	progesterone biosynthetic process	BP	5	0	2	1	0.0302606
GO:0036343	psychomotor behavior	BP	5	1	2	0.24544	0.0302606
GO:0009211	pyrimidine deoxyribonucleoside triphosphate metabolic process	BP	5	0	2	1	0.0302606
GO:0031133	regulation of axon diameter	BP	5	0	2	1	0.0302606
GO:0110075	regulation of ferroptosis	BP	5	0	2	1	0.0302606
GO:1902267	regulation of polyamine transmembrane transport	BP	5	0	2	1	0.0302606
GO:0005784	Sec61 translocon complex	CC	5	1	2	0.24544	0.0302606
GO:0048254	snoRNA localization	BP	5	0	2	1	0.0302606
GO:0002141	stereocilia ankle link	CC	5	0	2	1	0.0302606
GO:0002142	stereocilia ankle link complex	CC	5	0	2	1	0.0302606
GO:0035976	transcription factor AP-1 complex	CC	5	0	2	1	0.0302606
GO:0089701	U2AF complex	CC	5	0	2	1	0.0302606
GO:0042472	inner ear morphogenesis	BP	106	11	3	0.0303864	0.951337
GO:0006405	RNA export from nucleus	BP	80	9	4	0.0303935	0.694507
GO:0061014	positive regulation of mRNA catabolic process	BP	93	10	2	0.0306611	0.975175
GO:0016032	viral process	BP	262	22	23	0.030683	0.033371
GO:1990907	beta-catenin-TCF complex	CC	13	3	0	0.0309831	1
GO:0032060	bleb assembly	BP	13	3	1	0.0309831	0.542736
GO:0086069	bundle of His cell to Purkinje myocyte communication	BP	13	3	0	0.0309831	1
GO:0061309	cardiac neural crest cell development involved in outflow tract morphogenesis	BP	13	3	0	0.0309831	1
GO:0021924	cell proliferation in external granule layer	BP	13	3	0	0.0309831	1
GO:0021534	cell proliferation in hindbrain	BP	13	3	0	0.0309831	1
GO:0021930	cerebellar granule cell precursor proliferation	BP	13	3	0	0.0309831	1
GO:0007028	cytoplasm organization	BP	13	3	0	0.0309831	1
GO:0060272	embryonic skeletal joint morphogenesis	BP	13	3	0	0.0309831	1
GO:0090158	endoplasmic reticulum membrane organization	BP	13	3	0	0.0309831	1
GO:0070278	extracellular matrix constituent secretion	BP	13	3	0	0.0309831	1
GO:0060430	lung saccule development	BP	13	3	0	0.0309831	1
GO:0002318	myeloid progenitor cell differentiation	BP	13	3	0	0.0309831	1
GO:0051127	positive regulation of actin nucleation	BP	13	3	0	0.0309831	1
GO:0036490	regulation of translation in response to endoplasmic reticulum stress	BP	13	3	0	0.0309831	1
GO:0010998	regulation of translational initiation by eIF2 alpha phosphorylation	BP	13	3	0	0.0309831	1
GO:0005515	protein binding	MF	7742	450	440	0.0310931	0.813138
GO:0042325	regulation of phosphorylation	BP	926	64	51	0.0311596	0.692643
GO:0010155	regulation of proton transport	BP	21	0	4	1	0.0311888
GO:0008307	structural constituent of muscle	MF	21	0	4	1	0.0311888
GO:0022890	inorganic cation transmembrane transporter activity	MF	403	17	33	0.895583	0.031206
GO:0030029	actin filament-based process	BP	747	53	36	0.0312282	0.906156
GO:0034655	nucleobase-containing compound catabolic process	BP	447	28	36	0.256021	0.0313914
GO:2000177	regulation of neural precursor cell proliferation	BP	120	12	7	0.0314742	0.556468
GO:0030036	actin cytoskeleton organization	BP	667	48	29	0.0315865	0.965772
GO:0015629	actin cytoskeleton	CC	462	28	37	0.315582	0.0316749
GO:0023052	signaling	BP	4579	275	226	0.0319622	0.999378
GO:0006081	cellular aldehyde metabolic process	BP	64	1	8	0.973009	0.0320412
GO:0003008	system process	BP	1477	97	73	0.032068	0.948753
GO:0015718	monocarboxylic acid transport	BP	113	3	12	0.951016	0.0321121
GO:0046982	protein heterodimerization activity	MF	261	11	23	0.852514	0.0321395
GO:0051353	positive regulation of oxidoreductase activity	BP	31	0	5	1	0.0322116
GO:0070670	response to interleukin-4	BP	31	3	5	0.239667	0.0322116
GO:0031406	carboxylic acid binding	MF	152	10	15	0.321217	0.0322845
GO:0002053	positive regulation of mesenchymal cell proliferation	BP	33	5	1	0.0322891	0.862995
GO:1905332	positive regulation of morphogenesis of an epithelium	BP	33	5	2	0.0322891	0.581969
GO:0030947	regulation of vascular endothelial growth factor receptor signaling pathway	BP	33	5	1	0.0322891	0.862995
GO:0030858	positive regulation of epithelial cell differentiation	BP	56	7	4	0.0323173	0.414873
GO:0061383	trabecula morphogenesis	BP	56	7	0	0.0323173	1
GO:0001650	fibrillar center	CC	148	14	12	0.0323855	0.156232
GO:0045926	negative regulation of growth	BP	234	20	15	0.0324384	0.392508
GO:0070828	heterochromatin organization	BP	126	7	13	0.539652	0.0324738
GO:0002064	epithelial cell development	BP	205	18	7	0.032621	0.958934
GO:0008585	female gonad development	BP	94	10	7	0.0326985	0.309416
GO:0031344	regulation of cell projection organization	BP	733	46	55	0.18459	0.0326996
GO:0051128	regulation of cellular component organization	BP	2316	146	144	0.0331227	0.21129
GO:1901873	regulation of post-translational protein modification	BP	234	14	21	0.405656	0.0332278
GO:0065004	protein-DNA complex assembly	BP	166	9	16	0.560975	0.0334428
GO:0016765	transferase activity, transferring alkyl or aryl (other than methyl) groups	MF	53	1	7	0.949725	0.0334885
GO:0005681	spliceosomal complex	CC	193	16	18	0.0645113	0.033503
GO:0030307	positive regulation of cell growth	BP	177	16	15	0.0336543	0.0942704
GO:0009986	cell surface	CC	670	48	37	0.0337807	0.664215
GO:0031072	heat shock protein binding	MF	135	13	5	0.0338253	0.90149
GO:0001662	behavioral fear response	BP	42	1	6	0.906398	0.0338868
GO:0140513	nuclear protein-containing complex	CC	1179	79	76	0.0340612	0.19311
GO:0046824	positive regulation of nucleocytoplasmic transport	BP	69	8	3	0.0342136	0.775574
GO:1902893	regulation of miRNA transcription	BP	69	8	2	0.0342136	0.9174
GO:0048145	regulation of fibroblast proliferation	BP	108	11	7	0.0342219	0.444376
GO:0071013	catalytic step 2 spliceosome	CC	89	8	10	0.11387	0.0343556
GO:0060055	angiogenesis involved in wound healing	BP	23	4	0	0.0344112	1
GO:0048025	negative regulation of mRNA splicing, via spliceosome	BP	23	4	3	0.0344112	0.147954
GO:0045745	positive regulation of G protein-coupled receptor signaling pathway	BP	23	4	1	0.0344112	0.749652
GO:0003177	pulmonary valve development	BP	23	4	0	0.0344112	1
GO:2000269	regulation of fibroblast apoptotic process	BP	23	4	1	0.0344112	0.749652
GO:0043555	regulation of translation in response to stress	BP	23	4	0	0.0344112	1
GO:0001829	trophectodermal cell differentiation	BP	23	4	1	0.0344112	0.749652
GO:0055001	muscle cell development	BP	221	19	5	0.0345951	0.99687
GO:0034205	amyloid-beta formation	BP	45	6	3	0.0348863	0.493423
GO:0060590	ATPase regulator activity	MF	45	6	4	0.0348863	0.267317
GO:0048666	neuron development	BP	1214	81	83	0.0349986	0.0711532
GO:0031396	regulation of protein ubiquitination	BP	194	9	18	0.741808	0.0350029
GO:0042987	amyloid precursor protein catabolic process	BP	57	7	3	0.0351703	0.654682
GO:0006403	RNA localization	BP	164	15	8	0.0355549	0.748522
GO:0140657	ATP-dependent activity	MF	513	38	25	0.0357966	0.853016
GO:0072329	monocarboxylic acid catabolic process	BP	115	3	12	0.954927	0.0361007
GO:0035198	miRNA binding	MF	34	5	1	0.0362104	0.871013
GO:0009896	positive regulation of catabolic process	BP	482	36	18	0.0362832	0.986718
GO:0021952	central nervous system projection neuron axonogenesis	BP	32	2	5	0.529503	0.0364058
GO:0071827	plasma lipoprotein particle organization	BP	32	1	5	0.835376	0.0364058
GO:1901798	positive regulation of signal transduction by p53 class mediator	BP	32	1	5	0.835376	0.0364058
GO:1903963	arachidonate transport	BP	22	0	4	1	0.0364117
GO:0050482	arachidonic acid secretion	BP	22	0	4	1	0.0364117
GO:0001516	prostaglandin biosynthetic process	BP	22	2	4	0.341148	0.0364117
GO:0046457	prostanoid biosynthetic process	BP	22	2	4	0.341148	0.0364117
GO:0005838	proteasome regulatory particle	CC	22	0	4	1	0.0364117
GO:0000979	RNA polymerase II core promoter sequence-specific DNA binding	MF	22	0	4	1	0.0364117
GO:0055089	fatty acid homeostasis	BP	13	1	3	0.519256	0.0365511
GO:0034982	mitochondrial protein processing	BP	13	1	3	0.519256	0.0365511
GO:0098799	outer mitochondrial membrane protein complex	CC	13	1	3	0.519256	0.0365511
GO:2000767	positive regulation of cytoplasmic translation	BP	13	1	3	0.519256	0.0365511
GO:0051290	protein heterotetramerization	BP	13	2	3	0.156884	0.0365511
GO:0005736	RNA polymerase I complex	CC	13	0	3	1	0.0365511
GO:0007154	cell communication	BP	4665	279	236	0.0367777	0.997625
GO:0070062	extracellular exosome	CC	70	8	1	0.0368523	0.98533
GO:0019199	transmembrane receptor protein kinase activity	MF	70	8	2	0.0368523	0.921327
GO:0002573	myeloid leukocyte differentiation	BP	208	18	11	0.036875	0.676045
GO:0021510	spinal cord development	BP	96	10	6	0.0370545	0.4925
GO:0008286	insulin receptor signaling pathway	BP	123	12	3	0.037091	0.977497
GO:0061013	regulation of mRNA catabolic process	BP	165	15	9	0.0372199	0.631652
GO:2000628	regulation of miRNA metabolic process	BP	83	9	2	0.0373415	0.958718
GO:0035023	regulation of Rho protein signal transduction	BP	83	9	2	0.0373415	0.958718
GO:0002209	behavioral defense response	BP	43	1	6	0.911539	0.0375113
GO:0035264	multicellular organism growth	BP	194	17	9	0.0376889	0.805707
GO:0021915	neural tube development	BP	194	17	4	0.0376889	0.996977
GO:0006631	fatty acid metabolic process	BP	308	10	26	0.976176	0.0377583
GO:0035881	amacrine cell differentiation	BP	14	3	0	0.0378663	1
GO:0060346	bone trabecula formation	BP	14	3	0	0.0378663	1
GO:1904936	interneuron migration	BP	14	3	0	0.0378663	1
GO:0060576	intestinal epithelial cell development	BP	14	3	0	0.0378663	1
GO:0072074	kidney mesenchyme development	BP	14	3	0	0.0378663	1
GO:0031987	locomotion involved in locomotory behavior	BP	14	3	2	0.0378663	0.195319
GO:0060644	mammary gland epithelial cell differentiation	BP	14	3	0	0.0378663	1
GO:0010587	miRNA catabolic process	BP	14	3	3	0.0378663	0.0445525
GO:0043518	negative regulation of DNA damage response, signal transduction by p53 class mediator	BP	14	3	1	0.0378663	0.569461
GO:2000678	negative regulation of transcription regulatory region DNA binding	BP	14	3	0	0.0378663	1
GO:0048243	norepinephrine secretion	BP	14	3	0	0.0378663	1
GO:0071599	otic vesicle development	BP	14	3	0	0.0378663	1
GO:0010831	positive regulation of myotube differentiation	BP	14	3	0	0.0378663	1
GO:0033690	positive regulation of osteoblast proliferation	BP	14	3	0	0.0378663	1
GO:0030949	positive regulation of vascular endothelial growth factor receptor signaling pathway	BP	14	3	1	0.0378663	0.569461
GO:0051386	regulation of neurotrophin TRK receptor signaling pathway	BP	14	3	0	0.0378663	1
GO:0046831	regulation of RNA export from nucleus	BP	14	3	0	0.0378663	1
GO:0048505	regulation of timing of cell differentiation	BP	14	3	1	0.0378663	0.569461
GO:0048103	somatic stem cell division	BP	14	3	0	0.0378663	1
GO:0032153	cell division site	CC	58	7	1	0.0381852	0.969703
GO:1903053	regulation of extracellular matrix organization	BP	58	7	0	0.0381852	1
GO:0060563	neuroepithelial cell differentiation	BP	46	6	0	0.038334	1
GO:0140096	catalytic activity, acting on a protein	MF	1898	121	67	0.0385499	1
GO:0005102	signaling receptor binding	MF	1120	75	62	0.0387388	0.69318
GO:0090427	activation of meiosis	BP	6	2	0	0.0387716	1
GO:0005826	actomyosin contractile ring	CC	6	2	0	0.0387716	1
GO:1902262	apoptotic process involved in blood vessel morphogenesis	BP	6	2	2	0.0387716	0.0436544
GO:0003278	apoptotic process involved in heart morphogenesis	BP	6	2	0	0.0387716	1
GO:0009912	auditory receptor cell fate commitment	BP	6	2	0	0.0387716	1
GO:0021785	branchiomotor neuron axon guidance	BP	6	2	0	0.0387716	1
GO:0002191	cap-dependent translational initiation	BP	6	2	0	0.0387716	1
GO:0042637	catagen	BP	6	2	0	0.0387716	1
GO:0060029	convergent extension involved in organogenesis	BP	6	2	0	0.0387716	1
GO:0061550	cranial ganglion development	BP	6	2	0	0.0387716	1
GO:0036072	direct ossification	BP	6	2	0	0.0387716	1
GO:0060971	embryonic heart tube left/right pattern formation	BP	6	2	1	0.0387716	0.303064
GO:0004694	eukaryotic translation initiation factor 2alpha kinase activity	MF	6	2	0	0.0387716	1
GO:0070051	fibrinogen binding	MF	6	2	0	0.0387716	1
GO:0021578	hindbrain maturation	BP	6	2	0	0.0387716	1
GO:0003164	His-Purkinje system development	BP	6	2	0	0.0387716	1
GO:0060120	inner ear receptor cell fate commitment	BP	6	2	0	0.0387716	1
GO:0001957	intramembranous ossification	BP	6	2	0	0.0387716	1
GO:0043570	maintenance of DNA repeat elements	BP	6	2	0	0.0387716	1
GO:0072161	mesenchymal cell differentiation involved in kidney development	BP	6	2	0	0.0387716	1
GO:2001012	mesenchymal cell differentiation involved in renal system development	BP	6	2	0	0.0387716	1
GO:0000395	mRNA 5'-splice site recognition	BP	6	2	0	0.0387716	1
GO:1990715	mRNA CDS binding	MF	6	2	0	0.0387716	1
GO:0010989	negative regulation of low-density lipoprotein particle clearance	BP	6	2	0	0.0387716	1
GO:0036152	phosphatidylethanolamine acyl-chain remodeling	BP	6	2	0	0.0387716	1
GO:1905870	positive regulation of 3'-UTR-mediated mRNA stabilization	BP	6	2	1	0.0387716	0.303064
GO:1902732	positive regulation of chondrocyte proliferation	BP	6	2	0	0.0387716	1
GO:1905920	positive regulation of CoA-transferase activity	BP	6	2	2	0.0387716	0.0436544
GO:2000698	positive regulation of epithelial cell differentiation involved in kidney development	BP	6	2	1	0.0387716	0.303064
GO:2001016	positive regulation of skeletal muscle cell differentiation	BP	6	2	1	0.0387716	0.303064
GO:0061156	pulmonary artery morphogenesis	BP	6	2	0	0.0387716	1
GO:0140650	radial glia-guided pyramidal neuron migration	BP	6	2	0	0.0387716	1
GO:2000812	regulation of barbed-end actin filament capping	BP	6	2	1	0.0387716	0.303064
GO:1905918	regulation of CoA-transferase activity	BP	6	2	2	0.0387716	0.0436544
GO:0032071	regulation of endodeoxyribonuclease activity	BP	6	2	1	0.0387716	0.303064
GO:1903371	regulation of endoplasmic reticulum tubular network organization	BP	6	2	0	0.0387716	1
GO:2000109	regulation of macrophage apoptotic process	BP	6	2	0	0.0387716	1
GO:0031554	regulation of termination of DNA-templated transcription	BP	6	2	0	0.0387716	1
GO:0061304	retinal blood vessel morphogenesis	BP	6	2	0	0.0387716	1
GO:0003284	septum primum development	BP	6	2	0	0.0387716	1
GO:1990935	splicing factor binding	MF	6	2	0	0.0387716	1
GO:0005021	vascular endothelial growth factor receptor activity	MF	6	2	0	0.0387716	1
GO:0021648	vestibulocochlear nerve morphogenesis	BP	6	2	0	0.0387716	1
GO:0031399	regulation of protein modification process	BP	1137	76	67	0.038952	0.487782
GO:0006457	protein folding	BP	152	14	8	0.0392903	0.669323
GO:0046545	development of primary female sexual characteristics	BP	97	10	8	0.0393765	0.205316
GO:0010717	regulation of epithelial to mesenchymal transition	BP	97	10	2	0.0393765	0.979797
GO:0051016	barbed-end actin filament capping	BP	24	4	1	0.039562	0.764293
GO:0060216	definitive hemopoiesis	BP	24	4	0	0.039562	1
GO:0048820	hair follicle maturation	BP	24	4	0	0.039562	1
GO:0051291	protein heterooligomerization	BP	24	4	3	0.039562	0.162194
GO:0048485	sympathetic nervous system development	BP	24	4	1	0.039562	0.764293
GO:0060976	coronary vasculature development	BP	71	8	3	0.0396244	0.791921
GO:0016234	inclusion body	CC	71	8	5	0.0396244	0.400485
GO:0042306	regulation of protein import into nucleus	BP	71	8	3	0.0396244	0.791921
GO:0008324	monoatomic cation transmembrane transporter activity	MF	426	19	34	0.852639	0.0398106
GO:0098657	import into cell	BP	775	54	33	0.039825	0.981293
GO:0097237	cellular response to toxic substance	BP	55	2	7	0.811471	0.0399271
GO:0071310	cellular response to organic substance	BP	1526	99	85	0.0401772	0.699066
GO:0016358	dendrite development	BP	310	22	26	0.128408	0.0403546
GO:0035025	positive regulation of Rho protein signal transduction	BP	35	5	0	0.0404123	1
GO:1902003	regulation of amyloid-beta formation	BP	35	5	3	0.0404123	0.335433
GO:0043516	regulation of DNA damage response, signal transduction by p53 class mediator	BP	35	5	1	0.0404123	0.878563
GO:0032355	response to estradiol	BP	35	5	2	0.0404123	0.614333
GO:0007435	salivary gland morphogenesis	BP	35	5	0	0.0404123	1
GO:0048678	response to axon injury	BP	67	1	8	0.977223	0.0406035
GO:0006360	transcription by RNA polymerase I	BP	67	6	8	0.159647	0.0406035
GO:0006897	endocytosis	BP	598	43	23	0.0407038	0.989977
GO:0099010	modification of postsynaptic structure	BP	33	3	5	0.269641	0.0409204
GO:0001504	neurotransmitter uptake	BP	33	1	5	0.84441	0.0409204
GO:0001954	positive regulation of cell-matrix adhesion	BP	59	7	3	0.0413647	0.677659
GO:0016538	cyclin-dependent protein serine/threonine kinase regulator activity	MF	44	5	6	0.0910293	0.0413743
GO:0043029	T cell homeostasis	BP	44	2	6	0.702625	0.0413743
GO:0031669	cellular response to nutrient levels	BP	211	18	7	0.0415218	0.966618
GO:0004857	enzyme inhibitor activity	MF	254	16	22	0.317562	0.0417528
GO:0050920	regulation of chemotaxis	BP	182	16	11	0.0418038	0.497722
GO:0032868	response to insulin	BP	226	19	8	0.0419228	0.957061
GO:0042698	ovulation cycle	BP	47	6	5	0.0419912	0.137597
GO:0042307	positive regulation of protein import into nucleus	BP	47	6	2	0.0419912	0.76897
GO:0060412	ventricular septum morphogenesis	BP	47	6	0	0.0419912	1
GO:0003899	DNA-directed 5'-3' RNA polymerase activity	MF	23	0	4	1	0.0421072
GO:0035145	exon-exon junction complex	CC	23	1	4	0.726452	0.0421072
GO:0002455	humoral immune response mediated by circulating immunoglobulin	BP	23	1	4	0.726452	0.0421072
GO:0098810	neurotransmitter reuptake	BP	23	1	4	0.726452	0.0421072
GO:0002082	regulation of oxidative phosphorylation	BP	23	0	4	1	0.0421072
GO:0019220	regulation of phosphate metabolic process	BP	1075	72	60	0.0421271	0.665796
GO:2000573	positive regulation of DNA biosynthetic process	BP	72	8	1	0.0425322	0.987001
GO:0030168	platelet activation	BP	85	9	5	0.0425329	0.558668
GO:0045182	translation regulator activity	MF	118	7	12	0.469739	0.0427226
GO:0051174	regulation of phosphorus metabolic process	BP	1076	72	60	0.0428419	0.668639
GO:0019730	antimicrobial humoral response	BP	56	4	7	0.368047	0.043429
GO:0048255	mRNA stabilization	BP	56	6	7	0.0846104	0.043429
GO:0042393	histone binding	MF	227	19	9	0.043514	0.919401
GO:0006006	glucose metabolic process	BP	183	16	9	0.0435898	0.748337
GO:0015866	ADP transport	BP	6	0	2	1	0.0436544
GO:0031428	box C/D RNP complex	CC	6	0	2	1	0.0436544
GO:0032053	ciliary basal body organization	BP	6	1	2	0.286774	0.0436544
GO:0046054	dGMP metabolic process	BP	6	0	2	1	0.0436544
GO:0008315	G2/MI transition of meiotic cell cycle	BP	6	0	2	1	0.0436544
GO:0097457	hippocampal mossy fiber	CC	6	0	2	1	0.0436544
GO:0019372	lipoxygenase pathway	BP	6	0	2	1	0.0436544
GO:2001268	negative regulation of cysteine-type endopeptidase activity involved in apoptotic signaling pathway	BP	6	0	2	1	0.0436544
GO:2000669	negative regulation of dendritic cell apoptotic process	BP	6	0	2	1	0.0436544
GO:2000323	negative regulation of glucocorticoid receptor signaling pathway	BP	6	1	2	0.286774	0.0436544
GO:0031508	pericentric heterochromatin formation	BP	6	1	2	0.286774	0.0436544
GO:1903626	positive regulation of DNA catabolic process	BP	6	0	2	1	0.0436544
GO:0007023	post-chaperonin tubulin folding pathway	BP	6	0	2	1	0.0436544
GO:0030628	pre-mRNA 3'-splice site binding	MF	6	0	2	1	0.0436544
GO:0071986	Ragulator complex	CC	6	0	2	1	0.0436544
GO:0090273	regulation of somatostatin secretion	BP	6	0	2	1	0.0436544
GO:2000074	regulation of type B pancreatic cell development	BP	6	1	2	0.286774	0.0436544
GO:0009304	tRNA transcription	BP	6	0	2	1	0.0436544
GO:0042797	tRNA transcription by RNA polymerase III	BP	6	0	2	1	0.0436544
GO:0042221	response to chemical	BP	2687	166	156	0.0438707	0.547415
GO:0050679	positive regulation of epithelial cell proliferation	BP	198	17	9	0.0443393	0.823956
GO:0005539	glycosaminoglycan binding	MF	169	15	11	0.0444435	0.3998
GO:0061575	cyclin-dependent protein serine/threonine kinase activator activity	MF	14	1	3	0.545605	0.0445525
GO:0003334	keratinocyte development	BP	14	2	3	0.17672	0.0445525
GO:0097212	lysosomal membrane organization	BP	14	0	3	1	0.0445525
GO:2001171	positive regulation of ATP biosynthetic process	BP	14	0	3	1	0.0445525
GO:0009176	pyrimidine deoxyribonucleoside monophosphate metabolic process	BP	14	0	3	1	0.0445525
GO:0009130	pyrimidine nucleoside monophosphate biosynthetic process	BP	14	0	3	1	0.0445525
GO:1901836	regulation of transcription of nucleolar large rRNA by RNA polymerase I	BP	14	1	3	0.545605	0.0445525
GO:0032426	stereocilium tip	CC	14	0	3	1	0.0445525
GO:0005518	collagen binding	MF	60	7	1	0.0447113	0.973151
GO:0071425	hematopoietic stem cell proliferation	BP	36	5	0	0.0448975	1
GO:0060603	mammary gland duct morphogenesis	BP	36	5	0	0.0448975	1
GO:0070873	regulation of glycogen metabolic process	BP	36	5	1	0.0448975	0.885671
GO:0008637	apoptotic mitochondrial changes	BP	106	3	11	0.934698	0.045064
GO:0001671	ATPase activator activity	MF	25	4	2	0.0451274	0.433427
GO:0060444	branching involved in mammary gland duct morphogenesis	BP	25	4	0	0.0451274	1
GO:0097284	hepatocyte apoptotic process	BP	25	4	1	0.0451274	0.77808
GO:0003338	metanephros morphogenesis	BP	25	4	2	0.0451274	0.433427
GO:0032528	microvillus organization	BP	25	4	1	0.0451274	0.77808
GO:0046426	negative regulation of receptor signaling pathway via JAK-STAT	BP	25	4	0	0.0451274	1
GO:0045722	positive regulation of gluconeogenesis	BP	25	4	0	0.0451274	1
GO:0030295	protein kinase activator activity	MF	113	11	7	0.0452775	0.492043
GO:0042074	cell migration involved in gastrulation	BP	15	3	1	0.0454581	0.594625
GO:0098644	complex of collagen trimers	CC	15	3	0	0.0454581	1
GO:0060026	convergent extension	BP	15	3	0	0.0454581	1
GO:0008301	DNA binding, bending	MF	15	3	0	0.0454581	1
GO:0035098	ESC/E(Z) complex	CC	15	3	0	0.0454581	1
GO:0008210	estrogen metabolic process	BP	15	3	1	0.0454581	0.594625
GO:0061029	eyelid development in camera-type eye	BP	15	3	1	0.0454581	0.594625
GO:0030540	female genitalia development	BP	15	3	1	0.0454581	0.594625
GO:0098712	L-glutamate import across plasma membrane	BP	15	3	1	0.0454581	0.594625
GO:0001710	mesodermal cell fate commitment	BP	15	3	0	0.0454581	1
GO:0060766	negative regulation of androgen receptor signaling pathway	BP	15	3	1	0.0454581	0.594625
GO:2000811	negative regulation of anoikis	BP	15	3	1	0.0454581	0.594625
GO:0006999	nuclear pore organization	BP	15	3	0	0.0454581	1
GO:0002076	osteoblast development	BP	15	3	0	0.0454581	1
GO:0050862	positive regulation of T cell receptor signaling pathway	BP	15	3	1	0.0454581	0.594625
GO:0051797	regulation of hair follicle development	BP	15	3	0	0.0454581	1
GO:0014857	regulation of skeletal muscle cell proliferation	BP	15	3	1	0.0454581	0.594625
GO:0060712	spongiotrophoblast layer development	BP	15	3	0	0.0454581	1
GO:0038203	TORC2 signaling	BP	15	3	0	0.0454581	1
GO:0060979	vasculogenesis involved in coronary vascular morphogenesis	BP	15	3	1	0.0454581	0.594625
GO:0045910	negative regulation of DNA recombination	BP	45	1	6	0.920989	0.045479
GO:0003743	translation initiation factor activity	MF	45	3	6	0.450499	0.045479
GO:0042982	amyloid precursor protein metabolic process	BP	73	8	3	0.0455777	0.807265
GO:0010507	negative regulation of autophagy	BP	73	8	1	0.0455777	0.987764
GO:0003407	neural retina development	BP	73	8	3	0.0455777	0.807265
GO:0040014	regulation of multicellular organism growth	BP	73	8	1	0.0455777	0.987764
GO:0001934	positive regulation of protein phosphorylation	BP	539	39	28	0.0457377	0.768024
GO:0098687	chromosomal region	CC	350	27	21	0.0457743	0.481262
GO:0002066	columnar/cuboidal epithelial cell development	BP	48	6	2	0.0458606	0.779044
GO:0120111	neuron projection cytoplasm	CC	48	6	2	0.0458606	0.779044
GO:2000146	negative regulation of cell motility	BP	289	23	14	0.0463551	0.801298
GO:0071897	DNA biosynthetic process	BP	170	15	8	0.0463943	0.782757
GO:0009749	response to glucose	BP	170	15	10	0.0463943	0.537049
GO:0001932	regulation of protein phosphorylation	BP	849	58	48	0.0468274	0.616021
GO:1901681	sulfur compound binding	MF	215	12	19	0.515429	0.0470261
GO:0031929	TOR signaling	BP	156	14	9	0.0471849	0.56376
GO:0005911	cell-cell junction	CC	461	34	22	0.0475017	0.864556
GO:0044344	cellular response to fibroblast growth factor stimulus	BP	87	9	1	0.0481887	0.994755
GO:0000791	euchromatin	CC	61	7	7	0.048227	0.0638626
GO:0050775	positive regulation of dendrite morphogenesis	BP	61	7	4	0.048227	0.480508
GO:0043539	protein serine/threonine kinase activator activity	MF	61	7	5	0.048227	0.283482
GO:0034062	5'-3' RNA polymerase activity	MF	24	0	4	1	0.0482758
GO:0022624	proteasome accessory complex	CC	24	0	4	1	0.0482758
GO:0097747	RNA polymerase activity	MF	24	0	4	1	0.0482758
GO:0044419	biological process involved in interspecies interaction between organisms	BP	1067	71	56	0.0486762	0.821342
GO:0099513	polymeric cytoskeletal fiber	CC	614	25	46	0.955773	0.0486913
GO:0051145	smooth muscle cell differentiation	BP	74	8	2	0.0487626	0.935343
GO:0032504	multicellular organism reproduction	BP	704	49	32	0.0492205	0.947497
GO:0045216	cell-cell junction organization	BP	186	16	6	0.049273	0.9642
GO:0008285	negative regulation of cell population proliferation	BP	623	44	23	0.0494942	0.994837
[truncated: 19,640 more rows]
