# Supplementary material for: KAT6B overexpression rescues embryonic lethality in homozygous null KAT6A mice restoring vitality and normal lifespan
Source: Nat Commun. 2025 Feb 25;16:1958. doi: 10.1038/s41467-025-57155-4 (PMC11861323; doi:10.1038/s41467-025-57155-4)
Supplement: Supplementary file 8 — Supplementary Data 6 [file 41467_2025_57155_MOESM8_ESM.xlsx]

## Sheet: Read me
	Supplementary Table 6 related to Figure 2: RNA-sequencing data of Kat6a–/–TgKat6bvs. Kat6a+/+TgKat6b E9.5 embryos

## Sheet: DE genes
Symbol	description	logFC	AveExpr	t	P.Value	adj.P.Val	B
Pou3f3	POU domain, class 3, transcription factor 3	-0.467198	6.19538	-9.82337	1.85015e-09	1.97609e-05	11.4682
Ccdc80	coiled-coil domain containing 80	0.592424	4.75116	9.61596	2.70864e-09	1.97609e-05	11.131
Hoxb3	homeobox B3	-0.344665	6.13577	-8.8372	1.1887e-08	4.33608e-05	9.80868
Wipi1	WD repeat domain, phosphoinositide interacting 1	-6.49603	2.09898	-17.7398	5.91912e-09	2.87886e-05	9.19259
Tle5	TLE family member 5, transcriptional modulator	-0.40259	6.25309	-8.42952	2.65946e-08	6.84405e-05	9.07994
Rbpj	recombination signal binding protein for immunoglobulin kappa J region	0.386822	6.033	8.40127	2.81436e-08	6.84405e-05	9.02849
COX3	cytochrome c oxidase subunit III	-0.435257	9.77343	-9.92119	3.96236e-08	8.25927e-05	8.67219
Krt10	keratin 10	-0.779113	3.17272	-7.99304	6.45318e-08	0.000106861	8.27128
Helz	helicase with zinc finger domain	0.403359	6.56513	8.01744	6.59138e-08	0.000106861	8.25317
Nrk	Nik related kinase	0.753	3.6858	7.84422	8.78129e-08	0.000128128	7.9888
Arhgap29	Rho GTPase activating protein 29	0.317813	6.90133	7.76972	1.02568e-07	0.000136052	7.8461
Myrf	myelin regulatory factor	0.391526	6.60576	7.74876	1.23138e-07	0.000138208	7.68165
Cgnl1	cingulin-like 1	0.347737	6.64965	7.68319	1.22962e-07	0.000138208	7.67926
Abca5	ATP-binding cassette, sub-family A (ABC1), member 5	-0.717158	3.47504	-7.52205	1.72819e-07	0.000180115	7.36548
Ntn1	netrin 1	-0.271904	7.24994	-7.25576	3.05618e-07	0.000297285	6.83816
Plxna4	plexin A4	0.525957	4.3747	7.21893	3.30939e-07	0.000301796	6.76436
Lama5	laminin, alpha 5	0.387644	7.041	7.47461	4.60507e-07	0.00039525	6.49259
Iqgap1	IQ motif containing GTPase activating protein 1	0.299177	6.92957	7.02398	5.05841e-07	0.000410041	6.37035
Skida1	SKI/DACH domain containing 1	-0.317365	5.99285	-6.9513	5.9329e-07	0.000455615	6.22199
Bcl9l	B cell CLL/lymphoma 9-like	0.315783	6.31072	6.89198	6.76113e-07	0.000493258	6.1003
Syt11	synaptotagmin XI	-0.297286	6.22361	-6.81543	8.00819e-07	0.000551889	5.94252
Arid1a	AT rich interactive domain 1A (SWI-like)	0.350277	8.86603	7.59538	9.04199e-07	0.000551889	5.90449
Dynlt1f	dynein light chain Tctex-type 1F	-0.437456	4.31754	-6.76833	8.89085e-07	0.000551889	5.84499
Tbc1d1	TBC1 domain family, member 1	0.241229	6.66642	6.75897	9.07774e-07	0.000551889	5.82557
Dsg2	desmoglein 2	0.508409	4.57181	6.72418	9.80871e-07	0.000572476	5.75329
Pcnx	pecanex homolog	0.28145	6.64385	6.65758	1.13811e-06	0.0006387	5.61441
Krt15	keratin 15	2.19274	0.985523	7.3199	1.30737e-06	0.000681279	5.56262
Utp14b	UTP14B small subunit processome component	0.610218	3.91096	6.62832	1.21516e-06	0.000656682	5.55319
Mmaa	methylmalonic aciduria (cobalamin deficiency) type A	-0.842468	2.99253	-6.5559	1.42969e-06	0.00069657	5.40116
Hapln1	hyaluronan and proteoglycan link protein 1	0.27868	7.149	6.55513	1.43219e-06	0.00069657	5.39953
Nav2	neuron navigator 2	0.425775	5.84108	6.72079	1.59227e-06	0.000749244	5.33008
Hdac4	histone deacetylase 4	0.309843	5.37679	6.49414	1.64319e-06	0.000749244	5.27091
Psmc3ip	proteasome (prosome, macropain) 26S subunit, ATPase 3, interacting protein	0.456114	4.49206	6.47594	1.71215e-06	0.000757029	5.23242
Nek3	NIMA (never in mitosis gene a)-related expressed kinase 3	-0.736525	3.25498	-6.45959	1.77662e-06	0.00076243	5.1978
Adamts9	a disintegrin-like and metallopeptidase (reprolysin type) with thrombospondin type 1 motif, 9	0.39282	5.61651	6.40151	2.04568e-06	0.000852814	5.06635
Zfp568	zinc finger protein 568	0.270786	7.42583	6.37561	2.14919e-06	0.000871078	5.01942
Aldh1a2	aldehyde dehydrogenase family 1, subfamily A2	-0.280951	6.11345	-6.30615	2.51734e-06	0.000992715	4.87115
Sh3pxd2a	SH3 and PX domains 2A	0.380853	7.22056	6.87276	2.93335e-06	0.00107001	4.81684
Ptprf	protein tyrosine phosphatase, receptor type, F	0.241914	9.18884	6.37908	2.93125e-06	0.00107001	4.75172
Tbx1	T-box 1	-0.471079	4.1976	-6.2396	2.9307e-06	0.00107001	4.72846
Stab1	stabilin 1	0.320817	5.6734	6.15374	3.56858e-06	0.00121915	4.54352
Gxylt1	glucoside xylosyltransferase 1	0.233025	6.58037	6.1381	3.69924e-06	0.00121915	4.50973
Itga3	integrin alpha 3	0.286108	6.3364	6.13297	3.74315e-06	0.00121915	4.49864
Btbd17	BTB (POZ) domain containing 17	-0.4791	4.24932	-6.13215	3.75018e-06	0.00121915	4.49688
Lipo2	lipase, member O2	-1.69559	0.430627	-6.13102	3.75998e-06	0.00121915	4.49443
Ncor2	nuclear receptor co-repressor 2	0.351436	7.70114	6.71164	4.23043e-06	0.00126498	4.4814
Lamc1	laminin, gamma 1	0.263638	8.08088	6.22205	3.99697e-06	0.00126498	4.45839
Dnajc13	DnaJ heat shock protein family (Hsp40) member C13	0.271757	7.11922	6.08355	4.19457e-06	0.00126498	4.39162
Flnc	filamin C, gamma	0.430301	6.76083	6.81535	4.85153e-06	0.00134542	4.37505
Hdlbp	high density lipoprotein (HDL) binding protein	0.177469	9.33998	6.06813	4.34647e-06	0.00126498	4.35817
Myh9	myosin, heavy polypeptide 9, non-muscle	0.222782	8.7184	6.06396	4.38852e-06	0.00126498	4.34912
Hsd17b8	hydroxysteroid 17-beta dehydrogenase 8	-0.334358	5.26443	-6.06072	4.4215e-06	0.00126498	4.34208
Pou3f2	POU domain, class 3, transcription factor 2	-0.303324	6.326	-6.01742	4.88708e-06	0.00134542	4.24792
Etl4	enhancer trap locus 4	0.386678	5.6884	6.07755	5.25396e-06	0.00139383	4.19767
Cecr2	CECR2, histone acetyl-lysine reader	0.262745	7.11973	5.99246	5.17783e-06	0.00139383	4.19354
Plec	plectin	0.294562	6.35978	5.96771	5.48367e-06	0.00141867	4.13954
Trh	thyrotropin releasing hormone	0.750224	2.88425	5.96315	5.54205e-06	0.00141867	4.12957
Foxc2	forkhead box C2	-0.27324	5.47165	-5.91703	6.16867e-06	0.00155185	4.02874
Sema6c	sema domain, transmembrane domain (TM), and cytoplasmic domain, (semaphorin) 6C	-0.365078	4.57408	-5.87755	6.76254e-06	0.0016453	3.94218
Usp36	ubiquitin specific peptidase 36	0.222745	6.45827	5.87735	6.76568e-06	0.0016453	3.94175
Nr1h5	nuclear receptor subfamily 1, group H, member 5	3.77455	3.5748	8.75763	9.07014e-06	0.00201201	3.90254
Npc1	NPC intracellular cholesterol transporter 1	0.705672	5.29738	6.93194	9.75563e-06	0.00201335	3.78548
Epas1	endothelial PAS domain protein 1	0.397307	4.53808	5.80513	8.00778e-06	0.00191543	3.78296
P3h3	prolyl 3-hydroxylase 3	-0.364187	5.07366	-5.79078	8.28095e-06	0.00193993	3.75134
Wars2	tryptophanyl tRNA synthetase 2 (mitochondrial)	0.374768	4.62768	5.7824	8.44494e-06	0.00193993	3.73286
Mylk	myosin, light polypeptide kinase	0.336431	5.01835	5.77917	8.50903e-06	0.00193993	3.72574
Smim30	small integral membrane protein 30	-0.432199	4.8115	-5.73694	9.39378e-06	0.00201201	3.63249
Larp1	La ribonucleoprotein 1, translational regulator	0.181797	8.50207	5.7357	9.42118e-06	0.00201201	3.62974
Podxl	podocalyxin-like	0.238437	7.65061	5.73372	9.46498e-06	0.00201201	3.62537
Npnt	nephronectin	0.312817	5.90327	5.73149	9.5147e-06	0.00201201	3.62043
Krt18	keratin 18	0.295733	5.93596	5.71903	9.79701e-06	0.00201335	3.59286
Pcnt	pericentrin (kendrin)	0.265412	7.09055	5.72105	1.0342e-05	0.00209583	3.5476
Colec10	collectin sub-family member 10	1.41359	1.2963	5.84864	1.08574e-05	0.00216231	3.53448
Fam193a	family with sequence homology 193, member A	0.228985	6.50951	5.66587	1.11002e-05	0.00216231	3.47508
Bend4	BEN domain containing 4	0.236891	7.02231	5.66532	1.11146e-05	0.00216231	3.47386
Limd2	LIM domain containing 2	0.257634	7.01173	5.63649	1.1895e-05	0.00228368	3.40985
Mpp7	membrane protein, palmitoylated 7 (MAGUK p55 subfamily member 7)	0.677829	3.92952	5.88523	1.40447e-05	0.00252995	3.32454
Nrp1	neuropilin 1	0.261435	6.39607	5.59691	1.30579e-05	0.00244338	3.32183
Ly75	lymphocyte antigen 75	0.361401	5.40896	5.59231	1.32004e-05	0.00244338	3.31159
Ccn4	cellular communication network factor 4	0.63425	3.07688	5.5874	1.33544e-05	0.00244338	3.30065
Pou3f4	POU domain, class 3, transcription factor 4	-0.375365	4.73537	-5.58606	1.33966e-05	0.00244338	3.29767
Dynlt1a	dynein light chain Tctex-type 1A	-0.930836	3.88423	-6.4207	1.70981e-05	0.00280922	3.248
Ppfibp1	PTPRF interacting protein, binding protein 1 (liprin beta 1)	0.245803	6.80543	5.54184	1.48715e-05	0.00263647	3.19908
Col1a1	collagen, type I, alpha 1	1.23107	7.56707	7.92115	2.05836e-05	0.00302925	3.19767
Tmem168	transmembrane protein 168	0.336108	5.23199	5.53828	1.49974e-05	0.00263647	3.19113
Nav1	neuron navigator 1	0.363465	6.91964	6.04159	1.7127e-05	0.00280922	3.18685
Tulp4	tubby like protein 4	0.490925	6.42112	6.44831	1.84968e-05	0.00287113	3.18504
Lrrn4	leucine rich repeat neuronal 4	0.547386	3.14611	5.52764	1.53795e-05	0.00265638	3.16738
Sox2	SRY (sex determining region Y)-box 2	-0.20615	7.41237	-5.52503	1.54748e-05	0.00265638	3.16155
Ank3	ankyrin 3, epithelial	0.23923	6.54779	5.49344	1.66762e-05	0.00280922	3.09095
Krt19	keratin 19	0.429864	4.0901	5.48198	1.71352e-05	0.00280922	3.06531
Krt8	keratin 8	0.368222	5.7981	5.63833	1.80373e-05	0.00282992	3.0606
Lancl1	LanC (bacterial lantibiotic synthetase component C)-like 1	-0.281967	5.54998	-5.46371	1.7894e-05	0.00282992	3.02439
Gon4l	gon-4-like (C.elegans)	0.24114	6.95092	5.46364	1.7897e-05	0.00282992	3.02424
Tln1	talin 1	0.200801	8.00423	5.46353	1.79014e-05	0.00282992	3.02401
Dynlt1c	dynein light chain Tctex-type 1C	-0.639241	3.5419	-5.5034	1.90389e-05	0.00290131	2.98274
Ahctf1	AT hook containing transcription factor 1	0.226126	7.88609	5.45644	1.90889e-05	0.00290131	2.96855
Med12	mediator complex subunit 12	0.250014	6.86478	5.41781	1.99534e-05	0.00298478	2.92151
Pcbp2	poly(rC) binding protein 2	0.138201	9.25471	5.41584	2.00472e-05	0.00298478	2.91708
Frem1	Fras1 related extracellular matrix protein 1	0.363282	5.83974	5.57868	2.1178e-05	0.00304735	2.91226
Bcorl1	BCL6 co-repressor-like 1	0.323783	5.39757	5.40112	2.07611e-05	0.00302925	2.88403
Usp40	ubiquitin specific peptidase 40	0.363758	5.79969	5.54932	2.2143e-05	0.00307704	2.868
Oc90	otoconin 90	-1.35719	0.545777	-5.38775	2.14314e-05	0.00304735	2.85401
Abca4	ATP-binding cassette, sub-family A (ABC1), member 4	0.579822	2.82797	5.38568	2.15374e-05	0.00304735	2.84934
Tcof1	treacle ribosome biogenesis factor 1	0.167411	7.88407	5.38212	2.17205e-05	0.00304735	2.84135
Prss35	protease, serine 35	0.910004	1.56536	5.36145	2.28157e-05	0.00313254	2.79487
Msx3	msh homeobox 3	-0.354526	4.66132	-5.35302	2.32783e-05	0.00313254	2.77591
Igfbp4	insulin-like growth factor binding protein 4	0.175737	8.81839	5.35084	2.33994e-05	0.00313254	2.77101
Barhl1	BarH like homeobox 1	-0.998623	1.34918	-5.3508	2.34012e-05	0.00313254	2.77093
Tbx15	T-box 15	-0.908039	1.79562	-5.33702	2.41824e-05	0.00320769	2.7399
Ring1	ring finger protein 1	-0.302617	5.07812	-5.32481	2.48962e-05	0.00327261	2.71242
Cplane1	ciliogenesis and planar polarity effector 1	0.286213	5.74367	5.3146	2.55101e-05	0.00332337	2.6894
Diaph3	diaphanous related formin 3	0.323475	5.29619	5.30507	2.60965e-05	0.0033524	2.66792
Ece1	endothelin converting enzyme 1	0.188637	7.38853	5.30353	2.61924e-05	0.0033524	2.66445
Heatr5a	HEAT repeat containing 5A	0.265813	6.38151	5.2956	2.66929e-05	0.00338674	2.64657
Lfng	LFNG O-fucosylpeptide 3-beta-N-acetylglucosaminyltransferase	-0.248687	5.54631	-5.29169	2.69431e-05	0.00338902	2.63775
Fras1	Fraser extracellular matrix complex subunit 1	0.643796	5.93158	6.48136	3.59381e-05	0.00393038	2.62823
Speg	SPEG complex locus	0.258633	5.83162	5.27995	2.77085e-05	0.00345551	2.61127
Sox4	SRY (sex determining region Y)-box 4	-0.157354	8.512	-5.27525	2.80215e-05	0.00346493	2.60066
Med21	mediator complex subunit 21	-0.345646	4.57793	-5.26033	2.90379e-05	0.00347774	2.56698
Arrdc3	arrestin domain containing 3	-0.216983	6.3335	-5.25947	2.90977e-05	0.00347774	2.56504
Cdh5	cadherin 5	0.226082	6.67777	5.25935	2.91062e-05	0.00347774	2.56476
Heatr1	HEAT repeat containing 1	0.190236	7.54664	5.25765	2.92241e-05	0.00347774	2.56094
Rasl11a	RAS-like, family 11, member A	-0.380032	3.85345	-5.25633	2.93169e-05	0.00347774	2.55794
Rreb1	ras responsive element binding protein 1	0.284707	5.70771	5.25101	2.96915e-05	0.00349378	2.54594
Rnf150	ring finger protein 150	-0.49908	4.2463	-5.29314	3.10276e-05	0.00362179	2.52142
Kif26b	kinesin family member 26B	0.326672	5.32199	5.21598	3.22857e-05	0.0037198	2.46676
Rps5	ribosomal protein S5	-0.236996	9.50272	-5.56461	3.60974e-05	0.00393038	2.46511
2900026A02Rik	RIKEN cDNA 2900026A02 gene	0.337622	5.4945	5.23111	3.26321e-05	0.0037198	2.46232
Mus81	MUS81 structure-specific endonuclease subunit	-0.31729	4.44359	-5.21174	3.26154e-05	0.0037198	2.45716
Med13l	mediator complex subunit 13-like	0.252941	6.24322	5.19653	3.38247e-05	0.00381635	2.42274
Ttc38	tetratricopeptide repeat domain 38	-0.650628	2.42812	-5.19434	3.40022e-05	0.00381635	2.41779
Igf2r	insulin-like growth factor 2 receptor	0.34901	8.49449	5.99905	4.32567e-05	0.00435282	2.4021
Cmtm4	CKLF-like MARVEL transmembrane domain containing 4	0.211157	6.81877	5.18386	3.48664e-05	0.00388348	2.39406
Baz2a	bromodomain adjacent to zinc finger domain, 2A	0.250006	7.57674	5.30881	3.68224e-05	0.00393506	2.38439
Masp2	mannan-binding lectin serine peptidase 2	-1.15927	1.37329	-5.21404	3.61576e-05	0.00393038	2.37291
Kcnn1	potassium intermediate/small conductance calcium-activated channel, subfamily N, member 1	-0.60729	3.08707	-5.16629	3.6365e-05	0.00393038	2.35428
Rere	arginine glutamic acid dipeptide (RE) repeats	0.263468	7.90035	5.42386	4.03152e-05	0.00416331	2.33967
Dsc2	desmocollin 2	0.376394	4.25232	5.15966	3.69477e-05	0.00393506	2.33925
Tfrc	transferrin receptor	0.270796	8.03743	5.47587	4.21097e-05	0.00426682	2.31655
Myh10	myosin, heavy polypeptide 10, non-muscle	0.270852	9.49555	5.70973	4.58697e-05	0.00456118	2.2984
Islr2	immunoglobulin superfamily containing leucine-rich repeat 2	-0.731526	2.88164	-5.18552	3.96449e-05	0.00416331	2.28896
Kif5b	kinesin family member 5B	0.184751	8.35242	5.12964	3.97051e-05	0.00416331	2.27119
Ppm1f	protein phosphatase 1F (PP2C domain containing)	0.197921	6.5374	5.12261	4.03812e-05	0.00416331	2.25523
Plxnb2	plexin B2	0.180619	8.31268	5.1212	4.05175e-05	0.00416331	2.25204
Col5a1	collagen, type V, alpha 1	0.201427	7.35221	5.11509	4.11159e-05	0.00419526	2.23818
Btaf1	B-TFIID TATA-box binding protein associated factor 1	0.224287	7.1994	5.06879	4.59525e-05	0.00456118	2.13301
Arhgap32	Rho GTPase activating protein 32	0.302411	6.18644	5.15323	4.98912e-05	0.00488016	2.09113
Gcn1	GCN1 activator of EIF2AK4	0.440131	8.09396	6.14555	6.50104e-05	0.00548305	2.08674
Tubb2a	tubulin, beta 2A class IIA	-0.340769	6.95007	-5.5045	5.63813e-05	0.00511542	2.08272
Snrnp35	small nuclear ribonucleoprotein 35 (U11/U12)	-0.473005	4.19558	-5.06744	4.89814e-05	0.00482897	2.08046
Col3a1	collagen, type III, alpha 1	0.254235	9.20836	5.47132	5.65496e-05	0.00511542	2.07244
Piezo1	piezo-type mechanosensitive ion channel component 1	0.251943	6.84495	5.08242	5.05041e-05	0.00488016	2.06005
Steap2	six transmembrane epithelial antigen of prostate 2	0.388443	3.90792	5.03048	5.0387e-05	0.00488016	2.04589
Amot	angiomotin	0.222845	7.57066	5.06296	5.11408e-05	0.00490918	2.04387
Proser3	proline and serine rich 3	-0.511457	4.6758	-5.30266	5.69431e-05	0.00511542	2.02442
Atp11a	ATPase, class VI, type 11A	0.22997	6.35614	5.00666	5.336e-05	0.00508873	1.99167
Dok4	docking protein 4	0.285927	5.45526	4.99469	5.49197e-05	0.00511542	1.96442
Trio	triple functional domain (PTPRF interacting)	0.238157	7.05224	5.01953	5.71458e-05	0.00511542	1.93995
Cmklr1	chemerin chemokine-like receptor 1	0.728755	2.18278	4.98383	5.63747e-05	0.00511542	1.93969
Syt7	synaptotagmin VII	0.343971	4.60109	4.98366	5.63991e-05	0.00511542	1.93928
Arfgef1	ADP-ribosylation factor guanine nucleotide-exchange factor 1(brefeldin A-inhibited)	0.191648	7.04274	4.98236	5.65754e-05	0.00511542	1.93633
Nrbp2	nuclear receptor binding protein 2	-0.410829	4.03612	-4.98071	5.68008e-05	0.00511542	1.93257
Myo7a	myosin VIIA	0.544447	3.3446	4.98001	5.68968e-05	0.00511542	1.93097
Bche	butyrylcholinesterase	0.370672	4.57092	4.97227	5.79682e-05	0.00515376	1.91333
Cdh6	cadherin 6	0.357609	5.92638	5.21989	6.41566e-05	0.0054425	1.90455
Adam12	a disintegrin and metallopeptidase domain 12 (meltrin alpha)	0.345016	4.7377	4.96713	5.86895e-05	0.00515376	1.90163
Pcdhgb5	protocadherin gamma subfamily B, 5	0.692109	2.33489	4.96695	5.87161e-05	0.00515376	1.9012
Cntfr	ciliary neurotrophic factor receptor	-0.184685	6.31316	-4.96504	5.89869e-05	0.00515376	1.89685
Polr1a	polymerase (RNA) I polypeptide A	0.204921	7.36347	4.95968	5.9753e-05	0.00518946	1.88465
Atxn2	ataxin 2	0.195163	6.87689	4.95723	6.01069e-05	0.00518946	1.87906
Tenm3	teneurin transmembrane protein 3	0.252867	7.80952	5.17225	6.75449e-05	0.00566407	1.8493
Crb2	crumbs family member 2	0.181115	6.74537	4.9438	6.20849e-05	0.00532871	1.84844
Anapc1	anaphase promoting complex subunit 1	0.161571	8.63835	4.9339	6.3586e-05	0.00542564	1.82584
Pmp22	peripheral myelin protein 22	0.534454	4.9938	5.39349	7.77881e-05	0.0061312	1.79229
ND1	NADH dehydrogenase subunit 1	-0.502291	10.8506	-6.40646	9.92942e-05	0.00731718	1.77058
Postn	periostin, osteoblast specific factor	1.24296	5.10301	6.41658	0.000100811	0.00739166	1.75922
Efs	embryonal Fyn-associated substrate	-0.227317	6.22509	-4.89673	6.95515e-05	0.00579901	1.74103
Wipf2	WAS/WASL interacting protein family, member 2	0.243499	5.86273	4.89186	7.0375e-05	0.00583433	1.7299
Hoxc10	homeobox C10	0.312108	4.62792	4.88737	7.11415e-05	0.00586455	1.71965
Gfpt1	glutamine fructose-6-phosphate transaminase 1	0.1932	6.61116	4.88373	7.17706e-05	0.00587795	1.71132
Zfp469	zinc finger protein 469	0.917342	1.4254	4.88177	7.21097e-05	0.00587795	1.70686
Celf3	CUGBP, Elav-like family member 3	-0.506995	4.20031	-4.99901	7.55649e-05	0.00603195	1.70684
Bcam	basal cell adhesion molecule	0.169379	6.83214	4.87578	7.31607e-05	0.00593049	1.69318
Wasf2	WASP family, member 2	0.162794	7.09298	4.87274	7.37007e-05	0.00594125	1.68622
Bmp5	bone morphogenetic protein 5	0.346758	4.2404	4.86192	7.56525e-05	0.00603195	1.6615
Apod	apolipoprotein D	-0.77431	1.62308	-4.85445	7.70293e-05	0.00610834	1.64444
Gtf3c1	general transcription factor III C 1	0.155428	7.7986	4.84843	7.8158e-05	0.0061312	1.63068
Pax1	paired box 1	-0.344494	5.02411	-4.82731	8.22525e-05	0.0064179	1.58239
Tln2	talin 2	0.355588	6.75569	5.31284	9.89367e-05	0.00731718	1.57636
Stard8	START domain containing 8	0.303576	5.44248	4.81969	8.37828e-05	0.00650252	1.56496
Svopl	SV2 related protein homolog (rat)-like	1.48822	0.98349	5.05823	9.52938e-05	0.00720431	1.53722
Cutc	cutC copper transporter	-0.505746	2.7446	-4.80576	8.66529e-05	0.00668969	1.5331
Phip	pleckstrin homology domain interacting protein	0.257874	7.45238	5.00987	9.6583e-05	0.00726414	1.51191
Mkx	mohawk homeobox	-0.634475	2.308	-4.79548	8.88342e-05	0.006822	1.50958
Rad54l2	RAD54 like 2 (S. cerevisiae)	0.201466	7.36833	4.78634	9.0821e-05	0.00693806	1.48866
Sipa1l1	signal-induced proliferation-associated 1 like 1	0.198013	7.08993	4.77034	9.44072e-05	0.00717446	1.45204
Npr3	natriuretic peptide receptor 3	-0.333442	5.13769	-4.76185	9.71281e-05	0.00726768	1.42631
Slc2a3	solute carrier family 2 (facilitated glucose transporter), member 3	0.379044	8.05538	5.56873	0.000129733	0.00833893	1.41513
Tsc2	TSC complex subunit 2	0.193544	7.07547	4.75168	9.87699e-05	0.00731718	1.40931
Snrnp200	small nuclear ribonucleoprotein 200 (U5)	0.197216	8.84236	4.84593	0.000104769	0.00756774	1.39441
Fgfbp3	fibroblast growth factor binding protein 3	-0.410565	4.6691	-4.80921	0.000103634	0.007523	1.39078
Sbf2	SET binding factor 2	0.237219	6.77168	4.77429	0.000102337	0.00746598	1.38886
Fth1	ferritin heavy polypeptide 1	-0.200152	8.54606	-4.81806	0.000108022	0.00768856	1.36058
Shc3	src homology 2 domain-containing transforming protein C3	-0.61903	2.50496	-4.72481	0.000105411	0.00757663	1.34777
Arid2	AT rich interactive domain 2 (ARID, RFX-like)	0.196355	7.91785	4.7349	0.000106876	0.00764428	1.34034
Itgb3	integrin beta 3	0.394643	3.59706	4.7121	0.000108709	0.00769985	1.31864
Thada	thyroid adenoma associated	0.284231	5.68869	4.7045	0.00011141	0.00784496	1.29634
Gpatch8	G patch domain containing 8	0.203326	6.99663	4.70041	0.000111833	0.00784496	1.29185
Dynlt1b	dynein light chain Tctex-type 1B	-1.67706	3.90634	-6.01747	0.000167479	0.00943506	1.2879
Scnm1	sodium channel modifier 1	-0.366425	3.9372	-4.69695	0.000112773	0.00785255	1.28393
Rhoc	ras homolog family member C	-0.23299	5.60755	-4.69606	0.000113017	0.00785255	1.28188
Tanc2	tetratricopeptide repeat, ankyrin repeat and coiled-coil containing 2	0.336901	5.18753	4.72231	0.000114924	0.00791237	1.27796
Ppp1r13b	protein phosphatase 1, regulatory subunit 13B	0.437247	4.05894	4.68902	0.000114963	0.00791237	1.26574
Tns1	tensin 1	0.221308	6.17499	4.68143	0.000117096	0.00799566	1.24836
Cblb	Casitas B-lineage lymphoma b	0.19788	6.64244	4.68082	0.000117269	0.00799566	1.24696
Rfx4	regulatory factor X, 4 (influences HLA class II expression)	-0.256934	5.66544	-4.67537	0.00011883	0.0080236	1.23445
Garre1	granule associated Rac and RHOG effector 1	0.374864	5.80512	4.98036	0.000135185	0.00853892	1.23276
Rpl22l1	ribosomal protein L22 like 1	-0.270127	5.67845	-4.67381	0.00011928	0.0080236	1.23088
Hes5	hes family bHLH transcription factor 5	-0.286195	5.40588	-4.67331	0.000119425	0.0080236	1.22973
Col4a5	collagen, type IV, alpha 5	0.213594	6.08958	4.67175	0.000119878	0.0080236	1.22615
Akr1b3	aldo-keto reductase family 1, member B3 (aldose reductase)	-1.29956	4.09153	-5.87065	0.000176191	0.00981225	1.22308
Zscan22	zinc finger and SCAN domain containing 22	-0.371418	4.20964	-4.6688	0.000120739	0.00804431	1.21939
Lum	lumican	0.385639	4.71225	4.70271	0.000123568	0.00807962	1.21323
Mical3	microtubule associated monooxygenase, calponin and LIM domain containing 3	0.227257	5.85096	4.66358	0.000122275	0.00807962	1.20743
Rack1	receptor for activated C kinase 1	-0.129682	10.3151	-4.66196	0.000122756	0.00807962	1.20372
Dag1	dystroglycan 1	0.159018	8.21948	4.66044	0.000123211	0.00807962	1.20022
Hivep1	human immunodeficiency virus type I enhancer binding protein 1	0.233329	6.00424	4.65768	0.000124038	0.00807962	1.1939
Ndst1	N-deacetylase/N-sulfotransferase (heparan glucosaminyl) 1	0.197567	7.70229	4.66142	0.000126596	0.00820962	1.17906
Spen	spen family transcription repressor	0.303908	7.20591	5.02489	0.000151463	0.00898372	1.15492
Trp53bp1	transformation related protein 53 binding protein 1	0.183982	7.96688	4.64003	0.000129462	0.00833893	1.15343
Ndufb8	NADH:ubiquinone oxidoreductase subunit B8	-0.347616	6.7285	-5.0915	0.000156654	0.00914294	1.14689
Shkbp1	Sh3kbp1 binding protein 1	-0.239785	5.46132	-4.63596	0.000130749	0.00836736	1.14407
Rpl10a	ribosomal protein L10A	-0.189045	6.79778	-4.62991	0.00013268	0.00845388	1.13021
Ubr3	ubiquitin protein ligase E3 component n-recognin 3	0.170033	7.15322	4.6252	0.000134205	0.00851384	1.11941
Pxdn	peroxidasin	0.190538	8.57626	4.67813	0.000141857	0.0088078	1.09482
Map2	microtubule-associated protein 2	-0.245652	5.78147	-4.61412	0.000137865	0.00867061	1.09397
Ltbp1	latent transforming growth factor beta binding protein 1	0.206808	6.25788	4.60677	0.000140344	0.00878864	1.07712
Cabp1	calcium binding protein 1	0.745804	2.07871	4.60334	0.000141516	0.0088078	1.06926
Crmp1	collapsin response mediator protein 1	-0.206794	6.52628	-4.59829	0.000143262	0.00884799	1.05766
Notch2	notch 2	0.278596	6.83887	4.81876	0.00015922	0.00914639	1.05143
Stmn3	stathmin-like 3	-0.564135	3.06484	-4.59298	0.00014512	0.00884799	1.04548
Gprc5c	G protein-coupled receptor, family C, group 5, member C	0.209414	5.90248	4.59259	0.000145258	0.00884799	1.04458
Robo2	roundabout guidance receptor 2	0.279074	5.3038	4.59219	0.0001454	0.00884799	1.04366
Ablim1	actin-binding LIM protein 1	0.258573	5.97775	4.59379	0.000145679	0.00884799	1.04275
Wnk2	WNK lysine deficient protein kinase 2	0.255145	5.2927	4.59009	0.000146143	0.00884799	1.03884
Prr12	proline rich 12	0.216407	7.45922	4.65203	0.000150713	0.00898372	1.03744
Pls3	plastin 3 (T-isoform)	0.178143	6.87125	4.58454	0.000148126	0.00893105	1.0261
Kdm7a	lysine (K)-specific demethylase 7A	0.222475	6.11752	4.57928	0.000150029	0.00898372	1.01403
Klf13	Kruppel-like factor 13	-0.203799	6.32145	-4.57541	0.000151446	0.00898372	1.00514
Neo1	neogenin	0.174779	7.81665	4.5712	0.000153003	0.0090383	0.995477
N4bp1	NEDD4 binding protein 1	0.154587	6.98569	4.56187	0.000156507	0.00914294	0.974068
Hoxb9	homeobox B9	-0.208508	6.76567	-4.5617	0.00015657	0.00914294	0.973687
Dennd10	DENN domain containing 10	-0.320663	4.30039	-4.55863	0.000157745	0.00914639	0.966623
Dysf	dysferlin	0.301398	4.93363	4.55519	0.000159068	0.00914639	0.958726
Hoxc4	homeobox C4	-0.251809	4.998	-4.55502	0.000159133	0.00914639	0.95834
Ldhb	lactate dehydrogenase B	-0.344744	6.10925	-4.85166	0.000184368	0.0101132	0.945625
Strn	striatin, calmodulin binding protein	0.221437	6.01959	4.54404	0.000163433	0.00935157	0.933137
Dnmbp	dynamin binding protein	0.230089	5.83764	4.53906	0.000165421	0.00939326	0.92171
H2bc21	H2B clustered histone 21	-0.519587	2.88458	-4.53812	0.000165799	0.00939326	0.919549
Lamb1	laminin B1	0.182351	7.63233	4.53739	0.000166093	0.00939326	0.917877
Xrn1	5'-3' exoribonuclease 1	0.279389	6.15289	4.62843	0.000175327	0.00980152	0.90941
Brwd3	bromodomain and WD repeat domain containing 3	0.309737	6.25245	4.75404	0.00018702	0.0101821	0.902413
Smg6	SMG6 nonsense mediated mRNA decay factor	0.181824	6.45919	4.52286	0.00017206	0.00965588	0.884515
Acadl	acyl-Coenzyme A dehydrogenase, long-chain	-0.427532	4.99124	-4.74527	0.000194561	0.010323	0.868231
Sec31a	Sec31 homolog A (S. cerevisiae)	0.134357	7.76117	4.50147	0.000181239	0.010055	0.835395
Shroom3	shroom family member 3	0.173148	6.91627	4.49693	0.00018325	0.0101132	0.824967
Eif3k	eukaryotic translation initiation factor 3, subunit K	-0.193068	7.17492	-4.49597	0.000183677	0.0101132	0.822766
Glg1	golgi apparatus protein 1	0.232154	8.33393	4.74521	0.000206319	0.0107514	0.821906
Ptgr3	prostaglandin reductase 3	-0.193528	5.80238	-4.49176	0.000185565	0.0101407	0.813104
Exoc7	exocyst complex component 7	0.270224	5.84279	4.5132	0.000187777	0.0101853	0.812193
Rpl15	ribosomal protein L15	-0.175824	7.00981	-4.48416	0.000189022	0.0102149	0.795661
Cdk6	cyclin-dependent kinase 6	0.307503	5.6215	4.55971	0.000197017	0.0104155	0.792289
Sh3kbp1	SH3-domain kinase binding protein 1	0.267294	4.89421	4.48138	0.000190304	0.0102383	0.789271
Hoxb1	homeobox B1	-0.336556	4.26402	-4.48018	0.000190859	0.0102383	0.78652
Hipk1	homeodomain interacting protein kinase 1	0.240697	7.00675	4.59424	0.000202855	0.010647	0.782208
Shank3	SH3 and multiple ankyrin repeat domains 3	0.269568	5.21726	4.47703	0.000192329	0.0102521	0.779268
Cenpv	centromere protein V	-0.352474	4.00601	-4.47662	0.000192522	0.0102521	0.778325
Ppp1r9a	protein phosphatase 1, regulatory subunit 9A	0.258852	6.35909	4.5469	0.000203594	0.0106475	0.761718
Dlx1	distal-less homeobox 1	-0.651211	2.60571	-4.46518	0.000197948	0.0104269	0.75206
Hoxd3	homeobox D3	-0.380283	5.37865	-4.68513	0.000220789	0.0112248	0.748076
Frem2	Fras1 related extracellular matrix protein 2	0.631926	6.57036	5.45742	0.000303288	0.0135565	0.707422
Ano6	anoctamin 6	0.200432	6.25135	4.44446	0.000208172	0.0107997	0.704477
Zfp637	zinc finger protein 637	-0.289192	4.40866	-4.44337	0.000208726	0.0107997	0.701963
Irs1	insulin receptor substrate 1	-0.244237	6.2751	-4.46095	0.000216422	0.0110632	0.68073
Myo9a	myosin IXa	0.309141	5.89095	4.586	0.000230145	0.0116061	0.680274
Phf21b	PHD finger protein 21B	-0.239162	5.37356	-4.43205	0.000214545	0.0110616	0.675986
Rnf182	ring finger protein 182	-0.585997	2.00919	-4.42846	0.000216428	0.0110632	0.667729
Igsf3	immunoglobulin superfamily, member 3	0.203161	6.36713	4.42766	0.000216852	0.0110632	0.665882
Setd1b	SET domain containing 1B	0.323639	6.69985	4.79441	0.000261817	0.0125252	0.650449
Ptpn13	protein tyrosine phosphatase, non-receptor type 13	0.254307	7.42065	4.64871	0.000250294	0.012133	0.637016
Hes6	hairy and enhancer of split 6	-0.28095	5.33808	-4.41176	0.000225398	0.0114194	0.629367
2610318N02Rik	RIKEN cDNA 2610318N02 gene	-0.183493	5.78487	-4.40189	0.000230872	0.0116061	0.606697
Cobll1	Cobl-like 1	0.320043	4.10917	4.40082	0.00023147	0.0116061	0.604254
Zic3	zinc finger protein of the cerebellum 3	-0.420313	4.24361	-4.43561	0.000236191	0.011722	0.602598
Robo3	roundabout guidance receptor 3	-0.861164	1.73398	-4.40833	0.000234479	0.0117167	0.597275
Trim44	tripartite motif-containing 44	0.151554	7.79913	4.39263	0.00023613	0.011722	0.585429
Tjp1	tight junction protein 1	0.279696	8.14228	4.82344	0.000288962	0.013167	0.582115
Rif1	replication timing regulatory factor 1	0.226567	7.64627	4.54694	0.000257944	0.0124271	0.576837
Sox1	SRY (sex determining region Y)-box 1	-0.20159	6.20337	-4.38793	0.000238842	0.0118133	0.574643
Setd5	SET domain containing 5	0.170782	8.46804	4.39038	0.000244961	0.0120751	0.556021
Pisd	phosphatidylserine decarboxylase	0.218637	5.55723	4.37481	0.000246583	0.012096	0.544514
Inha	inhibin alpha	-0.562985	2.47044	-4.37405	0.000247042	0.012096	0.542758
Idh2	isocitrate dehydrogenase 2 (NADP+), mitochondrial	-0.157911	7.84798	-4.37265	0.000247885	0.0120966	0.539544
Prrc2b	proline-rich coiled-coil 2B	0.191009	9.09674	4.52292	0.000269264	0.0127559	0.534432
Shroom4	shroom family member 4	0.276039	5.42233	4.36949	0.000249796	0.012133	0.53229
Nynrin	NYN domain and retroviral integrase containing	0.190577	7.8221	4.39306	0.000260948	0.0125247	0.508112
Itpr1	inositol 1,4,5-trisphosphate receptor 1	0.2958	5.84843	4.46839	0.000272062	0.0128463	0.505633
Mllt10	myeloid/lymphoid or mixed-lineage leukemia; translocated to, 10	0.186053	6.66939	4.35609	0.000258065	0.0124271	0.501533
Trib3	tribbles pseudokinase 3	1.24241	1.27335	4.54675	0.00029238	0.013167	0.479224
Mtss2	MTSS I-BAR domain containing 2	0.166118	6.69706	4.34575	0.000264642	0.0126189	0.47777
Diaph1	diaphanous related formin 1	0.178745	6.53907	4.34301	0.000266407	0.0126617	0.47149
Crabp2	cellular retinoic acid binding protein II	-0.157442	8.18876	-4.33306	0.000272931	0.0128463	0.448646
Mecp2	methyl CpG binding protein 2	0.200208	6.34589	4.33157	0.000273924	0.0128515	0.445218
Tnfrsf19	tumor necrosis factor receptor superfamily, member 19	0.186661	6.66513	4.32237	0.000280122	0.0130554	0.424092
Braf	Braf transforming gene	0.21374	6.21413	4.32189	0.00028045	0.0130554	0.422989
Bnc1	basonuclin 1	0.414303	3.75672	4.32024	0.000281575	0.0130554	0.419207
Cyp27a1	cytochrome P450, family 27, subfamily a, polypeptide 1	-0.55235	2.35937	-4.31984	0.000281849	0.0130554	0.41829
Ptpn14	protein tyrosine phosphatase, non-receptor type 14	0.281871	6.25957	4.47539	0.00030685	0.0136087	0.415035
Lnpep	leucyl/cystinyl aminopeptidase	0.473662	4.62211	4.56334	0.000320358	0.0139287	0.41428
Usp54	ubiquitin specific peptidase 54	0.234398	6.00172	4.31271	0.00028678	0.013167	0.401916
Zfp142	zinc finger protein 142	0.227439	5.52471	4.31268	0.000286802	0.013167	0.401845
Ap4b1	adaptor-related protein complex AP-4, beta 1	-0.307155	4.55754	-4.3082	0.000289941	0.013167	0.391566
Cpt1a	carnitine palmitoyltransferase 1a, liver	-0.594231	1.93675	-4.30756	0.000290398	0.013167	0.390082
Fbn1	fibrillin 1	0.401052	6.09959	4.77413	0.000362138	0.0148844	0.390028
Nisch	nischarin	0.126311	9.65416	4.30713	0.000290697	0.013167	0.389108
Tsc1	TSC complex subunit 1	0.220878	6.27079	4.30531	0.000291987	0.013167	0.384929
Notch3	notch 3	0.165252	7.94558	4.30501	0.000292202	0.013167	0.384235
Plxna2	plexin A2	0.316299	6.84049	4.67714	0.000352071	0.0147025	0.380492
Exosc4	exosome component 4	-0.21859	5.42537	-4.30086	0.000295168	0.0132517	0.374699
Luzp1	leucine zipper protein 1	0.178852	7.72679	4.29032	0.00030431	0.0135565	0.346765
Nfat5	nuclear factor of activated T cells 5	0.430368	6.35802	4.87817	0.000398762	0.0157127	0.34649
Foxd1	forkhead box D1	-0.208255	6.05361	-4.28773	0.000304745	0.0135565	0.344559
Utp20	UTP20 small subunit processome component	0.274489	7.22399	4.57979	0.00035469	0.0147025	0.341211
Peg3	paternally expressed 3	0.297681	10.0118	4.95951	0.000420286	0.0161406	0.328659
ND2	NADH dehydrogenase subunit 2	-0.453463	10.0003	-5.23027	0.000463663	0.0171274	0.320758
Armcx4	armadillo repeat containing, X-linked 4	0.188063	7.86655	4.3164	0.000320749	0.0139287	0.317346
Ric1	RAB6A GEF complex partner 1	0.207734	6.15803	4.27447	0.000314733	0.0138777	0.314121
Marchf6	membrane associated ring-CH-type finger 6	0.143983	7.32633	4.27371	0.000315313	0.0138777	0.312382
Col18a1	collagen, type XVIII, alpha 1	0.120501	9.02788	4.27311	0.00031577	0.0138777	0.311016
Stab2	stabilin 2	0.863145	1.00866	4.27166	0.000316892	0.0138852	0.307669
Socs7	suppressor of cytokine signaling 7	0.191056	6.15035	4.26888	0.000319034	0.0139287	0.301309
Hoxd4	homeobox D4	-0.281291	5.78335	-4.33589	0.000332643	0.0142753	0.297455
Nid2	nidogen 2	0.166592	7.26558	4.2653	0.000321829	0.0139341	0.293078
Rbm25	RNA binding motif protein 25	0.138459	8.31661	4.26252	0.000324014	0.0139872	0.286692
Sox9	SRY (sex determining region Y)-box 9	-0.248867	6.27423	-4.31997	0.000339867	0.0144577	0.274371
Nup98	nucleoporin 98	0.156906	7.31337	4.25314	0.000331489	0.0142677	0.265168
Soga1	suppressor of glucose, autophagy associated 1	0.303063	7.78956	4.71553	0.000416508	0.0161406	0.262548
D430041D05Rik	RIKEN cDNA D430041D05 gene	0.407581	3.19388	4.24854	0.000335215	0.0143435	0.254621
Abl2	v-abl Abelson murine leukemia viral oncogene 2 (arg, Abelson-related gene)	0.271355	6.7112	4.45435	0.000374834	0.0151502	0.252488
Nup210	nucleoporin 210	0.291249	6.83699	4.54211	0.000391031	0.0155587	0.25232
Rnf122	ring finger protein 122	-0.185872	5.76363	-4.244	0.000338935	0.0144577	0.244208
Ptprz1	protein tyrosine phosphatase, receptor type Z, polypeptide 1	0.382682	4.66641	4.3164	0.000358476	0.0147755	0.232012
Srsf10	serine and arginine-rich splicing factor 10	-0.141354	8.30547	-4.23753	0.000344312	0.0146042	0.229354
Greb1	gene regulated by estrogen in breast cancer protein	0.193166	7.36502	4.25602	0.000352455	0.0147025	0.219489
Ubap2	ubiquitin-associated protein 2	0.144639	8.02167	4.23102	0.000349803	0.0147025	0.214426
Gm15501	predicted pseudogene 15501	-0.163813	8.40658	-4.2334	0.000352257	0.0147025	0.210125
Sema3e	sema domain, immunoglobulin domain (Ig), short basic domain, secreted, (semaphorin) 3E	0.424491	2.92653	4.22891	0.000351604	0.0147025	0.209581
Smoc2	SPARC related modular calcium binding 2	0.506463	3.17319	4.22702	0.000353225	0.0147025	0.205243
Cdc25b	cell division cycle 25B	-0.167708	6.43212	-4.22632	0.000353825	0.0147025	0.20364
Clmn	calmin	0.290906	4.94112	4.22405	0.000355782	0.014706	0.198435
Golga4	golgin A4	0.191337	6.92341	4.21453	0.000364119	0.0149238	0.176585
Ston2	stonin 2	0.285367	5.68454	4.28099	0.000378688	0.0152636	0.175242
Txnip	thioredoxin interacting protein	-0.246359	5.57733	-4.21332	0.000365188	0.0149257	0.173819
Atp6v1e1	ATPase, H+ transporting, lysosomal V1 subunit E1	-0.191641	5.86968	-4.21056	0.000367652	0.0149844	0.167476
Setd7	SET domain containing (lysine methyltransferase) 7	0.199218	6.9754	4.21982	0.000369958	0.0150364	0.166776
Zfp318	zinc finger protein 318	0.211347	6.36955	4.20665	0.000371161	0.0150434	0.158515
Akap12	A kinase (PRKA) anchor protein (gravin) 12	0.210472	6.9544	4.24456	0.000381827	0.0153056	0.153431
Cad	carbamoyl-phosphate synthetase 2, aspartate transcarbamylase, and dihydroorotase	0.16195	8.76303	4.21899	0.000384476	0.0153696	0.137083
Fam181b	family with sequence similarity 181, member B	-0.20768	5.40632	-4.19675	0.000380206	0.0152826	0.135804
Rps4x	ribosomal protein S4, X-linked	-0.164237	8.93303	-4.22676	0.000398989	0.0157127	0.112246
Tet3	tet methylcytosine dioxygenase 3	0.256367	7.22883	4.42043	0.000443244	0.0166256	0.11082
Asxl3	ASXL transcriptional regulator 3	0.358087	5.10839	4.31754	0.000420996	0.0161406	0.109516
Scaf11	SR-related CTD-associated factor 11	0.152141	8.53545	4.18466	0.000391548	0.0155587	0.10808
Iqgap3	IQ motif containing GTPase activating protein 3	0.204255	6.02299	4.18376	0.000392405	0.0155587	0.106016
Prtg	protogenin	0.364359	8.43262	4.87108	0.000543712	0.0187993	0.103246
Pno1	partner of NOB1 homolog	0.189139	6.6895	4.17637	0.000399522	0.0157127	0.0890657
Pole	polymerase (DNA directed), epsilon	0.22665	7.11243	4.29249	0.000429932	0.0163352	0.0831925
Plxna1	plexin A1	0.183418	7.96271	4.21804	0.000414482	0.0161272	0.0794839
Prkci	protein kinase C, iota	0.133707	7.41917	4.16782	0.000407906	0.0159857	0.0694817
Ankib1	ankyrin repeat and IBR domain containing 1	0.197528	5.46357	4.16614	0.000409581	0.0159857	0.065618
Rprd2	regulation of nuclear pre-mRNA domain containing 2	0.177079	6.36492	4.16597	0.00040975	0.0159857	0.0652285
Rps20	ribosomal protein S20	-0.161578	8.82855	-4.18488	0.000424781	0.0162251	0.0463196
Wls	wntless WNT ligand secretion mediator	0.137934	7.49644	4.15684	0.000418943	0.0161406	0.0443057
Map1a	microtubule-associated protein 1 A	0.279074	5.61003	4.20325	0.000431022	0.0163352	0.0433237
As3mt	arsenite methyltransferase	0.308766	4.63464	4.1545	0.000421334	0.0161406	0.0389399
Coa5	cytochrome C oxidase assembly factor 5	0.147159	7.31485	4.15437	0.000421463	0.0161406	0.0386509
COX2	cytochrome c oxidase subunit II	-0.57309	9.72137	-5.05207	0.000631784	0.0199532	0.035641
Zfp704	zinc finger protein 704	0.334739	6.34269	4.49044	0.000506757	0.017951	0.034369
Mt2	metallothionein 2	-0.419402	3.87853	-4.1544	0.000428266	0.0163155	0.0265358
Ttc9c	tetratricopeptide repeat domain 9C	0.469121	6.67271	4.83315	0.000594786	0.0195023	0.0228396
Dsp	desmoplakin	0.493452	6.90738	4.89579	0.000612434	0.0196879	0.0181215
Zfp57	zinc finger protein 57	-0.266073	5.85859	-4.19862	0.00045128	0.0168084	0.00646951
Heph	hephaestin	0.190831	5.786	4.14028	0.000436149	0.0164653	0.00635927
Cyct	cytochrome c, testis	1.99251	-1.95578	4.13975	0.000436714	0.0164653	0.00513954
Uncx	UNC homeobox	-0.325114	4.26968	-4.13574	0.000440992	0.0165838	-0.00405096
Dicer1	dicer 1, ribonuclease type III	0.183477	8.1859	4.20088	0.000461616	0.0171274	-0.00970222
Htt	huntingtin	0.332094	6.77543	4.53264	0.000555634	0.018898	-0.0210328
Tie1	tyrosine kinase with immunoglobulin-like and EGF-like domains 1	0.200906	5.68713	4.12789	0.000449488	0.0168084	-0.0220404
Purb	purine rich element binding protein B	0.152451	7.82584	4.12598	0.000451572	0.0168084	-0.0263995
Fryl	FRY like transcription coactivator	0.310193	6.03261	4.33725	0.0005096	0.017951	-0.0280686
Prdm8	PR domain containing 8	-0.545273	3.08726	-4.14111	0.000463221	0.0171274	-0.0387797
Nbeal1	neurobeachin like 1	0.363879	4.54709	4.15631	0.000467798	0.0171389	-0.0393964
Bmpr2	bone morphogenetic protein receptor, type II (serine/threonine kinase)	0.284768	6.27329	4.30264	0.000514992	0.0180631	-0.049953
Btbd7	BTB (POZ) domain containing 7	0.189796	6.96491	4.11394	0.00046498	0.0171326	-0.0539792
Ptgfrn	prostaglandin F2 receptor negative regulator	0.150159	7.32363	4.11275	0.000466332	0.0171389	-0.0567151
Rps27l	ribosomal protein S27-like	-0.285194	6.34482	-4.31121	0.000525064	0.0183722	-0.0611883
Nol4l	nucleolar protein 4-like	0.172301	6.01468	4.11069	0.000468673	0.0171389	-0.0614345
Saraf	store-operated calcium entry-associated regulatory factor	0.266356	5.72909	4.15064	0.000484007	0.0175121	-0.0676448
Zfp646	zinc finger protein 646	0.182261	6.61961	4.10598	0.000474061	0.0172926	-0.0722071
Gtf2h4	general transcription factor II H, polypeptide 4	-0.225743	5.38153	-4.09999	0.000481011	0.0175023	-0.0859234
Dchs1	dachsous cadherin related 1	0.300759	7.00611	4.44866	0.000583221	0.0192965	-0.0881677
Bltp2	bridge-like lipid transfer protein family member 2	0.144142	8.58	4.09755	0.000483875	0.0175121	-0.0915168
Pheta1	PH domain containing endocytic trafficking adaptor 1	-0.184316	5.48791	-4.09494	0.000486957	0.0175121	-0.0975008
Dynlt2b	dynein light chain Tctex-type 2B	-0.422757	3.48623	-4.09485	0.000487053	0.0175121	-0.097687
Tnrc6c	trinucleotide repeat containing 6C	0.189929	6.60378	4.09466	0.000487279	0.0175121	-0.0981244
Otx1	orthodenticle homeobox 1	-0.375848	4.55539	-4.15227	0.000510237	0.017951	-0.106726
Mthfsl	5, 10-methenyltetrahydrofolate synthetase-like	-0.69	1.5667	-4.08349	0.000500687	0.0179392	-0.1237
U2af1	U2 small nuclear ribonucleoprotein auxiliary factor (U2AF) 1	-0.258244	5.09094	-4.08182	0.000502723	0.0179392	-0.127524
Cox17	cytochrome c oxidase assembly protein 17, copper chaperone	-0.304132	4.27707	-4.08171	0.000502855	0.0179392	-0.127771
Gmppa	GDP-mannose pyrophosphorylase A	-0.245893	4.78592	-4.07817	0.000507201	0.017951	-0.135879
Cacnb1	calcium channel, voltage-dependent, beta 1 subunit	-0.402396	3.25378	-4.07608	0.000509777	0.017951	-0.140653
Fdx1	ferredoxin 1	-0.35921	3.38705	-4.07545	0.000510566	0.017951	-0.142109
Mast4	microtubule associated serine/threonine kinase family member 4	0.32262	5.39182	4.19606	0.000551131	0.0188769	-0.145718
Trip12	thyroid hormone receptor interactor 12	0.175452	8.66476	4.15175	0.00054227	0.018794	-0.152811
Stmn1	stathmin 1	-0.2304	7.00135	-4.19733	0.000563525	0.0189637	-0.161933
Ubr5	ubiquitin protein ligase E3 component n-recognin 5	0.285754	8.48861	4.53122	0.000669289	0.0206212	-0.163537
Tnpo1	transportin 1	0.182601	9.26649	4.22433	0.000576092	0.0191475	-0.167098
Brd4	bromodomain containing 4	0.218727	8.34846	4.29	0.000599653	0.019608	-0.170309
Rps27a	ribosomal protein S27A	-0.225756	5.61303	-4.0609	0.000528929	0.0184632	-0.175397
Notch1	notch 1	0.219943	7.18119	4.17646	0.000568021	0.0189656	-0.176911
Npr2	natriuretic peptide receptor 2	-0.310715	4.55419	-4.05875	0.000531702	0.0185157	-0.180321
Six2	sine oculis-related homeobox 2	-0.377088	4.41157	-4.09785	0.000549728	0.0188731	-0.187259
ND5	NADH dehydrogenase subunit 5	-0.457875	10.0867	-4.86715	0.000793092	0.022383	-0.188955
Tnrc6a	trinucleotide repeat containing 6a	0.237703	7.63135	4.27749	0.000614302	0.0196879	-0.193586
Rai1	retinoic acid induced 1	0.162998	7.30618	4.05187	0.000540649	0.0187824	-0.196039
Cbx1	chromobox 1	-0.150787	8.52229	-4.04726	0.000546737	0.0188592	-0.206588
Samd4b	sterile alpha motif domain containing 4B	0.147589	7.28785	4.04611	0.000548267	0.0188674	-0.209219
Rsf1	remodeling and spacing factor 1	0.212915	6.63697	4.07807	0.000562842	0.0189637	-0.213989
Siva1	SIVA1, apoptosis-inducing factor	-0.173129	6.01836	-4.04284	0.000552641	0.0188843	-0.216703
Cdv3	carnitine deficiency-associated gene expressed in ventricle 3	0.10601	8.95661	4.0417	0.000554172	0.0188924	-0.219309
Cald1	caldesmon 1	0.140501	8.02963	4.03728	0.000560153	0.0189637	-0.229418
Zmiz1	zinc finger, MIZ-type containing 1	0.269455	8.18696	4.42485	0.000695333	0.0210057	-0.230391
Rpl8	ribosomal protein L8	-0.118628	10.1107	-4.03635	0.000561418	0.0189637	-0.231542
Il6st	interleukin 6 signal transducer	0.240771	6.66579	4.15997	0.000607413	0.0196879	-0.234459
Helz2	helicase with zinc finger 2, transcriptional coactivator	0.398525	3.57814	4.03421	0.000564341	0.0189637	-0.236433
Pphln1	periphilin 1	0.165258	7.35365	4.03328	0.000565621	0.0189637	-0.238566
Snx22	sorting nexin 22	-0.816815	1.19844	-4.03252	0.000566661	0.0189637	-0.240296
Rpl14	ribosomal protein L14	-0.239053	7.44433	-4.24229	0.000641823	0.0200747	-0.240991
Smim11	small integral membrane protein 11	-0.321746	4.12138	-4.0296	0.0005707	0.0190116	-0.246983
Gtf2a1	general transcription factor II A, 1	-0.298736	5.94276	-4.20012	0.000638132	0.0200668	-0.254266
Ddi2	DNA-damage inducible protein 2	0.267785	5.65743	4.06883	0.000594669	0.0195023	-0.259393
Lhx5	LIM homeobox protein 5	-0.431927	3.31948	-4.02218	0.000581061	0.0192688	-0.263925
Styxl2	serine/threonine/tyrosine interacting like 2	0.42205	3.25412	4.01603	0.000589811	0.0194704	-0.277998
Pcdhb19	protocadherin beta 19	0.817442	1.11142	4.01398	0.000592747	0.0195023	-0.282674
Ubr2	ubiquitin protein ligase E3 component n-recognin 2	0.199674	6.82166	4.03406	0.00060325	0.0196474	-0.286264
Rpl3	ribosomal protein L3	-0.239915	6.39777	-4.09771	0.000627568	0.019863	-0.28648
Chd6	chromodomain helicase DNA binding protein 6	0.211937	6.72087	4.05611	0.000611835	0.0196879	-0.286519
Nup214	nucleoporin 214	0.26868	7.0026	4.26473	0.000697549	0.0210288	-0.294437
Arf3	ADP-ribosylation factor 3	0.122879	7.73459	4.00849	0.000600697	0.019608	-0.295217
Lpp	LIM domain containing preferred translocation partner in lipoma	0.551457	5.9907	4.65775	0.000854153	0.0233826	-0.307389
Bcl9	B cell CLL/lymphoma 9	0.157699	7.36231	4.00185	0.000610455	0.0196879	-0.310386
Slc6a6	solute carrier family 6 (neurotransmitter transporter, taurine), member 6	0.171732	7.37947	4.00136	0.000611183	0.0196879	-0.311507
Crebbp	CREB binding protein	0.350695	5.92994	4.29981	0.000730835	0.0213272	-0.315485
Tmppe	transmembrane protein with metallophosphoesterase domain	0.260002	4.34975	3.9988	0.00061499	0.0196879	-0.317354
Cd2ap	CD2-associated protein	0.1656	6.67664	3.9986	0.000615288	0.0196879	-0.31781
Afdn	afadin, adherens junction formation factor	0.231467	7.83109	4.22618	0.000705223	0.0210819	-0.31839
Fez1	fasciculation and elongation protein zeta 1 (zygin I)	-0.262589	5.35235	-3.99745	0.000618131	0.0197355	-0.321787
Scaper	S phase cyclin A-associated protein in the ER	0.329912	4.53178	3.99523	0.000622876	0.0197604	-0.328541
Zc3h12c	zinc finger CCCH type containing 12C	-0.249544	4.62259	-3.9938	0.000622497	0.0197604	-0.328774
Armc9	armadillo repeat containing 9	-0.2145	4.88483	-3.99349	0.000622971	0.0197604	-0.329489
Arhgap28	Rho GTPase activating protein 28	0.150033	6.97589	3.9838	0.000637783	0.0200668	-0.351606
Agrn	agrin	0.138611	8.69089	3.98241	0.000639944	0.0200747	-0.354791
Ankfy1	ankyrin repeat and FYVE domain containing 1	0.165256	6.69723	3.98076	0.000642513	0.0200747	-0.35856
Slc43a3	solute carrier family 43, member 3	0.27643	5.73784	4.06461	0.000678241	0.0207468	-0.359413
Gm5148	predicted gene 5148	-0.192017	8.56577	-4.12889	0.000710112	0.0210819	-0.364903
Isca2	iron-sulfur cluster assembly 2	-0.270354	4.23373	-3.97641	0.00064933	0.0202444	-0.368492
Atf6	activating transcription factor 6	0.261355	5.34225	3.97518	0.000651257	0.0202612	-0.371281
Gan	giant axonal neuropathy	0.508144	3.55019	4.05447	0.000686724	0.0209186	-0.373301
Pbx1	pre B cell leukemia homeobox 1	0.132781	8.09157	3.96794	0.000662799	0.0205585	-0.387813
Zswim8	zinc finger SWIM-type containing 8	0.163885	7.43519	3.96742	0.000663631	0.0205585	-0.388992
9930021J03Rik	RIKEN cDNA 9930021J03 gene	0.239013	5.81138	3.97806	0.00067167	0.0206323	-0.392772
Fbxl18	F-box and leucine-rich repeat protein 18	0.287285	4.65174	3.96547	0.000666791	0.0206126	-0.393463
Arx	aristaless related homeobox	-0.430007	2.66905	-3.96355	0.000669897	0.0206212	-0.397835
Zfp106	zinc finger protein 106	0.162515	8.84285	4.01561	0.000699343	0.0210394	-0.404856
Sipa1l2	signal-induced proliferation-associated 1 like 2	0.205318	5.85638	3.96041	0.00067501	0.0206913	-0.40499
Enah	ENAH actin regulator	0.106819	8.537	3.95721	0.000680277	0.0207655	-0.412303
Sptan1	spectrin alpha, non-erythrocytic 1	0.204905	8.408	4.14213	0.000765921	0.0219991	-0.415549
Rdx	radixin	0.125552	8.91542	3.94951	0.000693104	0.0210057	-0.429876
Ehmt1	euchromatic histone methyltransferase 1	0.132896	7.93617	3.94949	0.000693122	0.0210057	-0.429902
Atg2a	autophagy related 2A	0.188682	5.4576	3.94817	0.000695344	0.0210057	-0.432912
Pik3c2a	phosphatidylinositol-4-phosphate 3-kinase catalytic subunit type 2 alpha	0.195069	6.74912	3.95641	0.000705495	0.0210819	-0.439609
Socs6	suppressor of cytokine signaling 6	0.193763	6.51905	3.94311	0.000703942	0.0210819	-0.444472
Zfp871	zinc finger protein 871	0.223762	7.09251	4.0713	0.000767899	0.0220126	-0.448652
Borcs7	BLOC-1 related complex subunit 7	-0.294635	3.87036	-3.94017	0.000708968	0.0210819	-0.451164
Sfxn2	sideroflexin 2	0.274306	4.58654	3.93964	0.000709882	0.0210819	-0.452376
Pde4dip	phosphodiesterase 4D interacting protein (myomegalin)	0.177245	5.90824	3.9388	0.000711325	0.0210819	-0.454286
Sbno1	strawberry notch 1	0.155539	7.20796	3.93823	0.000712313	0.0210819	-0.455592
Gatad2b	GATA zinc finger domain containing 2B	0.150964	6.80346	3.93721	0.000714074	0.0210826	-0.457915
Smtnl2	smoothelin-like 2	0.260099	4.88229	3.93629	0.000715665	0.0210826	-0.460009
Drap1	Dr1 associated protein 1 (negative cofactor 2 alpha)	-0.204417	6.36427	-3.93773	0.000718117	0.0210826	-0.461824
Ralgapb	Ral GTPase activating protein, beta subunit (non-catalytic)	0.183997	6.65699	3.93534	0.000717327	0.0210826	-0.46219
Pla2r1	phospholipase A2 receptor 1	0.577442	1.95266	3.93398	0.000719691	0.0210864	-0.465284
Myo5a	myosin VA	0.32333	7.28857	4.36474	0.000923655	0.024263	-0.466348
Urod	uroporphyrinogen decarboxylase	-0.158003	5.91701	-3.933	0.000721404	0.0210942	-0.467521
Ppil1	peptidylprolyl isomerase (cyclophilin)-like 1	-0.190303	7.09424	-3.95468	0.000746653	0.021702	-0.482318
Tab1	TGF-beta activated kinase 1/MAP3K7 binding protein 1	-0.224149	5.34389	-3.92522	0.000735134	0.0214098	-0.485252
Chd4	chromodomain helicase DNA binding protein 4	0.18724	9.91042	4.16191	0.00085653	0.0234038	-0.490299
Hectd4	HECT domain E3 ubiquitin protein ligase 4	0.344559	5.93755	4.20751	0.000888384	0.0239601	-0.498518
Pdk3	pyruvate dehydrogenase kinase, isoenzyme 3	0.170627	6.05416	3.9157	0.000752293	0.0217809	-0.50695
Mest	mesoderm specific transcript	0.100544	10.9338	3.91567	0.000752352	0.0217809	-0.507023
Atp2b1	ATPase, Ca++ transporting, plasma membrane 1	0.151322	7.52734	3.91408	0.00075525	0.0217997	-0.510638
Plppr3	phospholipid phosphatase related 3	-0.200908	6.10492	-3.91367	0.000755989	0.0217997	-0.511558
Ttc28	tetratricopeptide repeat domain 28	0.254853	6.39657	4.05202	0.000826793	0.0228913	-0.512089
Cep350	centrosomal protein 350	0.417343	5.68315	4.29579	0.000950951	0.0246892	-0.51417
Tiam1	T cell lymphoma invasion and metastasis 1	0.187623	6.13206	3.90887	0.000764848	0.0219991	-0.522513
Oxct1	3-oxoacid CoA transferase 1	-0.197218	6.00482	-3.90483	0.000772368	0.0220973	-0.531711
Plcb3	phospholipase C, beta 3	-0.172141	6.22634	-3.90294	0.000775913	0.0221553	-0.536017
Irx1	Iroquois homeobox 1	-0.305374	4.7355	-3.90304	0.000780974	0.0222562	-0.540741
Lmbrd2	LMBR1 domain containing 2	0.261069	5.41532	3.91298	0.000790204	0.022383	-0.544447
Mfap3	microfibrillar-associated protein 3	0.158625	6.42915	3.8987	0.000783914	0.0222965	-0.545663
Fbn2	fibrillin 2	0.458201	8.27079	4.58891	0.00113797	0.0268594	-0.545883
Tbc1d9	TBC1 domain family, member 9	-0.287164	4.77251	-3.89597	0.000789124	0.022383	-0.55189
Flna	filamin, alpha	0.202351	10.0255	4.19945	0.000955372	0.024716	-0.555828
Rgmb	repulsive guidance molecule family member B	-0.214653	5.25011	-3.89412	0.000792664	0.022383	-0.556097
Grhl3	grainyhead like transcription factor 3	0.560254	2.03202	3.89112	0.00079845	0.0224907	-0.562934
Garem1	GRB2 associated regulator of MAPK1 subtype 1	0.290351	4.68072	3.88974	0.000801124	0.022491	-0.566076
ND4	NADH dehydrogenase subunit 4	-0.558975	9.71703	-4.61322	0.00118195	0.0273233	-0.566722
Pdcd11	programmed cell death 11	0.134084	7.28542	3.88932	0.000801931	0.022491	-0.567022
Arid5b	AT rich interactive domain 5B (MRF1-like)	0.372922	3.7877	3.88873	0.000803087	0.022491	-0.568377
Zzef1	zinc finger, ZZ-type with EF hand domain 1	0.259787	5.21576	3.8873	0.000805874	0.0225259	-0.571633
Nme2	NME/NM23 nucleoside diphosphate kinase 2	-0.241322	7.17786	-4.08354	0.000915295	0.0241992	-0.573197
Grcc10	gene rich cluster, C10 gene	-0.250063	5.60712	-3.90378	0.000819106	0.0227798	-0.575366
Rasl2-9	RAS-like, family 2, locus 9	-0.511926	2.21938	-3.88483	0.0008107	0.0226175	-0.577246
Tbl1x	transducin (beta)-like 1 X-linked	0.230496	7.09808	4.04035	0.000898519	0.0240137	-0.578792
Lama1	laminin, alpha 1	0.313773	6.82222	4.23334	0.00100641	0.0251768	-0.580798
Cd44	CD44 antigen	0.36876	3.58048	3.8803	0.000819641	0.0227798	-0.587554
Cspg4b	chondroitin sulfate proteoglycan 4B	0.719329	4.92244	4.4859	0.00115239	0.0270329	-0.589048
Fn1	fibronectin 1	0.42346	9.41939	4.56843	0.00119549	0.0274791	-0.589419
Ap2b1	adaptor-related protein complex 2, beta 1 subunit	0.129983	8.14149	3.87693	0.000826359	0.0228913	-0.595227
Dpf1	double PHD fingers 1	-0.290182	4.26766	-3.87296	0.000834334	0.0230564	-0.604252
Upk1a	uroplakin 1A	1.30263	0.262351	3.92076	0.00087085	0.0235833	-0.611931
Ahsp	alpha hemoglobin stabilizing protein	-0.558589	3.83035	-4.08596	0.000968694	0.0248404	-0.613978
Sfrp2	secreted frizzled-related protein 2	-0.166147	6.94587	-3.86833	0.00084374	0.0232722	-0.614788
Usp24	ubiquitin specific peptidase 24	0.30319	7.1117	4.2256	0.00104966	0.0256974	-0.615079
Sin3a	transcriptional regulator, SIN3A (yeast)	0.142588	7.63659	3.86707	0.000846315	0.0232992	-0.617651
Smim19	small integral membrane protein 19	-0.328691	3.72309	-3.86502	0.000850519	0.0233573	-0.622307
Arrdc2	arrestin domain containing 2	-0.532764	2.28038	-3.86449	0.000851627	0.0233573	-0.623531
Jtb	jumping translocation breakpoint	-0.227388	4.88129	-3.8604	0.000860093	0.0234293	-0.632825
Cyp26c1	cytochrome P450, family 26, subfamily c, polypeptide 1	-0.304904	4.06182	-3.86012	0.000860676	0.0234293	-0.633463
Vcan	versican	0.427403	8.61086	4.52108	0.00124542	0.028	-0.635377
Col5a2	collagen, type V, alpha 2	0.456775	6.88229	4.45853	0.0012116	0.0276807	-0.635757
Endov	endonuclease V	-0.209876	5.22044	-3.85533	0.000870718	0.0235833	-0.644361
Usp47	ubiquitin specific peptidase 47	0.135403	8.02192	3.85511	0.00087118	0.0235833	-0.644859
Iqgap2	IQ motif containing GTPase activating protein 2	0.194092	6.01454	3.84938	0.000883325	0.0238678	-0.657866
Cadps2	Ca2+-dependent activator protein for secretion 2	-0.650997	2.23437	-3.85783	0.00089537	0.0240137	-0.663462
Fam131b	family with sequence similarity 131, member B	-0.342417	3.65315	-3.84579	0.000891051	0.0239877	-0.666047
Dcn	decorin	0.563195	1.96553	3.84352	0.000895939	0.0240137	-0.671186
Txn1	thioredoxin 1	-0.182793	7.47941	-3.88884	0.000924557	0.024263	-0.671373
Dnaja1	DnaJ heat shock protein family (Hsp40) member A1	-0.139586	7.28292	-3.8423	0.000898599	0.0240137	-0.673971
Elk4	ELK4, member of ETS oncogene family	0.346416	4.06889	3.84015	0.000903289	0.0240499	-0.678861
Togaram1	TOG array regulator of axonemal microtubules 1	0.205887	6.08741	3.83949	0.000904721	0.0240499	-0.680349
Fgf15	fibroblast growth factor 15	-0.301603	4.27668	-3.83941	0.000904901	0.0240499	-0.680536
Pklr	pyruvate kinase liver and red blood cell	-0.578988	4.58922	-4.23808	0.00116126	0.0271774	-0.684911
Cand2	cullin-associated and neddylation-dissociated 2 (putative)	0.137726	7.73448	3.83381	0.000917232	0.0241992	-0.693249
Fbxo21	F-box protein 21	-0.226569	7.12661	-3.98444	0.00101424	0.0252685	-0.693349
Plekhh3	pleckstrin homology domain containing, family H (with MyTH4 domain) member 3	-0.409768	3.10583	-3.83361	0.000917686	0.0241992	-0.693714
Mlxip	MLX interacting protein	0.1525	6.73958	3.83319	0.000918612	0.0241992	-0.69466
Caskin1	CASK interacting protein 1	-0.345108	3.4341	-3.8331	0.000918811	0.0241992	-0.694864
Ro60	Ro60, Y RNA binding protein	0.222166	6.61769	3.91089	0.000985044	0.0250834	-0.706825
Fbxl6	F-box and leucine-rich repeat protein 6	-0.19058	5.43892	-3.82559	0.000935667	0.0244934	-0.711937
Timm21	translocase of inner mitochondrial membrane 21	-0.194959	5.24345	-3.82475	0.00093755	0.0244934	-0.713825
Cyp26b1	cytochrome P450, family 26, subfamily b, polypeptide 1	-0.251592	5.13053	-3.82384	0.000939632	0.0244934	-0.715908
C77080	expressed sequence C77080	0.26234	4.60768	3.82321	0.000941048	0.0244934	-0.717322
Zfyve27	zinc finger, FYVE domain containing 27	-0.277815	4.89887	-3.82291	0.00094173	0.0244934	-0.718003
Guf1	GUF1 homolog, GTPase	-0.172423	5.95943	-3.81742	0.000954327	0.024716	-0.730481
Chd8	chromodomain helicase DNA binding protein 8	0.183096	7.58972	3.87269	0.00099578	0.0251665	-0.73345
Tasor2	transcription activation suppressor family member 2	0.172374	7.27415	3.82145	0.00096568	0.0248404	-0.736992
Rpl18	ribosomal protein L18	-0.173176	7.28982	-3.82395	0.000967834	0.0248404	-0.737327
Pax3	paired box 3	-0.213213	5.52598	-3.81422	0.000961727	0.0248051	-0.737733
Myh3	myosin, heavy polypeptide 3, skeletal muscle, embryonic	-0.353039	3.99698	-3.81401	0.000962216	0.0248051	-0.738211
Hddc3	HD domain containing 3	-0.266884	4.22343	-3.80861	0.000974867	0.0249189	-0.750475
Selenow	selenoprotein W	-0.166538	7.04593	-3.80848	0.000975169	0.0249189	-0.750766
Ripor1	RHO family interacting cell polarization regulator 1	0.214663	5.50915	3.80756	0.000977343	0.0249308	-0.752857
Son	Son DNA binding protein	0.17597	8.97347	3.93801	0.00107414	0.0261305	-0.756964
Srcap	Snf2-related CREBBP activator protein	0.284248	7.90097	4.18585	0.00125175	0.028076	-0.760915
Tro	trophinin	0.194718	6.99343	3.84876	0.00101833	0.0252796	-0.761668
Bach2	BTB and CNC homology, basic leucine zipper transcription factor 2	0.248853	5.24789	3.80338	0.000987259	0.025096	-0.762334
Nktr	natural killer tumor recognition sequence	0.176499	7.36767	3.82513	0.00100639	0.0251768	-0.765065
Cnot1	CCR4-NOT transcription complex, subunit 1	0.247377	8.9344	4.16359	0.00124501	0.028	-0.765944
Dmtn	dematin actin binding protein	-0.419643	3.88962	-3.84649	0.00102372	0.0253171	-0.766636
Miip	migration and invasion inhibitory protein	-0.206491	5.30746	-3.80094	0.000993095	0.0251665	-0.767867
Prrt4	proline-rich transmembrane protein 4	0.39764	3.30416	3.80016	0.000994978	0.0251665	-0.769645
Slc25a46	solute carrier family 25, member 46	-0.201845	6.0359	-3.79935	0.000996932	0.0251665	-0.771487
Hspa13	heat shock protein 70 family, member 13	0.157511	6.06435	3.79671	0.00100332	0.0251768	-0.777482
Gsx1	GS homeobox 1	-0.923788	-0.00806762	-3.79607	0.00100487	0.0251768	-0.778931
Kitl	kit ligand	0.175492	5.98364	3.7955	0.00100625	0.0251768	-0.780223
Nkx2-6	NK2 homeobox 6	-0.496747	1.88326	-3.79491	0.00100769	0.0251768	-0.781564
F11r	F11 receptor	0.196723	5.58865	3.79199	0.00101483	0.0252685	-0.788188
D630045J12Rik	RIKEN cDNA D630045J12 gene	0.23332	6.34487	3.87584	0.00107755	0.0261607	-0.789245
Cpne8	copine VIII	0.553383	2.20769	3.79039	0.00101874	0.0252796	-0.791797
Rab11fip1	RAB11 family interacting protein 1 (class I)	0.230192	5.32881	3.78919	0.0010217	0.02531	-0.794522
Mpc2	mitochondrial pyruvate carrier 2	-0.325117	3.9166	-3.78727	0.00102644	0.0253415	-0.798869
Thsd7a	thrombospondin, type I, domain containing 7A	0.345238	3.3121	3.78476	0.00103269	0.0254526	-0.80456
Cenpe	centromere protein E	0.206797	7.45709	3.90937	0.00112805	0.0268594	-0.806232
Rnf113a2	ring finger protein 113A2	-0.291147	3.76295	-3.78398	0.00103463	0.0254576	-0.806329
Msl1	male specific lethal 1	0.122104	7.87837	3.78121	0.00104158	0.0255854	-0.812612
Rps15	ribosomal protein S15	-0.186746	8.86877	-3.94522	0.001166	0.0271774	-0.8133
Mettl17	methyltransferase like 17	-0.22883	4.89541	-3.7794	0.00104615	0.0256544	-0.816716
Tet1	tet methylcytosine dioxygenase 1	0.357935	5.4673	4.00942	0.00122443	0.0278281	-0.819532
Rpl21	ribosomal protein L21	-0.862875	6.07464	-4.42968	0.00154392	0.0322279	-0.825505
Vegfd	vascular endothelial growth factor D	0.533049	1.97312	3.77541	0.00105627	0.0258159	-0.825755
Ep300	E1A binding protein p300	0.335614	7.2226	4.20057	0.0013937	0.0301714	-0.833937
Cbx5	chromobox 5	0.161633	9.70411	3.9002	0.00116521	0.0271774	-0.834146
Ankrd11	ankyrin repeat domain 11	0.272209	8.4286	4.16099	0.00137207	0.0300148	-0.83825
Creb3l1	cAMP responsive element binding protein 3-like 1	0.520694	2.32744	3.76951	0.00107143	0.0261305	-0.839125
Atp2b4	ATPase, Ca++ transporting, plasma membrane 4	0.289093	4.76697	3.76832	0.00107452	0.0261305	-0.841822
Mga	MAX gene associated	0.40392	7.05732	4.28662	0.00147965	0.0314259	-0.844963
Itga6	integrin alpha 6	0.161686	7.11184	3.76484	0.00108358	0.0262633	-0.849702
Dcp2	decapping mRNA 2	0.248944	8.11191	4.07102	0.00132569	0.0292635	-0.850512
Laptm5	lysosomal-associated protein transmembrane 5	0.472782	2.75783	3.76042	0.0010952	0.026501	-0.859712
Cldn6	claudin 6	0.277073	5.28576	3.79782	0.00113194	0.0268594	-0.864038
Trrap	transformation/transcription domain-associated protein	0.429175	7.93768	4.35003	0.00157838	0.0326206	-0.869426
Smurf1	SMAD specific E3 ubiquitin protein ligase 1	0.154858	6.08522	3.75609	0.00110671	0.0267352	-0.86952
Mrc1	mannose receptor, C type 1	0.864114	1.45178	3.79516	0.001139	0.0268594	-0.869886
Trim65	tripartite motif-containing 65	-0.740815	1.08672	-3.75493	0.00110981	0.0267567	-0.87214
Atpsckmt	ATP synthase C subunit lysine N-methyltransferase	-0.316524	3.528	-3.75439	0.00111127	0.0267567	-0.873376
Capza1	capping actin protein of muscle Z-line subunit alpha 1	-0.152584	6.95858	-3.75359	0.0011134	0.0267639	-0.875175
Pipox	pipecolic acid oxidase	-0.49758	2.0282	-3.75257	0.00111616	0.026786	-0.877494
Numa1	nuclear mitotic apparatus protein 1	0.125848	8.58663	3.7517	0.0011185	0.026798	-0.879454
Kdm5a	lysine (K)-specific demethylase 5A	0.203568	7.00168	3.82862	0.00118349	0.0273233	-0.880533
Tmed4	transmembrane p24 trafficking protein 4	-0.177071	5.87974	-3.74773	0.00112926	0.0268594	-0.888437
Bin2	bridging integrator 2	0.799024	0.910596	3.74517	0.00113627	0.0268594	-0.894245
Fndc5	fibronectin type III domain containing 5	-0.3741	3.23058	-3.74481	0.00113726	0.0268594	-0.895061
Aqp4	aquaporin 4	0.75065	0.94192	3.74449	0.00113812	0.0268594	-0.89577
Lpgat1	lysophosphatidylglycerol acyltransferase 1	0.143122	7.15868	3.74421	0.00113891	0.0268594	-0.896418
Sp4	trans-acting transcription factor 4	0.206108	5.2653	3.74342	0.00114107	0.0268594	-0.898193
Sdk1	sidekick cell adhesion molecule 1	0.306826	3.57216	3.74334	0.00114131	0.0268594	-0.898393
Cldn34c2	claudin 34C2	-1.8414	-1.10082	-3.76593	0.00117424	0.0272824	-0.90694
Slc6a15	solute carrier family 6 (neurotransmitter transporter), member 15	-0.425873	2.66436	-3.73948	0.00115198	0.0270329	-0.907123
Tmsb4x	thymosin, beta 4, X chromosome	-0.165545	8.76546	-3.82504	0.0012317	0.0279064	-0.911102
Jup	junction plakoglobin	0.181743	5.76803	3.73467	0.00116541	0.0271774	-0.917986
Tmem95	transmembrane protein 95	-1.12428	-0.437728	-3.73258	0.0011713	0.0272574	-0.922714
Tead1	TEA domain family member 1	0.257104	7.90036	4.03922	0.00144451	0.0307691	-0.926628
Supt6	SPT6, histone chaperone and transcription elongation factor	0.135695	7.78574	3.73026	0.00117788	0.0272897	-0.92797
Myg1	melanocyte proliferating gene 1	-0.187017	5.74011	-3.73011	0.0011783	0.0272897	-0.928301
Ms4a6c	membrane-spanning 4-domains, subfamily A, member 6C	1.93833	-1.75701	3.72737	0.0011861	0.0273404	-0.934494
Ddx46	DEAD box helicase 46	0.133644	8.01753	3.72397	0.00119589	0.0274791	-0.942197
Pot1a	protection of telomeres 1A	-0.853174	5.09075	-4.32935	0.00172645	0.0342294	-0.942605
Prickle2	prickle planar cell polarity protein 2	0.38314	3.92053	3.73864	0.00121225	0.0276807	-0.94413
Gpm6b	glycoprotein m6b	-0.248224	4.81631	-3.72289	0.00119899	0.0275071	-0.944628
Zbtb39	zinc finger and BTB domain containing 39	0.14755	6.4296	3.72086	0.00120488	0.0275988	-0.949222
Atp7a	ATPase, Cu++ transporting, alpha polypeptide	0.288173	6.16367	3.9198	0.00138976	0.0301538	-0.952325
Kirrel	kirre like nephrin family adhesion molecule 1	0.179298	7.28431	3.75281	0.00124198	0.028	-0.954032
Atrx	ATRX, chromatin remodeler	0.18187	8.05636	3.81702	0.00130452	0.0288836	-0.956431
Ncoa3	nuclear receptor coactivator 3	0.1555	6.29686	3.71765	0.00121424	0.0276828	-0.956473
Dmxl1	Dmx-like 1	0.19706	6.04524	3.71629	0.00121822	0.0277301	-0.95954
Ankrd17	ankyrin repeat domain 17	0.320835	7.96437	4.16641	0.00162573	0.0332228	-0.959912
Dis3	DIS3 homolog, exosome endoribonuclease and 3'-5' exoribonuclease	0.124365	7.01898	3.71289	0.00122825	0.0278716	-0.967231
Taf1	TATA-box binding protein associated factor 1	0.200398	6.89025	3.77417	0.00128807	0.0286935	-0.969062
Lhx2	LIM homeobox protein 2	-0.198351	5.60202	-3.70972	0.00123767	0.0279937	-0.974389
Nsd3	nuclear receptor binding SET domain protein 3	0.162295	6.68193	3.70915	0.00123939	0.0279937	-0.975692
Kmt2a	lysine (K)-specific methyltransferase 2A	0.565057	6.94653	4.30233	0.00180326	0.0349739	-0.984128
Aldh18a1	aldehyde dehydrogenase 18 family, member A1	-0.14328	7.03774	-3.70473	0.00125265	0.028076	-0.985669
Tprkb	Tp53rk binding protein	0.210331	5.30467	3.70202	0.00126087	0.0282167	-0.991793
Atp13a3	ATPase type 13A3	0.176976	7.31919	3.73327	0.00129666	0.0287969	-0.995116
Fancg	Fanconi anemia, complementation group G	-0.261897	4.39836	-3.69883	0.00127057	0.0283904	-0.99898
Pdpr	pyruvate dehydrogenase phosphatase regulatory subunit	0.264814	4.6855	3.69626	0.00127848	0.0285234	-1.00479
Ndufc1	NADH:ubiquinone oxidoreductase subunit C1	-0.262974	4.87485	-3.69123	0.00129407	0.0287831	-1.01615
Hmbox1	homeobox containing 1	0.312522	6.55241	3.99069	0.00159835	0.0328505	-1.02102
Serac1	serine active site containing 1	0.27068	4.17623	3.68833	0.00130314	0.0288836	-1.02269
Usp9x	ubiquitin specific peptidase 9, X chromosome	0.336186	7.74048	4.13946	0.00176564	0.0344915	-1.03058
Med13	mediator complex subunit 13	0.339364	6.72636	4.05689	0.00168926	0.0339036	-1.03242
Tfec	transcription factor EC	1.28176	-0.239755	3.68168	0.00132418	0.0292635	-1.0377
Plagl1	pleiomorphic adenoma gene-like 1	0.167403	7.80489	3.71699	0.00137907	0.0300777	-1.04766
Rxfp1	relaxin/insulin-like family peptide receptor 1	1.50982	0.742107	3.92951	0.00159683	0.0328505	-1.04783
Cacng7	calcium channel, voltage-dependent, gamma subunit 7	-0.622551	5.53392	-4.21472	0.00190191	0.0356237	-1.05526
Sox10	SRY (sex determining region Y)-box 10	-0.232496	4.75902	-3.67381	0.00134949	0.0297438	-1.05544
Pum2	pumilio RNA-binding family member 2	0.124077	8.4474	3.67272	0.00135304	0.0297771	-1.0579
Fkbp9	FK506 binding protein 9	0.1087	7.46319	3.67179	0.00135607	0.0297988	-1.05999
Sptbn1	spectrin beta, non-erythrocytic 1	0.246176	8.26359	3.97547	0.00167218	0.0337466	-1.06027
Peg10	paternally expressed 10	0.359746	10.1399	4.2414	0.0019437	0.0358872	-1.06104
Ublcp1	ubiquitin-like domain containing CTD phosphatase 1	-0.241443	4.33583	-3.66828	0.00136757	0.0299748	-1.06791
Pianp	PILR alpha associated neural protein	-0.409472	2.78748	-3.66809	0.00136819	0.0299748	-1.06833
Nkx6-2	NK6 homeobox 2	-0.477004	3.08898	-3.67502	0.00137896	0.0300777	-1.07012
ND4L	NADH dehydrogenase subunit 4L	-0.491843	6.57001	-4.20185	0.001943	0.0358872	-1.07564
Mgat5b	mannoside acetylglucosaminyltransferase 5, isoenzyme B	-0.312625	3.80013	-3.66406	0.00138154	0.0300867	-1.07743
Ndufb7	NADH:ubiquinone oxidoreductase subunit B7	-0.209016	5.47386	-3.66139	0.00139043	0.0301538	-1.08343
Rps2	ribosomal protein S2	-0.222126	5.62074	-3.66127	0.00139083	0.0301538	-1.0837
Cracr2b	calcium release activated channel regulator 2B	-0.573036	1.46224	-3.65923	0.00139767	0.0301949	-1.0883
Adcy1	adenylate cyclase 1	0.230946	4.57124	3.65886	0.00139893	0.0301949	-1.08914
Rnaseh2c	ribonuclease H2, subunit C	-0.247479	4.96924	-3.65259	0.00142017	0.0305522	-1.10325
Grina	glutamate receptor, ionotropic, N-methyl D-aspartate-associated protein 1 (glutamate binding)	-0.222916	4.58238	-3.65224	0.00142136	0.0305522	-1.10404
Zfp608	zinc finger protein 608	0.150648	6.53266	3.65213	0.00142177	0.0305522	-1.1043
Zic2	zinc finger protein of the cerebellum 2	-0.178839	6.0671	-3.65111	0.00142524	0.0305818	-1.10658
Zfp236	zinc finger protein 236	0.23698	6.21075	3.74212	0.00152834	0.0321192	-1.10762
Eea1	early endosome antigen 1	0.22511	5.30564	3.65012	0.00142865	0.0306101	-1.10882
Brsk2	BR serine/threonine kinase 2	-0.300304	4.72349	-3.66782	0.00144836	0.0308062	-1.10885
Adamtsl1	ADAMTS-like 1	0.58949	1.7888	3.64866	0.00143367	0.0306726	-1.11211
Amer1	APC membrane recruitment 1	0.240447	6.05239	3.72762	0.00152602	0.0321192	-1.11406
Zfp652	zinc finger protein 652	0.213495	5.21985	3.64559	0.00144429	0.0307691	-1.11902
Rnaseh1	ribonuclease H1	-0.28755	4.29256	-3.64553	0.0014445	0.0307691	-1.11915
Igfbp5	insulin-like growth factor binding protein 5	0.203732	9.52954	3.91137	0.00175237	0.0344195	-1.12276
Pbrm1	polybromo 1	0.154664	8.25342	3.67238	0.00149555	0.0316255	-1.12907
Prpf8	pre-mRNA processing factor 8	0.228436	9.51271	3.97206	0.00185848	0.0352719	-1.13759
Sos1	SOS Ras/Rac guanine nucleotide exchange factor 1	0.184068	6.51448	3.63619	0.00149282	0.0316255	-1.14755
Ncoa2	nuclear receptor coactivator 2	0.233808	6.84183	3.78541	0.00167059	0.0337466	-1.1489
CYTB	cytochrome b	-0.569646	10.4684	-4.20898	0.00215877	0.038273	-1.14912
Sort1	sortilin 1	0.152388	7.42596	3.63124	0.00149499	0.0316255	-1.15131
ND3	NADH dehydrogenase subunit 3	-0.353447	6.86992	-4.03292	0.00197292	0.0360287	-1.15425
Nxpe4	neurexophilin and PC-esterase domain family, member 4	0.447351	2.96028	3.62949	0.0015013	0.0317012	-1.15526
Onecut2	one cut domain, family member 2	0.453419	4.2016	3.78815	0.00168903	0.0339036	-1.15534
Ryr2	ryanodine receptor 2, cardiac	0.665606	4.19908	4.01684	0.00196497	0.0359589	-1.15815
Slc25a19	solute carrier family 25 (mitochondrial thiamine pyrophosphate carrier), member 19	0.287862	3.59031	3.6278	0.00150739	0.0317836	-1.15904
Cd276	CD276 antigen	0.439732	6.70488	4.11489	0.00210715	0.0378638	-1.16799
Fdxr	ferredoxin reductase	-0.282141	3.8131	-3.62163	0.00152991	0.0321192	-1.17292
Mbtps2	membrane-bound transcription factor peptidase, site 2	0.187138	5.48123	3.62034	0.00153468	0.0321732	-1.17584
Trim33	tripartite motif-containing 33	0.137511	7.14591	3.61873	0.0015406	0.0322279	-1.17944
Cpd	carboxypeptidase D	0.137032	7.02528	3.61836	0.00154198	0.0322279	-1.18028
Rplp1	ribosomal protein, large, P1	-0.317686	9.38214	-4.11003	0.00214211	0.0381694	-1.18175
Celsr1	cadherin, EGF LAG seven-pass G-type receptor 1	0.287209	6.86257	3.89679	0.00188659	0.0355648	-1.18212
Hprt	hypoxanthine guanine phosphoribosyl transferase	1.40743	4.70387	4.18514	0.00223717	0.0389065	-1.18382
Med1	mediator complex subunit 1	-0.277524	6.87293	-3.87731	0.00186883	0.0353214	-1.18439
Homer1	homer scaffolding protein 1	0.156484	5.90016	3.61505	0.00155429	0.032398	-1.18771
Baz1b	bromodomain adjacent to zinc finger domain, 1B	0.119077	8.7937	3.61383	0.00155884	0.0324465	-1.19045
Adamts17	a disintegrin-like and metallopeptidase (reprolysin type) with thrombospondin type 1 motif, 17	0.379171	3.34961	3.61241	0.00156417	0.0325112	-1.19365
Hspg2	perlecan (heparan sulfate proteoglycan 2)	0.58817	8.0852	4.17404	0.0022613	0.0392793	-1.19575
Arid1b	AT rich interactive domain 1B (SWI-like)	0.16385	6.9664	3.61062	0.0015709	0.0325366	-1.19766
Nat9	N-acetyltransferase 9 (GCN5-related, putative)	0.350287	3.34982	3.61048	0.00157145	0.0325366	-1.19799
Pcdhgb8	protocadherin gamma subfamily B, 8	0.692837	1.70271	3.61031	0.00157209	0.0325366	-1.19837
Cirbp	cold inducible RNA binding protein	-0.201895	5.67923	-3.60413	0.0015956	0.0328505	-1.21226
Brwd1	bromodomain and WD repeat domain containing 1	0.141713	7.13663	3.60337	0.00159851	0.0328505	-1.21396
Sec16a	SEC16 homolog A, endoplasmic reticulum export factor	0.228895	7.18887	3.77596	0.00183457	0.0351287	-1.21997
Mrtfb	myocardin related transcription factor B	0.265571	5.78114	3.70377	0.00174309	0.0343232	-1.22058
Pitx2	paired-like homeodomain transcription factor 2	0.285526	4.0297	3.59925	0.00161437	0.0331298	-1.2232
Tcf20	transcription factor 20	0.187312	6.83996	3.63402	0.00166197	0.0336877	-1.22432
9930104L06Rik	RIKEN cDNA 9930104L06 gene	-0.277295	4.51745	-3.59852	0.00161721	0.0331414	-1.22484
Smox	spermine oxidase	-0.243816	4.56232	-3.59695	0.00162334	0.0332205	-1.22838
Spata13	spermatogenesis associated 13	0.145497	6.85401	3.59528	0.00162986	0.0332605	-1.23213
Chl1	cell adhesion molecule L1-like	0.523303	1.81912	3.59405	0.00163466	0.0333119	-1.23488
Dnmt3a	DNA methyltransferase 3A	0.116358	7.91596	3.58982	0.00165134	0.0336049	-1.24437
Gpr20	G protein-coupled receptor 20	0.639116	0.790043	3.58903	0.00165447	0.0336216	-1.24614
Car11	carbonic anhydrase 11	-0.555249	2.48889	-3.59407	0.00166234	0.0336877	-1.24663
Npl	N-acetylneuraminate pyruvate lyase	-0.40601	3.44299	-3.58622	0.00166567	0.0337084	-1.25245
COX1	cytochrome c oxidase subunit I	-0.612966	11.7066	-4.13787	0.00240577	0.0403942	-1.25408
Itpr2	inositol 1,4,5-triphosphate receptor 2	0.533348	2.82946	3.61343	0.00171118	0.0342026	-1.25613
Slc25a39	solute carrier family 25, member 39	-0.135679	7.05946	-3.58332	0.00167731	0.0338034	-1.25897
Pcdhga11	protocadherin gamma subfamily A, 11	0.727409	2.8555	3.78466	0.00195288	0.0358872	-1.25984
Kcnk10	potassium channel, subfamily K, member 10	-0.743515	1.17312	-3.58081	0.00168742	0.0339036	-1.26459
Ascl1	achaete-scute family bHLH transcription factor 1	-0.245232	4.30051	-3.57844	0.00169703	0.0340128	-1.26989
Eif2ak2	eukaryotic translation initiation factor 2-alpha kinase 2	0.252656	4.85261	3.57764	0.00170031	0.0340318	-1.2717
Gpx3	glutathione peroxidase 3	0.186608	6.6226	3.59441	0.00173562	0.0342384	-1.27663
Tagln3	transgelin 3	-0.288515	4.60358	-3.57499	0.00171478	0.0342153	-1.27912
Atp10a	ATPase, class V, type 10A	-0.504776	2.6891	-3.57368	0.00171651	0.0342153	-1.28056
Riok3	RIO kinase 3	-0.140269	6.2266	-3.57278	0.00172021	0.0342294	-1.28258
Tkfc	triokinase, FMN cyclase	-0.188799	5.4142	-3.57149	0.00172554	0.0342294	-1.28547
Mrpl14	mitochondrial ribosomal protein L14	-0.235393	4.53802	-3.57124	0.0017266	0.0342294	-1.28604
Rem2	rad and gem related GTP binding protein 2	-0.578866	2.98021	-3.66423	0.00185896	0.0352719	-1.28665
Gpd2	glycerol phosphate dehydrogenase 2, mitochondrial	0.202348	6.16419	3.58708	0.0017527	0.0344195	-1.28758
Arhgap1	Rho GTPase activating protein 1	0.123341	6.37945	3.56999	0.00173176	0.0342384	-1.28883
Idh3b	isocitrate dehydrogenase 3 (NAD+) beta	-0.155503	6.60963	-3.56947	0.00173392	0.0342384	-1.29
Tpr	translocated promoter region, nuclear basket protein	0.251768	8.58381	3.89843	0.0022011	0.0385754	-1.29089
Dlc1	deleted in liver cancer 1	0.159504	6.33091	3.56887	0.00173644	0.0342384	-1.29136
Nccrp1	non-specific cytotoxic cell receptor protein 1 homolog (zebrafish)	0.605121	1.29051	3.56412	0.00175632	0.0344442	-1.302
Eif4g2	eukaryotic translation initiation factor 4, gamma 2	0.0829197	11.3288	3.56263	0.00176259	0.0344915	-1.30533
Tmprss7	transmembrane serine protease 7	-1.18943	-0.480988	-3.56187	0.00176583	0.0344915	-1.30704
Gk	glycerol kinase	-0.238961	4.10197	-3.55827	0.0017811	0.0347331	-1.31509
Tafazzin	tafazzin, phospholipid-lysophospholipid transacylase	-0.201069	5.02847	-3.55784	0.00178296	0.0347331	-1.31606
Tcerg1	transcription elongation regulator 1 (CA150)	0.105697	8.18171	3.556	0.00179085	0.0348218	-1.32019
Cdk5rap2	CDK5 regulatory subunit associated protein 2	0.206132	7.10699	3.66567	0.00195264	0.0358872	-1.32033
Shd	src homology 2 domain-containing transforming protein D	-0.294712	3.84289	-3.55566	0.00179228	0.0348218	-1.32094
Wdr70	WD repeat domain 70	-0.207851	5.58978	-3.55273	0.00180491	0.0349739	-1.3275
Gss	glutathione synthetase	-0.266511	4.06653	-3.55196	0.00180825	0.0349913	-1.32923
Lsr	lipolysis stimulated lipoprotein receptor	0.175387	5.45857	3.55142	0.0018106	0.0349913	-1.33044
Cox8a	cytochrome c oxidase subunit 8A	-0.166039	6.95102	-3.55303	0.00181581	0.035028	-1.33152
Fktn	fukutin	0.178184	6.11496	3.54988	0.0018173	0.035028	-1.33389
Rsad1	radical S-adenosyl methionine domain containing 1	-1.3578	3.19143	-4.06067	0.0025833	0.0423993	-1.33532
Rrbp1	ribosome binding protein 1	0.148744	7.72105	3.55007	0.00182871	0.0351251	-1.33813
Sema3c	sema domain, immunoglobulin domain (Ig), short basic domain, secreted, (semaphorin) 3C	0.201996	5.14211	3.54728	0.00182862	0.0351251	-1.33969
Twist2	twist basic helix-loop-helix transcription factor 2	-0.330934	4.02503	-3.54697	0.00182999	0.0351251	-1.3404
Soga3	SOGA family member 3	-0.247499	4.42615	-3.54652	0.00183196	0.0351251	-1.3414
Cyp2t4	cytochrome P450, family 2, subfamily t, polypeptide 4	1.15343	-1.0975	3.54534	0.00183717	0.0351287	-1.34405
Sbsn	suprabasin	1.01881	0.379394	3.54484	0.00183937	0.0351287	-1.34517
Ago2	argonaute RISC catalytic subunit 2	0.392846	8.4956	4.04216	0.00260916	0.0426871	-1.34987
Dpysl4	dihydropyrimidinase-like 4	-0.207657	5.82371	-3.54386	0.00185574	0.0352719	-1.35189
Pcna	proliferating cell nuclear antigen	-0.138015	8.15282	-3.54157	0.00185383	0.0352719	-1.35249
Dll1	delta like canonical Notch ligand 1	-0.166131	6.09594	-3.54118	0.00185553	0.0352719	-1.35335
Nhs	NHS actin remodeling regulator	0.301673	4.20463	3.53852	0.00186738	0.0353214	-1.35929
Carf	calcium response factor	-0.320169	3.36361	-3.53836	0.00186812	0.0353214	-1.35966
Chd2	chromodomain helicase DNA binding protein 2	0.149921	6.56119	3.53526	0.00188203	0.0355249	-1.36659
Rps8	ribosomal protein S8	-0.152225	7.5527	-3.53688	0.00189452	0.0355764	-1.37025
Sipa1l3	signal-induced proliferation-associated 1 like 3	0.204508	6.03362	3.54671	0.00191061	0.0356949	-1.37048
Rab40b	Rab40B, member RAS oncogene family	-1.01728	-0.56432	-3.53329	0.00189091	0.0355764	-1.37099
Dock1	dedicator of cytokinesis 1	0.144939	6.84224	3.53275	0.00189339	0.0355764	-1.37222
Emx2	empty spiracles homeobox 2	-0.259103	4.2951	-3.5309	0.00190177	0.0356237	-1.37634
Dync2h1	dynein cytoplasmic 2 heavy chain 1	0.338196	5.69777	3.75952	0.00226943	0.0392811	-1.37782
Irf3	interferon regulatory factor 3	-0.216768	5.12593	-3.52962	0.0019076	0.0356844	-1.3792
Ngfr	nerve growth factor receptor (TNFR superfamily, member 16)	0.238273	5.50833	3.551	0.00194425	0.0358872	-1.38015
Eif3a	eukaryotic translation initiation factor 3, subunit A	0.0992551	9.76911	3.52739	0.00191782	0.0357837	-1.38419
Mxd3	Max dimerization protein 3	-0.336304	3.14386	-3.52613	0.00192362	0.0358364	-1.38701
Nsg1	neuron specific gene family member 1	-0.19661	5.30743	-3.52571	0.00192555	0.0358364	-1.38795
Rbbp6	retinoblastoma binding protein 6, ubiquitin ligase	0.156919	7.65959	3.54217	0.00196105	0.0359468	-1.39114
Haghl	hydroxyacylglutathione hydrolase-like	-0.271456	4.21422	-3.52411	0.00193295	0.0358872	-1.39153
Rtraf	RNA transcription, translation and transport factor	-0.165253	6.32257	-3.52298	0.00193815	0.0358872	-1.39404
Rpl9	ribosomal protein L9	-0.27465	4.41868	-3.52227	0.00194147	0.0358872	-1.39563
Dido1	death inducer-obliterator 1	0.15846	7.24115	3.52447	0.00195144	0.0358872	-1.39791
Zfyve28	zinc finger, FYVE domain containing 28	-0.578324	1.91995	-3.5199	0.00195252	0.0358872	-1.40093
Kmt2d	lysine (K)-specific methyltransferase 2D	0.400303	6.91978	3.95553	0.00267708	0.0432094	-1.40415
Arhgap35	Rho GTPase activating protein 35	0.212743	8.02007	3.71541	0.00228499	0.0393292	-1.40453
Hspbap1	Hspb associated protein 1	0.277394	4.46513	3.51821	0.00196039	0.0359468	-1.40469
Tns3	tensin 3	0.15786	6.9034	3.51688	0.00196664	0.0359589	-1.40766
Nr6a1	nuclear receptor subfamily 6, group A, member 1	0.17346	6.82884	3.52896	0.00198988	0.0362929	-1.40881
Atp5e	ATP synthase, H+ transporting, mitochondrial F1 complex, epsilon subunit	-0.220669	6.0884	-3.5629	0.00207707	0.0375081	-1.41923
Lrp5	low density lipoprotein receptor-related protein 5	0.171749	6.55176	3.50609	0.00201804	0.0367606	-1.43175
Uqcc3	ubiquinol-cytochrome c reductase complex assembly factor 3	-0.299093	4.03643	-3.50279	0.00203406	0.0370062	-1.43913
Izumo4	IZUMO family member 4	-0.604978	1.22091	-3.50208	0.00203748	0.0370223	-1.4407
Runx1t1	RUNX1 translocation partner 1	0.229445	4.39306	3.4982	0.00205646	0.0373207	-1.44935
Nudt8	nudix (nucleoside diphosphate linked moiety X)-type motif 8	-0.430292	2.78208	-3.49601	0.00206726	0.037468	-1.45424
Npdc1	neural proliferation, differentiation and control 1	-0.318338	4.05544	-3.49551	0.00206971	0.037468	-1.45535
Als2	alsin Rho guanine nucleotide exchange factor	0.18784	5.7457	3.49406	0.00207691	0.0375081	-1.45859
Ncl	nucleolin	0.115569	11.209	3.54127	0.00216187	0.0382758	-1.45906
Sorl1	sortilin-related receptor, LDLR class A repeats-containing	0.290421	5.22319	3.57413	0.00222736	0.0388749	-1.46131
Dlat	dihydrolipoamide S-acetyltransferase (E2 component of pyruvate dehydrogenase complex)	0.162744	6.57789	3.49173	0.0020885	0.0376678	-1.46378
Dock5	dedicator of cytokinesis 5	0.252514	5.03079	3.49344	0.00209355	0.0377124	-1.46445
Ahnak	AHNAK nucleoprotein (desmoyokin)	0.541664	5.60077	3.9274	0.00287981	0.0447716	-1.46757
A430005L14Rik	RIKEN cDNA A430005L14 gene	-0.178357	5.22117	-3.48946	0.00209986	0.0377794	-1.46884
Atp6v0a2	ATPase, H+ transporting, lysosomal V0 subunit A2	0.14973	6.06919	3.48695	0.00211249	0.0379131	-1.47444
Bmerb1	bMERB domain containing 1	-0.381806	2.56396	-3.48476	0.00212358	0.0380653	-1.47932
Car2	carbonic anhydrase 2	-0.472714	5.59976	-3.86624	0.00283282	0.0446368	-1.48294
Ap1g1	adaptor protein complex AP-1, gamma 1 subunit	0.130895	7.5792	3.48245	0.00213534	0.0381694	-1.48448
Sptlc2	serine palmitoyltransferase, long chain base subunit 2	0.146809	5.95083	3.48242	0.00213547	0.0381694	-1.48453
Kpnb1	karyopherin (importin) beta 1	0.0962547	10.7465	3.48184	0.00213844	0.0381694	-1.48583
1700003F12Rik	RIKEN cDNA 1700003F12 gene	-0.92262	-0.332785	-3.48105	0.00214247	0.0381694	-1.48759
Thoc2	THO complex 2	0.176465	6.97379	3.50998	0.00220227	0.0385754	-1.48967
Ccdc88a	coiled coil domain containing 88A	0.138908	6.87817	3.47941	0.00215089	0.0382355	-1.49125
Lgi2	leucine-rich repeat LGI family, member 2	0.259346	4.57397	3.47931	0.00215142	0.0382355	-1.49147
Iqsec1	IQ motif and Sec7 domain 1	0.152564	6.51161	3.47802	0.00215803	0.038273	-1.49434
Dyrk1a	dual-specificity tyrosine-(Y)-phosphorylation regulated kinase 1a	0.136824	7.06901	3.47652	0.0021658	0.0382758	-1.49769
Ppp1cb	protein phosphatase 1 catalytic subunit beta	0.10622	8.51738	3.47632	0.0021668	0.0382758	-1.49812
Tsg101	tumor susceptibility gene 101	-0.153309	6.09711	-3.47409	0.00217835	0.0384333	-1.50308
Tle2	transducin-like enhancer of split 2	-0.591116	2.39108	-3.50045	0.00223203	0.0388751	-1.50439
Nprl3	nitrogen permease regulator-like 3	-0.205645	4.94196	-3.47274	0.00218542	0.0385114	-1.5061
Xpo5	exportin 5	0.117367	8.02776	3.47183	0.00219016	0.0385483	-1.50812
Hip1	huntingtin interacting protein 1	0.164583	8.0062	3.53469	0.00231222	0.039506	-1.50909
Meox1	mesenchyme homeobox 1	-0.138211	6.62143	-3.47086	0.00219521	0.0385754	-1.51027
Syne1	spectrin repeat containing, nuclear envelope 1	0.380249	3.42739	3.47028	0.00219828	0.0385754	-1.51157
Ncoa6	nuclear receptor coactivator 6	0.247985	6.88796	3.66462	0.00256829	0.0422878	-1.51159
Prrc2c	proline-rich coiled-coil 2C	0.416733	8.91016	3.9496	0.00310977	0.0468615	-1.51195
Cpe	carboxypeptidase E	-0.156539	5.86914	-3.46839	0.00220822	0.0386333	-1.51578
Kalrn	kalirin, RhoGEF kinase	0.21537	5.35512	3.46644	0.00221849	0.0387665	-1.52011
Sh3tc2	SH3 domain and tetratricopeptide repeats 2	0.320923	3.57859	3.46377	0.0022327	0.0388751	-1.52607
Map1lc3a	microtubule-associated protein 1 light chain 3 alpha	-0.285277	4.8463	-3.49013	0.00229417	0.0394278	-1.52921
Lrp1	low density lipoprotein receptor-related protein 1	0.465995	7.81118	3.93675	0.00316751	0.0471703	-1.53026
Imp3	IMP3, U3 small nucleolar ribonucleoprotein	-0.179145	5.50974	-3.45737	0.00226701	0.0392811	-1.54029
Phlda2	pleckstrin homology like domain, family A, member 2	0.593341	1.33424	3.45644	0.00227208	0.0392811	-1.54237
Tek	TEK receptor tyrosine kinase	0.218914	4.98586	3.45642	0.00227217	0.0392811	-1.54241
Pds5a	PDS5 cohesin associated factor A	0.119113	8.3239	3.45566	0.0022763	0.0393059	-1.5441
Uqcr10	ubiquinol-cytochrome c reductase, complex III subunit X	-0.212999	5.54899	-3.45432	0.0022836	0.0393292	-1.54709
Csnk1g1	casein kinase 1, gamma 1	0.201471	5.65716	3.45392	0.00228574	0.0393292	-1.54796
Ttc3	tetratricopeptide repeat domain 3	0.161359	9.11157	3.56505	0.00251837	0.0418106	-1.55091
Gata6	GATA binding protein 6	0.29373	4.69002	3.47565	0.00234166	0.0397891	-1.55167
Jarid2	jumonji, AT rich interactive domain 2	0.122008	7.04321	3.45061	0.00230385	0.039506	-1.55531
Cabin1	calcineurin binding protein 1	0.122563	7.08322	3.45004	0.00230701	0.039506	-1.55659
Ice1	interactor of little elongation complex ELL subunit 1	0.144767	7.44444	3.44898	0.00231284	0.039506	-1.55895
Clstn1	calsyntenin 1	-0.118507	7.83138	-3.44848	0.00231559	0.039506	-1.56005
Pmepa1	prostate transmembrane protein, androgen induced 1	-0.408923	2.55465	-3.44784	0.00231914	0.039506	-1.56148
Rps6ka1	ribosomal protein S6 kinase polypeptide 1	0.185719	5.94732	3.4477	0.00231991	0.039506	-1.56179
Pax9	paired box 9	-0.300227	3.34926	-3.44762	0.00232038	0.039506	-1.56198
Ndufa13	NADH:ubiquinone oxidoreductase subunit A13	-0.227633	5.54217	-3.46146	0.00235863	0.0399956	-1.56493
Rpl18a	ribosomal protein L18A	-0.222126	7.3169	-3.61736	0.00268241	0.0432476	-1.56617
Rbms3	RNA binding motif, single stranded interacting protein	0.248555	4.43467	3.44364	0.00234246	0.0397891	-1.57081
4833420G17Rik	RIKEN cDNA 4833420G17 gene	-0.160196	6.05786	-3.44049	0.0023601	0.0399956	-1.5778
Hibch	3-hydroxyisobutyryl-Coenzyme A hydrolase	-0.256755	4.16328	-3.43957	0.00236532	0.0400375	-1.57986
Rab11b	RAB11B, member RAS oncogene family	-0.15222	6.48767	-3.43804	0.00237392	0.0401366	-1.58325
Nabp1	nucleic acid binding protein 1	0.323728	3.60599	3.437	0.00237984	0.04019	-1.58556
Peak1	pseudopodium-enriched atypical kinase 1	0.407683	4.96326	3.65735	0.00284998	0.0446661	-1.58713
Tram2	translocating chain-associating membrane protein 2	0.40241	2.88417	3.43512	0.00239051	0.0403236	-1.58973
Hmcn1	hemicentin 1	0.502138	5.0954	3.77532	0.0031181	0.0469032	-1.5914
Ankrd50	ankyrin repeat domain 50	0.140485	6.6475	3.4337	0.00239861	0.0403942	-1.59289
Disp1	dispatched RND transporter family member 1	0.218309	5.14208	3.43279	0.0024038	0.0403942	-1.5949
Adgrl1	adhesion G protein-coupled receptor L1	0.155777	6.88798	3.43249	0.00240555	0.0403942	-1.59558
Nedd4	neural precursor cell expressed, developmentally down-regulated 4	0.126355	11.4328	3.53843	0.00263195	0.0429081	-1.59582
Mrpl9	mitochondrial ribosomal protein L9	-0.164978	6.14256	-3.43105	0.00241378	0.0404821	-1.59876
Vwa5a	von Willebrand factor A domain containing 5A	0.255297	4.0052	3.42877	0.00242695	0.0406563	-1.60383
Clu	clusterin	0.294619	3.67075	3.42745	0.00243456	0.040737	-1.60675
Lrba	LPS-responsive beige-like anchor	0.181312	5.49858	3.42213	0.00246563	0.0412096	-1.61856
Polr2h	polymerase (RNA) II (DNA directed) polypeptide H	-0.161206	5.58719	-3.42126	0.0024707	0.0412472	-1.62048
Tmem94	transmembrane protein 94	-0.185213	6.69095	-3.45533	0.00255534	0.0422253	-1.62311
Rgs5	regulator of G-protein signaling 5	0.72753	2.85012	3.61838	0.00291665	0.0449386	-1.62312
Fam110d	family with sequence similarity 110, member D	-0.270392	4.17025	-3.41608	0.00250136	0.0417112	-1.63197
Pou2f1	POU domain, class 2, transcription factor 1	0.400364	6.78146	3.81631	0.00339838	0.0489419	-1.632
Homer2	homer scaffolding protein 2	0.173881	5.21372	3.41496	0.00250804	0.041775	-1.63445
Acacb	acetyl-Coenzyme A carboxylase beta	0.448431	2.6383	3.41346	0.00251705	0.0418106	-1.63779
Apob	apolipoprotein B	0.787384	0.946886	3.41317	0.00251878	0.0418106	-1.63843
Kdm3b	KDM3B lysine (K)-specific demethylase 3B	0.120244	7.52081	3.41189	0.00252644	0.0418871	-1.64126
Boc	biregional cell adhesion molecule-related/down-regulated by oncogenes (Cdon) binding protein	-0.138731	5.90279	-3.41144	0.00252913	0.0418871	-1.64225
Myog	myogenin	-0.437385	2.57065	-3.41053	0.00253461	0.0419303	-1.64427
Igdcc3	immunoglobulin superfamily, DCC subclass, member 3	-0.120015	9.61256	-3.41894	0.00257093	0.0422878	-1.64884
Slc4a4	solute carrier family 4 (anion exchanger), member 4	0.224057	4.17533	3.40648	0.00255917	0.0422408	-1.65325
Bbx	bobby sox HMG box containing	0.167654	6.27872	3.4053	0.00256636	0.0422878	-1.65586
Ppp2r1b	protein phosphatase 2, regulatory subunit A, beta	0.159942	7.58015	3.43671	0.00264251	0.0429842	-1.65685
Dhodh	dihydroorotate dehydrogenase	-0.196972	4.89308	-3.40411	0.00257361	0.0422878	-1.65849
Zc3h13	zinc finger CCCH type containing 13	0.164372	6.88574	3.41126	0.00259053	0.0424701	-1.6586
Atrn	attractin	0.334997	5.88463	3.64374	0.00314162	0.0470283	-1.66093
Svep1	sushi, von Willebrand factor type A, EGF and pentraxin domain containing 1	0.38411	4.46571	3.51839	0.00288481	0.0447716	-1.66951
Nipbl	NIPBL cohesin loading factor	0.239997	7.5642	3.6248	0.00313684	0.0470283	-1.6696
Coq8b	coenzyme Q8B	-0.24609	4.31073	-3.39827	0.00260961	0.0426871	-1.67142
Ubn2	ubinuclein 2	0.275306	6.70427	3.62689	0.00315126	0.0470893	-1.67165
Nol6	nucleolar protein family 6 (RNA-associated)	0.112572	7.06686	3.39769	0.00261321	0.042698	-1.67271
Cltc	clathrin, heavy polypeptide (Hc)	0.162791	8.91288	3.5054	0.00288714	0.0447716	-1.67731
Ccdc9	coiled-coil domain containing 9	-0.155647	5.6579	-3.39546	0.00262714	0.0428777	-1.67766
Mpdz	multiple PDZ domain crumbs cell polarity complex component	0.179074	7.47522	3.47193	0.00281189	0.0444029	-1.6784
Uaca	uveal autoantigen with coiled-coil domains and ankyrin repeats	0.138076	6.4185	3.39378	0.00263764	0.042953	-1.68137
Efcc1	EF hand and coiled-coil domain containing 1	-0.527815	1.56211	-3.39206	0.00264846	0.0430331	-1.68518
Fgfr3	fibroblast growth factor receptor 3	-0.194811	5.96861	-3.39518	0.00267039	0.0431969	-1.68884
Neb	nebulin	0.689709	0.937276	3.38989	0.00266214	0.0431734	-1.68998
Wbp1	WW domain binding protein 1	-0.193938	5.72207	-3.38975	0.00266302	0.0431734	-1.69028
Fam199x	family with sequence similarity 199, X-linked	0.177779	5.80018	3.38893	0.00266819	0.0431969	-1.69209
Chrnb1	cholinergic receptor, nicotinic, beta polypeptide 1 (muscle)	-0.589657	1.40641	-3.38763	0.00267649	0.0432094	-1.69498
Zbtb37	zinc finger and BTB domain containing 37	0.346776	3.27955	3.38606	0.00268651	0.0432658	-1.69846
Srxn1	sulfiredoxin 1 homolog (S. cerevisiae)	-0.266085	3.90636	-3.38557	0.00268961	0.043268	-1.69953
Nsd1	nuclear receptor-binding SET-domain protein 1	0.217769	8.09175	3.5933	0.00322076	0.0475167	-1.70398
Mpeg1	macrophage expressed gene 1	1.33193	0.0233445	3.45193	0.00290615	0.0448241	-1.71227
Cacna1c	calcium channel, voltage-dependent, L type, alpha 1C subunit	0.289942	4.19665	3.37955	0.00272833	0.0438239	-1.71284
Hcn4	hyperpolarization-activated, cyclic nucleotide-gated K+ 4	0.302856	4.2083	3.37927	0.00273017	0.0438239	-1.71346
Ino80d	INO80 complex subunit D	0.342994	5.70035	3.60494	0.00333273	0.048386	-1.72117
Pwwp3b	PWWP domain containing 3B	0.169469	5.72798	3.37577	0.00275296	0.0441411	-1.7212
Neurog2	neurogenin 2	-0.301598	4.16102	-3.37505	0.00275764	0.0441677	-1.72278
Ubr4	ubiquitin protein ligase E3 component n-recognin 4	0.542913	7.69272	3.81978	0.00388675	0.052952	-1.72296
Cubn	cubilin (intrinsic factor-cobalamin receptor)	0.825748	0.734107	3.37342	0.00276833	0.044211	-1.72638
Carmil1	capping protein regulator and myosin 1 linker 1	0.221563	4.63547	3.37298	0.00277124	0.044211	-1.72736
Flrt3	fibronectin leucine rich transmembrane protein 3	0.159013	6.23543	3.37275	0.00277276	0.044211	-1.72787
Ndufb4c	NADH:ubiquinone oxidoreductase subunit B4C	-0.245763	3.87956	-3.37246	0.00277466	0.044211	-1.7285
Tm2d2	TM2 domain containing 2	-0.18092	5.03337	-3.37233	0.0027755	0.044211	-1.72879
Ano8	anoctamin 8	-0.188925	5.77376	-3.37113	0.00278346	0.0442895	-1.73145
Psmg4	proteasome (prosome, macropain) assembly chaperone 4	-0.299614	4.31997	-3.37333	0.00279495	0.0443273	-1.73286
Barhl2	BarH like homeobox 2	-0.579078	1.67016	-3.37015	0.00278991	0.0443273	-1.7336
Tfap4	transcription factor AP4	-0.146596	5.83303	-3.3698	0.00279226	0.0443273	-1.73439
Pign	phosphatidylinositol glycan anchor biosynthesis, class N	0.186808	5.8459	3.36834	0.00280197	0.0443903	-1.73762
Dact2	dishevelled-binding antagonist of beta-catenin 2	0.389731	3.20872	3.36769	0.00280624	0.0444029	-1.73903
Pde3a	phosphodiesterase 3A, cGMP inhibited	0.306152	3.74875	3.36716	0.00280981	0.0444029	-1.74022
Rps6ka3	ribosomal protein S6 kinase polypeptide 3	0.144126	7.9363	3.38133	0.00284697	0.0446661	-1.74037
Adam23	a disintegrin and metallopeptidase domain 23	-0.340806	3.33968	-3.36508	0.00282369	0.0445411	-1.7448
Arhgef17	Rho guanine nucleotide exchange factor (GEF) 17	0.148144	7.4022	3.36697	0.00283734	0.0446556	-1.74688
Snrpd1	small nuclear ribonucleoprotein D1	-0.165322	6.9983	-3.38158	0.00288133	0.0447716	-1.74827
Nfkb2	nuclear factor of kappa light polypeptide gene enhancer in B cells 2, p49/p100	0.275664	4.17322	3.36263	0.00284013	0.0446556	-1.7502
Rps6ka6	ribosomal protein S6 kinase polypeptide 6	0.122975	7.76962	3.36119	0.00284985	0.0446661	-1.75338
Bola1	bolA-like 1 (E. coli)	-0.283752	3.9265	-3.35947	0.00286154	0.0447716	-1.75719
Trerf1	transcriptional regulating factor 1	0.18936	4.98946	3.35902	0.00286462	0.0447716	-1.75819
Mdm4	transformed mouse 3T3 cell double minute 4	0.149098	7.2673	3.35956	0.00286822	0.0447716	-1.75869
Aurkb	aurora kinase B	-0.124273	7.03305	-3.35755	0.00287461	0.0447716	-1.76143
Enox1	ecto-NOX disulfide-thiol exchanger 1	-0.356443	3.23612	-3.3574	0.00287565	0.0447716	-1.76176
Tbc1d13	TBC1 domain family, member 13	0.481088	6.2554	3.76146	0.00395981	0.0535055	-1.76215
Hcfc1	host cell factor C1	0.262519	9.1165	3.69514	0.00379577	0.0522697	-1.76459
Kcnk6	potassium inwardly-rectifying channel, subfamily K, member 6	0.486106	1.93585	3.3552	0.00289066	0.0447716	-1.7666
Foxe3	forkhead box E3	-0.624011	1.38055	-3.35492	0.00289261	0.0447716	-1.76723
Spry2	sprouty RTK signaling antagonist 2	-0.204289	5.15132	-3.35478	0.00289354	0.0447716	-1.76753
Unc93b1	unc-93 homolog B1, TLR signaling regulator	-0.821287	0.428549	-3.35423	0.00289733	0.0447827	-1.76875
Mtor	mechanistic target of rapamycin kinase	0.144428	7.04668	3.35364	0.00290136	0.0447976	-1.77004
Arhgap10	Rho GTPase activating protein 10	0.16352	5.47221	3.34977	0.00292816	0.0450683	-1.77859
Shox2	short stature homeobox 2	-0.381819	2.87659	-3.34906	0.00293305	0.0450863	-1.78014
Igsf10	immunoglobulin superfamily, member 10	0.262518	4.25707	3.34871	0.00293551	0.0450863	-1.78092
Gpr27	G protein-coupled receptor 27	-0.393615	3.56315	-3.36725	0.00298685	0.0456347	-1.78111
2410002F23Rik	RIKEN cDNA 2410002F23 gene	-0.165214	6.60572	-3.34923	0.00293928	0.0450968	-1.78145
Myo9b	myosin IXb	0.140822	6.98262	3.34704	0.00294715	0.04517	-1.7846
Greb1l	growth regulation by estrogen in breast cancer-like	0.328343	6.73799	3.65464	0.00379726	0.0522697	-1.78466
Hectd1	HECT domain E3 ubiquitin protein ligase 1	0.2233	7.76531	3.54713	0.00351599	0.0499538	-1.7879
Dlg5	discs large MAGUK scaffold protein 5	0.141728	7.12882	3.3442	0.00296703	0.0453918	-1.79085
Ahdc1	AT hook, DNA binding motif, containing 1	0.141598	6.79272	3.34409	0.00296784	0.0453918	-1.79111
Acp5	acid phosphatase 5, tartrate resistant	-0.479663	3.3362	-3.41417	0.00317023	0.0471703	-1.79287
Mdc1	mediator of DNA damage checkpoint 1	0.174013	7.75691	3.4273	0.00320799	0.0474236	-1.79312
Aass	aminoadipate-semialdehyde synthase	0.866784	2.11095	3.51503	0.00345885	0.0494785	-1.79419
Nell2	NEL-like 2	-0.248111	5.3023	-3.37262	0.00308421	0.0467793	-1.79929
Dock11	dedicator of cytokinesis 11	0.170892	6.41676	3.33848	0.00301508	0.0459698	-1.80513
Tmtc3	transmembrane and tetratricopeptide repeat containing 3	0.152481	6.22722	3.33753	0.00301433	0.0459698	-1.80555
Eif2b4	eukaryotic translation initiation factor 2B, subunit 4 delta	-0.159869	5.78968	-3.33673	0.00302004	0.0459974	-1.80732
Tnrc18	trinucleotide repeat containing 18	0.11121	7.84068	3.33626	0.00302338	0.0460002	-1.80834
Ccdc141	coiled-coil domain containing 141	0.270213	5.02993	3.37151	0.00314105	0.0470283	-1.81217
Tbx20	T-box 20	0.348907	4.92834	3.46887	0.00347673	0.049637	-1.82327
Mapk14	mitogen-activated protein kinase 14	0.111909	7.27695	3.32862	0.0030786	0.0467711	-1.82516
Camsap2	calmodulin regulated spectrin-associated protein family, member 2	0.125695	6.89482	3.32837	0.00308046	0.0467711	-1.82573
St6galnac4	ST6 (alpha-N-acetyl-neuraminyl-2,3-beta-galactosyl-1,3)-N-acetylgalactosaminide alpha-2,6-sialyltransferase 4	-0.231606	4.51371	-3.3269	0.00309121	0.0468368	-1.82896
Tmem186	transmembrane protein 186	-0.194538	4.97784	-3.32635	0.00309523	0.0468491	-1.83017
Pycr1	pyrroline-5-carboxylate reductase 1	-0.287851	4.16133	-3.32529	0.00310296	0.0468615	-1.83249
Kif13b	kinesin family member 13B	0.228062	5.08128	3.32496	0.00310538	0.0468615	-1.83321
Clybl	citrate lyase beta like	-0.32947	3.48416	-3.32457	0.00310825	0.0468615	-1.83407
Cxadr	coxsackie virus and adenovirus receptor	0.140366	6.74431	3.32405	0.00311211	0.0468615	-1.83522
Sos2	SOS Ras/Rho guanine nucleotide exchange factor 2	0.151454	5.76477	3.32127	0.00313268	0.0470283	-1.84135
Wnt7b	wingless-type MMTV integration site family, member 7B	-0.232676	4.59452	-3.31994	0.00314252	0.0470283	-1.84426
Map3k2	mitogen-activated protein kinase kinase kinase 2	0.242134	4.61588	3.31814	0.00315593	0.0470893	-1.84822
Snapc2	small nuclear RNA activating complex, polypeptide 2	-0.173988	5.14961	-3.31809	0.00315628	0.0470893	-1.84832
Chd1	chromodomain helicase DNA binding protein 1	0.140941	7.93018	3.33003	0.00319334	0.0473686	-1.84863
Lrp4	low density lipoprotein receptor-related protein 4	0.198553	6.12656	3.34595	0.00324387	0.0476672	-1.84922
Ndufa7	NADH:ubiquinone oxidoreductase subunit A7	-0.174848	5.7647	-3.31607	0.00317141	0.0471703	-1.85276
Kpna2	karyopherin (importin) alpha 2	-0.240564	5.50681	-3.35949	0.0033036	0.0481103	-1.8531
Maneal	mannosidase, endo-alpha-like	-0.356169	2.94481	-3.31454	0.00318296	0.0472938	-1.85614
Enho	energy homeostasis associated	-0.325591	3.28708	-3.31301	0.00319449	0.0473686	-1.8595
Spi1	spleen focus forming virus (SFFV) proviral integration oncogene	1.15994	-0.563709	3.31223	0.00320038	0.0473701	-1.86121
3425401B19Rik	RIKEN cDNA 3425401B19 gene	0.514686	1.72058	3.31214	0.00320108	0.0473701	-1.86141
Pou3f1	POU domain, class 3, transcription factor 1	-0.447717	3.35291	-3.35782	0.00334283	0.0484362	-1.86196
Edem3	ER degradation enhancer, mannosidase alpha-like 3	0.166329	6.41752	3.3108	0.00321119	0.0474236	-1.86434
Smchd1	SMC hinge domain containing 1	0.138335	7.85231	3.31367	0.00323659	0.0476672	-1.86777
Atp5g1	ATP synthase, H+ transporting, mitochondrial F0 complex, subunit C1 (subunit 9)	-1.20746	3.61125	-3.71838	0.00450035	0.056951	-1.86915
Cbarp	calcium channel, voltage-dependent, beta subunit associated regulatory protein	-0.270017	4.06144	-3.30722	0.0032385	0.0476672	-1.87221
Gm33989	predicted gene, 33989	0.195843	5.54387	3.3065	0.00324402	0.0476672	-1.87379
H2az1	H2A.Z variant histone 1	-0.125251	7.87206	-3.30548	0.00325189	0.0477348	-1.87604
Vipr2	vasoactive intestinal peptide receptor 2	-0.574849	1.60023	-3.3047	0.00325787	0.0477744	-1.87775
Taok1	TAO kinase 1	0.179419	6.70182	3.33721	0.00337269	0.0487567	-1.88046
Cast	calpastatin	0.20034	4.85098	3.30296	0.00327134	0.0479239	-1.88158
Myd88	myeloid differentiation primary response gene 88	-0.466833	2.03113	-3.30248	0.00327504	0.04793	-1.88263
Clcn5	chloride channel, voltage-sensitive 5	0.302308	5.75827	3.47548	0.00383448	0.0526529	-1.88513
Ccsap	centriole, cilia and spindle associated protein	-0.292192	3.86875	-3.30097	0.00328675	0.0480082	-1.88594
Ror1	receptor tyrosine kinase-like orphan receptor 1	0.217542	5.06388	3.30094	0.00328697	0.0480082	-1.88601
Pik3cg	phosphatidylinositol-4,5-bisphosphate 3-kinase catalytic subunit gamma	0.719164	0.323224	3.29983	0.00329562	0.0480864	-1.88845
Fjx1	four jointed box 1	-0.202201	5.11108	-3.29877	0.00330385	0.0481103	-1.89076
Arhgef25	Rho guanine nucleotide exchange factor (GEF) 25	-0.14182	6.3274	-3.29796	0.00331018	0.0481544	-1.89254
Herc2	HECT and RLD domain containing E3 ubiquitin protein ligase 2	0.469049	6.56347	3.68655	0.0045784	0.0573803	-1.89576
Prss41	protease, serine 41	-0.46415	1.8852	-3.29529	0.0033312	0.048386	-1.89842
Rps9	ribosomal protein S9	-0.199936	9.05788	-3.50745	0.00401952	0.053761	-1.89913
St7	suppression of tumorigenicity 7	0.189499	4.49857	3.29461	0.00333656	0.0483934	-1.89991
Usp34	ubiquitin specific peptidase 34	0.378225	7.49987	3.67136	0.00456337	0.0573518	-1.90079
Drd2	dopamine receptor D2	-0.934858	0.175993	-3.29003	0.00337282	0.0487567	-1.90994
Crispld1	cysteine-rich secretory protein LCCL domain containing 1	0.201047	4.65254	3.28938	0.003378	0.0487567	-1.91137
Epop	elongin BC and polycomb repressive complex 2 associated protein	-0.164709	6.49956	-3.28934	0.00337832	0.0487567	-1.91146
Smg1	SMG1 nonsense mediated mRNA decay associated PI3K related kinase	0.443325	7.48532	3.68421	0.004692	0.0581163	-1.91338
Naxe	NAD(P)HX epimerase	-0.203075	4.92057	-3.2881	0.00338826	0.0488519	-1.91418
Rhbdl3	rhomboid like 3	-0.357869	4.17328	-3.34465	0.00358489	0.0504895	-1.91633
Bace1	beta-site APP cleaving enzyme 1	0.162083	6.18302	3.28648	0.00340121	0.0489419	-1.91773
Vtn	vitronectin	-0.263113	4.08375	-3.28506	0.00341269	0.0490587	-1.92085
Foxk1	forkhead box K1	0.154705	6.55603	3.28249	0.00343346	0.0493087	-1.92649
Dnah7b	dynein, axonemal, heavy chain 7B	0.504773	2.29511	3.28093	0.00344607	0.0494411	-1.92989
Sntb2	syntrophin, basic 2	0.228353	4.89904	3.2805	0.00344963	0.0494436	-1.93085
Cntrob	centrobin, centrosomal BRCA2 interacting protein	-0.142354	5.93681	-3.2799	0.00345448	0.0494646	-1.93215
Apc	APC, WNT signaling pathway regulator	0.332587	7.35654	3.61147	0.00460405	0.0574612	-1.93603
Atrnl1	attractin like 1	0.160373	6.11383	3.27768	0.00347265	0.0496272	-1.93702
Aak1	AP2 associated kinase 1	0.355078	6.59559	3.58887	0.00457759	0.0573803	-1.9435
Zfp386	zinc finger protein 386 (Kruppel-like)	-0.185556	5.39592	-3.27426	0.00350079	0.0499317	-1.94451
Cnksr2	connector enhancer of kinase suppressor of Ras 2	0.302378	4.09851	3.27375	0.00350504	0.0499434	-1.94563
Fance	Fanconi anemia, complementation group E	-0.174932	4.96447	-3.27283	0.0035126	0.0499538	-1.94763
Ylpm1	YLP motif containing 1	0.213074	7.48732	3.43323	0.00406781	0.054204	-1.94811
Hoxa7	homeobox A7	0.250268	4.3243	3.27215	0.00351822	0.0499538	-1.94911
Ccdc85a	coiled-coil domain containing 85A	-0.436287	1.8643	-3.272	0.00351946	0.0499538	-1.94944
Usf3	upstream transcription factor family member 3	0.30038	5.831	3.44939	0.00414701	0.0548542	-1.95181
Rab3gap2	RAB3 GTPase activating protein subunit 2	0.149781	6.11661	3.27063	0.00353088	0.0500374	-1.95245
Pcdhgc5	protocadherin gamma subfamily C, 5	0.930643	-0.280059	3.27047	0.00353222	0.0500374	-1.9528
Card10	caspase recruitment domain family, member 10	0.23827	4.59315	3.26974	0.00353829	0.0500749	-1.95439
Polr1d	polymerase (RNA) I polypeptide D	-0.202571	6.08316	-3.30404	0.00366137	0.0510087	-1.95524
Etv6	ets variant 6	0.147708	6.47649	3.2683	0.00355038	0.0501862	-1.95756
Pptc7	PTC7 protein phosphatase homolog	0.177315	5.26165	3.26798	0.00355304	0.0501862	-1.95825
Acvr2b	activin receptor IIB	0.126736	8.17266	3.26534	0.00357524	0.050451	-1.96403
Cbl	Casitas B-lineage lymphoma	0.529201	6.05245	3.6457	0.00492748	0.059715	-1.9647
Ptpro	protein tyrosine phosphatase, receptor type, O	-0.690005	0.969523	-3.26491	0.00357882	0.0504528	-1.96496
Rab3d	RAB3D, member RAS oncogene family	-0.762689	1.88112	-3.34763	0.00388328	0.052952	-1.96733
Ccl28	chemokine (C-C motif) ligand 28	-0.609064	0.983362	-3.26359	0.00359001	0.0505128	-1.96785
Hmx1	H6 homeobox 1	-0.487969	1.90822	-3.26043	0.00361687	0.0508417	-1.97477
Slc26a2	solute carrier family 26 (sulfate transporter), member 2	0.221434	4.1319	3.25947	0.00362509	0.0508688	-1.97687
Mn1	meningioma 1	-0.175179	6.25057	-3.26286	0.00363746	0.0508861	-1.97694
Tha1	threonine aldolase 1	-0.550201	1.43739	-3.25904	0.00362874	0.0508688	-1.97781
Zfp148	zinc finger protein 148	0.135381	6.38109	3.25898	0.00362925	0.0508688	-1.97794
Sdk2	sidekick cell adhesion molecule 2	0.502584	4.67229	3.52389	0.00458632	0.0573919	-1.97829
Scd3	stearoyl-coenzyme A desaturase 3	0.765734	1.51981	3.29971	0.00377818	0.0521547	-1.97858
Ptprg	protein tyrosine phosphatase, receptor type, G	0.154735	6.76935	3.25837	0.00363452	0.0508861	-1.97928
Xpo4	exportin 4	0.145024	7.15293	3.25737	0.00364303	0.0509152	-1.98145
Nsmce1	NSE1 homolog, SMC5-SMC6 complex component	-0.162489	5.52791	-3.25598	0.00365499	0.0510087	-1.98449
Rbpms	RNA binding protein gene with multiple splicing	0.144624	6.37495	3.25525	0.00366128	0.0510087	-1.98609
Med29	mediator complex subunit 29	-0.210332	4.20925	-3.25497	0.00366377	0.0510087	-1.98672
Lhx8	LIM homeobox protein 8	-0.640446	1.59022	-3.25457	0.0036672	0.0510087	-1.98759
Ticrr	TOPBP1-interacting checkpoint and replication regulator	0.170251	6.34504	3.2549	0.00368755	0.0512429	-1.99099
Rpl13a	ribosomal protein L13A	-0.210154	9.39223	-3.49624	0.00460761	0.0574612	-1.99604
Mogat2	monoacylglycerol O-acyltransferase 2	0.16839	5.24509	3.25053	0.00370227	0.0513985	-1.99641
AI837181	expressed sequence AI837181	-0.276979	5.14931	-3.31767	0.0039506	0.0535055	-1.9968
Acaca	acetyl-Coenzyme A carboxylase alpha	0.259534	6.37828	3.41665	0.00432527	0.0559486	-1.99811
Rfc3	replication factor C (activator 1) 3	-0.125397	6.53399	-3.2484	0.00372087	0.0516047	-2.00106
Rpl29	ribosomal protein L29	-0.297967	4.17985	-3.24912	0.0037242	0.0516047	-2.00118
Ddr1	discoidin domain receptor family, member 1	-0.14014	6.55692	-3.24554	0.00374606	0.0518584	-2.00731
Sst	somatostatin	-0.520022	2.06077	-3.24328	0.00376605	0.0520713	-2.01225
Ube2c	ubiquitin-conjugating enzyme E2C	-0.114374	7.6368	-3.24299	0.00376857	0.0520713	-2.01287
Phf3	PHD finger protein 3	0.191745	7.17437	3.33709	0.00415016	0.0548542	-2.01737
Adissp	adipose secreted signaling protein	-0.151143	5.92491	-3.24081	0.00378797	0.0522404	-2.01763
ND6	NADH dehydrogenase subunit 6	-0.510845	8.14855	-3.62476	0.00529252	0.0621764	-2.02254
Gabra4	gamma-aminobutyric acid (GABA) A receptor, subunit alpha 4	0.475038	1.75566	3.23834	0.00381012	0.0523972	-2.02303
N4bp2	NEDD4 binding protein 2	0.326304	6.98351	3.53862	0.00496849	0.0600127	-2.02373
Adgrb1	adhesion G protein-coupled receptor B1	-0.262358	4.43488	-3.23547	0.00383593	0.0526529	-2.02929
Atp1a1	ATPase, Na+/K+ transporting, alpha 1 polypeptide	0.0865018	8.88269	3.23429	0.00384663	0.0527501	-2.03187
Szt2	SZT2 subunit of KICSTOR complex	0.186534	5.85589	3.23388	0.00385277	0.0527847	-2.03317
Fastk	Fas-activated serine/threonine kinase	-0.148448	5.92761	-3.23305	0.00385781	0.0528043	-2.03456
Itgb1	integrin beta 1 (fibronectin receptor beta)	0.0874555	8.57124	3.2325	0.00386283	0.0528072	-2.03577
Lman2l	lectin, mannose-binding 2-like	0.181687	5.08843	3.23223	0.00386526	0.0528072	-2.03635
Dgkh	diacylglycerol kinase, eta	0.301255	3.45047	3.23128	0.00387389	0.0528755	-2.03842
Pebp1	phosphatidylethanolamine binding protein 1	-0.137541	7.97569	-3.24124	0.00394493	0.0534949	-2.04381
Slc4a3	solute carrier family 4 (anion exchanger), member 3	-0.227339	4.89346	-3.22855	0.00389894	0.0530685	-2.04439
Zfp36	zinc finger protein 36	-0.413971	2.25475	-3.22714	0.00391181	0.0531686	-2.04744
Slc25a21	solute carrier family 25 (mitochondrial oxodicarboxylate carrier), member 21	-0.448698	1.81593	-3.22673	0.00391563	0.0531686	-2.04835
Agfg2	ArfGAP with FG repeats 2	-0.216337	4.42978	-3.22656	0.00391723	0.0531686	-2.04872
Mfsd13a	major facilitator superfamily domain containing 13a	0.523793	3.28088	3.32987	0.00437865	0.0563798	-2.0568
Calml4	calmodulin-like 4	1.26333	-0.860695	3.22208	0.00395869	0.0535055	-2.05848
Fzd10	frizzled class receptor 10	-0.130243	6.49219	-3.22185	0.0039608	0.0535055	-2.05897
Nfs1	nitrogen fixation gene 1 (S. cerevisiae)	-0.192651	5.07721	-3.2215	0.00396405	0.0535055	-2.05973
Lhx9	LIM homeobox protein 9	-0.418988	3.61176	-3.27961	0.00419914	0.0551102	-2.06019
Rps23	ribosomal protein S23	-0.234	5.77373	-3.28767	0.00423707	0.055397	-2.06105
Xpo1	exportin 1	0.0866993	9.20905	3.22027	0.00397562	0.0535759	-2.06243
Dmrta2	doublesex and mab-3 related transcription factor like family A2	-0.317331	4.04547	-3.22886	0.00401034	0.053761	-2.0625
Atp5d	ATP synthase, H+ transporting, mitochondrial F1 complex, delta subunit	-0.126219	7.30106	-3.22016	0.00397661	0.0535759	-2.06266
Slc8a1	solute carrier family 8 (sodium/calcium exchanger), member 1	0.414922	6.28464	3.55064	0.0053197	0.062436	-2.06277
Hyls1	HYLS1, centriolar and ciliogenesis associated	-0.208781	4.32487	-3.21966	0.00398128	0.0535893	-2.06375
Has2	hyaluronan synthase 2	0.188029	5.34201	3.21824	0.00399461	0.0536714	-2.06685
Otud4	OTU domain containing 4	0.113275	7.88558	3.21823	0.00399473	0.0536714	-2.06688
Jcad	junctional cadherin 5 associated	0.209613	4.95098	3.21762	0.00400043	0.0536985	-2.0682
Psen1	presenilin 1	0.12761	6.27282	3.21571	0.00401844	0.053761	-2.07236
Irf2bpl	interferon regulatory factor 2 binding protein-like	-0.163394	5.52455	-3.21556	0.00401983	0.053761	-2.07268
Zdbf2	zinc finger, DBF-type containing 2	0.36444	6.31389	3.50692	0.00523661	0.0618667	-2.07495
Itga9	integrin alpha 9	0.131216	6.74979	3.21419	0.00403279	0.053885	-2.07566
Slc23a4	solute carrier family 23 member 4	0.855374	-0.113557	3.2119	0.00405459	0.0541268	-2.08065
Crabp1	cellular retinoic acid binding protein I	-0.229116	8.32194	-3.44332	0.00501876	0.06037	-2.0811
Fmn1	formin 1	0.443811	2.48918	3.21115	0.00406174	0.0541727	-2.08228
Gadd45g	growth arrest and DNA-damage-inducible 45 gamma	-0.379001	4.40393	-3.32298	0.00452454	0.0571281	-2.08233
Fabp7	fatty acid binding protein 7, brain	-0.229471	4.67205	-3.20938	0.00407862	0.0542985	-2.08613
Fasn	fatty acid synthase	0.323883	9.5022	3.56831	0.00558973	0.0643606	-2.08658
Rapgef2	Rap guanine nucleotide exchange factor (GEF) 2	0.180778	5.22886	3.20792	0.00409263	0.0544353	-2.0893
Ecel1	endothelin converting enzyme-like 1	-0.676325	0.824096	-3.20722	0.00409943	0.0544761	-2.09084
Tcf4	transcription factor 4	0.113807	7.27476	3.20658	0.00410559	0.0545084	-2.09223
Zic1	zinc finger protein of the cerebellum 1	-0.175795	7.22803	-3.27225	0.00438179	0.0563798	-2.09248
Ckap5	cytoskeleton associated protein 5	0.138802	8.48913	3.24188	0.00426146	0.0555169	-2.09354
Hmga1b	high mobility group AT-hook 1B	0.0933609	9.92235	3.2034	0.00413636	0.0548542	-2.09914
Timp2	tissue inhibitor of metalloproteinase 2	0.147291	5.85632	3.20264	0.00414374	0.0548542	-2.10079
Ikbke	inhibitor of kappaB kinase epsilon	0.663608	0.910517	3.20195	0.00415044	0.0548542	-2.10229
Basp1	brain abundant, membrane attached signal protein 1	-0.105205	8.13226	-3.20143	0.00415551	0.0548715	-2.10342
Flnb	filamin, beta	0.285822	7.22211	3.46234	0.00528204	0.0621033	-2.10431
Sash3	SAM and SH3 domain containing 3	1.07811	-0.88892	3.2009	0.00416072	0.0548906	-2.10458
Ash1l	ASH1 like histone lysine methyltransferase	0.359245	6.19239	3.47705	0.00535509	0.0626091	-2.10544
Zfp383	zinc finger protein 383	-0.249434	4.62944	-3.20005	0.00416901	0.0549504	-2.10642
Ankrd13a	ankyrin repeat domain 13a	0.154351	7.03105	3.21113	0.00422385	0.0552737	-2.10762
Trim71	tripartite motif-containing 71	0.221925	6.0346	3.27068	0.00449546	0.0569385	-2.11008
Auts2	autism susceptibility candidate 2	0.118019	6.8583	3.19816	0.00418757	0.0551102	-2.11053
Gsc	goosecoid homeobox	-0.975902	-0.54666	-3.19795	0.00418965	0.0551102	-2.11099
Hivep3	human immunodeficiency virus type I enhancer binding protein 3	0.904061	0.0353319	3.19718	0.0041972	0.0551102	-2.11266
St8sia3	ST8 alpha-N-acetyl-neuraminide alpha-2,8-sialyltransferase 3	0.340925	2.91251	3.19689	0.00420002	0.0551102	-2.11328
Rasl12	RAS-like, family 12	-0.398211	2.4337	-3.1964	0.00420487	0.0551242	-2.11435
Fzd7	frizzled class receptor 7	0.114413	7.56811	3.19476	0.00422112	0.0552737	-2.11792
Tent4b	terminal nucleotidyltransferase 4B	0.12492	6.26987	3.19258	0.00424277	0.0554219	-2.12266
Gpr162	G protein-coupled receptor 162	-0.303016	3.57715	-3.19209	0.00424768	0.0554364	-2.12373
Fem1b	fem 1 homolog b	0.11034	8.00914	3.19158	0.00425269	0.0554521	-2.12482
Slc38a1	solute carrier family 38, member 1	0.124608	8.43699	3.19453	0.00427956	0.0556534	-2.12694
Zdhhc9	zinc finger, DHHC domain containing 9	0.187613	4.77639	3.1898	0.00427056	0.0555858	-2.1287
Alg10b	asparagine-linked glycosylation 10B (alpha-1,2-glucosyltransferase)	0.168257	7.15708	3.23617	0.00447579	0.0568375	-2.12894
Ftl1	ferritin light polypeptide 1	-0.14585	8.58383	-3.24937	0.00454547	0.0572877	-2.13057
Kcnn4	potassium intermediate/small conductance calcium-activated channel, subfamily N, member 4	-0.568098	1.72445	-3.18842	0.00428442	0.0556669	-2.1317
Kdm6b	KDM1 lysine (K)-specific demethylase 6B	0.157725	7.6627	3.2364	0.00450915	0.057013	-2.13359
Klf12	Kruppel-like factor 12	0.216193	5.22896	3.18707	0.00429794	0.0557813	-2.13461
Dync1h1	dynein cytoplasmic 1 heavy chain 1	0.373114	8.82695	3.54332	0.00590029	0.0662749	-2.13473
Cmbl	carboxymethylenebutenolidase-like (Pseudomonas)	0.618569	0.867126	3.18678	0.00430086	0.0557813	-2.13524
Snrpd3	small nuclear ribonucleoprotein D3	-0.130579	7.48643	-3.18539	0.00431495	0.0559143	-2.13827
Pkd2l1	polycystic kidney disease 2-like 1	-1.42026	-0.355089	-3.24741	0.00459562	0.0574099	-2.1389
Vps13c	vacuolar protein sorting 13C	0.415175	5.3255	3.43512	0.00544921	0.0633541	-2.13945
Arhgef5	Rho guanine nucleotide exchange factor (GEF) 5	0.2364	4.42032	3.18482	0.00432071	0.0559392	-2.1395
Letmd1	LETM1 domain containing 1	-0.224886	5.27584	-3.196	0.00437437	0.0563798	-2.14009
Dock7	dedicator of cytokinesis 7	0.21405	7.65633	3.35463	0.00509303	0.0607624	-2.1407
Helt	helt bHLH transcription factor	-1.46042	-1.54279	-3.18343	0.00433481	0.056019	-2.14252
Brd3	bromodomain containing 3	0.102387	8.54292	3.18308	0.00433839	0.056019	-2.14328
Col15a1	collagen, type XV, alpha 1	-0.213978	4.8959	-3.1809	0.00436064	0.0562565	-2.14801
Rnf113a1	ring finger protein 113A1	-0.423242	2.55047	-3.17648	0.00440601	0.0566243	-2.15759
Pwwp3a	PWWP domain containing 3A, DNA repair factor	-0.135697	6.88825	-3.17567	0.00441435	0.0566243	-2.15934
Serpina3f	serine (or cysteine) peptidase inhibitor, clade A, member 3F	1.37132	-1.13095	3.17535	0.00441772	0.0566243	-2.16005
Disp3	dispatched RND transporter family member 3	-0.48764	2.36648	-3.17411	0.00443056	0.0566243	-2.16273
Adamtsl2	ADAMTS-like 2	0.344947	2.8425	3.17382	0.00443363	0.0566243	-2.16337
Arl5b	ADP-ribosylation factor-like 5B	0.129032	7.34644	3.17351	0.00443683	0.0566243	-2.16404
Tril	TLR4 interactor with leucine-rich repeats	-0.130849	6.6325	-3.17349	0.00443697	0.0566243	-2.16407
Sec31b	Sec31 homolog B (S. cerevisiae)	-0.64121	1.59825	-3.17557	0.00444736	0.0566243	-2.16419
Rttn	rotatin	0.22308	4.8561	3.17338	0.00443813	0.0566243	-2.16431
Atg2b	autophagy related 2B	0.172606	5.95503	3.17338	0.00443821	0.0566243	-2.16433
Slc29a4	solute carrier family 29 (nucleoside transporters), member 4	-0.259386	3.99277	-3.17308	0.00444133	0.0566243	-2.16498
Pcdh9	protocadherin 9	0.651747	1.26791	3.17258	0.00444646	0.0566243	-2.16604
Kirrel2	kirre like nephrin family adhesion molecule 2	-0.668452	0.811222	-3.17063	0.00446689	0.0568234	-2.17028
Nlrx1	NLR family member X1	-0.595891	1.47979	-3.1702	0.00447137	0.0568308	-2.17121
Csf2rb2	colony stimulating factor 2 receptor, beta 2, low-affinity (granulocyte-macrophage)	1.38114	1.03853	3.39164	0.00551538	0.063869	-2.17136
Ints1	integrator complex subunit 1	0.116598	7.66793	3.16907	0.00448321	0.0568503	-2.17366
Cdk13	cyclin-dependent kinase 13	0.118428	7.0587	3.16894	0.0044846	0.0568503	-2.17394
Ttbk2	tau tubulin kinase 2	0.322445	5.69739	3.35609	0.00538562	0.0628316	-2.1761
Dtx4	deltex 4, E3 ubiquitin ligase	-0.175322	7.56682	-3.25199	0.0049008	0.0596035	-2.1775
Plce1	phospholipase C, epsilon 1	0.2273	4.82713	3.16501	0.00452609	0.0571281	-2.18246
Srsf7	serine and arginine-rich splicing factor 7	-0.098266	8.92823	-3.16308	0.00454658	0.0572877	-2.18664
Rab28	RAB28, member RAS oncogene family	-0.157077	5.73286	-3.16178	0.0045604	0.0573518	-2.18944
Pdzd8	PDZ domain containing 8	0.123712	6.7959	3.16149	0.00456346	0.0573518	-2.19006
Fam83b	family with sequence similarity 83, member B	0.507979	1.82823	3.16055	0.00457353	0.0573803	-2.1921
Bptf	bromodomain PHD finger transcription factor	0.281548	7.94058	3.44031	0.00593955	0.0665111	-2.19275
Nsmaf	neutral sphingomyelinase (N-SMase) activation associated factor	0.125008	6.63424	3.15981	0.00458146	0.0573803	-2.1937
Arhgef28	Rho guanine nucleotide exchange factor (GEF) 28	0.29371	3.77873	3.15877	0.0045927	0.0574099	-2.19597
Wnk1	WNK lysine deficient protein kinase 1	0.263308	8.43912	3.43227	0.00598909	0.066963	-2.20248
Foxl1	forkhead box L1	-0.370689	2.33675	-3.15532	0.00462988	0.0576897	-2.20342
Reln	reelin	0.408936	3.78784	3.22731	0.00498611	0.0601756	-2.20407
Akap13	A kinase (PRKA) anchor protein 13	0.308184	5.96306	3.34893	0.00559312	0.0643606	-2.20468
Ptx3	pentraxin related gene	-0.3678	3.57769	-3.16931	0.00471145	0.0582089	-2.20528
Lrrc20	leucine rich repeat containing 20	-0.276928	3.81573	-3.15416	0.00464252	0.0577978	-2.20594
Adnp	activity-dependent neuroprotective protein	0.35686	4.49981	3.25433	0.00513444	0.0610798	-2.206
Ech1	enoyl coenzyme A hydratase 1, peroxisomal	-0.203251	4.52146	-3.15333	0.00465153	0.0578606	-2.20774
Shroom2	shroom family member 2	0.183983	5.24895	3.15293	0.0046559	0.0578657	-2.2086
Tubb3	tubulin, beta 3 class III	-0.295167	6.78016	-3.39293	0.00587346	0.066232	-2.21142
Ap3m2	adaptor-related protein complex 3, mu 2 subunit	-0.329078	3.3244	-3.15147	0.0046718	0.0579282	-2.21175
Slc30a7	solute carrier family 30 (zinc transporter), member 7	0.14128	5.64362	3.15137	0.00467285	0.0579282	-2.21196
Tanc1	tetratricopeptide repeat, ankyrin repeat and coiled-coil containing 1	0.166063	5.79912	3.15137	0.00467285	0.0579282	-2.21196
Arpin	actin-related protein 2/3 complex inhibitor	-0.205078	4.50426	-3.149	0.00469884	0.0581416	-2.21709
Celf4	CUGBP, Elav-like family member 4	-0.422699	2.61868	-3.14871	0.00470202	0.0581416	-2.21771
Kmt2b	lysine (K)-specific methyltransferase 2B	0.172661	7.31564	3.2146	0.00506449	0.0605296	-2.22212
Stac2	SH3 and cysteine rich domain 2	-0.851687	-0.0107683	-3.14464	0.00474704	0.0585445	-2.22652
Hacd4	3-hydroxyacyl-CoA dehydratase 4	0.470965	2.3806	3.14446	0.00474897	0.0585445	-2.2269
Ppox	protoporphyrinogen oxidase	-0.22651	4.60021	-3.14426	0.00475121	0.0585445	-2.22733
Usp31	ubiquitin specific peptidase 31	0.182007	5.8337	3.14395	0.00475466	0.0585445	-2.228
Rev3l	REV3 like, DNA directed polymerase zeta catalytic subunit	0.262503	6.55873	3.32391	0.00569022	0.065077	-2.23027
Bhlhe22	basic helix-loop-helix family, member e22	-0.481745	1.74803	-3.14096	0.00478807	0.0589062	-2.23447
Pou4f1	POU domain, class 4, transcription factor 1	-0.369545	3.40501	-3.1444	0.00481017	0.0590108	-2.23509
Fbxw4	F-box and WD-40 domain protein 4	0.195897	4.31134	3.14029	0.00479553	0.0589483	-2.23591
Amotl1	angiomotin-like 1	0.212733	7.80037	3.31301	0.00568661	0.065077	-2.23625
Csf1r	colony stimulating factor 1 receptor	0.748728	0.802292	3.13974	0.00480172	0.0589747	-2.2371
Fat1	FAT atypical cadherin 1	0.457246	7.57692	3.48164	0.00658495	0.070044	-2.2379
Ppp2r3a	protein phosphatase 2, regulatory subunit B'', alpha	0.170562	5.49206	3.13876	0.00481275	0.0590108	-2.23922
Gpc6	glypican 6	0.164702	6.41117	3.14302	0.00484147	0.0593131	-2.24014
Med12l	mediator complex subunit 12-like	0.252108	3.86153	3.13548	0.00484979	0.0593652	-2.24631
Mtrex	Mtr4 exosome RNA helicase	0.129811	7.4094	3.13394	0.00486729	0.0595174	-2.24963
Bahcc1	BAH domain and coiled-coil containing 1	0.129792	7.76755	3.13393	0.00487763	0.0595174	-2.25099
Ankrd28	ankyrin repeat domain 28	0.114377	6.80857	3.13302	0.00487773	0.0595174	-2.25161
Abcc5	ATP-binding cassette, sub-family C (CFTR/MRP), member 5	0.124572	6.08447	3.13295	0.00487854	0.0595174	-2.25177
Mtr	5-methyltetrahydrofolate-homocysteine methyltransferase	0.18327	5.89352	3.13631	0.00490153	0.0596035	-2.25249
Ptms	parathymosin	-0.160249	8.32521	-3.21897	0.00534605	0.0626037	-2.25393
H2-Q4	histocompatibility 2, Q region locus 4	-0.303097	3.79874	-3.13158	0.00489416	0.0596035	-2.25472
Fam204a	family with sequence similarity 204, member A	-0.19366	5.19745	-3.1309	0.00490194	0.0596035	-2.25619
Necab2	N-terminal EF-hand calcium binding protein 2	-0.227693	4.3604	-3.12999	0.0049123	0.0596461	-2.25814
Senp1	SUMO1/sentrin specific peptidase 1	0.120567	6.97641	3.12974	0.00491521	0.0596461	-2.25868
Rhebl1	Ras homolog enriched in brain like 1	-0.272436	3.53924	-3.12952	0.00491771	0.0596461	-2.25915
Col1a2	collagen, type I, alpha 2	0.230355	8.13529	3.34472	0.00609043	0.0675269	-2.26197
Obscn	obscurin, cytoskeletal calmodulin and titin-interacting RhoGEF	0.556027	3.76489	3.31469	0.00592894	0.0664943	-2.26206
Nf1	neurofibromin 1	0.273299	6.04725	3.28395	0.00576848	0.0655003	-2.26265
Foxo4	forkhead box O4	0.115047	6.45935	3.12721	0.00494436	0.0598698	-2.26414
Kdm2a	lysine (K)-specific demethylase 2A	0.123562	7.41956	3.12668	0.00495045	0.0598864	-2.26528
Draxin	dorsal inhibitory axon guidance protein	-0.180431	5.33779	-3.12638	0.00495394	0.0598864	-2.26593
Kdr	kinase insert domain protein receptor	0.145961	6.81809	3.12257	0.00499818	0.0602714	-2.27414
B4galt6	UDP-Gal:betaGlcNAc beta 1,4-galactosyltransferase, polypeptide 6	0.158404	6.17506	3.12187	0.00500644	0.0603212	-2.27567
Fbl	fibrillarin	-0.44615	6.31327	-3.43951	0.00674834	0.0714032	-2.27582
Nat10	N-acetyltransferase 10	0.112692	6.75986	3.12084	0.00501847	0.06037	-2.27788
Pigbos1	Pigb opposite strand 1	-0.406929	2.74898	-3.11994	0.00502903	0.0604437	-2.27983
Zim1	zinc finger, imprinted 1	0.357869	4.67851	3.2427	0.00569962	0.065077	-2.28
Creld1	cysteine-rich with EGF-like domains 1	-0.289483	3.7939	-3.11928	0.0050367	0.060486	-2.28123
Ube4a	ubiquitination factor E4A	0.124766	6.69887	3.11883	0.00504198	0.0604997	-2.2822
Rnf213	ring finger protein 213	0.453387	4.12721	3.26995	0.00587072	0.066232	-2.28228
Cercam	cerebral endothelial cell adhesion molecule	-0.195207	5.20567	-3.11784	0.00505367	0.0605296	-2.28434
Emb	embigin	0.118384	6.45971	3.11782	0.00505397	0.0605296	-2.28439
Cers6	ceramide synthase 6	0.198619	5.2416	3.11694	0.0050643	0.0605296	-2.28628
Hunk	hormonally upregulated Neu-associated kinase	0.115986	6.75128	3.11686	0.00506522	0.0605296	-2.28645
Mycn	v-myc avian myelocytomatosis viral related oncogene, neuroblastoma derived	-0.13573	7.36237	-3.11644	0.00507026	0.0605402	-2.28736
Snrpd2	small nuclear ribonucleoprotein D2	-0.243879	6.07126	-3.23124	0.00570574	0.065077	-2.28777
Igf1r	insulin-like growth factor I receptor	0.196938	7.42104	3.23954	0.00576524	0.0655003	-2.28925
Padi2	peptidyl arginine deiminase, type II	1.43692	0.537938	3.28813	0.00605045	0.0673396	-2.29067
Rpl32	ribosomal protein L32	-0.211298	8.7629	-3.32292	0.00626006	0.0686088	-2.29209
Zbed4	zinc finger, BED type containing 4	0.153544	6.24532	3.11377	0.00510192	0.0607755	-2.29311
Rpl12	ribosomal protein L12	-0.168723	5.49084	-3.11372	0.00510246	0.0607755	-2.29321
Phf14	PHD finger protein 14	-0.111359	6.94518	-3.11088	0.00513638	0.0610798	-2.29932
Mycl	v-myc avian myelocytomatosis viral oncogene lung carcinoma derived	-0.122897	6.8912	-3.10782	0.00517323	0.061468	-2.30592
Spint1	serine protease inhibitor, Kunitz type 1	0.310527	3.61104	3.1072	0.00518067	0.0615062	-2.30725
Aff4	AF4/FMR2 family, member 4	0.228396	7.60538	3.29271	0.00625019	0.0686088	-2.30869
Rras	related RAS viral (r-ras) oncogene	-0.315725	2.97921	-3.10567	0.00519914	0.0616754	-2.31053
Svil	supervillin	0.174048	6.13949	3.11239	0.00524258	0.0618667	-2.31121
Agtrap	angiotensin II, type I receptor-associated protein	-0.189871	4.88784	-3.1047	0.005211	0.0617659	-2.31264
Ssh2	slingshot protein phosphatase 2	0.233008	5.06935	3.11518	0.00528036	0.0621033	-2.31385
Rps26	ribosomal protein S26	-0.185824	8.41864	-3.25164	0.00606583	0.0674592	-2.31419
Csrnp2	cysteine-serine-rich nuclear protein 2	0.217262	5.2107	3.1077	0.00524638	0.0618667	-2.31485
Csf2ra	colony stimulating factor 2 receptor, alpha, low-affinity (granulocyte-macrophage)	-0.434999	2.7265	-3.10328	0.00522821	0.0618667	-2.31568
Sapcd2	suppressor APC domain containing 2	-0.193433	5.27371	-3.10217	0.00524181	0.0618667	-2.31808
Cep295	centrosomal protein 295	0.185869	6.38263	3.14187	0.00547573	0.0635612	-2.31892
Znrf3	zinc and ring finger 3	0.22288	4.66601	3.10174	0.00524709	0.0618667	-2.319
Orc4	origin recognition complex, subunit 4	0.125418	5.94671	3.10156	0.0052492	0.0618667	-2.31937
Fyco1	FYVE and coiled-coil domain containing 1	0.194421	5.25566	3.10078	0.00525876	0.0619294	-2.32105
Id4	inhibitor of DNA binding 4	-0.281543	4.77004	-3.14363	0.00553519	0.0639461	-2.32457
H1f0	H1.0 linker histone	-0.170285	8.65765	-3.22276	0.00601624	0.0671638	-2.32669
2810408A11Rik	RIKEN cDNA 2810408A11 gene	-0.28691	3.47482	-3.09556	0.00532317	0.062436	-2.33229
Ints6	integrator complex subunit 6	0.177919	5.65351	3.09399	0.00534268	0.0626037	-2.33566
Loxl2	lysyl oxidase-like 2	0.157649	7.24993	3.12864	0.00555895	0.0641501	-2.33721
Bcat2	branched chain aminotransferase 2, mitochondrial	-0.170452	5.20088	-3.09305	0.00535441	0.0626091	-2.33768
Rnf227	ring finger protein 227	-0.319008	3.69932	-3.09191	0.00536856	0.0627163	-2.34012
Lmx1a	LIM homeobox transcription factor 1 alpha	-0.271391	3.78465	-3.09044	0.00538705	0.0628316	-2.34329
Polr2f	polymerase (RNA) II (DNA directed) polypeptide F	-0.175342	5.71263	-3.08726	0.00542706	0.0631852	-2.35011
Rps3	ribosomal protein S3	-0.0966435	10.0668	-3.08722	0.00542758	0.0631852	-2.3502
Cdkn1c	cyclin-dependent kinase inhibitor 1C (P57)	-0.115053	8.30206	-3.087	0.00543035	0.0631852	-2.35067
Trim7	tripartite motif-containing 7	0.244192	6.97947	3.26377	0.00650076	0.0697446	-2.35084
Eprs	glutamyl-prolyl-tRNA synthetase	0.107337	8.69763	3.08351	0.00547462	0.0635612	-2.35816
Dynll1	dynein light chain LC8-type 1	-0.177974	8.0056	-3.19662	0.00619623	0.0682849	-2.36163
Med23	mediator complex subunit 23	0.109334	6.57901	3.08173	0.00549727	0.0637605	-2.36197
Hoxd12	homeobox D12	-0.51726	1.87179	-3.08044	0.00551383	0.063869	-2.36474
Dclk1	doublecortin-like kinase 1	-0.204612	5.04465	-3.07985	0.00552146	0.0638886	-2.36602
Mcoln3	mucolipin 3	0.27539	3.65685	3.07935	0.00552786	0.0639121	-2.36708
Gli1	GLI-Kruppel family member GLI1	-0.201005	6.16421	-3.13045	0.00589098	0.0662749	-2.37247
Dyrk2	dual-specificity tyrosine-(Y)-phosphorylation regulated kinase 2	0.161618	5.31957	3.07673	0.00556164	0.0641501	-2.3727
Uchl4	ubiquitin carboxyl-terminal esterase L4	0.241803	3.95426	3.07458	0.00558954	0.0643606	-2.37731
Stmn2	stathmin-like 2	-0.302646	4.60529	-3.12813	0.00595159	0.0665948	-2.38042
Lrp6	low density lipoprotein receptor-related protein 6	0.215989	7.25363	3.22128	0.0065504	0.0698661	-2.38137
Nphp1	nephronophthisis 1 (juvenile) homolog (human)	-0.169291	5.20849	-3.07224	0.00562	0.0646189	-2.38232
Edc3	enhancer of mRNA decapping 3	0.12247	6.16229	3.07116	0.00563407	0.0647296	-2.38463
Trim25	tripartite motif-containing 25	0.326087	5.0548	3.19667	0.00643152	0.0692052	-2.38508
Crocc	ciliary rootlet coiled-coil, rootletin	-0.149599	6.42648	-3.06992	0.00565043	0.0648665	-2.3873
Tiam2	T cell lymphoma invasion and metastasis 2	0.281798	3.09859	3.06826	0.00567221	0.0650653	-2.39085
Aff2	AF4/FMR2 family, member 2	0.300227	3.80084	3.06792	0.00567666	0.0650653	-2.39157
Samd5	sterile alpha motif domain containing 5	0.446097	3.64467	3.15865	0.0062645	0.0686088	-2.39266
Clasp1	CLIP associating protein 1	0.114817	7.83692	3.06632	0.00569783	0.065077	-2.395
Golga3	golgin A3	0.142654	6.10391	3.06568	0.00570631	0.065077	-2.39637
AI661453	expressed sequence AI661453	0.37276	2.85996	3.06549	0.0057089	0.065077	-2.39679
Rin3	Ras and Rab interactor 3	0.230319	3.92563	3.06263	0.00574691	0.0654592	-2.4029
Ppm1e	protein phosphatase 1E (PP2C domain containing)	-0.26251	4.07799	-3.06193	0.00575633	0.0655003	-2.40441
Rac2	Rac family small GTPase 2	0.744085	-0.0585194	3.06153	0.00576158	0.0655003	-2.40525
Dffa	DNA fragmentation factor, alpha subunit	0.205032	4.87803	3.06032	0.00577779	0.065555	-2.40784
Gbp9	guanylate-binding protein 9	0.604047	1.388	3.05998	0.0057824	0.0655563	-2.40858
Isl2	insulin related protein 2 (islet 2)	-0.414754	2.29513	-3.05959	0.00578764	0.0655648	-2.40941
Scai	suppressor of cancer cell invasion	0.213003	5.4318	3.07529	0.00590659	0.0662947	-2.41124
Piezo2	piezo-type mechanosensitive ion channel component 2	0.311407	3.63344	3.05752	0.00581555	0.0658299	-2.41384
Slc25a13	solute carrier family 25 (mitochondrial carrier, adenine nucleotide translocator), member 13	0.114288	6.6663	3.05694	0.00582341	0.0658677	-2.41509
Skap2	src family associated phosphoprotein 2	0.151317	5.07308	3.05527	0.00584594	0.0660713	-2.41864
Mvb12b	multivesicular body subunit 12B	0.116244	6.31919	3.05323	0.00587377	0.066232	-2.42302
Pcolce	procollagen C-endopeptidase enhancer protein	-0.204636	5.66219	-3.07542	0.00602194	0.0671759	-2.42319
Myo5c	myosin VC	0.46958	2.29058	3.05281	0.00587953	0.0662457	-2.42392
Lin28a	lin-28 homolog A	0.10617	8.36401	3.05187	0.00589234	0.0662749	-2.42593
1700017B05Rik	RIKEN cDNA 1700017B05 gene	0.140501	5.97765	3.05129	0.00590024	0.0662749	-2.42716
Pclaf	PCNA clamp associated factor	0.132721	8.06677	3.06953	0.00603157	0.0671807	-2.42822
Klc1	kinesin light chain 1	-0.17133	7.17501	-3.11226	0.00633601	0.0687947	-2.43004
Ddx6	DEAD (Asp-Glu-Ala-Asp) box polypeptide 6	0.143461	8.88937	3.12077	0.00641148	0.0691163	-2.43181
Evpl	envoplakin	0.401197	2.28635	3.04883	0.00593408	0.0665009	-2.43243
Utrn	utrophin	0.416161	7.13125	3.3491	0.00802172	0.0791467	-2.43496
Prkdc	protein kinase, DNA activated, catalytic polypeptide	0.286832	5.15404	3.13343	0.006601	0.0701011	-2.44168
Gstk1	glutathione S-transferase kappa 1	-0.400288	2.05543	-3.04411	0.0059994	0.067027	-2.44251
Casp8ap2	caspase 8 associated protein 2	0.121192	6.97213	3.04196	0.00602932	0.0671807	-2.44709
Bdp1	B double prime 1, subunit of RNA polymerase III transcription initiation factor IIIB	0.151236	6.17525	3.03877	0.00607404	0.0674991	-2.45389
Hipk4	homeodomain interacting protein kinase 4	0.835252	-0.057403	3.03836	0.0060799	0.0675129	-2.45478
Pym1	PYM homolog 1, exon junction complex associated factor	-0.150461	5.51873	-3.03798	0.00608531	0.0675215	-2.4556
Jmjd1c	jumonji domain containing 1C	0.225501	6.56345	3.15964	0.0069479	0.0728282	-2.45676
Csrp2	cysteine and glycine-rich protein 2	-0.149154	6.63702	-3.03687	0.00611258	0.0676494	-2.45913
Spata33	spermatogenesis associated 33	1.29797	-1.11912	3.03627	0.00610943	0.0676494	-2.45924
Ascc1	activating signal cointegrator 1 complex subunit 1	-0.175332	4.6231	-3.03585	0.00611538	0.0676494	-2.46014
Mdn1	midasin AAA ATPase 1	0.51624	7.2382	3.34069	0.00832952	0.0809701	-2.46332
Akr1b8	aldo-keto reductase family 1, member B8	-1.92378	2.27043	-3.3401	0.00834301	0.0810431	-2.46467
Usp15	ubiquitin specific peptidase 15	0.108437	6.87092	3.0334	0.00615023	0.0679833	-2.46537
Catsperg1	cation channel sperm associated auxiliary subunit gamma 1	-0.966193	-0.397521	-3.03276	0.00615934	0.0680325	-2.46673
Bnc2	basonuclin 2	0.307717	4.23394	3.05893	0.00636155	0.0689098	-2.46852
Gli3	GLI-Kruppel family member GLI3	0.129521	7.41242	3.03177	0.00617346	0.0681369	-2.46884
Pagr1a	PAXIP1 associated glutamate rich protein 1A	-0.147336	5.75936	-3.03095	0.00618519	0.0682148	-2.47058
Rpl37a	ribosomal protein L37a	-0.193954	5.6016	-3.0373	0.00624663	0.0686088	-2.47224
Tgm1	transglutaminase 1, K polypeptide	0.681196	0.225291	3.02795	0.00622835	0.0685405	-2.47698
Iffo1	intermediate filament family orphan 1	-0.238832	4.20794	-3.02792	0.00622882	0.0685405	-2.47705
Nhsl2	NHS-like 2	0.387707	5.64463	3.25867	0.00793553	0.0789159	-2.47943
Sema3b	sema domain, immunoglobulin domain (Ig), short basic domain, secreted, (semaphorin) 3B	0.285001	3.22883	3.0265	0.00624925	0.0686088	-2.48007
Erf	Ets2 repressor factor	0.104304	7.06792	3.02613	0.00625469	0.0686088	-2.48087
H1f5	H1.5 linker histone, cluster member	-0.942833	-0.527597	-3.02521	0.00626794	0.0686088	-2.48281
Mgst3	microsomal glutathione S-transferase 3	-0.2881	3.76592	-3.02481	0.00627372	0.0686137	-2.48366
Plekhj1	pleckstrin homology domain containing, family J member 1	-0.144522	5.96032	-3.02453	0.0062778	0.0686137	-2.48426
Arih1	ariadne RBR E3 ubiquitin protein ligase 1	0.0990383	7.69103	3.0238	0.00628852	0.0686795	-2.48583
Rps21	ribosomal protein S21	-0.289416	7.51176	-3.26954	0.00809863	0.0794668	-2.48583
Epb41l4a	erythrocyte membrane protein band 4.1 like 4a	-0.167534	4.98296	-3.02302	0.00629988	0.0687216	-2.48749
Cd200	CD200 molecule	-0.507668	1.9799	-3.02289	0.00630179	0.0687216	-2.48777
Zfp28	zinc finger protein 28	-0.369236	3.3487	-3.0307	0.00636102	0.0689098	-2.48804
Pla2g5	phospholipase A2, group V	1.31034	-0.969076	3.02241	0.0063087	0.0687456	-2.48878
Nefl	neurofilament, light polypeptide	-0.246399	5.35965	-3.08052	0.00673342	0.071297	-2.48897
Phactr4	phosphatase and actin regulator 4	0.139886	6.73324	3.02202	0.00631438	0.0687561	-2.48961
Spice1	spindle and centriole associated protein 1	-0.18531	5.20651	-3.02148	0.00632236	0.0687916	-2.49077
Hif1a	hypoxia inducible factor 1, alpha subunit	0.0945509	8.00345	3.02091	0.00633066	0.0687947	-2.49197
Nup155	nucleoporin 155	0.107123	7.45518	3.02049	0.00633679	0.0687947	-2.49286
Prdm2	PR domain containing 2, with ZNF domain	0.14086	7.19686	3.02828	0.00639768	0.0690959	-2.49328
Bloc1s2	biogenesis of lysosomal organelles complex-1, subunit 2	-0.316772	3.82303	-3.02622	0.0063893	0.0690831	-2.49391
Thsd4	thrombospondin, type I, domain containing 4	0.755578	4.90339	3.31768	0.00857085	0.0824916	-2.49399
Asph	aspartate-beta-hydroxylase	0.136714	6.99469	3.01931	0.00635413	0.0689098	-2.49538
Psma5	proteasome subunit alpha 5	-0.17752	5.0313	-3.01809	0.00637213	0.0689731	-2.49798
Bcl11a	B cell CLL/lymphoma 11A (zinc finger protein)	-0.488503	2.22985	-3.01676	0.00639176	0.0690831	-2.50081
Fech	ferrochelatase	-0.166664	5.79292	-3.01601	0.00640282	0.0691003	-2.5024
Tra2a	transformer 2 alpha	-0.133787	7.83553	-3.03152	0.00652965	0.0697978	-2.50357
Etv5	ets variant 5	0.150876	5.99983	3.01527	0.00641378	0.0691163	-2.50397
Itga10	integrin, alpha 10	-0.434548	1.99129	-3.01414	0.00643061	0.0692052	-2.50638
Klhl34	kelch-like 34	0.500287	2.16028	3.01267	0.00645259	0.0693808	-2.50952
Tex14	testis expressed gene 14	1.44317	-1.47095	3.01054	0.00648434	0.0696709	-2.51404
Zc3h7b	zinc finger CCCH type containing 7B	0.102702	8.45819	3.00981	0.00649541	0.0697384	-2.5156
Doc2g	double C2, gamma	-0.520041	2.13421	-3.01288	0.00652212	0.0697685	-2.51595
Nme5	NME/NM23 family member 5	-1.12798	-0.909298	-3.0091	0.00650604	0.0697499	-2.51711
Rab3a	RAB3A, member RAS oncogene family	-0.381468	2.22524	-3.00855	0.00651432	0.0697685	-2.51828
Plin3	perilipin 3	-0.129682	6.02645	-3.0081	0.00652102	0.0697685	-2.51922
ATP6	ATP synthase F0 subunit 6	-0.299226	9.78759	-3.29491	0.00875262	0.0832526	-2.51985
Steap3	STEAP family member 3	-0.652899	2.82791	-3.14559	0.00759599	0.0768074	-2.52103
Pgap1	post-GPI attachment to proteins 1	0.439885	4.96707	3.21988	0.00818294	0.0799179	-2.52147
Ndufa3	NADH:ubiquinone oxidoreductase subunit A3	-0.366834	4.50433	-3.11949	0.00740065	0.0756183	-2.52163
Akr1b10	aldo-keto reductase family 1, member B10 (aldose reductase)	-0.970678	2.65391	-3.24776	0.00840791	0.0813527	-2.52187
Snrnp70	small nuclear ribonucleoprotein 70 (U1)	-0.0946996	8.92191	-3.00684	0.00654011	0.0698282	-2.52191
Sdhaf3	succinate dehydrogenase complex assembly factor 3	-0.323935	2.89616	-3.00671	0.00654206	0.0698282	-2.52218
Chd9	chromodomain helicase DNA binding protein 9	0.186305	5.65702	3.00926	0.00657663	0.0700435	-2.52361
Zfp760	zinc finger protein 760	-0.18736	5.35427	-3.0052	0.00656496	0.0699702	-2.5254
Ubap2l	ubiquitin-associated protein 2-like	0.104739	8.62361	3.0038	0.00658628	0.070044	-2.52838
Anapc13	anaphase promoting complex subunit 13	-0.272559	4.22775	-3.00447	0.00660385	0.0701011	-2.52953
Plk3	polo like kinase 3	-0.217413	4.41294	-3.0025	0.00660606	0.0701011	-2.53114
Cnpy1	canopy FGF signaling regulator 1	-0.41678	3.86928	-3.09268	0.00737974	0.0755265	-2.53739
Sft2d2	SFT2 domain containing 2	0.157304	5.17434	2.99887	0.00666175	0.0706407	-2.53885
Ctnna2	catenin (cadherin associated protein), alpha 2	-0.245325	3.5894	-2.99773	0.00667918	0.0707741	-2.54125
Ttyh1	tweety family member 1	-0.438164	2.80417	-3.00562	0.00680257	0.0717689	-2.54684
Arl15	ADP-ribosylation factor-like 15	-0.186776	4.78691	-2.99206	0.00676728	0.0715517	-2.5533
Fam114a1	family with sequence similarity 114, member A1	-0.24421	4.24943	-2.99146	0.00677662	0.0715986	-2.55456
Tlcd3b	TLC domain containing 3B	-0.396488	2.31299	-2.99085	0.00678617	0.0716476	-2.55586
Crybg3	beta-gamma crystallin domain containing 3	0.253453	5.11315	3.03754	0.00718928	0.0744491	-2.55842
Mbd5	methyl-CpG binding domain protein 5	0.218618	4.36703	2.9891	0.00681368	0.0718341	-2.55958
Cks2	CDC28 protein kinase regulatory subunit 2	-0.15554	5.79384	-2.98836	0.00682534	0.071905	-2.56115
Vac14	Vac14 homolog (S. cerevisiae)	0.124837	6.34121	2.98632	0.00685755	0.0721594	-2.56547
Galnt6	polypeptide N-acetylgalactosaminyltransferase 6	1.15316	-1.37583	2.98589	0.00686429	0.0721594	-2.56637
Eif3j2	eukaryotic translation initiation factor 3, subunit J2	0.0934074	7.19268	2.98589	0.00686432	0.0721594	-2.56638
Nin	ninein	0.137942	6.33341	2.98547	0.00687091	0.0721768	-2.56726
Slc5a3	solute carrier family 5 (inositol transporters), member 3	0.379586	4.82671	3.13683	0.00815338	0.0797894	-2.57021
Srrm2	serine/arginine repetitive matrix 2	0.271836	9.85602	3.25502	0.00919246	0.0859	-2.573
Taf1c	TATA-box binding protein associated factor, RNA polymerase I, C	-0.135217	6.41569	-2.9826	0.00691668	0.0726052	-2.57336
Gpcpd1	glycerophosphocholine phosphodiesterase 1	-0.197826	4.92338	-2.98082	0.00694505	0.0728282	-2.57712
Dync2li1	dynein cytoplasmic 2 light intermediate chain 1	-0.239782	4.17865	-2.97943	0.00696734	0.0728868	-2.58006
Myo18a	myosin XVIIIA	0.115752	6.60147	2.9794	0.00696794	0.0728868	-2.58014
Rpl4	ribosomal protein L4	-0.0808057	10.8505	-2.97936	0.00696848	0.0728868	-2.58021
Kidins220	kinase D-interacting substrate 220	0.151213	6.19903	2.97887	0.00697642	0.0729176	-2.58126
Atpif1	ATPase inhibitory factor 1	-0.180613	6.50762	-3.02547	0.00738132	0.0755265	-2.58281
Bcl2l12	BCL2-like 12 (proline rich)	-0.220422	4.80456	-2.97778	0.00699396	0.0730486	-2.58357
Pde1b	phosphodiesterase 1B, Ca2+-calmodulin dependent	-0.230351	4.14857	-2.97727	0.00700218	0.0730821	-2.58464
Adamts12	a disintegrin-like and metallopeptidase (reprolysin type) with thrombospondin type 1 motif, 12	0.370043	4.60338	3.10121	0.00804533	0.0792101	-2.58481
Slc7a11	solute carrier family 7 (cationic amino acid transporter, y+ system), member 11	-0.435876	4.24859	-3.11983	0.00824045	0.0804257	-2.58752
Scarf2	scavenger receptor class F, member 2	-0.188328	5.84013	-2.99203	0.0071855	0.0744491	-2.58982
Arsb	arylsulfatase B	0.273027	3.4732	2.9746	0.00704548	0.0734766	-2.5903
Nhlrc2	NHL repeat containing 2	0.16631	5.36158	2.97431	0.00705005	0.0734766	-2.5909
Serinc5	serine incorporator 5	0.137076	5.73771	2.97378	0.00705874	0.0735147	-2.59203
Trim9	tripartite motif-containing 9	-0.322402	3.23395	-2.9727	0.00707634	0.0736454	-2.59432
Sf3b6	splicing factor 3B, subunit 6	-0.156757	6.30562	-2.9736	0.0070964	0.0737489	-2.59539
Col26a1	collagen, type XXVI, alpha 1	-0.127374	7.00225	-2.97212	0.00708587	0.073692	-2.59555
Lrp2	low density lipoprotein receptor-related protein 2	0.504322	5.41867	3.23403	0.00937157	0.0871515	-2.59704
Mycbp2	MYC binding protein 2, E3 ubiquitin protein ligase	0.427636	6.64749	3.24341	0.0095108	0.0880534	-2.6007
Stmn4	stathmin-like 4	-0.436268	2.06064	-2.96952	0.00712845	0.073996	-2.60105
Arhgap8	Rho GTPase activating protein 8	0.370475	2.44379	2.9694	0.00713031	0.073996	-2.60129
Mylpf	myosin light chain, phosphorylatable, fast skeletal muscle	-0.384392	2.50027	-2.96583	0.00718918	0.0744491	-2.60884
Itih5	inter-alpha-trypsin inhibitor, heavy chain 5	0.243077	4.68264	2.97192	0.00725479	0.0749149	-2.60996
Mtss1	MTSS I-BAR domain containing 1	0.131473	6.06363	2.96378	0.00722318	0.0747471	-2.61317
Hdac9	histone deacetylase 9	0.222551	4.53668	2.96297	0.00723668	0.0748337	-2.61489
Snrpf	small nuclear ribonucleoprotein polypeptide F	-0.203655	5.14876	-2.96203	0.00725248	0.0749149	-2.61689
Ralgapa1	Ral GTPase activating protein, alpha subunit 1	0.172444	6.53427	2.99652	0.00756711	0.076728	-2.61804
Samhd1	SAM domain and HD domain, 1	0.105765	6.87547	2.96098	0.00727	0.0749571	-2.6191
Ecpas	Ecm29 proteasome adaptor and scaffold	0.115259	7.69252	2.96077	0.00727355	0.0749571	-2.61955
Bcr	BCR activator of RhoGEF and GTPase	0.118298	6.53376	2.96072	0.0072743	0.0749571	-2.61965
Chtop	chromatin target of PRMT1	-0.0838105	8.1386	-2.95959	0.00729332	0.075048	-2.62204
Ccdc85b	coiled-coil domain containing 85B	-0.173999	4.93709	-2.95958	0.0072934	0.075048	-2.62205
Zfp518b	zinc finger protein 518B	0.116523	7.36377	2.95922	0.00729947	0.0750575	-2.62282
Git2	GIT ArfGAP 2	0.291297	5.6383	3.09485	0.00853958	0.0822992	-2.62532
Gabpb2	GA repeat binding protein, beta 2	0.144262	7.12108	2.97223	0.00744753	0.0758701	-2.62559
Hipk3	homeodomain interacting protein kinase 3	0.135785	6.80683	2.95767	0.00732563	0.075257	-2.6261
Zfp84	zinc finger protein 84	0.24288	4.33363	2.95745	0.00732919	0.075257	-2.62654
Ncapg2	non-SMC condensin II complex, subunit G2	0.201365	6.66691	3.04839	0.00814427	0.0797537	-2.62705
Adgrl2	adhesion G protein-coupled receptor L2	0.115151	7.96646	2.95673	0.00734136	0.0753289	-2.62807
Ipo8	importin 8	0.126921	6.9272	2.95621	0.00735028	0.0753675	-2.62918
Tspan31	tetraspanin 31	-0.120165	6.45591	-2.95462	0.00737722	0.0755265	-2.63254
Ankrd24	ankyrin repeat domain 24	-0.273435	3.29538	-2.95343	0.00739739	0.0756183	-2.63504
Ranbp2	RAN binding protein 2	0.248616	8.12531	3.1681	0.00939751	0.087337	-2.63787
Atf7	activating transcription factor 7	0.170689	5.55903	2.95181	0.00742495	0.0758134	-2.63845
Tmem101	transmembrane protein 101	0.154907	4.90504	2.95119	0.00743554	0.0758163	-2.63976
Tada1	transcriptional adaptor 1	-0.150212	5.84312	-2.95119	0.00743562	0.0758163	-2.63977
Vwf	Von Willebrand factor	0.236485	3.849	2.95027	0.0074513	0.0758701	-2.6417
Rpl6	ribosomal protein L6	-0.122392	8.18956	-2.95903	0.00754153	0.0765219	-2.64263
Raph1	Ras association (RalGDS/AF-6) and pleckstrin homology domains 1	0.14963	5.95571	2.94797	0.00749087	0.0761807	-2.64656
Lamc2	laminin, gamma 2	0.255815	3.30698	2.94789	0.00749224	0.0761807	-2.64673
Foxf2	forkhead box F2	-0.274824	3.81586	-2.94708	0.00750622	0.0762697	-2.64844
Zfp110	zinc finger protein 110	-0.153504	5.10189	-2.94595	0.00752567	0.0764141	-2.65081
Hspa8	heat shock protein 8	-0.166172	9.4436	-3.0833	0.00884503	0.0839043	-2.65414
Tmem231	transmembrane protein 231	-0.224941	4.45507	-2.94297	0.00757746	0.0767459	-2.6571
Cfap206	cilia and flagella associated protein 206	1.1475	-1.12442	2.94266	0.00758277	0.0767459	-2.65775
Apba2	amyloid beta (A4) precursor protein-binding, family A, member 2	-0.166699	5.4291	-2.94256	0.00758465	0.0767459	-2.65797
Adck5	aarF domain containing kinase 5	-0.203913	4.53413	-2.93997	0.00762991	0.0770876	-2.66343
Ncoa4	nuclear receptor coactivator 4	-0.129331	5.69462	-2.93956	0.00763703	0.0770876	-2.66429
Fbxo47	F-box protein 47	0.776194	0.0938379	2.93942	0.00763955	0.0770876	-2.66459
Mgat5	mannoside acetylglucosaminyltransferase 5	0.198459	4.27468	2.93851	0.00765548	0.0771646	-2.6665
Scg3	secretogranin III	-0.365825	3.25596	-2.94399	0.00770828	0.0773947	-2.66664
Kmt5c	lysine methyltransferase 5C	-0.134671	6.40598	-2.93838	0.00765775	0.0771646	-2.66677
Dhrs11	dehydrogenase/reductase (SDR family) member 11	-0.313192	3.18395	-2.93768	0.00767014	0.0772322	-2.66825
Park7	Parkinson disease (autosomal recessive, early onset) 7	-0.111171	7.25157	-2.9374	0.00767506	0.0772322	-2.66884
Soat1	sterol O-acyltransferase 1	0.155755	6.35463	2.94017	0.00772338	0.0773947	-2.67058
Kif24	kinesin family member 24	0.196171	5.12939	2.93505	0.00771648	0.0773947	-2.67377
Wnk3	WNK lysine deficient protein kinase 3	0.179644	5.45316	2.93505	0.00771657	0.0773947	-2.67378
Taf8	TATA-box binding protein associated factor 8	-0.138371	5.67546	-2.93497	0.00771802	0.0773947	-2.67396
Tab2	TGF-beta activated kinase 1/MAP3K7 binding protein 2	0.0974121	7.70692	2.93466	0.00772346	0.0773947	-2.6746
Crispld2	cysteine-rich secretory protein LCCL domain containing 2	0.28734	3.39577	2.93439	0.00772833	0.0773947	-2.67518
Eef1b2	eukaryotic translation elongation factor 1 beta 2	-0.0997809	9.3627	-2.93309	0.00775141	0.0775726	-2.67791
Clpb	ClpB caseinolytic peptidase B	0.136008	5.98139	2.93167	0.00777668	0.0777721	-2.6809
C1qtnf1	C1q and tumor necrosis factor related protein 1	0.434382	1.49572	2.93105	0.00778767	0.0778287	-2.68219
Prdx2	peroxiredoxin 2	-0.101783	8.81867	-2.92962	0.00781337	0.0780321	-2.68521
Rnps1	RNA binding protein with serine rich domain 1	-0.113176	7.15365	-2.92919	0.00782099	0.0780547	-2.68611
Trim10	tripartite motif-containing 10	-0.409824	3.06893	-2.94691	0.00799799	0.0791467	-2.68664
Kbtbd11	kelch repeat and BTB (POZ) domain containing 11	-0.181757	6.00628	-2.94993	0.00802924	0.0791585	-2.6868
Azin2	antizyme inhibitor 2	-0.460368	1.85869	-2.92605	0.00787755	0.0785655	-2.69271
B3gnt7	UDP-GlcNAc:betaGal beta-1,3-N-acetylglucosaminyltransferase 7	0.305375	2.98716	2.92525	0.00789212	0.078657	-2.6944
Cacfd1	calcium channel flower domain containing 1	-0.168872	5.97064	-2.92914	0.00793166	0.0789159	-2.69454
Esrp1	epithelial splicing regulatory protein 1	0.205641	4.79195	2.92484	0.00789946	0.0786765	-2.69526
Lrrc58	leucine rich repeat containing 58	0.130341	7.58136	2.93329	0.00798581	0.0791467	-2.69558
Eml4	echinoderm microtubule associated protein like 4	0.0960178	7.82032	2.92263	0.00793973	0.0789159	-2.69991
Aga	aspartylglucosaminidase	-0.346979	2.73593	-2.92082	0.00797265	0.0791467	-2.70371
Gprin1	G protein-regulated inducer of neurite outgrowth 1	-0.237256	4.41158	-2.92003	0.00798711	0.0791467	-2.70537
Irak1bp1	interleukin-1 receptor-associated kinase 1 binding protein 1	-0.187457	4.4101	-2.92003	0.00798714	0.0791467	-2.70537
Hhex	hematopoietically expressed homeobox	0.33726	2.74558	2.91986	0.00799035	0.0791467	-2.70574
Polr2a	polymerase (RNA) II (DNA directed) polypeptide A	0.220589	9.12584	3.12657	0.0101035	0.0912822	-2.7073
Slc7a6	solute carrier family 7 (cationic amino acid transporter, y+ system), member 6	0.114206	6.90866	2.91901	0.00800586	0.0791467	-2.70751
Pdzd2	PDZ domain containing 2	0.289787	3.54987	2.91891	0.00800761	0.0791467	-2.70771
Fam120a	family with sequence similarity 120, member A	0.111009	7.87891	2.91817	0.00802128	0.0791467	-2.70928
Hs6st2	heparan sulfate 6-O-sulfotransferase 2	0.144062	5.825	2.9181	0.00802261	0.0791467	-2.70943
Wdfy2	WD repeat and FYVE domain containing 2	0.341114	4.13628	2.9741	0.00859644	0.0826288	-2.71049
Brinp1	bone morphogenic protein/retinoic acid inducible neural specific 1	-0.516666	0.881878	-2.91739	0.00803565	0.0791682	-2.71092
Fgf10	fibroblast growth factor 10	0.268288	3.81267	2.91651	0.00805186	0.0792102	-2.71276
Nt5c	5',3'-nucleotidase, cytosolic	0.204714	4.60175	2.91628	0.00805619	0.0792102	-2.71326
Lcp1	lymphocyte cytosolic protein 1	0.182025	4.73847	2.91496	0.00808054	0.0793961	-2.71602
Cul4b	cullin 4B	0.100595	7.81985	2.9145	0.00808909	0.0794266	-2.71699
Gucy1a2	guanylate cyclase 1, soluble, alpha 2	0.279777	4.82965	2.97046	0.00868008	0.0830001	-2.71884
Zfp933	zinc finger protein 933	0.253799	3.65033	2.91356	0.00810651	0.0794906	-2.71896
Hmg20b	high mobility group 20B	-0.128509	6.21537	-2.91302	0.00811646	0.0795348	-2.72008
Golgb1	golgin B1	0.358051	6.6189	3.14922	0.0106213	0.0938111	-2.72364
Nelfcd	negative elongation factor complex member C/D, Th1l	-0.100255	7.01855	-2.90998	0.00817321	0.0799134	-2.72646
Ptges2	prostaglandin E synthase 2	-0.192036	4.36464	-2.90978	0.00817701	0.0799134	-2.72689
Setbp1	SET binding protein 1	0.273077	5.95585	3.04389	0.00968636	0.0890571	-2.7346
Asb1	ankyrin repeat and SOCS box-containing 1	0.180862	4.44282	2.90564	0.00825492	0.0804927	-2.73557
Ntrk3	neurotrophic tyrosine kinase, receptor, type 3	-0.34556	2.53964	-2.9054	0.0082595	0.0804927	-2.73608
Cox5b	cytochrome c oxidase subunit 5B	-0.210056	5.00394	-2.90574	0.00826387	0.0804927	-2.73614
Nfatc3	nuclear factor of activated T cells, cytoplasmic, calcineurin dependent 3	0.126102	7.26245	2.90382	0.00828942	0.0806878	-2.73939
Chmp1b	charged multivesicular body protein 1B	-0.137962	5.54252	-2.9031	0.008303	0.0807661	-2.74089
Hand1	heart and neural crest derivatives expressed 1	0.468308	4.30532	3.06851	0.0100584	0.0909311	-2.74118
Tac2	tachykinin 2	1.25606	-0.799125	2.9077	0.00837724	0.0812122	-2.74278
Hpf1	histone PARylation factor 1	-0.129692	6.0465	-2.90073	0.00834814	0.0810431	-2.74585
Trip11	thyroid hormone receptor interactor 11	0.291305	4.68934	2.95751	0.00897672	0.0845449	-2.74795
Emilin2	elastin microfibril interfacer 2	-0.117936	5.99281	-2.89908	0.00837982	0.0812122	-2.74932
Ccdc186	coiled-coil domain containing 186	0.153084	5.64744	2.89895	0.00838226	0.0812122	-2.74959
Zbed5	zinc finger BED-type containing 5	-0.190666	4.80226	-2.89766	0.00840702	0.0813527	-2.75229
Hoxa13	homeobox A13	0.704501	0.13673	2.89605	0.00843804	0.0815901	-2.75566
Hexdc	hexosaminidase (glycosyl hydrolase family 20, catalytic domain) containing	0.268441	4.43135	2.91002	0.00864916	0.0828992	-2.75999
Ddb1	damage specific DNA binding protein 1	0.0791878	10.317	2.89397	0.00847823	0.0819244	-2.76001
Dnajc5	DnaJ heat shock protein family (Hsp40) member C5	0.104104	7.56787	2.89355	0.00848637	0.0819488	-2.76088
Setx	senataxin	0.219036	6.99124	3.02525	0.00992467	0.0902162	-2.76142
Ccser2	coiled-coil serine rich 2	0.145152	5.54122	2.89242	0.00850837	0.0821069	-2.76325
Prrc2a	proline-rich coiled-coil 2A	0.0893137	10.0534	2.89177	0.00852111	0.0821755	-2.76462
Capns1	calpain, small subunit 1	0.248279	6.63651	3.04094	0.0101996	0.0917125	-2.76738
Yeats4	YEATS domain containing 4	-0.112161	6.82068	-2.88967	0.00856205	0.0824613	-2.76901
Arhgap21	Rho GTPase activating protein 21	0.143763	6.79958	2.89651	0.0086469	0.0828992	-2.76977
Spc25	SPC25, NDC80 kinetochore complex component, homolog (S. cerevisiae)	-0.121435	6.26226	-2.88861	0.00858291	0.0825532	-2.77123
Ccdc88c	coiled-coil domain containing 88C	0.223475	6.25198	2.98581	0.00968141	0.0890571	-2.77321
Smim27	small integral membrane protein 27	-0.615368	0.906801	-2.88706	0.00861324	0.0827296	-2.77446
Cd93	CD93 antigen	0.17349	5.59137	2.88681	0.00861826	0.0827296	-2.775
Nsmf	NMDA receptor synaptonuclear signaling and neuronal migration factor	-0.159861	5.40584	-2.88505	0.00865297	0.0828992	-2.77867
Spata17	spermatogenesis associated 17	-1.03242	-1.38204	-2.88417	0.00867031	0.0830001	-2.7805
Cdk9	cyclin-dependent kinase 9 (CDC2-related kinase)	-0.10598	6.62519	-2.88366	0.00868057	0.0830001	-2.78159
D430019H16Rik	RIKEN cDNA D430019H16 gene	-0.177013	5.31262	-2.88304	0.00869288	0.0830634	-2.78288
Rfng	RFNG O-fucosylpeptide 3-beta-N-acetylglucosaminyltransferase	-0.181461	4.97129	-2.88239	0.00870581	0.0831151	-2.78424
Cep170	centrosomal protein 170	0.130602	6.86677	2.88219	0.00870968	0.0831151	-2.78465
Plekhf2	pleckstrin homology domain containing, family F (with FYVE domain) member 2	0.193886	4.78631	2.88051	0.00874327	0.0832526	-2.78817
Ndufa5	NADH:ubiquinone oxidoreductase subunit A5	-0.168759	4.96607	-2.88024	0.0087486	0.0832526	-2.78873
Srp68	signal recognition particle 68	0.106041	7.23443	2.88014	0.00875065	0.0832526	-2.78894
Bmpr1a	bone morphogenetic protein receptor, type 1A	0.100587	7.74618	2.88009	0.00875163	0.0832526	-2.78904
Camsap1	calmodulin regulated spectrin-associated protein 1	0.126464	7.15952	2.87899	0.00877365	0.0833983	-2.79134
Atxn7l1	ataxin 7-like 1	0.255675	3.93788	2.87703	0.00881296	0.0836822	-2.79543
St13	suppression of tumorigenicity 13	0.0928223	8.51654	2.87693	0.00881499	0.0836822	-2.79564
Nf2	neurofibromin 2	0.114882	7.47018	2.8752	0.00884989	0.0839043	-2.79925
Appl1	adaptor protein, phosphotyrosine interaction, PH domain and leucine zipper containing 1	0.126445	6.64428	2.87485	0.008857	0.0839172	-2.79999
Zbed6	zinc finger, BED type containing 6	0.361799	6.61773	3.10508	0.0115458	0.0986905	-2.80061
Trp63	transformation related protein 63	0.28507	4.33462	2.89919	0.0091481	0.0855641	-2.80099
Kif23	kinesin family member 23	0.185784	7.26036	2.96952	0.00997502	0.0904009	-2.80208
Cnih2	cornichon family AMPA receptor auxiliary protein 2	-0.213495	3.95451	-2.87369	0.00888049	0.0840623	-2.80241
Atp6v0c	ATPase, H+ transporting, lysosomal V0 subunit C	-0.15506	5.39896	-2.87352	0.00888384	0.0840623	-2.80275
Pbk	PDZ binding kinase	-0.147898	6.14794	-2.87264	0.0089017	0.0841768	-2.80459
Lgr6	leucine-rich repeat-containing G protein-coupled receptor 6	0.622743	0.864397	2.87127	0.00892959	0.0843857	-2.80745
Ubr1	ubiquitin protein ligase E3 component n-recognin 1	0.16369	6.16336	2.88029	0.00903483	0.084995	-2.8076
Ppp1cc	protein phosphatase 1 catalytic subunit gamma	-0.112113	7.79171	-2.86966	0.00896244	0.0845449	-2.81081
Rapgef1	Rap guanine nucleotide exchange factor (GEF) 1	0.093175	7.9825	2.86914	0.00897314	0.0845449	-2.8119
Ube2l6	ubiquitin-conjugating enzyme E2L 6	-0.279353	3.54193	-2.86909	0.00897417	0.0845449	-2.812
Wdfy4	WD repeat and FYVE domain containing 4	0.771021	-0.111734	2.86894	0.00897707	0.0845449	-2.8123
Sgsm3	small G protein signaling modulator 3	-0.157732	4.75921	-2.86874	0.00898119	0.0845449	-2.81272
Dusp6	dual specificity phosphatase 6	-0.140312	6.92611	-2.87633	0.00908173	0.0852712	-2.81357
Pgm5	phosphoglucomutase 5	-0.228518	4.92468	-2.88104	0.00914463	0.0855641	-2.81413
Rps11	ribosomal protein S11	-0.13561	9.00233	-2.93076	0.00976045	0.0892882	-2.81635
Nbea	neurobeachin	0.269406	5.53834	2.96909	0.0102306	0.0918048	-2.8173
Slc38a7	solute carrier family 38, member 7	0.178712	4.77417	2.8654	0.00904999	0.0850827	-2.81969
Neurl1a	neuralized E3 ubiquitin protein ligase 1A	0.299123	3.60378	2.86448	0.00906899	0.0852065	-2.82161
Gdi1	guanosine diphosphate (GDP) dissociation inhibitor 1	-0.129881	7.05598	-2.86264	0.00910702	0.0854222	-2.82543
Sugp2	SURP and G patch domain containing 2	-0.13228	5.67105	-2.86218	0.00911666	0.0854222	-2.8264
Spag8	sperm associated antigen 8	-0.656269	0.391188	-2.862	0.00912042	0.0854222	-2.82678
Dcaf1	DDB1 and CUL4 associated factor 1	0.099301	6.83235	2.86196	0.00912123	0.0854222	-2.82686
Dtx3	deltex 3, E3 ubiquitin ligase	-0.174706	6.42365	-2.89956	0.00960937	0.0886846	-2.82959
Gmds	GDP-mannose 4, 6-dehydratase	0.27737	3.83115	2.85839	0.00919579	0.0859	-2.8343
Gtpbp2	GTP binding protein 2	-0.159172	5.58381	-2.85591	0.00924772	0.0863298	-2.83944
Arhgap5	Rho GTPase activating protein 5	0.112078	7.42755	2.85511	0.00926459	0.086432	-2.84111
Qser1	glutamine and serine rich 1	0.212235	7.29104	2.98597	0.0109284	0.0954261	-2.84468
Zyg11b	zyg-ll family member B, cell cycle regulator	0.12395	6.94935	2.8529	0.00931135	0.0868041	-2.8457
St6galnac2	ST6 (alpha-N-acetyl-neuraminyl-2,3-beta-galactosyl-1,3)-N-acetylgalactosaminide alpha-2,6-sialyltransferase 2	0.586399	1.20689	2.85267	0.00931638	0.0868041	-2.8462
Fdxacb1	ferredoxin-fold anticodon binding domain containing 1	-0.259241	3.29161	-2.85222	0.00932587	0.0868371	-2.84713
D17H6S56E-5	DNA segment, Chr 17, human D6S56E 5	0.462063	6.77701	3.09462	0.0123588	0.101707	-2.84744
Rnf215	ring finger protein 215	-0.189634	4.14488	-2.85179	0.00933504	0.0868671	-2.84803
Cox6b1	cytochrome c oxidase, subunit 6B1	-0.150773	6.66997	-2.86469	0.00953108	0.0881851	-2.85046
Atp5g2	ATP synthase, H+ transporting, mitochondrial F0 complex, subunit C2 (subunit 9)	-0.546569	3.29572	-2.97101	0.0108562	0.0951366	-2.85089
Dgkk	diacylglycerol kinase kappa	0.33202	3.82305	2.87659	0.00972183	0.0891585	-2.85319
Fcho1	FCH domain only 1	-0.299092	3.31968	-2.84843	0.00940679	0.0873676	-2.85502
Adarb1	adenosine deaminase, RNA-specific, B1	0.240778	4.44225	2.84719	0.00944378	0.0876553	-2.85823
Rps23rg1	ribosomal protein S23, retrogene 1	-0.212463	6.58042	-2.94847	0.0107117	0.0943806	-2.8585
Mss51	MSS51 mitochondrial translational activator	0.467733	1.70403	2.84597	0.00945952	0.0877456	-2.86012
Tcf15	transcription factor 15	-0.216033	4.07107	-2.84534	0.00947301	0.0878149	-2.86142
Cfl1	cofilin 1, non-muscle	-0.0959017	9.77238	-2.84634	0.00950146	0.0880228	-2.86241
H2bc14	H2B clustered histone 14	-1.14695	-0.614979	-2.84606	0.00954806	0.0882304	-2.86547
Clspn	claspin	0.10325	7.09397	2.84216	0.00954187	0.0882291	-2.86804
Clcn3	chloride channel, voltage-sensitive 3	0.161041	6.02916	2.84467	0.0095782	0.0884529	-2.86835
Hspe1	heat shock protein 1 (chaperonin 10)	-0.32527	7.22404	-3.0609	0.0124666	0.102134	-2.87348
Ssbp4	single stranded DNA binding protein 4	-0.155025	5.37542	-2.83824	0.00962722	0.0887931	-2.87617
Hmgn2	high mobility group nucleosomal binding domain 2	-0.170302	6.96803	-2.89662	0.0103712	0.0926864	-2.87624
Sarm1	sterile alpha and HEAT/Armadillo motif containing 1	-0.39105	2.65849	-2.83741	0.00964546	0.0889016	-2.87789
Abhd2	abhydrolase domain containing 2	0.214061	4.24347	2.83715	0.00965117	0.0889016	-2.87843
Btg2	BTG anti-proliferation factor 2	-0.180506	5.01068	-2.83641	0.00966756	0.0889964	-2.87998
Slc7a1	solute carrier family 7 (cationic amino acid transporter, y+ system), member 1	0.172708	6.26186	2.86416	0.0100305	0.0907805	-2.88054
Arfrp1	ADP-ribosylation factor related protein 1	-0.146301	5.47548	-2.83519	0.00969424	0.0890735	-2.8825
Setd6	SET domain containing 6	-0.220741	4.04143	-2.83452	0.0097091	0.0891538	-2.8839
Fgd1	FYVE, RhoGEF and PH domain containing 1	0.125181	6.14455	2.83416	0.00971702	0.0891585	-2.88464
Rabgap1l	RAB GTPase activating protein 1-like	0.216847	3.94654	2.83367	0.00972794	0.0891586	-2.88567
Dlg1	discs large MAGUK scaffold protein 1	0.115713	7.12628	2.83316	0.00973918	0.0891872	-2.88672
Smarca1	SWI/SNF related, matrix associated, actin dependent regulator of chromatin, subfamily a, member 1	0.191063	5.6313	2.85025	0.00996332	0.0903511	-2.887
Rxrb	retinoid X receptor beta	-0.114773	6.21232	-2.83297	0.00974329	0.0891872	-2.88711
Rhou	ras homolog family member U	0.132796	6.11579	2.83079	0.00979178	0.0895188	-2.89164
Akap11	A kinase (PRKA) anchor protein 11	0.19782	7.16427	2.93829	0.0112318	0.0970301	-2.89321
Abr	active BCR-related gene	0.11808	6.72905	2.82997	0.00980992	0.0896271	-2.89332
Oaz1	ornithine decarboxylase antizyme 1	-0.183061	6.84355	-2.90289	0.0107678	0.0945324	-2.89356
Vsir	V-set immunoregulatory receptor	0.37495	2.55957	2.8297	0.00981592	0.0896271	-2.89388
Cdh23	cadherin 23 (otocadherin)	1.21004	-1.02707	2.82862	0.0098401	0.0897917	-2.89613
Mab21l1	mab-21-like 1	-0.357376	3.1501	-2.83039	0.00987077	0.0899029	-2.89658
Gli2	GLI-Kruppel family member GLI2	0.126302	6.54174	2.82796	0.00985479	0.0898696	-2.89749
Bloc1s1	biogenesis of lysosomal organelles complex-1, subunit 1	-0.210556	4.34092	-2.82738	0.00986795	0.0899029	-2.89871
Grhl2	grainyhead like transcription factor 2	0.251369	4.00006	2.82596	0.00989979	0.090111	-2.90165
Crat	carnitine acetyltransferase	0.392421	4.91972	2.98217	0.0120283	0.100499	-2.90335
Zfp422	zinc finger protein 422	-0.0900671	7.70416	-2.8247	0.00992801	0.0902162	-2.90424
Pabpc1	poly(A) binding protein, cytoplasmic 1	0.0765279	10.6637	2.82458	0.00993077	0.0902162	-2.9045
Pcdhga2	protocadherin gamma subfamily A, 2	0.426571	1.72793	2.82435	0.00993608	0.0902162	-2.90498
Zmym4	zinc finger, MYM-type 4	0.11799	7.45631	2.82366	0.00995154	0.0903003	-2.9064
Tnc	tenascin C	0.23695	5.26065	2.86964	0.0106058	0.0937304	-2.9088
Chd3	chromodomain helicase DNA binding protein 3	0.124844	7.86151	2.83478	0.0101697	0.0915966	-2.91046
Rp9	retinitis pigmentosa 9 (human)	-0.472216	4.71777	-3.00701	0.0125331	0.102448	-2.91099
Itga8	integrin alpha 8	0.215666	4.54693	2.82004	0.0100336	0.0907805	-2.9139
Vcl	vinculin	0.108893	7.43342	2.81996	0.0100356	0.0907805	-2.91407
Aff1	AF4/FMR2 family, member 1	0.217931	5.30094	2.84783	0.0104168	0.0927347	-2.91452
Macf1	microtubule-actin crosslinking factor 1	0.355224	8.33076	3.04727	0.013315	0.106982	-2.92061
Rassf8	Ras association (RalGDS/AF-6) domain family (N-terminal) member 8	0.156454	5.20765	2.81654	0.0101137	0.0913172	-2.92114
Hba-a1	hemoglobin alpha, adult chain 1	-0.536919	8.87391	-3.05129	0.0134001	0.107517	-2.92181
Timm10	translocase of inner mitochondrial membrane 10	-0.215375	4.33021	-2.81506	0.0101477	0.0915284	-2.92421
Pak2	p21 (RAC1) activated kinase 2	0.0819628	7.69573	2.81498	0.0101496	0.0915284	-2.92437
Atm	ataxia telangiectasia mutated	0.243595	6.49838	2.94632	0.0119905	0.100499	-2.92566
Zmpste24	zinc metallopeptidase, STE24	0.116011	5.92159	2.81412	0.0101692	0.0915966	-2.92614
Ndufs3	NADH:ubiquinone oxidoreductase core subunit S3	-0.146948	5.40982	-2.81321	0.0101903	0.0917125	-2.92802
Akap5	A kinase (PRKA) anchor protein 5	0.260155	3.72862	2.81273	0.0102015	0.0917125	-2.92902
Gdf7	growth differentiation factor 7	0.508894	1.50972	2.81211	0.0102158	0.0917849	-2.9303
Nvl	nuclear VCP-like	0.111478	7.13924	2.81172	0.0102248	0.0918048	-2.9311
Insr	insulin receptor	0.162333	6.06299	2.81718	0.0103733	0.0926864	-2.9352
Ndrg1	N-myc downstream regulated gene 1	0.400878	3.24563	2.84242	0.0107365	0.0945126	-2.93595
Ndfip1	Nedd4 family interacting protein 1	-0.121401	6.76336	-2.80877	0.0102933	0.0922619	-2.93719
Abhd8	abhydrolase domain containing 8	-0.134763	5.50669	-2.80874	0.0102942	0.0922619	-2.93727
Xrcc1	X-ray repair complementing defective repair in Chinese hamster cells 1	-0.108142	6.93128	-2.80843	0.0103013	0.0922687	-2.9379
Slfn9	schlafen 9	0.18794	5.01192	2.80748	0.0103236	0.0924123	-2.93987
Tmcc1	transmembrane and coiled coil domains 1	0.15774	5.30243	2.80713	0.0103318	0.0924286	-2.94059
Tmem131	transmembrane protein 131	0.177231	7.46581	2.89571	0.0116236	0.0987772	-2.9429
Xpnpep1	X-prolyl aminopeptidase (aminopeptidase P) 1, soluble	0.235394	7.08156	2.95462	0.0124778	0.102158	-2.9431
Zfp462	zinc finger protein 462	0.237695	7.88521	2.98214	0.0129027	0.104533	-2.94415
Jmy	junction-mediating and regulatory protein	0.144371	6.16243	2.80497	0.0103825	0.0927121	-2.94506
Nip7	NIP7, nucleolar pre-rRNA processing protein	-0.116408	6.30746	-2.80429	0.0103984	0.0927347	-2.94645
Lrrc4b	leucine rich repeat containing 4B	-0.214605	4.33534	-2.8041	0.010403	0.0927347	-2.94685
Tob2	transducer of ERBB2, 2	0.191046	5.12982	2.80377	0.0104108	0.0927347	-2.94753
Ndufa10	NADH:ubiquinone oxidoreductase subunit A10	-0.097073	6.90457	-2.80368	0.0104128	0.0927347	-2.94771
Gak	cyclin G associated kinase	0.133995	6.63876	2.80287	0.0104321	0.0928136	-2.9494
Lsg1	large 60S subunit nuclear export GTPase 1	-0.104379	6.32447	-2.80231	0.0104452	0.0928736	-2.95054
Pi4ka	phosphatidylinositol 4-kinase alpha	0.131135	6.7175	2.80167	0.0104604	0.0929523	-2.95187
Alms1	ALMS1, centrosome and basal body associated	0.240955	5.80406	2.89142	0.0117444	0.0994559	-2.95189
Nme4	NME/NM23 nucleoside diphosphate kinase 4	-0.171621	5.27727	-2.80095	0.0104774	0.0930468	-2.95335
Rab2a	RAB2A, member RAS oncogene family	-0.10045	7.33611	-2.80057	0.0104864	0.0930696	-2.95413
Huwe1	HECT, UBA and WWE domain containing 1	0.431515	9.20425	3.03026	0.0138542	0.109684	-2.9544
Parp6	poly (ADP-ribose) polymerase family, member 6	-0.191786	4.57691	-2.79938	0.0105147	0.0932641	-2.95658
Sord	sorbitol dehydrogenase	0.237816	3.74582	2.79863	0.0105326	0.0933578	-2.95814
Camkv	CaM kinase-like vesicle-associated	-0.200564	4.3017	-2.7984	0.010538	0.0933578	-2.9586
Zfp944	zinc finger protein 944	0.240558	3.74866	2.79759	0.0105576	0.0934734	-2.96029
Tfb1m	transcription factor B1, mitochondrial	-0.237543	4.27343	-2.79732	0.0105639	0.0934734	-2.96084
Dpy19l3	dpy-19-like 3 (C. elegans)	0.150275	5.66535	2.7956	0.0106052	0.0937304	-2.96439
Ilf2	interleukin enhancer binding factor 2	-0.0876685	8.18546	-2.79314	0.0106643	0.0941191	-2.96945
Pdhb	pyruvate dehydrogenase (lipoamide) beta	-0.119585	6.29084	-2.79294	0.0106691	0.0941191	-2.96986
Igf2bp1	insulin-like growth factor 2 mRNA binding protein 1	0.103499	9.16122	2.79825	0.010783	0.0946086	-2.97182
Spata1	spermatogenesis associated 1	-0.442522	1.4832	-2.79168	0.0106995	0.09433	-2.97245
Smg7	SMG7 nonsense mediated mRNA decay factor	0.113024	7.33422	2.78997	0.0107411	0.0945126	-2.97599
Rrm2b	ribonucleotide reductase M2 B (TP53 inducible)	-0.157575	7.4153	-2.84621	0.0115766	0.0987772	-2.97631
Rap1gds1	RAP1, GTP-GDP dissociation stimulator 1	0.0953957	6.90916	2.78973	0.0107468	0.0945126	-2.97648
Cpt2	carnitine palmitoyltransferase 2	-0.135977	5.15852	-2.7895	0.0107526	0.0945126	-2.97696
Mmp16	matrix metallopeptidase 16	0.307737	3.55529	2.78984	0.0107604	0.0945247	-2.97711
Spopl	speckle-type BTB/POZ protein-like	-0.261985	3.61269	-2.78556	0.0108486	0.0951277	-2.98506
Tsen54	tRNA splicing endonuclease subunit 54	-0.17385	5.00502	-2.78464	0.0108714	0.0952125	-2.98697
Ralgapa2	Ral GTPase activating protein, alpha subunit 2 (catalytic)	0.23315	5.27656	2.82965	0.0115582	0.0987385	-2.98765
Mapk8ip2	mitogen-activated protein kinase 8 interacting protein 2	-0.218443	4.28253	-2.78408	0.0108851	0.0952759	-2.98812
Rasgrp3	RAS, guanyl releasing protein 3	0.220034	5.05487	2.80127	0.0111441	0.0966551	-2.98826
Cdk12	cyclin-dependent kinase 12	0.123726	6.96263	2.78316	0.0109077	0.0954165	-2.99001
Snx30	sorting nexin family member 30	0.1661	5.50739	2.78264	0.0109207	0.0954261	-2.99109
Rel	reticuloendotheliosis oncogene	0.334863	3.0459	2.78252	0.0109236	0.0954261	-2.99133
Acadsb	acyl-Coenzyme A dehydrogenase, short/branched chain	0.153012	5.24221	2.78111	0.0109584	0.0955709	-2.99423
Adam11	a disintegrin and metallopeptidase domain 11	-0.193234	4.15543	-2.78099	0.0109613	0.0955709	-2.99447
Fam241b	family with sequence similarity 241, member B	-0.442382	2.07487	-2.78086	0.0109647	0.0955709	-2.99475
C330018D20Rik	RIKEN cDNA C330018D20 gene	-0.281386	3.75054	-2.77915	0.0110071	0.0957787	-2.99826
Cnn3	calponin 3, acidic	-0.0764458	8.815	-2.77914	0.0110073	0.0957787	-2.99828
Arsg	arylsulfatase G	-0.525238	1.67727	-2.7791	0.0110082	0.0957787	-2.99835
Elf4	E74-like factor 4 (ets domain transcription factor)	0.224144	3.99188	2.77703	0.0110599	0.0961617	-3.00262
Chchd3	coiled-coil-helix-coiled-coil-helix domain containing 3	-0.106068	6.58679	-2.77658	0.0110711	0.0961617	-3.00354
Hpgd	hydroxyprostaglandin dehydrogenase 15 (NAD)	-0.439112	1.2475	-2.77654	0.011072	0.0961617	-3.00361
Unc5c	unc-5 netrin receptor C	0.210761	5.7388	2.82566	0.0118877	0.100089	-3.0066
Pi15	peptidase inhibitor 15	0.8557	-0.764394	2.77365	0.0111447	0.0966551	-3.00957
Sparc	secreted acidic cysteine rich glycoprotein	0.102524	7.90633	2.77349	0.0111487	0.0966551	-3.00989
Sltm	SAFB-like, transcription modulator	0.0952963	7.2628	2.77307	0.0111592	0.0966888	-3.01075
Cox6a1	cytochrome c oxidase subunit 6A1	-0.110709	6.77072	-2.77146	0.0111999	0.0969531	-3.01407
Etv2	ets variant 2	0.535882	1.10829	2.77124	0.0112054	0.0969531	-3.01451
Clptm1	cleft lip and palate associated transmembrane protein 1	0.100381	6.83287	2.77091	0.0112138	0.0969531	-3.01519
Man1a2	mannosidase, alpha, class 1A, member 2	0.11796	7.08756	2.77081	0.0112163	0.0969531	-3.01539
Agk	acylglycerol kinase	-0.213061	4.02064	-2.7693	0.0112545	0.0971681	-3.01849
Prr7	proline rich 7 (synaptic)	-0.247023	3.76248	-2.76903	0.0112615	0.0971714	-3.01906
Prdm12	PR domain containing 12	-0.329255	3.05735	-2.76774	0.0112942	0.0973962	-3.02169
Ankhd1	ankyrin repeat and KH domain containing 1	0.222755	7.27896	2.90628	0.0135432	0.108088	-3.02306
Hid1	HID1 domain containing	-0.272927	3.09781	-2.76692	0.0113151	0.0975184	-3.02337
Fat2	FAT atypical cadherin 2	0.572294	0.947758	2.76628	0.0113314	0.0976012	-3.02468
Stag1	stromal antigen 1	0.0961726	7.53277	2.7656	0.0113487	0.097693	-3.02607
Ep400	E1A binding protein p400	0.276375	7.83305	2.96011	0.014508	0.112131	-3.0261
Tmem43	transmembrane protein 43	0.203695	5.50469	2.79326	0.0118025	0.0996787	-3.02688
Nomo1	nodal modulator 1	0.0967552	7.1668	2.76502	0.0113639	0.0977653	-3.02728
Rmdn1	regulator of microtubule dynamics 1	-0.316431	2.7619	-2.76422	0.0113842	0.0978426	-3.02891
Sgpl1	sphingosine phosphate lyase 1	0.108112	6.63459	2.76414	0.0113862	0.0978426	-3.02907
Nckap1l	NCK associated protein 1 like	0.687543	0.315987	2.76354	0.0114017	0.0979174	-3.03031
Rbm33	RNA binding motif protein 33	0.132546	7.12148	2.77155	0.0115371	0.0986737	-3.03072
Igsf6	immunoglobulin superfamily, member 6	1.26446	-1.17141	2.7629	0.0114182	0.0980022	-3.03163
Plekhg3	pleckstrin homology domain containing, family G (with RhoGef domain) member 3	0.156372	4.86239	2.76193	0.0114431	0.0981301	-3.0336
Slc11a2	solute carrier family 11 (proton-coupled divalent metal ion transporters), member 2	0.145613	5.88146	2.7618	0.0114466	0.0981301	-3.03388
Chrd	chordin	-0.405028	2.08703	-2.76137	0.0114578	0.0981682	-3.03477
Nr0b1	nuclear receptor subfamily 0, group B, member 1	-0.62908	0.235589	-2.76014	0.0114894	0.09837	-3.03727
Dctn2	dynactin 2	-0.0917885	7.36115	-2.75993	0.0114948	0.09837	-3.03771
Lcor	ligand dependent nuclear receptor corepressor	0.243549	5.05295	2.8023	0.0121785	0.101021	-3.03774
Zfp114	zinc finger protein 114	1.01887	2.10652	2.93317	0.0143681	0.111691	-3.03845
Sub1	SUB1 homolog, transcriptional regulator	-0.132286	7.85477	-2.78676	0.0120331	0.100499	-3.04274
Cep192	centrosomal protein 192	0.195016	6.94033	2.85012	0.0131182	0.106043	-3.04452
Mb21d2	Mab-21 domain containing 2	-0.161665	5.26085	-2.75632	0.0115888	0.0987772	-3.04511
Pstpip2	proline-serine-threonine phosphatase-interacting protein 2	0.472213	1.59157	2.75622	0.0115915	0.0987772	-3.04532
Alg9	asparagine-linked glycosylation 9 (alpha 1,2 mannosyltransferase)	0.168581	5.27329	2.75607	0.0115954	0.0987772	-3.04562
Kansl1	KAT8 regulatory NSL complex subunit 1	0.103995	7.20759	2.7555	0.0116103	0.0987772	-3.0468
Rspo1	R-spondin 1	-0.211873	4.01338	-2.75549	0.0116105	0.0987772	-3.04681
Nfasc	neurofascin	0.211384	4.29645	2.75542	0.0116124	0.0987772	-3.04696
Slc25a5	solute carrier family 25 (mitochondrial carrier, adenine nucleotide translocator), member 5	-0.0952012	8.62854	-2.75522	0.0116174	0.0987772	-3.04735
Cenpa	centromere protein A	-0.0942471	7.34302	-2.75413	0.0116462	0.0988998	-3.0496
Rbfox2	RNA binding protein, fox-1 homolog (C. elegans) 2	0.0919886	7.89195	2.75392	0.0116516	0.0988998	-3.05002
Tinagl1	tubulointerstitial nephritis antigen-like 1	0.236358	3.66355	2.75334	0.011667	0.0989725	-3.05122
Rpl37rt	ribosomal protein L37, retrotransposed	-0.252965	8.02576	-2.93585	0.0147498	0.112973	-3.05156
B4galnt1	beta-1,4-N-acetyl-galactosaminyl transferase 1	-0.413831	1.8658	-2.75239	0.0116917	0.0991249	-3.05315
Patj	PATJ, crumbs cell polarity complex component	0.225288	4.68982	2.75731	0.0117806	0.0996464	-3.05354
Shisal1	shisa like 1	-0.448374	2.91817	-2.79086	0.0123356	0.101688	-3.0536
Tgfbr3	transforming growth factor, beta receptor III	0.194013	4.72708	2.75125	0.011722	0.0993238	-3.0555
Pcdh8	protocadherin 8	-0.168311	5.29732	-2.74937	0.0117716	0.0996282	-3.05933
Sepsecs	Sep (O-phosphoserine) tRNA:Sec (selenocysteine) tRNA synthase	-0.171318	4.60599	-2.74794	0.0118097	0.0996787	-3.06227
Ndufb3	NADH:ubiquinone oxidoreductase subunit B3	-0.164963	4.96468	-2.74786	0.0118117	0.0996787	-3.06243
Pcdh1	protocadherin 1	0.169579	5.2468	2.74779	0.0118135	0.0996787	-3.06256
Ptar1	protein prenyltransferase alpha subunit repeat containing 1	0.471463	3.52318	2.84376	0.0134435	0.107659	-3.06292
Rbm7	RNA binding motif protein 7	0.14859	5.94411	2.7476	0.0118185	0.0996787	-3.06295
Fam217b	family with sequence similarity 217, member B	0.356395	2.36267	2.74707	0.0118327	0.0997406	-3.06404
Mprip	myosin phosphatase Rho interacting protein	0.082602	8.42301	2.74511	0.0118851	0.100089	-3.06805
Nedd8	neural precursor cell expressed, developmentally down-regulated gene 8	-0.128051	6.78393	-2.74433	0.0119058	0.100183	-3.06964
Cryzl2	crystallin zeta like 2	-0.344571	2.78898	-2.74391	0.0119171	0.100183	-3.07049
Dnmt1	DNA methyltransferase (cytosine-5) 1	0.0833166	9.07302	2.74382	0.0119195	0.100183	-3.07068
Rrp36	ribosomal RNA processing 36	-0.147451	5.14478	-2.74339	0.0119312	0.100223	-3.07157
Zic4	zinc finger protein of the cerebellum 4	-0.281918	3.51903	-2.74292	0.0119438	0.100271	-3.07253
Adh1	alcohol dehydrogenase 1 (class I)	0.565032	1.57684	2.74499	0.0120066	0.100499	-3.07383
Prdm6	PR domain containing 6	0.34377	2.70271	2.74155	0.0119807	0.100499	-3.07533
Ppfia3	protein tyrosine phosphatase, receptor type, f polypeptide (PTPRF), interacting protein (liprin), alpha 3	-0.300721	2.9826	-2.74069	0.0120039	0.100499	-3.07709
Birc6	baculoviral IAP repeat-containing 6	0.394207	7.39486	2.94889	0.0156888	0.117432	-3.07794
Hipk2	homeodomain interacting protein kinase 2	0.538398	6.41041	2.95118	0.0157405	0.117599	-3.07831
Cdon	cell adhesion molecule-related/down-regulated by oncogenes	0.129092	6.93457	2.74131	0.0120485	0.100499	-3.07867
Cul5	cullin 5	0.0989974	6.55413	2.73929	0.0120417	0.100499	-3.07995
Cacna1g	calcium channel, voltage-dependent, T type, alpha 1G subunit	-0.158526	5.44471	-2.73914	0.0120458	0.100499	-3.08026
Gm20346	predicted gene, 20346	-0.718034	0.139807	-2.73907	0.0120476	0.100499	-3.08039
Pip5kl1	phosphatidylinositol-4-phosphate 5-kinase-like 1	-1.01155	-0.908671	-2.73887	0.0120529	0.100499	-3.08079
Neurog1	neurogenin 1	-0.279116	3.73937	-2.73885	0.0120536	0.100499	-3.08084
Mpst	mercaptopyruvate sulfurtransferase	-0.189046	4.94665	-2.73814	0.012073	0.100603	-3.0823
Sema6b	sema domain, transmembrane domain (TM), and cytoplasmic domain, (semaphorin) 6B	0.29623	3.05604	2.73773	0.012084	0.100638	-3.08313
Fip1l1	FIP1 like 1 (S. cerevisiae)	0.100451	7.4194	2.73728	0.0120963	0.10066	-3.08406
Wwc2	WW, C2 and coiled-coil domain containing 2	0.114331	6.74137	2.73713	0.0121004	0.10066	-3.08436
Wdr26	WD repeat domain 26	0.097383	8.02819	2.73649	0.0121177	0.100746	-3.08566
Gas7	growth arrest specific 7	0.309872	3.56096	2.74006	0.0121942	0.101037	-3.08636
Reep5	receptor accessory protein 5	0.122683	5.66924	2.736	0.012131	0.100799	-3.08665
Nup188	nucleoporin 188	0.107623	8.08593	2.73541	0.0121472	0.100852	-3.08787
Shh	sonic hedgehog	-0.13674	5.15818	-2.73526	0.0121511	0.100852	-3.08816
Cux2	cut-like homeobox 2	-0.228867	3.73215	-2.73372	0.0121933	0.101037	-3.09131
Zbtb2	zinc finger and BTB domain containing 2	0.146047	5.02517	2.73289	0.0122162	0.101138	-3.09301
Tep1	telomerase associated protein 1	0.201379	4.53663	2.73274	0.0122202	0.101138	-3.09331
Hps3	HPS3, biogenesis of lysosomal organelles complex 2 subunit 1	-0.228799	4.14014	-2.73212	0.0122373	0.101222	-3.09458
Pygb	brain glycogen phosphorylase	0.0938528	6.84028	2.73161	0.0122514	0.10128	-3.09562
Rpl27	ribosomal protein L27	-0.165627	5.35656	-2.73089	0.0122712	0.101354	-3.09709
Pacsin2	protein kinase C and casein kinase substrate in neurons 2	0.102303	6.59296	2.73078	0.0122742	0.101354	-3.09732
Galnt5	polypeptide N-acetylgalactosaminyltransferase 5	0.467691	1.16889	2.73004	0.0122946	0.101465	-3.09882
Spc24	SPC24, NDC80 kinetochore complex component, homolog (S. cerevisiae)	-0.320264	6.14267	-2.8972	0.0153356	0.115759	-3.0996
Sh3bp1	SH3-domain binding protein 1	0.131361	5.44658	2.72942	0.0123117	0.101549	-3.10008
Lats1	large tumor suppressor	0.132092	6.29603	2.72824	0.0123445	0.101693	-3.1025
Olig2	oligodendrocyte transcription factor 2	-0.226162	4.27934	-2.72803	0.0123501	0.101693	-3.10291
Pard3b	par-3 family cell polarity regulator beta	0.253348	4.04989	2.72747	0.0123658	0.101707	-3.10406
Rpl22	ribosomal protein L22	-0.101952	8.61366	-2.72721	0.012373	0.101709	-3.10459
Igsf9b	immunoglobulin superfamily, member 9B	0.337446	4.71719	2.82594	0.0141868	0.11117	-3.10598
Slc43a1	solute carrier family 43, member 1	-0.133253	5.21621	-2.72648	0.0123933	0.101819	-3.10608
Zfp974	zinc finger protein 974	0.290059	3.24034	2.72591	0.0124091	0.101891	-3.10723
Ndufb1	NADH:ubiquinone oxidoreductase subunit B1	-0.261017	4.534	-2.75145	0.012875	0.104482	-3.10769
Pard6b	par-6 family cell polarity regulator beta	0.145227	5.03737	2.72555	0.0124192	0.101917	-3.10797
Bmp2	bone morphogenetic protein 2	0.34032	2.67609	2.72454	0.0124473	0.10209	-3.11003
Sspn	sarcospan	-0.630974	1.93573	-2.77299	0.0133428	0.107146	-3.11102
Usb1	U6 snRNA biogenesis 1	-0.138207	4.9558	-2.72402	0.0124619	0.102134	-3.11109
Chmp4b	charged multivesicular body protein 4B	-0.102813	7.07322	-2.72325	0.0124835	0.102158	-3.11267
Hk3	hexokinase 3	-0.420938	2.14894	-2.7221	0.0125157	0.102363	-3.115
Tmem267	transmembrane protein 267	-0.708103	5.124	-2.92532	0.0164149	0.119935	-3.11894
Arhgef39	Rho guanine nucleotide exchange factor (GEF) 39	-0.212855	4.36255	-2.71931	0.0125944	0.102892	-3.12069
Hmga2	high mobility group AT-hook 2	0.0802551	9.80013	2.71857	0.0126151	0.103004	-3.12218
Bicra	BRD4 interacting chromatin remodeling complex associated protein	0.183672	5.70182	2.73575	0.012988	0.105154	-3.12475
Chrna1	cholinergic receptor, nicotinic, alpha polypeptide 1 (muscle)	-1.08358	-0.73663	-2.71692	0.012662	0.103323	-3.12554
Larp4b	La ribonucleoprotein 4B	0.11432	7.06879	2.71669	0.0126685	0.103323	-3.12601
Tnks2	tankyrase, TRF1-interacting ankyrin-related ADP-ribose polymerase 2	0.0809559	8.94777	2.71558	0.0127001	0.103498	-3.12827
Arpp21	cyclic AMP-regulated phosphoprotein, 21	-0.612886	0.659491	-2.71544	0.0127041	0.103498	-3.12856
Gtf2b	general transcription factor IIB	-0.118817	5.54154	-2.71446	0.0127321	0.103669	-3.13055
Fbxo42	F-box protein 42	0.107289	6.14309	2.71396	0.0127462	0.103726	-3.13156
Snrpg	small nuclear ribonucleoprotein polypeptide G	-0.16745	5.15417	-2.71186	0.0128066	0.104159	-3.13585
Phactr2	phosphatase and actin regulator 2	0.145141	6.00795	2.71147	0.0128178	0.104192	-3.13664
Magi3	membrane associated guanylate kinase, WW and PDZ domain containing 3	0.152721	5.56592	2.71114	0.0128272	0.10421	-3.1373
Nrp	neural regeneration protein	-0.844331	-0.501092	-2.71067	0.0128407	0.104262	-3.13826
Kmt2e	lysine (K)-specific methyltransferase 2E	0.249236	6.99533	2.85848	0.0156941	0.117432	-3.13919
Plagl2	pleiomorphic adenoma gene-like 2	0.120035	7.28016	2.70942	0.0128945	0.104533	-3.14156
Tdrkh	tudor and KH domain containing protein	-0.204701	4.18866	-2.70859	0.0129006	0.104533	-3.14248
Trpm7	transient receptor potential cation channel, subfamily M, member 7	0.117319	7.23561	2.70538	0.0129938	0.105154	-3.149
Slitrk5	SLIT and NTRK-like family, member 5	0.359293	3.99258	2.76883	0.0142497	0.111424	-3.15061
Rpl36	ribosomal protein L36	-0.207521	5.93291	-2.76351	0.0141702	0.11116	-3.15153
Spry4	sprouty RTK signaling antagonist 4	-0.269235	3.62197	-2.70375	0.0130412	0.105479	-3.15231
Arhgef12	Rho guanine nucleotide exchange factor (GEF) 12	0.222516	7.1803	2.8315	0.0156332	0.117217	-3.15601
Fam174c	family with sequence similarity 174, member C	-0.42158	1.78945	-2.70033	0.0131417	0.106174	-3.15926
Nrarp	Notch-regulated ankyrin repeat protein	-0.119739	6.5097	-2.69932	0.0131713	0.106355	-3.16131
Jade3	jade family PHD finger 3	0.127393	5.45016	2.69879	0.0131868	0.106421	-3.16237
Ktn1	kinectin 1	0.082702	7.86	2.6984	0.0131983	0.106454	-3.16316
Rptor	regulatory associated protein of MTOR, complex 1	0.122647	6.77423	2.69812	0.0132068	0.106464	-3.16375
Rbm27	RNA binding motif protein 27	0.111563	6.70802	2.69691	0.0132424	0.10664	-3.16618
Pdzd7	PDZ domain containing 7	0.396317	1.81656	2.69688	0.0132433	0.10664	-3.16625
Bola2	bolA-like 2 (E. coli)	-0.18633	4.9351	-2.69578	0.0132759	0.10684	-3.16848
Arhgef6	Rac/Cdc42 guanine nucleotide exchange factor (GEF) 6	0.530156	0.766717	2.69556	0.0132826	0.10684	-3.16894
Eny2	ENY2 transcription and export complex 2 subunit	-0.115613	6.40166	-2.6947	0.0133081	0.106982	-3.17067
Tomm7	translocase of outer mitochondrial membrane 7	-0.217511	5.91289	-2.76389	0.014744	0.112973	-3.17311
Atp5o	ATP synthase, H+ transporting, mitochondrial F1 complex, O subunit	-0.121022	7.10403	-2.6915	0.0134036	0.107517	-3.17715
Akt1s1	AKT1 substrate 1 (proline-rich)	-0.107323	6.23697	-2.69049	0.0134339	0.107649	-3.1792
Phlpp1	PH domain and leucine rich repeat protein phosphatase 1	0.148999	5.32816	2.69046	0.0134349	0.107649	-3.17926
Zan	zonadhesin	0.810627	0.0412235	2.68927	0.0134708	0.107818	-3.18168
Mitd1	MIT, microtubule interacting and transport, domain containing 1	0.22416	3.71818	2.68871	0.0134875	0.107886	-3.18281
Gulo	gulonolactone (L-) oxidase	0.639696	0.0903435	2.68849	0.013494	0.107886	-3.18324
H2-Q6	histocompatibility 2, Q region locus 6	-0.505864	2.08649	-2.7014	0.0137592	0.109109	-3.18355
Igf2	insulin-like growth factor 2	0.0810283	10.8853	2.68845	0.0135449	0.108088	-3.18533
Cdh3	cadherin 3	0.132117	6.04374	2.68699	0.0135395	0.108088	-3.18629
Fry	FRY microtubule binding protein	0.311257	3.07362	2.68652	0.0135537	0.108088	-3.18724
Rpe	ribulose-5-phosphate-3-epimerase	-0.160614	5.59421	-2.68643	0.0135564	0.108088	-3.18742
Ltbp4	latent transforming growth factor beta binding protein 4	-0.179806	4.96713	-2.68534	0.0135895	0.10825	-3.18963
Smad3	SMAD family member 3	0.0943617	7.46752	2.68524	0.0135924	0.10825	-3.18982
Rbbp4	retinoblastoma binding protein 4, chromatin remodeling factor	-0.0741036	9.35257	-2.68503	0.0135989	0.10825	-3.19025
Rccd1	RCC1 domain containing 1	-0.216714	4.19244	-2.68456	0.0136131	0.108304	-3.1912
Ptprb	protein tyrosine phosphatase, receptor type, B	0.251079	3.55403	2.68341	0.0136483	0.108525	-3.19354
Csf2rb	colony stimulating factor 2 receptor, beta, low-affinity (granulocyte-macrophage)	1.19619	3.00798	2.87654	0.0177301	0.125279	-3.1944
Thoc5	THO complex 5	0.115288	6.28193	2.68283	0.013666	0.108606	-3.19471
Ung	uracil DNA glycosylase	0.177409	6.26456	2.72354	0.0145169	0.112131	-3.19544
Tnks1bp1	tankyrase 1 binding protein 1	0.12216	6.33462	2.68198	0.013692	0.108753	-3.19643
Rit1	Ras-like without CAAX 1	0.248301	4.09114	2.68087	0.0137258	0.108963	-3.19867
Sec24a	Sec24 related gene family, member A (S. cerevisiae)	0.143036	5.28691	2.68053	0.0137361	0.108985	-3.19935
Plxnd1	plexin D1	0.114261	7.79949	2.6847	0.0138244	0.109507	-3.19947
Cbfa2t3	CBFA2/RUNX1 translocation partner 3	0.234654	3.55855	2.67938	0.0137717	0.109148	-3.20168
Maml1	mastermind like transcriptional coactivator 1	0.0975265	6.74155	2.67602	0.0138752	0.10979	-3.20847
Masp1	mannan-binding lectin serine peptidase 1	0.220771	3.93275	2.67573	0.0138841	0.109801	-3.20904
Lmo7	LIM domain only 7	0.227937	4.35085	2.67522	0.0139	0.109868	-3.21009
Rnf14	ring finger protein 14	0.101234	6.1477	2.67372	0.0139466	0.110127	-3.21311
Kif1b	kinesin family member 1B	0.171772	7.87972	2.76589	0.0159041	0.118102	-3.21312
Nipsnap2	nipsnap homolog 2	-0.134664	6.21174	-2.67368	0.013948	0.110127	-3.2132
Manea	mannosidase, endo-alpha	-0.169065	5.93925	-2.68913	0.0143111	0.111691	-3.21473
Snf8	SNF8, ESCRT-II complex subunit, homolog (S. cerevisiae)	-0.163921	4.76325	-2.67256	0.0139828	0.110342	-3.21546
Tle4	transducin-like enhancer of split 4	0.0955779	6.51878	2.67172	0.0140091	0.11049	-3.21716
Lsm5	LSM5 homolog, U6 small nuclear RNA and mRNA degradation associated	-0.419496	2.40767	-2.6726	0.0140318	0.110603	-3.21732
Sirt4	sirtuin 4	-0.460058	2.4395	-2.6877	0.0143556	0.111691	-3.21755
Drd4	dopamine receptor D4	-0.918665	-0.933122	-2.67077	0.0140385	0.110603	-3.21906
Lhfpl4	lipoma HMGIC fusion partner-like protein 4	-0.212325	4.32794	-2.67006	0.0140608	0.110718	-3.22049
Rnf10	ring finger protein 10	0.210328	8.75892	2.82184	0.0173687	0.124047	-3.22081
Chrnb2	cholinergic receptor, nicotinic, beta polypeptide 2 (neuronal)	-0.35771	2.46278	-2.6698	0.0140691	0.110724	-3.22102
Polr3b	polymerase (RNA) III (DNA directed) polypeptide B	0.128527	6.56554	2.66901	0.014094	0.11086	-3.22263
Ptp4a3	protein tyrosine phosphatase 4a3	-0.142585	5.55493	-2.66842	0.0141126	0.110946	-3.22382
Mad2l2	MAD2 mitotic arrest deficient-like 2	-0.17545	4.65824	-2.66807	0.0141235	0.110972	-3.22452
Gm11127	predicted gene 11127	-0.699775	0.932305	-2.67637	0.0143278	0.111691	-3.22559
Aurkaip1	aurora kinase A interacting protein 1	-0.121318	5.90588	-2.66736	0.0141457	0.111087	-3.22594
Dnajc1	DnaJ heat shock protein family (Hsp40) member C1	0.154386	5.53105	2.66705	0.0141555	0.111104	-3.22657
Msi1	musashi RNA-binding protein 1	-0.103956	8.28722	-2.6669	0.0141789	0.111168	-3.22758
Il17rd	interleukin 17 receptor D	0.114393	6.77694	2.66528	0.0142116	0.111305	-3.23015
Lysmd3	LysM, putative peptidoglycan-binding, domain containing 3	0.155275	4.99527	2.66473	0.0142289	0.111381	-3.23125
Vim	vimentin	-0.0973537	9.46503	-2.6721	0.0143971	0.111857	-3.23163
Dis3l2	DIS3 like 3'-5' exoribonuclease 2	-0.14058	5.36551	-2.66443	0.0142386	0.111397	-3.23187
Ipcef1	interaction protein for cytohesin exchange factors 1	1.16938	-0.465694	2.68764	0.014787	0.11308	-3.23364
Gtf3a	general transcription factor III A	-0.181718	4.92334	-2.66169	0.0143256	0.111691	-3.23737
Pim1	proviral integration site 1	-0.131248	6.49109	-2.66114	0.0143433	0.111691	-3.23849
Tnnc2	troponin C2, fast	-0.512845	1.09376	-2.66113	0.0143434	0.111691	-3.2385
Fam169b	family with sequence similarity 169, member B	-0.657669	0.200569	-2.66105	0.0143461	0.111691	-3.23867
Samd8	sterile alpha motif domain containing 8	0.15659	5.59085	2.66097	0.0143486	0.111691	-3.23883
Zfp946	zinc finger protein 946	-0.157294	4.55701	-2.66064	0.0143591	0.111691	-3.23949
Gba2	glucosidase beta 2	-0.127906	5.54537	-2.66045	0.0143653	0.111691	-3.23987
Tenm4	teneurin transmembrane protein 4	0.375006	6.90131	2.84429	0.0185068	0.128343	-3.23989
Tspan33	tetraspanin 33	-0.271452	3.52138	-2.65909	0.0144088	0.111889	-3.24261
Sema3f	sema domain, immunoglobulin domain (Ig), short basic domain, secreted, (semaphorin) 3F	-0.129788	6.08913	-2.65856	0.0144259	0.111907	-3.24368
Fam149a	family with sequence similarity 149, member A	0.153365	4.76893	2.65835	0.0144326	0.111907	-3.2441
Ipo9	importin 9	0.083995	8.7084	2.65823	0.0144365	0.111907	-3.24435
Amph	amphiphysin	0.199882	4.15276	2.65806	0.0144418	0.111907	-3.24468
Rapgef6	Rap guanine nucleotide exchange factor (GEF) 6	0.208672	5.94929	2.71999	0.0158382	0.117886	-3.24552
Sytl5	synaptotagmin-like 5	0.774667	-0.218447	2.65755	0.0144583	0.111975	-3.24571
Mia	MIA SH3 domain containing	1.01856	-1.21916	2.65709	0.014473	0.11203	-3.24663
Ghr	growth hormone receptor	0.170536	4.63573	2.65653	0.0144914	0.112112	-3.24778
Lsp1	lymphocyte specific 1	0.219878	4.36786	2.65596	0.0145095	0.112131	-3.24891
Gpat3	glycerol-3-phosphate acyltransferase 3	0.743754	0.231822	2.65482	0.0145465	0.112258	-3.25121
Tmem150a	transmembrane protein 150A	-0.247323	3.42001	-2.65475	0.0145487	0.112258	-3.25135
Slc25a44	solute carrier family 25, member 44	0.140522	5.2055	2.65389	0.0145765	0.112372	-3.25307
Micos13	mitochondrial contact site and cristae organizing system subunit 13	-0.157193	4.88467	-2.65365	0.0145845	0.112372	-3.25357
Upk3b	uroplakin 3B	0.323422	2.87729	2.65358	0.0145865	0.112372	-3.2537
Efhd2	EF hand domain containing 2	-0.165271	5.73142	-2.65822	0.0147276	0.112973	-3.2551
Mns1	meiosis-specific nuclear structural protein 1	0.137721	5.22562	2.65212	0.0146341	0.112679	-3.25664
Ppp1r14a	protein phosphatase 1, regulatory inhibitor subunit 14A	-0.372049	3.16967	-2.67072	0.0150518	0.114458	-3.25672
Pced1a	PC-esterase domain containing 1A	-0.276791	4.95961	-2.72021	0.016183	0.118896	-3.25698
Sesn2	sestrin 2	0.190959	4.3207	2.65169	0.0146481	0.112703	-3.25751
Aplp2	amyloid beta (A4) precursor-like protein 2	0.0834141	8.16716	2.65155	0.0146527	0.112703	-3.25779
Tent4a	terminal nucleotidyltransferase 4A	0.102298	6.1214	2.65124	0.0146629	0.112722	-3.25842
Nkd2	naked cuticle 2	-0.147236	5.05961	-2.65031	0.0146931	0.112895	-3.26028
Bltp3a	bridge-like lipid transfer protein family member 3A	0.126309	6.56974	2.64941	0.0147227	0.112973	-3.2621
Syt14	synaptotagmin XIV	0.20986	4.48786	2.64878	0.0147434	0.112973	-3.26336
Tgfbr1	transforming growth factor, beta receptor I	0.0982831	8.14466	2.64872	0.0147453	0.112973	-3.26348
Wrnip1	Werner helicase interacting protein 1	-0.115555	5.54639	-2.64795	0.0147706	0.113073	-3.26503
H3c15	H3 clustered histone 15	-1.18211	-1.00361	-2.64811	0.0147842	0.11308	-3.26539
Slc2a1	solute carrier family 2 (facilitated glucose transporter), member 1	0.129941	8.71506	2.69769	0.015917	0.11813	-3.26545
Akap7	A kinase (PRKA) anchor protein 7	-0.185309	4.2467	-2.64612	0.0148308	0.113356	-3.26871
Pcsk4	proprotein convertase subtilisin/kexin type 4	-0.377757	1.7711	-2.64509	0.0148646	0.113555	-3.27077
Usp49	ubiquitin specific peptidase 49	0.234829	3.1932	2.64479	0.0148745	0.113571	-3.27137
Pcdhb20	protocadherin beta 20	0.753735	0.334185	2.64385	0.0149059	0.113717	-3.27327
Atp8b1	ATPase, class I, type 8B, member 1	0.809682	-0.438935	2.64374	0.0149093	0.113717	-3.27348
Pcdhb6	protocadherin beta 6	1.11305	-1.18434	2.64214	0.0149626	0.114064	-3.2767
Ripk4	receptor-interacting serine-threonine kinase 4	0.269099	2.94469	2.64175	0.0149755	0.114103	-3.27748
Ift25	intraflagellar transport 25	-0.304839	2.52561	-2.64102	0.0149998	0.114228	-3.27894
Tnks	tankyrase, TRF1-interacting ankyrin-related ADP-ribose polymerase	0.30388	7.05705	2.80831	0.0190415	0.130623	-3.28031
Vps13b	vacuolar protein sorting 13B	0.351269	5.33235	2.77645	0.0182786	0.127548	-3.28089
Man1a	mannosidase 1, alpha	0.193085	4.38057	2.63984	0.0150392	0.114458	-3.28132
H2ac22	H2A clustered histone 22	-0.940072	-1.0803	-2.63941	0.0150535	0.114458	-3.28217
Slc39a7	solute carrier family 39 (zinc transporter), member 7	-0.0832329	7.45183	-2.63841	0.0150871	0.114654	-3.28419
Celf5	CUGBP, Elav-like family member 5	-0.362049	1.91461	-2.63778	0.0151081	0.114754	-3.28545
Spg21	SPG21, maspardin	-0.173585	5.70854	-2.65007	0.015426	0.116089	-3.28653
Dcbld2	discoidin, CUB and LCCL domain containing 2	0.103704	7.21749	2.63694	0.0151364	0.114909	-3.28713
Wdfy3	WD repeat and FYVE domain containing 3	0.340427	7.11278	2.81189	0.0194308	0.132421	-3.28873
Gna13	guanine nucleotide binding protein, alpha 13	0.0932075	6.82741	2.63518	0.0151956	0.115298	-3.29066
Hgsnat	heparan-alpha-glucosaminide N-acetyltransferase	0.181955	4.89102	2.6343	0.0152253	0.115464	-3.29242
Mtf2	metal response element binding transcription factor 2	0.0953836	7.21937	2.63386	0.01524	0.115515	-3.29329
Erbin	Erbb2 interacting protein	0.116457	7.63288	2.63964	0.0153854	0.116074	-3.29361
Sox3	SRY (sex determining region Y)-box 3	-0.1187	6.46592	-2.63291	0.0152722	0.115567	-3.2952
Dgat2	diacylglycerol O-acyltransferase 2	0.225178	3.84794	2.63266	0.0152806	0.115567	-3.2957
Oprk1	opioid receptor, kappa 1	0.642387	0.570196	2.6326	0.0152826	0.115567	-3.29582
Grk2	G protein-coupled receptor kinase 2	-0.110319	6.68319	-2.6325	0.0152862	0.115567	-3.29603
Ttll4	tubulin tyrosine ligase-like family, member 4	0.10566	7.97093	2.63249	0.0152865	0.115567	-3.29604
Gsk3b	glycogen synthase kinase 3 beta	0.106205	7.7752	2.63187	0.0153075	0.115666	-3.29729
H3c1	H3 clustered histone 1	-1.11274	-1.17023	-2.63139	0.0153237	0.115729	-3.29824
Lipo3	lipase, member O3	1.46769	1.66095	2.80575	0.0196242	0.133428	-3.29836
Ncor1	nuclear receptor co-repressor 1	0.196179	8.04747	2.7519	0.0183071	0.127647	-3.29958
Tgm2	transglutaminase 2, C polypeptide	0.182026	5.05846	2.62876	0.0154137	0.116089	-3.30353
Pdlim4	PDZ and LIM domain 4	-0.166294	4.79515	-2.62854	0.015421	0.116089	-3.30395
Mcrip1	MAPK regulated corepressor interacting protein 1	-0.113119	6.25072	-2.62845	0.0154241	0.116089	-3.30414
Actn1	actinin, alpha 1	0.0944745	8.09464	2.62837	0.015427	0.116089	-3.30431
Rps28	ribosomal protein S28	-0.453839	3.54863	-2.71378	0.0175232	0.124723	-3.30461
Manf	mesencephalic astrocyte-derived neurotrophic factor	-0.142958	6.72392	-2.64505	0.0158407	0.117886	-3.30474
Gna12	guanine nucleotide binding protein, alpha 12	0.108897	6.36272	2.62708	0.0154711	0.11636	-3.30689
Tra2b	transformer 2 beta	-0.098686	7.91355	-2.62551	0.015525	0.116705	-3.31002
Lmo4	LIM domain only 4	-0.104165	6.72012	-2.62482	0.0155489	0.116786	-3.31141
Fut9	fucosyltransferase 9	0.276054	2.79275	2.62474	0.0155517	0.116786	-3.31157
Fnip2	folliculin interacting protein 2	0.167427	5.47456	2.62443	0.0155818	0.116952	-3.31285
Yipf2	Yip1 domain family, member 2	0.254154	3.50042	2.62335	0.0155996	0.117025	-3.31435
Map1b	microtubule-associated protein 1B	0.345427	8.3498	2.80062	0.0201033	0.135049	-3.3149
Zfp971	zinc finger protein 971	0.264044	4.18638	2.63553	0.0159632	0.118293	-3.31657
Agap2	ArfGAP with GTPase domain, ankyrin repeat and PH domain 2	-0.467699	2.32056	-2.63601	0.0160546	0.118705	-3.3192
Usf1	upstream transcription factor 1	-0.115858	6.38132	-2.62086	0.0156857	0.117432	-3.31932
Cyth4	cytohesin 4	0.528902	0.885089	2.62074	0.0156902	0.117432	-3.31958
Cldn34c1	claudin 34C1	-3.02694	1.62932	-2.79952	0.0202802	0.13605	-3.32036
Cdo1	cysteine dioxygenase 1, cytosolic	-0.21791	3.82745	-2.61994	0.015718	0.11755	-3.32117
Ppl	periplakin	0.344339	3.19675	2.62789	0.0159376	0.118164	-3.32196
Ppip5k2	diphosphoinositol pentakisphosphate kinase 2	0.101526	7.29214	2.61943	0.0157355	0.117599	-3.32218
Uprt	uracil phosphoribosyltransferase	0.178738	4.53363	2.61866	0.0157623	0.117701	-3.32372
Tnfrsf13b	tumor necrosis factor receptor superfamily, member 13b	0.824797	-0.748304	2.61771	0.0157956	0.117886	-3.32562
Podxl2	podocalyxin-like 2	-0.200147	4.13	-2.61661	0.0158343	0.117886	-3.32782
Rhd	Rh blood group, D antigen	-0.507906	1.64917	-2.61644	0.0158401	0.117886	-3.32816
Chrdl1	chordin-like 1	0.22983	3.54494	2.61635	0.0158434	0.117886	-3.32834
Cldn11	claudin 11	0.302628	2.30894	2.61634	0.0158436	0.117886	-3.32836
Cdc34	cell division cycle 34	-0.107846	7.37128	-2.61511	0.0158868	0.118102	-3.33081
Fam181a	family with sequence similarity 181, member A	-0.232537	3.63742	-2.61501	0.0158905	0.118102	-3.33102
Zc3h8	zinc finger CCCH type containing 8	-0.270134	3.18401	-2.61459	0.0159051	0.118102	-3.33185
Mrc2	mannose receptor, C type 2	0.099132	7.24937	2.61383	0.0159321	0.118164	-3.33338
Dvl1	dishevelled segment polarity protein 1	-0.123113	6.13268	-2.61232	0.0159853	0.118397	-3.33639
Tmsb10	thymosin beta 10	-0.175383	7.98087	-2.70752	0.0184629	0.12816	-3.33717
Trib2	tribbles pseudokinase 2	-0.177439	5.43197	-2.61771	0.0161569	0.118872	-3.33756
Myof	myoferlin	0.405259	2.09055	2.61149	0.0160147	0.118555	-3.33805
Trp53	transformation related protein 53	-0.0856394	7.6954	-2.61054	0.0160483	0.118705	-3.33993
Wdr35	WD repeat domain 35	0.127119	5.52208	2.61023	0.0160594	0.118705	-3.34056
Zfp146	zinc finger protein 146	-0.103305	7.31308	-2.60959	0.0160823	0.11874	-3.34184
Gtpbp6	GTP binding protein 6 (putative)	-0.195879	4.12616	-2.60915	0.0160977	0.11874	-3.34271
Psrc1	proline/serine-rich coiled-coil 1	-0.123362	6.07787	-2.60912	0.0160989	0.11874	-3.34277
Fancm	Fanconi anemia, complementation group M	0.138901	6.025	2.6089	0.0161068	0.11874	-3.34322
Cenpx	centromere protein X	-0.202348	4.22116	-2.60873	0.0161128	0.11874	-3.34355
Zmynd8	zinc finger, MYND-type containing 8	0.0967542	7.30709	2.60872	0.016113	0.11874	-3.34356
Rnf19a	ring finger protein 19A	0.123506	5.55393	2.60761	0.0161528	0.118872	-3.34578
Thoc7	THO complex 7	-0.100712	6.50045	-2.60759	0.0161535	0.118872	-3.34583
Tcf19	transcription factor 19	-0.154326	4.83667	-2.60731	0.0161636	0.118872	-3.34639
Ksr2	kinase suppressor of ras 2	0.579112	0.672763	2.6069	0.0161781	0.118896	-3.3472
[truncated: 12,592 more rows]

## Sheet: GO term analysis
	Term	Ont	N	Up	Down	P.Up	P.Down
GO:0009653	anatomical structure morphogenesis	BP	2503	223	91	7.57622e-27	0.000183633
GO:0048856	anatomical structure development	BP	5070	355	138	2.33651e-25	0.181479
GO:0032502	developmental process	BP	5389	368	144	1.59541e-24	0.252393
GO:0007275	multicellular organism development	BP	4274	312	124	4.44448e-24	0.047984
GO:0048731	system development	BP	3506	272	112	4.55822e-24	0.00388895
GO:0007155	cell adhesion	BP	1171	129	21	1.94672e-22	0.969836
GO:0048513	animal organ development	BP	2620	208	96	1.80621e-18	8.45669e-05
GO:0030154	cell differentiation	BP	3738	265	107	1.68895e-17	0.0900432
GO:0048869	cellular developmental process	BP	3738	265	107	1.68895e-17	0.0900432
GO:0009888	tissue development	BP	1795	157	62	2.64709e-17	0.00757558
GO:0009790	embryo development	BP	1218	120	45	6.3198e-17	0.00738333
GO:0016477	cell migration	BP	1360	129	39	7.25029e-17	0.240877
GO:0035295	tube development	BP	1073	110	34	9.58822e-17	0.110402
GO:0050793	regulation of developmental process	BP	2268	183	65	1.07567e-16	0.166224
GO:0072359	circulatory system development	BP	1089	110	23	2.78508e-16	0.854596
GO:0032501	multicellular organismal process	BP	5888	365	153	4.7171e-16	0.398099
GO:0000902	cell morphogenesis	BP	1000	103	36	7.93545e-16	0.0227212
GO:0016043	cellular component organization	BP	5578	349	137	1.27869e-15	0.730651
GO:0071840	cellular component organization or biogenesis	BP	5781	357	144	3.32115e-15	0.660732
GO:0048870	cell motility	BP	1502	133	41	5.64141e-15	0.344671
GO:0050794	regulation of cellular process	BP	8460	474	212	6.3324e-15	0.672862
GO:0007154	cell communication	BP	4665	300	114	3.61481e-14	0.728394
GO:0030155	regulation of cell adhesion	BP	668	76	10	4.8157e-14	0.977985
GO:0048858	cell projection morphogenesis	BP	712	79	33	5.64555e-14	0.000678516
GO:0031175	neuron projection development	BP	1083	104	41	5.99232e-14	0.007022
GO:0005515	protein binding	MF	7742	440	184	6.49508e-14	0.927898
GO:0050789	regulation of biological process	BP	8862	487	221	6.88004e-14	0.721468
GO:0048646	anatomical structure formation involved in morphogenesis	BP	1119	106	32	8.04773e-14	0.273033
GO:0048699	generation of neurons	BP	1540	132	65	8.99699e-14	2.92125e-05
GO:0120039	plasma membrane bounded cell projection morphogenesis	BP	706	78	33	1.04205e-13	0.000586489
GO:0022008	neurogenesis	BP	1756	144	73	1.72919e-13	1.42635e-05
GO:0048666	neuron development	BP	1214	111	43	2.02593e-13	0.0172196
GO:0048522	positive regulation of cellular process	BP	4910	309	140	2.09587e-13	0.0566513
GO:0065007	biological regulation	BP	9112	495	229	2.91221e-13	0.661628
GO:0005746	mitochondrial respirasome	CC	85	0	19	1	3.0632e-13
GO:0098803	respiratory chain complex	CC	85	0	19	1	3.0632e-13
GO:0035239	tube morphogenesis	BP	867	88	28	3.18156e-13	0.117407
GO:0044877	protein-containing complex binding	MF	1856	149	48	3.23138e-13	0.481203
GO:0071944	cell periphery	CC	3991	263	74	3.43409e-13	0.999698
GO:0001944	vasculature development	BP	712	77	14	4.64521e-13	0.87443
GO:0032989	cellular anatomical entity morphogenesis	BP	817	84	33	5.86655e-13	0.00605082
GO:0007165	signal transduction	BP	4152	270	101	6.48525e-13	0.731877
GO:0007399	nervous system development	BP	2284	172	85	7.80676e-13	0.000146007
GO:0030334	regulation of cell migration	BP	882	88	22	8.37418e-13	0.5745
GO:0120036	plasma membrane bounded cell projection organization	BP	1554	130	46	8.75879e-13	0.158214
GO:0001568	blood vessel development	BP	681	74	14	1.09613e-12	0.831595
GO:0023052	signaling	BP	4579	290	113	1.20145e-12	0.682582
GO:0030030	cell projection organization	BP	1596	132	47	1.28462e-12	0.16376
GO:0070469	respirasome	CC	92	1	19	0.985674	1.39929e-12
GO:0060429	epithelium development	BP	1109	102	44	1.61421e-12	0.00223296
GO:0005201	extracellular matrix structural constituent	MF	118	27	2	1.66782e-12	0.807141
GO:0007507	heart development	BP	617	69	18	1.78433e-12	0.311577
GO:0048812	neuron projection morphogenesis	BP	691	74	33	2.25703e-12	0.000402921
GO:0030054	cell junction	CC	2021	155	45	3.89999e-12	0.857987
GO:0048729	tissue morphogenesis	BP	628	69	24	4.09086e-12	0.0318248
GO:0048519	negative regulation of biological process	BP	4688	293	125	4.54252e-12	0.286294
GO:0006119	oxidative phosphorylation	BP	137	2	22	0.986644	4.953e-12
GO:0051716	cellular response to stimulus	BP	5405	327	135	5.32694e-12	0.638739
GO:0048523	negative regulation of cellular process	BP	4389	278	121	5.74215e-12	0.162218
GO:2000145	regulation of cell motility	BP	919	88	22	8.07479e-12	0.652504
GO:0048518	positive regulation of biological process	BP	5299	321	152	9.24913e-12	0.0373883
GO:0048468	cell development	BP	2628	187	83	9.63223e-12	0.0189824
GO:0034330	cell junction organization	BP	756	77	13	9.67413e-12	0.952669
GO:0040012	regulation of locomotion	BP	954	90	24	1.02682e-11	0.558064
GO:0003735	structural constituent of ribosome	MF	157	0	23	1	1.14359e-11
GO:0048667	cell morphogenesis involved in neuron differentiation	BP	637	68	27	2.20537e-11	0.00686076
GO:0002009	morphogenesis of an epithelium	BP	527	60	23	2.66551e-11	0.00874174
GO:0051094	positive regulation of developmental process	BP	1277	109	36	2.72937e-11	0.286441
GO:0045893	positive regulation of DNA-templated transcription	BP	1445	119	56	2.88393e-11	0.000958785
GO:0007167	enzyme-linked receptor protein signaling pathway	BP	849	82	28	2.95965e-11	0.0976867
GO:0050896	response to stimulus	BP	6316	366	156	3.11827e-11	0.720512
GO:1902680	positive regulation of RNA biosynthetic process	BP	1448	119	56	3.29903e-11	0.00100652
GO:0030029	actin filament-based process	BP	747	75	8	3.68314e-11	0.998932
GO:0040011	locomotion	BP	1072	96	27	3.72004e-11	0.555888
GO:0009792	embryo development ending in birth or egg hatching	BP	808	79	32	3.90531e-11	0.00899458
GO:0043009	chordate embryonic development	BP	793	78	32	3.93146e-11	0.00692066
GO:0009060	aerobic respiration	BP	183	3	24	0.990053	4.46579e-11
GO:1990204	oxidoreductase complex	CC	111	2	19	0.96277	4.57947e-11
GO:0003779	actin binding	MF	401	50	6	5.26782e-11	0.945542
GO:0030182	neuron differentiation	BP	1460	119	63	5.6168e-11	2.02653e-05
GO:0070161	anchoring junction	CC	665	69	7	5.6168e-11	0.998382
GO:0097435	supramolecular fiber organization	BP	740	74	14	6.08802e-11	0.905284
GO:0042773	ATP synthesis coupled electron transport	BP	76	1	16	0.969963	6.22029e-11
GO:0005604	basement membrane	CC	100	23	2	6.71628e-11	0.727743
GO:0051254	positive regulation of RNA metabolic process	BP	1585	126	58	7.06753e-11	0.00292426
GO:0098800	inner mitochondrial membrane protein complex	CC	142	0	21	1	7.63345e-11
GO:0022603	regulation of anatomical structure morphogenesis	BP	838	80	24	9.42433e-11	0.3064
GO:0005911	cell-cell junction	CC	461	54	5	9.56119e-11	0.9923
GO:0007409	axonogenesis	BP	475	55	27	9.90181e-11	8.88945e-05
GO:0022626	cytosolic ribosome	CC	117	1	19	0.995502	1.18329e-10
GO:0051128	regulation of cellular component organization	BP	2316	166	60	1.34634e-10	0.467883
GO:0061564	axon development	BP	535	59	33	1.42398e-10	2.61479e-06
GO:0062023	collagen-containing extracellular matrix	CC	302	41	2	2.2682e-10	0.996576
GO:0010468	regulation of gene expression	BP	3943	249	111	2.74725e-10	0.119718
GO:0048589	developmental growth	BP	720	71	24	2.88806e-10	0.108957
GO:0015453	oxidoreduction-driven active transmembrane transporter activity	MF	33	0	11	1	2.98883e-10
GO:0010810	regulation of cell-substrate adhesion	BP	210	33	4	2.99961e-10	0.786917
GO:0030335	positive regulation of cell migration	BP	517	57	12	3.0091e-10	0.671611
GO:0031589	cell-substrate adhesion	BP	330	43	5	3.06953e-10	0.926608
GO:0050839	cell adhesion molecule binding	MF	257	37	2	3.27908e-10	0.990311
GO:0099080	supramolecular complex	CC	1165	99	24	3.36519e-10	0.887927
GO:0051239	regulation of multicellular organismal process	BP	2605	180	66	3.41365e-10	0.544456
GO:0030036	actin cytoskeleton organization	BP	667	67	8	4.40101e-10	0.995702
GO:0051056	regulation of small GTPase mediated signal transduction	BP	225	34	7	4.70633e-10	0.350518
GO:0010557	positive regulation of macromolecule biosynthetic process	BP	2175	156	73	5.7757e-10	0.00738052
GO:2000147	positive regulation of cell motility	BP	530	57	13	7.75801e-10	0.596949
GO:0071495	cellular response to endogenous stimulus	BP	1167	98	34	7.98209e-10	0.230307
GO:0098609	cell-cell adhesion	BP	695	68	8	9.90211e-10	0.997333
GO:0010556	regulation of macromolecule biosynthetic process	BP	4059	252	112	1.16784e-09	0.173491
GO:0005840	ribosome	CC	233	1	25	0.99998	1.3381e-09
GO:0022900	electron transport chain	BP	106	3	17	0.861219	1.39361e-09
GO:0009055	electron transfer activity	MF	47	1	12	0.885314	1.4781e-09
GO:0009887	animal organ morphogenesis	BP	1000	87	47	1.49163e-09	3.39885e-05
GO:0007264	small GTPase-mediated signal transduction	BP	414	48	9	1.55547e-09	0.733045
GO:0031328	positive regulation of cellular biosynthetic process	BP	2248	158	73	1.91354e-09	0.0155858
GO:0040017	positive regulation of locomotion	BP	543	57	13	1.92434e-09	0.631929
GO:0045785	positive regulation of cell adhesion	BP	417	48	4	1.97819e-09	0.994472
GO:0009891	positive regulation of biosynthetic process	BP	2272	159	73	2.28071e-09	0.0195618
GO:0044391	ribosomal subunit	CC	187	0	22	1	2.38406e-09
GO:0022904	respiratory electron transport chain	BP	96	3	16	0.812174	2.39083e-09
GO:0015629	actin cytoskeleton	CC	462	51	8	2.60433e-09	0.906904
GO:0010646	regulation of cell communication	BP	2998	197	69	2.60626e-09	0.849066
GO:0045935	positive regulation of nucleobase-containing compound metabolic process	BP	1785	132	62	2.75669e-09	0.00672584
GO:0009719	response to endogenous stimulus	BP	1332	106	38	3.00476e-09	0.254834
GO:0005747	mitochondrial respiratory chain complex I	CC	50	0	12	1	3.20533e-09
GO:0030964	NADH dehydrogenase complex	CC	50	0	12	1	3.20533e-09
GO:0045271	respiratory chain complex I	CC	50	0	12	1	3.20533e-09
GO:0045333	cellular respiration	BP	225	5	24	0.976045	3.24577e-09
GO:0002181	cytoplasmic translation	BP	142	1	19	0.998591	3.48434e-09
GO:0031012	extracellular matrix	CC	397	46	3	3.52117e-09	0.997909
GO:0030312	external encapsulating structure	CC	398	46	3	3.81566e-09	0.997954
GO:0048598	embryonic morphogenesis	BP	628	62	34	4.06201e-09	2.9369e-05
GO:0031326	regulation of cellular biosynthetic process	BP	4171	255	114	4.16018e-09	0.201951
GO:0019646	aerobic electron transport chain	BP	62	1	13	0.942628	4.18943e-09
GO:0042775	mitochondrial ATP synthesis coupled electron transport	BP	74	1	14	0.967052	4.37658e-09
GO:0007166	cell surface receptor signaling pathway	BP	2183	153	61	4.64627e-09	0.235366
GO:0051173	positive regulation of nitrogen compound metabolic process	BP	2618	176	78	5.10169e-09	0.0725205
GO:0043588	skin development	BP	247	34	12	5.62538e-09	0.0248593
GO:0005743	mitochondrial inner membrane	CC	499	5	37	0.999999	5.65624e-09
GO:2000026	regulation of multicellular organismal development	BP	1333	105	40	6.30639e-09	0.157227
GO:0040007	growth	BP	935	81	32	7.16125e-09	0.0547209
GO:0042776	proton motive force-driven mitochondrial ATP synthesis	BP	65	0	13	1	7.72691e-09
GO:0031507	heterochromatin formation	BP	97	20	1	8.96707e-09	0.919015
GO:0009889	regulation of biosynthetic process	BP	4208	255	114	1.01169e-08	0.234416
GO:0010811	positive regulation of cell-substrate adhesion	BP	128	23	1	1.13536e-08	0.96386
GO:0031325	positive regulation of cellular metabolic process	BP	2877	188	85	1.14766e-08	0.0723495
GO:0007010	cytoskeleton organization	BP	1317	103	22	1.31794e-08	0.99001
GO:0023051	regulation of signaling	BP	3000	194	69	1.36663e-08	0.850592
GO:0048514	blood vessel morphogenesis	BP	588	58	12	1.37286e-08	0.823496
GO:0009893	positive regulation of metabolic process	BP	3199	204	90	1.48455e-08	0.156707
GO:0060322	head development	BP	712	66	42	1.54926e-08	3.46601e-07
GO:0010604	positive regulation of macromolecule metabolic process	BP	2929	190	85	1.64293e-08	0.100129
GO:0015986	proton motive force-driven ATP synthesis	BP	69	0	13	1	1.65852e-08
GO:0009966	regulation of signal transduction	BP	2584	172	60	1.72647e-08	0.809094
GO:0031252	cell leading edge	CC	390	44	6	1.74721e-08	0.935719
GO:0031344	regulation of cell projection organization	BP	733	67	22	2.07852e-08	0.243562
GO:0070848	response to growth factor	BP	612	59	21	2.35197e-08	0.103153
GO:0071363	cellular response to growth factor stimulus	BP	597	58	19	2.36733e-08	0.18942
GO:0003954	NADH dehydrogenase activity	MF	21	0	8	1	2.52132e-08
GO:0120035	regulation of plasma membrane bounded cell projection organization	BP	721	66	21	2.52527e-08	0.295085
GO:0005740	mitochondrial envelope	CC	722	9	45	1	2.53341e-08
GO:0001216	DNA-binding transcription activator activity	MF	460	27	34	0.0951136	2.63524e-08
GO:0019866	organelle inner membrane	CC	529	6	37	0.999998	2.65106e-08
GO:0042692	muscle cell differentiation	BP	424	46	11	2.7577e-08	0.519931
GO:0009952	anterior/posterior pattern specification	BP	232	18	23	0.0173579	2.79422e-08
GO:0097485	neuron projection guidance	BP	238	32	12	2.80994e-08	0.0192586
GO:0035556	intracellular signal transduction	BP	2242	153	48	2.87221e-08	0.922842
GO:0051015	actin filament binding	MF	202	29	4	2.9246e-08	0.761032
GO:0048583	regulation of response to stimulus	BP	3307	208	76	3.11271e-08	0.866128
GO:0045165	cell fate commitment	BP	272	15	25	0.243565	3.14837e-08
GO:0031346	positive regulation of cell projection organization	BP	426	46	12	3.18406e-08	0.40361
GO:0099081	supramolecular polymer	CC	837	73	18	3.26075e-08	0.805082
GO:0002011	morphogenesis of an epithelial sheet	BP	59	15	0	3.34066e-08	1
GO:0031966	mitochondrial membrane	CC	679	8	43	1	3.38133e-08
GO:0010975	regulation of neuron projection development	BP	543	54	18	3.38496e-08	0.154862
GO:0045814	negative regulation of gene expression, epigenetic	BP	125	22	3	3.49487e-08	0.621631
GO:0032981	mitochondrial respiratory chain complex I assembly	BP	61	0	12	1	3.57252e-08
GO:0010257	NADH dehydrogenase complex assembly	BP	61	0	12	1	3.57252e-08
GO:0061061	muscle structure development	BP	681	63	18	3.63245e-08	0.472028
GO:0006325	chromatin organization	BP	607	58	10	4.26287e-08	0.949883
GO:0007417	central nervous system development	BP	892	76	49	4.43421e-08	2.90769e-07
GO:0003002	regionalization	BP	425	27	32	0.0447838	4.49402e-08
GO:0005886	plasma membrane	CC	3605	222	69	4.90032e-08	0.998313
GO:0003712	transcription coregulator activity	MF	462	48	9	5.31451e-08	0.837606
GO:0007160	cell-matrix adhesion	BP	208	29	5	5.6451e-08	0.615259
GO:0099512	supramolecular fiber	CC	833	72	18	5.8732e-08	0.798844
GO:0043232	intracellular non-membrane-bounded organelle	CC	4141	248	96	5.91126e-08	0.880412
GO:0001228	DNA-binding transcription activator activity, RNA polymerase II-specific	MF	453	26	33	0.120512	6.03018e-08
GO:0043228	non-membrane-bounded organelle	CC	4142	248	96	6.04578e-08	0.880998
GO:0000981	DNA-binding transcription factor activity, RNA polymerase II-specific	MF	1091	42	58	0.875788	6.3098e-08
GO:0009206	purine ribonucleoside triphosphate biosynthetic process	BP	105	0	15	1	6.52893e-08
GO:0090287	regulation of cellular response to growth factor stimulus	BP	299	36	8	6.96837e-08	0.495385
GO:0009145	purine nucleoside triphosphate biosynthetic process	BP	106	0	15	1	7.43113e-08
GO:0006338	chromatin remodeling	BP	453	47	8	7.66401e-08	0.895627
GO:0007411	axon guidance	BP	237	31	12	8.78601e-08	0.0187002
GO:0051240	positive regulation of multicellular organismal process	BP	1455	108	37	8.8063e-08	0.532784
GO:0044271	cellular nitrogen compound biosynthetic process	BP	3919	207	146	0.00352466	9.51817e-08
GO:0030027	lamellipodium	CC	177	26	5	9.52527e-08	0.472118
GO:0001667	ameboidal-type cell migration	BP	428	45	10	9.9253e-08	0.65572
GO:0045229	external encapsulating structure organization	BP	277	34	6	1.01173e-07	0.712973
GO:0030198	extracellular matrix organization	BP	277	34	6	1.01173e-07	0.712973
GO:0060255	regulation of macromolecule metabolic process	BP	4978	287	123	1.02761e-07	0.686077
GO:0060562	epithelial tube morphogenesis	BP	372	41	18	1.03719e-07	0.00721112
GO:0043062	extracellular structure organization	BP	278	34	6	1.10466e-07	0.716196
GO:0006754	ATP biosynthetic process	BP	95	0	14	1	1.20764e-07
GO:0007015	actin filament organization	BP	431	45	6	1.2171e-07	0.96587
GO:0009201	ribonucleoside triphosphate biosynthetic process	BP	110	1	15	0.993777	1.22845e-07
GO:0045944	positive regulation of transcription by RNA polymerase II	BP	1133	89	51	1.23071e-07	4.77241e-05
GO:0007389	pattern specification process	BP	467	31	33	0.0196803	1.23352e-07
GO:0016491	oxidoreductase activity	MF	563	16	37	0.984189	1.30784e-07
GO:0000978	RNA polymerase II cis-regulatory region sequence-specific DNA binding	MF	977	42	53	0.644143	1.33639e-07
GO:0060090	molecular adaptor activity	MF	1020	82	16	1.56015e-07	0.989091
GO:0003682	chromatin binding	MF	631	58	24	1.63004e-07	0.0333719
GO:0008137	NADH dehydrogenase (ubiquinone) activity	MF	18	0	7	1	1.65312e-07
GO:0045597	positive regulation of cell differentiation	BP	856	72	27	1.72356e-07	0.148259
GO:0010720	positive regulation of cell development	BP	466	47	13	1.78987e-07	0.409931
GO:0000977	RNA polymerase II transcription regulatory region sequence-specific DNA binding	MF	1153	49	59	0.684336	1.79529e-07
GO:0033108	mitochondrial respiratory chain complex assembly	BP	98	1	14	0.989149	1.79869e-07
GO:0051130	positive regulation of cellular component organization	BP	1126	88	29	1.83566e-07	0.505749
GO:0070828	heterochromatin organization	BP	126	21	2	1.87916e-07	0.835309
GO:0005516	calmodulin binding	MF	172	25	4	2.06763e-07	0.642524
GO:0060840	artery development	BP	116	20	5	2.07447e-07	0.174674
GO:0031323	regulation of cellular metabolic process	BP	4952	284	130	2.21028e-07	0.357518
GO:0045202	synapse	CC	1483	108	37	2.32033e-07	0.581831
GO:0009142	nucleoside triphosphate biosynthetic process	BP	116	1	15	0.995289	2.5034e-07
GO:0048663	neuron fate commitment	BP	86	4	13	0.544549	2.52484e-07
GO:0050136	NADH dehydrogenase (quinone) activity	MF	19	0	7	1	2.56032e-07
GO:0003700	DNA-binding transcription factor activity	MF	1141	50	58	0.598617	2.90022e-07
GO:0000987	cis-regulatory region sequence-specific DNA binding	MF	1003	45	53	0.529184	3.07417e-07
GO:0016327	apicolateral plasma membrane	CC	23	9	0	3.29349e-07	1
GO:0006355	regulation of DNA-templated transcription	BP	2753	175	89	3.32568e-07	0.00821372
GO:0005739	mitochondrion	CC	1677	38	76	1	3.41401e-07
GO:0098798	mitochondrial protein-containing complex	CC	287	2	24	0.999976	3.4953e-07
GO:0003690	double-stranded DNA binding	MF	1379	67	66	0.265937	3.52505e-07
GO:0031981	nuclear lumen	CC	3732	224	91	3.55796e-07	0.709876
GO:0003279	cardiac septum development	BP	120	20	4	3.67043e-07	0.366269
GO:0015980	energy derivation by oxidation of organic compounds	BP	309	10	25	0.893398	3.70846e-07
GO:0043087	regulation of GTPase activity	BP	279	33	5	3.71949e-07	0.843144
GO:0050769	positive regulation of neurogenesis	BP	293	34	10	3.89598e-07	0.216097
GO:0048584	positive regulation of response to stimulus	BP	1883	129	48	3.97037e-07	0.52437
GO:1990837	sequence-specific double-stranded DNA binding	MF	1297	64	63	0.23069	4.10836e-07
GO:2001141	regulation of RNA biosynthetic process	BP	2762	175	89	4.15708e-07	0.00895503
GO:0019060	intracellular transport of viral protein in host cell	BP	4	0	4	1	4.15895e-07
GO:0030581	symbiont intracellular protein transport in host	BP	4	0	4	1	4.15895e-07
GO:0008092	cytoskeletal protein binding	MF	927	75	17	4.37038e-07	0.943534
GO:0051017	actin filament bundle assembly	BP	167	24	3	4.47256e-07	0.802659
GO:0051962	positive regulation of nervous system development	BP	350	38	11	4.47979e-07	0.281704
GO:0006351	DNA-templated transcription	BP	2863	180	93	4.48374e-07	0.00592522
GO:0141124	intracellular signaling cassette	BP	1505	108	30	4.81831e-07	0.941266
GO:0007178	transmembrane receptor protein serine/threonine kinase signaling pathway	BP	337	37	11	4.82271e-07	0.242896
GO:0034329	cell junction assembly	BP	423	43	9	4.88013e-07	0.755536
GO:0150105	protein localization to cell-cell junction	BP	24	9	0	5.06027e-07	1
GO:0016358	dendrite development	BP	310	35	7	5.08354e-07	0.680326
GO:0001701	in utero embryonic development	BP	498	48	8	5.08976e-07	0.942248
GO:0003007	heart morphogenesis	BP	270	32	13	5.3401e-07	0.0213894
GO:0006091	generation of precursor metabolites and energy	BP	427	17	30	0.732063	5.34591e-07
GO:0010467	gene expression	BP	5106	289	147	5.74831e-07	0.0369837
GO:0051252	regulation of RNA metabolic process	BP	3032	188	92	5.86448e-07	0.0349764
GO:0009967	positive regulation of signal transduction	BP	1352	99	37	6.31699e-07	0.349061
GO:0061572	actin filament bundle organization	BP	171	24	3	6.95289e-07	0.815373
GO:0005654	nucleoplasm	CC	3360	204	81	7.19345e-07	0.738216
GO:0032774	RNA biosynthetic process	BP	2885	180	93	7.59069e-07	0.00734263
GO:0005488	binding	MF	10775	536	289	7.77554e-07	0.0479582
GO:0141091	transforming growth factor beta receptor superfamily signaling pathway	BP	316	35	9	8.01162e-07	0.415473
GO:0071824	protein-DNA complex organization	BP	694	60	13	8.01771e-07	0.90495
GO:0003955	NAD(P)H dehydrogenase (quinone) activity	MF	22	0	7	1	8.1109e-07
GO:0045595	regulation of cell differentiation	BP	1467	105	49	8.11846e-07	0.0296788
GO:0030900	forebrain development	BP	390	34	28	0.000175104	8.42778e-07
GO:0032970	regulation of actin filament-based process	BP	374	39	6	8.85506e-07	0.91864
GO:1902531	regulation of intracellular signal transduction	BP	1489	106	34	9.21653e-07	0.778015
GO:0003205	cardiac chamber development	BP	186	25	9	9.33227e-07	0.049102
GO:0007420	brain development	BP	650	57	38	9.76465e-07	1.62317e-06
GO:0080090	regulation of primary metabolic process	BP	4691	268	117	9.958e-07	0.634086
GO:0040029	epigenetic regulation of gene expression	BP	187	25	3	1.03252e-06	0.859495
GO:0000976	transcription cis-regulatory region binding	MF	1246	61	60	0.257477	1.08665e-06
GO:0051493	regulation of cytoskeleton organization	BP	496	47	14	1.08892e-06	0.386802
GO:0022604	regulation of cell morphogenesis	BP	252	30	2	1.09946e-06	0.989141
GO:0072070	loop of Henle development	BP	9	0	5	1	1.21466e-06
GO:0042393	histone binding	MF	227	28	2	1.23151e-06	0.9809
GO:0001067	transcription regulatory region nucleic acid binding	MF	1251	61	60	0.26809	1.23953e-06
GO:0050770	regulation of axonogenesis	BP	177	24	9	1.31022e-06	0.0377877
GO:0030695	GTPase regulator activity	MF	411	41	5	1.47082e-06	0.980996
GO:0060589	nucleoside-triphosphatase regulator activity	MF	411	41	5	1.47082e-06	0.980996
GO:0015399	primary active transmembrane transporter activity	MF	116	6	14	0.422721	1.47339e-06
GO:0019899	enzyme binding	MF	2080	137	41	1.47655e-06	0.973304
GO:0022625	cytosolic large ribosomal subunit	CC	57	0	10	1	1.52684e-06
GO:0140658	ATP-dependent chromatin remodeler activity	MF	34	10	1	1.54996e-06	0.584837
GO:0019222	regulation of metabolic process	BP	5398	300	135	1.69616e-06	0.631451
GO:0050808	synapse organization	BP	521	48	7	1.85805e-06	0.980897
GO:0098858	actin-based cell projection	CC	193	25	5	1.86223e-06	0.548657
GO:0090092	regulation of transmembrane receptor protein serine/threonine kinase signaling pathway	BP	245	29	6	1.86426e-06	0.597114
GO:1902903	regulation of supramolecular fiber organization	BP	371	38	7	1.89504e-06	0.838748
GO:0043565	sequence-specific DNA binding	MF	1389	74	64	0.068718	2.03386e-06
GO:0015990	electron transport coupled proton transport	BP	5	0	4	1	2.0375e-06
GO:0015988	energy coupled proton transmembrane transport, against electrochemical gradient	BP	5	0	4	1	2.0375e-06
GO:0006357	regulation of transcription by RNA polymerase II	BP	2169	141	79	2.06899e-06	0.000523523
GO:0098773	skin epidermis development	BP	134	20	5	2.22252e-06	0.256905
GO:0001726	ruffle	CC	146	21	2	2.29639e-06	0.890172
GO:0009260	ribonucleotide biosynthetic process	BP	195	6	18	0.876851	2.59533e-06
GO:0030674	protein-macromolecule adaptor activity	MF	870	69	13	2.66307e-06	0.989007
GO:0005198	structural molecule activity	MF	528	48	31	2.69845e-06	1.42255e-05
GO:0051171	regulation of nitrogen compound metabolic process	BP	4557	259	115	2.84171e-06	0.573001
GO:0005509	calcium ion binding	MF	468	44	10	2.97096e-06	0.759196
GO:0030427	site of polarized growth	CC	212	26	10	3.27884e-06	0.0454944
GO:0006366	transcription by RNA polymerase II	BP	2245	144	81	3.30185e-06	0.000585667
GO:0022607	cellular component assembly	BP	2635	164	71	3.418e-06	0.321257
GO:0003008	system process	BP	1477	103	32	3.45137e-06	0.859102
GO:0086042	cardiac muscle cell-cardiac muscle cell adhesion	BP	7	5	0	3.52429e-06	1
GO:0065008	regulation of biological quality	BP	2466	155	59	4.01464e-06	0.726843
GO:2000689	actomyosin contractile ring assembly actin filament organization	BP	4	4	0	4.05018e-06	1
GO:0010647	positive regulation of cell communication	BP	1556	107	44	4.08938e-06	0.253408
GO:0042995	cell projection	CC	2197	141	44	4.19539e-06	0.970047
GO:0046390	ribose phosphate biosynthetic process	BP	202	6	18	0.896239	4.28441e-06
GO:0008360	regulation of cell shape	BP	128	19	1	4.31378e-06	0.96386
GO:0060998	regulation of dendritic spine development	BP	84	15	0	4.36271e-06	1
GO:0098978	glutamatergic synapse	CC	617	53	10	4.37512e-06	0.955988
GO:0023056	positive regulation of signaling	BP	1559	107	44	4.46311e-06	0.257656
GO:0009152	purine ribonucleotide biosynthetic process	BP	183	5	17	0.918873	4.52027e-06
GO:0120025	plasma membrane bounded cell projection	CC	1971	129	41	4.53605e-06	0.936155
GO:0001952	regulation of cell-matrix adhesion	BP	117	18	3	4.58128e-06	0.576718
GO:0019219	regulation of nucleobase-containing compound metabolic process	BP	3306	197	94	4.64345e-06	0.124529
GO:0008361	regulation of cell size	BP	203	25	7	4.68519e-06	0.261367
GO:0051336	regulation of hydrolase activity	BP	651	55	14	4.71651e-06	0.780613
GO:0030426	growth cone	CC	204	25	10	5.11804e-06	0.0365634
GO:0003170	heart valve development	BP	65	13	3	5.1559e-06	0.230118
GO:0051146	striated muscle cell differentiation	BP	314	33	7	5.20465e-06	0.693112
GO:0007169	transmembrane receptor protein tyrosine kinase signaling pathway	BP	542	48	18	5.53641e-06	0.153106
GO:0060541	respiratory system development	BP	245	28	9	5.54723e-06	0.174982
GO:0043933	protein-containing complex organization	BP	2000	130	64	5.8658e-06	0.0307965
GO:0098911	regulation of ventricular cardiac muscle cell action potential	BP	12	6	0	5.91266e-06	1
GO:0006120	mitochondrial electron transport, NADH to ubiquinone	BP	29	0	7	1	6.36264e-06
GO:0005912	adherens junction	CC	144	20	2	6.85821e-06	0.885561
GO:0050772	positive regulation of axonogenesis	BP	98	16	5	7.0605e-06	0.105337
GO:0001525	angiogenesis	BP	484	44	10	7.08328e-06	0.793955
GO:0060560	developmental growth involved in morphogenesis	BP	263	29	15	7.66707e-06	0.00313903
GO:1902904	negative regulation of supramolecular fiber organization	BP	170	22	6	7.77848e-06	0.26689
GO:0032279	asymmetric synapse	CC	379	37	10	7.87336e-06	0.501417
GO:0046034	ATP metabolic process	BP	211	6	18	0.917286	7.88575e-06
GO:0016655	oxidoreductase activity, acting on NAD(P)H, quinone or similar compound as acceptor	MF	30	0	7	1	8.11859e-06
GO:0006164	purine nucleotide biosynthetic process	BP	212	5	18	0.964566	8.41983e-06
GO:0009205	purine ribonucleoside triphosphate metabolic process	BP	233	6	19	0.953789	8.49673e-06
GO:0043005	neuron projection	CC	1289	91	33	8.61567e-06	0.517184
GO:0010558	negative regulation of macromolecule biosynthetic process	BP	1864	122	61	8.80353e-06	0.0232852
GO:0032231	regulation of actin filament bundle assembly	BP	111	17	2	8.92929e-06	0.779064
GO:0030175	filopodium	CC	89	15	1	9.12654e-06	0.900296
GO:0022627	cytosolic small ribosomal subunit	CC	42	0	8	1	9.15312e-06
GO:0014902	myotube differentiation	BP	123	18	4	9.40305e-06	0.383674
GO:0098984	neuron to neuron synapse	CC	414	39	10	1.04099e-05	0.614275
GO:0045216	cell-cell junction organization	BP	186	23	2	1.04465e-05	0.95286
GO:0031327	negative regulation of cellular biosynthetic process	BP	1910	124	62	1.08148e-05	0.0258207
GO:0042221	response to chemical	BP	2687	164	73	1.0916e-05	0.290906
GO:0051960	regulation of nervous system development	BP	540	47	23	1.09697e-05	0.0114746
GO:0009890	negative regulation of biosynthetic process	BP	1931	125	62	1.13651e-05	0.0314525
GO:0050767	regulation of neurogenesis	BP	448	41	22	1.24306e-05	0.00262764
GO:0031974	membrane-enclosed lumen	CC	4159	236	106	1.2956e-05	0.521638
GO:0043233	organelle lumen	CC	4159	236	106	1.2956e-05	0.521638
GO:0009199	ribonucleoside triphosphate metabolic process	BP	240	7	19	0.918979	1.29635e-05
GO:0072522	purine-containing compound biosynthetic process	BP	219	5	18	0.97126	1.31626e-05
GO:0150115	cell-substrate junction organization	BP	103	16	3	1.35743e-05	0.490633
GO:0035107	appendage morphogenesis	BP	176	22	9	1.3622e-05	0.0366518
GO:0035108	limb morphogenesis	BP	176	22	9	1.3622e-05	0.0366518
GO:0009987	cellular process	BP	12465	596	321	1.38397e-05	0.348947
GO:0035270	endocrine system development	BP	122	10	13	0.0481562	1.39334e-05
GO:0035904	aorta development	BP	71	13	4	1.42329e-05	0.107361
GO:0009144	purine nucleoside triphosphate metabolic process	BP	242	6	19	0.963961	1.45792e-05
GO:0044085	cellular component biogenesis	BP	2901	174	79	1.50245e-05	0.27251
GO:0051129	negative regulation of cellular component organization	BP	711	57	19	1.51421e-05	0.45002
GO:0031032	actomyosin structure organization	BP	217	25	2	1.52147e-05	0.976125
GO:0097110	scaffold protein binding	MF	82	14	1	1.55047e-05	0.880411
GO:0014003	oligodendrocyte development	BP	45	3	8	0.329683	1.56368e-05
GO:0007423	sensory organ development	BP	557	42	32	0.000723602	1.59365e-05
GO:0048704	embryonic skeletal system morphogenesis	BP	106	5	12	0.521196	1.61018e-05
GO:0009165	nucleotide biosynthetic process	BP	244	6	19	0.965925	1.63732e-05
GO:0005884	actin filament	CC	128	18	1	1.64798e-05	0.96386
GO:0005178	integrin binding	MF	128	18	1	1.64798e-05	0.96386
GO:0098901	regulation of cardiac muscle cell action potential	BP	27	8	0	1.6598e-05	1
GO:0021782	glial cell development	BP	124	11	13	0.0239119	1.66246e-05
GO:0060284	regulation of cell development	BP	815	63	31	1.66664e-05	0.0170209
GO:1901293	nucleoside phosphate biosynthetic process	BP	245	6	19	0.966869	1.73424e-05
GO:0051057	positive regulation of small GTPase mediated signal transduction	BP	83	14	4	1.78925e-05	0.161716
GO:0035023	regulation of Rho protein signal transduction	BP	83	14	1	1.78925e-05	0.883477
GO:1904019	epithelial cell apoptotic process	BP	141	19	1	1.79736e-05	0.974248
GO:0007162	negative regulation of cell adhesion	BP	261	28	3	1.83154e-05	0.96445
GO:0019838	growth factor binding	MF	129	18	3	1.83657e-05	0.642838
GO:0070013	intracellular organelle lumen	CC	4158	235	106	1.84726e-05	0.520456
GO:1901362	organic cyclic compound biosynthetic process	BP	3414	194	122	0.000113524	1.84913e-05
GO:0048736	appendage development	BP	206	24	9	1.86071e-05	0.0816588
GO:0060173	limb development	BP	206	24	9	1.86071e-05	0.0816588
GO:0034641	cellular nitrogen compound metabolic process	BP	5228	246	172	0.191657	1.8812e-05
GO:0030021	extracellular matrix structural constituent conferring compression resistance	MF	9	5	0	1.9606e-05	1
GO:0003344	pericardium morphogenesis	BP	9	5	0	1.9606e-05	1
GO:0070069	cytochrome complex	CC	34	0	7	1	1.96485e-05
GO:0048705	skeletal system morphogenesis	BP	248	15	19	0.150201	2.05663e-05
GO:0051494	negative regulation of cytoskeleton organization	BP	168	21	6	2.12754e-05	0.258269
GO:0098590	plasma membrane region	CC	1069	77	19	2.31015e-05	0.966679
GO:0032432	actin filament bundle	CC	96	15	0	2.33743e-05	1
GO:0007044	cell-substrate junction assembly	BP	96	15	3	2.33743e-05	0.44452
GO:0048709	oligodendrocyte differentiation	BP	110	8	12	0.122069	2.34874e-05
GO:0060999	positive regulation of dendritic spine development	BP	64	12	0	2.36259e-05	1
GO:0015935	small ribosomal subunit	CC	77	0	10	1	2.4666e-05
GO:0010033	response to organic substance	BP	2021	128	53	2.50454e-05	0.43443
GO:0060996	dendritic spine development	BP	132	18	0	2.52332e-05	1
GO:0048471	perinuclear region of cytoplasm	CC	626	51	11	2.82139e-05	0.92825
GO:0098644	complex of collagen trimers	CC	15	6	0	2.85138e-05	1
GO:0018130	heterocycle biosynthetic process	BP	3305	191	118	4.87971e-05	2.87693e-05
GO:0032956	regulation of actin cytoskeleton organization	BP	326	32	6	2.88608e-05	0.842123
GO:0009059	macromolecule biosynthetic process	BP	5521	298	152	2.89952e-05	0.122642
GO:0009954	proximal/distal pattern formation	BP	36	3	7	0.218942	2.91796e-05
GO:0030324	lung development	BP	212	24	9	2.99624e-05	0.0934851
GO:0034446	substrate adhesion-dependent cell spreading	BP	98	15	1	3.00407e-05	0.921093
GO:0034654	nucleobase-containing compound biosynthetic process	BP	3239	189	112	3.04544e-05	0.000201147
GO:0065009	regulation of molecular function	BP	1857	119	44	3.07441e-05	0.723722
GO:0048863	stem cell differentiation	BP	256	21	19	0.00586422	3.1941e-05
GO:0014069	postsynaptic density	CC	358	34	10	3.23864e-05	0.429729
GO:0140110	transcription regulator activity	MF	1577	91	66	0.0071547	3.26693e-05
GO:0009141	nucleoside triphosphate metabolic process	BP	257	7	19	0.94694	3.36999e-05
GO:0060485	mesenchyme development	BP	299	30	19	3.38191e-05	0.000249087
GO:0001764	neuron migration	BP	200	23	10	3.40334e-05	0.0325899
GO:0000118	histone deacetylase complex	CC	77	13	0	3.51266e-05	1
GO:0008134	transcription factor binding	MF	665	53	18	3.56318e-05	0.431332
GO:0086065	cell communication involved in cardiac conduction	BP	38	9	0	3.5833e-05	1
GO:0030513	positive regulation of BMP signaling pathway	BP	38	9	2	3.5833e-05	0.252573
GO:0015934	large ribosomal subunit	CC	115	0	12	1	3.67368e-05
GO:0035282	segmentation	BP	115	9	12	0.0743017	3.67368e-05
GO:0031267	small GTPase binding	MF	286	29	1	3.75432e-05	0.999424
GO:0030323	respiratory tube development	BP	215	24	9	3.77135e-05	0.0997556
GO:0043256	laminin complex	CC	10	5	0	3.77598e-05	1
GO:1903036	positive regulation of response to wounding	BP	67	12	3	3.81352e-05	0.243721
GO:0009611	response to wounding	BP	423	38	6	3.88065e-05	0.961262
GO:0019438	aromatic compound biosynthetic process	BP	3313	192	116	3.88442e-05	8.42304e-05
GO:0016601	Rac protein signal transduction	BP	57	11	5	3.89018e-05	0.0148474
GO:0007229	integrin-mediated signaling pathway	BP	89	14	0	4.02632e-05	1
GO:0001822	kidney development	BP	302	30	11	4.07992e-05	0.150489
GO:1990138	neuron projection extension	BP	189	22	8	4.1644e-05	0.111005
GO:0030055	cell-substrate junction	CC	176	21	2	4.29189e-05	0.94154
GO:0072577	endothelial cell apoptotic process	BP	48	10	0	4.37317e-05	1
GO:0010976	positive regulation of neuron projection development	BP	217	24	7	4.38378e-05	0.317509
GO:0071711	basement membrane organization	BP	39	9	0	4.47443e-05	1
GO:0043296	apical junction complex	CC	138	18	1	4.61606e-05	0.972153
GO:0048562	embryonic organ morphogenesis	BP	310	18	21	0.161015	4.78119e-05
GO:0001942	hair follicle development	BP	102	15	2	4.85649e-05	0.737768
GO:0048588	developmental cell growth	BP	261	27	11	4.88416e-05	0.0713861
GO:0007179	transforming growth factor beta receptor signaling pathway	BP	191	22	3	4.89247e-05	0.868973
GO:0009117	nucleotide metabolic process	BP	511	13	29	0.992709	5.01261e-05
GO:0001763	morphogenesis of a branching structure	BP	233	25	13	5.07182e-05	0.00690127
GO:0030424	axon	CC	675	53	19	5.30206e-05	0.361391
GO:0005938	cell cortex	CC	277	28	2	5.37891e-05	0.993879
GO:0001954	positive regulation of cell-matrix adhesion	BP	59	11	0	5.43781e-05	1
GO:0019904	protein domain specific binding	MF	761	58	25	5.44174e-05	0.116517
GO:0140938	histone H3 methyltransferase activity	MF	40	9	1	5.54567e-05	0.644572
GO:0006163	purine nucleotide metabolic process	BP	462	12	27	0.988126	5.56819e-05
GO:0086073	bundle of His cell-Purkinje myocyte adhesion involved in cell communication	BP	6	4	0	5.64887e-05	1
GO:1902396	protein localization to bicellular tight junction	BP	6	4	0	5.64887e-05	1
GO:0060341	regulation of cellular localization	BP	990	71	22	5.6544e-05	0.779379
GO:0006753	nucleoside phosphate metabolic process	BP	516	13	29	0.99356	5.9639e-05
GO:0048638	regulation of developmental growth	BP	354	33	15	6.08902e-05	0.0382619
GO:0042633	hair cycle	BP	116	16	2	6.10756e-05	0.79946
GO:0042303	molting cycle	BP	116	16	2	6.10756e-05	0.79946
GO:0031594	neuromuscular junction	CC	104	15	1	6.11264e-05	0.932494
GO:0005856	cytoskeleton	CC	2041	127	39	6.15606e-05	0.982715
GO:0048639	positive regulation of developmental growth	BP	194	22	10	6.19879e-05	0.0272143
GO:0051020	GTPase binding	MF	325	31	1	6.60322e-05	0.999794
GO:0070603	SWI/SNF superfamily-type complex	CC	93	14	1	6.62959e-05	0.91014
GO:0098643	banded collagen fibril	CC	11	5	0	6.66652e-05	1
GO:0005583	fibrillar collagen trimer	CC	11	5	0	6.66652e-05	1
GO:0017154	semaphorin receptor activity	MF	11	5	0	6.66652e-05	1
GO:0022405	hair cycle process	BP	105	15	2	6.84124e-05	0.752216
GO:0022404	molting cycle process	BP	105	15	2	6.84124e-05	0.752216
GO:0060976	coronary vasculature development	BP	71	12	2	6.90801e-05	0.543853
GO:0006897	endocytosis	BP	598	48	8	7.02337e-05	0.98678
GO:0016651	oxidoreductase activity, acting on NAD(P)H	MF	55	0	8	1	7.07374e-05
GO:0048706	embryonic skeletal system development	BP	143	8	13	0.314504	7.50557e-05
GO:0014020	primary neural tube formation	BP	118	16	4	7.53064e-05	0.354652
GO:0046719	regulation by virus of viral protein levels in host cell	BP	10	0	4	1	7.73005e-05
GO:0032535	regulation of cellular component size	BP	374	34	12	7.79098e-05	0.247619
GO:0005096	GTPase activator activity	MF	226	24	2	8.39501e-05	0.980468
GO:0042641	actomyosin	CC	95	14	0	8.41032e-05	1
GO:0098742	cell-cell adhesion via plasma-membrane adhesion molecules	BP	171	20	1	8.59918e-05	0.988233
GO:0014911	positive regulation of smooth muscle cell migration	BP	62	11	2	8.73728e-05	0.471641
GO:0016441	post-transcriptional gene silencing	BP	62	11	0	8.73728e-05	1
GO:0016070	RNA metabolic process	BP	3750	211	110	8.83851e-05	0.048992
GO:0098794	postsynapse	CC	775	58	24	8.99233e-05	0.188143
GO:1902407	assembly of actomyosin apparatus involved in mitotic cytokinesis	BP	3	3	0	9.04809e-05	1
GO:0005606	laminin-1 complex	CC	3	3	0	9.04809e-05	1
GO:0043259	laminin-10 complex	CC	3	3	0	9.04809e-05	1
GO:1903475	mitotic actomyosin contractile ring assembly	BP	3	3	0	9.04809e-05	1
GO:1903479	mitotic actomyosin contractile ring assembly actin filament organization	BP	3	3	0	9.04809e-05	1
GO:0090310	negative regulation of DNA methylation-dependent heterochromatin formation	BP	3	3	0	9.04809e-05	1
GO:0009892	negative regulation of metabolic process	BP	2552	152	74	9.17349e-05	0.12264
GO:0031324	negative regulation of cellular metabolic process	BP	2295	139	71	9.29078e-05	0.044421
GO:0014910	regulation of smooth muscle cell migration	BP	96	14	2	9.44716e-05	0.70672
GO:0048738	cardiac muscle tissue development	BP	257	26	11	9.71336e-05	0.0655124
GO:0030509	BMP signaling pathway	BP	146	18	5	9.73094e-05	0.316078
GO:0061138	morphogenesis of a branching epithelium	BP	214	23	10	9.77197e-05	0.047939
GO:0140718	facultative heterochromatin formation	BP	43	9	0	0.000101372	1
GO:0031975	envelope	CC	1107	34	49	0.994931	0.000103102
GO:0031967	organelle envelope	CC	1107	34	49	0.994931	0.000103102
GO:0021537	telencephalon development	BP	256	18	18	0.0407903	0.000103165
GO:0072001	renal system development	BP	318	30	14	0.000105211	0.033851
GO:0048864	stem cell development	BP	91	9	10	0.0209859	0.000105369
GO:0051492	regulation of stress fiber assembly	BP	97	14	2	0.000105933	0.712099
GO:0035194	regulatory ncRNA-mediated post-transcriptional gene silencing	BP	53	10	0	0.000106446	1
GO:0071559	response to transforming growth factor beta	BP	230	24	5	0.000110527	0.701744
GO:0010629	negative regulation of gene expression	BP	940	67	21	0.000111073	0.766718
GO:0060445	branching involved in salivary gland morphogenesis	BP	26	7	0	0.000111843	1
GO:0140463	chromatin-protein adaptor activity	MF	26	7	0	0.000111843	1
GO:0021516	dorsal spinal cord development	BP	20	0	5	1	0.000118527
GO:0010001	glial cell differentiation	BP	259	21	18	0.00667753	0.000119565
GO:0005925	focal adhesion	CC	162	19	2	0.000123607	0.921301
GO:0045177	apical part of cell	CC	383	34	4	0.000123848	0.989236
GO:0070160	tight junction	CC	123	16	1	0.000124298	0.958832
GO:0048732	gland development	BP	399	35	18	0.000125087	0.0141164
GO:0003179	heart valve morphogenesis	BP	54	10	2	0.000125453	0.402025
GO:0014706	striated muscle tissue development	BP	276	27	12	0.000126543	0.0509675
GO:0021953	central nervous system neuron differentiation	BP	193	16	15	0.01365	0.000129338
GO:0007156	homophilic cell adhesion via plasma membrane adhesion molecules	BP	87	13	1	0.000129519	0.894977
GO:0030863	cortical cytoskeleton	CC	111	15	2	0.000130254	0.779064
GO:0110020	regulation of actomyosin structure organization	BP	111	15	2	0.000130254	0.779064
GO:0060973	cell migration involved in heart development	BP	19	6	0	0.00013245	1
GO:0090100	positive regulation of transmembrane receptor protein serine/threonine kinase signaling pathway	BP	99	14	2	0.000132519	0.72261
GO:0030510	regulation of BMP signaling pathway	BP	99	14	4	0.000132519	0.245857
GO:0099513	polymeric cytoskeletal fiber	CC	614	48	15	0.00013287	0.605142
GO:0010605	negative regulation of macromolecule metabolic process	BP	2353	141	68	0.000134915	0.142158
GO:0070887	cellular response to chemical stimulus	BP	2059	126	58	0.000138447	0.222866
GO:0072521	purine-containing compound metabolic process	BP	489	13	27	0.987579	0.000143646
GO:0048565	digestive tract development	BP	113	9	11	0.0681169	0.000145042
GO:0140033	acetylation-dependent protein binding	MF	27	7	0	0.000145179	1
GO:0046966	nuclear thyroid hormone receptor binding	MF	27	7	1	0.000145179	0.502384
GO:0030902	hindbrain development	BP	164	19	9	0.000145532	0.0248057
GO:0097581	lamellipodium organization	BP	88	13	1	0.000145838	0.897671
GO:0007009	plasma membrane organization	BP	138	17	3	0.000152287	0.687442
GO:0032388	positive regulation of intracellular transport	BP	138	17	2	0.000152287	0.870635
GO:0098900	regulation of action potential	BP	66	11	0	0.000156853	1
GO:0045608	negative regulation of inner ear auditory receptor cell differentiation	BP	5	1	3	0.205497	0.000158244
GO:2000981	negative regulation of inner ear receptor cell differentiation	BP	5	1	3	0.205497	0.000158244
GO:0045632	negative regulation of mechanoreceptor differentiation	BP	5	1	3	0.205497	0.000158244
GO:0061056	sclerotome development	BP	5	0	3	1	0.000158244
GO:0048568	embryonic organ development	BP	485	40	26	0.000159588	0.000301762
GO:0140297	DNA-binding transcription factor binding	MF	502	41	13	0.000163313	0.517271
GO:0043010	camera-type eye development	BP	314	22	20	0.0266191	0.000166813
GO:0003713	transcription coactivator activity	MF	251	25	5	0.000168194	0.770847
GO:0140236	translation at presynapse	BP	47	0	7	1	0.000172779
GO:0048754	branching morphogenesis of an epithelial tube	BP	180	20	9	0.000174588	0.0413387
GO:0005750	mitochondrial respiratory chain complex III	CC	12	0	4	1	0.000174966
GO:0045275	respiratory chain complex III	CC	12	0	4	1	0.000174966
GO:0140993	histone modifying activity	MF	194	21	2	0.00017535	0.960379
GO:0030864	cortical actin cytoskeleton	CC	78	12	0	0.000175874	1
GO:0014033	neural crest cell differentiation	BP	97	9	10	0.0302815	0.000180134
GO:0043034	costamere	CC	20	6	0	0.000182062	1
GO:0044281	small molecule metabolic process	BP	1415	44	58	0.997747	0.000185657
GO:0061629	RNA polymerase II-specific DNA-binding transcription factor binding	MF	360	32	9	0.000189885	0.571442
GO:0071837	HMG box domain binding	MF	22	1	5	0.63679	0.000193041
GO:0060537	muscle tissue development	BP	457	38	16	0.000196536	0.125068
GO:0140242	translation at postsynapse	BP	48	0	7	1	0.000197906
GO:0140241	translation at synapse	BP	48	0	7	1	0.000197906
GO:0048844	artery morphogenesis	BP	79	12	4	0.000199054	0.142595
GO:0032991	protein-containing complex	CC	5132	274	138	0.000200013	0.23125
GO:0086001	cardiac muscle cell action potential	BP	57	10	0	0.000200498	1
GO:0060421	positive regulation of heart growth	BP	47	9	1	0.000208611	0.703514
GO:0071526	semaphorin-plexin signaling pathway	BP	47	9	2	0.000208611	0.337765
GO:0071773	cellular response to BMP stimulus	BP	155	18	5	0.000209442	0.361524
GO:0071772	response to BMP	BP	155	18	5	0.000209442	0.361524
GO:0003676	nucleic acid binding	MF	2997	149	105	0.0879526	0.000211332
GO:0009925	basal plasma membrane	CC	240	24	3	0.000212391	0.946658
GO:0009259	ribonucleotide metabolic process	BP	396	12	23	0.946528	0.000216378
GO:0016331	morphogenesis of embryonic epithelium	BP	183	20	9	0.000218297	0.0451087
GO:0001501	skeletal system development	BP	502	40	27	0.000325308	0.000219652
GO:0071560	cellular response to transforming growth factor beta stimulus	BP	226	23	5	0.000221118	0.687078
GO:0030857	negative regulation of epithelial cell differentiation	BP	49	2	7	0.653371	0.000225901
GO:1903053	regulation of extracellular matrix organization	BP	58	10	1	0.000232668	0.777064
GO:0005829	cytosol	CC	3395	191	82	0.000232699	0.733031
GO:0005634	nucleus	CC	6316	328	155	0.000235476	0.755116
GO:0032232	negative regulation of actin filament bundle assembly	BP	38	8	1	0.000235964	0.62568
GO:1902533	positive regulation of intracellular signal transduction	BP	875	62	23	0.000237025	0.470796
GO:0045927	positive regulation of growth	BP	272	26	12	0.000242618	0.0465621
GO:0140945	histone H3K4 monomethyltransferase activity	MF	8	4	0	0.000245167	1
GO:0021527	spinal cord association neuron differentiation	BP	13	0	4	1	0.000247661
GO:0045892	negative regulation of DNA-templated transcription	BP	1113	75	46	0.000249917	0.000769188
GO:0042063	gliogenesis	BP	349	30	21	0.000524335	0.000251862
GO:0032880	regulation of protein localization	BP	895	63	19	0.000252548	0.82714
GO:0021879	forebrain neuron differentiation	BP	50	6	7	0.0238972	0.000257002
GO:0001656	metanephros development	BP	83	6	9	0.169628	0.000257374
GO:0001841	neural tube formation	BP	131	16	4	0.000260654	0.429729
GO:0022407	regulation of cell-cell adhesion	BP	383	33	2	0.000269316	0.9995
GO:0043043	peptide biosynthetic process	BP	619	22	31	0.898624	0.000269381
GO:0008015	blood circulation	BP	448	37	9	0.000271529	0.810975
GO:0001708	cell fate specification	BP	102	7	10	0.175076	0.00027264
GO:0014032	neural crest cell development	BP	84	9	9	0.0129677	0.000281898
GO:0055086	nucleobase-containing small molecule metabolic process	BP	565	14	29	0.996049	0.000283487
GO:0001890	placenta development	BP	159	18	2	0.00028798	0.91618
GO:0035272	exocrine system development	BP	49	9	2	0.000290288	0.356381
GO:1901566	organonitrogen compound biosynthetic process	BP	1472	47	59	0.996735	0.000293359
GO:0099572	postsynaptic specialization	CC	401	34	11	0.00029464	0.445607
GO:0009986	cell surface	CC	670	50	9	0.00029499	0.990093
GO:1903829	positive regulation of protein localization	BP	483	39	7	0.000295637	0.965527
GO:0009150	purine ribonucleotide metabolic process	BP	379	11	22	0.957334	0.000298097
GO:0005868	cytoplasmic dynein complex	CC	24	2	5	0.293907	0.000298775
GO:1902679	negative regulation of RNA biosynthetic process	BP	1120	75	46	0.000301777	0.000876944
GO:0005102	signaling receptor binding	MF	1120	75	27	0.000301777	0.649098
GO:0014909	smooth muscle cell migration	BP	107	14	2	0.000304798	0.761463
GO:0001654	eye development	BP	354	31	20	0.000309284	0.000779927
GO:0017015	regulation of transforming growth factor beta receptor signaling pathway	BP	133	16	2	0.00031029	0.856854
GO:0010243	response to organonitrogen compound	BP	777	56	16	0.000312819	0.843834
GO:0021846	cell proliferation in forebrain	BP	37	1	6	0.818082	0.000314116
GO:0003774	cytoskeletal motor activity	MF	95	13	1	0.000317851	0.914692
GO:2000628	regulation of miRNA metabolic process	BP	83	12	1	0.000319625	0.883477
GO:0010632	regulation of epithelial cell migration	BP	232	23	3	0.000323678	0.937924
GO:1904754	positive regulation of vascular associated smooth muscle cell migration	BP	22	6	0	0.000324508	1
GO:1900180	regulation of protein localization to nucleus	BP	147	17	1	0.000327094	0.977979
GO:0090596	sensory organ morphogenesis	BP	281	15	18	0.28351	0.000327315
GO:0140513	nuclear protein-containing complex	CC	1179	78	28	0.000329805	0.682046
GO:0030516	regulation of axon extension	BP	108	14	6	0.000336041	0.0579969
GO:0006412	translation	BP	599	22	30	0.864513	0.000337809
GO:0007266	Rho protein signal transduction	BP	134	16	2	0.000338032	0.859713
GO:0042573	retinoic acid metabolic process	BP	14	0	4	1	0.000339779
GO:0150063	visual system development	BP	356	31	20	0.000341027	0.000836071
GO:1900026	positive regulation of substrate adhesion-dependent cell spreading	BP	40	8	0	0.000342775	1
GO:0019693	ribose phosphate metabolic process	BP	409	12	23	0.959511	0.000343359
GO:0035583	sequestering of TGFbeta in extracellular matrix	BP	4	3	0	0.000349773	1
GO:0055123	digestive system development	BP	125	10	11	0.0551303	0.000352607
GO:0050840	extracellular matrix binding	MF	61	10	1	0.000356201	0.79375
GO:1903844	regulation of cellular response to transforming growth factor beta stimulus	BP	135	16	3	0.000367888	0.673053
GO:0016442	RISC complex	CC	15	5	0	0.000372829	1
GO:0031332	RNAi effector complex	CC	15	5	0	0.000372829	1
GO:1901698	response to nitrogen compound	BP	855	60	20	0.000384338	0.688105
GO:0003013	circulatory system process	BP	473	38	9	0.000388811	0.856414
GO:0010586	miRNA metabolic process	BP	97	13	1	0.000391049	0.919015
GO:0090101	negative regulation of transmembrane receptor protein serine/threonine kinase signaling pathway	BP	136	16	4	0.000399989	0.458064
GO:0003151	outflow tract morphogenesis	BP	85	12	3	0.000400108	0.369131
GO:0061387	regulation of extent of cell growth	BP	123	15	7	0.000408661	0.0380436
GO:0007163	establishment or maintenance of cell polarity	BP	221	22	10	0.000409114	0.0571857
GO:0048880	sensory system development	BP	360	31	20	0.000413311	0.000958877
GO:0003177	pulmonary valve development	BP	23	6	0	0.000422488	1
GO:0042060	wound healing	BP	313	28	5	0.000423954	0.904611
GO:0000915	actomyosin contractile ring assembly	BP	9	4	0	0.000425615	1
GO:0044837	actomyosin contractile ring organization	BP	9	4	0	0.000425615	1
GO:0000912	assembly of actomyosin apparatus involved in cytokinesis	BP	9	4	0	0.000425615	1
GO:0021855	hypothalamus cell migration	BP	9	4	0	0.000425615	1
GO:0009415	response to water	BP	9	4	0	0.000425615	1
GO:0030425	dendrite	CC	681	50	15	0.000429867	0.756456
GO:0046872	metal ion binding	MF	3084	174	78	0.000435716	0.553069
GO:0070727	cellular macromolecule localization	BP	2375	139	50	0.000436911	0.944898
GO:0032291	axon ensheathment in central nervous system	BP	26	2	5	0.327532	0.000443418
GO:0022010	central nervous system myelination	BP	26	2	5	0.327532	0.000443418
GO:0044291	cell-cell contact zone	CC	86	12	0	0.000446374	1
GO:0097517	contractile actin filament bundle	CC	86	12	0	0.000446374	1
GO:0005902	microvillus	CC	86	12	3	0.000446374	0.376089
GO:0045995	regulation of embryonic development	BP	86	12	2	0.000446374	0.64824
GO:0001725	stress fiber	CC	86	12	0	0.000446374	1
GO:0140030	modification-dependent protein binding	MF	179	19	1	0.000450307	0.990454
GO:0003714	transcription corepressor activity	MF	179	19	6	0.000450307	0.306492
GO:0010648	negative regulation of cell communication	BP	1304	84	38	0.000450778	0.213974
GO:0072234	metanephric nephron tubule development	BP	15	0	4	1	0.000454061
GO:0032386	regulation of intracellular transport	BP	268	25	7	0.00045812	0.527872
GO:0097447	dendritic tree	CC	683	50	15	0.000459627	0.760313
GO:0003197	endocardial cushion development	BP	52	9	1	0.000461003	0.739545
GO:0045773	positive regulation of axon extension	BP	52	9	3	0.000461003	0.146502
GO:0010631	epithelial cell migration	BP	299	27	3	0.000461074	0.983366
GO:0035264	multicellular organism growth	BP	194	20	3	0.000471397	0.875708
GO:0021915	neural tube development	BP	194	20	6	0.000471397	0.374346
GO:0048665	neuron fate specification	BP	40	1	6	0.84159	0.000486317
GO:0001843	neural tube closure	BP	112	14	4	0.00048994	0.319841
GO:0140657	ATP-dependent activity	MF	513	40	7	0.000502203	0.978316
GO:0008104	protein localization	BP	2363	138	50	0.000505159	0.940007
GO:0022612	gland morphogenesis	BP	139	16	4	0.000511161	0.474838
GO:0090132	epithelium migration	BP	301	27	3	0.000511512	0.984031
GO:0005520	insulin-like growth factor binding	MF	16	5	0	0.000522346	1
GO:0005172	vascular endothelial growth factor receptor binding	MF	16	5	0	0.000522346	1
GO:0001838	embryonic epithelial tube formation	BP	153	17	7	0.00052315	0.0968009
GO:0007005	mitochondrion organization	BP	503	15	26	0.968526	0.000524653
GO:0008544	epidermis development	BP	286	26	13	0.000527239	0.0321395
GO:0008347	glial cell migration	BP	64	10	3	0.000530107	0.223371
GO:0003677	DNA binding	MF	2035	110	75	0.0207382	0.000531012
GO:0004129	cytochrome-c oxidase activity	MF	7	0	3	1	0.000533102
GO:0014807	regulation of somitogenesis	BP	7	1	3	0.275357	0.000533102
GO:0034332	adherens junction organization	BP	53	9	0	0.000533527	1
GO:0044087	regulation of cellular component biogenesis	BP	939	64	24	0.000536626	0.52578
GO:0030038	contractile actin filament bundle assembly	BP	113	14	2	0.000536653	0.787431
GO:0043149	stress fiber assembly	BP	113	14	2	0.000536653	0.787431
GO:0060606	tube closure	BP	113	14	4	0.000536653	0.325631
GO:0033036	macromolecule localization	BP	2730	156	55	0.000541905	0.981287
GO:0035024	negative regulation of Rho protein signal transduction	BP	24	6	1	0.000542099	0.462225
GO:0051497	negative regulation of stress fiber assembly	BP	33	7	1	0.000552243	0.57395
GO:0150117	positive regulation of cell-substrate junction organization	BP	33	7	0	0.000552243	1
GO:1904752	regulation of vascular associated smooth muscle cell migration	BP	33	7	0	0.000552243	1
GO:0008013	beta-catenin binding	MF	88	12	1	0.000552529	0.897671
GO:0090257	regulation of muscle system process	BP	241	23	3	0.00055559	0.947665
GO:1990904	ribonucleoprotein complex	CC	675	28	32	0.699436	0.000558973
GO:0010634	positive regulation of epithelial cell migration	BP	154	17	3	0.000564116	0.756206
GO:0090130	tissue migration	BP	303	27	3	0.000566735	0.98467
GO:1902414	protein localization to cell junction	BP	127	15	3	0.000576333	0.63234
GO:0090316	positive regulation of intracellular protein transport	BP	101	13	0	0.000581036	1
GO:0071310	cellular response to organic substance	BP	1526	95	44	0.000596573	0.212778
GO:0005882	intermediate filament	CC	65	10	2	0.000601737	0.496475
GO:0071417	cellular response to organonitrogen compound	BP	484	38	12	0.00060471	0.581062
GO:0005539	glycosaminoglycan binding	MF	169	18	3	0.000604905	0.809105
GO:0051149	positive regulation of muscle cell differentiation	BP	77	11	5	0.000623874	0.0466434
GO:0001756	somitogenesis	BP	75	7	8	0.0511875	0.000629885
GO:0005923	bicellular tight junction	CC	115	14	1	0.000641511	0.949298
GO:0015039	NADPH-adrenodoxin reductase activity	MF	2	0	2	1	0.000648301
GO:2001037	positive regulation of tongue muscle cell differentiation	BP	2	0	2	1	0.000648301
GO:2001035	regulation of tongue muscle cell differentiation	BP	2	0	2	1	0.000648301
GO:0035981	tongue muscle cell differentiation	BP	2	0	2	1	0.000648301
GO:0030010	establishment of cell polarity	BP	156	17	8	0.000654372	0.0465851
GO:0055023	positive regulation of cardiac muscle tissue growth	BP	44	8	1	0.000674255	0.679552
GO:0031110	regulation of microtubule polymerization or depolymerization	BP	90	12	4	0.000679133	0.197211
GO:0060600	dichotomous subdivision of an epithelial terminal unit	BP	10	4	1	0.000684186	0.227666
GO:0002116	semaphorin receptor complex	CC	10	4	0	0.000684186	1
GO:0099535	synapse-associated extracellular matrix	CC	10	4	0	0.000684186	1
GO:0023057	negative regulation of signaling	BP	1303	83	38	0.000688405	0.21258
GO:0060411	cardiac septum morphogenesis	BP	78	11	2	0.000697426	0.595093
GO:0035113	embryonic appendage morphogenesis	BP	143	16	6	0.000699852	0.158818
GO:0030326	embryonic limb morphogenesis	BP	143	16	6	0.000699852	0.158818
GO:0030136	clathrin-coated vesicle	CC	116	14	2	0.000700138	0.79946
GO:0021549	cerebellum development	BP	103	13	4	0.000702092	0.268277
GO:0032964	collagen biosynthetic process	BP	55	9	2	0.000706686	0.410975
GO:0042054	histone methyltransferase activity	MF	55	9	1	0.000706686	0.759031
GO:0140566	histone reader activity	MF	17	5	0	0.000712798	1
GO:0040008	regulation of growth	BP	592	44	24	0.000733432	0.017219
GO:0072243	metanephric nephron epithelium development	BP	17	0	4	1	0.000760358
GO:0045178	basal part of cell	CC	262	24	3	0.000764926	0.96514
GO:0150116	regulation of cell-substrate junction organization	BP	67	10	3	0.000769076	0.243721
GO:0006356	regulation of transcription by RNA polymerase I	BP	45	8	1	0.000788256	0.687746
GO:0045596	negative regulation of cell differentiation	BP	631	34	30	0.156623	0.000792781
GO:0016323	basolateral plasma membrane	CC	217	21	3	0.000794508	0.917912
GO:0043604	amide biosynthetic process	BP	719	27	33	0.86007	0.000801798
GO:0007435	salivary gland morphogenesis	BP	35	7	0	0.000804006	1
GO:0016278	lysine N-methyltransferase activity	MF	56	9	2	0.000809044	0.419858
GO:0016279	protein-lysine N-methyltransferase activity	MF	56	9	2	0.000809044	0.419858
GO:0005506	iron ion binding	MF	97	3	9	0.817667	0.00081923
GO:0045747	positive regulation of Notch signaling pathway	BP	44	4	6	0.134405	0.000820982
GO:0000785	chromatin	CC	701	50	16	0.000822577	0.711867
GO:1900182	positive regulation of protein localization to nucleus	BP	92	12	0	0.000829171	1
GO:0061004	pattern specification involved in kidney development	BP	8	0	3	1	0.000836862
GO:0072048	renal system pattern specification	BP	8	0	3	1	0.000836862
GO:0060666	dichotomous subdivision of terminal units involved in salivary gland branching	BP	5	3	0	0.000845143	1
GO:1905268	negative regulation of chromatin organization	BP	5	3	0	0.000845143	1
GO:0031452	negative regulation of heterochromatin formation	BP	5	3	0	0.000845143	1
GO:0120262	negative regulation of heterochromatin organization	BP	5	3	0	0.000845143	1
GO:0051525	NFAT protein binding	MF	5	3	0	0.000845143	1
GO:1900149	positive regulation of Schwann cell migration	BP	5	3	0	0.000845143	1
GO:0051599	response to hydrostatic pressure	BP	5	3	0	0.000845143	1
GO:0070577	lysine-acetylated histone binding	MF	26	6	0	0.000858824	1
GO:0086005	ventricular cardiac muscle cell action potential	BP	26	6	0	0.000858824	1
GO:0008283	cell population proliferation	BP	1738	105	52	0.000865303	0.123066
GO:1990351	transporter complex	CC	357	6	20	0.998996	0.000865426
GO:0048675	axon extension	BP	132	15	7	0.000865446	0.0522188
GO:0035097	histone methyltransferase complex	CC	68	10	2	0.000866096	0.520554
GO:0046332	SMAD binding	MF	80	11	1	0.000866246	0.874035
GO:0002244	hematopoietic progenitor cell differentiation	BP	146	16	4	0.000877759	0.513168
GO:1901699	cellular response to nitrogen compound	BP	546	41	14	0.000904175	0.530204
GO:0051253	negative regulation of RNA metabolic process	BP	1220	78	49	0.000905417	0.000962309
GO:0140253	cell-cell fusion	BP	46	8	1	0.000917242	0.695732
GO:2000351	regulation of endothelial cell apoptotic process	BP	46	8	0	0.000917242	1
GO:0000768	syncytium formation by plasma membrane fusion	BP	46	8	1	0.000917242	0.695732
GO:1904035	regulation of epithelial cell apoptotic process	BP	106	13	1	0.000923061	0.935916
GO:0046622	positive regulation of organ growth	BP	57	9	2	0.000923146	0.428673
GO:1900024	regulation of substrate adhesion-dependent cell spreading	BP	57	9	1	0.000923146	0.771208
GO:0098781	ncRNA transcription	BP	133	15	3	0.000936017	0.663194
GO:0002064	epithelial cell development	BP	205	20	7	0.000948483	0.269219
GO:0033043	regulation of organelle organization	BP	1109	72	28	0.000950431	0.550609
GO:0003281	ventricular septum development	BP	81	11	2	0.000962566	0.615699
GO:1902495	transmembrane transporter complex	CC	334	5	19	0.999369	0.000966669
GO:0045765	regulation of angiogenesis	BP	251	23	5	0.000972126	0.770847
GO:0021872	forebrain generation of neurons	BP	62	6	7	0.0592285	0.000974336
GO:0035148	tube formation	BP	176	18	7	0.000975303	0.163598
GO:0030048	actin filament-based movement	BP	120	14	0	0.000982089	1
GO:0006892	post-Golgi vesicle-mediated transport	BP	94	12	3	0.00100591	0.43104
GO:0005576	extracellular region	CC	1301	82	32	0.00101575	0.612421
GO:0050768	negative regulation of neurogenesis	BP	164	11	12	0.120894	0.00102329
GO:0090160	Golgi to lysosome transport	BP	11	4	0	0.00103705	1
GO:0031994	insulin-like growth factor I binding	MF	11	4	0	0.00103705	1
GO:0110011	regulation of basement membrane organization	BP	11	4	0	0.00103705	1
GO:0036135	Schwann cell migration	BP	11	4	0	0.00103705	1
GO:0032905	transforming growth factor beta1 production	BP	11	4	0	0.00103705	1
GO:0043169	cation binding	MF	3160	175	81	0.0010386	0.498723
GO:0060323	head morphogenesis	BP	47	8	3	0.0010626	0.117577
GO:0042307	positive regulation of protein import into nucleus	BP	47	8	0	0.0010626	1
GO:0061440	kidney vasculature development	BP	27	6	1	0.00106272	0.502384
GO:0043236	laminin binding	MF	27	6	0	0.00106272	1
GO:0003148	outflow tract septum morphogenesis	BP	27	6	1	0.00106272	0.502384
GO:0061437	renal system vasculature development	BP	27	6	1	0.00106272	0.502384
GO:0044089	positive regulation of cellular component biogenesis	BP	499	38	9	0.00106766	0.894009
GO:0097159	organic cyclic compound binding	MF	4735	211	149	0.578817	0.00107034
GO:0072175	epithelial tube formation	BP	163	17	7	0.00107428	0.12366
GO:0046649	lymphocyte activation	BP	623	45	6	0.00115164	0.998858
GO:0014812	muscle cell migration	BP	122	14	3	0.00115554	0.605175
GO:0099173	postsynapse organization	BP	239	22	1	0.0011706	0.998019
GO:0043025	neuronal cell body	CC	659	47	21	0.00117319	0.173238
GO:0090066	regulation of anatomical structure size	BP	519	39	14	0.00118134	0.453176
GO:0060420	regulation of heart growth	BP	83	11	1	0.00118184	0.883477
GO:0072170	metanephric tubule development	BP	19	0	4	1	0.00118936
GO:0035795	negative regulation of mitochondrial membrane permeability	BP	19	0	4	1	0.00118936
GO:0060612	adipose tissue development	BP	59	9	1	0.00119053	0.78277
GO:1901360	organic cyclic compound metabolic process	BP	5047	244	157	0.082259	0.00120663
GO:0007492	endoderm development	BP	71	10	3	0.00121908	0.271279
GO:0035064	methylated histone binding	MF	71	10	1	0.00121908	0.840881
GO:0044295	axonal growth cone	CC	48	8	5	0.00122579	0.00730633
GO:0006949	syncytium formation	BP	48	8	1	0.00122579	0.711097
GO:0021984	adenohypophysis development	BP	9	0	3	1	0.00123163
GO:0021892	cerebral cortex GABAergic interneuron differentiation	BP	9	0	3	1	0.00123163
GO:0016675	oxidoreductase activity, acting on a heme group of donors	MF	9	0	3	1	0.00123163
GO:0009111	vitamin catabolic process	BP	9	1	3	0.339083	0.00123163
GO:0042800	histone H3K4 methyltransferase activity	MF	19	5	0	0.00124297	1
GO:0005540	hyaluronic acid binding	MF	19	5	0	0.00124297	1
GO:0035259	nuclear glucocorticoid receptor binding	MF	19	5	0	0.00124297	1
GO:0060841	venous blood vessel development	BP	19	5	0	0.00124297	1
GO:0009968	negative regulation of signal transduction	BP	1196	76	37	0.00125	0.126359
GO:0046822	regulation of nucleocytoplasmic transport	BP	123	14	2	0.00125147	0.825211
GO:0045934	negative regulation of nucleobase-containing compound metabolic process	BP	1331	83	51	0.00129197	0.00209077
GO:0034504	protein localization to nucleus	BP	304	26	9	0.00129617	0.371803
GO:0003272	endocardial cushion formation	BP	28	6	0	0.00130179	1
GO:0051894	positive regulation of focal adhesion assembly	BP	28	6	0	0.00130179	1
GO:0051170	import into nucleus	BP	166	17	6	0.00131442	0.249726
GO:0021543	pallium development	BP	169	10	12	0.23011	0.00132671
GO:0032868	response to insulin	BP	226	21	4	0.00133339	0.831955
GO:1901342	regulation of vasculature development	BP	257	23	5	0.00133404	0.788187
GO:0003230	cardiac atrium development	BP	38	7	2	0.00134251	0.252573
GO:0007431	salivary gland development	BP	38	7	0	0.00134251	1
GO:1904738	vascular associated smooth muscle cell migration	BP	38	7	0	0.00134251	1
GO:0060038	cardiac muscle cell proliferation	BP	60	9	2	0.00134591	0.454683
GO:0000122	negative regulation of transcription by RNA polymerase II	BP	863	58	37	0.00135874	0.00135183
GO:0044093	positive regulation of molecular function	BP	1087	70	25	0.00138496	0.734568
GO:0060419	heart growth	BP	111	13	2	0.00141973	0.779064
GO:0007006	mitochondrial membrane organization	BP	105	0	9	1	0.00144215
GO:0035022	positive regulation of Rac protein signal transduction	BP	20	5	4	0.0015966	0.00145707
GO:0007379	segment specification	BP	20	0	4	1	0.00145707
GO:1904949	ATPase complex	CC	139	15	3	0.00146965	0.692131
GO:0051169	nuclear transport	BP	323	27	8	0.00147724	0.58334
GO:0006913	nucleocytoplasmic transport	BP	323	27	8	0.00147724	0.58334
GO:0036477	somatodendritic compartment	CC	959	63	25	0.00149073	0.484095
GO:0150034	distal axon	CC	356	29	14	0.00149265	0.0726289
GO:0045792	negative regulation of cell size	BP	12	4	0	0.00150055	1
GO:0044297	cell body	CC	739	51	23	0.00150383	0.188009
GO:0051172	negative regulation of nitrogen compound metabolic process	BP	1965	115	61	0.00151083	0.0575554
GO:0140034	methylation-dependent protein binding	MF	73	10	1	0.00151377	0.84893
GO:0061337	cardiac conduction	BP	61	9	0	0.0015172	1
GO:0048762	mesenchymal cell differentiation	BP	244	22	13	0.00152896	0.00996387
GO:0051961	negative regulation of nervous system development	BP	172	12	12	0.0874914	0.00154205
GO:0110053	regulation of actin filament organization	BP	260	23	5	0.0015548	0.796468
GO:0045665	negative regulation of neuron differentiation	BP	86	5	8	0.344353	0.00155516
GO:1902600	proton transmembrane transport	BP	86	2	8	0.904051	0.00155516
GO:0003203	endocardial cushion morphogenesis	BP	39	7	1	0.00157377	0.635248
GO:0086004	regulation of cardiac muscle cell contraction	BP	39	7	0	0.00157377	1
GO:0003206	cardiac chamber morphogenesis	BP	140	15	7	0.00157957	0.0672843
GO:0000146	microfilament motor activity	MF	29	6	1	0.00157985	0.527481
GO:0035020	regulation of Rac protein signal transduction	BP	34	5	5	0.017081	0.00158713
GO:0001523	retinoid metabolic process	BP	34	1	5	0.791091	0.00158713
GO:0008306	associative learning	BP	99	12	1	0.00158857	0.923119
GO:0001101	response to acid chemical	BP	99	12	0	0.00158857	1
GO:0042975	peroxisome proliferator activated receptor binding	MF	20	5	1	0.0015966	0.403608
GO:0048546	digestive tract morphogenesis	BP	50	3	6	0.391709	0.00162589
GO:0000052	citrulline metabolic process	BP	6	3	1	0.0016338	0.143569
GO:0046976	histone H3K27 methyltransferase activity	MF	6	3	0	0.0016338	1
GO:0031995	insulin-like growth factor II binding	MF	6	3	0	0.0016338	1
GO:0071896	protein localization to adherens junction	BP	6	3	0	0.0016338	1
GO:0004711	ribosomal protein S6 kinase activity	MF	6	3	0	0.0016338	1
GO:0051147	regulation of muscle cell differentiation	BP	155	16	6	0.00165812	0.20437
GO:0009725	response to hormone	BP	617	44	12	0.00167207	0.867775
GO:0009791	post-embryonic development	BP	113	13	1	0.00167249	0.946588
GO:0010639	negative regulation of organelle organization	BP	359	29	10	0.00169436	0.433171
GO:0003231	cardiac ventricle development	BP	141	15	6	0.00169628	0.151698
GO:0030018	Z disc	CC	127	14	0	0.00170449	1
GO:0005581	collagen trimer	CC	62	9	0	0.00170558	1
GO:0090109	regulation of cell-substrate junction assembly	BP	62	9	3	0.00170558	0.210001
GO:0051893	regulation of focal adhesion assembly	BP	62	9	3	0.00170558	0.210001
GO:0006886	intracellular protein transport	BP	618	44	13	0.00172526	0.799334
GO:2001054	negative regulation of mesenchymal cell apoptotic process	BP	10	0	3	1	0.00172634
GO:0001972	retinoic acid binding	MF	10	1	3	0.368816	0.00172634
GO:0097154	GABAergic neuron differentiation	BP	21	1	4	0.619666	0.00176407
GO:0072207	metanephric epithelium development	BP	21	0	4	1	0.00176407
GO:0005751	mitochondrial respiratory chain complex IV	CC	21	0	4	1	0.00176407
GO:1905709	negative regulation of membrane permeability	BP	21	0	4	1	0.00176407
GO:0005501	retinoid binding	MF	21	2	4	0.24313	0.00176407
GO:0009058	biosynthetic process	BP	6311	316	189	0.00532617	0.00178595
GO:0044249	cellular biosynthetic process	BP	6196	313	186	0.00313987	0.0018002
GO:0072210	metanephric nephron development	BP	35	1	5	0.800505	0.00181349
GO:0050790	regulation of catalytic activity	BP	1270	79	28	0.00181591	0.817337
GO:0042471	ear morphogenesis	BP	130	4	10	0.841853	0.00182048
GO:0086002	cardiac muscle cell action potential involved in contraction	BP	40	7	0	0.0018349	1
GO:1905314	semi-lunar valve development	BP	40	7	1	0.0018349	0.644572
GO:0044237	cellular metabolic process	BP	8048	371	233	0.243326	0.00185338
GO:0002039	p53 binding	MF	75	10	0	0.00186378	1
GO:0120193	tight junction organization	BP	75	10	1	0.00186378	0.856573
GO:0003171	atrioventricular valve development	BP	30	6	1	0.00190083	0.539552
GO:0031069	hair follicle morphogenesis	BP	30	6	0	0.00190083	1
GO:1901700	response to oxygen-containing compound	BP	1253	78	38	0.00190327	0.149116
GO:0016103	diterpenoid catabolic process	BP	3	0	2	1	0.00191202
GO:0072061	inner medullary collecting duct development	BP	3	1	2	0.128913	0.00191202
GO:0072236	metanephric loop of Henle development	BP	3	0	2	1	0.00191202
GO:0016941	natriuretic peptide receptor activity	MF	3	0	2	1	0.00191202
GO:0016730	oxidoreductase activity, acting on iron-sulfur proteins as donors	MF	3	0	2	1	0.00191202
GO:0016731	oxidoreductase activity, acting on iron-sulfur proteins as donors, NAD or NADP as acceptor	MF	3	0	2	1	0.00191202
GO:0016647	oxidoreductase activity, acting on the CH-NH group of donors, oxygen as acceptor	MF	3	0	2	1	0.00191202
GO:1902811	positive regulation of skeletal muscle fiber differentiation	BP	3	0	2	1	0.00191202
GO:0008401	retinoic acid 4-hydroxylase activity	MF	3	0	2	1	0.00191202
GO:0034653	retinoic acid catabolic process	BP	3	0	2	1	0.00191202
GO:0010171	body morphogenesis	BP	63	9	3	0.00191222	0.216664
GO:0014704	intercalated disc	CC	63	9	0	0.00191222	1
GO:0065003	protein-containing complex assembly	BP	1358	73	52	0.0604149	0.00191396
GO:0032993	protein-DNA complex	CC	784	53	20	0.00191517	0.532236
GO:0048585	negative regulation of response to stimulus	BP	1505	91	42	0.0019264	0.289205
GO:0007369	gastrulation	BP	172	17	7	0.00193268	0.15074
GO:0048813	dendrite morphogenesis	BP	187	18	0	0.00194183	1
GO:0043235	receptor complex	CC	313	26	6	0.00195739	0.813426
GO:0061448	connective tissue development	BP	281	24	16	0.00199258	0.00235752
GO:0021536	diencephalon development	BP	70	5	7	0.206135	0.00199655
GO:0033696	heterochromatin boundary formation	BP	2	2	0	0.00201839	1
GO:0044017	histone H3K27 acetyltransferase activity	MF	2	2	0	0.00201839	1
GO:0007079	mitotic chromosome movement towards spindle pole	BP	2	2	0	0.00201839	1
GO:0003252	negative regulation of cell proliferation involved in heart valve morphogenesis	BP	2	2	0	0.00201839	1
GO:1901189	positive regulation of ephrin receptor signaling pathway	BP	2	2	0	0.00201839	1
GO:0106363	protein-cysteine methyltransferase activity	MF	2	2	0	0.00201839	1
GO:0060577	pulmonary vein morphogenesis	BP	2	2	0	0.00201839	1
GO:0060723	regulation of cell proliferation involved in embryonic placenta development	BP	2	2	0	0.00201839	1
GO:0060721	regulation of spongiotrophoblast cell proliferation	BP	2	2	0	0.00201839	1
GO:0008139	nuclear localization sequence binding	MF	21	5	1	0.0020189	0.418834
GO:0031445	regulation of heterochromatin formation	BP	21	5	0	0.0020189	1
GO:0120261	regulation of heterochromatin organization	BP	21	5	0	0.0020189	1
GO:0017004	cytochrome complex assembly	BP	36	1	5	0.809496	0.00206262
GO:0016101	diterpenoid metabolic process	BP	36	1	5	0.809496	0.00206262
GO:0016922	nuclear receptor binding	MF	144	15	3	0.00209047	0.714787
GO:0086069	bundle of His cell to Purkinje myocyte communication	BP	13	4	0	0.00209091	1
GO:0070278	extracellular matrix constituent secretion	BP	13	4	0	0.00209091	1
GO:0005916	fascia adherens	CC	13	4	0	0.00209091	1
GO:0005641	nuclear envelope lumen	CC	13	4	0	0.00209091	1
GO:0060213	positive regulation of nuclear-transcribed mRNA poly(A) tail shortening	BP	13	4	0	0.00209091	1
GO:0030512	negative regulation of transforming growth factor beta receptor signaling pathway	BP	89	11	2	0.00209788	0.666695
GO:0140747	regulation of ncRNA transcription	BP	89	11	1	0.00209788	0.900296
GO:0019840	isoprenoid binding	MF	22	2	4	0.260058	0.00211319
GO:0022037	metencephalon development	BP	116	13	7	0.00212059	0.0289635
GO:0090304	nucleic acid metabolic process	BP	4239	224	114	0.00212181	0.263602
GO:0001775	cell activation	BP	843	56	8	0.00212233	0.999819
GO:0072009	nephron epithelium development	BP	111	9	9	0.0622655	0.00212297
GO:0044331	cell-cell adhesion mediated by cadherin	BP	41	7	0	0.00212839	1
GO:0060325	face morphogenesis	BP	41	7	3	0.00212839	0.0861628
GO:1901532	regulation of hematopoietic progenitor cell differentiation	BP	41	7	1	0.00212839	0.653659
GO:0070570	regulation of neuron projection regeneration	BP	41	7	0	0.00212839	1
GO:0006304	DNA modification	BP	64	9	1	0.00213839	0.80919
GO:0008542	visual learning	BP	64	9	1	0.00213839	0.80919
GO:0051216	cartilage development	BP	203	11	13	0.305885	0.00215429
GO:0033157	regulation of intracellular protein transport	BP	159	16	2	0.00215761	0.91618
GO:0014014	negative regulation of gliogenesis	BP	53	3	6	0.428258	0.00220351
GO:1901576	organic substance biosynthetic process	BP	6259	315	187	0.00386954	0.00222219
GO:0001704	formation of primary germ layer	BP	103	12	5	0.00223366	0.123006
GO:0030855	epithelial cell differentiation	BP	573	41	25	0.00223629	0.00642883
GO:0006518	peptide metabolic process	BP	766	30	33	0.81052	0.00226688
GO:0090505	epiboly involved in wound healing	BP	31	6	0	0.00226881	1
GO:0044319	wound healing, spreading of cells	BP	31	6	0	0.00226881	1
GO:0055021	regulation of cardiac muscle tissue growth	BP	77	10	1	0.00227641	0.86383
GO:0048771	tissue remodeling	BP	175	17	7	0.00232362	0.160338
GO:0045607	regulation of inner ear auditory receptor cell differentiation	BP	11	1	3	0.397213	0.00232908
GO:2000980	regulation of inner ear receptor cell differentiation	BP	11	1	3	0.397213	0.00232908
GO:0045631	regulation of mechanoreceptor differentiation	BP	11	1	3	0.397213	0.00232908
GO:0055001	muscle cell development	BP	221	20	4	0.00234866	0.818808
GO:0043170	macromolecule metabolic process	BP	7547	375	183	0.0024095	0.851243
GO:0055017	cardiac muscle tissue growth	BP	104	12	2	0.00242455	0.747478
GO:0045445	myoblast differentiation	BP	104	12	6	0.00242455	0.0499454
GO:0021545	cranial nerve development	BP	54	4	6	0.224017	0.00242675
GO:0006606	protein import into nucleus	BP	161	16	6	0.00245098	0.228743
GO:0007157	heterophilic cell-cell adhesion via plasma membrane cell adhesion molecules	BP	42	7	0	0.00245687	1
GO:0034113	heterotypic cell-cell adhesion	BP	42	7	0	0.00245687	1
GO:0043114	regulation of vascular permeability	BP	42	7	1	0.00245687	0.662514
GO:0098657	import into cell	BP	775	52	9	0.00246532	0.998207
GO:0021692	cerebellar Purkinje cell layer morphogenesis	BP	23	2	4	0.276995	0.00250722
GO:0045277	respiratory chain complex IV	CC	23	0	4	1	0.00250722
GO:0090665	glycoprotein complex	CC	22	5	0	0.00251724	1
GO:0019843	rRNA binding	MF	73	1	7	0.965493	0.00254303
GO:0005667	transcription regulator complex	CC	504	35	24	0.00719259	0.00255323
GO:0061053	somite development	BP	93	8	8	0.0576908	0.00256
GO:0030307	positive regulation of cell growth	BP	177	17	7	0.00261933	0.166888
GO:0042127	regulation of cell population proliferation	BP	1443	87	46	0.00263832	0.0660101
GO:0040013	negative regulation of locomotion	BP	320	26	8	0.00265444	0.57272
GO:0030031	cell projection assembly	BP	543	39	6	0.00265582	0.994935
GO:0031113	regulation of microtubule polymerization	BP	54	8	2	0.00266882	0.402025
GO:0003209	cardiac atrium morphogenesis	BP	32	6	2	0.00268798	0.195942
GO:0090504	epiboly	BP	32	6	0	0.00268798	1
GO:0090288	negative regulation of cellular response to growth factor stimulus	BP	92	11	3	0.00273575	0.417445
GO:1901888	regulation of cell junction assembly	BP	224	20	5	0.00274762	0.679565
GO:0021828	gonadotrophin-releasing hormone neuronal migration to the hypothalamus	BP	7	3	0	0.00276381	1
GO:0021856	hypothalamic tangential migration using cell-axon interactions	BP	7	3	0	0.00276381	1
GO:0061439	kidney vasculature morphogenesis	BP	7	3	0	0.00276381	1
GO:0071694	maintenance of protein location in extracellular region	BP	7	3	0	0.00276381	1
GO:0007567	parturition	BP	7	3	0	0.00276381	1
GO:0072534	perineuronal net	CC	7	3	0	0.00276381	1
GO:1901552	positive regulation of endothelial cell development	BP	7	3	0	0.00276381	1
GO:1903142	positive regulation of establishment of endothelial barrier	BP	7	3	0	0.00276381	1
GO:0060353	regulation of cell adhesion molecule production	BP	7	3	0	0.00276381	1
GO:0061438	renal system vasculature morphogenesis	BP	7	3	0	0.00276381	1
GO:0006930	substrate-dependent cell migration, cell extension	BP	7	3	1	0.00276381	0.165413
GO:0035051	cardiocyte differentiation	BP	178	17	4	0.00277855	0.668971
GO:0005694	chromosome	CC	1233	76	22	0.00281674	0.974478
GO:0031010	ISWI-type complex	CC	14	4	0	0.00282405	1
GO:0030169	low-density lipoprotein particle binding	MF	14	4	0	0.00282405	1
GO:0048680	positive regulation of axon regeneration	BP	14	4	0	0.00282405	1
GO:2001046	positive regulation of integrin-mediated signaling pathway	BP	14	4	0	0.00282405	1
GO:0010831	positive regulation of myotube differentiation	BP	14	4	3	0.00282405	0.00485436
GO:0048593	camera-type eye morphogenesis	BP	138	8	10	0.281372	0.00282585
GO:0021987	cerebral cortex development	BP	116	9	9	0.0775197	0.0028674
GO:0043292	contractile fiber	CC	225	20	3	0.00289264	0.92922
GO:0046483	heterocycle metabolic process	BP	4842	238	149	0.0471426	0.00289559
GO:0016627	oxidoreductase activity, acting on the CH-CH group of donors	MF	56	0	6	1	0.00292373
GO:0072080	nephron tubule development	BP	95	8	8	0.0638078	0.00292447
GO:0010761	fibroblast migration	BP	67	9	1	0.00294698	0.823477
GO:0006360	transcription by RNA polymerase I	BP	67	9	1	0.00294698	0.823477
GO:0110165	cellular anatomical entity	CC	13563	627	350	0.00294789	0.226768
GO:0045662	negative regulation of myoblast differentiation	BP	24	1	4	0.668763	0.00294891
GO:0043586	tongue development	BP	24	0	4	1	0.00294891
GO:0010812	negative regulation of cell-substrate adhesion	BP	55	8	2	0.0030028	0.410975
GO:0006935	chemotaxis	BP	323	26	5	0.00301226	0.918159
GO:0016812	hydrolase activity, acting on carbon-nitrogen (but not peptide) bonds, in cyclic amides	MF	12	1	3	0.424334	0.00304712
GO:0030097	hemopoiesis	BP	839	55	18	0.003079	0.80815
GO:0120031	plasma membrane bounded cell projection assembly	BP	530	38	6	0.00308485	0.993606
GO:0021510	spinal cord development	BP	96	6	8	0.262922	0.00312125
GO:0006766	vitamin metabolic process	BP	76	2	7	0.861916	0.00319784
GO:0022409	positive regulation of cell-cell adhesion	BP	243	21	2	0.00322095	0.986679
GO:0085029	extracellular matrix assembly	BP	44	7	2	0.00322952	0.309554
GO:0006476	protein deacetylation	BP	44	7	1	0.00322952	0.679552
GO:0014044	Schwann cell development	BP	44	7	3	0.00322952	0.101379
GO:0019827	stem cell population maintenance	BP	196	18	10	0.00324264	0.0289301
GO:0055117	regulation of cardiac muscle contraction	BP	68	9	0	0.00326441	1
GO:0042330	taxis	BP	325	26	5	0.00327287	0.920656
GO:0051093	negative regulation of developmental process	BP	879	57	33	0.00329215	0.0167138
GO:0010959	regulation of metal ion transport	BP	342	27	4	0.00331054	0.97662
GO:0071300	cellular response to retinoic acid	BP	40	2	5	0.542463	0.00331307
GO:0045446	endothelial cell differentiation	BP	108	12	2	0.0033256	0.765973
GO:0072132	mesenchyme morphogenesis	BP	56	8	2	0.00336842	0.419858
GO:0032879	regulation of localization	BP	1872	108	41	0.0033935	0.873128
GO:0030135	coated vesicle	CC	197	18	3	0.00342384	0.882135
GO:0005085	guanyl-nucleotide exchange factor activity	MF	197	18	3	0.00342384	0.882135
GO:0003338	metanephros morphogenesis	BP	25	2	4	0.310762	0.00344095
GO:0048857	neural nucleus development	BP	25	1	4	0.68368	0.00344095
GO:0050920	regulation of chemotaxis	BP	182	17	2	0.00349817	0.948608
GO:0030016	myofibril	CC	213	19	2	0.00349961	0.973908
GO:0016525	negative regulation of angiogenesis	BP	95	11	2	0.00352154	0.701257
GO:1902905	positive regulation of supramolecular fiber organization	BP	167	16	1	0.00353647	0.986937
GO:0030032	lamellipodium assembly	BP	69	9	1	0.00360813	0.832404
GO:0046824	positive regulation of nucleocytoplasmic transport	BP	69	9	0	0.00360813	1
GO:1902893	regulation of miRNA transcription	BP	69	9	1	0.00360813	0.832404
GO:0007632	visual behavior	BP	69	9	1	0.00360813	0.832404
GO:0050679	positive regulation of epithelial cell proliferation	BP	198	18	7	0.00361336	0.242041
GO:0019901	protein kinase binding	MF	716	48	16	0.00362941	0.742254
GO:0035195	miRNA-mediated post-transcriptional gene silencing	BP	45	7	0	0.00367923	1
GO:0003176	aortic valve development	BP	34	6	1	0.00369697	0.584837
GO:0006305	DNA alkylation	BP	34	6	0	0.00369697	1
GO:0006306	DNA methylation	BP	34	6	0	0.00369697	1
GO:0007520	myoblast fusion	BP	34	6	1	0.00369697	0.584837
GO:0048679	regulation of axon regeneration	BP	34	6	0	0.00369697	1
GO:0042220	response to cocaine	BP	34	6	1	0.00369697	0.584837
GO:0070572	positive regulation of neuron projection regeneration	BP	15	4	0	0.00371541	1
GO:0060211	regulation of nuclear-transcribed mRNA poly(A) tail shortening	BP	15	4	0	0.00371541	1
GO:0021853	cerebral cortex GABAergic interneuron migration	BP	4	0	2	1	0.00375952
GO:0007386	compartment pattern specification	BP	4	1	2	0.168084	0.00375952
GO:0048852	diencephalon morphogenesis	BP	4	0	2	1	0.00375952
GO:0021615	glossopharyngeal nerve morphogenesis	BP	4	1	2	0.168084	0.00375952
GO:0039534	negative regulation of MDA-5 signaling pathway	BP	4	0	2	1	0.00375952
GO:0072268	pattern specification involved in metanephros development	BP	4	0	2	1	0.00375952
GO:0001757	somite specification	BP	4	0	2	1	0.00375952
GO:0072086	specification of loop of Henle identity	BP	4	0	2	1	0.00375952
GO:0001974	blood vessel remodeling	BP	57	8	4	0.00376765	0.0571522
GO:0006359	regulation of transcription by RNA polymerase III	BP	24	5	0	0.00377202	1
GO:0061008	hepaticobiliary system development	BP	124	13	4	0.00381609	0.389464
GO:0005615	extracellular space	CC	923	59	17	0.00384022	0.941125
GO:0016049	cell growth	BP	484	35	18	0.00385997	0.0708876
GO:0051222	positive regulation of protein transport	BP	263	22	6	0.00386567	0.665261
GO:0046620	regulation of organ growth	BP	110	12	3	0.00386815	0.534797
GO:0014897	striated muscle hypertrophy	BP	110	12	0	0.00386815	1
GO:0060089	molecular transducer activity	MF	591	41	10	0.00387349	0.938572
GO:0038023	signaling receptor activity	MF	591	41	10	0.00387349	0.938572
GO:0030098	lymphocyte differentiation	BP	346	27	5	0.00387809	0.943078
GO:0006122	mitochondrial electron transport, ubiquinol to cytochrome c	BP	13	1	3	0.450237	0.00388695
GO:0045605	negative regulation of epidermal cell differentiation	BP	13	2	3	0.113501	0.00388695
GO:0045683	negative regulation of epidermis development	BP	13	2	3	0.113501	0.00388695
GO:0055105	ubiquitin-protein transferase inhibitor activity	MF	13	0	3	1	0.00388695
GO:0021895	cerebral cortex neuron differentiation	BP	26	2	4	0.327532	0.00398595
GO:1902532	negative regulation of intracellular signal transduction	BP	521	37	14	0.00406419	0.458945
GO:0016324	apical plasma membrane	CC	297	24	3	0.00406965	0.982675
GO:0050877	nervous system process	BP	888	57	20	0.00408693	0.749713
GO:0006898	receptor-mediated endocytosis	BP	232	20	5	0.00409826	0.708896
GO:0006721	terpenoid metabolic process	BP	42	1	5	0.855552	0.00410915
GO:0050890	cognition	BP	314	25	4	0.00413216	0.961087
GO:0034708	methyltransferase complex	CC	97	11	3	0.00413897	0.451213
GO:2000181	negative regulation of blood vessel morphogenesis	BP	97	11	2	0.00413897	0.712099
GO:1901343	negative regulation of vasculature development	BP	97	11	2	0.00413897	0.712099
GO:0106027	neuron projection organization	BP	111	12	0	0.00416492	1
GO:0030331	nuclear estrogen receptor binding	MF	46	7	3	0.00417497	0.112075
GO:0031674	I band	CC	140	14	0	0.00420671	1
GO:0098727	maintenance of cell number	BP	201	18	10	0.00423477	0.0335534
GO:0015031	protein transport	BP	1331	80	37	0.00425004	0.313356
GO:0035019	somatic stem cell population maintenance	BP	80	9	7	0.00956026	0.0042623
GO:0036056	filtration diaphragm	CC	8	3	0	0.004275	1
GO:0043208	glycosphingolipid binding	MF	8	3	0	0.004275	1
GO:0001842	neural fold formation	BP	8	3	0	0.004275	1
GO:0098966	perisynaptic extracellular matrix	CC	8	3	0	0.004275	1
GO:2000973	regulation of pro-B cell differentiation	BP	8	3	1	0.004275	0.186701
GO:0036057	slit diaphragm	CC	8	3	0	0.004275	1
GO:0140537	transcription regulator activator activity	MF	8	3	0	0.004275	1
GO:0043184	vascular endothelial growth factor receptor 2 binding	MF	8	3	0	0.004275	1
GO:0048730	epidermis morphogenesis	BP	35	6	0	0.00429552	1
GO:1902275	regulation of chromatin organization	BP	35	6	0	0.00429552	1
GO:0030140	trans-Golgi network transport vesicle	CC	35	6	1	0.00429552	0.595447
GO:0005905	clathrin-coated pit	CC	71	9	0	0.00438032	1
GO:0061614	miRNA transcription	BP	71	9	1	0.00438032	0.840881
GO:0042306	regulation of protein import into nucleus	BP	71	9	1	0.00438032	0.840881
GO:0030856	regulation of epithelial cell differentiation	BP	147	7	10	0.493207	0.00444178
GO:0055006	cardiac cell development	BP	112	12	2	0.0044797	0.783283
GO:0014896	muscle hypertrophy	BP	112	12	0	0.0044797	1
GO:0046907	intracellular transport	BP	1256	76	25	0.00449565	0.924617
GO:0070507	regulation of microtubule cytoskeleton organization	BP	156	15	5	0.00450425	0.366596
GO:0036464	cytoplasmic ribonucleoprotein granule	CC	218	19	5	0.00450633	0.656317
GO:0061326	renal tubule development	BP	102	8	8	0.0882877	0.00452725
GO:0060795	cell fate commitment involved in formation of primary germ layer	BP	27	1	4	0.711531	0.00458648
GO:0008535	respiratory chain complex IV assembly	BP	27	1	4	0.711531	0.00458648
GO:0030199	collagen fibril organization	BP	59	8	3	0.00467494	0.190306
GO:0051058	negative regulation of small GTPase mediated signal transduction	BP	59	8	3	0.00467494	0.190306
GO:0048008	platelet-derived growth factor receptor signaling pathway	BP	59	8	2	0.00467494	0.446087
GO:2000630	positive regulation of miRNA metabolic process	BP	59	8	0	0.00467494	1
GO:0007043	cell-cell junction assembly	BP	127	13	2	0.00468268	0.838557
GO:0003158	endothelium development	BP	127	13	3	0.00468268	0.63234
GO:0030278	regulation of ossification	BP	127	13	5	0.00468268	0.223749
GO:0016459	myosin complex	CC	47	7	1	0.00471963	0.703514
GO:0098636	protein complex involved in cell adhesion	CC	47	7	1	0.00471963	0.703514
GO:1903115	regulation of actin filament-based movement	BP	47	7	0	0.00471963	1
GO:0060043	regulation of cardiac muscle cell proliferation	BP	47	7	1	0.00471963	0.703514
GO:0050807	regulation of synapse organization	BP	284	23	3	0.00473108	0.977471
GO:0048148	behavioral response to cocaine	BP	16	4	1	0.00477976	0.338621
GO:0030057	desmosome	CC	16	4	0	0.00477976	1
GO:0072673	lamellipodium morphogenesis	BP	16	4	0	0.00477976	1
GO:0043217	myelin maintenance	BP	16	4	0	0.00477976	1
GO:0090308	regulation of DNA methylation-dependent heterochromatin formation	BP	16	4	0	0.00477976	1
GO:0008094	ATP-dependent activity, acting on DNA	MF	113	12	1	0.00481323	0.946588
GO:0000781	chromosome, telomeric region	CC	113	12	2	0.00481323	0.787431
GO:0048755	branching morphogenesis of a nerve	BP	14	2	3	0.12863	0.00485436
GO:1904936	interneuron migration	BP	14	0	3	1	0.00485436
GO:0031987	locomotion involved in locomotory behavior	BP	14	2	3	0.12863	0.00485436
GO:2001053	regulation of mesenchymal cell apoptotic process	BP	14	0	3	1	0.00485436
GO:0051098	regulation of binding	BP	318	25	10	0.00485603	0.294035
GO:0032271	regulation of protein polymerization	BP	188	17	5	0.004861	0.52527
GO:0007626	locomotory behavior	BP	236	20	4	0.00495714	0.855874
GO:0030020	extracellular matrix structural constituent conferring tensile strength	MF	36	6	0	0.00496263	1
GO:0086091	regulation of heart rate by cardiac conduction	BP	36	6	0	0.00496263	1
GO:0071604	transforming growth factor beta production	BP	36	6	0	0.00496263	1
GO:0051223	regulation of protein transport	BP	457	33	14	0.00504705	0.27818
GO:0010977	negative regulation of neuron projection development	BP	158	15	4	0.00506924	0.575678
GO:0044057	regulation of system process	BP	547	38	10	0.0052004	0.895546
GO:0019898	extrinsic component of membrane	CC	174	16	4	0.00527393	0.651491
GO:0060324	face development	BP	63	8	6	0.00698277	0.00527401
GO:0045687	positive regulation of glial cell differentiation	BP	48	7	1	0.00531614	0.711097
GO:0014070	response to organic cyclic compound	BP	584	40	16	0.00533518	0.420101
GO:0002521	leukocyte differentiation	BP	512	36	10	0.00533638	0.845741
GO:0086019	cell-cell signaling involved in cardiac conduction	BP	26	5	0	0.0054207	1
GO:0072012	glomerulus vasculature development	BP	26	5	1	0.0054207	0.489342
GO:0000289	nuclear-transcribed mRNA poly(A) tail shortening	BP	26	5	0	0.0054207	1
GO:0006725	cellular aromatic compound metabolic process	BP	4878	238	148	0.0624012	0.00543393
GO:0043502	regulation of muscle adaptation	BP	101	11	1	0.00563124	0.927015
GO:0031109	microtubule polymerization or depolymerization	BP	130	13	5	0.00570093	0.237803
GO:0035909	aorta morphogenesis	BP	37	6	3	0.00570276	0.0675561
GO:1902745	positive regulation of lamellipodium organization	BP	37	6	0	0.00570276	1
GO:0042472	inner ear morphogenesis	BP	106	3	8	0.861219	0.00570548
GO:1903034	regulation of response to wounding	BP	145	14	3	0.00574154	0.719161
GO:0051145	smooth muscle cell differentiation	BP	74	9	3	0.00577325	0.292164
GO:0006211	5-methylcytosine catabolic process	BP	3	2	0	0.0058742	1
GO:0019857	5-methylcytosine metabolic process	BP	3	2	0	0.0058742	1
GO:0070650	actin filament bundle distribution	BP	3	2	0	0.0058742	1
GO:0060722	cell proliferation involved in embryonic placenta development	BP	3	2	0	0.0058742	1
GO:0003249	cell proliferation involved in heart valve morphogenesis	BP	3	2	0	0.0058742	1
GO:0071228	cellular response to tumor cell	BP	3	2	1	0.0058742	0.074557
GO:0032286	central nervous system myelin maintenance	BP	3	2	0	0.0058742	1
GO:0019240	citrulline biosynthetic process	BP	3	2	1	0.0058742	0.074557
GO:0005588	collagen type V trimer	CC	3	2	0	0.0058742	1
GO:0055028	cortical microtubule	CC	3	2	0	0.0058742	1
GO:0044727	epigenetic programing of male pronucleus	BP	3	2	0	0.0058742	1
GO:0043993	histone H3K18 acetyltransferase activity	MF	3	2	0	0.0058742	1
GO:0005220	inositol 1,4,5-trisphosphate-sensitive calcium-release channel activity	MF	3	2	0	0.0058742	1
GO:0072658	maintenance of protein location in membrane	BP	3	2	0	0.0058742	1
GO:0072660	maintenance of protein location in plasma membrane	BP	3	2	0	0.0058742	1
GO:0002193	MAML1-RBP-Jkappa- ICN1 complex	CC	3	2	0	0.0058742	1
GO:0097513	myosin II filament	CC	3	2	0	0.0058742	1
GO:2000137	negative regulation of cell proliferation involved in heart morphogenesis	BP	3	2	0	0.0058742	1
GO:1903225	negative regulation of endodermal cell differentiation	BP	3	2	0	0.0058742	1
GO:1902988	neurofibrillary tangle assembly	BP	3	2	0	0.0058742	1
GO:0098989	NMDA selective glutamate receptor signaling pathway	BP	3	2	0	0.0058742	1
GO:1900039	positive regulation of cellular response to hypoxia	BP	3	2	0	0.0058742	1
GO:0048687	positive regulation of sprouting of injured axon	BP	3	2	0	0.0058742	1
GO:0097355	protein localization to heterochromatin	BP	3	2	0	0.0058742	1
GO:0003350	pulmonary myocardium development	BP	3	2	0	0.0058742	1
GO:0061344	regulation of cell adhesion involved in heart morphogenesis	BP	3	2	0	0.0058742	1
GO:0003250	regulation of cell proliferation involved in heart valve morphogenesis	BP	3	2	0	0.0058742	1
GO:1901187	regulation of ephrin receptor signaling pathway	BP	3	2	0	0.0058742	1
GO:1902996	regulation of neurofibrillary tangle assembly	BP	3	2	0	0.0058742	1
GO:0150054	regulation of postsynaptic neurotransmitter receptor diffusion trapping	BP	3	2	0	0.0058742	1
GO:1904204	regulation of skeletal muscle hypertrophy	BP	3	2	0	0.0058742	1
GO:0060720	spongiotrophoblast cell proliferation	BP	3	2	0	0.0058742	1
GO:0002140	stereocilia tip link	CC	3	2	0	0.0058742	1
GO:1990427	stereocilia tip-link density	CC	3	2	0	0.0058742	1
GO:0033596	TSC1-TSC2 complex	CC	3	2	0	0.0058742	1
GO:0071596	ubiquitin-dependent protein catabolic process via the N-end rule pathway	BP	3	2	0	0.0058742	1
GO:0021564	vagus nerve development	BP	3	2	1	0.0058742	0.074557
GO:0007296	vitellogenesis	BP	3	2	0	0.0058742	1
GO:0001710	mesodermal cell fate commitment	BP	15	0	3	1	0.00595444
GO:0031111	negative regulation of microtubule polymerization or depolymerization	BP	49	7	3	0.00596745	0.128876
GO:1902743	regulation of lamellipodium organization	BP	49	7	1	0.00596745	0.718487
GO:0043583	ear development	BP	229	14	13	0.15134	0.00599459
GO:0042552	myelination	BP	161	15	9	0.00602315	0.0223321
GO:0016010	dystrophin-associated glycoprotein complex	CC	17	4	0	0.00603113	1
GO:2000047	regulation of cell-cell adhesion mediated by cadherin	BP	17	4	0	0.00603113	1
GO:0008276	protein methyltransferase activity	MF	88	10	2	0.00603433	0.660632
GO:0001892	embryonic placenta development	BP	102	11	2	0.00606351	0.737768
GO:0050803	regulation of synapse structure or activity	BP	290	23	3	0.00607254	0.980035
GO:0060563	neuroepithelial cell differentiation	BP	46	4	5	0.151009	0.00609552
GO:0043603	amide metabolic process	BP	977	35	38	0.937859	0.00612308
GO:0007517	muscle organ development	BP	341	26	12	0.00612833	0.163144
GO:0035283	central nervous system segmentation	BP	5	0	2	1	0.00616037
GO:0042363	fat-soluble vitamin catabolic process	BP	5	0	2	1	0.00616037
GO:0021563	glossopharyngeal nerve development	BP	5	2	2	0.0184343	0.00616037
GO:0004448	isocitrate dehydrogenase [NAD(P)+] activity	MF	5	0	2	1	0.00616037
GO:0006561	proline biosynthetic process	BP	5	0	2	1	0.00616037
GO:0072047	proximal/distal pattern formation involved in nephron development	BP	5	0	2	1	0.00616037
GO:0090325	regulation of locomotion involved in locomotory behavior	BP	5	1	2	0.205497	0.00616037
GO:0039533	regulation of MDA-5 signaling pathway	BP	5	1	2	0.205497	0.00616037
GO:0072081	specification of nephron tubule identity	BP	5	0	2	1	0.00616037
GO:0016115	terpenoid catabolic process	BP	5	0	2	1	0.00616037
GO:0048039	ubiquinone binding	MF	5	0	2	1	0.00616037
GO:0016604	nuclear body	CC	718	47	16	0.0061739	0.746147
GO:0061351	neural precursor cell proliferation	BP	204	14	12	0.0766268	0.00618282
GO:0070016	armadillo repeat domain binding	MF	9	3	0	0.00619969	1
GO:0002357	defense response to tumor cell	BP	9	3	0	0.00619969	1
GO:0021888	hypothalamus gonadotrophin-releasing hormone neuron development	BP	9	3	0	0.00619969	1
GO:0021886	hypothalamus gonadotrophin-releasing hormone neuron differentiation	BP	9	3	0	0.00619969	1
GO:0071635	negative regulation of transforming growth factor beta production	BP	9	3	0	0.00619969	1
GO:0018026	peptidyl-lysine monomethylation	BP	9	3	0	0.00619969	1
GO:0032908	regulation of transforming growth factor beta1 production	BP	9	3	0	0.00619969	1
GO:0035197	siRNA binding	MF	9	3	0	0.00619969	1
GO:0045322	unmethylated CpG binding	MF	9	3	0	0.00619969	1
GO:0050882	voluntary musculoskeletal movement	BP	9	3	0	0.00619969	1
GO:0045321	leukocyte activation	BP	737	48	7	0.00623508	0.999579
GO:0044304	main axon	CC	75	9	1	0.00630636	0.856573
GO:0009605	response to external stimulus	BP	1850	105	37	0.00632982	0.957527
GO:0045296	cadherin binding	MF	62	8	0	0.00633889	1
GO:0038024	cargo receptor activity	MF	62	8	2	0.00633889	0.471641
GO:0048286	lung alveolus development	BP	62	8	2	0.00633889	0.471641
GO:0007528	neuromuscular junction development	BP	62	8	1	0.00633889	0.79903
GO:0099524	postsynaptic cytosol	CC	27	5	1	0.00641115	0.502384
GO:0098862	cluster of actin-based cell projections	CC	147	14	2	0.00646914	0.892412
GO:0048144	fibroblast proliferation	BP	132	13	1	0.00647284	0.967438
GO:0042180	cellular ketone metabolic process	BP	180	8	11	0.564292	0.00651045
GO:0019900	kinase binding	MF	795	51	18	0.00652473	0.732736
GO:0035050	embryonic heart tube development	BP	89	10	7	0.00653261	0.00761656
GO:0034765	regulation of monoatomic ion transmembrane transport	BP	292	23	5	0.00658404	0.869724
GO:0090303	positive regulation of wound healing	BP	50	7	3	0.0066765	0.134664
GO:0014037	Schwann cell differentiation	BP	50	7	3	0.0066765	0.134664
GO:0035091	phosphatidylinositol binding	MF	259	21	3	0.00667753	0.963032
GO:0008366	axon ensheathment	BP	163	15	9	0.0067358	0.0239605
GO:0007272	ensheathment of neurons	BP	163	15	9	0.0067358	0.0239605
GO:0042383	sarcolemma	CC	163	15	3	0.0067358	0.789219
GO:0055106	ubiquitin-protein transferase regulator activity	MF	30	1	4	0.748784	0.0067455
GO:0003012	muscle system process	BP	396	29	7	0.00684782	0.882356
GO:0034109	homotypic cell-cell adhesion	BP	76	9	0	0.00687652	1
GO:0007422	peripheral nervous system development	BP	76	9	5	0.00687652	0.0445041
GO:0043542	endothelial cell migration	BP	211	18	1	0.00697275	0.99587
GO:0016328	lateral plasma membrane	CC	63	8	2	0.00698277	0.480001
GO:0030336	negative regulation of cell migration	BP	277	22	6	0.00707126	0.712973
GO:0010594	regulation of endothelial cell migration	BP	164	15	1	0.00711665	0.985872
GO:0021885	forebrain cell migration	BP	67	5	6	0.182491	0.00711782
GO:0072659	protein localization to plasma membrane	BP	294	23	4	0.00713049	0.944648
GO:0072148	epithelial cell fate commitment	BP	16	2	3	0.160119	0.00719163
GO:0097152	mesenchymal cell apoptotic process	BP	16	0	3	1	0.00719163
GO:0051495	positive regulation of cytoskeleton organization	BP	180	16	1	0.00726526	0.9907
GO:0070371	ERK1 and ERK2 cascade	BP	261	21	7	0.00726938	0.499815
GO:0033013	tetrapyrrole metabolic process	BP	48	1	5	0.890486	0.00730633
GO:0032870	cellular response to hormone stimulus	BP	451	32	9	0.0073358	0.816942
GO:0051641	cellular localization	BP	3137	167	63	0.00740774	0.988893
GO:0051703	biological process involved in intraspecies interaction between organisms	BP	51	7	1	0.00744629	0.732706
GO:0030374	nuclear receptor coactivator activity	MF	51	7	2	0.00744629	0.374806
GO:0051018	protein kinase A binding	MF	51	7	1	0.00744629	0.732706
GO:0035176	social behavior	BP	51	7	1	0.00744629	0.732706
GO:0036120	cellular response to platelet-derived growth factor stimulus	BP	18	4	0	0.00748268	1
GO:0045945	positive regulation of transcription by RNA polymerase III	BP	18	4	0	0.00748268	1
GO:0006346	DNA methylation-dependent heterochromatin formation	BP	28	5	0	0.00752188	1
GO:2000352	negative regulation of endothelial cell apoptotic process	BP	28	5	0	0.00752188	1
GO:0060039	pericardium development	BP	28	5	1	0.00752188	0.515094
GO:0001778	plasma membrane repair	BP	28	5	1	0.00752188	0.515094
GO:0006622	protein targeting to lysosome	BP	28	5	0	0.00752188	1
GO:1904062	regulation of monoatomic cation transmembrane transport	BP	262	21	5	0.00758099	0.801847
GO:0021602	cranial nerve morphogenesis	BP	31	3	4	0.161366	0.00759199
GO:0021983	pituitary gland development	BP	31	2	4	0.409252	0.00759199
GO:0004540	RNA nuclease activity	MF	91	10	3	0.00762454	0.410607
GO:0060348	bone development	BP	213	18	7	0.00766329	0.301216
GO:1903131	mononuclear cell differentiation	BP	382	28	6	0.00770404	0.92762
GO:0042110	T cell activation	BP	435	31	4	0.00775302	0.996144
GO:0034249	negative regulation of amide metabolic process	BP	135	13	1	0.00778408	0.969887
GO:0048592	eye morphogenesis	BP	160	12	10	0.0571838	0.0079703
GO:0048483	autonomic nervous system development	BP	49	4	5	0.177266	0.0079705
GO:0038127	ERBB signaling pathway	BP	106	11	6	0.00805923	0.0538797
GO:0030518	intracellular steroid hormone receptor signaling pathway	BP	106	11	2	0.00805923	0.756877
GO:1905477	positive regulation of protein localization to membrane	BP	106	11	1	0.00805923	0.935916
GO:0031047	regulatory ncRNA-mediated gene silencing	BP	106	11	0	0.00805923	1
GO:0008593	regulation of Notch signaling pathway	BP	90	6	7	0.218121	0.00808341
GO:0043954	cellular component maintenance	BP	78	9	0	0.00813451	1
GO:1901880	negative regulation of protein depolymerization	BP	78	9	4	0.00813451	0.137962
GO:0014015	positive regulation of gliogenesis	BP	78	9	3	0.00813451	0.320161
GO:0031253	cell projection membrane	CC	264	21	3	0.00823686	0.966481
GO:0001889	liver development	BP	121	12	4	0.00825248	0.372075
GO:0050863	regulation of T cell activation	BP	281	22	2	0.00830936	0.99442
GO:0004672	protein kinase activity	MF	509	35	8	0.00832631	0.950391
GO:0030234	enzyme regulator activity	MF	1016	62	20	0.00837527	0.910927
GO:0001706	endoderm formation	BP	40	6	2	0.00840522	0.271599
GO:1904037	positive regulation of epithelial cell apoptotic process	BP	40	6	0	0.00840522	1
GO:0021695	cerebellar cortex development	BP	65	8	4	0.00841721	0.0839287
GO:1904036	negative regulation of epithelial cell apoptotic process	BP	65	8	1	0.00841721	0.814076
GO:0032233	positive regulation of actin filament bundle assembly	BP	65	8	1	0.00841721	0.814076
GO:0043279	response to alkaloid	BP	65	8	2	0.00841721	0.496475
GO:0019637	organophosphate metabolic process	BP	868	27	34	0.986415	0.00842958
GO:0043547	positive regulation of GTPase activity	BP	199	17	2	0.00847455	0.96448
GO:0086016	AV node cell action potential	BP	10	3	0	0.00856348	1
GO:0086027	AV node cell to bundle of His cell signaling	BP	10	3	0	0.00856348	1
GO:0060352	cell adhesion molecule production	BP	10	3	0	0.00856348	1
GO:0060982	coronary artery morphogenesis	BP	10	3	1	0.00856348	0.227666
GO:0002934	desmosome organization	BP	10	3	0	0.00856348	1
GO:0002162	dystroglycan binding	MF	10	3	1	0.00856348	0.227666
GO:0032593	insulin-responsive compartment	CC	10	3	0	0.00856348	1
GO:0016479	negative regulation of transcription by RNA polymerase I	BP	10	3	0	0.00856348	1
GO:1903977	positive regulation of glial cell migration	BP	10	3	0	0.00856348	1
GO:0043568	positive regulation of insulin-like growth factor receptor signaling pathway	BP	10	3	0	0.00856348	1
GO:1905274	regulation of modification of postsynaptic actin cytoskeleton	BP	10	3	0	0.00856348	1
GO:1900147	regulation of Schwann cell migration	BP	10	3	0	0.00856348	1
GO:0035581	sequestering of extracellular ligand from receptor	BP	10	3	0	0.00856348	1
GO:0033572	transferrin transport	BP	10	3	1	0.00856348	0.227666
GO:0021781	glial cell fate commitment	BP	17	0	3	1	0.00856975
GO:0006123	mitochondrial electron transport, cytochrome c to oxygen	BP	17	1	3	0.54272	0.00856975
GO:0048715	negative regulation of oligodendrocyte differentiation	BP	17	1	3	0.54272	0.00856975
GO:0021954	central nervous system neuron development	BP	91	9	7	0.0209859	0.00857103
GO:0003300	cardiac muscle hypertrophy	BP	107	11	0	0.00862995	1
GO:0030286	dynein complex	CC	50	3	5	0.391709	0.00867546
GO:0021884	forebrain neuron development	BP	29	5	1	0.0087598	0.527481
GO:0002102	podosome	CC	29	5	0	0.0087598	1
GO:0060045	positive regulation of cardiac muscle cell proliferation	BP	29	5	1	0.0087598	0.527481
GO:0002088	lens development in camera-type eye	BP	70	4	6	0.386479	0.00877778
GO:0045661	regulation of myoblast differentiation	BP	70	6	6	0.0942301	0.00877778
GO:0014743	regulation of muscle hypertrophy	BP	79	9	0	0.00882559	1
GO:1901615	organic hydroxy compound metabolic process	BP	409	17	19	0.666033	0.0088848
GO:0008152	metabolic process	BP	9095	409	254	0.514518	0.00900122
GO:1903522	regulation of blood circulation	BP	233	19	2	0.00904219	0.983307
GO:0021894	cerebral cortex GABAergic interneuron development	BP	6	0	2	1	0.0090853
GO:0021869	forebrain ventricular zone progenitor cell division	BP	6	0	2	1	0.0090853
GO:0006102	isocitrate metabolic process	BP	6	0	2	1	0.0090853
GO:0039530	MDA-5 signaling pathway	BP	6	1	2	0.241229	0.0090853
GO:0072205	metanephric collecting duct development	BP	6	1	2	0.241229	0.0090853
GO:1902747	negative regulation of lens fiber cell differentiation	BP	6	0	2	1	0.0090853
GO:0016833	oxo-acid-lyase activity	MF	6	0	2	1	0.0090853
GO:1902732	positive regulation of chondrocyte proliferation	BP	6	0	2	1	0.0090853
GO:2001016	positive regulation of skeletal muscle cell differentiation	BP	6	0	2	1	0.0090853
GO:0003184	pulmonary valve morphogenesis	BP	19	4	0	0.0091466	1
GO:0043567	regulation of insulin-like growth factor receptor signaling pathway	BP	19	4	0	0.0091466	1
GO:2001044	regulation of integrin-mediated signaling pathway	BP	19	4	0	0.0091466	1
GO:0070696	transmembrane receptor protein serine/threonine kinase binding	MF	19	4	0	0.0091466	1
GO:0030276	clathrin binding	MF	53	7	2	0.00917991	0.393012
GO:0048146	positive regulation of fibroblast proliferation	BP	66	8	0	0.00921208	1
GO:0010721	negative regulation of cell development	BP	269	16	14	0.155441	0.00929415
GO:0048701	embryonic cranial skeleton morphogenesis	BP	51	3	5	0.403968	0.00942237
GO:0051241	negative regulation of multicellular organismal process	BP	1022	62	31	0.00944926	0.178822
GO:0045686	negative regulation of glial cell differentiation	BP	33	2	4	0.440596	0.009488
GO:0032467	positive regulation of cytokinesis	BP	33	0	4	1	0.009488
GO:0002053	positive regulation of mesenchymal cell proliferation	BP	33	0	4	1	0.009488
GO:0071229	cellular response to acid chemical	BP	80	9	0	0.00956026	1
GO:0000932	P-body	CC	80	9	0	0.00956026	1
GO:0051235	maintenance of location	BP	285	22	5	0.00971848	0.855922
GO:0051649	establishment of localization in cell	BP	1858	104	38	0.00975969	0.943522
GO:0033365	protein localization to organelle	BP	908	56	18	0.00976594	0.893845
GO:2000179	positive regulation of neural precursor cell proliferation	BP	72	6	6	0.104402	0.0100278
GO:0086003	cardiac muscle cell contraction	BP	67	8	0	0.0100616	1
GO:0001738	morphogenesis of a polarized epithelium	BP	67	8	2	0.0100616	0.512614
GO:0042407	cristae formation	BP	18	0	3	1	0.0100921
GO:0000028	ribosomal small subunit assembly	BP	18	0	3	1	0.0100921
GO:0035987	endodermal cell differentiation	BP	30	5	2	0.0101316	0.177424
GO:0022011	myelination in peripheral nervous system	BP	30	5	3	0.0101316	0.0401486
GO:0016242	negative regulation of macroautophagy	BP	30	5	2	0.0101316	0.177424
GO:0032292	peripheral nervous system axon ensheathment	BP	30	5	3	0.0101316	0.0401486
GO:0031116	positive regulation of microtubule polymerization	BP	30	5	0	0.0101316	1
GO:2001222	regulation of neuron migration	BP	54	7	1	0.0101497	0.752703
GO:0016055	Wnt signaling pathway	BP	426	30	12	0.010208	0.40361
GO:1990778	protein localization to cell periphery	BP	373	27	6	0.0102564	0.917451
GO:0098772	molecular function regulator activity	MF	1519	87	34	0.010261	0.814649
GO:0035770	ribonucleoprotein granule	CC	236	19	5	0.0102862	0.722839
GO:0006109	regulation of carbohydrate metabolic process	BP	171	15	2	0.0102898	0.934955
GO:0051049	regulation of transport	BP	1500	86	38	0.0104266	0.54257
GO:0198738	cell-cell signaling by wnt	BP	427	30	12	0.0105274	0.406736
GO:0042476	odontogenesis	BP	110	11	5	0.0105312	0.149866
GO:0043401	steroid hormone mediated signaling pathway	BP	110	11	2	0.0105312	0.774773
GO:0003401	axis elongation	BP	34	3	4	0.195379	0.0105415
GO:0046686	response to cadmium ion	BP	34	1	4	0.791091	0.0105415
GO:0016251	RNA polymerase II general transcription initiation factor activity	MF	34	1	4	0.791091	0.0105415
GO:0006839	mitochondrial transport	BP	167	3	10	0.982212	0.0106033
GO:0021675	nerve development	BP	95	8	7	0.0638078	0.0107395
GO:1904377	positive regulation of protein localization to cell periphery	BP	68	8	1	0.0109679	0.827998
GO:1904659	glucose transmembrane transport	BP	96	10	2	0.0109706	0.70672
GO:0008645	hexose transmembrane transport	BP	96	10	2	0.0109706	0.70672
GO:0045111	intermediate filament cytoskeleton	CC	96	10	2	0.0109706	0.70672
GO:0061323	cell proliferation involved in heart morphogenesis	BP	20	4	2	0.0110341	0.0911321
GO:0006896	Golgi to vacuole transport	BP	20	4	0	0.0110341	1
GO:0031528	microvillus membrane	CC	20	4	0	0.0110341	1
GO:0098885	modification of postsynaptic actin cytoskeleton	BP	20	4	0	0.0110341	1
GO:0050849	negative regulation of calcium-mediated signaling	BP	20	4	0	0.0110341	1
GO:0043116	negative regulation of vascular permeability	BP	20	4	0	0.0110341	1
GO:0046965	nuclear retinoid X receptor binding	MF	20	4	0	0.0110341	1
GO:0021515	cell differentiation in spinal cord	BP	53	4	5	0.214411	0.0110467
GO:0043269	regulation of monoatomic ion transport	BP	411	29	8	0.011145	0.827117
GO:0014855	striated muscle cell proliferation	BP	82	9	3	0.0111669	0.348184
GO:0016020	membrane	CC	6341	314	148	0.0111734	0.93371
GO:0045599	negative regulation of fat cell differentiation	BP	55	7	2	0.0111919	0.410975
GO:0043500	muscle adaptation	BP	126	12	1	0.0112252	0.961927
GO:2000146	negative regulation of cell motility	BP	289	22	6	0.0113149	0.750005
GO:0032869	cellular response to insulin stimulus	BP	189	16	4	0.0113408	0.713892
GO:0008016	regulation of heart contraction	BP	173	15	2	0.0113757	0.937669
GO:0086067	AV node cell to bundle of His cell communication	BP	11	3	0	0.0113859	1
GO:0099640	axo-dendritic protein transport	BP	11	3	0	0.0113859	1
GO:0070700	BMP receptor binding	MF	11	3	0	0.0113859	1
GO:0072044	collecting duct development	BP	11	3	2	0.0113859	0.0306236
GO:0140719	constitutive heterochromatin formation	BP	11	3	1	0.0113859	0.247371
GO:1900116	extracellular negative regulation of signal transduction	BP	11	3	0	0.0113859	1
GO:1900115	extracellular regulation of signal transduction	BP	11	3	0	0.0113859	1
GO:0061299	retina vasculature morphogenesis in camera-type eye	BP	11	3	0	0.0113859	1
GO:0070579	5-methylcytosine dioxygenase activity	MF	4	2	0	0.0113986	1
GO:0004534	5'-3' RNA exonuclease activity	MF	4	2	0	0.0113986	1
GO:0060414	aorta smooth muscle tissue morphogenesis	BP	4	2	0	0.0113986	1
GO:1901660	calcium ion export	BP	4	2	0	0.0113986	1
GO:0003273	cell migration involved in endocardial cushion formation	BP	4	2	0	0.0113986	1
GO:2000793	cell proliferation involved in heart valve development	BP	4	2	0	0.0113986	1
GO:1990508	CKM complex	CC	4	2	0	0.0113986	1
GO:0060486	club cell differentiation	BP	4	2	0	0.0113986	1
GO:0032776	DNA methylation on cytosine	BP	4	2	0	0.0113986	1
GO:0031523	Myb complex	CC	4	2	0	0.0113986	1
GO:0018076	N-terminal peptidyl-lysine acetylation	BP	4	2	1	0.0113986	0.0981562
GO:0010897	negative regulation of triglyceride catabolic process	BP	4	2	0	0.0113986	1
GO:0018027	peptidyl-lysine dimethylation	BP	4	2	0	0.0113986	1
GO:1903691	positive regulation of wound healing, spreading of epidermal cells	BP	4	2	0	0.0113986	1
GO:0098904	regulation of AV node cell action potential	BP	4	2	0	0.0113986	1
GO:1902954	regulation of early endosome to recycling endosome transport	BP	4	2	0	0.0113986	1
GO:0050923	regulation of negative chemotaxis	BP	4	2	0	0.0113986	1
GO:0048686	regulation of sprouting of injured axon	BP	4	2	0	0.0113986	1
GO:0006404	RNA import into nucleus	BP	4	2	0	0.0113986	1
GO:0014734	skeletal muscle hypertrophy	BP	4	2	0	0.0113986	1
GO:0090214	spongiotrophoblast layer developmental growth	BP	4	2	0	0.0113986	1
GO:0030160	synaptic receptor adaptor activity	MF	4	2	0	0.0113986	1
GO:0061689	tricellular tight junction	CC	4	2	0	0.0113986	1
GO:0006642	triglyceride mobilization	BP	4	2	0	0.0113986	1
GO:0072073	kidney epithelium development	BP	144	11	9	0.0600318	0.011541
GO:0010817	regulation of hormone levels	BP	450	20	20	0.554363	0.011635
GO:0097718	disordered domain specific binding	MF	31	5	1	0.0116437	0.551315
GO:0042974	nuclear retinoic acid receptor binding	MF	31	5	1	0.0116437	0.551315
GO:0001508	action potential	BP	142	13	1	0.0116602	0.974911
GO:0070372	regulation of ERK1 and ERK2 cascade	BP	239	19	6	0.0116636	0.572843
GO:0001570	vasculogenesis	BP	97	10	2	0.0117558	0.712099
GO:0019400	alditol metabolic process	BP	19	1	3	0.582961	0.0117613
GO:0035809	regulation of urine volume	BP	19	1	3	0.582961	0.0117613
GO:0002020	protease binding	MF	127	12	1	0.0119079	0.962906
GO:0010830	regulation of myotube differentiation	BP	43	6	4	0.0119215	0.0234771
GO:0045682	regulation of epidermis development	BP	54	4	5	0.224017	0.0119262
GO:0014009	glial cell proliferation	BP	69	8	4	0.0119331	0.0992482
GO:0120192	tight junction assembly	BP	69	8	1	0.0119331	0.832404
GO:0060993	kidney morphogenesis	BP	97	7	7	0.14623	0.0119617
GO:0006139	nucleobase-containing compound metabolic process	BP	4715	233	141	0.0405914	0.0120595
GO:0032526	response to retinoic acid	BP	75	7	6	0.0511875	0.0121328
GO:0005543	phospholipid binding	MF	414	29	7	0.0122248	0.907286
GO:0035924	cellular response to vascular endothelial growth factor stimulus	BP	56	7	2	0.0123095	0.419858
GO:0098732	macromolecule deacylation	BP	56	7	1	0.0123095	0.765198
GO:0051496	positive regulation of stress fiber assembly	BP	56	7	1	0.0123095	0.765198
GO:0035601	protein deacylation	BP	56	7	1	0.0123095	0.765198
GO:0061383	trabecula morphogenesis	BP	56	7	2	0.0123095	0.419858
GO:0009755	hormone-mediated signaling pathway	BP	143	13	2	0.0123181	0.883189
GO:0031256	leading edge membrane	CC	143	13	1	0.0123181	0.975557
GO:0045766	positive regulation of angiogenesis	BP	143	13	3	0.0123181	0.710362
GO:0048839	inner ear development	BP	197	11	11	0.273111	0.0123591
GO:0030139	endocytic vesicle	CC	191	16	5	0.0124535	0.539367
GO:0061303	cornea development in camera-type eye	BP	7	0	2	1	0.0125062
GO:0008199	ferric iron binding	MF	7	0	2	1	0.0125062
GO:0021830	interneuron migration from the subpallium to the cortex	BP	7	0	2	1	0.0125062
GO:0032808	lacrimal gland development	BP	7	1	2	0.275357	0.0125062
GO:0072282	metanephric nephron tubule morphogenesis	BP	7	0	2	1	0.0125062
GO:0033602	negative regulation of dopamine secretion	BP	7	1	2	0.275357	0.0125062
GO:1903976	negative regulation of glial cell migration	BP	7	0	2	1	0.0125062
GO:0046533	negative regulation of photoreceptor cell differentiation	BP	7	1	2	0.275357	0.0125062
GO:0060017	parathyroid gland development	BP	7	0	2	1	0.0125062
GO:0048743	positive regulation of skeletal muscle fiber development	BP	7	0	2	1	0.0125062
GO:1902809	regulation of skeletal muscle fiber differentiation	BP	7	1	2	0.275357	0.0125062
GO:0061302	smooth muscle cell-matrix adhesion	BP	7	0	2	1	0.0125062
GO:0015749	monosaccharide transmembrane transport	BP	98	10	2	0.0125828	0.717395
GO:0034399	nuclear periphery	CC	128	12	2	0.0126221	0.841746
GO:0019752	carboxylic acid metabolic process	BP	701	21	28	0.984569	0.0126985
GO:0017148	negative regulation of translation	BP	113	11	1	0.0127382	0.946588
GO:0006915	apoptotic process	BP	1714	96	49	0.0127607	0.214487
GO:0046902	regulation of mitochondrial membrane permeability	BP	55	0	5	1	0.0128522
GO:0002065	columnar/cuboidal epithelial cell differentiation	BP	122	10	8	0.0481562	0.0128639
GO:0021680	cerebellar Purkinje cell layer development	BP	36	4	4	0.0766476	0.0128683
GO:0071230	cellular response to amino acid stimulus	BP	70	8	0	0.0129593	1
GO:0070062	extracellular exosome	CC	70	8	1	0.0129593	0.836697
GO:0051099	positive regulation of binding	BP	144	13	4	0.0130043	0.502342
GO:0030506	ankyrin binding	MF	21	4	0	0.0131553	1
GO:0005217	intracellular ligand-gated monoatomic ion channel activity	MF	21	4	0	0.0131553	1
GO:0000212	meiotic spindle organization	BP	21	4	0	0.0131553	1
GO:0051481	negative regulation of cytosolic calcium ion concentration	BP	21	4	1	0.0131553	0.418834
GO:0031643	positive regulation of myelination	BP	21	4	1	0.0131553	0.418834
GO:0046579	positive regulation of Ras protein signal transduction	BP	21	4	0	0.0131553	1
GO:0036119	response to platelet-derived growth factor	BP	21	4	0	0.0131553	1
GO:0015026	coreceptor activity	MF	32	5	1	0.0133021	0.562779
GO:0060047	heart contraction	BP	209	17	3	0.0133865	0.904983
GO:0097061	dendritic spine organization	BP	99	10	0	0.0134528	1
GO:1903078	positive regulation of protein localization to plasma membrane	BP	57	7	1	0.0135054	0.771208
GO:0006996	organelle organization	BP	3188	167	71	0.0135646	0.916342
GO:0060602	branch elongation of an epithelium	BP	20	1	3	0.601735	0.0135798
GO:0072079	nephron tubule formation	BP	20	0	3	1	0.0135798
GO:0072189	ureter development	BP	20	0	3	1	0.0135798
GO:0030017	sarcomere	CC	193	16	1	0.01365	0.993382
GO:0031016	pancreas development	BP	77	6	6	0.132188	0.0136978
GO:0043085	positive regulation of catalytic activity	BP	771	48	18	0.0137418	0.68477
GO:0010463	mesenchymal cell proliferation	BP	56	1	5	0.924306	0.0138256
GO:0007612	learning	BP	161	14	2	0.0138521	0.919627
GO:0048041	focal adhesion assembly	BP	85	9	3	0.013945	0.369131
GO:0008170	N-methyltransferase activity	MF	85	9	2	0.013945	0.641911
GO:0006942	regulation of striated muscle contraction	BP	85	9	1	0.013945	0.889376
GO:0031345	negative regulation of cell projection organization	BP	210	17	5	0.0139801	0.623696
GO:0016125	sterol metabolic process	BP	124	7	8	0.323858	0.0140839
GO:0046320	regulation of fatty acid oxidation	BP	37	2	4	0.500396	0.0141449
GO:0044703	multi-organism reproductive process	BP	130	12	1	0.0141483	0.965696
GO:0072006	nephron development	BP	149	13	9	0.0168865	0.0141867
GO:0051258	protein polymerization	BP	261	20	6	0.0142902	0.658056
GO:0042981	regulation of apoptotic process	BP	1360	78	36	0.0143813	0.431708
GO:0016192	vesicle-mediated transport	BP	1360	78	22	0.0143813	0.994025
GO:0050921	positive regulation of chemotaxis	BP	115	11	0	0.0143938	1
GO:0055007	cardiac muscle cell differentiation	BP	146	13	4	0.0144646	0.513168
GO:0004386	helicase activity	MF	146	13	0	0.0144646	1
GO:1904018	positive regulation of vasculature development	BP	146	13	3	0.0144646	0.723483
GO:0031099	regeneration	BP	146	13	3	0.0144646	0.723483
GO:0008154	actin polymerization or depolymerization	BP	178	15	3	0.014485	0.835956
GO:0001503	ossification	BP	366	26	13	0.0145016	0.144083
GO:0051249	regulation of lymphocyte activation	BP	384	27	3	0.0145895	0.997225
GO:0043067	regulation of programmed cell death	BP	1401	80	36	0.014631	0.506435
GO:0070831	basement membrane assembly	BP	12	3	0	0.014681	1
GO:0060947	cardiac vascular smooth muscle cell differentiation	BP	12	3	0	0.014681	1
GO:0099519	dense core granule cytoskeletal transport	BP	12	3	1	0.014681	0.266574
GO:0090557	establishment of endothelial intestinal barrier	BP	12	3	1	0.014681	0.266574
GO:0046975	histone H3K36 methyltransferase activity	MF	12	3	0	0.014681	1
GO:0070986	left/right axis specification	BP	12	3	2	0.014681	0.036139
GO:0001527	microfibril	CC	12	3	0	0.014681	1
GO:0014745	negative regulation of muscle adaptation	BP	12	3	0	0.014681	1
GO:0048407	platelet-derived growth factor binding	MF	12	3	0	0.014681	1
GO:0045618	positive regulation of keratinocyte differentiation	BP	12	3	1	0.014681	0.266574
GO:0002328	pro-B cell differentiation	BP	12	3	2	0.014681	0.036139
GO:0005522	profilin binding	MF	12	3	0	0.014681	1
GO:0098637	protein complex involved in cell-matrix adhesion	CC	12	3	1	0.014681	0.266574
GO:1905456	regulation of lymphoid progenitor cell differentiation	BP	12	3	1	0.014681	0.266574
GO:0048845	venous blood vessel morphogenesis	BP	12	3	0	0.014681	1
GO:0042274	ribosomal small subunit biogenesis	BP	101	4	7	0.671338	0.0147023
GO:0006826	iron ion transport	BP	45	6	2	0.0147732	0.31899
GO:0006623	protein targeting to vacuole	BP	45	6	0	0.0147732	1
GO:0032965	regulation of collagen biosynthetic process	BP	45	6	1	0.0147732	0.687746
GO:0048536	spleen development	BP	45	6	0	0.0147732	1
GO:0061001	regulation of dendritic spine morphogenesis	BP	58	7	0	0.0147823	1
GO:0008284	positive regulation of cell population proliferation	BP	832	51	31	0.0148239	0.0220051
GO:0007019	microtubule depolymerization	BP	57	6	5	0.0420563	0.0148474
GO:0001541	ovarian follicle development	BP	57	3	5	0.475696	0.0148474
GO:0007219	Notch signaling pathway	BP	176	14	10	0.0276521	0.0149023
GO:1903561	extracellular vesicle	CC	86	9	1	0.0149757	0.892213
GO:0051051	negative regulation of transport	BP	403	28	10	0.0150811	0.58007
GO:0043436	oxoacid metabolic process	BP	711	21	28	0.98736	0.0150867
GO:0001953	negative regulation of cell-matrix adhesion	BP	33	5	2	0.0151128	0.20529
GO:0045943	positive regulation of transcription by RNA polymerase I	BP	33	5	1	0.0151128	0.57395
GO:0048841	regulation of axon extension involved in axon guidance	BP	33	5	1	0.0151128	0.57395
GO:0016896	RNA exonuclease activity, producing 5'-phosphomonoesters	MF	33	5	0	0.0151128	1
GO:0032252	secretory granule localization	BP	33	5	2	0.0151128	0.20529
GO:0099560	synaptic membrane adhesion	BP	33	5	0	0.0151128	1
GO:1904888	cranial skeletal system development	BP	79	6	6	0.144197	0.0153985
GO:0060349	bone morphogenesis	BP	102	6	7	0.309821	0.0154521
GO:0007007	inner mitochondrial membrane organization	BP	38	0	4	1	0.0154991
GO:0045879	negative regulation of smoothened signaling pathway	BP	38	0	4	1	0.0154991
GO:1990777	lipoprotein particle	CC	22	4	0	0.0155193	1
GO:0036303	lymph vessel morphogenesis	BP	22	4	1	0.0155193	0.433672
GO:0034358	plasma lipoprotein particle	CC	22	4	0	0.0155193	1
GO:0071800	podosome assembly	BP	22	4	0	0.0155193	1
GO:0046931	pore complex assembly	BP	22	4	0	0.0155193	1
GO:0061298	retina vasculature development in camera-type eye	BP	22	4	0	0.0155193	1
GO:0048333	mesodermal cell differentiation	BP	21	0	3	1	0.015549
GO:0072273	metanephric nephron morphogenesis	BP	21	1	3	0.619666	0.015549
GO:1903975	regulation of glial cell migration	BP	21	3	3	0.0659022	0.015549
GO:0044309	neuron spine	CC	196	16	3	0.0156109	0.880026
GO:1902692	regulation of neuroblast proliferation	BP	58	4	5	0.263434	0.0159185
GO:0090407	organophosphate biosynthetic process	BP	495	17	21	0.902093	0.0159446
GO:1904951	positive regulation of establishment of protein localization	BP	316	23	6	0.0159714	0.820389
GO:1902105	regulation of leukocyte differentiation	BP	264	20	5	0.0160045	0.807113
GO:0006403	RNA localization	BP	164	14	0	0.0160582	1
GO:0046785	microtubule polymerization	BP	87	9	2	0.0160614	0.65448
GO:0043242	negative regulation of protein-containing complex disassembly	BP	87	9	4	0.0160614	0.181709
GO:0007267	cell-cell signaling	BP	1427	81	36	0.0160898	0.553193
GO:0006082	organic acid metabolic process	BP	715	21	28	0.988342	0.0161376
GO:1905475	regulation of protein localization to membrane	BP	197	16	2	0.0163108	0.962891
GO:0021540	corpus callosum morphogenesis	BP	8	0	2	1	0.0163959
GO:0008300	isoprenoid catabolic process	BP	8	0	2	1	0.0163959
GO:0070995	NADPH oxidation	BP	8	0	2	1	0.0163959
GO:0014016	neuroblast differentiation	BP	8	2	2	0.0471921	0.0163959
GO:0006560	proline metabolic process	BP	8	0	2	1	0.0163959
GO:2000172	regulation of branching morphogenesis of a nerve	BP	8	1	2	0.307952	0.0163959
GO:0046532	regulation of photoreceptor cell differentiation	BP	8	1	2	0.307952	0.0163959
GO:0021843	substrate-independent telencephalic tangential interneuron migration	BP	8	0	2	1	0.0163959
GO:0021826	substrate-independent telencephalic tangential migration	BP	8	0	2	1	0.0163959
GO:0060534	trachea cartilage development	BP	8	0	2	1	0.0163959
GO:0010507	negative regulation of autophagy	BP	73	8	2	0.0164252	0.558942
GO:0003729	mRNA binding	MF	317	23	7	0.0165198	0.702482
GO:0050865	regulation of cell activation	BP	479	32	4	0.016585	0.998433
GO:0030534	adult behavior	BP	165	14	3	0.0168503	0.796031
GO:0021772	olfactory bulb development	BP	39	3	4	0.25525	0.0169322
GO:0016620	oxidoreductase activity, acting on the aldehyde or oxo group of donors, NAD or NADP as acceptor	MF	39	1	4	0.834112	0.0169322
GO:0140888	interferon-mediated signaling pathway	BP	59	2	5	0.750298	0.01704
GO:0071320	cellular response to cAMP	BP	34	5	2	0.017081	0.214685
GO:0031112	positive regulation of microtubule polymerization or depolymerization	BP	34	5	0	0.017081	1
GO:0071634	regulation of transforming growth factor beta production	BP	34	5	0	0.017081	1
GO:0004532	RNA exonuclease activity	MF	34	5	0	0.017081	1
GO:0045184	establishment of protein localization	BP	1572	88	40	0.0171257	0.530698
GO:0048644	muscle organ morphogenesis	BP	88	9	4	0.0172038	0.186831
GO:0140096	catalytic activity, acting on a protein	MF	1898	104	33	0.0172741	0.99525
GO:0001755	neural crest cell migration	BP	60	7	5	0.0175899	0.0182126
GO:0016887	ATP hydrolysis activity	MF	284	21	5	0.0176675	0.853854
GO:0007611	learning or memory	BP	284	21	3	0.0176675	0.977471
GO:0048486	parasympathetic nervous system development	BP	22	3	3	0.0738574	0.0176705
GO:0048643	positive regulation of skeletal muscle tissue development	BP	22	0	3	1	0.0176705
GO:0046323	glucose import	BP	74	8	2	0.0177164	0.566353
GO:0050848	regulation of calcium-mediated signaling	BP	74	8	0	0.0177164	1
GO:0017053	transcription repressor complex	CC	74	8	3	0.0177164	0.292164
GO:0002285	lymphocyte activation involved in immune response	BP	150	13	2	0.0177585	0.898881
GO:0008047	enzyme activator activity	MF	482	32	11	0.0179738	0.689073
GO:0022804	active transmembrane transporter activity	MF	321	9	15	0.95528	0.0179865
GO:0061028	establishment of endothelial barrier	BP	47	6	1	0.0180668	0.703514
GO:0045197	establishment or maintenance of epithelial cell apical/basal polarity	BP	47	6	1	0.0180668	0.703514
GO:0008038	neuron recognition	BP	47	6	1	0.0180668	0.703514
GO:0003283	atrial septum development	BP	23	4	1	0.0181341	0.448133
GO:0021535	cell migration in hindbrain	BP	23	4	0	0.0181341	1
GO:2001224	positive regulation of neuron migration	BP	23	4	0	0.0181341	1
GO:0098974	postsynaptic actin cytoskeleton organization	BP	23	4	0	0.0181341	1
GO:0099188	postsynaptic cytoskeleton organization	BP	23	4	0	0.0181341	1
GO:0001936	regulation of endothelial cell proliferation	BP	119	11	2	0.0181854	0.810883
GO:0050905	neuromuscular process	BP	183	15	9	0.0182149	0.0451087
GO:0007173	epidermal growth factor receptor signaling pathway	BP	89	9	6	0.0184043	0.0261148
GO:0006207	'de novo' pyrimidine nucleobase biosynthetic process	BP	5	2	1	0.0184343	0.121155
GO:0060948	cardiac vascular smooth muscle cell development	BP	5	2	0	0.0184343	1
GO:0070087	chromo shadow domain binding	MF	5	2	0	0.0184343	1
GO:0051305	chromosome movement towards spindle pole	BP	5	2	0	0.0184343	1
GO:0032051	clathrin light chain binding	MF	5	2	1	0.0184343	0.121155
GO:0005592	collagen type XI trimer	CC	5	2	0	0.0184343	1
GO:0030981	cortical microtubule cytoskeleton	CC	5	2	0	0.0184343	1
GO:0061502	early endosome to recycling endosome transport	BP	5	2	0	0.0184343	1
GO:0009957	epidermal cell fate specification	BP	5	2	0	0.0184343	1
GO:0071335	hair follicle cell proliferation	BP	5	2	0	0.0184343	1
GO:0140683	histone H3K9me/H3K9me2 demethylase activity	MF	5	2	0	0.0184343	1
GO:0003192	mitral valve formation	BP	5	2	0	0.0184343	1
GO:0060354	negative regulation of cell adhesion molecule production	BP	5	2	0	0.0184343	1
GO:0032911	negative regulation of transforming growth factor beta1 production	BP	5	2	0	0.0184343	1
GO:0010813	neuropeptide catabolic process	BP	5	2	0	0.0184343	1
GO:0033634	positive regulation of cell-cell adhesion mediated by integrin	BP	5	2	0	0.0184343	1
GO:1904504	positive regulation of lipophagy	BP	5	2	0	0.0184343	1
GO:0045636	positive regulation of melanocyte differentiation	BP	5	2	0	0.0184343	1
GO:0031585	regulation of inositol 1,4,5-trisphosphate-sensitive calcium-release channel activity	BP	5	2	0	0.0184343	1
GO:1904502	regulation of lipophagy	BP	5	2	0	0.0184343	1
GO:0014735	regulation of muscle atrophy	BP	5	2	1	0.0184343	0.121155
GO:0099566	regulation of postsynaptic cytosolic calcium ion concentration	BP	5	2	0	0.0184343	1
GO:0097443	sorting endosome	CC	5	2	0	0.0184343	1
GO:0048682	sprouting of injured axon	BP	5	2	0	0.0184343	1
GO:0035003	subapical complex	CC	5	2	0	0.0184343	1
GO:0097492	sympathetic neuron axon guidance	BP	5	2	0	0.0184343	1
GO:0048014	Tie signaling pathway	BP	5	2	0	0.0184343	1
GO:0021636	trigeminal nerve morphogenesis	BP	5	2	0	0.0184343	1
GO:0021637	trigeminal nerve structural organization	BP	5	2	0	0.0184343	1
GO:0030620	U2 snRNA binding	MF	5	2	0	0.0184343	1
GO:0030953	astral microtubule organization	BP	13	3	0	0.018458	1
GO:0031223	auditory behavior	BP	13	3	1	0.018458	0.285288
GO:0032060	bleb assembly	BP	13	3	0	0.018458	1
GO:0061309	cardiac neural crest cell development involved in outflow tract morphogenesis	BP	13	3	0	0.018458	1
GO:0071233	cellular response to leucine	BP	13	3	0	0.018458	1
GO:0007028	cytoplasm organization	BP	13	3	0	0.018458	1
GO:0021979	hypothalamus cell differentiation	BP	13	3	1	0.018458	0.285288
GO:0005537	mannose binding	MF	13	3	0	0.018458	1
GO:0033270	paranode region of axon	CC	13	3	0	0.018458	1
GO:0050847	progesterone receptor signaling pathway	BP	13	3	0	0.018458	1
GO:1902946	protein localization to early endosome	BP	13	3	0	0.018458	1
GO:1904424	regulation of GTP binding	BP	13	3	1	0.018458	0.285288
GO:1901163	regulation of trophoblast cell migration	BP	13	3	0	0.018458	1
GO:0043201	response to leucine	BP	13	3	0	0.018458	1
GO:0043589	skin morphogenesis	BP	13	3	0	0.018458	1
GO:0017166	vinculin binding	MF	13	3	0	0.018458	1
GO:0034219	carbohydrate transmembrane transport	BP	104	10	2	0.0184937	0.747478
GO:0055013	cardiac muscle cell development	BP	104	10	2	0.0184937	0.747478
GO:0043066	negative regulation of apoptotic process	BP	843	51	25	0.0185316	0.243774
GO:0002520	immune system development	BP	200	16	2	0.0185566	0.96525
GO:0006937	regulation of muscle contraction	BP	151	13	2	0.0186642	0.900956
GO:0071260	cellular response to mechanical stimulus	BP	35	5	2	0.0192119	0.224119
GO:0035025	positive regulation of Rho protein signal transduction	BP	35	5	0	0.0192119	1
GO:0002347	response to tumor cell	BP	35	5	1	0.0192119	0.595447
GO:0009303	rRNA transcription	BP	35	5	0	0.0192119	1
GO:0022408	negative regulation of cell-cell adhesion	BP	168	14	0	0.0194062	1
GO:0045444	fat cell differentiation	BP	235	18	6	0.0195112	0.556273
GO:0050657	nucleic acid transport	BP	136	12	0	0.0195751	1
GO:0050658	RNA transport	BP	136	12	0	0.0195751	1
GO:0009628	response to abiotic stimulus	BP	885	53	17	0.019727	0.913596
GO:0072594	establishment of protein localization to organelle	BP	413	28	12	0.0201858	0.363163
GO:0031490	chromatin DNA binding	MF	121	11	6	0.0203382	0.0892254
GO:0010611	regulation of cardiac muscle hypertrophy	BP	76	8	0	0.0205143	1
GO:0090497	mesenchymal cell migration	BP	62	7	5	0.0207533	0.0207147
GO:0009235	cobalamin metabolic process	BP	9	1	2	0.339083	0.0207286
GO:0046543	development of secondary female sexual characteristics	BP	9	1	2	0.339083	0.0207286
GO:0021780	glial cell fate specification	BP	9	0	2	1	0.0207286
GO:0042182	ketone catabolic process	BP	9	0	2	1	0.0207286
GO:0002315	marginal zone B cell differentiation	BP	9	2	2	0.0589042	0.0207286
GO:0072173	metanephric tubule morphogenesis	BP	9	0	2	1	0.0207286
GO:0042473	outer ear morphogenesis	BP	9	0	2	1	0.0207286
GO:1902746	regulation of lens fiber cell differentiation	BP	9	0	2	1	0.0207286
GO:0021546	rhombomere development	BP	9	0	2	1	0.0207286
GO:0008395	steroid hydroxylase activity	MF	9	0	2	1	0.0207286
GO:0030957	Tat protein binding	MF	9	0	2	1	0.0207286
GO:0035325	Toll-like receptor binding	MF	9	0	2	1	0.0207286
GO:1990948	ubiquitin ligase inhibitor activity	MF	9	0	2	1	0.0207286
GO:0072197	ureter morphogenesis	BP	9	0	2	1	0.0207286
GO:0031102	neuron projection regeneration	BP	62	7	0	0.0207533	1
GO:0006468	protein phosphorylation	BP	1243	71	27	0.020783	0.835511
GO:0065010	extracellular membrane-bounded organelle	CC	91	9	1	0.0209859	0.905345
GO:0043230	extracellular organelle	CC	91	9	1	0.0209859	0.905345
GO:0002320	lymphoid progenitor cell differentiation	BP	24	4	2	0.0210065	0.124013
GO:0003015	heart process	BP	220	17	3	0.0211137	0.922333
GO:0071705	nitrogen compound transport	BP	1709	94	43	0.0212988	0.561833
GO:0140677	molecular function activator activity	MF	773	47	21	0.0214461	0.413815
GO:0021761	limbic system development	BP	109	6	7	0.366061	0.0214761
GO:0008201	heparin binding	MF	122	11	3	0.0214825	0.605175
GO:0051261	protein depolymerization	BP	122	11	7	0.0214825	0.0366447
GO:0007026	negative regulation of microtubule depolymerization	BP	36	5	2	0.0215102	0.233583
GO:0140239	postsynaptic endocytosis	BP	36	5	0	0.0215102	1
GO:0098884	postsynaptic neurotransmitter receptor internalization	BP	36	5	0	0.0215102	1
GO:0070884	regulation of calcineurin-NFAT signaling cascade	BP	36	5	0	0.0215102	1
GO:0035886	vascular associated smooth muscle cell differentiation	BP	36	5	0	0.0215102	1
GO:0071702	organic substance transport	BP	2038	110	49	0.0215504	0.695459
GO:0071695	anatomical structure maturation	BP	255	19	9	0.0216616	0.204644
GO:0030217	T cell differentiation	BP	255	19	4	0.0216616	0.89341
GO:0021988	olfactory lobe development	BP	42	4	4	0.118604	0.0217169
GO:0010464	regulation of mesenchymal cell proliferation	BP	42	0	4	1	0.0217169
GO:0060251	regulation of glial cell proliferation	BP	49	6	3	0.0218307	0.128876
GO:0051591	response to cAMP	BP	49	6	3	0.0218307	0.128876
GO:0012501	programmed cell death	BP	1773	97	50	0.0221116	0.241703
GO:0071496	cellular response to external stimulus	BP	273	20	9	0.0221277	0.262648
GO:0045664	regulation of neuron differentiation	BP	215	10	11	0.50226	0.0222144
GO:0043069	negative regulation of programmed cell death	BP	872	52	25	0.0223208	0.299619
GO:0046496	nicotinamide nucleotide metabolic process	BP	161	7	9	0.590253	0.0223321
GO:0045185	maintenance of protein location	BP	92	9	2	0.0223701	0.684363
GO:1901879	regulation of protein depolymerization	BP	92	9	4	0.0223701	0.207764
GO:0035988	chondrocyte proliferation	BP	24	1	3	0.668763	0.022373
GO:0008198	ferrous iron binding	MF	24	1	3	0.668763	0.022373
GO:0002089	lens morphogenesis in camera-type eye	BP	24	2	3	0.293907	0.022373
GO:0048339	paraxial mesoderm development	BP	24	2	3	0.293907	0.022373
GO:0008219	cell death	BP	1774	97	50	0.0224124	0.243003
GO:0044325	transmembrane transporter binding	MF	155	13	6	0.0226379	0.20437
GO:0045176	apical protein localization	BP	14	3	0	0.0227219	1
GO:0015278	calcium-release channel activity	MF	14	3	0	0.0227219	1
GO:1901950	dense core granule transport	BP	14	3	1	0.0227219	0.303526
GO:0035256	G protein-coupled glutamate receptor binding	MF	14	3	0	0.0227219	1
GO:1990023	mitotic spindle midzone	CC	14	3	1	0.0227219	0.303526
GO:0003183	mitral valve morphogenesis	BP	14	3	1	0.0227219	0.303526
GO:0018149	peptide cross-linking	BP	14	3	1	0.0227219	0.303526
GO:1900153	positive regulation of nuclear-transcribed mRNA catabolic process, deadenylation-dependent decay	BP	14	3	0	0.0227219	1
GO:1904177	regulation of adipose tissue development	BP	14	3	0	0.0227219	1
GO:0034350	regulation of glial cell apoptotic process	BP	14	3	1	0.0227219	0.303526
GO:0046831	regulation of RNA export from nucleus	BP	14	3	0	0.0227219	1
GO:0061450	trophoblast cell migration	BP	14	3	0	0.0227219	1
GO:0051236	establishment of RNA localization	BP	139	12	0	0.0228091	1
GO:0009913	epidermal cell differentiation	BP	162	11	9	0.113643	0.0231361
GO:0019362	pyridine nucleotide metabolic process	BP	162	7	9	0.596831	0.0231361
GO:0007224	smoothened signaling pathway	BP	162	7	9	0.596831	0.0231361
GO:0071407	cellular response to organic cyclic compound	BP	400	27	12	0.0233867	0.323384
GO:0010659	cardiac muscle cell apoptotic process	BP	64	1	5	0.947692	0.0234313
GO:0022029	telencephalon cell migration	BP	64	5	5	0.159935	0.0234313
GO:0048145	regulation of fibroblast proliferation	BP	108	10	1	0.0234316	0.939166
GO:0001816	cytokine production	BP	643	40	11	0.0234392	0.941526
GO:0008150	biological_process	BP	14074	642	360	0.0234542	0.439402
GO:0009991	response to extracellular stimulus	BP	364	25	8	0.0236076	0.714274
GO:0010596	negative regulation of endothelial cell migration	BP	50	6	0	0.0238972	1
GO:0010718	positive regulation of epithelial to mesenchymal transition	BP	50	6	0	0.0238972	1
GO:0048713	regulation of oligodendrocyte differentiation	BP	50	6	4	0.0238972	0.0381889
GO:0006383	transcription by RNA polymerase III	BP	50	6	0	0.0238972	1
GO:0060048	cardiac muscle contraction	BP	124	11	1	0.0239119	0.959891
GO:0016482	cytosolic transport	BP	124	11	4	0.0239119	0.389464
GO:0017124	SH3 domain binding	MF	124	11	2	0.0239119	0.828637
GO:0001935	endothelial cell proliferation	BP	140	12	2	0.0239699	0.875799
GO:0048846	axon extension involved in axon guidance	BP	37	5	1	0.0239801	0.615861
GO:0060441	epithelial tube branching involved in lung morphogenesis	BP	37	5	3	0.0239801	0.0675561
GO:0061384	heart trabecula morphogenesis	BP	37	5	1	0.0239801	0.615861
GO:1902284	neuron projection extension involved in neuron projection guidance	BP	37	5	1	0.0239801	0.615861
GO:0004715	non-membrane spanning protein tyrosine kinase activity	MF	37	5	0	0.0239801	1
GO:0106056	regulation of calcineurin-mediated signaling	BP	37	5	0	0.0239801	1
GO:0045334	clathrin-coated endocytic vesicle	CC	25	4	0	0.0241424	1
GO:0021854	hypothalamus development	BP	25	4	3	0.0241424	0.0249546
GO:0071813	lipoprotein particle binding	MF	25	4	0	0.0241424	1
GO:0032994	protein-lipid complex	CC	25	4	0	0.0241424	1
GO:0071814	protein-lipid complex binding	MF	25	4	0	0.0241424	1
GO:0090335	regulation of brown fat cell differentiation	BP	25	4	1	0.0241424	0.475958
GO:0030507	spectrin binding	MF	25	4	1	0.0241424	0.475958
GO:1901701	cellular response to oxygen-containing compound	BP	935	55	31	0.024177	0.0803309
GO:0001885	endothelial cell development	BP	64	7	1	0.0242921	0.80919
GO:0007610	behavior	BP	664	41	12	0.024431	0.920422
GO:0043197	dendritic spine	CC	190	15	3	0.024616	0.866658
GO:0043410	positive regulation of MAPK cascade	BP	402	27	10	0.0247281	0.576896
GO:0120034	positive regulation of plasma membrane bounded cell projection assembly	BP	109	10	0	0.024802	1
GO:0070374	positive regulation of ERK1 and ERK2 cascade	BP	157	13	5	0.0248458	0.371669
GO:0017134	fibroblast growth factor binding	MF	25	3	3	0.100072	0.0249546
GO:0097150	neuronal stem cell population maintenance	BP	25	0	3	1	0.0249546
GO:0016645	oxidoreductase activity, acting on the CH-NH group of donors	MF	25	1	3	0.68368	0.0249546
GO:1901385	regulation of voltage-gated calcium channel activity	BP	25	2	3	0.310762	0.0249546
GO:0009612	response to mechanical stimulus	BP	141	12	4	0.0251737	0.485911
GO:0031018	endocrine pancreas development	BP	44	5	4	0.0463474	0.0253215
GO:0002027	regulation of heart rate	BP	94	9	2	0.0253324	0.695711
GO:0001558	regulation of cell growth	BP	403	27	15	0.0254208	0.0927559
GO:0048318	axial mesoderm development	BP	10	0	2	1	0.0254792
GO:0060433	bronchus development	BP	10	0	2	1	0.0254792
GO:0048703	embryonic viscerocranium morphogenesis	BP	10	2	2	0.0714894	0.0254792
GO:0032274	gonadotropin secretion	BP	10	0	2	1	0.0254792
GO:0007501	mesodermal cell fate specification	BP	10	0	2	1	0.0254792
GO:0003357	noradrenergic neuron differentiation	BP	10	0	2	1	0.0254792
GO:0035672	oligopeptide transmembrane transport	BP	10	0	2	1	0.0254792
GO:0071600	otic vesicle morphogenesis	BP	10	0	2	1	0.0254792
GO:0016634	oxidoreductase activity, acting on the CH-CH group of donors, oxygen as acceptor	MF	10	0	2	1	0.0254792
GO:0032000	positive regulation of fatty acid beta-oxidation	BP	10	0	2	1	0.0254792
GO:0090184	positive regulation of kidney development	BP	10	0	2	1	0.0254792
GO:0001758	retinal dehydrogenase activity	MF	10	0	2	1	0.0254792
GO:0047777	(S)-citramalyl-CoA lyase activity	MF	1	0	1	1	0.0254952
GO:0047103	3-alpha,7-alpha,12-alpha-trihydroxycholestan-26-al 26-oxidoreductase activity	MF	1	0	1	1	0.0254952
GO:0003860	3-hydroxyisobutyryl-CoA hydrolase activity	MF	1	0	1	1	0.0254952
GO:0048257	3'-flap endonuclease activity	MF	1	0	1	1	0.0254952
GO:0006579	amino-acid betaine catabolic process	BP	1	0	1	1	0.0254952
GO:0150014	apical distal dendrite	CC	1	0	1	1	0.0254952
GO:0072021	ascending thin limb development	BP	1	0	1	1	0.0254952
GO:0015657	branched-chain amino acid:sodium symporter activity	MF	1	0	1	1	0.0254952
GO:0097442	CA3 pyramidal cell dendrite	CC	1	0	1	1	0.0254952
GO:0042413	carnitine catabolic process	BP	1	0	1	1	0.0254952
GO:0061103	carotid body glomus cell differentiation	BP	1	0	1	1	0.0254952
GO:0005175	CD27 receptor binding	MF	1	0	1	1	0.0254952
GO:0021688	cerebellar molecular layer formation	BP	1	0	1	1	0.0254952
GO:0036516	chemoattraction of dopaminergic neuron axon	BP	1	0	1	1	0.0254952
GO:0047749	cholestanetriol 26-monooxygenase activity	MF	1	0	1	1	0.0254952
GO:0031073	cholesterol 26-hydroxylase activity	MF	1	0	1	1	0.0254952
GO:0008386	cholesterol monooxygenase (side-chain-cleaving) activity	MF	1	0	1	1	0.0254952
GO:0018505	cis-1,2-dihydro-1,2-dihydroxynaphthalene dehydrogenase activity	MF	1	0	1	1	0.0254952
GO:0018820	cyanamide hydratase activity	MF	1	0	1	1	0.0254952
GO:0098541	cytoplasmic side of trans-Golgi network transport vesicle membrane	CC	1	0	1	1	0.0254952
GO:0098539	cytoplasmic side of transport vesicle membrane	CC	1	0	1	1	0.0254952
GO:0050973	detection of mechanical stimulus involved in equilibrioception	BP	1	0	1	1	0.0254952
GO:0060678	dichotomous subdivision of terminal units involved in ureteric bud branching	BP	1	0	1	1	0.0254952
GO:0106430	dihydroorotate dehydrogenase (quinone) activity	MF	1	0	1	1	0.0254952
GO:0004152	dihydroorotate dehydrogenase activity	MF	1	0	1	1	0.0254952
GO:0016794	diphosphoric monoester hydrolase activity	MF	1	0	1	1	0.0254952
GO:0044796	DNA polymerase processivity factor complex	CC	1	0	1	1	0.0254952
GO:0097102	endothelial tip cell fate specification	BP	1	0	1	1	0.0254952
GO:0060517	epithelial cell proliferation involved in prostatic bud elongation	BP	1	0	1	1	0.0254952
GO:0034012	FAD-AMP lyase (cyclizing) activity	MF	1	0	1	1	0.0254952
GO:0004349	glutamate 5-kinase activity	MF	1	0	1	1	0.0254952
GO:0004350	glutamate-5-semialdehyde dehydrogenase activity	MF	1	0	1	1	0.0254952
GO:0160007	glutathione import into mitochondrion	BP	1	0	1	1	0.0254952
GO:0004363	glutathione synthase activity	MF	1	0	1	1	0.0254952
GO:0043795	glyceraldehyde oxidoreductase activity	MF	1	0	1	1	0.0254952
GO:0004371	glycerone kinase activity	MF	1	0	1	1	0.0254952
GO:0008893	guanosine-3',5'-bis(diphosphate) 3'-diphosphatase activity	MF	1	0	1	1	0.0254952
GO:0042386	hemocyte differentiation	BP	1	0	1	1	0.0254952
GO:0019406	hexitol biosynthetic process	BP	1	0	1	1	0.0254952
GO:0009682	induced systemic resistance	BP	1	0	1	1	0.0254952
GO:0043512	inhibin A complex	CC	1	0	1	1	0.0254952
GO:0043513	inhibin B complex	CC	1	0	1	1	0.0254952
GO:0043511	inhibin complex	CC	1	0	1	1	0.0254952
GO:0036077	intratendonous ossification	BP	1	0	1	1	0.0254952
GO:0140315	iron ion sequestering activity	MF	1	0	1	1	0.0254952
GO:0072051	juxtaglomerular apparatus development	BP	1	0	1	1	0.0254952
GO:0019474	L-lysine catabolic process to acetyl-CoA	BP	1	0	1	1	0.0254952
GO:0033514	L-lysine catabolic process to acetyl-CoA via L-pipecolate	BP	1	0	1	1	0.0254952
GO:0050031	L-pipecolate oxidase activity	MF	1	0	1	1	0.0254952
GO:0061100	lung neuroendocrine cell differentiation	BP	1	0	1	1	0.0254952
GO:0072024	macula densa development	BP	1	0	1	1	0.0254952
GO:0004474	malate synthase activity	MF	1	0	1	1	0.0254952
GO:0072218	metanephric ascending thin limb development	BP	1	0	1	1	0.0254952
GO:0072213	metanephric capsule development	BP	1	0	1	1	0.0254952
GO:0072266	metanephric capsule formation	BP	1	0	1	1	0.0254952
GO:0072265	metanephric capsule morphogenesis	BP	1	0	1	1	0.0254952
GO:0072267	metanephric capsule specification	BP	1	0	1	1	0.0254952
GO:0072206	metanephric juxtaglomerular apparatus development	BP	1	0	1	1	0.0254952
GO:0072227	metanephric macula densa development	BP	1	0	1	1	0.0254952
GO:0072233	metanephric thick ascending limb development	BP	1	0	1	1	0.0254952
GO:1990755	mitotic spindle microtubule depolymerization	BP	1	0	1	1	0.0254952
GO:0052895	N1-acetylspermine:oxygen oxidoreductase (N1-acetylspermidine-forming) activity	MF	1	0	1	1	0.0254952
GO:0052857	NADPHX epimerase activity	MF	1	0	1	1	0.0254952
GO:0021822	negative regulation of cell motility involved in cerebral cortex radial glia guided migration	BP	1	0	1	1	0.0254952
GO:1905444	negative regulation of clathrin coat assembly	BP	1	0	1	1	0.0254952
GO:0061185	negative regulation of dermatome development	BP	1	0	1	1	0.0254952
GO:0031651	negative regulation of heat generation	BP	1	0	1	1	0.0254952
GO:0045611	negative regulation of hemocyte differentiation	BP	1	0	1	1	0.0254952
GO:0060588	negative regulation of lipoprotein lipid oxidation	BP	1	0	1	1	0.0254952
GO:0034443	negative regulation of lipoprotein oxidation	BP	1	0	1	1	0.0254952
GO:1902367	negative regulation of Notch signaling pathway involved in somitogenesis	BP	1	0	1	1	0.0254952
GO:1905586	negative regulation of outer hair cell apoptotic process	BP	1	0	1	1	0.0254952
GO:1900243	negative regulation of synaptic vesicle endocytosis	BP	1	0	1	1	0.0254952
GO:0014017	neuroblast fate commitment	BP	1	0	1	1	0.0254952
GO:0007400	neuroblast fate determination	BP	1	0	1	1	0.0254952
GO:1904091	non-ribosomal peptide synthetase activity	MF	1	0	1	1	0.0254952
GO:0003359	noradrenergic neuron fate commitment	BP	1	0	1	1	0.0254952
GO:0052894	norspermine:oxygen oxidoreductase activity	MF	1	0	1	1	0.0254952
GO:0060853	Notch signaling pathway involved in arterial endothelial cell fate commitment	BP	1	0	1	1	0.0254952
GO:1902359	Notch signaling pathway involved in somitogenesis	BP	1	0	1	1	0.0254952
GO:0006592	ornithine biosynthetic process	BP	1	0	1	1	0.0254952
GO:0072060	outer medullary collecting duct development	BP	1	0	1	1	0.0254952
GO:0016635	oxidoreductase activity, acting on the CH-CH group of donors, quinone or related compound as acceptor	MF	1	0	1	1	0.0254952
GO:0043626	PCNA complex	CC	1	0	1	1	0.0254952
GO:0061881	positive regulation of anterograde axonal transport of mitochondrion	BP	1	0	1	1	0.0254952
GO:0106121	positive regulation of cobalamin metabolic process	BP	1	0	1	1	0.0254952
GO:1905116	positive regulation of lateral attachment of mitotic spindle microtubules to kinetochore	BP	1	0	1	1	0.0254952
GO:2000761	positive regulation of N-terminal peptidyl-lysine acetylation	BP	1	0	1	1	0.0254952
GO:1903064	positive regulation of reverse cholesterol transport	BP	1	0	1	1	0.0254952
GO:0004673	protein histidine kinase activity	MF	1	0	1	1	0.0254952
GO:0061938	protein localization to somatodendritic compartment	BP	1	0	1	1	0.0254952
GO:0061880	regulation of anterograde axonal transport of mitochondrion	BP	1	0	1	1	0.0254952
GO:0060784	regulation of cell proliferation involved in tissue homeostasis	BP	1	0	1	1	0.0254952
GO:0106064	regulation of cobalamin metabolic process	BP	1	0	1	1	0.0254952
GO:0045610	regulation of hemocyte differentiation	BP	1	0	1	1	0.0254952
GO:1905115	regulation of lateral attachment of mitotic spindle microtubules to kinetochore	BP	1	0	1	1	0.0254952
GO:0060587	regulation of lipoprotein lipid oxidation	BP	1	0	1	1	0.0254952
GO:0034442	regulation of lipoprotein oxidation	BP	1	0	1	1	0.0254952
GO:2000759	regulation of N-terminal peptidyl-lysine acetylation	BP	1	0	1	1	0.0254952
GO:1902366	regulation of Notch signaling pathway involved in somitogenesis	BP	1	0	1	1	0.0254952
GO:1905585	regulation of outer hair cell apoptotic process	BP	1	0	1	1	0.0254952
GO:0090364	regulation of proteasome assembly	BP	1	0	1	1	0.0254952
GO:1903062	regulation of reverse cholesterol transport	BP	1	0	1	1	0.0254952
GO:0060165	regulation of timing of subpallium neuron differentiation	BP	1	0	1	1	0.0254952
GO:0072127	renal capsule development	BP	1	0	1	1	0.0254952
GO:0072129	renal capsule formation	BP	1	0	1	1	0.0254952
GO:0072128	renal capsule morphogenesis	BP	1	0	1	1	0.0254952
GO:0072130	renal capsule specification	BP	1	0	1	1	0.0254952
GO:0090242	retinoic acid receptor signaling pathway involved in somitogenesis	BP	1	0	1	1	0.0254952
GO:0008115	sarcosine oxidase activity	MF	1	0	1	1	0.0254952
GO:0006061	sorbitol biosynthetic process	BP	1	0	1	1	0.0254952
GO:0048137	spermatocyte division	BP	1	0	1	1	0.0254952
GO:0021762	substantia nigra development	BP	1	0	1	1	0.0254952
GO:0008260	succinyl-CoA:3-oxo-acid CoA-transferase activity	MF	1	0	1	1	0.0254952
GO:0032542	sulfiredoxin activity	MF	1	0	1	1	0.0254952
GO:0002932	tendon sheath development	BP	1	0	1	1	0.0254952
GO:0072023	thick ascending limb development	BP	1	0	1	1	0.0254952
GO:0005121	Toll binding	MF	1	0	1	1	0.0254952
GO:0050354	triokinase activity	MF	1	0	1	1	0.0254952
GO:0004853	uroporphyrinogen decarboxylase activity	MF	1	0	1	1	0.0254952
GO:0021647	vestibulocochlear nerve maturation	BP	1	0	1	1	0.0254952
GO:0007498	mesoderm development	BP	113	7	7	0.245893	0.0255666
GO:0009895	negative regulation of catabolic process	BP	313	22	5	0.0257993	0.904611
GO:0018105	peptidyl-serine phosphorylation	BP	260	19	6	0.0258558	0.654419
GO:0043434	response to peptide hormone	BP	331	23	8	0.0258659	0.611039
GO:0001837	epithelial to mesenchymal transition	BP	158	13	3	0.0260076	0.771363
GO:0070201	regulation of establishment of protein localization	BP	534	34	15	0.0260398	0.387397
GO:0042445	hormone metabolic process	BP	139	4	8	0.876701	0.0260502
GO:0031103	axon regeneration	BP	51	6	0	0.0260907	1
GO:0016796	exonuclease activity, active with either ribo- or deoxyribonucleic acids and producing 5'-phosphomonoesters	MF	51	6	0	0.0260907	1
GO:0014888	striated muscle adaptation	BP	51	6	1	0.0260907	0.732706
GO:0007405	neuroblast proliferation	BP	89	6	6	0.210918	0.0261148
GO:0061951	establishment of protein localization to plasma membrane	BP	65	7	2	0.026208	0.496475
GO:0042593	glucose homeostasis	BP	243	18	8	0.0262615	0.280826
GO:0051345	positive regulation of hydrolase activity	BP	386	26	9	0.0263488	0.65464
GO:0090559	regulation of membrane permeability	BP	66	3	5	0.574976	0.0263679
GO:0010658	striated muscle cell apoptotic process	BP	66	1	5	0.95231	0.0263679
GO:0031330	negative regulation of cellular catabolic process	BP	192	15	5	0.0267213	0.544023
GO:1902262	apoptotic process involved in blood vessel morphogenesis	BP	6	2	1	0.0268345	0.143569
GO:0060842	arterial endothelial cell differentiation	BP	6	2	1	0.0268345	0.143569
GO:0042030	ATPase inhibitor activity	MF	6	2	0	0.0268345	1
GO:0009912	auditory receptor cell fate commitment	BP	6	2	1	0.0268345	0.143569
GO:0021785	branchiomotor neuron axon guidance	BP	6	2	0	0.0268345	1
GO:0090673	endothelial cell-matrix adhesion	BP	6	2	0	0.0268345	1
GO:0099147	extrinsic component of postsynaptic density membrane	CC	6	2	0	0.0268345	1
GO:0070051	fibrinogen binding	MF	6	2	0	0.0268345	1
GO:0072104	glomerular capillary formation	BP	6	2	0	0.0268345	1
GO:0072103	glomerulus vasculature morphogenesis	BP	6	2	0	0.0268345	1
GO:0031581	hemidesmosome assembly	BP	6	2	0	0.0268345	1
GO:0140948	histone H3K9 monomethyltransferase activity	MF	6	2	0	0.0268345	1
GO:0060120	inner ear receptor cell fate commitment	BP	6	2	1	0.0268345	0.143569
GO:0001940	male pronucleus	CC	6	2	1	0.0268345	0.143569
GO:0036449	microtubule minus-end	CC	6	2	0	0.0268345	1
GO:0014908	myotube differentiation involved in skeletal muscle regeneration	BP	6	2	0	0.0268345	1
GO:0038132	neuregulin binding	MF	6	2	0	0.0268345	1
GO:0090555	phosphatidylethanolamine flippase activity	MF	6	2	0	0.0268345	1
GO:0090063	positive regulation of microtubule nucleation	BP	6	2	0	0.0268345	1
GO:0007221	positive regulation of transcription of Notch receptor target	BP	6	2	0	0.0268345	1
GO:0050434	positive regulation of viral transcription	BP	6	2	0	0.0268345	1
GO:1904580	regulation of intracellular mRNA localization	BP	6	2	0	0.0268345	1
GO:0061304	retinal blood vessel morphogenesis	BP	6	2	0	0.0268345	1
GO:1990049	retrograde neuronal dense core vesicle transport	BP	6	2	0	0.0268345	1
GO:0031931	TORC1 complex	CC	6	2	0	0.0268345	1
GO:0036484	trunk neural crest cell migration	BP	6	2	0	0.0268345	1
GO:0035290	trunk segmentation	BP	6	2	0	0.0268345	1
GO:0061649	ubiquitin modification-dependent histone binding	MF	6	2	0	0.0268345	1
GO:0016461	unconventional myosin complex	CC	6	2	0	0.0268345	1
GO:0070252	actin-mediated cell contraction	BP	95	9	0	0.0269133	1
GO:0042592	homeostatic process	BP	1482	82	37	0.0270821	0.580106
GO:1901652	response to peptide	BP	387	26	9	0.0270944	0.657652
GO:0033500	carbohydrate homeostasis	BP	244	18	8	0.0272157	0.28451
GO:0021696	cerebellar cortex morphogenesis	BP	45	4	4	0.142611	0.0272508
GO:0140223	general transcription initiation factor activity	MF	45	2	4	0.606937	0.0272508
[truncated: 19,640 more rows]
