# Supplementary material for: KAT6B overexpression rescues embryonic lethality in homozygous null KAT6A mice restoring vitality and normal lifespan
Source: Nat Commun. 2025 Feb 25;16:1958. doi: 10.1038/s41467-025-57155-4 (PMC11861323; doi:10.1038/s41467-025-57155-4)
Supplement: Supplementary file 9 — Supplementary Data 7 [file 41467_2025_57155_MOESM9_ESM.xlsx]

## Sheet: Read me
	Supplementary Table 7 related to Figure 2: RNA-sequencing data of Kat6a+/+TgKat6bvs. Kat6a–/–Kat6b+/+ E9.5 embryos

## Sheet: DE genes
Symbol	description	logFC	AveExpr	t	P.Value	adj.P.Val	B
Skida1	SKI/DACH domain containing 1	0.6877	5.99285	15.4995	3.04708e-13	4.44599e-09	19.4749
Hoxb3	homeobox B3	0.551538	6.13577	14.5514	1.0724e-12	7.82369e-09	18.4146
Hoxd4	homeobox D4	0.903723	5.78335	14.334	7.31783e-12	3.55915e-08	16.6384
Hoxb1	homeobox B1	0.898601	4.26402	12.3088	2.80536e-11	1.02333e-07	15.5663
Hoxb9	homeobox B9	0.535561	6.76567	12.0566	4.16642e-11	1.21585e-07	15.2126
Plec	plectin	-0.570989	6.35978	-11.9033	5.3142e-11	1.29232e-07	14.9942
Pou3f3	POU domain, class 3, transcription factor 3	0.532211	6.19538	11.5147	9.95504e-11	1.82209e-07	14.4279
Nrip1	nuclear receptor interacting protein 1	-0.469634	6.7061	-11.5126	9.99021e-11	1.82209e-07	14.4247
Tbx1	T-box 1	0.832873	4.1976	11.3515	1.30192e-10	1.89964e-07	14.1846
Kat6b	K(lysine) acetyltransferase 6B	1.94661	6.62031	22.3762	1.22955e-10	1.89964e-07	12.7956
Cyp26b1	cytochrome P450, family 26, subfamily b, polypeptide 1	0.663441	5.13053	10.3757	6.87533e-10	9.11981e-07	12.6607
Hoxa6	homeobox A6	0.837595	3.82865	10.3175	7.61816e-10	9.26305e-07	12.5659
Hoxc4	homeobox C4	0.548998	4.998	10.2188	9.07397e-10	1.01845e-06	12.4042
Cyp26c1	cytochrome P450, family 26, subfamily c, polypeptide 1	0.771671	4.06182	10.0527	1.22132e-09	1.20412e-06	12.1289
Six2	sine oculis-related homeobox 2	0.93913	4.41157	10.5015	1.23788e-09	1.20412e-06	12.1177
Igf2bp1	insulin-like growth factor 2 mRNA binding protein 1	-0.331792	9.16122	-9.23058	7.84281e-09	6.82843e-06	10.3997
Dlx1	distal-less homeobox 1	1.28193	2.60571	9.04468	7.95582e-09	6.82843e-06	10.377
Tle5	TLE family member 5, transcriptional modulator	0.418343	6.25309	9.01329	8.45101e-09	6.85048e-06	10.3202
Ntn1	netrin 1	0.321061	7.24994	8.8159	1.2391e-08	9.51563e-06	9.95926
Hoxa10	homeobox A10	0.677208	4.09121	8.64782	1.72328e-08	1.25722e-05	9.64747
Helz	helicase with zinc finger domain	-0.422861	6.56513	-8.64873	1.86536e-08	1.29607e-05	9.57566
Laptm5	lysosomal-associated protein transmembrane 5	-1.04161	2.75783	-8.52496	2.19825e-08	1.4443e-05	9.41694
Map1a	microtubule-associated protein 1 A	-0.5687	5.61003	-8.81374	2.36932e-08	1.4443e-05	9.37048
Fzd10	frizzled class receptor 10	0.333381	6.49219	8.486	2.37566e-08	1.4443e-05	9.34337
Cgnl1	cingulin-like 1	-0.370691	6.64965	-8.4278	2.66867e-08	1.55755e-05	9.23305
Arap1	ArfGAP with RhoGAP domain, ankyrin repeat and PH domain 1	-0.511487	4.70647	-8.3014	3.44078e-08	1.83962e-05	8.99177
Six3	sine oculis-related homeobox 3	0.542795	3.98822	8.29121	3.51234e-08	1.83962e-05	8.9722
Trh	thyrotropin releasing hormone	-1.01265	2.88425	-8.28235	3.57577e-08	1.83962e-05	8.9552
Cdx2	caudal type homeobox 2	0.854795	3.22498	8.27134	3.65629e-08	1.83962e-05	8.93403
Hoxa5	homeobox A5	0.578744	4.77495	8.24584	3.85001e-08	1.84795e-05	8.88495
Nalf2	NALCN channel auxiliary factor 2	0.658396	3.61782	8.23618	3.92615e-08	1.84795e-05	8.86633
Myo7a	myosin VIIA	-0.863324	3.3446	-8.12566	4.91631e-08	2.18493e-05	8.65233
Nek3	NIMA (never in mitosis gene a)-related expressed kinase 3	0.900111	3.25498	8.12315	4.94158e-08	2.18493e-05	8.64745
Mrc1	mannose receptor, C type 1	-1.82273	1.45178	-8.23744	7.52301e-08	3.22848e-05	8.28074
Wnt5a	wingless-type MMTV integration site family, member 5A	0.434147	6.38163	8.09129	8.71225e-08	3.63201e-05	8.13424
Ank3	ankyrin 3, epithelial	-0.328715	6.54779	-7.76712	1.03129e-07	4.17986e-05	7.94561
Hoxd3	homeobox D3	0.688593	5.37865	8.72949	1.22328e-07	4.57664e-05	7.88266
Arid1a	AT rich interactive domain 1A (SWI-like)	-0.393615	8.86603	-8.78255	1.29793e-07	4.73451e-05	7.83272
Mycn	v-myc avian myelocytomatosis viral related oncogene, neuroblastoma derived	0.325962	7.36237	7.70124	1.18388e-07	4.57664e-05	7.81368
Foxc2	forkhead box C2	0.34495	5.47165	7.68648	1.22114e-07	4.57664e-05	7.78404
Armcx4	armadillo repeat containing, X-linked 4	-0.330222	7.86655	-7.79892	1.47311e-07	5.24248e-05	7.63067
Hoxd11	homeobox D11	0.53735	4.18414	7.48673	1.86291e-07	6.47183e-05	7.37967
Mylk	myosin, light polypeptide kinase	-0.422865	5.01835	-7.4745	1.91205e-07	6.48806e-05	7.35471
Ccdc182	coiled-coil domain containing 182	-1.35701	1.19105	-7.30961	2.72129e-07	8.83693e-05	7.01619
Irx5	Iroquois homeobox 5	0.412685	5.17581	7.305	2.74844e-07	8.83693e-05	7.00667
Ccdc80	coiled-coil domain containing 80	-0.436589	4.75116	-7.29195	2.82674e-07	8.83693e-05	6.9797
Zic2	zinc finger protein of the cerebellum 2	0.346958	6.0671	7.28871	2.84652e-07	8.83693e-05	6.97301
Cplane1	ciliogenesis and planar polarity effector 1	-0.380457	5.74367	-7.26939	2.96759e-07	8.99139e-05	6.93302
Mib1	MIB E3 ubiquitin protein ligase 1	-0.27593	7.82588	-7.25688	3.04881e-07	8.99139e-05	6.90709
Rac2	Rac family small GTPase 2	-1.71289	-0.0585194	-7.25199	3.08114e-07	8.99139e-05	6.89696
Med13l	mediator complex subunit 13-like	-0.338886	6.24322	-7.16403	3.72748e-07	0.000103962	6.71401
Tti2	TELO2 interacting protein 2	0.469506	4.48981	7.15788	3.77762e-07	0.000103962	6.70117
Mvb12b	multivesicular body subunit 12B	-0.264781	6.31919	-7.15627	3.79085e-07	0.000103962	6.69781
Sp9	trans-acting transcription factor 9	1.17827	1.60574	7.14943	3.84754e-07	0.000103962	6.68354
Luc7l3	LUC7-like 3 (S. cerevisiae)	0.338421	7.64215	7.43592	4.26118e-07	0.000108505	6.63765
Bcam	basal cell adhesion molecule	-0.240539	6.83214	-7.12495	4.05792e-07	0.000107653	6.63237
Speg	SPEG complex locus	-0.338644	5.83162	-7.11378	4.15778e-07	0.000108332	6.609
Ptgr3	prostaglandin reductase 3	0.297159	5.80238	7.09694	4.31314e-07	0.000108505	6.57373
Nav2	neuron navigator 2	-0.450558	5.84108	-7.31815	4.67043e-07	0.000115502	6.53915
Emp1	epithelial membrane protein 1	-0.608381	4.49437	-7.13004	5.24222e-07	0.000125392	6.40718
Boc	biregional cell adhesion molecule-related/down-regulated by oncogenes (Cdon) binding protein	0.27709	5.90279	7.01125	5.20136e-07	0.000125392	6.39361
Ncor2	nuclear receptor co-repressor 2	-0.398193	7.70114	-7.82504	5.95851e-07	0.000131653	6.39014
Myl7	myosin, light polypeptide 7, regulatory	-0.420034	6.32004	-7.34264	5.76449e-07	0.000131653	6.35687
Rasl2-9	RAS-like, family 2, locus 9	-0.895195	2.21938	-6.99026	5.44635e-07	0.000128174	6.34932
Sertad4	SERTA domain containing 4	0.374108	5.04616	6.95972	5.82417e-07	0.000131653	6.28477
Flnc	filamin C, gamma	-0.490285	6.76083	-7.99052	6.88614e-07	0.000141415	6.27947
Sfrp2	secreted frizzled-related protein 2	0.290168	6.94587	6.95171	5.9275e-07	0.000131653	6.26784
Stum	mechanosensory transduction mediator	-0.517071	4.18155	-6.94277	6.04533e-07	0.000131653	6.24889
Hnrnpa2b1	heterogeneous nuclear ribonucleoprotein A2/B1	0.181205	10.8503	6.92811	6.24348e-07	0.000133898	6.21784
Ccnd2	cyclin D2	-0.224645	9.52767	-6.92172	6.33194e-07	0.000133898	6.2043
Fras1	Fraser extracellular matrix complex subunit 1	-0.912746	5.93158	-9.45537	8.75227e-07	0.000168031	6.15168
Tln1	talin 1	-0.246277	8.00423	-6.89512	6.71443e-07	0.000139958	6.14782
Dusp29	dual specificity phosphatase 29	2.79087	-0.845928	6.87766	6.97818e-07	0.000141415	6.11071
Mical3	microtubule associated monooxygenase, calponin and LIM domain containing 3	-0.323836	5.85096	-6.83816	7.61508e-07	0.000152208	6.02658
Nkx2-6	NK2 homeobox 6	0.868231	1.88326	6.82514	7.83783e-07	0.000154543	5.9988
Cdk6	cyclin-dependent kinase 6	-0.459634	5.6215	-7.01313	9.10908e-07	0.000168031	5.90118
Heph	hephaestin	-0.303593	5.786	-6.77772	8.70714e-07	0.000168031	5.89744
Zfp760	zinc finger protein 760	0.409853	5.35427	6.76448	8.96712e-07	0.000168031	5.86908
Zfp608	zinc finger protein 608	-0.270986	6.53266	-6.7599	9.05908e-07	0.000168031	5.85925
Gtf3c1	general transcription factor III C 1	-0.210364	7.7986	-6.75233	9.21287e-07	0.000168031	5.84302
Nrbp2	nuclear receptor binding protein 2	0.540411	4.03612	6.74164	9.43451e-07	0.000169949	5.8201
Tet3	tet methylcytosine dioxygenase 3	-0.429953	7.22883	-7.62843	1.12334e-06	0.000187467	5.80697
Pax3	paired box 3	0.36572	5.52598	6.73213	9.63653e-07	0.000171472	5.79968
Lhx2	LIM homeobox protein 2	0.349453	5.60202	6.72522	9.78599e-07	0.000172033	5.78484
Robo2	roundabout guidance receptor 2	-0.396631	5.3038	-6.71579	9.99379e-07	0.000173595	5.76458
Chd3	chromodomain helicase DNA binding protein 3	-0.293516	7.86151	-6.85795	1.09233e-06	0.000185327	5.7142
Utp14b	UTP14B small subunit processome component	-0.597294	3.91096	-6.67602	1.09215e-06	0.000185327	5.67898
Lsp1	lymphocyte specific 1	-0.535828	4.36786	-6.66004	1.13188e-06	0.000187467	5.64451
Aldh1a2	aldehyde dehydrogenase family 1, subfamily A2	0.288161	6.11345	6.65548	1.14348e-06	0.000187467	5.63467
Tle2	transducin-like enhancer of split 2	1.11835	2.39108	6.81463	1.211e-06	0.000196329	5.6159
Notch3	notch 3	-0.245936	7.94558	-6.59264	1.31638e-06	0.000209508	5.49883
Ccng2	cyclin G2	0.360033	5.50886	6.58966	1.32523e-06	0.000209508	5.49236
Six1	sine oculis-related homeobox 1	0.364909	5.35131	6.58627	1.33536e-06	0.000209508	5.48502
Lhx1	LIM homeobox protein 1	0.831907	2.09368	6.57657	1.36479e-06	0.000211848	5.46398
Arid1b	AT rich interactive domain 1B (SWI-like)	-0.289796	6.9664	-6.5711	1.38167e-06	0.00021221	5.45212
Nkx1-2	NK1 homeobox 2	0.794291	2.1544	6.55704	1.42604e-06	0.000216743	5.42161
Arhgap32	Rho GTPase activating protein 32	-0.384996	6.18644	-6.75069	1.52465e-06	0.000227001	5.40263
Irx3	Iroquois related homeobox 3	0.244951	6.52068	6.53493	1.49882e-06	0.000225457	5.37356
Cntfr	ciliary neurotrophic factor receptor	0.235619	6.31316	6.51799	1.55714e-06	0.000228077	5.33671
Synrg	synergin, gamma	-0.321005	5.66231	-6.51628	1.56314e-06	0.000228077	5.33301
Dlx2	distal-less homeobox 2	0.537147	4.52388	6.54312	1.59032e-06	0.000229284	5.32378
Stab1	stabilin 1	-0.329583	5.6734	-6.50516	1.60283e-06	0.000229284	5.30879
Onecut2	one cut domain, family member 2	-0.85586	4.2016	-7.35767	1.9264e-06	0.000264422	5.29815
Pcnt	pericentrin (kendrin)	-0.293931	7.09055	-6.51947	1.67642e-06	0.000235199	5.27288
Styxl2	serine/threonine/tyrosine interacting like 2	-0.662435	3.25412	-6.48614	1.67314e-06	0.000235199	5.26735
Gpc3	glypican 3	0.173827	9.08457	6.45203	1.80727e-06	0.000251142	5.19288
Cotl1	coactosin-like 1 (Dictyostelium)	-0.234069	7.50245	-6.41725	1.95537e-06	0.000264422	5.11681
Igf2	insulin-like growth factor 2	0.188244	10.8853	6.42682	1.97778e-06	0.000264422	5.10908
Adcy1	adenylate cyclase 1	-0.393256	4.57124	-6.41094	1.98354e-06	0.000264422	5.103
Adgrl1	adhesion G protein-coupled receptor L1	-0.282655	6.88798	-6.40875	1.99345e-06	0.000264422	5.09818
Nr1h5	nuclear receptor subfamily 1, group H, member 5	-4.19371	3.5748	-10.0122	2.93694e-06	0.000332193	5.08288
Hoxd10	homeobox D10	0.610474	3.49953	6.39644	2.04988e-06	0.000269458	5.07122
Lfng	LFNG O-fucosylpeptide 3-beta-N-acetylglucosaminyltransferase	0.29179	5.54631	6.38886	2.08546e-06	0.000270293	5.05459
Ly75	lymphocyte antigen 75	-0.401143	5.40896	-6.38721	2.09328e-06	0.000270293	5.05098
Wipf2	WAS/WASL interacting protein family, member 2	-0.308699	5.86273	-6.3815	2.12063e-06	0.000271423	5.03843
Agap1	ArfGAP with GTPase domain, ankyrin repeat and PH domain 1	-0.270652	6.47426	-6.36485	2.2024e-06	0.000277105	5.00188
Fbln5	fibulin 5	0.893858	1.99214	6.36472	2.20302e-06	0.000277105	5.00161
Pdgfc	platelet-derived growth factor, C polypeptide	-0.321465	5.73118	-6.35429	2.25589e-06	0.000281331	4.9787
Ifitm3	interferon induced transmembrane protein 3	-0.705043	2.924	-6.33673	2.34787e-06	0.00029032	4.94008
Gpc6	glypican 6	-0.324431	6.41117	-6.3706	2.37858e-06	0.000291646	4.93662
Tanc2	tetratricopeptide repeat, ankyrin repeat and coiled-coil containing 2	-0.44287	5.18753	-6.38764	2.44496e-06	0.000297287	4.91668
Cad	carbamoyl-phosphate synthetase 2, aspartate transcarbamylase, and dihydroorotase	-0.238037	8.76303	-6.38092	2.50984e-06	0.000302653	4.89252
Sfrp1	secreted frizzled-related protein 1	0.213874	7.95477	6.29875	2.56016e-06	0.000306191	4.85643
Otx1	orthodenticle homeobox 1	0.569797	4.55539	6.47746	2.82855e-06	0.000330167	4.81041
Pcdhga7	protocadherin gamma subfamily A, 7	0.810792	2.58836	6.27183	2.72249e-06	0.000322958	4.79701
Hivep1	human immunodeficiency virus type I enhancer binding protein 1	-0.304988	6.00424	-6.26462	2.76771e-06	0.000325675	4.78109
Dlx5	distal-less homeobox 5	0.605748	3.29037	6.25163	2.85114e-06	0.000330167	4.75238
Obi1	ORC ubiquitin ligase 1	0.255696	6.26486	6.24691	2.88209e-06	0.000331123	4.74194
Gulp1	GULP, engulfment adaptor PTB domain containing 1	0.298542	5.08756	6.24343	2.90508e-06	0.000331156	4.73426
Sema3c	sema domain, immunoglobulin domain (Ig), short basic domain, secreted, (semaphorin) 3C	-0.344668	5.14211	-6.22824	3.00786e-06	0.000337598	4.70065
Itga6	integrin alpha 6	-0.259667	7.11184	-6.22158	3.05411e-06	0.000340172	4.6859
Hoxb6	homeobox B6	0.559455	4.01808	6.21155	3.12514e-06	0.000345446	4.66367
Zfp945	zinc finger protein 945	0.325455	5.14752	6.20512	3.17154e-06	0.000347939	4.64942
Commd3	COMM domain containing 3	-0.34808	4.72152	-6.19995	3.20935e-06	0.00034946	4.63796
Lhx9	LIM homeobox protein 9	0.817385	3.61176	6.58353	3.63215e-06	0.000370606	4.61629
Csf2ra	colony stimulating factor 2 receptor, alpha, low-affinity (granulocyte-macrophage)	0.84306	2.7265	6.18875	3.29288e-06	0.000355899	4.61311
Pcnx	pecanex homolog	-0.253902	6.64385	-6.18005	3.35924e-06	0.000359292	4.59382
Eno3	enolase 3, beta muscle	-0.257563	6.21261	-6.17821	3.37352e-06	0.000359292	4.58972
Tfap2a	transcription factor AP-2, alpha	0.435841	4.63211	6.16938	3.44255e-06	0.000363987	4.57013
Notch2	notch 2	-0.374533	6.83887	-6.66593	3.92283e-06	0.000394745	4.56594
Akap12	A kinase (PRKA) anchor protein (gravin) 12	-0.302468	6.9544	-6.27667	3.60881e-06	0.000370606	4.55531
Kif26b	kinesin family member 26B	-0.374777	5.32199	-6.15755	3.53745e-06	0.000369504	4.54383
Capza1	capping actin protein of muscle Z-line subunit alpha 1	0.243136	6.95858	6.15457	3.56174e-06	0.000369504	4.53722
Ivns1abp	influenza virus NS1A binding protein	0.1825	9.18626	6.15348	3.5707e-06	0.000369504	4.53479
Tulp4	tubby like protein 4	-0.54245	6.42112	-7.33164	4.71085e-06	0.000446337	4.51486
Ptprf	protein tyrosine phosphatase, receptor type, F	-0.230742	9.18884	-6.26087	3.79282e-06	0.000384313	4.50883
Neb	nebulin	-1.20635	0.937276	-6.10103	4.02887e-06	0.000402309	4.41802
Pianp	PILR alpha associated neural protein	0.661592	2.78748	6.09842	4.05315e-06	0.000402309	4.41221
Polh	polymerase (DNA directed), eta (RAD 30 related)	0.365243	4.68318	6.06432	4.38492e-06	0.0004323	4.3361
Foxe1	forkhead box E1	0.846822	2.27416	6.05739	4.45561e-06	0.00043632	4.32063
Sox9	SRY (sex determining region Y)-box 9	0.348304	6.27423	6.22131	4.68101e-06	0.000446337	4.31878
Gap43	growth associated protein 43	-0.265847	5.5093	-6.0462	4.57238e-06	0.000442028	4.2956
Pax2	paired box 2	0.541491	3.21914	6.046	4.57448e-06	0.000442028	4.29516
Diaph1	diaphanous related formin 1	-0.241353	6.53907	-6.0342	4.70095e-06	0.000446337	4.26878
Bcl2l12	BCL2-like 12 (proline rich)	0.433581	4.80456	6.02724	4.7772e-06	0.000449704	4.25321
Shank3	SH3 and multiple ankyrin repeat domains 3	-0.352348	5.21726	-6.02148	4.8413e-06	0.000452817	4.24031
Uncx	UNC homeobox	0.459043	4.26968	6.00871	4.98657e-06	0.000463433	4.21171
Ms4a6c	membrane-spanning 4-domains, subfamily A, member 6C	-3.00988	-1.75701	-5.95573	5.63823e-06	0.00052068	4.09285
Nova2	NOVA alternative splicing regulator 2	-0.397612	5.26904	-5.97631	5.69456e-06	0.000522574	4.08983
Hes5	hes family bHLH transcription factor 5	0.353997	5.40588	5.94803	5.74002e-06	0.000523454	4.07554
Smim30	small integral membrane protein 30	0.435015	4.8115	5.94172	5.8247e-06	0.000524912	4.06136
Dach2	dachshund family transcription factor 2	-0.464955	3.59195	-5.94148	5.82796e-06	0.000524912	4.06082
Tns1	tensin 1	-0.272709	6.17499	-5.93595	5.90324e-06	0.000528431	4.0484
Gli3	GLI-Kruppel family member GLI3	-0.245905	7.41242	-5.92288	6.08531e-06	0.000541407	4.019
Thsd7a	thrombospondin, type I, domain containing 7A	-0.523521	3.3121	-5.90563	6.33455e-06	0.000560166	3.98015
Trio	triple functional domain (PTPRF interacting)	-0.274817	7.05224	-5.96012	6.45465e-06	0.000567349	3.97875
Krt15	keratin 15	-1.85876	0.985523	-6.38487	7.27181e-06	0.000613312	3.9781
Sox2	SRY (sex determining region Y)-box 2	0.21362	7.41237	5.89121	6.55069e-06	0.000567539	3.94767
Rbm39	RNA binding motif protein 39	0.162833	8.90588	5.89093	6.55504e-06	0.000567539	3.94703
Chd4	chromodomain helicase DNA binding protein 4	-0.291356	9.91042	-6.6639	8.06951e-06	0.000657848	3.94441
Cyp4f16	cytochrome P450, family 4, subfamily f, polypeptide 16	-0.547589	3.40176	-5.88972	6.57351e-06	0.000567539	3.94431
Nfasc	neurofascin	-0.438318	4.29645	-5.87916	6.73716e-06	0.000578246	3.92051
Sema6b	sema domain, transmembrane domain (TM), and cytoplasmic domain, (semaphorin) 6B	-0.616694	3.05604	-5.86465	6.96896e-06	0.000594644	3.88776
Nhs	NHS actin remodeling regulator	-0.484475	4.20463	-5.84748	7.25366e-06	0.000613312	3.849
Irx2	Iroquois homeobox 2	0.479805	4.66081	5.90235	7.66696e-06	0.000639249	3.81692
Aff2	AF4/FMR2 family, member 2	-0.554634	3.80084	-5.83192	7.5219e-06	0.000630759	3.81385
Spen	spen family transcription repressor	-0.384949	7.20591	-6.54936	9.2623e-06	0.000718863	3.80455
Barx1	BarH-like homeobox 1	0.957832	4.33185	7.05693	1.03168e-05	0.000771959	3.7987
Ston2	stonin 2	-0.387266	5.68454	-5.97806	8.23166e-06	0.000666456	3.77651
Helz2	helicase with zinc finger 2, transcriptional coactivator	-0.557388	3.57814	-5.80592	7.99296e-06	0.000657848	3.75504
F13a1	coagulation factor XIII, A1 subunit	-2.0014	-0.439429	-5.80538	8.00311e-06	0.000657848	3.75381
Mxi1	MAX interactor 1, dimerization protein	0.312539	5.37306	5.8018	8.07037e-06	0.000657848	3.74571
Tbx15	T-box 15	0.957602	1.79562	5.79149	8.26733e-06	0.000666456	3.72237
Fbxw4	F-box and WD-40 domain protein 4	-0.350941	4.31134	-5.78878	8.31983e-06	0.000667003	3.71624
Grik3	glutamate receptor, ionotropic, kainate 3	0.457159	4.05671	5.76456	8.80507e-06	0.000695216	3.66136
Spag8	sperm associated antigen 8	1.28452	0.391188	5.7642	8.81259e-06	0.000695216	3.66053
Scn4b	sodium channel, type IV, beta	-0.830205	2.30326	-5.76341	8.82875e-06	0.000695216	3.65876
Cpne8	copine VIII	-0.817474	2.20769	-5.76161	8.86625e-06	0.000695216	3.65465
D430041D05Rik	RIKEN cDNA D430041D05 gene	-0.536967	3.19388	-5.75951	8.90997e-06	0.000695216	3.64989
Nynrin	NYN domain and retroviral integrase containing	-0.24498	7.8221	-5.81083	9.57822e-06	0.000735557	3.60317
Cntn2	contactin 2	-0.641184	4.87825	-6.45214	1.1555e-05	0.000813843	3.59638
Ifitm2	interferon induced transmembrane protein 2	-0.246846	6.58809	-5.73385	9.46214e-06	0.000730487	3.59167
2900026A02Rik	RIKEN cDNA 2900026A02 gene	-0.360211	5.4945	-5.74289	9.81309e-06	0.000749648	3.56349
Acat3	acetyl-Coenzyme A acetyltransferase 3	-0.445313	4.53483	-5.71296	9.93746e-06	0.000755196	3.54421
Pbx1	pre B cell leukemia homeobox 1	-0.185699	8.09157	-5.7102	1.00021e-05	0.000756166	3.53794
Zfp606	zinc finger protein 606	0.273806	5.46044	5.70524	1.01193e-05	0.000761085	3.52666
Snrnp200	small nuclear ribonucleoprotein 200 (U5)	-0.232091	8.84236	-5.86818	1.07127e-05	0.000793447	3.52413
Ache	acetylcholinesterase	0.977443	2.06704	5.7065	1.06793e-05	0.000793447	3.48157
Arglu1	arginine and glutamate rich 1	0.245962	7.6014	5.73744	1.08565e-05	0.000800034	3.4766
Apc2	APC regulator of WNT signaling pathway 2	-0.52755	4.80588	-6.00495	1.18247e-05	0.000813843	3.47603
Ermardl2	ER membrane associated RNA degradation like 2	0.616763	3.69847	5.73826	1.10619e-05	0.000803445	3.46101
Sipa1l3	signal-induced proliferation-associated 1 like 3	-0.320828	6.03362	-5.72532	1.10732e-05	0.000803445	3.45645
Csf1r	colony stimulating factor 1 receptor	-1.31303	0.802292	-5.66572	1.11041e-05	0.000803445	3.43673
Smim19	small integral membrane protein 19	0.468193	3.72309	5.665	1.1123e-05	0.000803445	3.43508
Mdk	midkine	-0.194367	9.39986	-5.68126	1.12447e-05	0.00080427	3.4307
Zfp213	zinc finger protein 213	-0.504558	3.84073	-5.66224	1.11953e-05	0.00080427	3.4288
Rbmx	RNA binding motif protein, X chromosome	0.228943	7.48354	5.65825	1.13009e-05	0.000804345	3.41972
Myh9	myosin, heavy polypeptide 9, non-muscle	-0.201707	8.7184	-5.64948	1.15366e-05	0.000813843	3.39972
Rps27a	ribosomal protein S27A	-0.304862	5.61303	-5.64283	1.17185e-05	0.000813843	3.38457
Vit	vitrin	-0.658438	2.58842	-5.64211	1.17384e-05	0.000813843	3.38293
Hoxc6	homeobox C6	0.370465	4.38522	5.64051	1.17827e-05	0.000813843	3.37928
Tcim	transcriptional and immune response regulator	-0.485829	3.83002	-5.63972	1.18047e-05	0.000813843	3.37747
Bcl9l	B cell CLL/lymphoma 9-like	-0.250529	6.31072	-5.6263	1.21839e-05	0.000834626	3.34686
Cysltr1	cysteinyl leukotriene receptor 1	-1.11335	1.29833	-5.61496	1.25137e-05	0.000853215	3.32099
Fcrl2	Fc receptor like 2	-2.22042	-1.53666	-5.61185	1.26058e-05	0.000854628	3.31389
Syt11	synaptotagmin XI	0.237825	6.22361	5.61032	1.26516e-05	0.000854628	3.31038
Kmt2d	lysine (K)-specific methyltransferase 2D	-0.739216	6.91978	-7.51619	1.9629e-05	0.00115023	3.30541
Arhgef17	Rho guanine nucleotide exchange factor (GEF) 17	-0.24029	7.4022	-5.61956	1.27999e-05	0.00086066	3.30336
Rpl28	ribosomal protein L28	0.527603	5.44636	6.24912	1.56625e-05	0.000983219	3.29514
Irx1	Iroquois homeobox 1	0.426188	4.7355	5.60511	1.30173e-05	0.000871262	3.28486
Pcdhb17	protocadherin beta 17	-1.03493	1.00056	-5.59403	1.3147e-05	0.000875929	3.27318
Zic3	zinc finger protein of the cerebellum 3	0.520525	4.24361	5.65241	1.3768e-05	0.000896823	3.25184
Inhca	inhibitor of carbonic anhydrase	1.01655	1.5162	5.58397	1.34628e-05	0.000883914	3.25019
Rreb1	ras responsive element binding protein 1	-0.294208	5.70771	-5.58354	1.34766e-05	0.000883914	3.2492
Cdx4	caudal type homeobox 4	0.82813	2.47434	5.58613	1.34899e-05	0.000883914	3.24916
Rab11b	RAB11B, member RAS oncogene family	0.240204	6.48767	5.58251	1.35092e-05	0.000883914	3.24686
Vipr2	vasoactive intestinal peptide receptor 2	0.94184	1.60023	5.57143	1.38672e-05	0.000899276	3.22153
Gse1	genetic suppressor element 1, coiled-coil protein	-0.225877	6.73314	-5.53854	1.49883e-05	0.000963629	3.14624
Ptn	pleiotrophin	-0.169591	8.14483	-5.53844	1.49917e-05	0.000963629	3.14602
Shroom3	shroom family member 3	-0.20679	6.91627	-5.52634	1.54268e-05	0.000983219	3.11831
Pcgf2	polycomb group ring finger 2	0.22306	6.53143	5.52265	1.55621e-05	0.000983219	3.10985
Ddx39b	DEAD box helicase 39b	0.147421	9.40325	5.52153	1.56036e-05	0.000983219	3.10727
Hmga1b	high mobility group AT-hook 1B	-0.156375	9.92235	-5.52107	1.56204e-05	0.000983219	3.10623
Foxd3	forkhead box D3	0.545245	2.91486	5.5189	1.57008e-05	0.000983219	3.10126
Megf8	multiple EGF-like-domains 8	-0.194182	7.28114	-5.51593	1.58115e-05	0.000985922	3.09445
Frem2	Fras1 related extracellular matrix protein 2	-0.838332	6.57036	-7.44986	2.50827e-05	0.00132602	3.08818
Chd9	chromodomain helicase DNA binding protein 9	-0.332801	5.65702	-5.53135	1.60765e-05	0.000998179	3.08533
Cep350	centrosomal protein 350	-0.619445	5.68315	-6.5609	2.21482e-05	0.00122351	3.06417
Pcdhb6	protocadherin beta 6	-2.25193	-1.18434	-5.50053	1.63988e-05	0.00101117	3.05913
Nbl1	NBL1, DAN family BMP antagonist	0.624384	3.02265	5.49987	1.64243e-05	0.00101117	3.05763
Myo16	myosin XVI	-0.572754	2.99224	-5.49802	1.64963e-05	0.00101134	3.05339
Gsx1	GS homeobox 1	1.29633	-0.00806762	5.48134	1.71613e-05	0.0010477	3.01511
Cyp27a1	cytochrome P450, family 27, subfamily a, polypeptide 1	0.680606	2.35937	5.47722	1.73299e-05	0.00105343	3.00564
Rfx4	regulatory factor X, 4 (influences HLA class II expression)	0.292429	5.66544	5.47552	1.73996e-05	0.00105343	3.00176
Notch1	notch 1	-0.293976	7.18119	-5.74407	1.91762e-05	0.00114204	2.99986
Tmem8b	transmembrane protein 8B	0.720415	3.78365	5.84493	2.00954e-05	0.00117285	2.98777
Limd2	LIM domain containing 2	-0.242776	7.01173	-5.46541	1.78218e-05	0.00107454	2.97854
H2-K1	histocompatibility 2, K1, K region	-0.445827	4.52283	-5.47446	1.80234e-05	0.00108222	2.97201
Gbp9	guanylate-binding protein 9	-1.04657	1.388	-5.4554	1.82502e-05	0.00109135	2.95553
Ptprc	protein tyrosine phosphatase, receptor type, C	-1.56737	-0.610459	-5.4313	1.93243e-05	0.00114264	2.90015
Smdt1	single-pass membrane protein with aspartate rich tail 1	-0.312941	5.50862	-5.42967	1.93993e-05	0.00114264	2.8964
Oxct1	3-oxoacid CoA transferase 1	0.266483	6.00482	5.42919	1.94212e-05	0.00114264	2.8953
Cbx5	chromobox 5	-0.233269	9.70411	-5.79193	2.2305e-05	0.00122351	2.88622
Acaca	acetyl-Coenzyme A carboxylase alpha	-0.457896	6.37828	-6.20275	2.61008e-05	0.00135589	2.8537
Filip1	filamin A interacting protein 1	-0.412207	4.20309	-5.40081	2.07763e-05	0.00119789	2.82998
Hadh	hydroxyacyl-Coenzyme A dehydrogenase	-0.179808	6.90589	-5.39908	2.0862e-05	0.00119789	2.82599
Sall3	spalt like transcription factor 3	0.333127	5.10631	5.39837	2.0897e-05	0.00119789	2.82437
Hgsnat	heparan-alpha-glucosaminide N-acetyltransferase	-0.36227	4.89102	-5.39691	2.09698e-05	0.00119789	2.821
Mmrn1	multimerin 1	-0.445983	3.9949	-5.39634	2.0998e-05	0.00119789	2.8197
2410002F23Rik	RIKEN cDNA 2410002F23 gene	0.258784	6.60572	5.3982	2.1083e-05	0.00119789	2.81694
Mis18bp1	MIS18 binding protein 1	0.221433	6.59657	5.39432	2.10992e-05	0.00119789	2.81504
Pappa2	pappalysin 2	-0.746102	1.59954	-5.39166	2.12331e-05	0.00120082	2.80891
Zcwpw1	zinc finger, CW type with PWWP domain 1	0.667094	2.70814	5.38971	2.13316e-05	0.00120174	2.80443
Lcp1	lymphocyte cytosolic protein 1	-0.326921	4.73847	-5.38711	2.1464e-05	0.00120454	2.79844
Ddx6	DEAD (Asp-Glu-Ala-Asp) box polypeptide 6	-0.258172	8.88937	-5.77894	2.52362e-05	0.00132932	2.77941
Gatad2b	GATA zinc finger domain containing 2B	-0.200361	6.80346	-5.37699	2.19871e-05	0.00122351	2.77512
Rnpc3	RNA-binding region (RNP1, RRM) containing 3	0.331505	4.9464	5.37691	2.19911e-05	0.00122351	2.77494
Trim59	tripartite motif-containing 59	0.188649	7.52571	5.37376	2.21568e-05	0.00122351	2.76767
Prrc2b	proline-rich coiled-coil 2B	-0.231536	9.09674	-5.64148	2.45438e-05	0.00132104	2.76456
Cmbl	carboxymethylenebutenolidase-like (Pseudomonas)	-1.01337	0.867126	-5.37207	2.22458e-05	0.00122351	2.76379
Id4	inhibitor of DNA binding 4	0.487611	4.77004	5.60236	2.42456e-05	0.00131511	2.76344
Fbxl19	F-box and leucine-rich repeat protein 19	-0.156431	7.81677	-5.36437	2.26573e-05	0.00123817	2.74604
Nefm	neurofilament, medium polypeptide	-0.455157	5.49053	-5.78683	2.65862e-05	0.00135589	2.73795
Tenm3	teneurin transmembrane protein 3	-0.267211	7.80952	-5.62408	2.61633e-05	0.00135589	2.70629
Itm2a	integral membrane protein 2A	0.255218	5.73494	5.33475	2.43135e-05	0.00131511	2.67771
Col18a1	collagen, type XVIII, alpha 1	-0.146191	9.02788	-5.33437	2.43354e-05	0.00131511	2.67684
Rps6ka3	ribosomal protein S6 kinase polypeptide 3	-0.223125	7.9363	-5.38644	2.49868e-05	0.00132592	2.672
Celf2	CUGBP, Elav-like family member 2	-0.274293	6.10053	-5.32868	2.46678e-05	0.00132104	2.6637
Ctsa	cathepsin A	0.212264	6.18288	5.32785	2.47169e-05	0.00132104	2.66178
Fryl	FRY like transcription coactivator	-0.400503	6.03261	-5.76234	2.91395e-05	0.00142676	2.65484
Vwf	Von Willebrand factor	-0.414674	3.849	-5.32324	2.499e-05	0.00132592	2.65114
Zmiz1	zinc finger, MIZ-type containing 1	-0.366188	8.18696	-6.18767	3.37143e-05	0.00153248	2.63537
Rrm2	ribonucleotide reductase M2	0.144243	8.97258	5.30719	2.59647e-05	0.00135589	2.61408
Kit	KIT proto-oncogene receptor tyrosine kinase	0.292428	5.18322	5.30529	2.60827e-05	0.00135589	2.60969
Gls	glutaminase	0.182968	7.04464	5.30261	2.62502e-05	0.00135589	2.60349
Tbc1d1	TBC1 domain family, member 1	-0.183815	6.66642	-5.2996	2.64389e-05	0.00135589	2.59656
Angpt1	angiopoietin 1	-0.36798	4.67026	-5.29898	2.64782e-05	0.00135589	2.59512
Srgap1	SLIT-ROBO Rho GTPase activating protein 1	-0.307767	5.53692	-5.29754	2.65694e-05	0.00135589	2.59179
Emilin2	elastin microfibril interfacer 2	0.209373	5.99281	5.29596	2.66698e-05	0.00135589	2.58813
Uqcr11	ubiquinol-cytochrome c reductase, complex III subunit XI	-0.399694	4.91437	-5.33286	2.75433e-05	0.00138574	2.57376
Hcls1	hematopoietic cell specific Lyn substrate 1	-1.03941	0.960726	-5.2841	2.74352e-05	0.00138574	2.56073
Hmgn5	high-mobility group nucleosome binding domain 5	0.279227	6.03742	5.28355	2.74715e-05	0.00138574	2.55945
Cacfd1	calcium channel flower domain containing 1	0.297334	5.97064	5.30687	2.77339e-05	0.00138574	2.55943
Plxna2	plexin A2	-0.390782	6.84049	-5.94605	3.50508e-05	0.00157362	2.54751
H2ac20	H2A clustered histone 20	-2.22076	-1.70033	-5.27695	2.79077e-05	0.00138574	2.5442
Rnf4	ring finger protein 4	0.165772	7.61148	5.27686	2.79139e-05	0.00138574	2.54398
Foxe3	forkhead box E3	0.953817	1.38055	5.27674	2.79218e-05	0.00138574	2.54371
Cdh11	cadherin 11	0.177313	7.60714	5.27517	2.80265e-05	0.00138622	2.54008
Hoxa1	homeobox A1	0.515702	3.82461	5.27363	2.81301e-05	0.00138664	2.53651
Xrn1	5'-3' exoribonuclease 1	-0.317106	6.15289	-5.40554	3.04243e-05	0.00145774	2.51492
Heatr1	HEAT repeat containing 1	-0.185097	7.54664	-5.26394	2.87888e-05	0.00141433	2.5141
Foxb1	forkhead box B1	0.420242	4.217	5.25679	2.92842e-05	0.00142905	2.49758
Myo18a	myosin XVIIIA	-0.198249	6.60147	-5.25076	2.97093e-05	0.00144496	2.48362
Trp53bp1	transformation related protein 53 binding protein 1	-0.20226	7.96688	-5.2489	2.98415e-05	0.00144657	2.47932
Polr1a	polymerase (RNA) I polypeptide A	-0.210513	7.36347	-5.24273	3.02853e-05	0.00145774	2.46502
Mtor	mechanistic target of rapamycin kinase	-0.219334	7.04668	-5.2406	3.04401e-05	0.00145774	2.46009
Numa1	nuclear mitotic apparatus protein 1	-0.170825	8.58663	-5.24016	3.04715e-05	0.00145774	2.45909
Sh3tc2	SH3 domain and tetratricopeptide repeats 2	-0.471572	3.57859	-5.23728	3.06822e-05	0.00146302	2.45242
Anapc1	anaphase promoting complex subunit 1	-0.166599	8.63835	-5.23493	3.08551e-05	0.00146647	2.44697
C1qtnf6	C1q and tumor necrosis factor related protein 6	-0.365508	4.0048	-5.23167	3.10966e-05	0.00146834	2.43942
Tma7-ps	translational machinery associated 7 homolog (S. cerevisiae), pseudogene	-0.265823	6.17546	-5.23056	3.11796e-05	0.00146834	2.43684
Adgrg6	adhesion G protein-coupled receptor G6	0.713154	2.49946	5.23033	3.11963e-05	0.00146834	2.43632
Frzb	frizzled-related protein	0.340809	4.46661	5.22565	3.15476e-05	0.0014801	2.42548
Nrk	Nik related kinase	-0.48726	3.6858	-5.22308	3.17423e-05	0.00148109	2.41952
Plxnb2	plexin B2	-0.179009	8.31268	-5.22269	3.17717e-05	0.00148109	2.41863
Uhrf2	ubiquitin-like, containing PHD and RING finger domains 2	0.167444	7.39739	5.21938	3.20245e-05	0.00148585	2.41095
Myh10	myosin, heavy polypeptide 10, non-muscle	-0.267064	9.49555	-5.79309	3.94588e-05	0.00168346	2.41045
Ccna2	cyclin A2	0.139781	8.30706	5.21869	3.20774e-05	0.00148585	2.40935
Ndufa12	NADH:ubiquinone oxidoreductase subunit A12	-0.379805	4.60539	-5.21429	3.24164e-05	0.00149335	2.39917
Zfp946	zinc finger protein 946	0.299558	4.55701	5.21394	3.2444e-05	0.00149335	2.39835
Khdc4	KH domain containing 4, pre-mRNA splicing factor	0.449903	6.63703	6.05179	4.32151e-05	0.0017762	2.39759
Dynll2	dynein light chain LC8-type 2	-0.154994	8.23514	-5.21178	3.2612e-05	0.00149636	2.39335
Coch	cochlin	1.02584	1.26939	5.20617	3.30531e-05	0.00151184	2.38034
Slc25a46	solute carrier family 25, member 46	0.268424	6.0359	5.19905	3.36213e-05	0.00153248	2.36384
Obscn	obscurin, cytoskeletal calmodulin and titin-interacting RhoGEF	-0.995978	3.76489	-6.10953	4.58356e-05	0.00182231	2.36141
Lrrc58	leucine rich repeat containing 58	-0.226544	7.58136	-5.24612	3.44424e-05	0.00155588	2.36016
Lipg	lipase, endothelial	-0.611365	2.59681	-5.19427	3.40076e-05	0.00154101	2.35278
Ndufb1	NADH:ubiquinone oxidoreductase subunit B1	-0.495805	4.534	-5.37794	3.71476e-05	0.00162348	2.34114
Iqgap1	IQ motif containing GTPase activating protein 1	-0.21453	6.92957	-5.18267	3.49659e-05	0.00157362	2.32587
Crebbp	CREB binding protein	-0.461315	5.92994	-5.82007	4.41177e-05	0.0017931	2.32464
Pdcd7	programmed cell death 7	0.251451	5.08161	5.17848	3.53186e-05	0.00157853	2.31615
Chl1	cell adhesion molecule L1-like	-0.73266	1.81912	-5.17779	3.53766e-05	0.00157853	2.31456
Fbn2	fibrillin 2	-0.663871	8.27079	-6.84145	5.79037e-05	0.00213201	2.29978
Afg3l1	AFG3-like AAA ATPase 1	-0.178263	6.83359	-5.16981	3.60594e-05	0.0016041	2.29605
C1qb	complement component 1, q subcomponent, beta polypeptide	-2.15952	-0.95345	-5.16622	3.63716e-05	0.0016091	2.28771
Nab1	Ngfi-A binding protein 1	0.316943	4.75614	5.16488	3.64882e-05	0.0016091	2.28461
Wasf2	WASP family, member 2	-0.167688	7.09298	-5.16472	3.65027e-05	0.0016091	2.28422
Hoxd12	homeobox D12	0.842338	1.87179	5.1618	3.67589e-05	0.00161551	2.27745
T	brachyury, T-box transcription factor T	0.511286	4.00571	5.20758	3.78149e-05	0.00163726	2.27014
Adi1	acireductone dioxygenase 1	0.478836	5.20405	5.56252	4.34633e-05	0.00178138	2.26729
Zfp280c	zinc finger protein 280C	0.229937	6.27295	5.15724	3.71627e-05	0.00162348	2.26687
Nme1	NME/NM23 nucleoside diphosphate kinase 1	-0.333009	7.79043	-5.78469	4.69345e-05	0.00185187	2.26422
Fam114a1	family with sequence similarity 114, member A1	0.408924	4.24943	5.15434	3.74217e-05	0.00162991	2.26015
4833420G17Rik	RIKEN cDNA 4833420G17 gene	0.233103	6.05786	5.15143	3.76837e-05	0.00163644	2.25339
Dll1	delta like canonical Notch ligand 1	0.234612	6.09594	5.14586	3.81905e-05	0.00164863	2.24046
Rspo1	R-spondin 1	0.384163	4.01338	5.14103	3.86354e-05	0.00166292	2.22925
Saraf	store-operated calcium entry-associated regulatory factor	-0.325449	5.72909	-5.21852	4.01485e-05	0.00169799	2.2247
Vps13a	vacuolar protein sorting 13A	-0.496745	4.92476	-5.49058	4.46743e-05	0.00180408	2.22354
Stab2	stabilin 2	-1.00881	1.00866	-5.13725	3.89869e-05	0.00167311	2.22048
Ece1	endothelin converting enzyme 1	-0.177439	7.38853	-5.13331	3.9357e-05	0.00168346	2.21133
Zfhx3	zinc finger homeobox 3	-0.920684	4.9965	-6.45622	5.99609e-05	0.0021391	2.20677
Fam199x	family with sequence similarity 199, X-linked	-0.261411	5.80018	-5.12766	3.98948e-05	0.00169499	2.19819
Cyth4	cytohesin 4	-1.00554	0.885089	-5.12696	3.99615e-05	0.00169499	2.19657
Sipa1l2	signal-induced proliferation-associated 1 like 2	-0.258134	5.85638	-5.12353	4.02922e-05	0.00169915	2.18859
Rgs9	regulator of G-protein signaling 9	-0.563049	3.54338	-5.13578	4.09791e-05	0.00171254	2.17911
Dctn3	dynactin 3	-0.379593	4.71676	-5.11912	4.07207e-05	0.00171227	2.17835
Csrnp3	cysteine-serine-rich nuclear protein 3	-0.43595	4.00379	-5.11541	4.1085e-05	0.00171254	2.16973
Pou3f2	POU domain, class 3, transcription factor 2	0.250567	6.326	5.11493	4.11324e-05	0.00171254	2.16861
Pax9	paired box 9	0.432817	3.34926	5.11427	4.11968e-05	0.00171254	2.1671
Hectd4	HECT domain E3 ubiquitin protein ligase 4	-0.456815	5.93755	-5.74001	5.23087e-05	0.00201382	2.16284
Usf3	upstream transcription factor family member 3	-0.49215	5.831	-5.8154	5.35551e-05	0.00204561	2.16269
Pknox1	Pbx/knotted 1 homeobox	0.294949	5.0753	5.11196	4.14261e-05	0.00171718	2.16173
Sema6c	sema domain, transmembrane domain (TM), and cytoplasmic domain, (semaphorin) 6C	0.308482	4.57408	5.11036	4.15854e-05	0.0017189	2.15801
Hap1	huntingtin-associated protein 1	0.360134	4.8306	5.10348	4.22781e-05	0.0017426	2.14202
Tet1	tet methylcytosine dioxygenase 1	-0.490792	5.4673	-5.657	5.30424e-05	0.00203669	2.12919
Plekha2	pleckstrin homology domain-containing, family A (phosphoinositide binding specific) member 2	-0.305652	4.64895	-5.08898	4.37763e-05	0.00178919	2.10831
Hnrnpul2	heterogeneous nuclear ribonucleoprotein U-like 2	-0.14747	8.80663	-5.08779	4.3902e-05	0.00178931	2.10553
Slc4a8	solute carrier family 4 (anion exchanger), member 8	-0.344048	4.17842	-5.08033	4.46956e-05	0.00180408	2.08819
9430015G10Rik	RIKEN cDNA 9430015G10 gene	0.237688	6.05729	5.07894	4.48446e-05	0.00180408	2.08497
Atp10a	ATPase, class V, type 10A	0.697132	2.6891	5.07859	4.48826e-05	0.00180408	2.08415
Pcdhgb8	protocadherin gamma subfamily B, 8	-0.946766	1.70271	-5.07653	4.51059e-05	0.00180447	2.07934
Lmo4	LIM domain only 4	0.195772	6.72012	5.07621	4.51397e-05	0.00180447	2.07862
Asxl3	ASXL transcriptional regulator 3	-0.42718	5.10839	-5.29992	4.99211e-05	0.0019424	2.07298
Ndfip1	Nedd4 family interacting protein 1	0.213016	6.76336	5.07126	4.56805e-05	0.0018211	2.06709
Slc43a3	solute carrier family 43, member 3	-0.345557	5.73784	-5.22835	5.01195e-05	0.00194493	2.04613
Vcan	versican	-0.606866	8.61086	-6.60554	7.51794e-05	0.00242686	2.04394
Cd81	CD81 antigen	0.205737	7.01848	5.05996	4.69382e-05	0.00185187	2.0408
Lrba	LPS-responsive beige-like anchor	-0.260525	5.49858	-5.05977	4.69599e-05	0.00185187	2.04035
Ksr2	kinase suppressor of ras 2	-1.09204	0.672763	-5.05838	4.71163e-05	0.00185303	2.03714
Lama1	laminin, alpha 1	-0.418794	6.82222	-5.81406	6.37437e-05	0.00220923	2.01832
Acacb	acetyl-Coenzyme A carboxylase beta	-0.644527	2.6383	-5.04837	4.8264e-05	0.00189307	2.01384
Psmc3ip	proteasome (prosome, macropain) 26S subunit, ATPase 3, interacting protein	-0.345274	4.49206	-5.04433	4.87352e-05	0.00190642	2.00444
Trim71	tripartite motif-containing 71	-0.351366	6.0346	-5.32847	5.50162e-05	0.00208504	2.00246
Lin9	lin-9 DREAM MuvB core complex component	0.33088	4.51357	5.03563	4.97665e-05	0.00194156	1.98417
Nes	nestin	-0.229704	8.74297	-5.28768	5.58153e-05	0.0021024	1.97757
Dip2b	disco interacting protein 2 homolog B	-0.218186	6.38211	-5.02997	5.04489e-05	0.00195252	1.97099
Ttc28	tetratricopeptide repeat domain 28	-0.323931	6.39657	-5.29963	5.86199e-05	0.00213201	1.9413
B230219D22Rik	RIKEN cDNA B230219D22 gene	0.193342	7.69164	5.01541	5.22474e-05	0.00201382	1.93708
Peg3	paternally expressed 3	-0.355263	10.0118	-6.09044	7.61505e-05	0.00244712	1.93538
Dicer1	dicer 1, ribonuclease type III	-0.21748	8.1859	-5.12374	5.59064e-05	0.0021024	1.92101
Psmb5	proteasome (prosome, macropain) subunit, beta type 5	-0.326976	5.72065	-5.11203	5.582e-05	0.0021024	1.91815
Kdm7a	lysine (K)-specific demethylase 7A	-0.236322	6.11752	-5.00529	5.3536e-05	0.00204561	1.9135
Emc10	ER membrane protein complex subunit 10	-0.193427	6.58598	-5.00044	5.41645e-05	0.00206348	1.90221
Khsrp	KH-type splicing regulatory protein	0.28065	8.78082	5.53949	6.81841e-05	0.00229234	1.88984
Bmpr2	bone morphogenetic protein receptor, type II (serine/threonine kinase)	-0.342046	6.27329	-5.31788	6.29069e-05	0.00220136	1.88939
Tppp3	tubulin polymerization-promoting protein family member 3	-0.416328	3.70082	-4.99413	5.49934e-05	0.00208504	1.88751
Sptan1	spectrin alpha, non-erythrocytic 1	-0.257323	8.408	-5.35255	6.47528e-05	0.00223359	1.87663
Pdgfra	platelet derived growth factor receptor, alpha polypeptide	0.27142	7.14853	5.21518	6.18593e-05	0.00217856	1.86974
Tmem242	transmembrane protein 242	-0.224443	5.96212	-4.98481	5.6243e-05	0.00210962	1.86577
Acp5	acid phosphatase 5, tartrate resistant	0.711629	3.3362	5.21211	6.29278e-05	0.00220136	1.85475
Fat2	FAT atypical cadherin 2	-1.00053	0.947758	-4.97641	5.73916e-05	0.00213201	1.8462
Klk8	kallikrein related-peptidase 8	-0.522812	3.12832	-4.97577	5.74811e-05	0.00213201	1.8447
Ppp2r2a	protein phosphatase 2, regulatory subunit B, alpha	0.152411	7.39603	4.97522	5.75563e-05	0.00213201	1.84343
Hnrnpdl	heterogeneous nuclear ribonucleoprotein D-like	0.17377	9.18712	4.98356	5.79788e-05	0.00213201	1.84062
Tie1	tyrosine kinase with immunoglobulin-like and EGF-like domains 1	-0.235263	5.68713	-4.97393	5.77357e-05	0.00213201	1.84042
Fry	FRY microtubule binding protein	-0.559795	3.07362	-4.97178	5.8036e-05	0.00213201	1.8354
Slitrk6	SLIT and NTRK-like family, member 6	-0.573242	3.25056	-4.97168	5.80497e-05	0.00213201	1.83517
Cmklr1	chemerin chemokine-like receptor 1	-0.70581	2.18278	-4.96684	5.87304e-05	0.00213201	1.82389
Azin1	antizyme inhibitor 1	0.144028	7.95161	4.96467	5.90391e-05	0.00213201	1.81882
Colec12	collectin sub-family member 12	0.22673	6.50668	4.96429	5.90931e-05	0.00213201	1.81793
Syne1	spectrin repeat containing, nuclear envelope 1	-0.528604	3.42739	-4.96406	5.91252e-05	0.00213201	1.81741
Pam	peptidylglycine alpha-amidating monooxygenase	0.205883	6.57576	4.96396	5.91402e-05	0.00213201	1.81716
Golga4	golgin A4	-0.218994	6.92341	-4.96356	5.91974e-05	0.00213201	1.81623
Serpina6	serine (or cysteine) peptidase inhibitor, clade A, member 6	1.97031	-1.17281	4.96264	5.93288e-05	0.00213201	1.81408
Emx2	empty spiracles homeobox 2	0.353896	4.2951	4.96249	5.93498e-05	0.00213201	1.81374
Lekr1	leucine, glutamate and lysine rich 1	0.785308	1.71185	4.96165	5.947e-05	0.00213201	1.81178
Zfp101	zinc finger protein 101	0.39129	4.62673	4.96874	5.97767e-05	0.00213775	1.81028
Socs2	suppressor of cytokine signaling 2	0.371078	4.18043	4.95353	6.06457e-05	0.00215825	1.79284
Itpr1	inositol 1,4,5-trisphosphate receptor 1	-0.328592	5.84843	-5.10766	6.53458e-05	0.00223575	1.78837
Cldn5	claudin 5	-0.333721	4.68475	-4.95144	6.09525e-05	0.00216117	1.78796
Zfp62	zinc finger protein 62	0.229318	6.1266	4.95095	6.1024e-05	0.00216117	1.78682
Lonrf3	LON peptidase N-terminal domain and ring finger 3	0.78923	1.53291	4.9469	6.1623e-05	0.0021771	1.77737
Pax1	paired box 1	0.342924	5.02411	4.94462	6.19629e-05	0.00217856	1.77205
Ptpn14	protein tyrosine phosphatase, non-receptor type 14	-0.316207	6.25957	-5.1661	6.93373e-05	0.00230982	1.76028
Zfp932	zinc finger protein 932	0.345946	4.35194	4.93731	6.30643e-05	0.00220136	1.755
Mecp2	methyl CpG binding protein 2	-0.221714	6.34589	-4.93591	6.32774e-05	0.00220353	1.75174
Cyp26a1	cytochrome P450, family 26, subfamily a, polypeptide 1	0.450515	3.53209	4.93457	6.34836e-05	0.00220545	1.74859
Nkd2	naked cuticle 2	0.266261	5.05961	4.93177	6.39132e-05	0.00220985	1.74207
Nav1	neuron navigator 1	-0.308837	6.91964	-5.28236	7.44021e-05	0.00241782	1.74112
Ralgapb	Ral GTPase activating protein, beta subunit (non-catalytic)	-0.223754	6.65699	-4.92438	6.50625e-05	0.00223535	1.72482
Slc13a4	solute carrier family 13 (sodium/sulfate symporters), member 4	-0.970214	0.812217	-4.92408	6.51102e-05	0.00223535	1.72411
Npm3	nucleoplasmin 3	-0.347627	5.02084	-4.92975	6.54284e-05	0.00223575	1.72234
Akap8l	A kinase (PRKA) anchor protein 8-like	0.279854	5.48207	4.91849	6.59937e-05	0.00223887	1.71107
Pik3r1	phosphoinositide-3-kinase regulatory subunit 1	-0.273675	5.43415	-4.91848	6.59948e-05	0.00223887	1.71106
Gbf1	golgi-specific brefeldin A-resistance factor 1	-0.21406	6.86519	-4.91844	6.60019e-05	0.00223887	1.71095
Lmx1a	LIM homeobox transcription factor 1 alpha	0.41968	3.78465	4.91761	6.61336e-05	0.00223887	1.70903
Htt	huntingtin	-0.397341	6.77543	-5.58039	8.74824e-05	0.00269864	1.69703
Alx4	aristaless-like homeobox 4	0.258254	5.81798	4.91146	6.71227e-05	0.0022671	1.69466
Ddx17	DEAD box helicase 17	0.170051	9.81432	4.96483	6.91338e-05	0.00230831	1.69102
Lratd2	LRAT domain containing 1	0.287335	5.39051	4.90851	6.76023e-05	0.00227802	1.68778
Ankrd50	ankyrin repeat domain 50	-0.194982	6.6475	-4.90384	6.8368e-05	0.00229324	1.67688
Svopl	SV2 related protein homolog (rat)-like	-1.47589	0.98349	-5.16173	7.67727e-05	0.00245118	1.67603
Dnmt3a	DNA methyltransferase 3A	-0.154391	7.91596	-4.9013	6.87899e-05	0.0023021	1.67093
Csrp2	cysteine and glycine-rich protein 2	0.233766	6.63702	4.89762	6.98737e-05	0.00232037	1.65689
Sall1	spalt like transcription factor 1	0.203275	6.87448	4.89424	6.9972e-05	0.00232037	1.65444
Zfp386	zinc finger protein 386 (Kruppel-like)	0.269247	5.39592	4.88879	7.08989e-05	0.00234273	1.64171
P3h3	prolyl 3-hydroxylase 3	0.298773	5.07366	4.88839	7.09674e-05	0.00234273	1.64078
Ptpn6	protein tyrosine phosphatase, non-receptor type 6	-0.572229	2.41313	-4.88121	7.2208e-05	0.0023783	1.62402
Nr2f1	nuclear receptor subfamily 2, group F, member 1	0.19462	7.70651	4.87771	7.28213e-05	0.00238861	1.61584
Kcnt1	potassium channel, subfamily T, member 1	1.52228	-0.421656	4.87755	7.28484e-05	0.00238861	1.61548
Heca	hdc homolog, cell cycle regulator	0.254024	4.9506	4.87169	7.38882e-05	0.00241302	1.60177
Sema3b	sema domain, immunoglobulin domain (Ig), short basic domain, secreted, (semaphorin) 3B	-0.445817	3.22883	-4.87149	7.39235e-05	0.00241302	1.60131
Lcor	ligand dependent nuclear receptor corepressor	-0.432497	5.05295	-5.12062	8.31427e-05	0.00260656	1.59741
Kif26a	kinesin family member 26A	-0.241029	6.00843	-4.86901	7.4367e-05	0.00241782	1.59552
Nmt2	N-myristoyltransferase 2	0.185889	6.3692	4.8677	7.46036e-05	0.00241898	1.59245
Efna2	ephrin A2	0.222608	6.22571	4.86526	7.50436e-05	0.00242686	1.58676
Guf1	GUF1 homolog, GTPase	0.213404	5.95943	4.8617	7.56921e-05	0.00243802	1.57844
Snx22	sorting nexin 22	0.956365	1.19844	4.85834	7.631e-05	0.00244712	1.57057
Myo9a	myosin IXa	-0.330841	5.89095	-5.05018	8.37235e-05	0.00260717	1.56724
Oprl1	opioid receptor-like 1	-0.645715	2.29211	-4.85603	7.67373e-05	0.00245118	1.56517
Grina	glutamate receptor, ionotropic, N-methyl D-aspartate-associated protein 1 (glutamate binding)	0.287933	4.58238	4.85424	7.70684e-05	0.00245525	1.56101
Hhip	Hedgehog-interacting protein	-0.476356	3.75502	-4.84367	7.9064e-05	0.00251334	1.53629
Prdm12	PR domain containing 12	0.559795	3.05735	4.84208	7.93672e-05	0.00251749	1.53258
Cblb	Casitas B-lineage lymphoma b	-0.198756	6.64244	-4.83784	8.01853e-05	0.00253793	1.52267
Uaca	uveal autoantigen with coiled-coil domains and ankyrin repeats	-0.191104	6.4185	-4.8333	8.10694e-05	0.00256035	1.51206
Nsd1	nuclear receptor-binding SET-domain protein 1	-0.321444	8.09175	-5.45775	0.000105557	0.00311777	1.50947
Kif20a	kinesin family member 20A	0.147105	7.771	4.83191	8.13434e-05	0.00256346	1.5088
Alkbh1	alkB homolog 1, histone H2A dioxygenase	0.310133	5.15874	4.83022	8.1675e-05	0.00256836	1.50486
Mrpl54	mitochondrial ribosomal protein L54	-0.28645	5.31019	-4.82234	8.32469e-05	0.00260656	1.48643
Slc14a1	solute carrier family 14 (urea transporter), member 1	1.54897	-0.72081	4.82003	8.37128e-05	0.00260717	1.48103
Pla2g3	phospholipase A2, group III	-1.03661	0.902424	-4.81904	8.39145e-05	0.00260717	1.47871
Dyrk1a	dual-specificity tyrosine-(Y)-phosphorylation regulated kinase 1a	-0.184305	7.06901	-4.81871	8.39812e-05	0.00260717	1.47794
Fbxo21	F-box protein 21	0.282245	7.12661	5.10746	9.66121e-05	0.00291857	1.47147
Nhsl2	NHS-like 2	-0.676453	5.64463	-5.85039	0.000126176	0.00357922	1.46595
Septin2	septin 2	0.130538	8.36421	4.81009	8.57494e-05	0.00265641	1.45779
Fam193a	family with sequence homology 193, member A	-0.188748	6.50951	-4.80567	8.66713e-05	0.00267928	1.44745
Plxna1	plexin A1	-0.205837	7.96271	-4.87083	9.00727e-05	0.00276103	1.44207
Cdk5rap2	CDK5 regulatory subunit associated protein 2	-0.276835	7.10699	-5.06569	9.95111e-05	0.00297534	1.43321
Adgrl3	adhesion G protein-coupled receptor L3	-0.417051	4.02171	-4.79952	8.79705e-05	0.00270797	1.43306
Ccnl1	cyclin L1	0.258386	6.39997	4.85452	9.06349e-05	0.00277244	1.43077
Wfikkn1	WAP, FS, Ig, KU, and NTR-containing protein 1	-0.281735	5.07286	-4.79448	8.90506e-05	0.00273545	1.42126
Setx	senataxin	-0.383291	6.99124	-5.44737	0.000118978	0.00341062	1.40926
Soga1	suppressor of glucose, autophagy associated 1	-0.339215	7.78956	-5.43106	0.000119665	0.00342359	1.3999
Zfp318	zinc finger protein 318	-0.233574	6.36955	-4.78384	9.13733e-05	0.00278918	1.39637
Pcdhgb4	protocadherin gamma subfamily B, 4	0.585333	1.9589	4.77882	9.24893e-05	0.00281735	1.38463
Nat9	N-acetyltransferase 9 (GCN5-related, putative)	-0.450039	3.34982	-4.77312	9.37731e-05	0.00285051	1.3713
Mettl17	methyltransferase like 17	0.280603	4.89541	4.76884	9.47503e-05	0.00287422	1.36128
Zdbf2	zinc finger, DBF-type containing 2	-0.585461	6.31389	-5.79707	0.000141946	0.00383159	1.35721
Mat2a	methionine adenosyltransferase II, alpha	0.318713	8.63696	5.44644	0.000128529	0.0036114	1.34637
Dysf	dysferlin	-0.306235	4.93363	-4.76246	9.62258e-05	0.00291293	1.34634
Baz1b	bromodomain adjacent to zinc finger domain, 1B	-0.152412	8.7937	-4.75958	9.68982e-05	0.00292116	1.33961
Lrp11	low density lipoprotein receptor-related protein 11	0.472373	3.30884	4.75795	9.72817e-05	0.00292417	1.33579
Thada	thyroid adenoma associated	-0.279486	5.68869	-4.76006	9.73987e-05	0.00292417	1.33569
Nnt	nicotinamide nucleotide transhydrogenase	-0.174008	6.60554	-4.75376	9.8274e-05	0.00294439	1.32598
Plk4	polo like kinase 4	0.235041	6.77696	4.79191	0.000101563	0.00303047	1.31499
Aopep	aminopeptidase O	0.348271	4.33718	4.73784	0.000102137	0.00303676	1.28871
Gpr20	G protein-coupled receptor 20	-0.819883	0.790043	-4.73762	0.00010219	0.00303676	1.28822
Vgll2	vestigial like family member 2	0.427627	3.13765	4.73393	0.000103109	0.00305785	1.27956
Celsr1	cadherin, EGF LAG seven-pass G-type receptor 1	-0.38395	6.86257	-5.36037	0.00013643	0.00374887	1.27313
Tfec	transcription factor EC	-1.6007	-0.239755	-4.73108	0.000103822	0.00307274	1.2729
Sipa1l1	signal-induced proliferation-associated 1 like 1	-0.190518	7.08993	-4.72284	0.000105917	0.00312208	1.25359
Gcn1	GCN1 activator of EIF2AK4	-0.388217	8.09396	-5.57781	0.000150942	0.00397543	1.25217
Med13	mediator complex subunit 13	-0.448423	6.72636	-5.51603	0.000148132	0.00391556	1.25079
Calml4	calmodulin-like 4	-1.79763	-0.860695	-4.71769	0.000107245	0.00315485	1.24155
D630045J12Rik	RIKEN cDNA D630045J12 gene	-0.285077	6.34487	-4.8729	0.000116697	0.00338515	1.23532
Cnpy1	canopy FGF signaling regulator 1	0.666994	3.86928	5.09285	0.00012966	0.00362427	1.22956
Lpp	LIM domain containing preferred translocation partner in lipoma	-0.664979	5.9907	-5.7794	0.000165614	0.00419041	1.22751
Foxl2	forkhead box L2	0.493247	2.94162	4.71111	0.000108969	0.00319725	1.22613
Sh3pxd2a	SH3 and PX domains 2A	-0.267349	7.22056	-4.96436	0.000123304	0.00352079	1.22504
Rprd2	regulation of nuclear pre-mRNA domain containing 2	-0.194585	6.36492	-4.71052	0.000109124	0.00319725	1.22476
Prrt2	proline-rich transmembrane protein 2	0.597889	2.98722	4.70347	0.000111688	0.00326581	1.20337
Cox6b1	cytochrome c oxidase, subunit 6B1	-0.243692	6.66997	-4.76439	0.000116144	0.00337582	1.19693
Hmcn1	hemicentin 1	-0.723731	5.0954	-5.59911	0.000165709	0.00419041	1.18215
Bola2	bolA-like 2 (E. coli)	-0.314927	4.9351	-4.68837	0.000115142	0.00336009	1.17289
Serpina3f	serine (or cysteine) peptidase inhibitor, clade A, member 3F	-1.96698	-1.13095	-4.68665	0.000115624	0.00336742	1.16885
Srcap	Snf2-related CREBBP activator protein	-0.356338	7.90097	-5.39957	0.0001578	0.00408963	1.1671
Stbd1	starch binding domain 1	0.401202	3.40418	4.67871	0.000117872	0.00340441	1.15024
Slc35a1	solute carrier family 35 (CMP-sialic acid transporter), member 1	0.257665	5.61518	4.67859	0.000117906	0.00340441	1.14997
Ubn2	ubinuclein 2	-0.390215	6.70427	-5.28974	0.000155147	0.00405691	1.14833
Ano6	anoctamin 6	-0.205002	6.25135	-4.67756	0.0001182	0.00340441	1.14757
Nol6	nucleolar protein family 6 (RNA-associated)	-0.150599	7.06686	-4.67723	0.000118295	0.00340441	1.14679
Marchf5	membrane associated ring-CH-type finger 5	0.170834	7.13355	4.6755	0.000118791	0.00341062	1.14274
Hes1	hes family bHLH transcription factor 1	0.347389	5.5038	4.8359	0.000130563	0.00363393	1.13161
Ankle1	ankyrin repeat and LEM domain containing 1	0.447297	4.31729	4.7547	0.000126646	0.00357922	1.12414
Eif4a2	eukaryotic translation initiation factor 4A2	0.432364	8.21169	5.62932	0.000184716	0.00454289	1.10209
Ndnf	neuron-derived neurotrophic factor	0.308047	4.74126	4.65538	0.000124731	0.00355458	1.09561
Ttc14	tetratricopeptide repeat domain 14	0.382433	6.2797	5.14047	0.000157331	0.00408796	1.09018
Gnal	guanine nucleotide binding protein, alpha stimulating, olfactory type	0.52552	2.76848	4.65083	0.000126115	0.00357922	1.08494
Tiam1	T cell lymphoma invasion and metastasis 1	-0.21691	6.13206	-4.65002	0.000126363	0.00357922	1.08305
Mrtfb	myocardin related transcription factor B	-0.339205	5.78114	-4.86785	0.000141469	0.00382965	1.07979
Dennd1b	DENN domain containing 1B	-0.420849	4.06655	-4.64853	0.000126822	0.00357922	1.07955
Mab21l1	mab-21-like 1	0.571155	3.1501	4.65464	0.000128395	0.0036114	1.07234
Utp20	UTP20 small subunit processome component	-0.291693	7.22399	-5.00791	0.000152586	0.0039971	1.07003
Hip1	huntingtin interacting protein 1	-0.216831	8.0062	-4.7918	0.000138969	0.00379554	1.06493
Nckap1l	NCK associated protein 1 like	-1.12227	0.315987	-4.64167	0.00012895	0.0036114	1.06347
Agpat1	1-acylglycerol-3-phosphate O-acyltransferase 1 (lysophosphatidic acid acyltransferase, alpha)	0.164346	6.81166	4.64166	0.000128952	0.0036114	1.06345
Btg1	BTG anti-proliferation factor 1	0.177779	6.47213	4.63808	0.000130077	0.00362897	1.05506
Kin	Kin17 DNA and RNA binding protein	0.329862	4.87739	4.63595	0.000130753	0.00363393	1.05006
Ndst1	N-deacetylase/N-sulfotransferase (heparan glucosaminyl) 1	-0.191331	7.70229	-4.64514	0.000131661	0.00365221	1.04845
Mpeg1	macrophage expressed gene 1	-1.80696	0.0233445	-4.81882	0.000144433	0.00384275	1.04471
Ubqln4	ubiquilin 4	0.160371	7.85884	4.62812	0.000133258	0.0036895	1.03173
Trp53	transformation related protein 53	0.147414	7.6954	4.6239	0.000134631	0.00371792	1.02182
Tnni2	troponin I, skeletal, fast 2	-0.935538	0.723149	-4.6234	0.000134794	0.00371792	1.02066
Taf1	TATA-box binding protein associated factor 1	-0.24443	6.89025	-4.73688	0.000144419	0.00384275	1.01273
Rsrp1	arginine/serine rich protein 1	0.491213	6.60303	5.473	0.000196107	0.004714	1.01261
Ppp1r10	protein phosphatase 1, regulatory subunit 10	-0.178702	6.8986	-4.61972	0.000136003	0.00374419	1.01203
Sptbn1	spectrin beta, non-erythrocytic 1	-0.314381	8.26359	-5.22409	0.000180465	0.00448579	1.00686
Kcnh2	potassium voltage-gated channel, subfamily H (eag-related), member 2	-0.208307	5.49017	-4.61404	0.00013789	0.00378187	0.998725
Bcl9	B cell CLL/lymphoma 9	-0.176617	7.36231	-4.61186	0.00013862	0.00379476	0.993624
Ube2c	ubiquitin-conjugating enzyme E2C	0.158013	7.6368	4.61024	0.000139169	0.00379554	0.989809
Fam13b	family with sequence similarity 13, member B	0.258637	6.11632	4.64571	0.000142066	0.00383159	0.988496
Myo5a	myosin VA	-0.381351	7.28857	-5.29722	0.000190095	0.00462015	0.987436
Zdhhc2	zinc finger, DHHC domain containing 2	0.274417	4.93127	4.60907	0.000139564	0.00379733	0.987069
Pno1	partner of NOB1 homolog	-0.20283	6.6895	-4.6085	0.000139755	0.00379733	0.985749
Cbx1	chromobox 1	0.166783	8.52229	4.60637	0.00014048	0.00380993	0.980753
Prkdc	protein kinase, DNA activated, catalytic polypeptide	-0.438295	5.15404	-4.92686	0.000165044	0.00419041	0.978759
Cyct	cytochrome c, testis	-2.15159	-1.95578	-4.59987	0.000142716	0.00384141	0.965506
Dock1	dedicator of cytokinesis 1	-0.183375	6.84224	-4.59917	0.000142957	0.00384141	0.963875
Hdlbp	high density lipoprotein (HDL) binding protein	-0.130638	9.33998	-4.59635	0.000143938	0.00384275	0.957269
Tardbp	TAR DNA binding protein	0.126334	9.55126	4.59564	0.000144187	0.00384275	0.955601
Ubr4	ubiquitin protein ligase E3 component n-recognin 4	-0.801189	7.69272	-5.80036	0.000233089	0.00525656	0.955576
Pstpip2	proline-serine-threonine phosphatase-interacting protein 2	-0.765076	1.59157	-4.59506	0.000144391	0.00384275	0.954238
Igsf10	immunoglobulin superfamily, member 10	-0.350034	4.25707	-4.5945	0.000144587	0.00384275	0.952926
Ntrk3	neurotrophic tyrosine kinase, receptor, type 3	0.530896	2.53964	4.59307	0.000145089	0.00384909	0.949576
Rbm42	RNA binding motif protein 42	-0.175765	6.52102	-4.58979	0.00014625	0.00387282	0.941887
Mlxip	MLX interacting protein	-0.177184	6.73958	-4.58275	0.000148771	0.00392534	0.925384
Skap2	src family associated phosphoprotein 2	-0.220229	5.07308	-4.57559	0.00015138	0.00397979	0.908597
Rasl10b	RAS-like, family 10, member B	-0.328634	4.07428	-4.57459	0.000151746	0.00398224	0.906265
Fmn1	formin 1	-0.612999	2.48918	-4.56386	0.000155751	0.0040654	0.881116
Mak16	MAK16 homolog	0.168589	6.41324	4.56273	0.000156182	0.00406937	0.878448
Lama5	laminin, alpha 5	-0.235504	7.041	-4.67267	0.000166944	0.00419255	0.872168
Cited1	Cbp/p300-interacting transactivator with Glu/Asp-rich carboxy-terminal domain 1	0.436626	3.67006	4.55938	0.000157456	0.00408796	0.870605
Vps13c	vacuolar protein sorting 13C	-0.627143	5.3255	-5.33933	0.000225085	0.00510763	0.864512
Npr2	natriuretic peptide receptor 2	0.338982	4.55419	4.55635	0.000158617	0.00410351	0.863511
Supt6	SPT6, histone chaperone and transcription elongation factor	-0.161035	7.78574	-4.55518	0.000159069	0.00410791	0.860766
Bend4	BEN domain containing 4	-0.18483	7.02231	-4.54839	0.000161715	0.00416767	0.844838
Sec62	SEC62 homolog (S. cerevisiae)	0.162733	6.67633	4.54778	0.000161954	0.00416767	0.843413
Ndufb9	NADH:ubiquinone oxidoreductase subunit B9	-0.252763	6.13917	-4.57933	0.000165685	0.00419041	0.83912
Sec61b	Sec61 beta subunit	-0.278113	5.60389	-4.55557	0.000164384	0.00419041	0.83509
Pnn	pinin	0.175617	8.25243	4.55126	0.000165651	0.00419041	0.827188
Wdr6	WD repeat domain 6	-0.124119	8.49636	-4.54045	0.000164866	0.00419041	0.826215
Chd2	chromodomain helicase DNA binding protein 2	-0.187109	6.56119	-4.54009	0.000165007	0.00419041	0.825386
Dcc	deleted in colorectal carcinoma	-0.429398	4.03299	-4.55004	0.000166587	0.0041909	0.822231
Elfn1	leucine rich repeat and fibronectin type III, extracellular 1	0.750903	1.13669	4.53853	0.000165635	0.00419041	0.821719
Hdhd2	haloacid dehalogenase-like hydrolase domain containing 2	0.272752	5.1793	4.5385	0.000165647	0.00419041	0.821649
Zzef1	zinc finger, ZZ-type with EF hand domain 1	-0.29469	5.21576	-4.53738	0.000166097	0.0041909	0.81903
Crb2	crumbs family member 2	-0.1615	6.74537	-4.53616	0.000166591	0.0041909	0.816168
Hsp90ab1	heat shock protein 90 alpha (cytosolic), class B member 1	0.0863117	12.3329	4.52787	0.00016998	0.00426148	0.796727
Zfp958	zinc finger protein 958	0.380459	3.98122	4.52683	0.000170409	0.00426491	0.794293
Spag5	sperm associated antigen 5	0.166571	7.19939	4.52254	0.000172193	0.00430216	0.784247
Trrap	transformation/transcription domain-associated protein	-0.533828	7.93768	-5.56762	0.000273348	0.0057553	0.771003
Ssh1	slingshot protein phosphatase 1	-0.273084	5.87981	-4.56367	0.000181352	0.00450019	0.761435
Slc38a5	solute carrier family 38, member 5	0.927118	2.41006	4.77502	0.00020429	0.0047902	0.753382
Asb4	ankyrin repeat and SOCS box-containing 4	0.350202	6.32893	4.90844	0.0002181	0.00500948	0.751044
Car2	carbonic anhydrase 2	0.637894	5.59976	5.36847	0.000262258	0.0056191	0.750719
Sash3	SAM and SH3 domain containing 3	-1.4753	-0.88892	-4.50711	0.000178772	0.0044589	0.748063
Scn3a	sodium channel, voltage-gated, type III, alpha	-0.678443	2.19187	-4.50355	0.000180325	0.00448579	0.739715
Lrp1	low density lipoprotein receptor-related protein 1	-0.644493	7.81118	-5.60255	0.000288394	0.00591837	0.736906
Herc2	HECT and RLD domain containing E3 ubiquitin protein ligase 2	-0.688564	6.56347	-5.56874	0.000286003	0.00588585	0.735056
Adamts12	a disintegrin-like and metallopeptidase (reprolysin type) with thrombospondin type 1 motif, 12	-0.57523	4.60338	-4.96057	0.000227936	0.00515631	0.734487
Epg5	ectopic P-granules autophagy protein 5 homolog (C. elegans)	-0.304967	4.88758	-4.50028	0.000181763	0.00450273	0.732048
Zbtb18	zinc finger and BTB domain containing 18	0.184256	6.7145	4.49735	0.000183063	0.00452356	0.725175
Macc1	metastasis associated in colon cancer 1	-0.990915	0.813597	-4.49698	0.000183224	0.00452356	0.724324
Zfhx4	zinc finger homeodomain 4	-0.686934	6.21793	-5.52288	0.000286849	0.00589496	0.720913
Lars	leucyl-tRNA synthetase	-0.161905	7.51899	-4.49406	0.000184529	0.00454289	0.717478
Zfp106	zinc finger protein 106	-0.179813	8.84285	-4.57183	0.000193026	0.00466298	0.71599
Lgi2	leucine-rich repeat LGI family, member 2	-0.325456	4.57397	-4.49279	0.000185101	0.00454289	0.714491
Arhgef25	Rho guanine nucleotide exchange factor (GEF) 25	0.187743	6.3274	4.49245	0.000185252	0.00454289	0.713703
Gm266	predicted gene 266	-0.548396	2.87301	-4.4887	0.00018695	0.0045719	0.704904
Ak1	adenylate kinase 1	-0.329355	4.38075	-4.48845	0.000187062	0.0045719	0.704323
Rai1	retinoic acid induced 1	-0.175372	7.30618	-4.48585	0.00018825	0.00459324	0.698215
Pitx2	paired-like homeodomain transcription factor 2	0.345597	4.0297	4.48279	0.000189653	0.00461975	0.691052
Cdc37l1	cell division cycle 37-like 1	0.229658	5.92981	4.48139	0.000190303	0.00462015	0.687752
Cdk2ap1	CDK2 (cyclin-dependent kinase 2)-associated protein 1	-0.157691	7.58878	-4.4779	0.00019192	0.00465166	0.67959
Tmed5	transmembrane p24 trafficking protein 5	0.222851	5.73187	4.47675	0.000192457	0.00465696	0.676891
Akap8	A kinase (PRKA) anchor protein 8	0.193419	7.78705	4.51888	0.000198967	0.00475993	0.669469
Tfap2b	transcription factor AP-2 beta	0.227843	5.49804	4.47325	0.000194103	0.00468124	0.668679
Ovgp1	oviductal glycoprotein 1	0.78087	1.50356	4.47076	0.00019528	0.00470187	0.662844
Map1b	microtubule-associated protein 1B	-0.666415	8.3498	-5.55973	0.000315169	0.00629087	0.655147
Vamp2	vesicle-associated membrane protein 2	0.313268	5.30595	4.515	0.000203313	0.00478473	0.650892
Ablim1	actin-binding LIM protein 1	-0.244312	5.97775	-4.46624	0.000198508	0.00475993	0.648025
Prxl2a	peroxiredoxin like 2A	-0.224455	5.09626	-4.46277	0.00019911	0.00475993	0.644112
H1f5	H1.5 linker histone, cluster member	-1.35154	-0.527597	-4.46233	0.000199323	0.00475993	0.64308
Dcx	doublecortin	-0.585942	4.85622	-5.01522	0.000262029	0.0056191	0.64287
Dbnl	drebrin-like	-0.187034	6.88199	-4.46134	0.000199805	0.00476028	0.640748
Tpt1	tumor protein, translationally-controlled 1	-0.14033	8.88615	-4.46096	0.00019999	0.00476028	0.639858
Rab8b	RAB8B, member RAS oncogene family	0.19015	6.11569	4.45938	0.000200757	0.00477076	0.636164
Galk1	galactokinase 1	-0.231109	6.71666	-4.52309	0.000208367	0.00487225	0.635222
Arid2	AT rich interactive domain 2 (ARID, RFX-like)	-0.180086	7.91785	-4.4685	0.000202989	0.00478473	0.631619
Slc38a2	solute carrier family 38, member 2	0.133799	8.65063	4.45697	0.000201934	0.00477438	0.630524
Fhod3	formin homology 2 domain containing 3	-0.247922	5.45234	-4.45691	0.000201964	0.00477438	0.630383
Pgm2l1	phosphoglucomutase 2-like 1	-0.228918	5.58897	-4.45686	0.000201993	0.00477438	0.630246
Erf	Ets2 repressor factor	-0.149276	7.06792	-4.4564	0.000202218	0.00477438	0.629168
Atp5e	ATP synthase, H+ transporting, mitochondrial F1 complex, epsilon subunit	-0.274359	6.0884	-4.5582	0.000214988	0.00496343	0.625845
Morf4l2	mortality factor 4 like 2	0.119233	8.77751	4.45243	0.000204179	0.0047902	0.619862
Bche	butyrylcholinesterase	-0.322517	4.57092	-4.45172	0.00020453	0.0047902	0.618206
Macf1	microtubule-actin crosslinking factor 1	-0.625201	8.33076	-5.51873	0.000327828	0.00647271	0.613253
Zfp518b	zinc finger protein 518B	-0.169953	7.36377	-4.44124	0.000209805	0.00489063	0.593645
Scml4	Scm polycomb group protein like 4	-0.990651	0.0883981	-4.44069	0.000210091	0.00489063	0.592335
Barhl1	BarH like homeobox 1	0.805394	1.34918	4.44055	0.000210159	0.00489063	0.592023
Cpxm1	carboxypeptidase X 1 (M14 family)	-0.228606	5.29995	-4.43845	0.000211235	0.00490785	0.587095
Elf2	E74-like factor 2	0.160176	6.71803	4.43685	0.000212059	0.00491915	0.583344
Tmem255a	transmembrane protein 255A	-0.326821	4.5477	-4.43241	0.000214357	0.00496331	0.572947
Lat	linker for activation of T cells	-1.04304	0.558129	-4.43187	0.000214642	0.00496331	0.571665
Acss3	acyl-CoA synthetase short-chain family member 3	-0.596614	3.04262	-4.47555	0.00022036	0.00503172	0.570758
Rapgef2	Rap guanine nucleotide exchange factor (GEF) 2	-0.242623	5.22886	-4.43018	0.000215526	0.00496798	0.567705
Ube2q2	ubiquitin-conjugating enzyme E2Q family member 2	0.204239	5.52711	4.42575	0.00021786	0.00500948	0.557316
Gdap2	ganglioside-induced differentiation-associated-protein 2	-0.283739	4.53626	-4.42481	0.000218356	0.00500948	0.555126
Gsta4	glutathione S-transferase, alpha 4	-0.216307	5.71944	-4.4235	0.000219054	0.00501762	0.552045
Ccdc12	coiled-coil domain containing 12	-0.288615	4.55234	-4.42143	0.000220161	0.00503172	0.547186
Sox1	SRY (sex determining region Y)-box 1	0.197309	6.20337	4.41924	0.000221335	0.00504361	0.542058
Frmd5	FERM domain containing 5	0.312923	4.33542	4.4188	0.000221572	0.00504361	0.541026
Mns1	meiosis-specific nuclear structural protein 1	-0.222776	5.22562	-4.41443	0.000223938	0.00508953	0.530785
B4galnt2	beta-1,4-N-acetyl-galactosaminyl transferase 2	1.47143	0.254512	4.49568	0.000236954	0.00530275	0.523068
Plppr3	phospholipid phosphatase related 3	0.220044	6.10492	4.4107	0.000225975	0.00511987	0.522056
Ewsr1	Ewing sarcoma breakpoint region 1	0.139445	9.08216	4.40183	0.000230904	0.00521537	0.501251
Tln2	talin 2	-0.309518	6.75569	-4.75857	0.000281429	0.00581634	0.495468
H2bc27	H2B clustered histone 27	-1.05415	1.71295	-4.58841	0.00026051	0.00560635	0.488592
Foxl1	forkhead box L1	0.50175	2.33675	4.39473	0.000234927	0.0052868	0.484602
Bmal1	basic helix-loop-helix ARNT like 1	-0.416073	3.08044	-4.39433	0.000235154	0.0052868	0.483671
Slc29a4	solute carrier family 29 (nucleoside transporters), member 4	0.349022	3.99277	4.39337	0.000235703	0.005291	0.481421
Zfp36l1	zinc finger protein 36, C3H type-like 1	0.159559	7.92341	4.39152	0.000236766	0.00530275	0.477085
Lbx1	ladybird homeobox 1	0.69917	1.85802	4.3871	0.000239325	0.00534211	0.466722
Maged2	MAGE family member D2	-0.187195	7.34871	-4.38839	0.000239811	0.00534211	0.465746
Prss23	protease, serine 23	0.284487	4.5578	4.38647	0.00023969	0.00534211	0.465254
Krr1	KRR1, small subunit (SSU) processome component, homolog (yeast)	0.16483	6.51713	4.38414	0.000241055	0.00536163	0.459782
Sting1	stimulator of interferon response cGAMP interactor 1	-0.383254	3.1405	-4.38296	0.000241748	0.00536886	0.457015
Rxfp1	relaxin/insulin-like family peptide receptor 1	-1.79451	0.742107	-4.80582	0.000304271	0.00616106	0.451974
Wsb1	WD repeat and SOCS box-containing 1	0.18442	7.62715	4.39161	0.000246756	0.00545517	0.445115
Prdx1	peroxiredoxin 1	-0.185368	8.23352	-4.44313	0.000255717	0.00555868	0.440734
Hs3st3b1	heparan sulfate (glucosamine) 3-O-sulfotransferase 3B1	0.265539	5.05423	4.37581	0.000245984	0.00545219	0.440273
Pde4dip	phosphodiesterase 4D interacting protein (myomegalin)	-0.191343	5.90824	-4.37537	0.000246247	0.00545219	0.439241
Rnf150	ring finger protein 150	0.4035	4.2463	4.4035	0.000252528	0.00551592	0.432634
Srsf6	serine and arginine-rich splicing factor 6	0.112933	9.3912	4.37215	0.000248185	0.00547848	0.431685
Heg1	heart development protein with EGF-like domains 1	-0.210084	5.60065	-4.37081	0.000248995	0.00548805	0.428546
Glg1	golgi apparatus protein 1	-0.218416	8.33393	-4.59382	0.000282688	0.0058341	0.427197
Plekha8	pleckstrin homology domain containing, family A (phosphoinositide binding specific) member 8	-0.167914	6.913	-4.36995	0.000249515	0.00548963	0.426536
Nin	ninein	-0.1962	6.33341	-4.36945	0.000249819	0.00548963	0.425362
Gan	giant axonal neuropathy	-0.544819	3.55019	-4.47312	0.000265594	0.00566563	0.424575
BC024063	cDNA sequence BC024063	0.431231	2.79141	4.36572	0.000252097	0.00551592	0.416616
Syt13	synaptotagmin XIII	-0.409761	3.21901	-4.36533	0.000252336	0.00551592	0.415701
Dhx29	DEAH (Asp-Glu-Ala-His) box polypeptide 29	-0.173198	6.7002	-4.36526	0.000252377	0.00551592	0.415543
Pfdn1	prefoldin 1	-0.207652	6.07182	-4.36304	0.000253743	0.00553418	0.410343
Apc	APC, WNT signaling pathway regulator	-0.464831	7.35654	-5.1938	0.000379181	0.00703943	0.407705
Ro60	Ro60, Y RNA binding protein	-0.247341	6.61769	-4.48029	0.000274032	0.00576138	0.403448
Slc25a4	solute carrier family 25 (mitochondrial carrier, adenine nucleotide translocator), member 4	-0.159836	8.79259	-4.37023	0.000257304	0.00556198	0.4029
Prpf38b	PRP38 pre-mRNA processing factor 38 (yeast) domain containing B	0.160033	7.34517	4.35945	0.000255967	0.00555868	0.401932
Tial1	Tia1 cytotoxic granule-associated RNA binding protein-like 1	0.166434	7.17935	4.35938	0.000256009	0.00555868	0.401774
Slc43a1	solute carrier family 43, member 1	0.206991	5.21621	4.35799	0.000256876	0.00556198	0.398517
Mkx	mohawk homeobox	0.56026	2.308	4.35731	0.000257305	0.00556198	0.39691
Pnma8a	PNMA family member 8A	-0.630298	2.00041	-4.35567	0.000258328	0.00557135	0.393085
Smarca4	SWI/SNF related, matrix associated, actin dependent regulator of chromatin, subfamily a, member 4	-0.131931	9.27535	-4.3554	0.000258502	0.00557135	0.392436
Atp1a2	ATPase, Na+/K+ transporting, alpha 2 polypeptide	-0.502424	2.97386	-4.3504	0.000261661	0.0056191	0.380734
Tpm3	tropomyosin 3, gamma	0.698896	7.57497	5.34848	0.000416906	0.00756601	0.377238
Prrc2c	proline-rich coiled-coil 2C	-0.546641	8.91016	-5.33099	0.000415983	0.00756601	0.374157
Spopl	speckle-type BTB/POZ protein-like	0.39732	3.61269	4.34699	0.000263844	0.00564479	0.37273
Pdpr	pyruvate dehydrogenase phosphatase regulatory subunit	-0.302609	4.6855	-4.34625	0.000264317	0.00564664	0.371002
Zmat3	zinc finger matrin type 3	-0.239429	5.84953	-4.34345	0.000266125	0.00566866	0.364434
Car11	carbonic anhydrase 11	0.653467	2.48889	4.35244	0.000267697	0.00569382	0.364083
Mylip	myosin regulatory light chain interacting protein	0.386138	3.5515	4.33954	0.000268668	0.00570616	0.355273
Dmxl1	Dmx-like 1	-0.223582	6.04524	-4.3387	0.000269218	0.00570954	0.353301
Ncapg	non-SMC condensin I complex, subunit G	0.159519	6.9993	4.33724	0.00027017	0.00571802	0.349902
Crim1	cysteine rich transmembrane BMP regulator 1 (chordin like)	-0.312179	4.81127	-4.33689	0.000270402	0.00571802	0.349075
Lamc1	laminin, gamma 1	-0.180242	8.08088	-4.37716	0.000277019	0.00579911	0.349064
Rps6kc1	ribosomal protein S6 kinase polypeptide 1	-0.21265	5.09689	-4.33625	0.000270826	0.00571871	0.347564
H2-Ab1	histocompatibility 2, class II antigen A, beta 1	0.962237	1.40083	4.37673	0.00027787	0.00580809	0.346499
D030056L22Rik	RIKEN cDNA D030056L22 gene	0.243594	5.36217	4.33545	0.000271349	0.00572146	0.345708
Oc90	otoconin 90	1.05932	0.545777	4.32719	0.000276859	0.00579911	0.326342
Txnrd3	thioredoxin reductase 3	-0.308183	4.35359	-4.32717	0.000276868	0.00579911	0.32631
Limch1	LIM and calponin homology domains 1	-0.18017	6.52837	-4.32514	0.000278244	0.00580809	0.321535
Inpp5d	inositol polyphosphate-5-phosphatase D	-0.647102	2.41256	-4.32423	0.00027886	0.00581263	0.319406
Hyls1	HYLS1, centriolar and ciliogenesis associated	0.272452	4.32487	4.32335	0.000279453	0.00581634	0.317357
Axin2	axin 2	0.172974	6.71364	4.32238	0.000280116	0.00581634	0.315076
Cdh5	cadherin 5	-0.180524	6.67777	-4.32128	0.000280866	0.00581634	0.312499
Fndc5	fibronectin type III domain containing 5	0.419505	3.23058	4.32106	0.000281016	0.00581634	0.311984
Pak3	p21 (RAC1) activated kinase 3	-0.422411	3.52296	-4.32054	0.000281369	0.00581634	0.310775
Abl2	v-abl Abelson murine leukemia viral oncogene 2 (arg, Abelson-related gene)	-0.268313	6.7112	-4.53208	0.000318357	0.00632141	0.309401
Srsf3	serine and arginine-rich splicing factor 3	0.120863	9.27284	4.31484	0.000285297	0.00587962	0.297423
Atat1	alpha tubulin acetyltransferase 1	0.22795	5.40175	4.30889	0.000289454	0.00593178	0.28349
Igflr1	IGF-like family receptor 1	0.526293	2.70366	4.30737	0.000290532	0.00594374	0.279912
Sec61g	SEC61, gamma subunit	-0.769691	1.53452	-4.30691	0.000290853	0.00594374	0.278848
Nf1	neurofibromin 1	-0.382868	6.04725	-4.73391	0.000367148	0.00690343	0.278803
Cxcr4	chemokine (C-X-C motif) receptor 4	0.272198	4.88276	4.30434	0.000292677	0.00597267	0.272825
Ppp1r13b	protein phosphatase 1, regulatory subunit 13B	-0.389786	4.05894	-4.30122	0.000294906	0.00600975	0.265518
Syne2	spectrin repeat containing, nuclear envelope 2	-0.687486	6.80225	-5.24619	0.000463798	0.0080755	0.264584
Slc25a47	solute carrier family 25, member 47	-0.573224	2.11178	-4.30049	0.000295431	0.00601174	0.263807
Pdik1l	PDLIM1 interacting kinase 1 like	0.324496	4.44263	4.29994	0.000295828	0.00601174	0.262513
Setd1b	SET domain containing 1B	-0.30379	6.69985	-4.63083	0.000358823	0.00682606	0.256919
Zfp362	zinc finger protein 362	-0.143124	7.08907	-4.29655	0.000298277	0.00605307	0.254575
Dchs1	dachsous cadherin related 1	-0.307647	7.00611	-4.68245	0.000375902	0.00700484	0.240987
Gpr50	G-protein-coupled receptor 50	0.535418	3.23529	4.31743	0.00030992	0.00621738	0.235018
Btg2	BTG anti-proliferation factor 2	0.265204	5.01068	4.28813	0.000304443	0.00616106	0.234872
Timm21	translocase of inner mitochondrial membrane 21	0.212343	5.24345	4.28657	0.000305604	0.00617599	0.231208
Hoxd13	homeobox D13	0.440548	3.32709	4.2842	0.000307371	0.0061981	0.225656
Eef2	eukaryotic translation elongation factor 2	0.0952718	11.7037	4.28396	0.000307547	0.0061981	0.225103
Plce1	phospholipase C, epsilon 1	-0.298919	4.82713	-4.28292	0.000308329	0.00620528	0.222659
Sim1	single-minded family bHLH transcription factor 1	0.429745	2.79036	4.2808	0.000309925	0.00621738	0.217689
Pih1d1	PIH1 domain containing 1	-0.218949	5.67114	-4.2802	0.000310375	0.00621738	0.216292
Zc3h7a	zinc finger CCCH type containing 7 A	0.227782	5.79459	4.27986	0.000310635	0.00621738	0.215486
Hoxa3	homeobox A3	0.287014	4.66689	4.27606	0.000313514	0.00626642	0.206603
Trim27	tripartite motif-containing 27	0.132486	7.58708	4.27281	0.000316005	0.00629199	0.198985
Rrp12	ribosomal RNA processing 12 homolog	-0.166259	6.9134	-4.2727	0.000316087	0.00629199	0.198734
Hnrnph1	heterogeneous nuclear ribonucleoprotein H1	0.12249	10.1102	4.26966	0.000318432	0.00632141	0.191619
Ankrd13c	ankyrin repeat domain 13c	0.173521	5.84223	4.26811	0.000319633	0.00633663	0.187995
Igfbp5	insulin-like growth factor binding protein 5	-0.237412	9.52954	-4.6901	0.000410569	0.00749764	0.17557
Sphkap	SPHK1 interactor, AKAP domain containing	-0.476302	3.50501	-4.27503	0.000326751	0.00646871	0.174443
Dync1h1	dynein cytoplasmic 1 heavy chain 1	-0.529977	8.82695	-5.17889	0.000510881	0.00856399	0.169263
Adgrv1	adhesion G protein-coupled receptor V1	-0.603035	5.3912	-4.94774	0.000466641	0.00809603	0.167713
Dclre1b	DNA cross-link repair 1B	0.251304	5.0884	4.25852	0.000327182	0.00646871	0.165525
Bnip2	BCL2/adenovirus E1B interacting protein 2	0.191216	6.77338	4.25669	0.00032864	0.00647998	0.161245
Slit3	slit guidance ligand 3	-0.224636	5.41285	-4.25579	0.00032936	0.00648541	0.15914
Kctd12	potassium channel tetramerisation domain containing 12	-0.176348	6.59464	-4.25362	0.0003311	0.0065109	0.154066
Tmem33	transmembrane protein 33	0.147349	7.05648	4.25286	0.000331716	0.00651423	0.152278
Mafg	v-maf musculoaponeurotic fibrosarcoma oncogene family, protein G (avian)	0.25842	4.99558	4.25189	0.000332494	0.00652073	0.150023
Tep1	telomerase associated protein 1	-0.30443	4.53663	-4.25091	0.000333286	0.00652748	0.147734
Amot	angiomotin	-0.182525	7.57066	-4.26713	0.000340718	0.0066374	0.138656
Hsf1	heat shock factor 1	0.174035	6.09355	4.24576	0.000337487	0.0066009	0.135678
Pi4ka	phosphatidylinositol 4-kinase alpha	-0.192987	6.7175	-4.24265	0.000340049	0.00663382	0.128401
Ndufb2	NADH:ubiquinone oxidoreductase subunit B2	-0.267995	4.71705	-4.24262	0.000340079	0.00663382	0.128314
Vps13b	vacuolar protein sorting 13B	-0.604151	5.33235	-4.91368	0.000484893	0.00832362	0.12651
Etl4	enhancer trap locus 4	-0.264174	5.6884	-4.27248	0.000347499	0.0067157	0.126144
Pard3	par-3 family cell polarity regulator	-0.153328	7.1461	-4.23927	0.000342856	0.00667015	0.120489
Nfil3	nuclear factor, interleukin 3, regulated	0.286963	4.38098	4.23808	0.000343854	0.00668065	0.117692
Cx3cr1	chemokine (C-X3-C motif) receptor 1	-1.99564	0.207421	-4.60417	0.000424176	0.0076221	0.117059
Prdm2	PR domain containing 2, with ZNF domain	-0.19252	7.19686	-4.25888	0.000350301	0.00674306	0.113524
Epb41l4a	erythrocyte membrane protein band 4.1 like 4a	0.228154	4.98296	4.2362	0.000345428	0.00670223	0.113297
Igfbp4	insulin-like growth factor binding protein 4	-0.135189	8.81839	-4.23555	0.000345973	0.00670223	0.11178
Gbx2	gastrulation brain homeobox 2	0.32111	4.18798	4.23511	0.000346343	0.00670223	0.110752
Fasn	fatty acid synthase	-0.451579	9.5022	-5.1194	0.000539559	0.0088701	0.108903
Lrp3	low density lipoprotein receptor-related protein 3	0.194664	6.44624	4.23096	0.00034986	0.00674306	0.10103
Ahsa1	AHA1, activator of heat shock protein ATPase 1	0.151043	7.52759	4.23076	0.00035003	0.00674306	0.100562
Drap1	Dr1 associated protein 1 (negative cofactor 2 alpha)	-0.213481	6.36427	-4.23155	0.000352273	0.00677128	0.0960787
Ilf2	interleukin enhancer binding factor 2	0.128955	8.18546	4.22764	0.000352695	0.00677128	0.0932637
Dync2h1	dynein cytoplasmic 2 heavy chain 1	-0.403999	5.69777	-4.62121	0.000443323	0.00784064	0.0897343
Trim45	tripartite motif-containing 45	-0.271398	4.27977	-4.22598	0.000354118	0.00678968	0.0893877
Tbc1d23	TBC1 domain family, member 23	0.282518	5.13368	4.22528	0.000354719	0.00679226	0.0877582
Lsm4	LSM4 homolog, U6 small nuclear RNA and mRNA degradation associated	-0.191176	6.68172	-4.22463	0.000355282	0.00679409	0.0862313
Scn9a	sodium channel, voltage-gated, type IX, alpha	-1.13566	-0.401795	-4.22361	0.000356169	0.00679409	0.0838311
C77080	expressed sequence C77080	-0.281646	4.60768	-4.22356	0.000356211	0.00679409	0.0837188
Chd8	chromodomain helicase DNA binding protein 8	-0.197507	7.58972	-4.29861	0.000373443	0.00697492	0.0834395
Flot1	flotillin 1	-0.264451	4.41449	-4.22087	0.000358551	0.00682606	0.0774181
Pbrm1	polybromo 1	-0.174693	8.25342	-4.2682	0.000370017	0.00693547	0.0761745
Cacna1g	calcium channel, voltage-dependent, T type, alpha 1G subunit	0.237317	5.44471	4.2194	0.000359832	0.00682817	0.0739887
Zfp385a	zinc finger protein 385A	-0.15256	6.60436	-4.21936	0.00035987	0.00682817	0.0738868
Ckap5	cytoskeleton associated protein 5	-0.178873	8.48913	-4.29889	0.000381801	0.00704386	0.0666705
Rnf14	ring finger protein 14	-0.155128	6.1477	-4.21589	0.00036292	0.00687474	0.0657681
Fgfr3	fibroblast growth factor receptor 3	0.235591	5.96861	4.22492	0.000365116	0.00689186	0.0655701
Evc2	EvC ciliary complex subunit 2	-0.202182	5.65053	-4.21527	0.000363462	0.00687474	0.0643324
E2f3	E2F transcription factor 3	0.164565	6.83712	4.21496	0.000363738	0.00687474	0.0636016
Draxin	dorsal inhibitory axon guidance protein	0.236285	5.33779	4.21287	0.000365594	0.00689197	0.0587041
Pakap	paralemmin A kinase anchor protein	-0.183524	7.44267	-4.23017	0.000370278	0.00693547	0.0574196
Ryr2	ryanodine receptor 2, cardiac	-0.776634	4.19908	-4.82274	0.000510228	0.00856399	0.0558329
Elk4	ELK4, member of ETS oncogene family	-0.369181	4.06889	-4.21114	0.000367136	0.00690343	0.0546563
Npc1	NPC intracellular cholesterol transporter 1	-0.457282	5.29738	-4.62218	0.000464708	0.00808171	0.0538333
Lef1	lymphoid enhancer binding factor 1	0.285783	6.37303	4.42819	0.00042076	0.00760757	0.050433
Clmn	calmin	-0.281681	4.94112	-4.20867	0.000369347	0.00693547	0.0488785
Itgal	integrin alpha L	-0.971512	0.0308283	-4.20582	0.000371914	0.00695718	0.0422171
Wdfy4	WD repeat and FYVE domain containing 4	-1.09791	-0.111734	-4.20372	0.000373819	0.00697492	0.0373038
U2af2	U2 small nuclear ribonucleoprotein auxiliary factor (U2AF) 2	-0.129807	8.85217	-4.19864	0.000378459	0.00703943	0.0254364
B3galnt1	UDP-GalNAc:betaGlcNAc beta 1,3-galactosaminyltransferase, polypeptide 1	0.342138	3.56058	4.19768	0.000379346	0.00703943	0.0231861
Arl14ep	ADP-ribosylation factor-like 14 effector protein	0.170705	5.8538	4.19731	0.000379688	0.00703943	0.0223175
Amd2	S-adenosylmethionine decarboxylase 2	0.172049	7.1071	4.19578	0.000381102	0.00704386	0.0187422
Rangap1	RAN GTPase activating protein 1	0.109657	8.43588	4.19575	0.000381126	0.00704386	0.0186821
Brwd3	bromodomain and WD repeat domain containing 3	-0.276631	6.25245	-4.36899	0.000423982	0.0076221	0.0186011
Pphln1	periphilin 1	-0.167041	7.35365	-4.19496	0.000381858	0.00704386	0.0168361
Rnf187	ring finger protein 187	-0.14555	8.17248	-4.19031	0.000386201	0.00711498	0.00595934
Arhgap35	Rho GTPase activating protein 35	-0.251535	8.02007	-4.52025	0.000473483	0.00817332	-0.00124488
Clybl	citrate lyase beta like	0.403221	3.48416	4.18672	0.000389586	0.00716235	-0.00243351
Tdrd7	tudor domain containing 7	0.377175	3.68429	4.18655	0.000389754	0.00716235	-0.00284775
Ccdc77	coiled-coil domain containing 77	0.246103	4.83137	4.18536	0.00039088	0.007174	-0.00562208
Akap6	A kinase (PRKA) anchor protein 6	-0.596326	3.29525	-4.32151	0.000429043	0.00768118	-0.0118616
Hectd1	HECT domain E3 ubiquitin protein ligase 1	-0.280256	7.76531	-4.58094	0.000500127	0.00846861	-0.0187947
Tbc1d13	TBC1 domain family, member 13	-0.620382	6.2554	-4.99118	0.000607834	0.00955701	-0.0233865
Zscan10	zinc finger and SCAN domain containing 10	0.51377	2.33899	4.17643	0.000399458	0.00732222	-0.026496
Trpm1	transient receptor potential cation channel, subfamily M, member 1	-0.732486	1.2963	-4.17574	0.000400128	0.00732531	-0.0281088
Zfp57	zinc finger protein 57	0.260335	5.85859	4.22717	0.000422289	0.0076221	-0.0439398
Osgin2	oxidative stress induced growth inhibitor family member 2	0.239619	4.56331	4.16653	0.000409192	0.00748186	-0.0496468
Robo1	roundabout guidance receptor 1	-0.215114	6.68821	-4.21369	0.000422895	0.0076221	-0.0515147
Tor1b	torsin family 1, member B	0.20452	5.69039	4.16418	0.000411538	0.00750594	-0.055143
Hacd3	3-hydroxyacyl-CoA dehydratase 3	0.138515	6.65721	4.16328	0.000412438	0.00751297	-0.0572432
Ankrd16	ankyrin repeat domain 16	0.449335	4.98433	4.48075	0.000502313	0.00848293	-0.0627638
Fat1	FAT atypical cadherin 1	-0.640876	7.57692	-5.02132	0.00064977	0.0100008	-0.0655283
Rapgef1	Rap guanine nucleotide exchange factor (GEF) 1	-0.131258	7.9825	-4.159	0.000416746	0.00756601	-0.067232
Cdk14	cyclin-dependent kinase 14	0.207617	5.53668	4.15819	0.000417573	0.00756871	-0.0691393
Tbpl1	TATA box binding protein-like 1	0.157678	6.31153	4.15538	0.000420435	0.00760757	-0.0757042
Sdk1	sidekick cell adhesion molecule 1	-0.330748	3.57216	-4.15216	0.000423731	0.0076221	-0.0832118
H2ac4	H2A clustered histone 4	-1.44573	-0.222387	-4.15947	0.00042798	0.00767157	-0.0871199
Dcp2	decapping mRNA 2	-0.270759	8.11191	-4.5561	0.000540437	0.0088701	-0.0880164
Pkd2	polycystin 2, transient receptor potential cation channel	0.175243	6.52831	4.14911	0.000426889	0.00766142	-0.0903483
Hspa1l	heat shock protein 1-like	0.621583	2.45146	4.14694	0.000431382	0.00770581	-0.0993455
Krt20	keratin 20	-0.807674	1.03611	-4.14442	0.000431786	0.00770581	-0.101313
Cdc16	CDC16 cell division cycle 16	0.126753	7.51905	4.14388	0.000432348	0.00770581	-0.102564
Itga3	integrin alpha 3	-0.187861	6.3364	-4.14371	0.000432531	0.00770581	-0.102969
Alb	albumin	1.68248	-0.772126	4.14629	0.000434087	0.00771469	-0.104389
Igf1r	insulin-like growth factor I receptor	-0.262671	7.42104	-4.44608	0.000520831	0.00865274	-0.104911
Ctnnd2	catenin (cadherin associated protein), delta 2	-0.314024	4.40198	-4.14226	0.000434056	0.00771469	-0.106352
Pitx1	paired-like homeodomain transcription factor 1	0.604828	4.59674	4.62122	0.000577686	0.00923223	-0.113567
Slc5a3	solute carrier family 5 (inositol transporters), member 3	-0.537983	4.82671	-4.57468	0.000566598	0.00914547	-0.11681
Zic5	zinc finger protein of the cerebellum 5	0.362487	3.21041	4.13707	0.000439564	0.00780252	-0.118471
Ascl1	achaete-scute family bHLH transcription factor 1	0.275427	4.30051	4.13556	0.000441187	0.00782183	-0.122014
Usp24	ubiquitin specific peptidase 24	-0.318266	7.1117	-4.5643	0.000568137	0.00914547	-0.122972
Serpina3i	serine (or cysteine) peptidase inhibitor, clade A, member 3I	-1.11932	0.0229423	-4.13415	0.000442693	0.007839	-0.125289
Irs4	insulin receptor substrate 4	0.294964	4.80268	4.12925	0.000448001	0.00790112	-0.136743
Wars2	tryptophanyl tRNA synthetase 2 (mitochondrial)	-0.260072	4.62768	-4.12905	0.000448222	0.00790112	-0.137217
Th	tyrosine hydroxylase	-0.84443	1.24711	-4.12851	0.000448811	0.00790112	-0.138479
Ip6k2	inositol hexaphosphate kinase 2	0.234219	5.60767	4.12842	0.000448909	0.00790112	-0.138688
Tubb5	tubulin, beta 5 class I	0.0862027	11.7881	4.12635	0.000451171	0.00793138	-0.143519
Dusp9	dual specificity phosphatase 9	-0.179948	6.79889	-4.12509	0.000452547	0.00794599	-0.146446
Minar2	membrane integral NOTCH2 associated receptor 2	-0.278233	4.21605	-4.12092	0.000457164	0.0080102	-0.156198
Tsc2	TSC complex subunit 2	-0.163118	7.07547	-4.12079	0.000457302	0.0080102	-0.156489
Txlnb	taxilin beta	-0.467487	2.74215	-4.11826	0.000460127	0.00804593	-0.162406
Dalrd3	DALR anticodon binding domain containing 3	0.276789	4.98335	4.11798	0.000460445	0.00804593	-0.163069
Naf1	nuclear assembly factor 1 ribonucleoprotein	0.227362	5.94422	4.1183	0.000462286	0.00806245	-0.165911
Scube3	signal peptide, CUB domain, EGF-like 3	-0.144066	7.37953	-4.11615	0.000462496	0.00806245	-0.167339
Exoc1	exocyst complex component 1	0.242382	6.1638	4.17904	0.000483302	0.00831587	-0.169314
Mga	MAX gene associated	-0.438072	7.05732	-4.78384	0.000676261	0.0102252	-0.174721
H2bc18	H2B clustered histone 18	-2.02037	-1.54385	-4.11276	0.000466323	0.00809603	-0.175257
Zranb2	zinc finger, RAN-binding domain containing 2	0.13496	7.7652	4.11063	0.000468734	0.00812268	-0.180212
Tmprss7	transmembrane serine protease 7	1.33378	-0.480988	4.10994	0.000469526	0.00812675	-0.181833
Slc25a25	solute carrier family 25 (mitochondrial carrier, phosphate carrier), member 25	-0.235974	4.76806	-4.10882	0.000470798	0.00813911	-0.184432
Tex9	testis expressed gene 9	0.194306	5.77989	4.10612	0.000473897	0.00817332	-0.190735
Zfp462	zinc finger protein 462	-0.366294	7.88521	-4.72877	0.000679973	0.0102601	-0.198412
Sypl	synaptophysin-like protein	0.16977	6.01277	4.1026	0.000477968	0.00823379	-0.198952
Trim10	tripartite motif-containing 10	0.561245	3.06893	4.15272	0.000496256	0.00843573	-0.202143
Acvr2b	activin receptor IIB	-0.154545	8.17266	-4.09725	0.000484222	0.00832189	-0.21144
Phpt1	phosphohistidine phosphatase 1	-0.272396	5.42608	-4.12229	0.000494442	0.0084182	-0.214503
Gm12258	predicted gene 12258	0.458481	3.3277	4.09563	0.00048614	0.00833522	-0.215238
Adam9	a disintegrin and metallopeptidase domain 9 (meltrin gamma)	-0.176303	5.85081	-4.09491	0.000486985	0.0083399	-0.216906
Dst	dystonin	-0.666656	6.37052	-4.89039	0.000752311	0.010966	-0.22035
Hal	histidine ammonia lyase	-1.57139	-0.597058	-4.09473	0.000489841	0.00837898	-0.221391
Hoxb8	homeobox B8	0.233275	5.87913	4.10034	0.00049324	0.00841739	-0.223738
Tpr	translocated promoter region, nuclear basket protein	-0.288048	8.58381	-4.58949	0.000657521	0.0100705	-0.224604
Jph2	junctophilin 2	-0.320493	4.36245	-4.09127	0.00049131	0.00839426	-0.225398
Hnrnpa0	heterogeneous nuclear ribonucleoprotein A0	-0.168098	10.3225	-4.2857	0.000556993	0.0090483	-0.226188
Dsg2	desmoglein 2	-0.300448	4.57181	-4.0889	0.000494152	0.0084182	-0.230937
Cpt1a	carnitine palmitoyltransferase 1a, liver	0.547879	1.93675	4.08669	0.000496816	0.00843573	-0.236101
Parp16	poly (ADP-ribose) polymerase family, member 16	-0.339035	3.62574	-4.08636	0.000497206	0.00843573	-0.236855
Rpl10	ribosomal protein L10	0.205278	5.74168	4.0838	0.000500304	0.00846861	-0.242822
Crtc1	CREB regulated transcription coactivator 1	-0.207571	5.41431	-4.08277	0.000501561	0.00848005	-0.245232
Apoa2	apolipoprotein A-II	1.75238	-1.57366	4.0815	0.000503115	0.00848664	-0.248201
Il1rap	interleukin 1 receptor accessory protein	0.39421	2.86088	4.08039	0.000504477	0.00849979	-0.250798
Cyyr1	cysteine and tyrosine-rich protein 1	-0.430144	3.78183	-4.10264	0.000515657	0.00860004	-0.255935
Pkn2	protein kinase N2	0.140526	7.403	4.07572	0.000510227	0.00856399	-0.261681
Psmb3	proteasome (prosome, macropain) subunit, beta type 3	-0.21853	5.62269	-4.07493	0.000511205	0.00856399	-0.26352
Rab5a	RAB5A, member RAS oncogene family	0.163479	6.32705	4.07492	0.000511221	0.00856399	-0.263551
Ddc	dopa decarboxylase	-0.359534	3.69594	-4.07372	0.000512716	0.00857918	-0.266355
Utrn	utrophin	-0.586814	7.13125	-4.85935	0.000788932	0.0113493	-0.267036
Agl	amylo-1,6-glucosidase, 4-alpha-glucanotransferase	-0.219622	5.53867	-4.0727	0.000513978	0.00859044	-0.268715
Bicdl1	BICD family like cargo adaptor 1	0.436272	2.77789	4.0713	0.000515731	0.00860004	-0.271984
Fnbp4	formin binding protein 4	0.185985	7.21131	4.09431	0.000525737	0.00869235	-0.274661
Tnrc6c	trinucleotide repeat containing 6C	-0.183435	6.60378	-4.06932	0.000518222	0.00863171	-0.276611
Anp32b	acidic (leucine-rich) nuclear phosphoprotein 32 family, member B	0.124691	9.4285	4.06754	0.000520461	0.00865274	-0.280749
Ap4m1	adaptor-related protein complex AP-4, mu 1	0.254276	4.97565	4.06691	0.000521264	0.00865274	-0.28223
Lsm2	LSM2 homolog, U6 small nuclear RNA and mRNA degradation associated	0.170807	6.52168	4.06474	0.000524017	0.00868855	-0.287287
Hand2	heart and neural crest derivatives expressed 2	0.289733	5.2575	4.10404	0.000540069	0.0088701	-0.289913
Mex3b	mex3 RNA binding family member B	0.147716	6.87569	4.06347	0.000525641	0.00869235	-0.290259
Ppat	phosphoribosyl pyrophosphate amidotransferase	0.154044	7.42935	4.06316	0.000526033	0.00869235	-0.290974
Stmp1	short transmembrane mitochondrial protein 1	-0.187881	5.84501	-4.06241	0.000526992	0.00869835	-0.292723
Paics	phosphoribosylaminoimidazole carboxylase, phosphoribosylaminoribosylaminoimidazole, succinocarboxamide synthetase	0.103059	9.11541	4.06025	0.000529758	0.00873413	-0.29775
Ylpm1	YLP motif containing 1	-0.263767	7.48732	-4.37325	0.000645294	0.00994243	-0.298536
Cenpe	centromere protein E	-0.216421	7.45709	-4.20991	0.000588598	0.0093452	-0.302928
Pcdhga11	protocadherin gamma subfamily A, 11	-0.812207	2.8555	-4.34836	0.000641874	0.00991998	-0.305318
Hipk4	homeodomain interacting protein kinase 4	-1.08323	-0.057403	-4.05463	0.000537041	0.0088442	-0.310856
Mdn1	midasin AAA ATPase 1	-0.72881	7.2382	-4.853	0.000836699	0.0117613	-0.314101
Hypk	huntingtin interacting protein K	-0.23333	6.58087	-4.15938	0.000578584	0.00923646	-0.31423
Smarcc2	SWI/SNF related, matrix associated, actin dependent regulator of chromatin, subfamily c, member 2	0.178466	7.38175	4.06922	0.000547357	0.00894343	-0.317587
Prdm6	PR domain containing 6	0.493694	2.70271	4.05132	0.00054138	0.00887559	-0.318582
Fzd5	frizzled class receptor 5	0.319113	3.9478	4.04995	0.000543185	0.0088952	-0.321777
Gng5	G protein subunit gamma 5	-0.253627	5.69776	-4.08236	0.000556075	0.00904536	-0.322717
Lpar4	lysophosphatidic acid receptor 4	0.220495	4.78031	4.04694	0.000547165	0.00894343	-0.328784
Kalrn	kalirin, RhoGEF kinase	-0.244312	5.35512	-4.04626	0.000548066	0.008945	-0.330363
Tmem150a	transmembrane protein 150A	0.366069	3.42001	4.04327	0.000552061	0.00900013	-0.337334
Paip1	polyadenylate binding protein-interacting protein 1	0.167582	7.07021	4.0406	0.000555649	0.00904536	-0.343552
Sts	steroid sulfatase	0.521081	3.45546	4.12654	0.000591017	0.0093734	-0.346221
Srsf10	serine and arginine-rich splicing factor 10	0.130944	8.30547	4.03924	0.000557496	0.0090483	-0.346737
Setbp1	SET binding protein 1	-0.386909	5.95585	-4.43776	0.000717282	0.0106131	-0.351179
Adam12	a disintegrin and metallopeptidase domain 12 (meltrin alpha)	-0.272504	4.7377	-4.03693	0.000560628	0.00907895	-0.352114
Rbm25	RNA binding motif protein 25	0.127437	8.31661	4.03693	0.000560629	0.00907895	-0.352115
Raet1e	retinoic acid early transcript 1E	-0.588137	2.34316	-4.03477	0.00056357	0.00911646	-0.357136
Atf1	activating transcription factor 1	0.225485	5.78806	4.03179	0.000567668	0.00914547	-0.364089
Ap4b1	adaptor-related protein complex AP-4, beta 1	0.279315	4.55754	4.03128	0.000568367	0.00914547	-0.36527
Csnk1g1	casein kinase 1, gamma 1	-0.228493	5.65716	-4.03074	0.000569119	0.00914547	-0.36654
Shox2	short stature homeobox 2	0.446589	2.87659	4.03073	0.000569124	0.00914547	-0.366547
Hand1	heart and neural crest derivatives expressed 1	0.669564	4.30532	4.51439	0.000763924	0.011102	-0.367785
Selenop	selenoprotein P	-0.181212	6.00996	-4.02987	0.000570314	0.00915451	-0.368552
Zfp706	zinc finger protein 706	0.171896	7.76258	4.05376	0.000582571	0.00926967	-0.372064
Coro1a	coronin, actin binding protein 1A	-0.412067	2.89052	-4.02633	0.000575247	0.00922354	-0.376815
Dsp	desmoplakin	-0.458913	6.90738	-4.6851	0.00084229	0.0118058	-0.377276
Slc4a4	solute carrier family 4 (anion exchanger), member 4	-0.257323	4.17533	-4.02566	0.000576175	0.00922676	-0.378362
Slc6a15	solute carrier family 6 (neurotransmitter transporter), member 15	0.445507	2.66436	4.02528	0.000576712	0.00922676	-0.379257
2310061I04Rik	RIKEN cDNA 2310061I04 gene	0.289369	4.32076	4.02346	0.000579262	0.00923718	-0.383491
Spry2	sprouty RTK signaling antagonist 2	0.238061	5.15132	4.02271	0.000580321	0.00924396	-0.385243
Sdk2	sidekick cell adhesion molecule 2	-0.628771	4.67229	-4.53646	0.000795193	0.0113752	-0.389444
Dock5	dedicator of cytokinesis 5	-0.282626	5.03079	-4.02337	0.000584894	0.0092965	-0.39074
Paxbp1	PAX3 and PAX7 binding protein 1	0.215598	6.64243	4.08078	0.000609502	0.00956263	-0.392035
Gsk3b	glycogen synthase kinase 3 beta	-0.157389	7.7752	-4.01334	0.000593672	0.00940529	-0.407066
Ppm1l	protein phosphatase 1 (formerly 2C)-like	-0.294901	4.72956	-4.01289	0.000594319	0.00940533	-0.408111
Taf8	TATA-box binding protein associated factor 8	0.183822	5.67546	4.01207	0.000595508	0.00941394	-0.410029
Srl	sarcalumenin	-0.200134	5.77002	-4.01072	0.000597451	0.00942644	-0.413152
Caprin2	caprin family member 2	0.277353	4.77722	4.01063	0.000597591	0.00942644	-0.413378
Tyro3	TYRO3 protein tyrosine kinase 3	-0.179848	6.10831	-4.01013	0.000598315	0.00942765	-0.414538
Park7	Parkinson disease (autosomal recessive, early onset) 7	-0.147391	7.25157	-4.00731	0.000602423	0.00948214	-0.421102
Sec16a	SEC16 homolog A, endoplasmic reticulum export factor	-0.249895	7.18887	-4.24188	0.000712045	0.0105625	-0.430882
Slc35b4	solute carrier family 35, member B4	0.217991	5.56337	4.00274	0.000609145	0.00956263	-0.431747
Tspan2	tetraspanin 2	0.258285	4.79651	4.00096	0.000611783	0.00957931	-0.435892
Prpf4b	pre-mRNA processing factor 4B	0.153081	8.08699	4.00047	0.000612508	0.00957931	-0.437028
Rdm1	RAD52 motif 1	0.408523	2.97887	4.00045	0.000612535	0.00957931	-0.43707
Mycbp2	MYC binding protein 2, E3 ubiquitin protein ligase	-0.60673	6.64749	-4.73516	0.00093837	0.0126404	-0.441483
Pde5a	phosphodiesterase 5A, cGMP-specific	0.19259	5.34859	3.99704	0.000617625	0.00964857	-0.445008
Zfp748	zinc finger protein 748	0.2337	4.70791	3.99597	0.000619228	0.00966293	-0.447494
Nkx2-5	NK2 homeobox 5	0.425745	3.34849	3.99555	0.000619869	0.00966293	-0.448485
Cdt1	chromatin licensing and DNA replication factor 1	0.167789	7.05537	3.9951	0.000620545	0.00966316	-0.449532
Wnk1	WNK lysine deficient protein kinase 1	-0.341944	8.43912	-4.58652	0.000883928	0.0121948	-0.450176
Npepl1	aminopeptidase-like 1	-0.210653	5.66256	-3.99094	0.000626833	0.00975066	-0.459201
Taok1	TAO kinase 1	-0.211528	6.70182	-4.04851	0.000656698	0.0100705	-0.463909
Patj	PATJ, crumbs cell polarity complex component	-0.317762	4.68982	-4.00184	0.000643157	0.00991998	-0.472539
Pygm	muscle glycogen phosphorylase	-0.492102	3.20104	-3.99999	0.000643034	0.00991998	-0.473369
Csnk1e	casein kinase 1, epsilon	0.115603	7.76892	3.98445	0.00063678	0.00989484	-0.474298
Rad54l2	RAD54 like 2 (S. cerevisiae)	-0.162896	7.36833	-3.98221	0.000640252	0.00991791	-0.479513
Rnf122	ring finger protein 122	0.169491	5.76363	3.98218	0.000640303	0.00991791	-0.479589
Prc1	protein regulator of cytokinesis 1	0.12973	7.50165	3.98218	0.000640304	0.00991791	-0.47959
Chmp1b	charged multivesicular body protein 1B	0.183887	5.54252	3.98167	0.000641095	0.00991964	-0.480775
Akap13	A kinase (PRKA) anchor protein 13	-0.392422	5.96306	-4.38794	0.000829554	0.011706	-0.481384
Pgm5	phosphoglucomutase 5	0.309191	4.92468	4.01113	0.000668865	0.0101344	-0.496754
Med11	mediator complex subunit 11	-0.268415	4.34424	-3.97368	0.000653636	0.0100497	-0.499351
Aqp4	aquaporin 4	-0.773738	0.94192	-3.97155	0.000657019	0.0100705	-0.504299
Epb42	erythrocyte membrane protein band 4.2	0.487354	3.03458	3.97065	0.000658457	0.0100705	-0.506396
Cpa2	carboxypeptidase A2, pancreatic	0.408604	3.16899	3.97017	0.000659223	0.0100705	-0.507511
Zfta	zinc finger translocation associated	0.157777	7.34955	3.9701	0.000659334	0.0100705	-0.507672
Selenow	selenoprotein W	-0.168701	7.04593	-3.9698	0.000659815	0.0100705	-0.508371
Ythdf2	YTH N6-methyladenosine RNA binding protein 2	0.131542	7.16255	3.96797	0.000662756	0.010104	-0.512635
Fmnl1	formin-like 1	-0.879688	0.00926504	-3.96747	0.000663553	0.010104	-0.513786
Tfap4	transcription factor AP4	0.16772	5.83303	3.96714	0.000664089	0.010104	-0.51456
H3c3	H3 clustered histone 3	-0.844685	0.637927	-3.96614	0.000665699	0.0101179	-0.516882
Ppp1r17	protein phosphatase 1, regulatory subunit 17	-0.473302	2.8296	-3.96557	0.000666622	0.0101214	-0.51821
Asb13	ankyrin repeat and SOCS box-containing 13	0.26054	4.90528	3.96513	0.000667329	0.0101216	-0.519226
Ago2	argonaute RISC catalytic subunit 2	-0.440547	8.4956	-4.66439	0.00101738	0.0132844	-0.527656
Vapa	vesicle-associated membrane protein, associated protein A	0.125834	7.24988	3.96064	0.000674642	0.0102113	-0.529673
Ppib	peptidylprolyl isomerase B	0.177094	6.81043	3.95803	0.00067893	0.0102549	-0.535747
Casc3	exon junction complex subunit	0.154983	7.34643	3.95641	0.000681596	0.0102607	-0.539504
Scnm1	sodium channel modifier 1	0.299942	3.9372	3.95621	0.00068193	0.0102607	-0.539973
Kif13b	kinesin family member 13B	-0.263707	5.08128	-3.95609	0.000682124	0.0102607	-0.540246
Atrx	ATRX, chromatin remodeler	-0.188574	8.05636	-4.07245	0.000742667	0.0108689	-0.543142
Sap130	Sin3A associated protein	0.369065	6.94582	4.45831	0.00093995	0.0126404	-0.546258
Fosl2	fos-like antigen 2	0.45888	2.62224	3.94801	0.000695628	0.0104462	-0.559034
Asap1	ArfGAP with SH3 domain, ankyrin repeat and PH domain1	-0.164266	7.07268	-3.94785	0.000695889	0.0104462	-0.559394
Cnn3	calponin 3, acidic	0.105471	8.815	3.94549	0.000699885	0.0104954	-0.564881
Polr2d	polymerase (RNA) II (DNA directed) polypeptide D	-0.149686	6.606	-3.94398	0.000702449	0.0105126	-0.568385
Parvb	parvin, beta	-0.187727	6.21241	-3.94375	0.000702838	0.0105126	-0.568916
Hbp1	high mobility group box transcription factor 1	0.167054	6.36202	3.94354	0.000703193	0.0105126	-0.5694
Incenp	inner centromere protein	0.117772	7.94489	3.9426	0.000704801	0.010514	-0.571589
Elf4	E74-like factor 4 (ets domain transcription factor)	-0.309245	3.99188	-3.94246	0.000705053	0.010514	-0.571931
Anapc16	anaphase promoting complex subunit 16	-0.191527	5.38492	-3.94222	0.000705449	0.010514	-0.572469
Lhfpl4	lipoma HMGIC fusion partner-like protein 4	0.304561	4.32794	3.94099	0.000707557	0.0105347	-0.575328
Sema6a	sema domain, transmembrane domain (TM), and cytoplasmic domain, (semaphorin) 6A	-0.181197	5.5791	-3.93928	0.000710497	0.0105625	-0.579302
Ttc41	tetratricopeptide repeat domain 41	0.487703	2.39779	3.9388	0.000711327	0.0105625	-0.580421
Gnl3	guanine nucleotide binding protein-like 3 (nucleolar)	0.157962	7.59287	3.93822	0.000712323	0.0105625	-0.581761
Chmp1a	charged multivesicular body protein 1A	-0.208027	6.04655	-3.9376	0.000713396	0.0105677	-0.583203
Ubr3	ubiquitin protein ligase E3 component n-recognin 3	-0.140584	7.15322	-3.93499	0.00071792	0.0106131	-0.58926
Hnf1b	HNF1 homeobox B	0.612889	1.39763	3.93227	0.000722681	0.010672	-0.595593
Slc20a1	solute carrier family 20, member 1	0.154861	6.84046	3.93188	0.000723361	0.010672	-0.596494
Nbeal1	neurobeachin like 1	-0.337115	4.54709	-3.96223	0.000740059	0.0108416	-0.597111
Hoxd9	homeobox D9	0.321728	4.47278	3.93212	0.000725766	0.0106966	-0.598808
Parp8	poly (ADP-ribose) polymerase family, member 8	0.295561	4.09059	3.92978	0.000727058	0.0106983	-0.601379
Ube2b	ubiquitin-conjugating enzyme E2B	0.151494	6.56785	3.92961	0.000727346	0.0106983	-0.601758
Pcdhb8	protocadherin beta 8	-1.93939	-1.37445	-3.9335	0.000733436	0.0107553	-0.605803
Rasl11a	RAS-like, family 11, member A	0.275962	3.85345	3.92756	0.000730981	0.0107409	-0.606534
3425401B19Rik	RIKEN cDNA 3425401B19 gene	-0.592937	1.72058	-3.92632	0.000733177	0.0107553	-0.609408
Fut10	fucosyltransferase 10	0.50267	4.77797	4.28244	0.000927808	0.0125349	-0.610261
Kmt2a	lysine (K)-specific methyltransferase 2A	-0.589653	6.94653	-4.61976	0.00112557	0.0142329	-0.619826
Gata6	GATA binding protein 6	0.324564	4.69002	3.95184	0.000766985	0.0111023	-0.628916
Dync1li1	dynein cytoplasmic 1 light intermediate chain 1	0.155211	6.41184	3.91651	0.000750807	0.010966	-0.632169
Gigyf1	GRB10 interacting GYF protein 1	0.206225	6.90871	3.99153	0.000792649	0.011361	-0.632358
Pnliprp1	pancreatic lipase related protein 1	1.15365	-0.595511	3.91636	0.000751091	0.010966	-0.632531
Dlx3	distal-less homeobox 3	0.375998	3.45292	3.91592	0.000751881	0.010966	-0.633538
Rrbp1	ribosome binding protein 1	-0.159536	7.72105	-3.91803	0.00075464	0.010989	-0.63509
Pnrc2	proline-rich nuclear receptor coactivator 2	0.139945	7.15623	3.90968	0.000763337	0.011102	-0.648022
Myo7b	myosin VIIB	-0.794919	0.595406	-3.90882	0.000764942	0.0111023	-0.650034
Phlda2	pleckstrin homology like domain, family A, member 2	0.651959	1.33424	3.90801	0.000766432	0.0111023	-0.651898
Bace1	beta-site APP cleaving enzyme 1	-0.187296	6.18302	-3.90781	0.000766805	0.0111023	-0.652363
Fbxl6	F-box and leucine-rich repeat protein 6	0.189126	5.43892	3.90644	0.000769349	0.0111254	-0.655535
Krt7	keratin 7	-0.311709	4.40878	-3.90281	0.000776148	0.0112126	-0.663961
Wasf1	WASP family, member 1	0.141988	6.4559	3.902	0.000777681	0.0112237	-0.665851
Fgb	fibrinogen beta chain	2.3731	-0.126563	4.30491	0.00101309	0.0132844	-0.665881
Snrpd2	small nuclear ribonucleoprotein D2	-0.303284	6.07126	-4.13481	0.000914023	0.0124597	-0.666487
Rab11a	RAB11A, member RAS oncogene family	0.131808	6.55788	3.90124	0.000779105	0.0112331	-0.667603
Pcdhb19	protocadherin beta 19	-0.771933	1.11142	-3.9004	0.000780696	0.0112449	-0.669556
Anks6	ankyrin repeat and sterile alpha motif domain containing 6	-0.470643	3.62056	-3.96801	0.00082459	0.0116585	-0.673641
Samd5	sterile alpha motif domain containing 5	-0.56159	3.64467	-4.09169	0.000900004	0.0123421	-0.675763
C1qc	complement component 1, q subcomponent, C chain	-1.77379	-1.20997	-3.89512	0.000790737	0.0113493	-0.681794
Rgs20	regulator of G-protein signaling 20	0.941315	0.267765	3.895	0.000790983	0.0113493	-0.682091
Riox2	ribosomal oxygenase 2	-0.248792	5.15656	-3.89496	0.000791053	0.0113493	-0.682175
Msx2	msh homeobox 2	0.395614	4.72666	4.06512	0.000893088	0.0122703	-0.683075
Abr	active BCR-related gene	-0.157884	6.72905	-3.89363	0.000793597	0.0113635	-0.68525
Sgsm1	small G protein signaling modulator 1	-0.33258	4.55418	-3.92278	0.000811063	0.0115343	-0.685441
Dbi	diazepam binding inhibitor	-0.311666	6.1643	-4.15863	0.000956359	0.0127761	-0.68874
Rhebl1	Ras homolog enriched in brain like 1	0.329232	3.53924	3.89159	0.000797536	0.0113898	-0.689991
Pacsin1	protein kinase C and casein kinase substrate in neurons 1	-0.638917	1.84077	-3.89146	0.000797778	0.0113898	-0.690281
Zfp329	zinc finger protein 329	0.305405	5.14116	3.96441	0.000843673	0.0118138	-0.69232
Egr1	early growth response 1	-0.476912	3.01459	-3.89046	0.000799727	0.0113962	-0.692617
Dag1	dystroglycan 1	-0.129004	8.21948	-3.89042	0.000799791	0.0113962	-0.692694
Pon3	paraoxonase 3	-0.369347	3.39272	-3.88799	0.000804517	0.0114524	-0.698334
Tcf20	transcription factor 20	-0.196901	6.83996	-3.9308	0.000832934	0.0117199	-0.700658
Prdm8	PR domain containing 8	0.499238	3.08726	3.90141	0.000821456	0.0116255	-0.70628
Pex11g	peroxisomal biogenesis factor 11 gamma	0.557279	1.67229	3.88306	0.00081419	0.0115675	-0.709776
Syt7	synaptotagmin VII	-0.26041	4.60109	-3.88235	0.000815579	0.011576	-0.711408
Spi1	spleen focus forming virus (SFFV) proviral integration oncogene	-1.32115	-0.563709	-3.88192	0.00081644	0.0115769	-0.712417
Usp9x	ubiquitin specific peptidase 9, X chromosome	-0.347612	7.74048	-4.40423	0.00114339	0.0143821	-0.71432
Rest	RE1-silencing transcription factor	-0.197287	5.78312	-3.8804	0.000819448	0.0116083	-0.715938
Cdh6	cadherin 6	-0.266073	5.92638	-3.99636	0.000895712	0.0122948	-0.719742
Shd	src homology 2 domain-containing transforming protein D	0.312318	3.84289	3.87731	0.000825592	0.0116614	-0.723088
Trf	transferrin	-0.568934	2.7942	-3.9136	0.000850524	0.0118756	-0.725152
Nup210	nucleoporin 210	-0.254963	6.83699	-4.09149	0.000966197	0.0128629	-0.72815
Cenpq	centromere protein Q	0.188651	5.28579	3.87433	0.000831582	0.0117199	-0.730007
Sgk3	serum/glucocorticoid regulated kinase 3	0.471772	3.13691	3.8752	0.000832947	0.0117199	-0.730726
Gramd1a	GRAM domain containing 1A	0.299058	6.39109	4.14397	0.00100496	0.013258	-0.732172
Sort1	sortilin 1	-0.15787	7.42596	-3.87091	0.000838491	0.0117752	-0.737927
Nlrc3	NLR family, CARD domain containing 3	-0.57704	1.38434	-3.87037	0.000839579	0.0117791	-0.739168
Ndufs6	NADH:ubiquinone oxidoreductase core subunit S6	-0.301572	5.02322	-3.91815	0.000874133	0.0121119	-0.742736
Ift172	intraflagellar transport 172	-0.189208	5.72889	-3.86565	0.000849231	0.0118751	-0.750108
Acyp2	acylphosphatase 2, muscle type	-0.606001	1.75838	-3.86543	0.000849676	0.0118751	-0.750609
Ina	internexin neuronal intermediate filament protein, alpha	-0.288332	4.76707	-3.86414	0.000852336	0.0118895	-0.753599
Ptpru	protein tyrosine phosphatase, receptor type, U	0.202054	5.03478	3.85967	0.000861615	0.0120075	-0.763962
Wnt16	wingless-type MMTV integration site family, member 16	0.471666	2.45858	3.85872	0.000863603	0.0120237	-0.766167
Zfp383	zinc finger protein 383	0.292159	4.62944	3.85683	0.000867549	0.0120558	-0.770529
Dpagt1	dolichyl-phosphate N-acetylglucosaminephosphotransferase 1	0.231278	5.36547	3.8564	0.000868458	0.0120558	-0.771531
Foxd2	forkhead box D2	0.302771	4.2284	3.85627	0.00086874	0.0120558	-0.771841
Stk38l	serine/threonine kinase 38 like	0.246431	4.17784	3.85604	0.000869216	0.0120558	-0.772365
Gm11127	predicted gene 11127	0.986752	0.932305	3.88334	0.00089239	0.0122703	-0.776577
Fcgr3	Fc receptor, IgG, low affinity III	-1.18578	-0.823684	-3.85334	0.000874918	0.0121119	-0.778621
Auts2	autism susceptibility candidate 2	-0.138152	6.8583	-3.85225	0.000877229	0.0121324	-0.781145
Dusp10	dual specificity phosphatase 10	0.479877	2.04853	3.85122	0.000879412	0.012151	-0.783523
Slc25a13	solute carrier family 25 (mitochondrial carrier, adenine nucleotide translocator), member 13	-0.139845	6.6663	-3.84895	0.000884251	0.0121948	-0.788773
Fgf9	fibroblast growth factor 9	0.589568	1.52246	3.84647	0.000889583	0.0122568	-0.794525
Prdx3	peroxiredoxin 3	0.152013	6.31818	3.84603	0.000890529	0.0122582	-0.795541
Ubr5	ubiquitin protein ligase E3 component n-recognin 5	-0.258846	8.48861	-4.22353	0.00115325	0.0144562	-0.797314
Abcc10	ATP-binding cassette, sub-family C (CFTR/MRP), member 10	-0.413076	3.66942	-3.85773	0.000907695	0.0124216	-0.802968
Usp34	ubiquitin specific peptidase 34	-0.446308	7.49987	-4.45782	0.00132843	0.0158101	-0.804417
Adh1	alcohol dehydrogenase 1 (class I)	-0.770004	1.57684	-3.8492	0.000906441	0.0124187	-0.806666
Fgfr2	fibroblast growth factor receptor 2	0.174128	6.88734	3.83783	0.000908356	0.0124216	-0.814502
Dact1	dishevelled-binding antagonist of beta-catenin 1	-0.216856	6.01837	-3.85473	0.000920168	0.0124963	-0.814541
Clstn2	calsyntenin 2	-0.382484	4.08576	-3.87455	0.000934084	0.0126077	-0.814614
Gprc5a	G protein-coupled receptor, family C, group 5, member A	-0.492882	2.59529	-3.83611	0.000912149	0.0124597	-0.818487
Flna	filamin, alpha	-0.192899	10.0255	-4.11934	0.00111347	0.0141893	-0.819127
Ep300	E1A binding protein p300	-0.331969	7.2226	-4.27539	0.00122621	0.0151367	-0.819859
Akap11	A kinase (PRKA) anchor protein 11	-0.270099	7.16427	-4.12817	0.00112115	0.0142329	-0.820026
Fbn1	fibrillin 1	-0.338842	6.09959	-4.1505	0.00113738	0.0143423	-0.820193
Klhdc10	kelch domain containing 10	-0.123024	7.717	-3.83506	0.000914477	0.0124597	-0.820925
Naaladl1	N-acetylated alpha-linked acidic dipeptidase-like 1	0.535968	2.27562	3.83502	0.000914557	0.0124597	-0.821008
B3galnt2	UDP-GalNAc:betaGlcNAc beta 1,3-galactosaminyltransferase, polypeptide 2	0.186413	6.0247	3.83308	0.000918864	0.0124961	-0.825502
Itga2	integrin alpha 2	-0.439325	2.44619	-3.83304	0.000918943	0.0124961	-0.825585
Cd93	CD93 antigen	-0.223821	5.59137	-3.83227	0.000920672	0.0124963	-0.827382
Calca	calcitonin/calcitonin-related polypeptide, alpha	0.956763	0.567098	3.83144	0.000922523	0.0124996	-0.829303
Lonp1	lon peptidase 1, mitochondrial	-0.137244	7.34754	-3.83102	0.000923444	0.0124996	-0.830258
Lmtk2	lemur tyrosine kinase 2	-0.191377	5.9416	-3.831	0.000923488	0.0124996	-0.830303
Vps13d	vacuolar protein sorting 13D	-0.405115	5.05895	-4.08508	0.00110601	0.0141311	-0.830455
Gm973	predicted gene 973	-0.641821	1.36704	-3.82974	0.000926316	0.0125263	-0.833227
Arhgef12	Rho guanine nucleotide exchange factor (GEF) 12	-0.324106	7.1803	-4.24379	0.00123768	0.0151867	-0.840416
Zfp507	zinc finger protein 507	-0.189595	6.40332	-3.82591	0.000934931	0.0126077	-0.842081
Cdh24	cadherin-like 24	0.255272	5.41888	3.84812	0.000952142	0.0127439	-0.842995
Col6a1	collagen, type VI, alpha 1	-0.347931	3.52172	-3.82394	0.000939394	0.0126404	-0.846634
Ube2h	ubiquitin-conjugating enzyme E2H	0.138347	6.43459	3.82251	0.000942661	0.0126652	-0.849954
Cdk2	cyclin-dependent kinase 2	0.144433	6.75733	3.82148	0.000945002	0.0126849	-0.852325
Wnk3	WNK lysine deficient protein kinase 3	-0.227287	5.45316	-3.8211	0.000945874	0.012685	-0.853208
Rnf167	ring finger protein 167	0.202344	5.16826	3.81901	0.000950673	0.0127376	-0.858047
Snai2	snail family zinc finger 2	0.262847	4.25174	3.81804	0.000952891	0.0127439	-0.860275
Nr3c1	nuclear receptor subfamily 3, group C, member 1	0.418362	2.47798	3.81624	0.000957048	0.0127761	-0.864437
Gm715	predicted gene 715	-0.486536	2.19105	-3.81574	0.000958198	0.0127798	-0.865585
Pdcd4	programmed cell death 4	0.158162	5.97674	3.81419	0.000961808	0.0128162	-0.869181
Cycs	cytochrome c, somatic	0.162556	5.69227	3.81141	0.000968292	0.0128791	-0.875604
Gsc	goosecoid homeobox	1.13019	-0.54666	3.8109	0.000969486	0.0128825	-0.876782
Trim56	tripartite motif-containing 56	-0.502337	3.62621	-3.93276	0.0010624	0.0136938	-0.877232
Polr2f	polymerase (RNA) II (DNA directed) polypeptide F	-0.210325	5.71263	-3.81055	0.000970317	0.0128825	-0.877602
Cyb5b	cytochrome b5 type B	-0.20105	7.95273	-3.97163	0.00109463	0.014028	-0.878948
Trim25	tripartite motif-containing 25	-0.402359	5.0548	-4.05871	0.0011629	0.0145398	-0.879834
Uprt	uracil phosphoribosyltransferase	-0.252587	4.53363	-3.8079	0.000976538	0.0129533	-0.883711
Mcl1	myeloid cell leukemia sequence 1	0.115986	7.95823	3.80695	0.000978774	0.0129712	-0.885897
Mrpl23	mitochondrial ribosomal protein L23	-0.540276	1.99893	-3.80597	0.000981096	0.0129902	-0.888162
Zfp568	zinc finger protein 568	-0.156998	7.42583	-3.80366	0.0009866	0.0130512	-0.89351
Ltbp1	latent transforming growth factor beta binding protein 1	-0.165828	6.25788	-3.801	0.000992953	0.0131233	-0.899645
Kmt5a	lysine methyltransferase 5A	0.10855	7.68398	3.79605	0.00100491	0.013258	-0.911081
Ino80d	INO80 complex subunit D	-0.381223	5.70035	-4.1229	0.00126764	0.0153021	-0.912399
Nxf1	nuclear RNA export factor 1	0.131621	7.73533	3.79467	0.00100826	0.0132844	-0.91427
Col3a1	collagen, type III, alpha 1	-0.179312	9.20836	-3.97079	0.00115241	0.0144562	-0.916783
Tspyl2	TSPY-like 2	0.197754	5.39529	3.79304	0.00101225	0.0132844	-0.918042
Asb6	ankyrin repeat and SOCS box-containing 6	0.214195	5.29148	3.79257	0.00101339	0.0132844	-0.919113
Slc35a3	solute carrier family 35 (UDP-N-acetylglucosamine (UDP-GlcNAc) transporter), member 3	0.215241	4.93615	3.79216	0.0010144	0.0132844	-0.920069
Mthfd1l	methylenetetrahydrofolate dehydrogenase (NADP+ dependent) 1-like	-0.204272	6.97036	-3.88113	0.00108545	0.0139417	-0.920082
Pccb	propionyl Coenzyme A carboxylase, beta polypeptide	-0.222489	5.37155	-3.79168	0.00101558	0.0132844	-0.921182
Macroh2a1	macroH2A.1 histone	-0.108088	8.71181	-3.79163	0.0010157	0.0132844	-0.921297
D17H6S56E-5	DNA segment, Chr 17, human D6S56E 5	-0.642193	6.77701	-4.4257	0.00153291	0.017406	-0.922768
Gys1	glycogen synthase 1, muscle	-0.150356	6.32359	-3.79099	0.00101727	0.0132844	-0.922772
Spry4	sprouty RTK signaling antagonist 4	0.36686	3.62197	3.79093	0.00101743	0.0132844	-0.922917
Ecpas	Ecm29 proteasome adaptor and scaffold	-0.143411	7.69252	-3.79075	0.00101786	0.0132844	-0.923322
Mstn	myostatin	0.694666	1.64764	3.79074	0.00101788	0.0132844	-0.923343
Rpl35	ribosomal protein L35	-0.56412	5.20228	-4.28148	0.00142197	0.0164565	-0.926195
Mex3c	mex3 RNA binding family member C	0.185432	7.03655	3.82599	0.00106	0.0136762	-0.932911
Bmp5	bone morphogenetic protein 5	-0.262403	4.2404	-3.78583	0.00103003	0.0134309	-0.934682
Zfp704	zinc finger protein 704	-0.292061	6.34269	-4.0315	0.00123407	0.0151824	-0.936347
Brms1l	breast cancer metastasis-suppressor 1-like	0.187469	5.23675	3.78467	0.00103291	0.0134564	-0.937351
Ube2d1	ubiquitin-conjugating enzyme E2D 1	0.169276	6.31529	3.78421	0.00103406	0.0134594	-0.938413
Cabp1	calcium binding protein 1	-0.59549	2.07871	-3.78211	0.00103933	0.0135114	-0.943273
Nf2	neurofibromin 2	-0.146846	7.47018	-3.78173	0.00104029	0.0135114	-0.944148
Jpt1	Jupiter microtubule associated homolog 1	0.13136	7.62076	3.78151	0.00104084	0.0135114	-0.944652
Plcb3	phospholipase C, beta 3	0.162006	6.22634	3.77963	0.00104558	0.0135606	-0.948997
Serpinf1	serine (or cysteine) peptidase inhibitor, clade F, member 1	-0.216117	5.73951	-3.77927	0.00104648	0.0135606	-0.949821
Rps2	ribosomal protein S2	-0.222667	5.62074	-3.77659	0.00105327	0.0136364	-0.955998
Chrnb1	cholinergic receptor, nicotinic, beta polypeptide 1 (muscle)	0.638757	1.40641	3.77609	0.00105454	0.0136408	-0.957154
Mrps35	mitochondrial ribosomal protein S35	-0.19689	5.4334	-3.77562	0.00105574	0.0136442	-0.958238
Nfe2l1	nuclear factor, erythroid derived 2,-like 1	-0.119467	7.80259	-3.77392	0.00106009	0.0136762	-0.962163
Arf4	ADP-ribosylation factor 4	0.111616	8.11129	3.76987	0.00107052	0.0137863	-0.971514
Srsf7	serine and arginine-rich splicing factor 7	0.113748	8.92823	3.76756	0.0010765	0.0138511	-0.976838
Ccdc141	coiled-coil domain containing 141	-0.297566	5.02993	-3.82042	0.00112312	0.0142329	-0.977717
Golgb1	golgin B1	-0.478216	6.6189	-4.32806	0.0015724	0.0177302	-0.980529
Pmaip1	phorbol-12-myristate-13-acetate-induced protein 1	0.347911	2.98838	3.76582	0.00108102	0.0138971	-0.980844
Eif3m	eukaryotic translation initiation factor 3, subunit M	-0.16853	6.49485	-3.76201	0.00109103	0.014001	-0.989642
Pdxdc1	pyridoxal-dependent decarboxylase domain containing 1	-0.207667	6.56083	-3.81917	0.00114559	0.0143973	-0.992671
Cbll1	Casitas B-lineage lymphoma-like 1	0.190386	5.69653	3.76048	0.00109505	0.014028	-0.993157
Acsl4	acyl-CoA synthetase long-chain family member 4	-0.210826	6.20789	-3.78949	0.00112452	0.0142329	-0.995817
Nop56	NOP56 ribonucleoprotein	0.142966	7.93845	3.75899	0.00109899	0.0140661	-0.996586
Trim16	tripartite motif-containing 16	-0.521273	2.54837	-3.75745	0.0011031	0.0141064	-1.00015
Rnf6	ring finger protein (C3H2C3 type) 6	0.262208	4.88247	3.75358	0.00111344	0.0141893	-1.00906
Zfp719	zinc finger protein 719	0.261772	4.38029	3.75357	0.00111347	0.0141893	-1.00909
Slc26a2	solute carrier family 26 (sulfate transporter), member 2	-0.247718	4.1319	-3.75207	0.00111752	0.0142284	-1.01256
Sema3g	sema domain, immunoglobulin domain (Ig), short basic domain, secreted, (semaphorin) 3G	-0.32815	3.45673	-3.75008	0.0011229	0.0142329	-1.01714
Sbsn	suprabasin	-1.04736	0.379394	-3.74981	0.00112362	0.0142329	-1.01775
Alx3	aristaless-like homeobox 3	0.580615	4.51923	4.13706	0.00147962	0.0169772	-1.0186
Ndufa11	NADH:ubiquinone oxidoreductase subunit A11	-0.213684	5.21033	-3.7493	0.00112501	0.0142329	-1.01894
Hs3st3a1	heparan sulfate (glucosamine) 3-O-sulfotransferase 3A1	-0.426754	2.67376	-3.74905	0.00112568	0.0142329	-1.0195
Kdm3b	KDM3B lysine (K)-specific demethylase 3B	-0.128345	7.52081	-3.74731	0.00113041	0.0142804	-1.02351
Nbea	neurobeachin	-0.351996	5.53834	-3.99176	0.00135808	0.0160426	-1.02535
Srsf11	serine and arginine-rich splicing factor 11	0.11535	8.41277	3.74649	0.00113265	0.0142963	-1.0254
Rnf112	ring finger protein 112	-0.849754	0.0593455	-3.74444	0.00113827	0.0143423	-1.03012
Timm17b	translocase of inner mitochondrial membrane 17b	-0.206598	5.23502	-3.74268	0.00114311	0.0143821	-1.03417
Mif	macrophage migration inhibitory factor (glycosylation-inhibiting factor)	-0.17717	8.27426	-3.85284	0.00125253	0.015255	-1.03858
Epas1	endothelial PAS domain protein 1	-0.248737	4.53808	-3.7397	0.00115136	0.0144562	-1.04104
Pcdhb7	protocadherin beta 7	-1.13379	-0.00415007	-3.73594	0.00116185	0.0145398	-1.0497
Gm2102	predicted gene 2102	0.686831	0.935598	3.73557	0.00116289	0.0145398	-1.05055
Npl	N-acetylneuraminate pyruvate lyase	0.410571	3.44299	3.73163	0.00117398	0.0146657	-1.05961
Ahnak	AHNAK nucleoprotein (desmoyokin)	-0.571242	5.60077	-4.26193	0.00169085	0.0187098	-1.06107
Cpd	carboxypeptidase D	-0.137305	7.02528	-3.73066	0.00117674	0.0146853	-1.06185
Btbd18	BTB (POZ) domain containing 18	1.29153	-0.398577	3.73037	0.00117756	0.0146853	-1.06251
Rab14	RAB14, member RAS oncogene family	0.110401	7.58116	3.72839	0.00118321	0.0147305	-1.06708
Arhgdib	Rho, GDP dissociation inhibitor (GDI) beta	-0.42884	2.87794	-3.72823	0.00118365	0.0147305	-1.06744
Col14a1	collagen, type XIV, alpha 1	0.323777	3.21427	3.72803	0.00118422	0.0147305	-1.0679
Armc10	armadillo repeat containing 10	0.147449	6.57157	3.7276	0.00118547	0.0147336	-1.06891
Ptges3	prostaglandin E synthase 3	0.150899	7.91402	3.73511	0.00119314	0.0148163	-1.06919
Fat4	FAT atypical cadherin 4	-0.704368	5.76421	-4.31561	0.00176885	0.0193183	-1.07167
Mybl1	myeloblastosis oncogene-like 1	0.303143	3.76334	3.72402	0.00119574	0.0148359	-1.07714
Cdc42bpa	CDC42 binding protein kinase alpha	-0.20707	6.27706	-3.75277	0.0012396	0.0151867	-1.0864
Maml2	mastermind like transcriptional coactivator 2	-0.239802	4.30616	-3.71975	0.0012081	0.0149766	-1.08696
Rpe	ribulose-5-phosphate-3-epimerase	0.216023	5.59421	3.71794	0.00121339	0.0150293	-1.09112
Pou2f1	POU domain, class 2, transcription factor 1	-0.431696	6.78146	-4.23426	0.00173484	0.0190754	-1.09148
Plxna4	plexin A4	-0.263199	4.3747	-3.71721	0.00121553	0.0150431	-1.0928
Brd8	bromodomain containing 8	0.171723	7.43949	3.754	0.00125363	0.015255	-1.09375
Scube2	signal peptide, CUB domain, EGF-like 2	0.299279	4.48192	3.71665	0.00121718	0.0150507	-1.0941
Celf4	CUGBP, Elav-like family member 4	0.484685	2.61868	3.71512	0.00122168	0.0150936	-1.09762
Brca2	breast cancer 2, early onset	-0.36297	6.32497	-4.09233	0.00161115	0.0180654	-1.10085
Ikzf5	IKAROS family zinc finger 5	0.173024	5.62018	3.71282	0.00122847	0.0151518	-1.10291
Trip12	thyroid hormone receptor interactor 12	-0.154937	8.66476	-3.77257	0.0012888	0.0154773	-1.10306
Myom1	myomesin 1	-0.268409	4.90647	-3.71343	0.00123079	0.0151676	-1.1039
Ly6g5b	lymphocyte antigen 6 complex, locus G5B	0.728755	1.03331	3.71126	0.00123308	0.0151824	-1.10648
Ppil1	peptidylprolyl isomerase (cyclophilin)-like 1	0.174621	7.09424	3.73398	0.00125799	0.0152729	-1.10764
Ndufv3	NADH:ubiquinone oxidoreductase core subunit V3	-0.250547	5.17923	-3.71216	0.00123986	0.0151867	-1.10987
Pidd1	p53 induced death domain protein 1	0.220302	5.21868	3.70955	0.00123817	0.0151867	-1.11041
Ttn	titin	-1.029	5.05527	-4.30394	0.001858	0.0200222	-1.11226
Zbtb37	zinc finger and BTB domain containing 37	-0.369091	3.27955	-3.70842	0.00124156	0.0151867	-1.11302
Amigo2	adhesion molecule with Ig like domain 2	0.317294	3.26212	3.7084	0.00124163	0.0151867	-1.11307
Pgrmc1	progesterone receptor membrane component 1	0.120973	7.39814	3.70794	0.001243	0.0151867	-1.11413
Serpine2	serine (or cysteine) peptidase inhibitor, clade E, member 2	0.240359	5.30259	3.70861	0.00124423	0.0151867	-1.11444
Iqsec1	IQ motif and Sec7 domain 1	-0.158056	6.51161	-3.70768	0.00124378	0.0151867	-1.11473
Wnk2	WNK lysine deficient protein kinase 2	-0.20027	5.2927	-3.70733	0.00124483	0.0151867	-1.11553
Papolg	poly(A) polymerase gamma	0.212197	5.07241	3.70485	0.00125228	0.015255	-1.12122
Dennd4a	DENN domain containing 4A	-0.247964	4.56689	-3.70408	0.00125461	0.015255	-1.123
Prtg	protogenin	-0.301846	8.43262	-4.15232	0.00172791	0.0190135	-1.12426
Huwe1	HECT, UBA and WWE domain containing 1	-0.594843	9.20425	-4.29831	0.00188586	0.0202626	-1.12539
Ckap2l	cytoskeleton associated protein 2-like	0.133125	7.02464	3.7029	0.00125818	0.0152729	-1.1257
Man2a2	mannosidase 2, alpha 2	0.160744	6.73173	3.70198	0.00126096	0.0152754	-1.12781
Ube2i	ubiquitin-conjugating enzyme E2I	0.115212	7.69878	3.70181	0.0012615	0.0152754	-1.12822
Rgma	repulsive guidance molecule family member A	0.129866	6.78861	3.7018	0.00126152	0.0152754	-1.12824
Fgg	fibrinogen gamma chain	1.4948	-0.794105	3.70063	0.00126508	0.0153021	-1.13092
Smc5	structural maintenance of chromosomes 5	0.132213	7.15968	3.70034	0.00126597	0.0153021	-1.13159
Pkd1	polycystin 1, transient receptor potential channel interacting	-0.252009	6.07383	-3.81862	0.00139049	0.016257	-1.13199
Rassf4	Ras association (RalGDS/AF-6) domain family member 4	-0.253234	4.68055	-3.6997	0.00126792	0.0153021	-1.13306
Exoc7	exocyst complex component 7	-0.215861	5.84279	-3.70977	0.00128627	0.0154724	-1.13743
5430403G16Rik	RIKEN cDNA 5430403G16 gene	0.543555	2.31169	3.69733	0.00127518	0.015377	-1.13851
Phf14	PHD finger protein 14	0.128601	6.94518	3.69671	0.0012771	0.0153874	-1.13994
Saa2	serum amyloid A 2	-1.20967	-0.345441	-3.69595	0.00127942	0.0154026	-1.14167
Frem1	Fras1 related extracellular matrix protein 1	-0.237134	5.83974	-3.74708	0.00133999	0.0159216	-1.1452
Ttc38	tetratricopeptide repeat domain 38	0.449579	2.42812	3.6933	0.00128763	0.015476	-1.14778
Meis1	Meis homeobox 1	0.142626	6.73945	3.6919	0.00129198	0.0155027	-1.15099
Atp6v1f	ATPase, H+ transporting, lysosomal V1 subunit F	-0.266691	4.88851	-3.69153	0.00129311	0.0155035	-1.15183
Arg1	arginase, liver	-0.190495	6.05385	-3.69114	0.00129434	0.0155055	-1.15273
Lztr1	leucine-zipper-like transcriptional regulator, 1	0.126409	6.52844	3.69003	0.00129781	0.0155229	-1.15528
Fcho2	FCH domain only 2	0.181895	5.76725	3.68999	0.00129792	0.0155229	-1.15536
Foxf2	forkhead box F2	0.334298	3.81586	3.68877	0.00130174	0.0155559	-1.15817
Pdzd8	PDZ domain containing 8	-0.140212	6.7959	-3.68703	0.0013072	0.0156084	-1.16216
Yes1	YES proto-oncogene 1, Src family tyrosine kinase	0.156203	5.91452	3.6865	0.00130889	0.0156154	-1.16339
Krit1	KRIT1, ankyrin repeat containing	0.147901	6.02253	3.68617	0.00130993	0.0156154	-1.16415
Dmtn	dematin actin binding protein	0.394952	3.88962	3.72512	0.00135695	0.0160426	-1.16665
Ret	ret proto-oncogene	-0.270847	3.93252	-3.68301	0.00131993	0.0157217	-1.1714
Smg1	SMG1 nonsense mediated mRNA decay associated PI3K related kinase	-0.496722	7.48532	-4.24763	0.00195458	0.0207111	-1.17233
Ngfr	nerve growth factor receptor (TNFR superfamily, member 16)	-0.241638	5.50833	-3.70554	0.0013526	0.0160324	-1.17563
Ptpn13	protein tyrosine phosphatase, non-receptor type 13	-0.20256	7.42065	-3.81012	0.00147615	0.0169595	-1.17928
Rbm12b1	RNA binding motif protein 12 B1	0.43376	3.80766	3.75707	0.00142111	0.0164565	-1.18143
Itih5	inter-alpha-trypsin inhibitor, heavy chain 5	-0.293439	4.68264	-3.69166	0.00134838	0.0160069	-1.18147
Arsb	arylsulfatase B	-0.32809	3.4732	-3.67812	0.00133557	0.0158821	-1.18263
Topbp1	topoisomerase (DNA) II binding protein 1	0.117277	8.19782	3.67385	0.00134936	0.0160069	-1.19242
Lifr	LIF receptor alpha	-0.209068	5.13447	-3.67177	0.00135612	0.0160426	-1.19719
Ipo8	importin 8	-0.15319	6.9272	-3.6715	0.00135702	0.0160426	-1.19782
Fam210b	family with sequence similarity 210, member B	0.2406	4.83497	3.67087	0.00135908	0.0160426	-1.19927
Eif4g1	eukaryotic translation initiation factor 4, gamma 1	-0.0870242	10.6627	-3.67057	0.00136006	0.0160426	-1.19996
Axl	AXL receptor tyrosine kinase	-0.209059	5.04393	-3.66974	0.00136276	0.0160472	-1.20185
Gng8	guanine nucleotide binding protein (G protein), gamma 8	0.700226	1.39914	3.66946	0.00136369	0.0160472	-1.2025
Neo1	neogenin	-0.136341	7.81665	-3.66925	0.00136438	0.0160472	-1.20298
Ikbkb	inhibitor of kappaB kinase beta	0.170364	5.9345	3.66911	0.00136486	0.0160472	-1.20331
Fgf7	fibroblast growth factor 7	1.27297	-1.17331	3.66778	0.00136921	0.0160855	-1.20635
Phf13	PHD finger protein 13	0.183555	5.81631	3.66592	0.00137536	0.0161447	-1.21062
Ep400	E1A binding protein p400	-0.378623	7.83305	-4.1728	0.00197238	0.0208258	-1.21083
Lhx5	LIM homeobox protein 5	0.382523	3.31948	3.66539	0.00137711	0.0161487	-1.21183
Gm6570	predicted gene 6570	-1.37928	-0.909839	-3.66515	0.00137792	0.0161487	-1.21239
Nkx6-2	NK6 homeobox 2	0.463201	3.08898	3.67213	0.00138851	0.0162467	-1.21369
Tspan31	tetraspanin 31	0.144789	6.45591	3.6633	0.00138406	0.0162077	-1.21663
Ralgapa2	Ral GTPase activating protein, alpha subunit 2 (catalytic)	-0.302085	5.27656	-3.77257	0.00151806	0.0172641	-1.21973
Zfp110	zinc finger protein 110	0.185327	5.10189	3.65979	0.00139579	0.0163058	-1.22467
Rtl1	retrotransposon Gaglike 1	-0.490854	1.93968	-3.65914	0.001398	0.0163185	-1.22618
Zfp641	zinc finger protein 641	0.692508	0.953013	3.6584	0.00140048	0.0163345	-1.22787
Steep1	STING1 ER exit protein 1	0.185307	5.5608	3.65789	0.0014022	0.0163414	-1.22904
Ubtf	upstream binding transcription factor, RNA polymerase I	-0.102233	8.37009	-3.65695	0.00140537	0.0163653	-1.23119
Eprs	glutamyl-prolyl-tRNA synthetase	-0.123663	8.69763	-3.65549	0.00141031	0.0164013	-1.23453
Trpc1	transient receptor potential cation channel, subfamily C, member 1	0.460493	2.54531	3.65537	0.00141071	0.0164013	-1.2348
Cpeb1	cytoplasmic polyadenylation element binding protein 1	0.960004	0.0426265	3.65501	0.00141193	0.0164024	-1.23563
Dnajc13	DnaJ heat shock protein family (Hsp40) member C13	-0.158567	7.11922	-3.65257	0.00142027	0.0164565	-1.24124
Eci1	enoyl-Coenzyme A delta isomerase 1	-0.255328	4.24734	-3.65202	0.00142213	0.0164565	-1.24248
Trim2	tripartite motif-containing 2	-0.167162	6.42543	-3.65199	0.00142222	0.0164565	-1.24255
Akap9	A kinase (PRKA) anchor protein (yotiao) 9	-0.512273	6.42721	-4.17973	0.00206982	0.0215987	-1.24256
Rev3l	REV3 like, DNA directed polymerase zeta catalytic subunit	-0.302402	6.55873	-3.94014	0.00178555	0.0194861	-1.2476
Abhd17c	abhydrolase domain containing 17C	0.142738	6.69472	3.64957	0.00143055	0.0165397	-1.24811
Mars2	methionine-tRNA synthetase 2 (mitochondrial)	0.316007	3.90262	3.64899	0.00143254	0.0165496	-1.24944
Ppia	peptidylprolyl isomerase A	-0.47884	6.85511	-4.1783	0.00208833	0.0217183	-1.24958
B9d2	B9 protein domain 2	-0.325517	3.3414	-3.64862	0.0014338	0.0165511	-1.25028
Cbarp	calcium channel, voltage-dependent, beta subunit associated regulatory protein	0.2893	4.06144	3.64613	0.00144243	0.0166375	-1.25599
Hsd17b8	hydroxysteroid 17-beta dehydrogenase 8	0.195411	5.26443	3.6448	0.00144706	0.0166777	-1.25904
Casp2	caspase 2	0.134004	6.73648	3.64294	0.00145352	0.016739	-1.26329
9930104L06Rik	RIKEN cDNA 9930104L06 gene	0.27277	4.51745	3.64241	0.00145537	0.0167471	-1.2645
Lrrn3	leucine rich repeat protein 3, neuronal	-0.576819	2.53807	-3.67211	0.00149673	0.0171274	-1.26675
Svil	supervillin	-0.198411	6.13949	-3.65092	0.00148002	0.0169772	-1.27129
Gpr183	G protein-coupled receptor 183	-0.794425	0.708903	-3.63806	0.00147068	0.0169099	-1.27447
Mrpl46	mitochondrial ribosomal protein L46	-0.206076	5.04095	-3.634	0.00148509	0.017022	-1.28376
Sim2	single-minded family bHLH transcription factor 2	0.619207	1.307	3.63129	0.00149483	0.0171201	-1.28998
Ebf3	early B cell factor 3	0.207676	5.83007	3.63417	0.00150137	0.0171547	-1.29133
Zscan26	zinc finger and SCAN domain containing 26	0.214866	5.60262	3.63046	0.00149781	0.0171274	-1.29188
Dek	DEK proto-oncogene (DNA binding)	0.102652	9.19332	3.62811	0.00150628	0.0171973	-1.29725
Stx16	syntaxin 16	0.187778	6.13254	3.62667	0.00151149	0.0172432	-1.30053
Zfp60	zinc finger protein 60	0.205811	5.58988	3.62613	0.00151346	0.017252	-1.30178
Stk25	serine/threonine kinase 25 (yeast)	0.123265	6.65167	3.62581	0.00151462	0.017252	-1.30251
Epha4	Eph receptor A4	-0.196666	6.25857	-3.64269	0.00154016	0.0174476	-1.30421
Aagab	alpha- and gamma-adaptin binding protein	-0.158821	6.17008	-3.62501	0.00151754	0.0172641	-1.30434
H2bc13	H2B clustered histone 13	-1.54099	-1.55092	-3.62455	0.00151923	0.0172641	-1.3054
Dtx3	deltex 3, E3 ubiquitin ligase	0.217046	6.42365	3.7067	0.00163226	0.0182641	-1.30797
Myh6	myosin, heavy polypeptide 6, cardiac muscle, alpha	-0.439498	7.85886	-4.15225	0.002233	0.0228163	-1.30896
Tbx4	T-box 4	0.694384	3.06466	3.84483	0.00182926	0.0198591	-1.31329
Sdcbp	syndecan binding protein	0.126463	7.19487	3.61948	0.00153784	0.0174476	-1.317
Pgam1	phosphoglycerate mutase 1	-0.139372	8.60208	-3.63613	0.00156102	0.0176291	-1.31756
Ikbke	inhibitor of kappaB kinase epsilon	-0.728934	0.910517	-3.61911	0.00153919	0.0174476	-1.31783
Celsr2	cadherin, EGF LAG seven-pass G-type receptor 2	-0.270643	7.20369	-3.90169	0.00193433	0.0205413	-1.32378
Mrps2	mitochondrial ribosomal protein S2	0.156187	6.049	3.61603	0.00155062	0.0175524	-1.32487
Zik1	zinc finger protein interacting with K protein 1	0.142751	6.06765	3.61534	0.0015532	0.017568	-1.32646
Otud5	OTU domain containing 5	0.122445	6.95288	3.61401	0.00155819	0.0176108	-1.32951
D630039A03Rik	RIKEN cDNA D630039A03 gene	-1.19678	-1.10188	-3.61195	0.00156589	0.0176705	-1.3342
App	amyloid beta (A4) precursor protein	-0.185799	7.9929	-3.73985	0.0017402	0.0191055	-1.3345
Fgf1	fibroblast growth factor 1	2.86405	-1.28484	3.87978	0.00194186	0.0205913	-1.33763
Atm	ataxia telangiectasia mutated	-0.314033	6.49838	-3.90839	0.00200079	0.0210328	-1.3444
Adgrf5	adhesion G protein-coupled receptor F5	-0.260443	4.55605	-3.60569	0.00158964	0.0179107	-1.34853
Meiosin	meiosis initiator	1.04452	0.363678	3.61039	0.00160118	0.0179991	-1.35076
Nrp	neural regeneration protein	1.0911	-0.501092	3.60444	0.0015944	0.0179506	-1.35138
Zfp36l2	zinc finger protein 36, C3H type-like 2	0.163222	6.92162	3.60495	0.00159593	0.0179539	-1.35175
Tbx5	T-box 5	0.474931	4.05931	3.78133	0.00184458	0.0199809	-1.35288
Arrdc4	arrestin domain containing 4	-0.211753	4.82179	-3.60107	0.00160736	0.0180492	-1.35908
Sdf2l1	stromal cell-derived factor 2-like 1	-0.241905	4.93158	-3.60087	0.00160811	0.0180492	-1.35953
Fhit	fragile histidine triad gene	-0.971819	0.129281	-3.59986	0.00161203	0.0180654	-1.36184
Hspg2	perlecan (heparan sulfate proteoglycan 2)	-0.5663	8.0852	-4.13534	0.0023977	0.0240281	-1.36721
Sct	secretin	-0.742256	0.372019	-3.59662	0.00162463	0.0181926	-1.36926
Gfpt1	glutamine fructose-6-phosphate transaminase 1	-0.138131	6.61116	-3.5929	0.00163917	0.0183194	-1.37773
Catsperg1	cation channel sperm associated auxiliary subunit gamma 1	1.11236	-0.397521	3.59276	0.00163972	0.0183194	-1.37805
Luzp2	leucine zipper protein 2	0.987721	0.176698	3.59191	0.00164308	0.0183429	-1.38
Glo1	glyoxalase 1	0.361982	7.19717	4.022	0.00228289	0.0231478	-1.38327
Fam169b	family with sequence similarity 169, member B	0.862205	0.200569	3.58977	0.00165154	0.0184232	-1.38489
Pcdhgb6	protocadherin gamma subfamily B, 6	-1.08858	2.85613	-4.01543	0.00229006	0.0231883	-1.38856
Braf	Braf transforming gene	-0.172409	6.21413	-3.58723	0.00166163	0.0185217	-1.39069
Klhl4	kelch-like 4	0.317472	3.96478	3.58686	0.00166311	0.018524	-1.39153
Gas2l3	growth arrest-specific 2 like 3	-0.194869	4.96372	-3.58607	0.00166625	0.0185448	-1.39332
Itgb2	integrin beta 2	-1.35965	-1.05018	-3.58452	0.00167246	0.0185997	-1.39686
Gpr162	G protein-coupled receptor 162	0.330621	3.57715	3.58385	0.00167516	0.0186083	-1.3984
Cacnb1	calcium channel, voltage-dependent, beta 1 subunit	0.34382	3.25378	3.5837	0.00167578	0.0186083	-1.39875
Cer1	cerberus 1, DAN family BMP antagonist	0.893519	0.997075	3.60341	0.00171765	0.018917	-1.40407
Wdfy3	WD repeat and FYVE domain containing 3	-0.481068	7.11278	-4.08876	0.00246536	0.0244043	-1.40755
Rab2a	RAB2A, member RAS oncogene family	0.124778	7.33611	3.57971	0.00169188	0.0187098	-1.40785
Osbp	oxysterol binding protein	0.167854	6.02863	3.57971	0.00169189	0.0187098	-1.40785
Zmym2	zinc finger, MYM-type 2	0.122163	7.52461	3.57962	0.00169224	0.0187098	-1.40805
Crls1	cardiolipin synthase 1	0.170856	5.44873	3.57959	0.00169235	0.0187098	-1.40811
Herpud2	HERPUD family member 2	0.183779	5.41947	3.57953	0.00169261	0.0187098	-1.40826
Prpf38a	PRP38 pre-mRNA processing factor 38 (yeast) domain containing A	-0.123954	6.54753	-3.57862	0.00169632	0.0187365	-1.41034
Zfp655	zinc finger protein 655	0.217071	5.12982	3.57678	0.00170381	0.0188051	-1.41453
Zfp292	zinc finger protein 292	-0.215269	6.72961	-3.68858	0.00187213	0.0201299	-1.41462
Olig1	oligodendrocyte transcription factor 1	-0.807505	0.82909	-3.57405	0.00171502	0.0189145	-1.42077
Rabac1	Rab acceptor 1 (prenylated)	-0.29358	4.11195	-3.57336	0.00171784	0.018917	-1.42233
Cep43	centrosomal protein 43	0.151495	6.12627	3.56821	0.00173921	0.0191055	-1.43409
Tnks1bp1	tankyrase 1 binding protein 1	-0.157907	6.33462	-3.56728	0.00174307	0.01911	-1.4362
Frmd6	FERM domain containing 6	0.178093	5.71472	3.56721	0.00174336	0.01911	-1.43636
Traf3	TNF receptor-associated factor 3	-0.15396	5.97024	-3.56693	0.00174454	0.01911	-1.437
Msx3	msh homeobox 3	0.229557	4.66132	3.56659	0.00174597	0.0191113	-1.43778
Aurkb	aurora kinase B	0.128153	7.03305	3.56276	0.00176205	0.0192729	-1.44649
Tent5a	terminal nucleotidyltransferase 5A	0.60028	1.93285	3.5617	0.00176653	0.0193075	-1.44891
Rabif	RAB interacting factor	-0.518329	4.83897	-3.90707	0.00234104	0.0236552	-1.45607
A130010J15Rik	RIKEN cDNA A130010J15 gene	-0.242503	4.08879	-3.55688	0.00178705	0.019488	-1.45989
Pygb	brain glycogen phosphorylase	-0.118748	6.84028	-3.55638	0.00178919	0.0194966	-1.46103
Colec10	collectin sub-family member 10	-0.844371	1.2963	-3.5948	0.00185118	0.0199947	-1.46141
H3f3a	H3.3 histone A	-0.164344	8.10843	-3.63013	0.00191409	0.0204573	-1.46377
Gdnf	glial cell line derived neurotrophic factor	-0.418308	2.29789	-3.55233	0.00180663	0.019672	-1.47025
Irf2	interferon regulatory factor 2	0.331077	3.3736	3.55128	0.00181118	0.0197069	-1.47264
Cpne2	copine II	0.299166	4.00927	3.5478	0.00182636	0.0198462	-1.48057
Stac2	SH3 and cysteine rich domain 2	0.933788	-0.0107683	3.54772	0.0018267	0.0198462	-1.48075
Mcph1	microcephaly, primary autosomal recessive 1	0.172378	5.626	3.54515	0.00183798	0.0199366	-1.4866
Rif1	replication timing regulatory factor 1	-0.175554	7.64627	-3.62532	0.00197122	0.0208258	-1.48706
Nrcam	neuronal cell adhesion molecule	-0.227222	4.76775	-3.54489	0.00183912	0.0199366	-1.48719
Ptp4a1	protein tyrosine phosphatase 4a1	0.193207	6.40041	3.57456	0.00188926	0.0202804	-1.48774
Atp5h	ATP synthase, H+ transporting, mitochondrial F0 complex, subunit D	-0.191842	5.44414	-3.54326	0.00184633	0.0199846	-1.49091
Nsg2	neuron specific gene family member 2	-0.238201	4.82711	-3.54296	0.00184766	0.0199846	-1.49159
Kdr	kinase insert domain protein receptor	-0.160908	6.81809	-3.54213	0.00185133	0.0199947	-1.49348
Tmem160	transmembrane protein 160	-0.231841	4.2333	-3.5414	0.00185457	0.0200149	-1.49514
Pcyt2	phosphate cytidylyltransferase 2, ethanolamine	-0.333208	5.16782	-3.69669	0.00211488	0.0219102	-1.49525
Rhd	Rh blood group, D antigen	0.667956	1.64917	3.54068	0.00185776	0.0200222	-1.49678
Cspg5	chondroitin sulfate proteoglycan 5	0.50936	3.01197	3.58907	0.00193866	0.0205724	-1.49693
Mllt3	myeloid/lymphoid or mixed-lineage leukemia; translocated to, 3	0.142767	6.63269	3.5391	0.00186479	0.0200806	-1.50037
Ptch1	patched 1	-0.149914	7.83589	-3.5571	0.00189581	0.0203097	-1.50074
Igf2r	insulin-like growth factor 2 receptor	-0.213582	8.49449	-3.77764	0.00227688	0.0231351	-1.50274
Selenbp1	selenium binding protein 1	-0.591147	1.39933	-3.53769	0.00187114	0.0201299	-1.50359
Crat	carnitine acetyltransferase	-0.49474	4.91972	-3.86873	0.00244777	0.0243293	-1.50647
Adra2a	adrenergic receptor, alpha 2a	0.707401	1.60303	3.54378	0.00189909	0.0203299	-1.5101
Gfra4	glial cell line derived neurotrophic factor family receptor alpha 4	0.615924	1.06711	3.53318	0.0018914	0.0202804	-1.51383
Gpr137b	G protein-coupled receptor 137B	0.291081	3.84371	3.53312	0.00189168	0.0202804	-1.51397
N4bp2	NEDD4 binding protein 2	-0.351791	6.98351	-3.92561	0.00257878	0.0252023	-1.51507
Pdcd11	programmed cell death 11	-0.118285	7.28542	-3.53051	0.00190355	0.0203627	-1.51991
Sorcs1	sortilin-related VPS10 domain containing receptor 1	0.509068	2.43395	3.5277	0.00191637	0.0204573	-1.52629
Strn	striatin, calmodulin binding protein	-0.167041	6.01959	-3.52716	0.00191886	0.0204573	-1.52752
Krt10	keratin 10	0.334114	3.17272	3.5271	0.00191917	0.0204573	-1.52767
Zfp866	zinc finger protein 866	0.223376	5.27265	3.52702	0.00191953	0.0204573	-1.52785
Rnf111	ring finger 111	0.167317	5.82788	3.52668	0.00192107	0.0204573	-1.52862
Nupl2	nucleoporin like 2	-0.223648	4.12965	-3.52628	0.00192291	0.0204573	-1.52953
Zfp628	zinc finger protein 628	-0.179986	5.10094	-3.52613	0.00192361	0.0204573	-1.52987
Zfp236	zinc finger protein 236	-0.221896	6.21075	-3.60551	0.00206712	0.0215987	-1.53166
Col5a1	collagen, type V, alpha 1	-0.13487	7.35221	-3.52421	0.00193246	0.0205364	-1.53423
Ranbp2	RAN binding protein 2	-0.298126	8.12531	-3.90913	0.00263583	0.0255714	-1.53842
Slc25a37	solute carrier family 25, member 37	0.490026	6.94955	4.00392	0.00281877	0.0267765	-1.54069
Raet1d	retinoic acid early transcript delta	-0.517065	2.62903	-3.53163	0.00197082	0.0208258	-1.54321
Kmt2c	lysine (K)-specific methyltransferase 2C	-0.530548	5.85775	-3.97297	0.00279632	0.0265978	-1.54942
Gclc	glutamate-cysteine ligase, catalytic subunit	0.180406	6.07105	3.51689	0.00196659	0.0208233	-1.55086
Sgcd	sarcoglycan, delta (dystrophin-associated glycoprotein)	-0.445278	3.03291	-3.51864	0.00197721	0.020845	-1.55349
Fzr1	fizzy and cell division cycle 20 related 1	0.115201	7.15039	3.51563	0.00197253	0.0208258	-1.55373
Hoxd8	homeobox D8	0.291915	3.91703	3.5148	0.00197644	0.020845	-1.55561
Baz2a	bromodomain adjacent to zinc finger domain, 2A	-0.162638	7.57674	-3.55369	0.00205342	0.0215086	-1.55805
Map2	microtubule-associated protein 2	-0.181771	5.78147	-3.5132	0.00198405	0.020902	-1.55926
Tenm4	teneurin transmembrane protein 4	-0.511848	6.90131	-3.99473	0.00288412	0.0272334	-1.56103
Slc40a1	solute carrier family 40 (iron-regulated transporter), member 1	0.437143	2.71947	3.51224	0.00198862	0.0209297	-1.56144
Cnmd	chondromodulin	-1.10276	-0.598818	-3.51204	0.00198954	0.0209297	-1.56188
Col5a2	collagen, type V, alpha 2	-0.39183	6.88229	-3.93549	0.00278211	0.0265319	-1.56357
Bach2	BTB and CNC homology, basic leucine zipper transcription factor 2	-0.223111	5.24789	-3.50881	0.00200499	0.0210617	-1.56922
Tmem243	transmembrane protein 243, mitochondrial	0.343957	3.04639	3.50746	0.00201146	0.0211146	-1.57229
Fhip2a	FHF complex subunit HOOK interacting protein 2A	0.183429	5.54877	3.50672	0.00201504	0.0211369	-1.57397
Sema3d	sema domain, immunoglobulin domain (Ig), short basic domain, secreted, (semaphorin) 3D	-0.347056	4.31483	-3.55707	0.00214286	0.0221277	-1.58541
Nectin1	nectin cell adhesion molecule 1	-0.159207	6.22926	-3.49937	0.00205072	0.0214957	-1.59064
Cenpf	centromere protein F	-0.410521	7.78933	-3.9644	0.00295433	0.0275971	-1.59197
Ttll11	tubulin tyrosine ligase-like family, member 11	-0.552868	1.62044	-3.49746	0.00206011	0.0215632	-1.59497
Amd1	S-adenosylmethionine decarboxylase 1	0.148592	6.50459	3.49683	0.00206324	0.0215805	-1.59642
Mrpl19	mitochondrial ribosomal protein L19	0.153131	5.75363	3.49517	0.00207144	0.0215987	-1.60018
Eif4e	eukaryotic translation initiation factor 4E	0.119534	7.52583	3.49505	0.00207202	0.0215987	-1.60045
Cd79b	CD79B antigen	-1.24289	-1.14252	-3.49497	0.00207239	0.0215987	-1.60062
Rhoa	ras homolog family member A	0.104014	8.4271	3.49446	0.00207495	0.02161	-1.60179
Spata17	spermatogenesis associated 17	1.21504	-1.38204	3.49273	0.00208354	0.021684	-1.60571
Nrarp	Notch-regulated ankyrin repeat protein	0.150464	6.5097	3.4903	0.00209567	0.0217791	-1.61122
Ces1d	carboxylesterase 1D	-1.02632	-0.542608	-3.489	0.0021022	0.0218315	-1.61417
Pkm	pyruvate kinase, muscle	-0.113659	11.4302	-3.55203	0.00222572	0.0227738	-1.61458
Klhl31	kelch-like 31	-0.739975	0.987334	-3.48657	0.00211441	0.0219102	-1.61967
Sh3bp1	SH3-domain binding protein 1	-0.163073	5.44658	-3.48657	0.00211442	0.0219102	-1.61968
Mad1l1	MAD1 mitotic arrest deficient 1-like 1	-0.146527	5.92285	-3.4863	0.00211579	0.0219102	-1.62029
ATP8	ATP synthase F0 subunit 8	-0.631411	7.25384	-3.97057	0.00308961	0.0284332	-1.62042
Pdzd2	PDZ domain containing 2	-0.336214	3.54987	-3.48473	0.00212373	0.0219768	-1.62384
Bin2	bridging integrator 2	-0.722064	0.910596	-3.48256	0.00213477	0.0220754	-1.62876
Kmt5c	lysine methyltransferase 5C	0.155068	6.40598	3.4815	0.00214015	0.0221154	-1.63115
Nr2f2	nuclear receptor subfamily 2, group F, member 2	0.115916	7.5619	3.48062	0.00214465	0.0221306	-1.63315
Mcc	mutated in colorectal cancers	-0.726429	4.09374	-3.86831	0.00293351	0.0275074	-1.63315
Dmtf1	cyclin D binding myb like transcription factor 1	0.15828	6.53401	3.47966	0.0021496	0.0221659	-1.63533
Ssh2	slingshot protein phosphatase 2	-0.253795	5.06935	-3.49146	0.0022007	0.0225971	-1.64401
Taldo1	transaldolase 1	-0.145053	6.99378	-3.47529	0.00217213	0.0223825	-1.64523
Gpr17	G protein-coupled receptor 17	-0.693475	0.753319	-3.4742	0.00217779	0.0224249	-1.64769
Kbtbd8	kelch repeat and BTB (POZ) domain containing 8	0.205394	4.88046	3.47346	0.00218168	0.0224491	-1.64938
Reck	reversion-inducing-cysteine-rich protein with kazal motifs	0.183029	5.71341	3.47309	0.00218358	0.0224529	-1.65021
P4ha3	procollagen-proline, 2-oxoglutarate 4-dioxygenase (proline 4-hydroxylase), alpha polypeptide III	0.502657	2.20647	3.47204	0.00218905	0.0224933	-1.65259
Mrps21	mitochondrial ribosomal protein S21	-0.243925	5.19432	-3.48357	0.00223649	0.0228229	-1.65999
Rbm27	RNA binding motif protein 27	-0.13945	6.70802	-3.46876	0.00220623	0.0226245	-1.66
Nuf2	NUF2, NDC80 kinetochore complex component	0.119178	6.64892	3.46872	0.00220648	0.0226245	-1.66011
Syngr3	synaptogyrin 3	0.706844	0.75593	3.46828	0.00220877	0.0226321	-1.66109
Gpd2	glycerol phosphate dehydrogenase 2, mitochondrial	-0.190826	6.16419	-3.48089	0.00225062	0.0229001	-1.66597
Dmxl2	Dmx-like 2	-0.237733	5.0574	-3.46596	0.00222104	0.0227419	-1.66635
Fdps	farnesyl diphosphate synthetase	-0.622582	5.80986	-3.92518	0.00320792	0.0291449	-1.6679
Plk1	polo like kinase 1	0.120578	7.68567	3.46456	0.00222848	0.0227861	-1.66952
Foxg1	forkhead box G1	0.221503	4.86908	3.463	0.00223677	0.0228229	-1.67304
Eaf1	ELL associated factor 1	0.159018	6.67511	3.46266	0.00223859	0.0228254	-1.67381
Hoxb2	homeobox B2	0.193995	5.15399	3.46165	0.00224401	0.0228647	-1.6761
Bmi1	Bmi1 polycomb ring finger oncogene	-0.139736	6.79548	-3.46077	0.00224871	0.0228967	-1.67809
Chd7	chromodomain helicase DNA binding protein 7	-0.298213	8.05261	-3.82657	0.00306063	0.0283181	-1.68335
H2ac19	H2A clustered histone 19	-1.00456	-0.442279	-3.4583	0.00226204	0.0230002	-1.68369
Atp5k	ATP synthase, H+ transporting, mitochondrial F1F0 complex, subunit E	-0.646535	5.40037	-3.90768	0.00324792	0.0293578	-1.68484
Zfyve26	zinc finger, FYVE domain containing 26	-0.248286	5.37849	-3.498	0.00235382	0.0237119	-1.68593
Rsad1	radical S-adenosyl methionine domain containing 1	1.27037	3.19143	3.90934	0.00326889	0.0294241	-1.68852
Hrh3	histamine receptor H3	0.875504	-0.00826477	3.45512	0.00227925	0.0231431	-1.69088
Cyba	cytochrome b-245, alpha polypeptide	-0.323379	3.73968	-3.45465	0.00228181	0.0231478	-1.69195
Fat3	FAT atypical cadherin 3	-0.781142	5.09126	-3.91175	0.00329927	0.0295739	-1.69379
Dusp18	dual specificity phosphatase 18	-0.174968	4.96855	-3.45318	0.00228982	0.0231883	-1.69527
Met	met proto-oncogene	-0.306595	4.35679	-3.46347	0.00234456	0.0236657	-1.70483
Zcchc14	zinc finger, CCHC domain containing 14	-0.158968	7.27778	-3.46873	0.00236247	0.0237566	-1.7067
Erc1	ELKS/RAB6-interacting/CAST family member 1	-0.240452	6.56794	-3.6064	0.00269341	0.0259574	-1.71352
Anxa6	annexin A6	-0.152306	6.33647	-3.44472	0.00233644	0.0236269	-1.71438
Dock8	dedicator of cytokinesis 8	-0.348334	2.89654	-3.44469	0.00233662	0.0236269	-1.71445
Sorl1	sortilin-related receptor, LDLR class A repeats-containing	-0.277983	5.22319	-3.52023	0.00250821	0.0246945	-1.71568
Rrnad1	ribosomal RNA adenine dimethylase domain containing 1	0.272349	4.33324	3.44313	0.00234532	0.0236657	-1.71797
Slc43a2	solute carrier family 43, member 2	-0.352217	3.93672	-3.4635	0.00239121	0.0239959	-1.71822
Bptf	bromodomain PHD finger transcription factor	-0.302859	7.94058	-3.80799	0.0031797	0.0289822	-1.71909
Slc30a10	solute carrier family 30, member 10	0.747948	2.76869	3.6539	0.00282788	0.0268281	-1.72007
Zfp994	zinc finger protein 994	0.36018	2.88201	3.4422	0.00235054	0.023702	-1.72008
Gstm2	glutathione S-transferase, mu 2	-0.399998	2.94837	-3.44144	0.00235478	0.0237119	-1.72179
Cand2	cullin-associated and neddylation-dissociated 2 (putative)	-0.120119	7.73448	-3.44062	0.00235938	0.0237419	-1.72364
Birc6	baculoviral IAP repeat-containing 6	-0.506134	7.39486	-3.89593	0.00341704	0.030217	-1.72565
Tceal5	transcription elongation factor A (SII)-like 5	-0.444092	2.411	-3.43808	0.00237372	0.0238533	-1.72938
Cyb5d2	cytochrome b5 domain containing 2	0.617832	1.63287	3.4366	0.00238212	0.0239212	-1.73273
Fndc3a	fibronectin type III domain containing 3A	-0.133961	7.13431	-3.43396	0.00239715	0.0240281	-1.73869
Lss	lanosterol synthase	-0.671238	6.20816	-3.88972	0.00348079	0.0305546	-1.74141
Ankfy1	ankyrin repeat and FYVE domain containing 1	-0.138489	6.69723	-3.43268	0.00240443	0.0240779	-1.74156
Adissp	adipose secreted signaling protein	0.155569	5.92491	3.43241	0.00240598	0.0240779	-1.74217
Cebpg	CCAAT/enhancer binding protein (C/EBP), gamma	0.134743	6.39188	3.43175	0.00240975	0.0240804	-1.74366
Zfp770	zinc finger protein 770	0.188264	5.12745	3.43174	0.00240983	0.0240804	-1.74369
Scg5	secretogranin V	-0.3602	3.523	-3.43144	0.00241158	0.0240804	-1.74438
Ncoa6	nuclear receptor coactivator 6	-0.237693	6.88796	-3.61435	0.00283678	0.0268951	-1.74447
Insrr	insulin receptor-related receptor	0.680267	0.728897	3.43122	0.00241283	0.0240804	-1.74487
Tnfaip8l1	tumor necrosis factor, alpha-induced protein 8-like 1	-0.404669	2.63143	-3.42944	0.00242309	0.0241664	-1.74889
Dhrs3	dehydrogenase/reductase (SDR family) member 3	0.377932	2.63085	3.42839	0.00242913	0.02421	-1.75125
Simc1	SUMO-interacting motifs containing 1	0.207468	5.13309	3.42736	0.00243513	0.0242533	-1.75359
Pclo	piccolo (presynaptic cytomatrix protein)	-0.553304	2.19082	-3.4267	0.00244262	0.0243112	-1.75608
Rab7	RAB7, member RAS oncogene family	0.111234	7.39826	3.4256	0.00244531	0.0243214	-1.75754
Ndufs3	NADH:ubiquinone oxidoreductase core subunit S3	-0.173757	5.40982	-3.42288	0.0024612	0.0244043	-1.76368
Eri2	exoribonuclease 2	0.223366	4.85955	3.42266	0.00246254	0.0244043	-1.76419
Kcnab3	potassium voltage-gated channel, shaker-related subfamily, beta member 3	0.53884	1.6546	3.4225	0.00246342	0.0244043	-1.76453
Arhgap26	Rho GTPase activating protein 26	-0.314778	3.25861	-3.42242	0.00246391	0.0244043	-1.76472
Klhl34	kelch-like 34	-0.552309	2.16028	-3.42235	0.0024643	0.0244043	-1.76487
Fbxo17	F-box protein 17	-0.938446	2.40511	-3.68906	0.00310542	0.0285402	-1.76498
Lnpep	leucyl/cystinyl aminopeptidase	-0.356917	4.62211	-3.53829	0.0027398	0.0262289	-1.765
Hoxb5	homeobox B5	0.25647	4.04238	3.41905	0.00248378	0.02457	-1.77232
Ctxn3	cortexin 3	0.916149	-0.290171	3.41756	0.00249259	0.0246405	-1.77568
Tnnt3	troponin T3, skeletal, fast	-0.487131	1.76783	-3.41712	0.00249519	0.0246409	-1.77667
Flt4	FMS-like tyrosine kinase 4	-0.18773	5.37524	-3.41683	0.00249693	0.0246409	-1.77733
Rps12	ribosomal protein S12	0.255386	4.18316	3.4167	0.00249769	0.0246409	-1.77762
Mospd3	motile sperm domain containing 3	0.298851	3.77072	3.41533	0.00250583	0.0246945	-1.7807
Notum	notum palmitoleoyl-protein carboxylesterase	-0.400002	3.02889	-3.41498	0.00250796	0.0246945	-1.7815
Ralb	v-ral simian leukemia viral oncogene B	-0.174784	5.97946	-3.41357	0.00251635	0.0247462	-1.78467
Zfp983	zinc finger protein 983	0.322242	3.32399	3.41349	0.00251685	0.0247462	-1.78485
Usp44	ubiquitin specific peptidase 44	0.346872	4.30478	3.4731	0.00268385	0.0258823	-1.7906
Arl6ip1	ADP-ribosylation factor-like 6 interacting protein 1	0.104158	8.36003	3.41087	0.00253258	0.0248841	-1.79075
Neurog2	neurogenin 2	0.296169	4.16102	3.41038	0.00253552	0.0248962	-1.79185
Pclaf	PCNA clamp associated factor	-0.144343	8.06677	-3.43511	0.0026104	0.0254039	-1.79567
Ahcyl1	S-adenosylhomocysteine hydrolase-like 1	0.0977685	7.92004	3.40821	0.00254865	0.0250083	-1.79674
Peak1	pseudopodium-enriched atypical kinase 1	-0.391682	4.96326	-3.61567	0.00308752	0.0284332	-1.80153
Zfp599	zinc finger protein 599	0.38496	3.2539	3.4055	0.00256514	0.0251447	-1.80285
Kpnb1	karyopherin (importin) beta 1	-0.0914851	10.7465	-3.40525	0.0025667	0.0251447	-1.80343
Ypel4	yippee like 4	0.63266	1.07686	3.40488	0.00256894	0.0251447	-1.80425
Ptprg	protein tyrosine phosphatase, receptor type, G	-0.157133	6.76935	-3.4048	0.00256945	0.0251447	-1.80444
Srebf2	sterol regulatory element binding factor 2	-0.321398	8.25771	-3.79504	0.00356575	0.0308771	-1.80447
Wnt1	wingless-type MMTV integration site family, member 1	0.331073	3.43798	3.40407	0.00257389	0.0251713	-1.80607
Paf1	Paf1, RNA polymerase II complex component	0.150773	6.42651	3.4027	0.00258231	0.0252064	-1.80917
Hspb8	heat shock protein 8	-0.374486	3.62336	-3.4165	0.00261692	0.0254217	-1.80924
Als2	alsin Rho guanine nucleotide exchange factor	-0.177772	5.7457	-3.40264	0.00258266	0.0252064	-1.8093
Atf2	activating transcription factor 2	0.12165	6.86481	3.40176	0.00258809	0.0252425	-1.81129
Smim26	small integral membrane protein 26	-0.458906	2.28106	-3.40046	0.00259609	0.0253036	-1.81421
Eif4b	eukaryotic translation initiation factor 4B	0.0812159	9.53553	3.40003	0.00259871	0.0253123	-1.81516
Mapk1	mitogen-activated protein kinase 1	0.105547	8.31297	3.39795	0.0026116	0.0254039	-1.81985
H2-D1	histocompatibility 2, D region locus 1	-1.30631	2.92492	-3.82293	0.00372173	0.0317566	-1.81995
Romo1	reactive oxygen species modulator 1	-0.390209	4.62236	-3.55967	0.00302715	0.0280796	-1.82019
Mid1ip1	Mid1 interacting protein 1 (gastrulation specific G12-like (zebrafish))	-0.221466	4.68786	-3.39718	0.00261637	0.0254217	-1.82158
Sox8	SRY (sex determining region Y)-box 8	0.346205	3.29075	3.39445	0.00263341	0.0255649	-1.82772
Fos	FBJ osteosarcoma oncogene	-1.74956	2.00585	-3.81726	0.00376686	0.0320293	-1.83101
Ncoa4	nuclear receptor coactivator 4	0.145062	5.69462	3.3927	0.00264442	0.0256377	-1.83167
Cracd	capping protein inhibiting regulator of actin	-0.150138	7.06836	-3.39314	0.00264651	0.025641	-1.83191
Rplp2	ribosomal protein, large P2	-0.361918	6.23802	-3.71011	0.00349724	0.0306108	-1.83496
Pcdhb20	protocadherin beta 20	-0.939543	0.334185	-3.39114	0.00265426	0.025699	-1.83518
Gdi1	guanosine diphosphate (GDP) dissociation inhibitor 1	0.149469	7.05598	3.38986	0.00266236	0.0257602	-1.83807
Cacna1e	calcium channel, voltage-dependent, R type, alpha 1E subunit	-0.684988	0.729454	-3.3881	0.00267347	0.0258505	-1.84201
Ncapd2	non-SMC condensin I complex, subunit D2	0.0961115	8.30489	3.38783	0.00267523	0.0258505	-1.84263
Cdh10	cadherin 10	0.743588	0.929883	3.38707	0.00268001	0.0258795	-1.84432
Emx1	empty spiracles homeobox 1	0.581	1.15211	3.3865	0.00268365	0.0258823	-1.84561
Art5	ADP-ribosyltransferase 5	-0.507301	1.5975	-3.38392	0.00270016	0.0260053	-1.85141
Spice1	spindle and centriole associated protein 1	0.201661	5.20651	3.38341	0.00270341	0.0260194	-1.85255
Agrn	agrin	-0.114417	8.69089	-3.3826	0.00270866	0.0260387	-1.85438
Pigk	phosphatidylinositol glycan anchor biosynthesis, class K	-0.145389	5.86509	-3.38255	0.00270898	0.0260387	-1.8545
Arhgap21	Rho GTPase activating protein 21	-0.163724	6.79958	-3.39431	0.00274135	0.0262289	-1.85483
Apcdd1	adenomatosis polyposis coli down-regulated 1	0.164472	6.27935	3.3819	0.00271314	0.0260436	-1.85595
Fam168a	family with sequence similarity 168, member A	-0.124292	6.57238	-3.38184	0.00271356	0.0260436	-1.85609
Spry1	sprouty RTK signaling antagonist 1	0.205497	5.19855	3.38164	0.00271485	0.0260436	-1.85654
H1f4	H1.4 linker histone, cluster member	-1.53898	0.079186	-3.54028	0.00314752	0.0287552	-1.85794
Klhl7	kelch-like 7	0.147009	6.36778	3.38099	0.00271904	0.0260512	-1.858
Cdca7	cell division cycle associated 7	0.100103	8.04833	3.38096	0.00271921	0.0260512	-1.85806
Scg2	secretogranin II	-1.55816	-1.10501	-3.38693	0.00275027	0.0262797	-1.8618
Izumo4	IZUMO family member 4	0.566857	1.22091	3.37653	0.00274795	0.0262748	-1.86801
Med1	mediator complex subunit 1	0.248925	6.87293	3.57856	0.00331206	0.0295755	-1.87024
Plp1	proteolipid protein (myelin) 1	0.259307	3.90519	3.37471	0.0027599	0.0263545	-1.87211
Pgap1	post-GPI attachment to proteins 1	-0.488919	4.96707	-3.68255	0.00362301	0.0312012	-1.87365
Tdrd9	tudor domain containing 9	-1.22447	-0.323586	-3.38155	0.00279625	0.0265978	-1.87642
H2ac15	H2A clustered histone 15	-1.70965	-0.971597	-3.42949	0.0029353	0.0275074	-1.87827
Lpin2	lipin 2	0.138626	6.20299	3.37196	0.00277795	0.0265096	-1.87828
Pcdhb16	protocadherin beta 16	-0.939252	-0.0921987	-3.3696	0.00279358	0.0265978	-1.88359
Dmrt2	doublesex and mab-3 related transcription factor 2	0.239446	4.22707	3.36946	0.00279451	0.0265978	-1.8839
Shh	sonic hedgehog	0.16364	5.15818	3.36825	0.00280255	0.0266398	-1.88662
Cxcl12	chemokine (C-X-C motif) ligand 12	0.122572	7.62242	3.36542	0.00282142	0.0267842	-1.89297
Lrif1	ligand dependent nuclear receptor interacting factor 1	0.26414	4.04411	3.36262	0.00284025	0.0268972	-1.89926
Abhd14b	abhydrolase domain containing 14b	0.534396	2.08646	3.36255	0.00284069	0.0268972	-1.89941
Scaf11	SR-related CTD-associated factor 11	-0.118788	8.53545	-3.36198	0.00284453	0.026916	-1.90068
Cnot1	CCR4-NOT transcription complex, subunit 1	-0.207729	8.9344	-3.59763	0.00352081	0.0307056	-1.90078
Hsp90b1	heat shock protein 90, beta (Grp94), member 1	0.0996588	10.1925	3.36001	0.00285788	0.0270249	-1.90511
Smim8	small integral membrane protein 8	-0.467478	2.81053	-3.36884	0.00289213	0.0272334	-1.90728
Zan	zonadhesin	-0.983993	0.0412235	-3.35904	0.00286444	0.0270694	-1.90728
Cdon	cell adhesion molecule-related/down-regulated by oncogenes	-0.153725	6.93457	-3.35903	0.00289073	0.0272334	-1.91339
Nefl	neurofilament, light polypeptide	-0.267172	5.35965	-3.43705	0.00311524	0.0285678	-1.91346
Pusl1	pseudouridylate synthase-like 1	0.261293	3.96398	3.35544	0.00288904	0.0272334	-1.91537
Mvp	major vault protein	-0.486812	2.1002	-3.35534	0.00288969	0.0272334	-1.91558
Zfp408	zinc finger protein 408	0.177117	5.14391	3.35486	0.002893	0.0272334	-1.91666
Siah1a	siah E3 ubiquitin protein ligase 1A	0.158917	5.38445	3.35418	0.00289765	0.0272596	-1.91818
Hcfc1	host cell factor C1	-0.254301	9.1165	-3.68324	0.00387338	0.0327063	-1.91861
Snd1	staphylococcal nuclease and tudor domain containing 1	-0.0970866	7.96886	-3.35178	0.00291423	0.0273979	-1.92357
Myrf	myelin regulatory factor	-0.164878	6.60576	-3.35773	0.00293279	0.0275074	-1.92389
Pik3cg	phosphatidylinositol-4,5-bisphosphate 3-kinase catalytic subunit gamma	-0.709819	0.323224	-3.35137	0.00291705	0.0274067	-1.92449
Dennd1c	DENN domain containing 1C	0.664906	1.97564	3.39469	0.0030498	0.0282358	-1.92603
Ccdc66	coiled-coil domain containing 66	0.182708	4.82409	3.34904	0.00293317	0.0275074	-1.9297
Zbtb20	zinc finger and BTB domain containing 20	-0.585109	2.60683	-3.42132	0.00314926	0.0287552	-1.93058
Arrb1	arrestin, beta 1	-0.134929	7.27626	-3.34768	0.00294269	0.0275589	-1.93276
Sbf2	SET binding factor 2	-0.162125	6.77168	-3.35755	0.00298087	0.0277738	-1.93485
Myo5b	myosin VB	-0.238371	4.00522	-3.34657	0.00295046	0.0275962	-1.93525
Gnb4	guanine nucleotide binding protein (G protein), beta 4	0.181039	5.34724	3.3464	0.00295162	0.0275962	-1.93563
Akap7	A kinase (PRKA) anchor protein 7	0.227741	4.2467	3.3463	0.00295234	0.0275962	-1.93586
Prr11	proline rich 11	0.153589	6.26508	3.345	0.00296144	0.0276301	-1.93877
Fbxo16	F-box protein 16	-0.296617	3.17999	-3.34497	0.00296166	0.0276301	-1.93883
Foxj1	forkhead box J1	-0.391	2.73816	-3.34405	0.00296809	0.0276724	-1.94088
Ubash3a	ubiquitin associated and SH3 domain containing, A	-0.935247	0.00917487	-3.34136	0.00298709	0.0278124	-1.94691
Lman1	lectin, mannose-binding, 1	0.119449	7.35807	3.34112	0.00298881	0.0278124	-1.94746
Yif1b	Yip1 interacting factor homolog B (S. cerevisiae)	-0.179799	4.97611	-3.33959	0.00299967	0.0278956	-1.95089
Ccl27a	chemokine (C-C motif) ligand 27A	3.7811	1.74085	3.75913	0.00430812	0.035064	-1.95148
Arhgap30	Rho GTPase activating protein 30	-1.2111	-0.62844	-3.33604	0.00302499	0.0280796	-1.95883
Afdn	afadin, adherens junction formation factor	-0.184217	7.83109	-3.46099	0.00340909	0.0301655	-1.95905
Mtfmt	mitochondrial methionyl-tRNA formyltransferase	0.285778	3.66179	3.33592	0.00302581	0.0280796	-1.95909
Rhno1	RAD9-HUS1-RAD1 interacting nuclear orphan 1	0.143061	6.36592	3.33581	0.00302662	0.0280796	-1.95934
Pctp	phosphatidylcholine transfer protein	-0.227432	4.39296	-3.33514	0.0030314	0.028085	-1.96083
Erbb4	erb-b2 receptor tyrosine kinase 4	-0.306883	3.1691	-3.33512	0.00303159	0.028085	-1.96089
Nedd4	neural precursor cell expressed, developmentally down-regulated 4	-0.118965	11.4328	-3.42806	0.00333242	0.0297027	-1.96414
Clk1	CDC-like kinase 1	0.334669	6.4989	3.63358	0.00398455	0.0333172	-1.96439
Tspan33	tetraspanin 33	0.330407	3.52138	3.33043	0.00306544	0.0283447	-1.97138
Lyst	lysosomal trafficking regulator	-0.449719	3.93006	-3.46443	0.00348838	0.03057	-1.97233
Fkbp9	FK506 binding protein 9	-0.0958012	7.46319	-3.32989	0.00306934	0.0283628	-1.97258
Ndufab1	NADH:ubiquinone oxidoreductase subunit AB1	-0.21249	4.42016	-3.32874	0.00307772	0.028401	-1.97516
Gtpbp2	GTP binding protein 2	0.180297	5.58381	3.32873	0.00307782	0.028401	-1.97519
Tnfaip8l3	tumor necrosis factor, alpha-induced protein 8-like 3	1.17962	-1.12904	3.32852	0.00307932	0.028401	-1.97565
Fgf13	fibroblast growth factor 13	0.260949	4.20874	3.32794	0.00308356	0.0284221	-1.97695
Slc25a51	solute carrier family 25, member 51	0.11636	6.9474	3.32698	0.00309061	0.0284332	-1.97911
Tarsl2	threonyl-tRNA synthetase-like 2	-0.21649	4.24487	-3.32486	0.00310615	0.0285402	-1.98385
Steap2	six transmembrane epithelial antigen of prostate 2	0.249445	3.90792	3.32405	0.00311209	0.0285678	-1.98565
Bltp1	bridge-like lipid transfer protein family member 1	-0.475901	5.77927	-3.68595	0.00428754	0.0349885	-1.98581
Ahctf1	AT hook containing transcription factor 1	-0.134029	7.88609	-3.32787	0.00312642	0.0286362	-1.98615
Mxd1	MAX dimerization protein 1	-0.261774	3.90683	-3.32364	0.00311515	0.0285678	-1.98658
Plekha6	pleckstrin homology domain containing, family A member 6	-0.249607	4.70297	-3.32339	0.00311698	0.0285678	-1.98713
Zfp618	zinc finger protein 618	-0.236516	6.53352	-3.47289	0.00360452	0.0311209	-1.98909
Abcc4	ATP-binding cassette, sub-family C (CFTR/MRP), member 4	-0.247134	3.73206	-3.321	0.00313462	0.0286934	-1.99246
Hspa14	heat shock protein 14	0.116108	6.5979	3.32039	0.00313918	0.0287171	-1.99383
Setd3	SET domain containing 3	-0.143691	6.35556	-3.31985	0.00314318	0.0287357	-1.99504
Clec9a	C-type lectin domain family 9, member a	1.00435	0.564846	3.35707	0.00326499	0.0294241	-1.99571
Nccrp1	non-specific cytotoxic cell receptor protein 1 homolog (zebrafish)	-0.547193	1.29051	-3.31636	0.00316926	0.0289198	-2.00284
Barhl2	BarH like homeobox 2	0.553541	1.67016	3.31492	0.00318008	0.0289822	-2.00606
Dct	dopachrome tautomerase	-0.933503	-0.371067	-3.31457	0.00318269	0.0289879	-2.00684
Pkn3	protein kinase N3	0.247916	4.22565	3.31389	0.00318786	0.0290169	-2.00837
Nbeal2	neurobeachin-like 2	-0.365612	3.2842	-3.3134	0.00319154	0.0290322	-2.00946
Grhpr	glyoxylate reductase/hydroxypyruvate reductase	-0.239185	5.29243	-3.34242	0.00329973	0.0295739	-2.0123
Cry1	cryptochrome 1 (photolyase-like)	0.151237	5.47954	3.31202	0.00320194	0.0291087	-2.01253
Phgdh	3-phosphoglycerate dehydrogenase	0.403573	6.0275	3.63786	0.00430436	0.035064	-2.01398
Ccs	copper chaperone for superoxide dismutase	-0.262669	4.26924	-3.31085	0.00321088	0.0291458	-2.01516
Uchl5	ubiquitin carboxyl-terminal esterase L5	-0.150613	5.91309	-3.3107	0.00321201	0.0291458	-2.0155
Narf	nuclear prelamin A recognition factor	-0.147832	6.11912	-3.30973	0.00321938	0.0291945	-2.01766
Ptpn5	protein tyrosine phosphatase, non-receptor type 5	0.56	1.28372	3.30917	0.0032236	0.0292128	-2.0189
Thoc5	THO complex 5	-0.138188	6.28193	-3.30894	0.00322541	0.0292128	-2.01942
Myf6	myogenic factor 6	0.874477	-0.00644326	3.30863	0.00322776	0.029216	-2.02011
Ankrd17	ankyrin repeat domain 17	-0.269792	7.96437	-3.60513	0.00423564	0.0347985	-2.02097
Btaf1	B-TFIID TATA-box binding protein associated factor 1	-0.142232	7.1994	-3.30757	0.00323586	0.0292712	-2.02248
Tifab	TRAF-interacting protein with forkhead-associated domain, family member B	-1.50858	-1.69946	-3.3058	0.00324945	0.0293578	-2.02644
Ccser2	coiled-coil serine rich 2	-0.161199	5.54122	-3.30529	0.00325333	0.0293746	-2.02756
Mtx3	metaxin 3	0.210028	5.63222	3.32276	0.00331175	0.0295755	-2.02767
Inha	inhibin alpha	0.41324	2.47044	3.3037	0.00326563	0.0294241	-2.03112
Dynlt1f	dynein light chain Tctex-type 1F	0.207483	4.31754	3.30324	0.00326913	0.0294241	-2.03214
Crmp1	collapsin response mediator protein 1	0.144359	6.52628	3.30305	0.00327064	0.0294241	-2.03257
Krt5	keratin 5	-0.436273	2.06825	-3.30301	0.00327091	0.0294241	-2.03265
Tef	thyrotroph embryonic factor	-0.208347	4.68176	-3.30218	0.00327732	0.0294636	-2.0345
Ddr1	discoidin domain receptor family, member 1	0.13854	6.55692	3.30151	0.00328253	0.0294923	-2.036
Arhgef28	Rho guanine nucleotide exchange factor (GEF) 28	-0.298188	3.77873	-3.2999	0.00329506	0.0295739	-2.03959
Hltf	helicase-like transcription factor	0.173597	5.26131	3.29945	0.00329857	0.0295739	-2.0406
Tbkbp1	TBK1 binding protein 1	-0.184371	5.1892	-3.29887	0.0033031	0.0295755	-2.04189
Zfp652	zinc finger protein 652	-0.187729	5.21985	-3.29854	0.00330568	0.0295755	-2.04263
P2ry1	purinergic receptor P2Y, G-protein coupled 1	0.565657	1.51822	3.2983	0.00330759	0.0295755	-2.04318
Specc1l	sperm antigen with calponin homology and coiled-coil domains 1-like	-0.125846	7.12778	-3.29785	0.00331107	0.0295755	-2.04417
Hsd3b6	hydroxy-delta-5-steroid dehydrogenase, 3 beta- and steroid delta-isomerase 6	-0.892222	1.969	-3.4705	0.00392758	0.0330669	-2.04769
Hsd11b2	hydroxysteroid 11-beta dehydrogenase 2	-0.185929	5.50633	-3.29568	0.00332807	0.0296947	-2.049
Ube2l6	ubiquitin-conjugating enzyme E2L 6	0.311832	3.54193	3.2955	0.00332949	0.0296947	-2.0494
Cdh13	cadherin 13	0.593778	1.42263	3.29461	0.00333657	0.0297215	-2.05141
Sepsecs	Sep (O-phosphoserine) tRNA:Sec (selenocysteine) tRNA synthase	0.199572	4.60599	3.29394	0.00334184	0.0297504	-2.0529
Pcgf6	polycomb group ring finger 6	0.132118	5.89846	3.293	0.00334922	0.0297979	-2.05498
Mgat5	mannoside acetylglucosaminyltransferase 5	-0.216047	4.27468	-3.29166	0.0033599	0.0298746	-2.05798
Dcaf10	DDB1 and CUL4 associated factor 10	-0.191531	5.64429	-3.2905	0.00336912	0.0299384	-2.06057
Pcmt1	protein-L-isoaspartate (D-aspartate) O-methyltransferase 1	0.132974	6.09411	3.28915	0.00337983	0.0300153	-2.06357
Hmbox1	homeobox containing 1	-0.265663	6.55241	-3.49067	0.00409759	0.0340284	-2.06389
Dnpep	aspartyl aminopeptidase	-0.153021	6.14106	-3.28853	0.00338481	0.030034	-2.06495
Exoc3l2	exocyst complex component 3-like 2	-0.281266	3.74031	-3.28837	0.00338605	0.030034	-2.0653
Tmc7	transmembrane channel-like gene family 7	0.259005	3.92407	3.28693	0.0033976	0.0301181	-2.06851
S100a16	S100 calcium binding protein A16	0.971487	2.35449	3.54709	0.00433849	0.0351487	-2.06933
Dlg5	discs large MAGUK scaffold protein 5	-0.135352	7.12882	-3.28633	0.00340246	0.0301429	-2.06986
Epb41l5	erythrocyte membrane protein band 4.1 like 5	-0.188198	6.60392	-3.34414	0.00361462	0.0311708	-2.0714
Jun	jun proto-oncogene	-0.128248	6.12052	-3.2855	0.00340915	0.0301655	-2.07171
Sema3a	sema domain, immunoglobulin domain (Ig), short basic domain, secreted, (semaphorin) 3A	-0.197381	6.03875	-3.31455	0.00353357	0.030722	-2.07586
Timm13	translocase of inner mitochondrial membrane 13	-0.194398	6.10793	-3.31471	0.00353521	0.030722	-2.07606
Irs1	insulin receptor substrate 1	-0.175215	6.2751	-3.29305	0.00346987	0.030495	-2.07823
Ryr1	ryanodine receptor 1, skeletal muscle	-0.307419	3.30704	-3.28235	0.00343453	0.0303533	-2.07871
Zfp521	zinc finger protein 521	-0.134104	6.7047	-3.28206	0.0034369	0.0303558	-2.07936
Prss12	protease, serine 12 neurotrypsin (motopsin)	0.602019	1.30181	3.28168	0.00344003	0.030365	-2.08022
Atp5l	ATP synthase, H+ transporting, mitochondrial F0 complex, subunit G	-0.617177	1.73209	-3.28178	0.00346258	0.030495	-2.08444
Sox4	SRY (sex determining region Y)-box 4	0.0950647	8.512	3.27941	0.00345847	0.030495	-2.08526
Msx1	msh homeobox 1	0.217767	4.96226	3.27883	0.00346324	0.030495	-2.08656
Ccnt1	cyclin T1	0.137706	6.59283	3.27829	0.00346768	0.030495	-2.08777
Pcnx3	pecanex homolog 3	-0.121023	7.31931	-3.27814	0.0034689	0.030495	-2.08811
Zfp469	zinc finger protein 469	-0.598626	1.4254	-3.27803	0.00346977	0.030495	-2.08834
Aebp2	AE binding protein 2	0.117667	6.91841	3.27782	0.00347146	0.030495	-2.0888
Ascc2	activating signal cointegrator 1 complex subunit 2	0.144114	6.38022	3.27649	0.00348244	0.0305546	-2.09178
Hpse2	heparanase 2	0.620833	0.745567	3.27578	0.00348822	0.03057	-2.09334
Ppp3cb	protein phosphatase 3, catalytic subunit, beta isoform	0.110407	7.11771	3.27514	0.00349349	0.0305964	-2.09477
Smg6	SMG6 nonsense mediated mRNA decay factor	-0.127891	6.45919	-3.2735	0.00350709	0.0306786	-2.09843
Depdc1a	DEP domain containing 1a	0.198365	4.64296	3.27304	0.0035109	0.030685	-2.09946
Fip1l1	FIP1 like 1 (S. cerevisiae)	-0.116718	7.4194	-3.27277	0.00351315	0.030685	-2.10006
Micos13	mitochondrial contact site and cristae organizing system subunit 13	-0.188399	4.88467	-3.27265	0.00351413	0.030685	-2.10032
Fzd4	frizzled class receptor 4	0.230963	4.76994	3.27224	0.00351751	0.0306962	-2.10123
Spata33	spermatogenesis associated 33	-1.35904	-1.11912	-3.2713	0.00352529	0.0307056	-2.10331
Tor1aip2	torsin A interacting protein 2	0.108709	7.12897	3.27114	0.00352664	0.0307056	-2.10367
Mpdu1	mannose-P-dolichol utilization defect 1	-0.165788	5.58693	-3.2711	0.00352701	0.0307056	-2.10377
Gpr22	G protein-coupled receptor 22	-1.01808	-0.727403	-3.27023	0.0035342	0.030722	-2.10569
Ndufb7	NADH:ubiquinone oxidoreductase subunit B7	-0.181401	5.47386	-3.26977	0.00353808	0.0307286	-2.10673
Crispld1	cysteine-rich secretory protein LCCL domain containing 1	-0.194167	4.65254	-3.26892	0.00354518	0.030772	-2.10862
Gtf3a	general transcription factor III A	0.216858	4.92334	3.26849	0.00354874	0.0307846	-2.10956
Ahsa2	AHA1, activator of heat shock protein ATPase 2	0.148294	5.59745	3.2679	0.00355372	0.0308095	-2.11089
Rnf139	ring finger protein 139	0.19709	5.14263	3.26659	0.00356472	0.0308771	-2.1138
Fabp5	fatty acid binding protein 5, epidermal	-0.277679	5.93408	-3.43066	0.00418716	0.0345364	-2.11405
Des	desmin	-0.189597	5.77786	-3.26813	0.00358346	0.0309937	-2.11619
Caskin1	CASK interacting protein 1	0.285696	3.4341	3.26521	0.00357636	0.0309506	-2.11687
Maf1	MAF1 homolog, negative regulator of RNA polymerase III	0.131545	5.98266	3.26312	0.00359397	0.0310661	-2.1215
Tkt	transketolase	-0.116223	8.85908	-3.26287	0.00360458	0.0311209	-2.1236
Pnisr	PNN interacting serine/arginine-rich	0.358828	7.32945	3.60913	0.00496633	0.0385241	-2.12495
Olig3	oligodendrocyte transcription factor 3	0.258572	4.15815	3.26115	0.00361076	0.0311559	-2.1259
Hnrnpd	heterogeneous nuclear ribonucleoprotein D	-0.0915031	9.73397	-3.25967	0.0036234	0.0312012	-2.12919
Slit1	slit guidance ligand 1	-0.195428	5.36804	-3.25953	0.00362456	0.0312012	-2.1295
Skp1	S-phase kinase-associated protein 1	0.113197	8.46849	3.25865	0.00363205	0.0312472	-2.13144
Rad21	RAD21 cohesin complex component	0.0887188	8.97239	3.25797	0.00363791	0.0312792	-2.13296
Sik1	salt inducible kinase 1	-0.170246	5.80584	-3.25753	0.00364165	0.0312797	-2.13393
Ptpn1	protein tyrosine phosphatase, non-receptor type 1	-0.119225	6.83959	-3.25746	0.00364226	0.0312797	-2.13409
Arfrp1	ADP-ribosylation factor related protein 1	0.163334	5.47548	3.25703	0.003646	0.0312923	-2.13505
Golga5	golgin A5	-0.196123	5.10663	-3.25677	0.00364821	0.0312923	-2.13562
Prr16	proline rich 16	1.08914	-0.579915	3.25654	0.00365016	0.0312923	-2.13613
Lzic	leucine zipper and CTNNBIP1 domain containing	-0.161848	5.5045	-3.25601	0.0036548	0.0312997	-2.13733
Hrc	histidine rich calcium binding protein	-0.373256	2.73704	-3.25594	0.00365532	0.0312997	-2.13746
Sncg	synuclein, gamma	-0.76037	0.637713	-3.2554	0.00366003	0.0313217	-2.13867
Dock7	dedicator of cytokinesis 7	-0.212911	7.65633	-3.4335	0.00437279	0.0352505	-2.14092
Rpl12	ribosomal protein L12	0.171309	5.49084	3.2531	0.00367993	0.0314736	-2.14379
Jph3	junctophilin 3	0.473443	2.1701	3.25214	0.00368825	0.0315115	-2.14591
Ptcd3	pentatricopeptide repeat domain 3	0.114799	7.18431	3.25209	0.00368869	0.0315115	-2.14602
Zmym1	zinc finger, MYM domain containing 1	0.16773	5.77093	3.2509	0.00369905	0.0315816	-2.14867
Tnnc1	troponin C, cardiac/slow skeletal	-0.252342	4.79677	-3.26086	0.00374018	0.0318861	-2.14909
Luc7l	Luc7-like	0.138516	7.48837	3.25191	0.00374351	0.0318865	-2.15577
Ints6l	integrator complex subunit 6 like	0.220167	5.60848	3.28247	0.00386618	0.0326644	-2.15613
Nasp	nuclear autoantigenic sperm protein (histone-binding)	0.0860248	10.0061	3.24608	0.00374128	0.0318861	-2.15937
Tomm7	translocase of outer mitochondrial membrane 7	-0.258289	5.91289	-3.37719	0.0042775	0.0349702	-2.16103
Pmepa1	prostate transmembrane protein, androgen induced 1	0.373995	2.55465	3.24476	0.00375294	0.0319482	-2.1623
Hnrnpa1l2-ps2	heterogeneous nuclear ribonucleoprotein A1-like 2, pseudogene 2	0.17253	6.0071	3.2437	0.00376232	0.0320093	-2.16465
Farp2	FERM, RhoGEF and pleckstrin domain protein 2	-0.324735	3.28252	-3.24159	0.00378107	0.0321314	-2.16933
Aldh1a7	aldehyde dehydrogenase family 1, subfamily A7	-0.464834	2.0395	-3.24123	0.00378426	0.0321398	-2.17013
Col8a1	collagen, type VIII, alpha 1	0.591181	1.1382	3.2407	0.00378898	0.0321611	-2.1713
Gtpbp6	GTP binding protein 6 (putative)	0.23637	4.12616	3.23979	0.00379715	0.0322117	-2.17333
Ddx50	DExD box helicase 50	-0.109589	6.71761	-3.23872	0.00380669	0.0322739	-2.17569
Rgs3	regulator of G-protein signaling 3	-0.211237	4.78076	-3.23716	0.00382067	0.0323736	-2.17915
Ralgps2	Ral GEF with PH domain and SH3 binding motif 2	-0.138922	7.05761	-3.23643	0.0038273	0.032411	-2.18078
Tjp1	tight junction protein 1	-0.19133	8.14228	-3.3952	0.00448753	0.0358388	-2.18127
Ccdc88c	coiled-coil domain containing 88C	-0.245697	6.25198	-3.37788	0.00441782	0.0354178	-2.18174
Psma8	proteasome subunit alpha 8	-0.976779	-0.538583	-3.23523	0.0038381	0.0324836	-2.18343
Gnpda1	glucosamine-6-phosphate deaminase 1	0.816747	3.8633	3.57377	0.00528155	0.0400697	-2.18487
Paip2	polyadenylate-binding protein-interacting protein 2	0.10017	7.48268	3.23453	0.00384443	0.0325183	-2.18499
Slc25a17	solute carrier family 25 (mitochondrial carrier, peroxisomal membrane protein), member 17	0.168919	5.66306	3.23316	0.00385686	0.0326045	-2.18803
Sprtn	SprT-like N-terminal domain	0.220033	5.15558	3.23262	0.00388957	0.032824	-2.19388
Fus	fused in sarcoma	-0.107237	9.6499	-3.23185	0.0039005	0.0328972	-2.19623
Elovl6	ELOVL family member 6, elongation of long chain fatty acids (yeast)	-0.287851	7.18438	-3.49806	0.00505709	0.0389897	-2.19859
Arhgap27	Rho GTPase activating protein 27	-0.236847	3.93818	-3.22626	0.00392001	0.0330427	-2.20332
Foxk2	forkhead box K2	-0.123191	7.51749	-3.22559	0.00392619	0.0330669	-2.2048
Pax6	paired box 6	0.150888	5.97837	3.22521	0.00392969	0.0330669	-2.20564
Serinc1	serine incorporator 1	0.100424	7.29267	3.22485	0.00393297	0.0330755	-2.20643
Gm10033	predicted gene 10033	0.229445	4.31945	3.2242	0.00393898	0.0330869	-2.20787
Hsd17b7	hydroxysteroid (17-beta) dehydrogenase 7	-0.297252	5.46567	-3.36654	0.00455219	0.0361967	-2.20839
Tctn3	tectonic family member 3	0.235169	4.13409	3.22389	0.00394184	0.0330869	-2.20855
Epha1	Eph receptor A1	0.248559	3.64201	3.22363	0.00394428	0.0330869	-2.20913
Fbxw5	F-box and WD-40 domain protein 5	0.152887	5.69311	3.22353	0.0039452	0.0330869	-2.20935
Nsdhl	NAD(P) dependent steroid dehydrogenase-like	-0.558753	5.7587	-3.57976	0.00551074	0.0411922	-2.20961
Pcdhgb7	protocadherin gamma subfamily B, 7	-0.405186	2.56479	-3.22333	0.00394707	0.0330869	-2.2098
Chka	choline kinase alpha	0.15712	5.614	3.22324	0.00394794	0.0330869	-2.21
Tnrc6b	trinucleotide repeat containing 6b	-0.414401	6.65216	-3.56611	0.00545461	0.0408774	-2.21029
Ing5	inhibitor of growth family, member 5	0.166073	5.92899	3.22091	0.00396956	0.0332362	-2.21515
Dnajc22	DnaJ heat shock protein family (Hsp40) member C22	-0.562872	0.823543	-3.22083	0.0039703	0.0332362	-2.21532
Dera	deoxyribose-phosphate aldolase (putative)	-0.232459	5.74141	-3.29249	0.0042805	0.0349702	-2.21578
Tubb4b	tubulin, beta 4B class IVB	0.0903062	8.63883	3.22029	0.00397536	0.0332594	-2.21652
Tfrc	transferrin receptor	-0.15828	8.03743	-3.29343	0.00432536	0.0350813	-2.22193
Flnb	filamin, beta	-0.278961	7.22211	-3.47719	0.00514528	0.0394222	-2.22193
Gmds	GDP-mannose 4, 6-dehydratase	-0.303404	3.83115	-3.21731	0.00400335	0.0334553	-2.22313
B4galnt1	beta-1,4-N-acetyl-galactosaminyl transferase 1	0.47	1.8658	3.2166	0.00401003	0.0334919	-2.2247
Hipk2	homeodomain interacting protein kinase 2	-0.635225	6.41041	-3.58287	0.00565601	0.0418493	-2.22506
Trim9	tripartite motif-containing 9	0.338851	3.23395	3.21494	0.00402569	0.0336034	-2.22836
Foxd1	forkhead box D1	0.151702	6.05361	3.21392	0.00403534	0.0336648	-2.23062
Phf21b	PHD finger protein 21B	0.168448	5.37356	3.2121	0.00405263	0.0337577	-2.23464
Usp49	ubiquitin specific peptidase 49	-0.277163	3.1932	-3.21209	0.00405277	0.0337577	-2.23467
Tcp1	t-complex protein 1	0.0829983	9.30059	3.21202	0.00405343	0.0337577	-2.23483
4930522L14Rik	RIKEN cDNA 4930522L14 gene	0.93933	2.87855	3.50307	0.00538333	0.0405545	-2.23674
Olfm2	olfactomedin 2	-0.345316	3.12101	-3.21072	0.00406586	0.0338352	-2.23771
Pisd	phosphatidylserine decarboxylase	-0.155932	5.55723	-3.21056	0.00406736	0.0338352	-2.23806
Ccdc60	coiled-coil domain containing 60	-1.63495	0.0732689	-3.39089	0.00488396	0.0380274	-2.2392
Proser3	proline and serine rich 3	0.307326	4.6758	3.27865	0.00439238	0.0353304	-2.24164
Tspyl3	TSPY-like 3	-0.323726	3.10708	-3.20801	0.00409177	0.0340188	-2.24369
Tubg2	tubulin, gamma 2	-0.388082	2.31721	-3.20755	0.00409625	0.0340284	-2.24472
Dcaf12	DDB1 and CUL4 associated factor 12	0.126151	6.51945	3.20644	0.00410694	0.0340867	-2.24717
Ndufb6	NADH:ubiquinone oxidoreductase subunit B6	-0.208204	5.3581	-3.20948	0.00412296	0.0342001	-2.24756
Atp5mpl	ATP synthase membrane subunit 6.8PL	-0.238678	5.68996	-3.28226	0.00446363	0.035687	-2.24967
Eif3f	eukaryotic translation initiation factor 3, subunit F	0.115591	8.24683	3.20443	0.00412636	0.0342089	-2.25161
Rspo3	R-spondin 3	0.206669	4.5218	3.20345	0.00413585	0.0342542	-2.25377
Ehbp1l1	EH domain binding protein 1-like 1	-0.209906	4.54688	-3.20338	0.00413652	0.0342542	-2.25392
Neurl1a	neuralized E3 ubiquitin protein ligase 1A	-0.325021	3.60378	-3.20271	0.00414305	0.0342743	-2.2554
Max	Max protein	0.142022	6.18346	3.20265	0.00414364	0.0342743	-2.25554
Mea1	male enhanced antigen 1	-0.159557	5.34747	-3.2023	0.00414705	0.0342831	-2.25631
Zhx2	zinc fingers and homeoboxes 2	-0.224748	4.75824	-3.20181	0.00415184	0.0343032	-2.2574
Smc4	structural maintenance of chromosomes 4	0.0848007	8.65925	3.20077	0.00416196	0.0343674	-2.25969
Btk	Bruton agammaglobulinemia tyrosine kinase	-0.92945	-0.362922	-3.19867	0.00418256	0.0345179	-2.26433
Vstm2b	V-set and transmembrane domain containing 2B	0.369194	3.32827	3.19913	0.00419916	0.0346158	-2.26656
Cltc	clathrin, heavy polypeptide (Hc)	-0.148268	8.91288	-3.28524	0.00460431	0.0364918	-2.26779
Dusp5	dual specificity phosphatase 5	-0.262206	3.98626	-3.19667	0.00420227	0.0346219	-2.26876
Nadk2	NAD kinase 2, mitochondrial	0.107655	6.72721	3.19615	0.0042074	0.0346397	-2.2699
Pir	pirin	-0.323154	2.7902	-3.19597	0.00420918	0.0346397	-2.2703
Zfp931	zinc finger protein 931	0.387332	2.49681	3.19388	0.00422988	0.0347904	-2.27492
Qtrt2	queuine tRNA-ribosyltransferase accessory subunit 2	0.145383	5.88541	3.19361	0.0042325	0.0347923	-2.2755
Paqr4	progestin and adipoQ receptor family member IV	-0.306261	3.20801	-3.1927	0.00424158	0.0348277	-2.27751
Alms1	ALMS1, centrosome and basal body associated	-0.269653	5.80406	-3.3296	0.00490344	0.0381376	-2.27993
Nt5c	5',3'-nucleotidase, cytosolic	-0.217721	4.60175	-3.19148	0.00425368	0.0349075	-2.28019
Ppfibp1	PTPRF interacting protein, binding protein 1 (liprin beta 1)	-0.137548	6.80543	-3.19104	0.0042581	0.0349241	-2.28117
Pi4k2b	phosphatidylinositol 4-kinase type 2 beta	0.165102	5.14952	3.19078	0.00426075	0.0349262	-2.28175
Tmed9	transmembrane p24 trafficking protein 9	-0.119729	7.15717	-3.18961	0.00427246	0.0349702	-2.28434
Adamts8	a disintegrin-like and metallopeptidase (reprolysin type) with thrombospondin type 1 motif, 8	0.598928	0.768123	3.18959	0.00427265	0.0349702	-2.28438
Nkx6-1	NK6 homeobox 1	0.218729	4.81577	3.18928	0.00427575	0.0349702	-2.28506
Rgl1	ral guanine nucleotide dissociation stimulator,-like 1	0.141024	5.93278	3.18904	0.00427817	0.0349702	-2.28559
Plk3	polo like kinase 3	-0.224371	4.41294	-3.18842	0.00428439	0.0349824	-2.28696
Rsf1	remodeling and spacing factor 1	-0.16257	6.63697	-3.20406	0.00436061	0.0352003	-2.2874
Stard9	START domain containing 9	-0.394829	3.66092	-3.24096	0.00454267	0.0361605	-2.28851
Rnf213	ring finger protein 213	-0.450957	4.12721	-3.34672	0.00505396	0.0389897	-2.28872
Ythdf3	YTH N6-methyladenosine RNA binding protein 3	0.10403	7.57246	3.18761	0.00429255	0.0350099	-2.28875
Zfp598	zinc finger protein 598	0.148671	6.91465	3.1924	0.00432269	0.0350813	-2.28989
Ints1	integrator complex subunit 1	-0.113923	7.66793	-3.18612	0.0043076	0.035064	-2.29204
Vegfd	vascular endothelial growth factor D	-0.437147	1.97312	-3.18592	0.00430953	0.035064	-2.29246
En2	engrailed 2	0.226254	4.82379	3.18572	0.00431158	0.035064	-2.29291
Nbas	neuroblastoma amplified sequence	-0.251548	5.82793	-3.29834	0.00485142	0.0378663	-2.29303
Diras2	DIRAS family, GTP-binding RAS-like 2	-0.808388	0.199082	-3.18533	0.0043155	0.035064	-2.29376
Mre11a	MRE11A homolog A, double strand break repair nuclease	-0.117065	6.42768	-3.18528	0.00431602	0.035064	-2.29387
Nenf	neuron derived neurotrophic factor	-0.261099	3.66784	-3.18454	0.00432352	0.0350813	-2.29551
Atl2	atlastin GTPase 2	0.12896	6.28516	3.18382	0.00433089	0.0351067	-2.29711
Cox7b	cytochrome c oxidase subunit 7B	-0.200423	6.41594	-3.25695	0.00469589	0.0369567	-2.29916
Cux2	cut-like homeobox 2	0.258916	3.73215	3.1823	0.00434631	0.0351703	-2.30045
Rufy2	RUN and FYVE domain-containing 2	0.221711	5.19042	3.19145	0.00439129	0.0353304	-2.30065
Med22	mediator complex subunit 22	0.136556	6.54481	3.18219	0.00434742	0.0351703	-2.30069
Ttc23	tetratricopeptide repeat domain 23	-0.146571	5.51825	-3.1821	0.00434838	0.0351703	-2.3009
Frat2	frequently rearranged in advanced T cell lymphomas 2	0.253669	4.00329	3.18159	0.00435359	0.0351775	-2.30202
Srp54a	signal recognition particle 54A	-0.181809	5.36534	-3.18154	0.0043541	0.0351775	-2.30213
Plac8	placenta-specific 8	-0.526936	1.32986	-3.18079	0.00436175	0.0352003	-2.30378
Wnt6	wingless-type MMTV integration site family, member 6	-0.22847	4.56829	-3.18011	0.0043687	0.035237	-2.30528
Cdc42	cell division cycle 42	0.0909867	8.51082	3.17906	0.00437948	0.0352849	-2.3076
Zmym4	zinc finger, MYM-type 4	-0.129064	7.45631	-3.17822	0.00438814	0.0353304	-2.30945
Zfp445	zinc finger protein 445	0.129362	7.54025	3.17748	0.00439574	0.0353317	-2.31108
Macir	macrophage immunometabolism regulator	0.198151	4.75262	3.17732	0.0043974	0.0353317	-2.31143
Piezo2	piezo-type mechanosensitive ion channel component 2	-0.314444	3.63344	-3.17684	0.00440234	0.035352	-2.31249
Usp3	ubiquitin specific peptidase 3	0.120982	6.56694	3.17656	0.00440516	0.0353551	-2.31309
Kdm6b	KDM1 lysine (K)-specific demethylase 6B	-0.152667	7.6627	-3.22343	0.00464056	0.0366795	-2.31407
Nat10	N-acetyltransferase 10	-0.111446	6.75986	-3.1758	0.00441306	0.0353991	-2.31478
Spx	spexin hormone	1.24969	-0.472403	3.1899	0.00450488	0.0359212	-2.31809
Egfl7	EGF-like domain 7	-0.197903	5.57222	-3.18066	0.00447085	0.0357252	-2.31969
Cdkn1c	cyclin-dependent kinase inhibitor 1C (P57)	-0.114936	8.30206	-3.17326	0.00443939	0.0355712	-2.32037
Nptx2	neuronal pentraxin 2	0.407385	3.01565	3.17655	0.00446303	0.035687	-2.32145
Atp6ap2	ATPase, H+ transporting, lysosomal accessory protein 2	0.145112	5.47564	3.17216	0.00445089	0.0356279	-2.3228
Hace1	HECT domain and ankyrin repeat containing, E3 ubiquitin protein ligase 1	0.138858	5.37453	3.17211	0.00445135	0.0356279	-2.3229
Ccn2	cellular communication network factor 2	0.253164	4.69249	3.17993	0.00451015	0.0359212	-2.3258
Ell2	elongation factor for RNA polymerase II 2	0.428337	4.61331	3.35984	0.00546097	0.040904	-2.33063
Prxl2b	peroxiredoxin like 2B	-0.28467	3.35169	-3.16754	0.00449927	0.035913	-2.33296
Srrm4	serine/arginine repetitive matrix 4	-0.280754	4.19074	-3.16749	0.00450958	0.0359212	-2.33446
Zfp397	zinc finger protein 397	0.134074	6.39247	3.16686	0.00450652	0.0359212	-2.33447
Zfp184	zinc finger protein 184 (Kruppel-like)	0.181859	4.54365	3.16287	0.00454873	0.0361889	-2.34323
Cbl	Casitas B-lineage lymphoma	-0.492666	6.05245	-3.4924	0.00630798	0.0449413	-2.34601
Agmo	alkylglycerol monooxygenase	-0.774008	0.0278862	-3.16132	0.00456528	0.036281	-2.34664
Ttbk2	tau tubulin kinase 2	-0.312113	5.69739	-3.34273	0.0055236	0.0412345	-2.34854
Kif3b	kinesin family member 3B	-0.151579	5.60274	-3.15962	0.00458347	0.0364058	-2.35038
Bax	BCL2-associated X protein	-0.134586	6.26191	-3.15927	0.00458725	0.036416	-2.35115
Lmx1b	LIM homeobox transcription factor 1 beta	0.214415	5.03165	3.15869	0.00459352	0.0364459	-2.35244
Megf6	multiple EGF-like-domains 6	-0.147871	6.67035	-3.15819	0.00459894	0.0364691	-2.35354
Kif11	kinesin family member 11	0.0975283	7.91226	3.15667	0.0046153	0.0365591	-2.35688
9330159F19Rik	RIKEN cDNA 9330159F19 gene	0.404587	2.6569	3.15607	0.00462174	0.0365902	-2.35819
Col8a2	collagen, type VIII, alpha 2	0.337846	2.72366	3.15556	0.00462729	0.0365973	-2.35932
Ubald1	UBA-like domain containing 1	0.190209	4.82208	3.15553	0.00462765	0.0365973	-2.35939
Ppp1r9a	protein phosphatase 1, regulatory subunit 9A	-0.17594	6.35909	-3.18009	0.00477527	0.03742	-2.36215
Jmy	junction-mediating and regulatory protein	-0.15774	6.16243	-3.15356	0.00464902	0.0367265	-2.36372
Zswim6	zinc finger SWIM-type containing 6	0.156908	5.23956	3.1521	0.00466494	0.0368323	-2.36693
G2e3	G2/M-phase specific E3 ubiquitin ligase	0.140806	6.58602	3.15164	0.00466988	0.0368514	-2.36792
Cox7c	cytochrome c oxidase subunit 7C	-0.39309	2.91273	-3.15133	0.00467336	0.0368589	-2.36862
Abcg4	ATP binding cassette subfamily G member 4	0.457613	2.11548	3.151	0.00467693	0.0368672	-2.36934
Nucks1	nuclear casein kinase and cyclin-dependent kinase substrate 1	-0.13206	9.14522	-3.20741	0.00498167	0.038602	-2.37033
Oaz1	ornithine decarboxylase antizyme 1	-0.199423	6.84355	-3.25403	0.00523231	0.0398458	-2.37047
Bcr	BCR activator of RhoGEF and GTPase	-0.122317	6.53376	-3.15006	0.00468727	0.0369148	-2.37141
Zfp281	zinc finger protein 281	0.129216	6.46015	3.14999	0.00468803	0.0369148	-2.37156
Rpl36	ribosomal protein L36	-0.237008	5.93291	-3.24767	0.00522926	0.0398458	-2.37429
Fez2	fasciculation and elongation protein zeta 2 (zygin II)	-0.196548	5.0943	-3.14858	0.00470345	0.0369878	-2.37465
Scpep1	serine carboxypeptidase 1	-0.138016	6.33511	-3.14845	0.00470491	0.0369878	-2.37494
Trpm3	transient receptor potential cation channel, subfamily M, member 3	-0.429624	1.67171	-3.14726	0.00471805	0.0370711	-2.37756
Camk2n1	calcium/calmodulin-dependent protein kinase II inhibitor 1	0.435293	2.54464	3.14642	0.00472727	0.0371235	-2.37939
Mbd5	methyl-CpG binding domain protein 5	-0.223574	4.36703	-3.14548	0.00473774	0.0371858	-2.38147
Carmil3	capping protein regulator and myosin 1 linker 3	0.356744	4.55718	3.26123	0.00537705	0.040546	-2.38319
Ank2	ankyrin 2, brain	-0.429455	5.63637	-3.4248	0.00632509	0.0449992	-2.38639
Phyhipl	phytanoyl-CoA hydroxylase interacting protein-like	0.371939	3.22926	3.14329	0.00477216	0.03742	-2.38762
Mcf2	mcf.2 transforming sequence	0.677814	0.765623	3.14213	0.00477496	0.03742	-2.38881
Necap1	NECAP endocytosis associated 1	0.204223	5.45384	3.1497	0.0048405	0.0378093	-2.39209
Mvk	mevalonate kinase	-0.438878	5.206	-3.39444	0.00623106	0.0445905	-2.39461
Parp12	poly (ADP-ribose) polymerase family, member 12	0.616101	1.14776	3.13905	0.00480945	0.0376675	-2.39557
Smyd5	SET and MYND domain containing 5	-0.113534	6.75279	-3.13819	0.0048191	0.0377226	-2.39745
Larp1	La ribonucleoprotein 1, translational regulator	-0.0966532	8.50207	-3.13782	0.00482332	0.0377226	-2.39827
Zfp322a	zinc finger protein 322A	0.141972	6.16451	3.13774	0.00482423	0.0377226	-2.39845
Sacs	sacsin	-0.351659	5.23738	-3.31725	0.00583526	0.0426138	-2.39963
Polm	polymerase (DNA directed), mu	0.309486	3.73141	3.13662	0.00483685	0.037801	-2.4009
Timm23	translocase of inner mitochondrial membrane 23	-0.304475	4.07723	-3.14852	0.00490824	0.0381546	-2.40174
Lactb2	lactamase, beta 2	-0.217102	4.37485	-3.13519	0.00485299	0.0378663	-2.40403
Prr12	proline rich 12	-0.142534	7.45922	-3.15284	0.00497175	0.0385456	-2.40684
Tlcd5	TLC domain containing 5	0.233124	4.17702	3.13368	0.00487015	0.0379799	-2.40734
Zfp423	zinc finger protein 423	-0.143649	6.73594	-3.13316	0.00487611	0.038006	-2.40849
Sec1	secretory blood group 1	0.547121	1.9985	3.13622	0.00489474	0.0380902	-2.40872
Fdft1	farnesyl diphosphate farnesyl transferase 1	-0.500235	6.27215	-3.45828	0.00675032	0.0469018	-2.409
Rybp	RING1 and YY1 binding protein	0.125423	6.10231	3.13246	0.00488406	0.0380274	-2.41002
Gad1	glutamate decarboxylase 1	0.974722	0.954903	3.21625	0.00536158	0.0404712	-2.41114
Prss41	protease, serine 41	0.428361	1.8852	3.12936	0.0049196	0.0382076	-2.41682
Rps28	ribosomal protein S28	-0.533907	3.54863	-3.2851	0.00580759	0.0425181	-2.41692
Mboat1	membrane bound O-acyltransferase domain containing 1	0.425042	1.98072	3.1293	0.0049203	0.0382076	-2.41695
Mus81	MUS81 structure-specific endonuclease subunit	0.18494	4.44359	3.12585	0.00496013	0.0384964	-2.42452
Fn1	fibronectin 1	-0.310202	9.41939	-3.44358	0.00685376	0.0473949	-2.42713
Fhdc1	FH2 domain containing 1	0.259356	3.38363	3.1233	0.00498965	0.0386433	-2.43009
Lrp2	low density lipoprotein receptor-related protein 2	-0.519501	5.41867	-3.42794	0.00679981	0.0471559	-2.43104
Rgl3	ral guanine nucleotide dissociation stimulator-like 3	0.314996	3.06145	3.12244	0.00499977	0.0386844	-2.43199
Isoc1	isochorismatase domain containing 1	0.104417	7.19644	3.12223	0.00500223	0.0386844	-2.43245
Alkbh7	alkB homolog 7	-0.291233	3.41413	-3.12217	0.0050029	0.0386844	-2.43258
Dusp16	dual specificity phosphatase 16	0.150829	5.40115	3.1211	0.00501539	0.0387604	-2.43491
Cadps2	Ca2+-dependent activator protein for secretion 2	0.512487	2.23437	3.12506	0.00506512	0.0389897	-2.43831
Slc9a5	solute carrier family 9 (sodium/hydrogen exchanger), member 5	0.309349	5.21955	3.24951	0.00580615	0.0425181	-2.43973
Pgr	progesterone receptor	0.669049	0.325205	3.11884	0.00504197	0.0389452	-2.43987
Bclaf3	Bclaf1 and Thrap3 family member 3	0.190504	4.69345	3.11816	0.00504987	0.0389855	-2.44134
Ncapg2	non-SMC condensin II complex, subunit G2	-0.207038	6.66691	-3.22513	0.00567613	0.0419557	-2.4414
Frk	fyn-related kinase	-0.383931	2.34197	-3.11729	0.00506018	0.0389897	-2.44325
Etv2	ets variant 2	-0.585738	1.10829	-3.11687	0.00506519	0.0389897	-2.44418
Tnfrsf1a	tumor necrosis factor receptor superfamily, member 1a	-0.168325	5.09414	-3.11676	0.00506644	0.0389897	-2.44441
Zeb2	zinc finger E-box binding homeobox 2	0.143468	6.2202	3.11602	0.00507522	0.0390366	-2.44604
Tmem94	transmembrane protein 94	0.16353	6.69095	3.13926	0.00525017	0.0399193	-2.45085
Trp63	transformation related protein 63	-0.300584	4.33462	-3.14558	0.00529074	0.0401024	-2.45125
Vps45	vacuolar protein sorting 45	-0.228158	4.33795	-3.11359	0.0051041	0.0392381	-2.45136
Dab2	disabled 2, mitogen-responsive phosphoprotein	0.157523	6.13296	3.11303	0.00511075	0.0392686	-2.45258
Dido1	death inducer-obliterator 1	-0.136099	7.24115	-3.11487	0.00512655	0.0393452	-2.4532
Dnajb9	DnaJ heat shock protein family (Hsp40) member B9	0.221776	4.09167	3.11245	0.00511765	0.0393009	-2.45384
Tafazzin	tafazzin, phospholipid-lysophospholipid transacylase	0.170884	5.02847	3.11138	0.00513039	0.0393452	-2.45618
Pole2	polymerase (DNA directed), epsilon 2 (p59 subunit)	0.154686	5.24145	3.11129	0.00513151	0.0393452	-2.45638
Uqcrfs1	ubiquinol-cytochrome c reductase, Rieske iron-sulfur polypeptide 1	0.112158	6.99371	3.10965	0.00515115	0.0394222	-2.45996
Ctdspl2	CTD (carboxy-terminal domain, RNA polymerase II, polypeptide A) small phosphatase like 2	0.135241	6.62152	3.10932	0.00515516	0.0394222	-2.46069
Ksr1	kinase suppressor of ras 1	-0.23408	4.44599	-3.10919	0.00515669	0.0394222	-2.46097
Tent2	terminal nucleotidyltransferase 2	0.131032	5.95285	3.10913	0.00515742	0.0394222	-2.4611
Katnal2	katanin p60 subunit A-like 2	0.344108	3.34731	3.1091	0.00515777	0.0394222	-2.46117
Pcdhga9	protocadherin gamma subfamily A, 9	0.581372	1.3756	3.10826	0.00516793	0.0394792	-2.46301
Dctpp1	dCTP pyrophosphatase 1	-0.165165	6.41237	-3.12111	0.00527056	0.0400327	-2.46616
Tdrkh	tudor and KH domain containing protein	0.22813	4.18866	3.10612	0.00519371	0.0396554	-2.46768
Zc3h4	zinc finger CCCH-type containing 4	-0.10829	7.78693	-3.10509	0.00520624	0.0397302	-2.46994
Calcrl	calcitonin receptor-like	0.217068	4.7807	3.10423	0.00521672	0.0397894	-2.47182
Zfp428	zinc finger protein 428	-0.192297	5.45089	-3.10315	0.00522978	0.0398458	-2.47417
Ptms	parathymosin	0.154095	8.32521	3.18509	0.00574101	0.0421788	-2.47547
Mcat	malonyl CoA:ACP acyltransferase (mitochondrial)	-0.156568	5.3796	-3.10188	0.00524537	0.0399107	-2.47696
Nelfe	negative elongation factor complex member E, Rdbp	-0.137658	6.25797	-3.1018	0.0052463	0.0399107	-2.47712
Miip	migration and invasion inhibitory protein	0.163691	5.30746	3.10046	0.0052627	0.0399938	-2.48005
Pomp	proteasome maturation protein	-0.147191	6.93702	-3.11032	0.00532915	0.0403098	-2.48082
Nup214	nucleoporin 214	-0.19645	7.0026	-3.20864	0.00594256	0.0430981	-2.48138
Gdpd5	glycerophosphodiester phosphodiesterase domain containing 5	-0.195317	4.85098	-3.09946	0.00527498	0.0400454	-2.48223
Pcdh9	protocadherin 9	-0.618646	1.26791	-3.09875	0.00528368	0.0400697	-2.48378
Zc3h13	zinc finger CCCH type containing 13	-0.145313	6.88574	-3.10314	0.00532538	0.0403022	-2.48554
H6pd	hexose-6-phosphate dehydrogenase (glucose 1-dehydrogenase)	-0.269245	3.96297	-3.09705	0.00530467	0.0401871	-2.48749
Ankrd11	ankyrin repeat domain 11	-0.209398	8.4286	-3.29364	0.00656331	0.046041	-2.48923
Fbxl22	F-box and leucine-rich repeat protein 22	-0.457946	2.88023	-3.12452	0.0054915	0.0410904	-2.48953
Nuak1	NUAK family, SNF1-like kinase, 1	-0.132803	6.34957	-3.09598	0.00531799	0.0402671	-2.48984
Luzp1	leucine zipper protein 1	-0.125332	7.72679	-3.09365	0.00535773	0.0404712	-2.49619
Runx1	runt related transcription factor 1	-0.594926	1.39208	-3.09287	0.0053566	0.0404712	-2.49662
Slc16a2	solute carrier family 16 (monocarboxylic acid transporters), member 2	0.243808	4.05527	3.09256	0.00536049	0.0404712	-2.4973
Nop53	NOP53 ribosome biogenesis factor	-0.107958	7.31155	-3.09136	0.00537541	0.040546	-2.49991
Actg1	actin, gamma, cytoplasmic 1	0.0996366	9.84134	3.09157	0.00538373	0.0405545	-2.50073
Yipf6	Yip1 domain family, member 6	0.151906	5.36797	3.08959	0.00539764	0.0406246	-2.50377
Nans	N-acetylneuraminic acid synthase (sialic acid synthase)	-0.139419	6.20757	-3.08951	0.00539861	0.0406246	-2.50394
Atp5g3	ATP synthase, H+ transporting, mitochondrial F0 complex, subunit C3 (subunit 9)	-0.114874	8.20152	-3.08813	0.00541608	0.0407351	-2.50697
Eef1a1	eukaryotic translation elongation factor 1 alpha 1	0.0767144	12.7128	3.08939	0.00543918	0.0408192	-2.50871
Ap1s2	adaptor-related protein complex 1, sigma 2 subunit	0.183196	5.14938	3.0873	0.00542657	0.0407929	-2.50878
Ralgps1	Ral GEF with PH domain and SH3 binding motif 1	-0.228432	3.58953	-3.08704	0.00542985	0.0407965	-2.50935
Homer1	homer scaffolding protein 1	-0.12983	5.90016	-3.08626	0.00543972	0.0408192	-2.51105
Arhgap8	Rho GTPase activating protein 8	-0.374191	2.44379	-3.08613	0.00544126	0.0408192	-2.51131
Trim47	tripartite motif-containing 47	0.532841	1.53031	3.08586	0.00544469	0.040824	-2.5119
Setd2	SET domain containing 2	-0.240092	7.4228	-3.28489	0.00676956	0.0469684	-2.51427
Aph1b	aph1 homolog B, gamma secretase subunit	1.90267	2.63321	3.40199	0.00757276	0.0507319	-2.51468
Sord	sorbitol dehydrogenase	-0.254667	3.74582	-3.08381	0.00547083	0.0409568	-2.51639
Tsnax	translin-associated factor X	-0.147061	6.9278	-3.0937	0.00553785	0.0413102	-2.51683
Trim11	tripartite motif-containing 11	0.196881	4.72127	3.08197	0.00549431	0.0410904	-2.5204
St6gal2	beta galactoside alpha 2,6 sialyltransferase 2	0.264862	4.05659	3.08	0.00551948	0.0412345	-2.52468
Fuz	fuzzy planar cell polarity protein	0.236197	4.03172	3.07958	0.00552488	0.0412345	-2.5256
Erbin	Erbb2 interacting protein	-0.132423	7.63288	-3.08856	0.00560364	0.0416	-2.52791
Apbb3	amyloid beta (A4) precursor protein-binding, family B, member 3	0.242362	4.37465	3.07739	0.0055531	0.0414028	-2.53037
Dusp4	dual specificity phosphatase 4	0.134544	6.35299	3.07678	0.00556092	0.04144	-2.53169
Rhbdl1	rhomboid like 1	0.489375	2.36278	3.08385	0.00561094	0.041608	-2.53213
Ctsl	cathepsin L	0.104845	6.77956	3.07618	0.00556879	0.0414774	-2.53301
Vxn	vexin	-0.627799	0.828256	-3.07593	0.00557196	0.0414799	-2.53354
Aak1	AP2 associated kinase 1	-0.3193	6.59559	-3.3208	0.00725782	0.0494623	-2.536
Zfp354a	zinc finger protein 354A	0.285322	3.44316	3.0746	0.00558921	0.041587	-2.53644
Atp5j2	ATP synthase, H+ transporting, mitochondrial F0 complex, subunit F2	-0.185915	6.59387	-3.13928	0.00602057	0.0434451	-2.53677
Nkx2-2	NK2 homeobox 2	0.442121	2.08395	3.07415	0.00559515	0.0416	-2.53743
Tgif1	TGFB-induced factor homeobox 1	0.165342	5.52989	3.07386	0.00559892	0.0416	-2.53806
Sema6d	sema domain, transmembrane domain (TM), and cytoplasmic domain, (semaphorin) 6D	0.185081	5.1836	3.0738	0.00559964	0.0416	-2.53818
Tcof1	treacle ribosome biogenesis factor 1	-0.0929039	7.88407	-3.07337	0.00560521	0.0416	-2.53911
Tnfrsf13b	tumor necrosis factor receptor superfamily, member 13b	-0.940874	-0.748304	-3.07268	0.00561424	0.041608	-2.54062
Parn	poly(A)-specific ribonuclease (deadenylation nuclease)	-0.148296	5.75019	-3.07263	0.00561485	0.041608	-2.54072
Gm7429	predicted pseudogene 7429	-0.203494	4.63716	-3.07083	0.00563847	0.0417619	-2.54465
Kidins220	kinase D-interacting substrate 220	-0.151444	6.19903	-3.0699	0.00565064	0.0418308	-2.54667
Tomm5	translocase of outer mitochondrial membrane 5	-0.21455	5.29658	-3.08528	0.00575321	0.0422259	-2.5467
Gpank1	G patch domain and ankyrin repeats 1	0.218197	4.04226	3.06926	0.00565901	0.0418503	-2.54806
Hsf2	heat shock factor 2	0.113207	6.01296	3.06689	0.00569029	0.0420289	-2.55322
Tbcb	tubulin folding cofactor B	-0.136066	5.92381	-3.06678	0.0056918	0.0420289	-2.55347
Sod3	superoxide dismutase 3, extracellular	-0.536697	1.34158	-3.0663	0.00569812	0.0420543	-2.55451
Pla2g4a	phospholipase A2, group IVA (cytosolic, calcium-dependent)	-0.281766	3.49521	-3.066	0.00570206	0.042062	-2.55515
Tcf21	transcription factor 21	0.42607	2.09077	3.06563	0.00570703	0.0420775	-2.55597
Zfp579	zinc finger protein 579	0.265786	4.26903	3.06579	0.00571612	0.0421232	-2.55684
Art1	ADP-ribosyltransferase 1	-0.697769	0.0497473	-3.06437	0.00572377	0.042157	-2.55871
Endod1	endonuclease domain containing 1	0.247773	3.65827	3.06392	0.00572972	0.042157	-2.55968
[truncated: 12,592 more rows]

## Sheet: GO term analysis
	Term	Ont	N	Up	Down	P.Up	P.Down
GO:0000981	DNA-binding transcription factor activity, RNA polymerase II-specific	MF	1091	204	58	1.27083e-44	0.999926
GO:0003700	DNA-binding transcription factor activity	MF	1141	206	65	1.25187e-42	0.999578
GO:0000977	RNA polymerase II transcription regulatory region sequence-specific DNA binding	MF	1153	201	69	3.61642e-39	0.998395
GO:0006357	regulation of transcription by RNA polymerase II	BP	2169	299	184	1.09576e-38	0.272481
GO:0007389	pattern specification process	BP	467	117	47	1.38164e-37	0.0747264
GO:1990837	sequence-specific double-stranded DNA binding	MF	1297	213	88	1.46293e-37	0.974567
GO:0001067	transcription regulatory region nucleic acid binding	MF	1251	206	86	2.09445e-36	0.96316
GO:0003690	double-stranded DNA binding	MF	1379	219	96	2.15621e-36	0.960144
GO:0051252	regulation of RNA metabolic process	BP	3032	368	252	2.17634e-36	0.35693
GO:0000976	transcription cis-regulatory region binding	MF	1246	205	86	3.69469e-36	0.959578
GO:0006366	transcription by RNA polymerase II	BP	2245	299	191	9.94088e-36	0.253112
GO:0000987	cis-regulatory region sequence-specific DNA binding	MF	1003	178	63	1.8009e-35	0.990723
GO:0003002	regionalization	BP	425	108	41	2.71712e-35	0.143461
GO:0006355	regulation of DNA-templated transcription	BP	2753	341	234	6.35003e-35	0.229228
GO:2001141	regulation of RNA biosynthetic process	BP	2762	341	234	1.27063e-34	0.246862
GO:0000978	RNA polymerase II cis-regulatory region sequence-specific DNA binding	MF	977	173	59	2.67524e-34	0.995777
GO:0043565	sequence-specific DNA binding	MF	1389	215	104	5.76872e-34	0.836379
GO:0009952	anterior/posterior pattern specification	BP	232	77	25	6.98229e-34	0.0902537
GO:0019219	regulation of nucleobase-containing compound metabolic process	BP	3306	382	265	3.49871e-33	0.624303
GO:0140110	transcription regulator activity	MF	1577	229	110	5.43624e-32	0.968566
GO:0006351	DNA-templated transcription	BP	2863	342	244	9.50239e-32	0.209019
GO:0010468	regulation of gene expression	BP	3943	427	349	2.2817e-31	0.0300293
GO:0032774	RNA biosynthetic process	BP	2885	342	244	4.56184e-31	0.250573
GO:0003677	DNA binding	MF	2035	269	155	4.88511e-31	0.83284
GO:0016070	RNA metabolic process	BP	3750	409	294	2.74658e-30	0.788141
GO:0010556	regulation of macromolecule biosynthetic process	BP	4059	430	352	2.35088e-29	0.075674
GO:0051171	regulation of nitrogen compound metabolic process	BP	4557	463	381	6.10567e-28	0.260714
GO:0090304	nucleic acid metabolic process	BP	4239	439	317	7.82362e-28	0.971386
GO:0003676	nucleic acid binding	MF	2997	341	226	2.04847e-27	0.915941
GO:0031326	regulation of cellular biosynthetic process	BP	4171	432	360	3.20143e-27	0.088579
GO:0060255	regulation of macromolecule metabolic process	BP	4978	491	428	4.48275e-27	0.0754531
GO:0009889	regulation of biosynthetic process	BP	4208	433	364	1.19307e-26	0.0790389
GO:0034654	nucleobase-containing compound biosynthetic process	BP	3239	357	282	2.97929e-26	0.0954462
GO:0048598	embryonic morphogenesis	BP	628	119	81	4.1957e-26	1.98607e-05
GO:0080090	regulation of primary metabolic process	BP	4691	465	397	1.79272e-25	0.167263
GO:0019438	aromatic compound biosynthetic process	BP	3313	360	288	2.60465e-25	0.0974403
GO:0018130	heterocycle biosynthetic process	BP	3305	359	285	3.43367e-25	0.129324
GO:0010467	gene expression	BP	5106	494	426	3.65738e-25	0.259776
GO:0044271	cellular nitrogen compound biosynthetic process	BP	3919	405	334	1.04393e-24	0.157874
GO:0031323	regulation of cellular metabolic process	BP	4952	479	430	5.4927e-24	0.0446536
GO:0048568	embryonic organ development	BP	485	98	56	1.01295e-23	0.00476467
GO:0001228	DNA-binding transcription activator activity, RNA polymerase II-specific	MF	453	94	32	1.18196e-23	0.824362
GO:0045944	positive regulation of transcription by RNA polymerase II	BP	1133	167	116	1.38261e-23	0.00510601
GO:1901362	organic cyclic compound biosynthetic process	BP	3414	362	298	1.9992e-23	0.0794463
GO:0001216	DNA-binding transcription activator activity	MF	460	94	32	3.79742e-23	0.848111
GO:0009790	embryo development	BP	1218	174	155	4.70592e-23	6.04269e-09
GO:0019222	regulation of metabolic process	BP	5398	507	465	6.95851e-23	0.0561784
GO:0009887	animal organ morphogenesis	BP	1000	152	120	8.8207e-23	7.35079e-06
GO:0048562	embryonic organ morphogenesis	BP	310	74	26	1.38162e-22	0.465313
GO:0045893	positive regulation of DNA-templated transcription	BP	1445	192	159	1.01215e-21	3.28067e-05
GO:1902680	positive regulation of RNA biosynthetic process	BP	1448	192	159	1.29207e-21	3.66206e-05
GO:0006139	nucleobase-containing compound metabolic process	BP	4715	453	368	1.94082e-21	0.851065
GO:0048731	system development	BP	3506	319	424	1.58152e-10	2.40513e-21
GO:0009059	macromolecule biosynthetic process	BP	5521	510	441	2.67953e-21	0.704737
GO:0051254	positive regulation of RNA metabolic process	BP	1585	203	167	4.49234e-21	0.000200843
GO:0050794	regulation of cellular process	BP	8460	703	766	5.61009e-21	8.90699e-07
GO:0034641	cellular nitrogen compound metabolic process	BP	5228	488	408	6.2105e-21	0.869752
GO:0006725	cellular aromatic compound metabolic process	BP	4878	460	376	4.01602e-20	0.914988
GO:0048706	embryonic skeletal system development	BP	143	46	10	4.81915e-20	0.736012
GO:0046483	heterocycle metabolic process	BP	4842	457	373	5.17033e-20	0.916109
GO:1901360	organic cyclic compound metabolic process	BP	5047	471	389	8.01298e-20	0.920524
GO:0097159	organic cyclic compound binding	MF	4735	448	369	1.13486e-19	0.860083
GO:0043170	macromolecule metabolic process	BP	7547	640	589	1.45088e-19	0.938542
GO:0000902	cell morphogenesis	BP	1000	76	165	0.132185	1.6003e-19
GO:0009653	anatomical structure morphogenesis	BP	2503	258	322	3.49748e-14	1.72457e-19
GO:0007399	nervous system development	BP	2284	211	300	2.29735e-07	2.3548e-19
GO:0007155	cell adhesion	BP	1171	82	183	0.348485	4.98569e-19
GO:0048705	skeletal system morphogenesis	BP	248	60	19	8.06622e-19	0.642498
GO:0050789	regulation of biological process	BP	8862	720	799	9.20703e-19	5.90267e-07
GO:0001501	skeletal system development	BP	502	91	58	9.53868e-19	0.00406369
GO:0045935	positive regulation of nucleobase-containing compound metabolic process	BP	1785	214	180	9.61719e-19	0.00100274
GO:0060429	epithelium development	BP	1109	152	150	2.37354e-18	1.50734e-10
GO:0043009	chordate embryonic development	BP	793	121	99	2.75291e-18	9.60642e-06
GO:0045892	negative regulation of DNA-templated transcription	BP	1113	152	96	3.33019e-18	0.282813
GO:0051253	negative regulation of RNA metabolic process	BP	1220	162	110	3.33415e-18	0.13165
GO:1902679	negative regulation of RNA biosynthetic process	BP	1120	152	96	5.98972e-18	0.305375
GO:0044249	cellular biosynthetic process	BP	6196	543	505	1.00574e-17	0.488588
GO:0048704	embryonic skeletal system morphogenesis	BP	106	37	7	1.03453e-17	0.769103
GO:0009792	embryo development ending in birth or egg hatching	BP	808	121	101	1.24459e-17	7.37017e-06
GO:0048856	anatomical structure development	BP	5070	426	548	1.86715e-09	1.64025e-17
GO:0045165	cell fate commitment	BP	272	61	29	2.17253e-17	0.0806559
GO:0065007	biological regulation	BP	9112	730	817	2.58698e-17	9.77844e-07
GO:1901576	organic substance biosynthetic process	BP	6259	545	511	3.69087e-17	0.467316
GO:0007275	multicellular organism development	BP	4274	380	476	1.69276e-11	6.0355e-17
GO:0032989	cellular anatomical entity morphogenesis	BP	817	64	137	0.10436	7.28321e-17
GO:0009888	tissue development	BP	1795	209	227	7.90129e-17	1.31188e-12
GO:0009058	biosynthetic process	BP	6311	547	515	8.70769e-17	0.472971
GO:0010557	positive regulation of macromolecule biosynthetic process	BP	2175	240	224	1.45082e-16	5.90415e-05
GO:0032502	developmental process	BP	5389	453	571	2.63259e-10	1.52445e-16
GO:0048513	animal organ development	BP	2620	276	312	1.53635e-16	6.00185e-14
GO:0045934	negative regulation of nucleobase-containing compound metabolic process	BP	1331	167	116	2.36316e-16	0.222253
GO:0048858	cell projection morphogenesis	BP	712	59	123	0.0512617	3.25233e-16
GO:0000122	negative regulation of transcription by RNA polymerase II	BP	863	123	80	3.32205e-16	0.117581
GO:0048863	stem cell differentiation	BP	256	57	28	3.53915e-16	0.0663143
GO:0007409	axonogenesis	BP	475	44	93	0.0177787	6.95653e-16
GO:0048699	generation of neurons	BP	1540	156	213	4.76352e-08	6.99907e-16
GO:0120039	plasma membrane bounded cell projection morphogenesis	BP	706	58	121	0.0603432	1.0723e-15
GO:0006807	nitrogen compound metabolic process	BP	7893	647	606	1.11047e-15	0.986873
GO:0048812	neuron projection morphogenesis	BP	691	58	119	0.0432568	1.31376e-15
GO:0022008	neurogenesis	BP	1756	169	234	3.88912e-07	1.47193e-15
GO:0031175	neuron projection development	BP	1083	94	163	0.00510516	2.04989e-15
GO:0031328	positive regulation of cellular biosynthetic process	BP	2248	242	227	2.06812e-15	0.000179225
GO:0002009	morphogenesis of an epithelium	BP	527	87	74	2.15186e-15	2.25389e-06
GO:0048667	cell morphogenesis involved in neuron differentiation	BP	637	52	112	0.0786492	2.17837e-15
GO:0048666	neuron development	BP	1214	107	177	0.00174804	2.34933e-15
GO:0009891	positive regulation of biosynthetic process	BP	2272	243	232	3.83052e-15	7.35282e-05
GO:0030154	cell differentiation	BP	3738	341	420	1.56434e-11	4.23135e-15
GO:0048869	cellular developmental process	BP	3738	341	420	1.56434e-11	4.23135e-15
GO:0044238	primary metabolic process	BP	8270	668	644	6.12454e-15	0.963029
GO:0060485	mesenchyme development	BP	299	60	35	9.29163e-15	0.0184802
GO:0010558	negative regulation of macromolecule biosynthetic process	BP	1864	208	182	9.73224e-15	0.00397332
GO:0035282	segmentation	BP	115	35	13	9.81577e-15	0.141492
GO:0061564	axon development	BP	535	50	98	0.0103351	9.86511e-15
GO:0014033	neural crest cell differentiation	BP	97	32	14	1.06984e-14	0.0249068
GO:0035107	appendage morphogenesis	BP	176	44	26	1.09685e-14	0.00213081
GO:0035108	limb morphogenesis	BP	176	44	26	1.09685e-14	0.00213081
GO:0005634	nucleus	CC	6316	538	531	1.28451e-14	0.153944
GO:0060562	epithelial tube morphogenesis	BP	372	68	48	1.9017e-14	0.000941323
GO:0007417	central nervous system development	BP	892	121	126	2.4355e-14	3.40798e-10
GO:0048729	tissue morphogenesis	BP	628	95	89	2.8711e-14	1.36295e-07
GO:0031327	negative regulation of cellular biosynthetic process	BP	1910	210	186	3.31101e-14	0.00401638
GO:0032501	multicellular organismal process	BP	5888	475	602	3.80204e-08	3.31791e-14
GO:0035295	tube development	BP	1073	137	138	4.84155e-14	2.3899e-08
GO:0009890	negative regulation of biosynthetic process	BP	1931	211	187	5.37852e-14	0.00496011
GO:0097485	neuron projection guidance	BP	238	24	57	0.0292618	5.71574e-14
GO:0035113	embryonic appendage morphogenesis	BP	143	38	19	9.01486e-14	0.0228699
GO:0030326	embryonic limb morphogenesis	BP	143	38	19	9.01486e-14	0.0228699
GO:0048522	positive regulation of cellular process	BP	4910	436	491	1.08854e-13	4.35067e-09
GO:0051173	positive regulation of nitrogen compound metabolic process	BP	2618	265	248	1.21217e-13	0.00365291
GO:0051239	regulation of multicellular organismal process	BP	2605	213	309	0.000638186	1.41937e-13
GO:0031324	negative regulation of cellular metabolic process	BP	2295	239	217	1.49647e-13	0.0073302
GO:0007423	sensory organ development	BP	557	86	66	1.63193e-13	0.00120664
GO:0007411	axon guidance	BP	237	24	56	0.0280163	1.74873e-13
GO:0010605	negative regulation of macromolecule metabolic process	BP	2353	243	224	2.20211e-13	0.00468132
GO:0048736	appendage development	BP	206	46	29	2.38633e-13	0.00257036
GO:0060173	limb development	BP	206	46	29	2.38633e-13	0.00257036
GO:0030182	neuron differentiation	BP	1460	151	196	2.12203e-08	2.56861e-13
GO:0051130	positive regulation of cellular component organization	BP	1126	91	161	0.0328771	2.91087e-13
GO:0048870	cell motility	BP	1502	125	200	0.00549956	3.09017e-13
GO:0051172	negative regulation of nitrogen compound metabolic process	BP	1965	211	184	3.24225e-13	0.0192788
GO:0040011	locomotion	BP	1072	84	155	0.0707043	3.44222e-13
GO:0048518	positive regulation of biological process	BP	5299	461	522	3.76262e-13	8.97587e-09
GO:0034330	cell junction organization	BP	756	49	120	0.61767	4.05198e-13
GO:0016477	cell migration	BP	1360	123	185	0.000286474	4.13476e-13
GO:0071704	organic substance metabolic process	BP	8761	691	693	4.316e-13	0.894213
GO:0016043	cellular component organization	BP	5578	380	570	0.340537	4.97316e-13
GO:0048762	mesenchymal cell differentiation	BP	244	50	28	7.19606e-13	0.0403385
GO:0048468	cell development	BP	2628	235	308	5.39594e-07	7.62134e-13
GO:0055123	digestive system development	BP	125	34	16	8.83714e-13	0.0465623
GO:0048565	digestive tract development	BP	113	32	14	1.24819e-12	0.0743965
GO:0060322	head development	BP	712	99	108	1.60163e-12	1.11738e-10
GO:0001763	morphogenesis of a branching structure	BP	233	48	29	1.70351e-12	0.0141938
GO:0051128	regulation of cellular component organization	BP	2316	174	277	0.0489789	1.70456e-12
GO:0048523	negative regulation of cellular process	BP	4389	393	423	1.78596e-12	1.00514e-05
GO:0001656	metanephros development	BP	83	27	13	1.89825e-12	0.0161504
GO:0010604	positive regulation of macromolecule metabolic process	BP	2929	284	282	2.19425e-12	0.000659807
GO:0035270	endocrine system development	BP	122	33	11	2.26754e-12	0.406994
GO:0061138	morphogenesis of a branching epithelium	BP	214	45	26	4.04397e-12	0.0255542
GO:0071840	cellular component organization or biogenesis	BP	5781	391	582	0.407963	4.47078e-12
GO:0048663	neuron fate commitment	BP	86	27	6	4.91942e-12	0.710404
GO:0072359	circulatory system development	BP	1089	106	153	4.80161e-05	5.09229e-12
GO:0009892	negative regulation of metabolic process	BP	2552	253	241	5.86585e-12	0.00490314
GO:0044237	cellular metabolic process	BP	8048	640	647	6.52155e-12	0.691806
GO:0007154	cell communication	BP	4665	345	486	0.0116716	7.05921e-12
GO:0044877	protein-containing complex binding	MF	1856	146	230	0.0189598	7.33642e-12
GO:0007010	cytoskeleton organization	BP	1317	73	176	0.96766	8.09632e-12
GO:0007420	brain development	BP	650	91	100	9.37703e-12	2.59121e-10
GO:0045596	negative regulation of cell differentiation	BP	631	89	63	1.0718e-11	0.0512666
GO:0031325	positive regulation of cellular metabolic process	BP	2877	277	280	1.08836e-11	0.000342926
GO:0050770	regulation of axonogenesis	BP	177	17	44	0.0847564	1.14346e-11
GO:0051960	regulation of nervous system development	BP	540	56	91	0.000704105	1.26054e-11
GO:0072210	metanephric nephron development	BP	35	17	5	1.37208e-11	0.151517
GO:0008152	metabolic process	BP	9095	705	721	1.39453e-11	0.88705
GO:0040012	regulation of locomotion	BP	954	78	137	0.0367456	1.60533e-11
GO:0051962	positive regulation of nervous system development	BP	350	30	67	0.0976814	2.59826e-11
GO:0097435	supramolecular fiber organization	BP	740	34	113	0.994395	2.60813e-11
GO:0120036	plasma membrane bounded cell projection organization	BP	1554	109	198	0.313245	2.62688e-11
GO:0071944	cell periphery	CC	3991	245	424	0.955308	2.81439e-11
GO:0007507	heart development	BP	617	67	99	5.55448e-05	2.8592e-11
GO:0048519	negative regulation of biological process	BP	4688	408	457	3.78055e-11	7.64746e-07
GO:0030334	regulation of cell migration	BP	882	76	128	0.0132309	3.94112e-11
GO:0031346	positive regulation of cell projection organization	BP	426	31	76	0.340467	4.21138e-11
GO:0048754	branching morphogenesis of an epithelial tube	BP	180	39	22	4.2679e-11	0.0355573
GO:0050896	response to stimulus	BP	6316	442	621	0.107155	4.31073e-11
GO:0030900	forebrain development	BP	390	63	64	4.83642e-11	4.30267e-08
GO:0051240	positive regulation of multicellular organismal process	BP	1455	114	187	0.0399228	5.0495e-11
GO:0030030	cell projection organization	BP	1596	115	201	0.207769	5.1725e-11
GO:0009893	positive regulation of metabolic process	BP	3199	298	310	6.27817e-11	0.000198086
GO:0051093	negative regulation of developmental process	BP	879	110	89	7.20571e-11	0.017379
GO:0050767	regulation of neurogenesis	BP	448	50	78	0.000252233	7.89589e-11
GO:0005515	protein binding	MF	7742	572	735	0.00020465	8.42057e-11
GO:0030855	epithelial cell differentiation	BP	573	81	78	8.63622e-11	3.97138e-06
GO:0010720	positive regulation of cell development	BP	466	40	80	0.0628627	9.1443e-11
GO:0010975	regulation of neuron projection development	BP	543	41	89	0.230917	9.74698e-11
GO:0021953	central nervous system neuron differentiation	BP	193	40	25	1.01865e-10	0.013708
GO:0003779	actin binding	MF	401	11	72	0.999895	1.02934e-10
GO:0014032	neural crest cell development	BP	84	25	14	1.11296e-10	0.00751188
GO:0050793	regulation of developmental process	BP	2268	210	264	2.0822e-07	1.34338e-10
GO:0050808	synapse organization	BP	521	36	86	0.446982	1.41685e-10
GO:0035239	tube morphogenesis	BP	867	108	114	1.44034e-10	1.39997e-07
GO:0050769	positive regulation of neurogenesis	BP	293	27	58	0.0570478	1.47963e-10
GO:0048646	anatomical structure formation involved in morphogenesis	BP	1119	125	151	5.08046e-09	1.54144e-10
GO:2000145	regulation of cell motility	BP	919	77	130	0.0232025	1.57151e-10
GO:0035137	hindlimb morphogenesis	BP	45	18	7	1.91292e-10	0.0695423
GO:0045595	regulation of cell differentiation	BP	1467	159	171	2.75407e-10	4.55412e-07
GO:0009954	proximal/distal pattern formation	BP	36	16	4	2.95924e-10	0.335914
GO:0015629	actin cytoskeleton	CC	462	21	78	0.980467	3.57902e-10
GO:0098609	cell-cell adhesion	BP	695	45	104	0.617231	5.55424e-10
GO:0023052	signaling	BP	4579	341	468	0.00815509	5.60024e-10
GO:0060602	branch elongation of an epithelium	BP	20	12	0	5.80377e-10	1
GO:0007166	cell surface receptor signaling pathway	BP	2183	189	253	6.92805e-05	5.83389e-10
GO:0031344	regulation of cell projection organization	BP	733	53	108	0.297108	6.29203e-10
GO:0048864	stem cell development	BP	91	25	16	7.35432e-10	0.00256232
GO:0030054	cell junction	CC	2021	131	237	0.675312	8.11217e-10
GO:2000026	regulation of multicellular organismal development	BP	1333	128	170	1.41518e-05	8.24835e-10
GO:0007165	signal transduction	BP	4152	308	430	0.0158304	8.25885e-10
GO:0070161	anchoring junction	CC	665	34	100	0.964145	9.30292e-10
GO:0072088	nephron epithelium morphogenesis	BP	79	23	11	1.00373e-09	0.0543177
GO:0120035	regulation of plasma membrane bounded cell projection organization	BP	721	51	106	0.360495	1.04014e-09
GO:0040017	positive regulation of locomotion	BP	543	48	86	0.0291955	1.18017e-09
GO:0061053	somite development	BP	93	25	11	1.21354e-09	0.133577
GO:0072073	kidney epithelium development	BP	144	32	17	1.21732e-09	0.0766366
GO:0071526	semaphorin-plexin signaling pathway	BP	47	6	19	0.0919546	1.32306e-09
GO:0060541	respiratory system development	BP	245	44	31	1.51704e-09	0.00919237
GO:0072028	nephron morphogenesis	BP	81	23	12	1.72911e-09	0.0301963
GO:0051216	cartilage development	BP	203	39	17	1.78721e-09	0.48738
GO:2000147	positive regulation of cell motility	BP	530	47	84	0.0292456	1.79301e-09
GO:0030029	actin filament-based process	BP	747	35	108	0.992537	1.8774e-09
GO:0072080	nephron tubule development	BP	95	25	13	1.97148e-09	0.0436622
GO:0061326	renal tubule development	BP	102	26	13	1.97994e-09	0.0698674
GO:0035136	forelimb morphogenesis	BP	46	17	3	2.61708e-09	0.734301
GO:0030335	positive regulation of cell migration	BP	517	46	82	0.0292777	2.722e-09
GO:0007264	small GTPase-mediated signal transduction	BP	414	19	70	0.972441	2.75765e-09
GO:0045664	regulation of neuron differentiation	BP	215	40	23	2.94335e-09	0.10689
GO:0072009	nephron epithelium development	BP	111	27	13	2.96485e-09	0.116241
GO:0051015	actin filament binding	MF	202	6	43	0.994034	3.67686e-09
GO:0061333	renal tubule morphogenesis	BP	84	23	11	3.77211e-09	0.0776933
GO:0008092	cytoskeletal protein binding	MF	927	43	126	0.997282	3.91362e-09
GO:0005886	plasma membrane	CC	3605	218	378	0.967732	4.00737e-09
GO:0051716	cellular response to stimulus	BP	5405	391	533	0.025363	4.26487e-09
GO:0072078	nephron tubule morphogenesis	BP	78	22	11	4.4788e-09	0.0502838
GO:0090596	sensory organ morphogenesis	BP	281	47	33	4.64966e-09	0.0207754
GO:0099080	supramolecular complex	CC	1165	63	150	0.973673	4.99165e-09
GO:0008283	cell population proliferation	BP	1738	176	185	5.39016e-09	4.86569e-05
GO:0030427	site of polarized growth	CC	212	12	44	0.766927	5.51841e-09
GO:0051094	positive regulation of developmental process	BP	1277	117	161	0.000245387	5.70747e-09
GO:0002065	columnar/cuboidal epithelial cell differentiation	BP	122	28	13	6.1486e-09	0.192126
GO:0021537	telencephalon development	BP	256	44	42	6.18304e-09	9.04441e-06
GO:0045665	negative regulation of neuron differentiation	BP	86	23	11	6.20485e-09	0.0885749
GO:0048732	gland development	BP	399	59	51	6.47503e-09	0.000822003
GO:0060070	canonical Wnt signaling pathway	BP	294	48	26	7.14983e-09	0.357015
GO:0048589	developmental growth	BP	720	82	103	1.26959e-06	8.10344e-09
GO:0043010	camera-type eye development	BP	314	50	42	8.15652e-09	0.000941315
GO:0099512	supramolecular fiber	CC	833	40	115	0.992185	8.23347e-09
GO:0030856	regulation of epithelial cell differentiation	BP	147	31	18	8.39278e-09	0.052581
GO:0005509	calcium ion binding	MF	468	18	75	0.997349	8.40326e-09
GO:0060284	regulation of cell development	BP	815	83	113	7.32721e-05	8.80216e-09
GO:0042127	regulation of cell population proliferation	BP	1443	151	148	9.71191e-09	0.00149006
GO:0099081	supramolecular polymer	CC	837	40	115	0.992926	1.08289e-08
GO:0001756	somitogenesis	BP	75	21	10	1.15875e-08	0.0816386
GO:0022603	regulation of anatomical structure morphogenesis	BP	838	75	115	0.0057836	1.15911e-08
GO:0016055	Wnt signaling pathway	BP	426	61	41	1.23268e-08	0.14691
GO:0141124	intracellular signaling cassette	BP	1505	94	182	0.784484	1.24105e-08
GO:0003401	axis elongation	BP	34	14	1	1.30488e-08	0.944333
GO:0198738	cell-cell signaling by wnt	BP	427	61	41	1.34763e-08	0.150408
GO:0060993	kidney morphogenesis	BP	97	24	13	1.55584e-08	0.0503076
GO:0050920	regulation of chemotaxis	BP	182	17	39	0.102723	1.60712e-08
GO:0030155	regulation of cell adhesion	BP	668	53	96	0.110808	2.1378e-08
GO:0001227	DNA-binding transcription repressor activity, RNA polymerase II-specific	MF	267	44	17	2.2853e-08	0.883883
GO:0030424	axon	CC	675	38	96	0.88973	3.59616e-08
GO:0072163	mesonephric epithelium development	BP	101	24	14	3.62609e-08	0.0338875
GO:0072164	mesonephric tubule development	BP	101	24	14	3.62609e-08	0.0338875
GO:0001657	ureteric bud development	BP	101	24	14	3.62609e-08	0.0338875
GO:0065008	regulation of biological quality	BP	2466	167	270	0.448215	3.85902e-08
GO:0048645	animal organ formation	BP	73	20	8	3.86751e-08	0.240873
GO:0001217	DNA-binding transcription repressor activity	MF	272	44	17	4.01798e-08	0.900033
GO:0005488	binding	MF	10775	791	922	4.15143e-08	0.00084624
GO:0001708	cell fate specification	BP	102	24	11	4.44552e-08	0.206196
GO:0006935	chemotaxis	BP	323	25	56	0.253118	4.49837e-08
GO:0007167	enzyme-linked receptor protein signaling pathway	BP	849	81	114	0.000709779	4.52305e-08
GO:0005911	cell-cell junction	CC	461	24	72	0.92274	4.94082e-08
GO:0001823	mesonephros development	BP	103	24	14	5.43394e-08	0.0391647
GO:0042330	taxis	BP	325	25	56	0.263094	5.59776e-08
GO:0001654	eye development	BP	354	52	47	6.46718e-08	0.000569801
GO:0007156	homophilic cell adhesion via plasma membrane adhesion molecules	BP	87	5	24	0.700632	6.50947e-08
GO:0030324	lung development	BP	212	37	28	6.61203e-08	0.00734693
GO:0015986	proton motive force-driven ATP synthesis	BP	69	0	21	1	6.70297e-08
GO:0021872	forebrain generation of neurons	BP	62	18	10	6.93986e-08	0.0270791
GO:0001709	cell fate determination	BP	38	14	3	7.03734e-08	0.607337
GO:0045597	positive regulation of cell differentiation	BP	856	86	114	8.74167e-05	7.06804e-08
GO:0060537	muscle tissue development	BP	457	62	59	7.17166e-08	0.000256126
GO:0150063	visual system development	BP	356	52	47	7.79066e-08	0.000645164
GO:0030036	actin cytoskeleton organization	BP	667	32	94	0.984966	7.80905e-08
GO:0021879	forebrain neuron differentiation	BP	50	16	8	8.16868e-08	0.0472712
GO:0098800	inner mitochondrial membrane protein complex	CC	142	2	32	0.999428	9.00673e-08
GO:0030323	respiratory tube development	BP	215	37	28	9.61674e-08	0.00885222
GO:0030111	regulation of Wnt signaling pathway	BP	309	47	31	9.6561e-08	0.130899
GO:0021536	diencephalon development	BP	70	19	4	9.94621e-08	0.83174
GO:0098794	postsynapse	CC	775	50	105	0.631789	1.01603e-07
GO:0031128	developmental induction	BP	39	14	5	1.03055e-07	0.207867
GO:0005667	transcription regulator complex	CC	504	66	40	1.05167e-07	0.590375
GO:0061448	connective tissue development	BP	281	44	26	1.06169e-07	0.273831
GO:0001568	blood vessel development	BP	681	71	95	0.000120545	1.08382e-07
GO:0048880	sensory system development	BP	360	52	47	1.1241e-07	0.000822976
GO:0008284	positive regulation of cell population proliferation	BP	832	95	91	1.53483e-07	0.00205789
GO:0072006	nephron development	BP	149	29	20	1.60225e-07	0.0180158
GO:2000027	regulation of animal organ morphogenesis	BP	101	23	8	1.60722e-07	0.584427
GO:0021516	dorsal spinal cord development	BP	20	10	1	1.7239e-07	0.816985
GO:0009798	axis specification	BP	94	22	10	1.78241e-07	0.233146
GO:0050772	positive regulation of axonogenesis	BP	98	8	25	0.333738	1.854e-07
GO:0035116	embryonic hindlimb morphogenesis	BP	35	13	5	1.85631e-07	0.151517
GO:0060349	bone morphogenesis	BP	102	23	8	1.94572e-07	0.595802
GO:0042221	response to chemical	BP	2687	198	286	0.0677125	1.99706e-07
GO:0030901	midbrain development	BP	47	15	3	2.16151e-07	0.747637
GO:0022607	cellular component assembly	BP	2635	153	281	0.981636	2.24569e-07
GO:0060688	regulation of morphogenesis of a branching structure	BP	60	17	4	2.36957e-07	0.730163
GO:0001944	vasculature development	BP	712	75	97	5.55604e-05	2.46818e-07
GO:0003007	heart morphogenesis	BP	270	42	39	2.48445e-07	0.000311001
GO:0060828	regulation of canonical Wnt signaling pathway	BP	242	39	22	2.61491e-07	0.324273
GO:0021510	spinal cord development	BP	96	22	12	2.64597e-07	0.0888984
GO:0035115	embryonic forelimb morphogenesis	BP	36	13	1	2.72829e-07	0.953042
GO:0010646	regulation of cell communication	BP	2998	225	313	0.0268561	2.7987e-07
GO:0051056	regulation of small GTPase mediated signal transduction	BP	225	8	42	0.985854	2.8173e-07
GO:0043232	intracellular non-membrane-bounded organelle	CC	4141	251	413	0.976216	3.00046e-07
GO:0043228	non-membrane-bounded organelle	CC	4142	251	413	0.976487	3.08869e-07
GO:0072273	metanephric nephron morphogenesis	BP	21	10	3	3.09364e-07	0.241389
GO:0030177	positive regulation of Wnt signaling pathway	BP	138	27	10	3.8142e-07	0.694522
GO:0048715	negative regulation of oligodendrocyte differentiation	BP	17	9	2	3.88612e-07	0.407924
GO:0001658	branching involved in ureteric bud morphogenesis	BP	62	17	9	3.98446e-07	0.0622247
GO:0030857	negative regulation of epithelial cell differentiation	BP	49	15	3	3.99159e-07	0.772697
GO:0034329	cell junction assembly	BP	423	31	65	0.325862	4.06678e-07
GO:0060675	ureteric bud morphogenesis	BP	69	18	11	4.13476e-07	0.0227822
GO:0016459	myosin complex	CC	47	1	16	0.961716	4.44427e-07
GO:0048471	perinuclear region of cytoplasm	CC	626	41	87	0.583512	4.4811e-07
GO:0048583	regulation of response to stimulus	BP	3307	238	339	0.102507	4.62476e-07
GO:0010463	mesenchymal cell proliferation	BP	56	16	6	4.71803e-07	0.303009
GO:0043933	protein-containing complex organization	BP	2000	122	221	0.885053	4.84775e-07
GO:0072171	mesonephric tubule morphogenesis	BP	70	18	11	5.22173e-07	0.0251137
GO:0031589	cell-substrate adhesion	BP	330	27	54	0.162706	5.3805e-07
GO:0042776	proton motive force-driven mitochondrial ATP synthesis	BP	65	0	19	1	5.67199e-07
GO:0035148	tube formation	BP	176	31	23	6.18831e-07	0.0159316
GO:0045666	positive regulation of neuron differentiation	BP	101	22	8	6.74317e-07	0.584427
GO:0050839	cell adhesion molecule binding	MF	257	16	45	0.655744	7.08556e-07
GO:0048566	embryonic digestive tract development	BP	33	12	1	7.23252e-07	0.939391
GO:0045686	negative regulation of glial cell differentiation	BP	33	12	3	7.23252e-07	0.509919
GO:0010976	positive regulation of neuron projection development	BP	217	16	40	0.381745	7.55439e-07
GO:0009605	response to external stimulus	BP	1850	119	206	0.700985	7.56309e-07
GO:0032879	regulation of localization	BP	1872	130	208	0.337224	7.71822e-07
GO:0048708	astrocyte differentiation	BP	79	19	9	7.78395e-07	0.191273
GO:0042476	odontogenesis	BP	110	23	14	8.15199e-07	0.0622005
GO:2000052	positive regulation of non-canonical Wnt signaling pathway	BP	14	8	1	8.2044e-07	0.695315
GO:0098742	cell-cell adhesion via plasma-membrane adhesion molecules	BP	171	7	34	0.945189	8.48006e-07
GO:0040007	growth	BP	935	101	116	8.69173e-07	2.15644e-06
GO:0016358	dendrite development	BP	310	16	51	0.889865	9.40135e-07
GO:0001838	embryonic epithelial tube formation	BP	153	28	22	9.70815e-07	0.00621534
GO:0060563	neuroepithelial cell differentiation	BP	46	14	6	1.05322e-06	0.167707
GO:0030426	growth cone	CC	204	12	38	0.720266	1.0861e-06
GO:0048665	neuron fate specification	BP	40	13	1	1.10479e-06	0.966587
GO:0043005	neuron projection	CC	1289	67	152	0.991344	1.11019e-06
GO:0042995	cell projection	CC	2197	101	237	0.999997	1.13973e-06
GO:0072175	epithelial tube formation	BP	163	29	22	1.14402e-06	0.0127926
GO:0035556	intracellular signal transduction	BP	2242	145	241	0.694827	1.18911e-06
GO:0002064	epithelial cell development	BP	205	24	38	0.005342	1.23094e-06
GO:0005198	structural molecule activity	MF	528	23	75	0.991835	1.2383e-06
GO:0120025	plasma membrane bounded cell projection	CC	1971	88	216	0.999997	1.25156e-06
GO:0023051	regulation of signaling	BP	3000	225	309	0.0275559	1.25374e-06
GO:0032535	regulation of cellular component size	BP	374	23	58	0.695653	1.26652e-06
GO:0030695	GTPase regulator activity	MF	411	13	62	0.999528	1.42603e-06
GO:0060589	nucleoside-triphosphatase regulator activity	MF	411	13	62	0.999528	1.42603e-06
GO:0042471	ear morphogenesis	BP	130	25	9	1.42727e-06	0.740137
GO:0043586	tongue development	BP	24	10	1	1.4291e-06	0.869726
GO:0010001	glial cell differentiation	BP	259	39	31	1.53179e-06	0.019261
GO:0021545	cranial nerve development	BP	54	15	10	1.59747e-06	0.0108229
GO:0021978	telencephalon regionalization	BP	15	8	0	1.65471e-06	1
GO:0003008	system process	BP	1477	99	169	0.512413	1.74789e-06
GO:0098984	neuron to neuron synapse	CC	414	19	62	0.972441	1.82671e-06
GO:0044085	cellular component biogenesis	BP	2901	165	299	0.993941	1.9102e-06
GO:0032279	asymmetric synapse	CC	379	17	58	0.973384	1.95622e-06
GO:0009987	cellular process	BP	12465	881	1066	3.33205e-06	2.11343e-06
GO:0061004	pattern specification involved in kidney development	BP	8	6	0	2.21196e-06	1
GO:0072048	renal system pattern specification	BP	8	6	0	2.21196e-06	1
GO:0005856	cytoskeleton	CC	2041	107	221	0.998469	2.21876e-06
GO:0072079	nephron tubule formation	BP	20	9	2	2.23422e-06	0.492385
GO:0072189	ureter development	BP	20	9	1	2.23422e-06	0.816985
GO:0003338	metanephros morphogenesis	BP	25	10	4	2.23924e-06	0.141066
GO:0045785	positive regulation of cell adhesion	BP	417	30	62	0.367699	2.33105e-06
GO:0048483	autonomic nervous system development	BP	49	14	9	2.45376e-06	0.0160511
GO:0002088	lens development in camera-type eye	BP	70	17	10	2.55029e-06	0.0559555
GO:0008361	regulation of cell size	BP	203	18	37	0.135774	2.56949e-06
GO:0048584	positive regulation of response to stimulus	BP	1883	137	206	0.151834	2.64979e-06
GO:1905330	regulation of morphogenesis of an epithelium	BP	63	16	4	2.66132e-06	0.764678
GO:0005882	intermediate filament	CC	65	2	18	0.937777	2.66906e-06
GO:0021602	cranial nerve morphogenesis	BP	31	11	6	2.79723e-06	0.0362598
GO:0009880	embryonic pattern specification	BP	78	18	7	2.87247e-06	0.451408
GO:0035265	organ growth	BP	189	31	21	2.98202e-06	0.0890512
GO:0043087	regulation of GTPase activity	BP	279	13	46	0.939014	2.99501e-06
GO:0048546	digestive tract morphogenesis	BP	50	14	6	3.19986e-06	0.218718
GO:0072001	renal system development	BP	318	44	42	3.41738e-06	0.00121066
GO:0021871	forebrain regionalization	BP	26	10	2	3.42106e-06	0.636565
GO:0009966	regulation of signal transduction	BP	2584	195	269	0.0325406	3.47718e-06
GO:0070848	response to growth factor	BP	612	71	76	3.50174e-06	0.000125348
GO:0051961	negative regulation of nervous system development	BP	172	29	25	3.52076e-06	0.00320124
GO:0061061	muscle structure development	BP	681	77	88	3.55678e-06	8.05557e-06
GO:0043583	ear development	BP	229	35	24	3.70869e-06	0.119725
GO:0051726	regulation of cell cycle	BP	967	101	82	3.96428e-06	0.360244
GO:0030878	thyroid gland development	BP	32	11	2	4.00579e-06	0.74658
GO:0030902	hindbrain development	BP	164	28	18	4.02142e-06	0.118554
GO:0007517	muscle organ development	BP	341	46	40	4.12982e-06	0.0120453
GO:0048701	embryonic cranial skeleton morphogenesis	BP	51	14	4	4.14133e-06	0.604627
GO:0016331	morphogenesis of embryonic epithelium	BP	183	30	27	4.33651e-06	0.00180327
GO:0010564	regulation of cell cycle process	BP	662	75	60	4.44631e-06	0.20394
GO:1902903	regulation of supramolecular fiber organization	BP	371	12	56	0.998956	4.50204e-06
GO:0031981	nuclear lumen	CC	3732	310	340	4.6447e-06	0.00678459
GO:0009719	response to endogenous stimulus	BP	1332	124	153	7.95604e-05	4.67365e-06
GO:0000280	nuclear division	BP	385	50	26	4.76598e-06	0.865727
GO:0050807	regulation of synapse organization	BP	284	21	46	0.350275	4.89156e-06
GO:0005654	nucleoplasm	CC	3360	283	296	4.94381e-06	0.0563769
GO:0090263	positive regulation of canonical Wnt signaling pathway	BP	105	21	7	5.12692e-06	0.760557
GO:0009142	nucleoside triphosphate biosynthetic process	BP	116	1	25	0.999688	5.30674e-06
GO:0051050	positive regulation of transport	BP	822	67	103	0.0528311	5.35573e-06
GO:0051235	maintenance of location	BP	285	15	46	0.865713	5.38479e-06
GO:0001667	ameboidal-type cell migration	BP	428	38	62	0.0455627	5.52097e-06
GO:0006754	ATP biosynthetic process	BP	95	0	22	1	5.64427e-06
GO:0048486	parasympathetic nervous system development	BP	22	9	4	5.85496e-06	0.0984919
GO:0042981	regulation of apoptotic process	BP	1360	132	124	5.94314e-06	0.0915813
GO:0009953	dorsal/ventral pattern formation	BP	98	20	6	6.20528e-06	0.818712
GO:0072070	loop of Henle development	BP	9	6	0	6.25812e-06	1
GO:0021546	rhombomere development	BP	9	6	0	6.25812e-06	1
GO:0072197	ureter morphogenesis	BP	9	6	0	6.25812e-06	1
GO:0048588	developmental cell growth	BP	261	28	43	0.00915781	6.36852e-06
GO:0048675	axon extension	BP	132	13	27	0.104239	6.41711e-06
GO:0009201	ribonucleoside triphosphate biosynthetic process	BP	110	0	24	1	6.50901e-06
GO:0098798	mitochondrial protein-containing complex	CC	287	6	46	0.99992	6.51241e-06
GO:0046034	ATP metabolic process	BP	211	2	37	0.999993	6.53496e-06
GO:0043067	regulation of programmed cell death	BP	1401	135	128	6.668e-06	0.0837384
GO:0021515	cell differentiation in spinal cord	BP	53	14	7	6.79015e-06	0.136461
GO:0021527	spinal cord association neuron differentiation	BP	13	7	0	7.08907e-06	1
GO:0030178	negative regulation of Wnt signaling pathway	BP	160	27	18	7.44768e-06	0.0998752
GO:0002067	glandular epithelial cell differentiation	BP	68	16	6	7.77482e-06	0.480569
GO:0060425	lung morphogenesis	BP	68	16	7	7.77482e-06	0.315475
GO:0140658	ATP-dependent chromatin remodeler activity	MF	34	1	12	0.905502	8.0569e-06
GO:0045202	synapse	CC	1483	103	166	0.358783	8.11e-06
GO:0030016	myofibril	CC	213	8	37	0.977034	8.16901e-06
GO:0050803	regulation of synapse structure or activity	BP	290	21	46	0.386923	8.61904e-06
GO:1990138	neuron projection extension	BP	189	17	34	0.131562	8.68866e-06
GO:0050673	epithelial cell proliferation	BP	426	53	49	8.79071e-06	0.00850668
GO:0048285	organelle fission	BP	437	54	27	8.83235e-06	0.950646
GO:0009206	purine ribonucleoside triphosphate biosynthetic process	BP	105	0	23	1	9.40245e-06
GO:0021761	limbic system development	BP	109	21	17	9.46779e-06	0.00681623
GO:0030048	actin filament-based movement	BP	120	6	25	0.82251	9.98197e-06
GO:0031016	pancreas development	BP	77	17	7	1.01781e-05	0.437848
GO:0003682	chromatin binding	MF	631	71	69	1.01789e-05	0.00685392
GO:0071363	cellular response to growth factor stimulus	BP	597	68	74	1.04888e-05	0.000162578
GO:0048709	oligodendrocyte differentiation	BP	110	21	12	1.09763e-05	0.182733
GO:0009145	purine nucleoside triphosphate biosynthetic process	BP	106	0	23	1	1.1098e-05
GO:0045787	positive regulation of cell cycle	BP	312	42	23	1.1315e-05	0.720775
GO:0001822	kidney development	BP	302	41	42	1.16797e-05	0.000422087
GO:0050768	negative regulation of neurogenesis	BP	164	27	23	1.19045e-05	0.00707878
GO:0043292	contractile fiber	CC	225	9	38	0.96918	1.21275e-05
GO:0019838	growth factor binding	MF	129	8	26	0.640113	1.24922e-05
GO:0051493	regulation of cytoskeleton organization	BP	496	23	68	0.979395	1.30707e-05
GO:2001053	regulation of mesenchymal cell apoptotic process	BP	14	7	0	1.33577e-05	1
GO:0048505	regulation of timing of cell differentiation	BP	14	7	2	1.33577e-05	0.317206
GO:0005096	GTPase activator activity	MF	226	5	38	0.999463	1.34618e-05
GO:0009948	anterior/posterior axis specification	BP	56	14	3	1.35758e-05	0.844743
GO:0005604	basement membrane	CC	100	7	22	0.508151	1.35807e-05
GO:0060560	developmental growth involved in morphogenesis	BP	263	37	42	1.38808e-05	1.77555e-05
GO:0044291	cell-cell contact zone	CC	86	2	20	0.981736	1.39036e-05
GO:0014069	postsynaptic density	CC	358	15	53	0.983923	1.41523e-05
GO:0021915	neural tube development	BP	194	30	27	1.42698e-05	0.00415445
GO:1904888	cranial skeletal system development	BP	79	17	9	1.4606e-05	0.191273
GO:0021783	preganglionic parasympathetic fiber development	BP	19	8	3	1.52592e-05	0.197403
GO:0030516	regulation of axon extension	BP	108	12	23	0.057195	1.53437e-05
GO:0141091	transforming growth factor beta receptor superfamily signaling pathway	BP	316	42	44	1.54836e-05	0.000303216
GO:0051049	regulation of transport	BP	1500	106	166	0.287525	1.5574e-05
GO:0061387	regulation of extent of cell growth	BP	123	14	25	0.0355611	1.56709e-05
GO:0005102	signaling receptor binding	MF	1120	82	130	0.207601	1.58169e-05
GO:0060840	artery development	BP	116	12	24	0.0876357	1.68707e-05
GO:0007267	cell-cell signaling	BP	1427	135	143	1.68742e-05	0.00429512
GO:0042733	embryonic digit morphogenesis	BP	72	16	8	1.69055e-05	0.229485
GO:1904949	ATPase complex	CC	139	6	27	0.910499	1.73642e-05
GO:0048713	regulation of oligodendrocyte differentiation	BP	50	13	9	1.7401e-05	0.0182052
GO:0045104	intermediate filament cytoskeleton organization	BP	48	3	14	0.632168	1.7847e-05
GO:0007548	sex differentiation	BP	236	34	26	1.85327e-05	0.0697045
GO:0060996	dendritic spine development	BP	132	6	26	0.883788	1.91385e-05
GO:0060341	regulation of cellular localization	BP	990	68	117	0.43038	1.94304e-05
GO:0072086	specification of loop of Henle identity	BP	4	4	0	1.99869e-05	1
GO:0006996	organelle organization	BP	3188	195	317	0.93689	2.04122e-05
GO:0045807	positive regulation of endocytosis	BP	156	12	29	0.35211	2.06271e-05
GO:0042475	odontogenesis of dentin-containing tooth	BP	81	17	12	2.06767e-05	0.0301963
GO:0070306	lens fiber cell differentiation	BP	31	10	3	2.09944e-05	0.467551
GO:0021983	pituitary gland development	BP	31	10	0	2.09944e-05	1
GO:0031018	endocrine pancreas development	BP	44	12	4	2.16354e-05	0.485812
GO:0048846	axon extension involved in axon guidance	BP	37	5	12	0.0985066	2.1641e-05
GO:1902284	neuron projection extension involved in neuron projection guidance	BP	37	5	12	0.0985066	2.1641e-05
GO:0060021	roof of mouth development	BP	98	19	8	2.26864e-05	0.549435
GO:0009141	nucleoside triphosphate metabolic process	BP	257	4	41	0.99998	2.28137e-05
GO:0045103	intermediate filament-based process	BP	49	3	14	0.646158	2.31323e-05
GO:0009199	ribonucleoside triphosphate metabolic process	BP	240	3	39	0.999991	2.33926e-05
GO:0044304	main axon	CC	75	1	18	0.994547	2.34582e-05
GO:0071774	response to fibroblast growth factor	BP	90	18	8	2.38578e-05	0.451187
GO:0048557	embryonic digestive tract morphogenesis	BP	20	8	1	2.39425e-05	0.816985
GO:0007379	segment specification	BP	20	8	0	2.39425e-05	1
GO:0072282	metanephric nephron tubule morphogenesis	BP	7	5	0	2.49763e-05	1
GO:0014807	regulation of somitogenesis	BP	7	5	1	2.49763e-05	0.447935
GO:0062023	collagen-containing extracellular matrix	CC	302	23	46	0.290106	2.49865e-05
GO:0006796	phosphate-containing compound metabolic process	BP	2269	136	235	0.93497	2.51709e-05
GO:0000003	reproduction	BP	1135	111	107	2.56605e-05	0.056765
GO:1901381	positive regulation of potassium ion transmembrane transport	BP	32	2	11	0.641492	2.56743e-05
GO:0010092	specification of animal organ identity	BP	38	11	5	2.57549e-05	0.193168
GO:0051783	regulation of nuclear division	BP	125	22	10	2.60974e-05	0.569755
GO:0014070	response to organic cyclic compound	BP	584	51	76	0.0305594	2.63654e-05
GO:0009205	purine ribonucleoside triphosphate metabolic process	BP	233	3	38	0.999986	2.72816e-05
GO:0009144	purine nucleoside triphosphate metabolic process	BP	242	3	39	0.999992	2.8368e-05
GO:0090183	regulation of kidney development	BP	32	10	2	2.87165e-05	0.74658
GO:2000050	regulation of non-canonical Wnt signaling pathway	BP	26	9	4	2.88117e-05	0.156642
GO:0045685	regulation of glial cell differentiation	BP	83	17	13	2.88962e-05	0.0161504
GO:0005747	mitochondrial respiratory chain complex I	CC	50	0	14	1	2.97459e-05
GO:0030964	NADH dehydrogenase complex	CC	50	0	14	1	2.97459e-05
GO:0045271	respiratory chain complex I	CC	50	0	14	1	2.97459e-05
GO:0043066	negative regulation of apoptotic process	BP	843	87	81	3.01143e-05	0.0633819
GO:0022414	reproductive process	BP	1127	110	106	3.04516e-05	0.0606467
GO:0071495	cellular response to endogenous stimulus	BP	1167	109	133	0.000195901	3.05804e-05
GO:0060536	cartilage morphogenesis	BP	11	6	0	3.06193e-05	1
GO:0003310	pancreatic A cell differentiation	BP	11	6	0	3.06193e-05	1
GO:0001755	neural crest cell migration	BP	60	14	12	3.15519e-05	0.00285876
GO:0007049	cell cycle	BP	1601	147	125	3.21323e-05	0.708557
GO:0022604	regulation of cell morphogenesis	BP	252	12	40	0.919959	3.2173e-05
GO:0016528	sarcoplasm	CC	98	4	21	0.901158	3.22275e-05
GO:0007178	transmembrane receptor protein serine/threonine kinase signaling pathway	BP	337	43	47	3.34976e-05	0.00018467
GO:0006793	phosphorus metabolic process	BP	2290	140	236	0.89716	3.38154e-05
GO:0014014	negative regulation of gliogenesis	BP	53	13	6	3.41988e-05	0.259953
GO:0060998	regulation of dendritic spine development	BP	84	3	19	0.926562	3.43294e-05
GO:0071542	dopaminergic neuron differentiation	BP	46	12	3	3.52436e-05	0.734301
GO:0048841	regulation of axon extension involved in axon guidance	BP	33	5	11	0.0665108	3.56975e-05
GO:0048608	reproductive structure development	BP	264	36	32	3.57073e-05	0.0149129
GO:0070887	cellular response to chemical stimulus	BP	2059	147	215	0.204857	3.64205e-05
GO:0042063	gliogenesis	BP	349	44	46	3.65109e-05	0.000759192
GO:0050678	regulation of epithelial cell proliferation	BP	360	45	44	3.69137e-05	0.00424246
GO:0090068	positive regulation of cell cycle process	BP	234	33	21	3.79587e-05	0.351527
GO:0035883	enteroendocrine cell differentiation	BP	33	10	3	3.87467e-05	0.509919
GO:0007169	transmembrane receptor protein tyrosine kinase signaling pathway	BP	542	46	71	0.0570577	3.91098e-05
GO:0097152	mesenchymal cell apoptotic process	BP	16	7	0	3.95289e-05	1
GO:0040034	regulation of development, heterochronic	BP	16	7	2	3.95289e-05	0.378251
GO:0072077	renal vesicle morphogenesis	BP	16	7	3	3.95289e-05	0.136002
GO:0009986	cell surface	CC	670	42	84	0.697428	3.96035e-05
GO:0070469	respirasome	CC	92	1	20	0.998333	3.96607e-05
GO:0003151	outflow tract morphogenesis	BP	85	17	11	3.98941e-05	0.0830236
GO:0014706	striated muscle tissue development	BP	276	37	42	4.06277e-05	5.6712e-05
GO:0060795	cell fate commitment involved in formation of primary germ layer	BP	27	9	0	4.06633e-05	1
GO:0001892	embryonic placenta development	BP	102	19	14	4.06667e-05	0.0364577
GO:0005746	mitochondrial respirasome	CC	85	1	19	0.997284	4.08899e-05
GO:0045109	intermediate filament organization	BP	28	2	10	0.568017	4.11235e-05
GO:0032101	regulation of response to external stimulus	BP	832	51	100	0.769138	4.13423e-05
GO:0036094	small molecule binding	MF	4733	313	447	0.621439	4.17998e-05
GO:1902904	negative regulation of supramolecular fiber organization	BP	170	3	30	0.999366	4.20084e-05
GO:0045682	regulation of epidermis development	BP	54	13	5	4.2313e-05	0.450745
GO:0045105	intermediate filament polymerization or depolymerization	BP	4	0	4	1	4.35957e-05
GO:0061458	reproductive system development	BP	267	36	33	4.54837e-05	0.0103466
GO:0065009	regulation of molecular function	BP	1857	138	196	0.0967129	4.62293e-05
GO:0022402	cell cycle process	BP	1151	111	90	4.65466e-05	0.675141
GO:0090497	mesenchymal cell migration	BP	62	14	12	4.66543e-05	0.00379719
GO:0045446	endothelial cell differentiation	BP	108	9	22	0.297441	4.80488e-05
GO:0099173	postsynapse organization	BP	239	17	38	0.434272	4.83921e-05
GO:1902531	regulation of intracellular signal transduction	BP	1489	105	162	0.296667	5.00836e-05
GO:0006468	protein phosphorylation	BP	1243	93	139	0.136256	5.05264e-05
GO:0044087	regulation of cellular component biogenesis	BP	939	56	110	0.840291	5.05609e-05
GO:0021675	nerve development	BP	95	18	15	5.09253e-05	0.00952283
GO:0050877	nervous system process	BP	888	58	105	0.600667	5.1806e-05
GO:0003206	cardiac chamber morphogenesis	BP	140	23	16	5.34675e-05	0.104419
GO:0071837	HMG box domain binding	MF	22	8	2	5.38747e-05	0.544292
GO:0090189	regulation of branching involved in ureteric bud morphogenesis	BP	22	8	1	5.38747e-05	0.84559
GO:0060438	trachea development	BP	22	8	0	5.38747e-05	1
GO:0010647	positive regulation of cell communication	BP	1556	129	168	0.00546308	5.39316e-05
GO:0044344	cellular response to fibroblast growth factor stimulus	BP	87	17	8	5.44457e-05	0.413255
GO:0001890	placenta development	BP	159	25	26	5.4629e-05	0.000462612
GO:0009967	positive regulation of signal transduction	BP	1352	114	149	0.00533594	5.52716e-05
GO:0048511	rhythmic process	BP	258	19	40	0.367203	5.53959e-05
GO:0021543	pallium development	BP	169	26	24	5.70597e-05	0.00515132
GO:0060502	epithelial cell proliferation involved in lung morphogenesis	BP	12	6	0	5.77655e-05	1
GO:0006897	endocytosis	BP	598	45	76	0.225176	5.88737e-05
GO:0023056	positive regulation of signaling	BP	1559	129	168	0.005823	5.97903e-05
GO:0043069	negative regulation of programmed cell death	BP	872	88	83	6.15321e-05	0.0721216
GO:0005753	mitochondrial proton-transporting ATP synthase complex	CC	19	0	8	1	6.27165e-05
GO:0046532	regulation of photoreceptor cell differentiation	BP	8	5	1	6.29168e-05	0.492868
GO:0060428	lung epithelium development	BP	56	13	4	6.36868e-05	0.678441
GO:0007160	cell-matrix adhesion	BP	208	16	34	0.318894	6.7656e-05
GO:0007416	synapse assembly	BP	208	17	34	0.230225	6.7656e-05
GO:0051129	negative regulation of cellular component organization	BP	711	48	87	0.498604	6.99947e-05
GO:0042472	inner ear morphogenesis	BP	106	19	9	7.03679e-05	0.497663
GO:0001764	neuron migration	BP	200	25	33	0.00188002	7.1334e-05
GO:0010464	regulation of mesenchymal cell proliferation	BP	42	11	4	7.15434e-05	0.449233
GO:1903046	meiotic cell cycle process	BP	191	28	13	7.24173e-05	0.787344
GO:0035050	embryonic heart tube development	BP	89	17	9	7.34954e-05	0.297865
GO:0106027	neuron projection organization	BP	111	5	22	0.872711	7.41605e-05
GO:0045111	intermediate filament cytoskeleton	CC	96	3	20	0.959995	7.51013e-05
GO:0030017	sarcomere	CC	193	6	32	0.990927	8.29741e-05
GO:0044295	axonal growth cone	CC	48	3	13	0.632168	8.33188e-05
GO:0042592	homeostatic process	BP	1482	94	160	0.732677	8.33951e-05
GO:0051494	negative regulation of cytoskeleton organization	BP	168	3	29	0.999286	8.44932e-05
GO:0044093	positive regulation of molecular function	BP	1087	83	123	0.111507	8.49208e-05
GO:0060348	bone development	BP	213	30	25	8.62152e-05	0.0403269
GO:0050919	negative chemotaxis	BP	42	6	12	0.0592359	8.82299e-05
GO:0060351	cartilage development involved in endochondral bone morphogenesis	BP	36	10	1	8.85136e-05	0.953042
GO:0030510	regulation of BMP signaling pathway	BP	99	18	15	8.93951e-05	0.0137279
GO:0003006	developmental process involved in reproduction	BP	771	79	72	8.95816e-05	0.118573
GO:0005912	adherens junction	CC	144	7	26	0.855957	9.01323e-05
GO:0001701	in utero embryonic development	BP	498	48	65	0.00684174	9.17923e-05
GO:0000276	mitochondrial proton-transporting ATP synthase complex, coupling factor F(o)	CC	11	0	6	1	9.24865e-05
GO:0017154	semaphorin receptor activity	MF	11	0	6	1	9.24865e-05
GO:0040008	regulation of growth	BP	592	64	65	9.26611e-05	0.00780312
GO:0031110	regulation of microtubule polymerization or depolymerization	BP	90	1	19	0.998084	9.34296e-05
GO:0007015	actin filament organization	BP	431	17	58	0.995079	9.43069e-05
GO:0045608	negative regulation of inner ear auditory receptor cell differentiation	BP	5	4	1	9.46019e-05	0.345785
GO:2000981	negative regulation of inner ear receptor cell differentiation	BP	5	4	1	9.46019e-05	0.345785
GO:0045632	negative regulation of mechanoreceptor differentiation	BP	5	4	1	9.46019e-05	0.345785
GO:0072047	proximal/distal pattern formation involved in nephron development	BP	5	4	0	9.46019e-05	1
GO:0072081	specification of nephron tubule identity	BP	5	4	0	9.46019e-05	1
GO:0061351	neural precursor cell proliferation	BP	204	29	30	9.51191e-05	0.00109453
GO:0045259	proton-transporting ATP synthase complex	CC	20	0	8	1	9.70958e-05
GO:0072087	renal vesicle development	BP	18	7	3	9.76464e-05	0.176206
GO:0043588	skin development	BP	247	26	38	0.014704	9.94888e-05
GO:0048514	blood vessel morphogenesis	BP	588	62	74	0.000237716	0.000100763
GO:0065003	protein-containing complex assembly	BP	1358	79	148	0.923908	0.000101196
GO:0045605	negative regulation of epidermal cell differentiation	BP	13	6	2	0.000101202	0.286113
GO:0045683	negative regulation of epidermis development	BP	13	6	2	0.000101202	0.286113
GO:0140013	meiotic nuclear division	BP	165	25	8	0.000101287	0.963525
GO:0006119	oxidative phosphorylation	BP	137	4	25	0.984268	0.000102373
GO:0007163	establishment or maintenance of cell polarity	BP	221	21	35	0.0663485	0.000102673
GO:0051641	cellular localization	BP	3137	205	307	0.67081	0.00010329
GO:0060740	prostate gland epithelium morphogenesis	BP	30	9	3	0.000103424	0.44576
GO:0060512	prostate gland morphogenesis	BP	30	9	3	0.000103424	0.44576
GO:0030509	BMP signaling pathway	BP	146	23	23	0.000103884	0.00160387
GO:0030888	regulation of B cell proliferation	BP	49	1	13	0.966687	0.000105053
GO:0048738	cardiac muscle tissue development	BP	257	32	39	0.000505966	0.000109445
GO:0007611	learning or memory	BP	284	21	42	0.350275	0.000109718
GO:0002089	lens morphogenesis in camera-type eye	BP	24	8	3	0.000109862	0.309698
GO:0016020	membrane	CC	6341	352	577	1	0.000110426
GO:0001503	ossification	BP	366	44	38	0.000112612	0.070959
GO:0035567	non-canonical Wnt signaling pathway	BP	59	13	6	0.000113105	0.347218
GO:0002684	positive regulation of immune system process	BP	782	32	93	0.999453	0.000113716
GO:0060441	epithelial tube branching involved in lung morphogenesis	BP	37	10	5	0.000114086	0.178855
GO:0019827	stem cell population maintenance	BP	196	28	21	0.000114441	0.117719
GO:0003205	cardiac chamber development	BP	186	27	25	0.00011464	0.00879153
GO:0050766	positive regulation of phagocytosis	BP	56	3	14	0.733426	0.000116052
GO:0051283	negative regulation of sequestering of calcium ion	BP	99	5	20	0.800959	0.000117829
GO:0051336	regulation of hydrolase activity	BP	651	39	80	0.79095	0.000118625
GO:0048593	camera-type eye morphogenesis	BP	138	22	23	0.000121878	0.000732452
GO:0048839	inner ear development	BP	197	28	22	0.00012509	0.0799317
GO:0072089	stem cell proliferation	BP	129	21	13	0.000127284	0.249927
GO:0050921	positive regulation of chemotaxis	BP	115	11	22	0.147279	0.000128318
GO:0097447	dendritic tree	CC	683	36	83	0.949655	0.00012959
GO:0032386	regulation of intracellular transport	BP	268	22	40	0.187875	0.000129619
GO:0030879	mammary gland development	BP	120	20	16	0.000131314	0.033762
GO:0008285	negative regulation of cell population proliferation	BP	623	66	66	0.000131448	0.0156309
GO:0048534	hematopoietic or lymphoid organ development	BP	111	19	11	0.000133471	0.292009
GO:0072173	metanephric tubule morphogenesis	BP	9	5	0	0.00013374	1
GO:2000794	regulation of epithelial cell proliferation involved in lung morphogenesis	BP	9	5	0	0.00013374	1
GO:0006091	generation of precursor metabolites and energy	BP	427	14	57	0.999416	0.000134474
GO:1901888	regulation of cell junction assembly	BP	224	19	35	0.171323	0.000135027
GO:0098803	respiratory chain complex	CC	85	1	18	0.997284	0.000135853
GO:0007519	skeletal muscle tissue development	BP	188	27	19	0.000137585	0.191798
GO:0070507	regulation of microtubule cytoskeleton organization	BP	156	7	27	0.904679	0.000139779
GO:0048806	genitalia development	BP	45	11	8	0.00014098	0.0270709
GO:0090090	negative regulation of canonical Wnt signaling pathway	BP	130	21	14	0.00014243	0.171174
GO:0030506	ankyrin binding	MF	21	0	8	1	0.000145707
GO:0031643	positive regulation of myelination	BP	21	0	8	1	0.000145707
GO:0030215	semaphorin receptor binding	MF	21	3	8	0.162669	0.000145707
GO:0060976	coronary vasculature development	BP	71	11	16	0.00725091	0.00014679
GO:0060999	positive regulation of dendritic spine development	BP	64	3	15	0.811344	0.000147148
GO:0016310	phosphorylation	BP	1434	103	154	0.23354	0.0001488
GO:0060538	skeletal muscle organ development	BP	199	28	21	0.000149084	0.131554
GO:0051282	regulation of sequestering of calcium ion	BP	101	5	20	0.814783	0.000157098
GO:0043167	ion binding	MF	4570	304	428	0.56946	0.000158726
GO:0099572	postsynaptic specialization	CC	401	21	54	0.904628	0.00015972
GO:0006909	phagocytosis	BP	174	12	29	0.50102	0.000159785
GO:1990845	adaptive thermogenesis	BP	149	7	26	0.878303	0.000160853
GO:0048592	eye morphogenesis	BP	160	24	25	0.000162062	0.00116031
GO:0048638	regulation of developmental growth	BP	354	41	49	0.000417858	0.000163499
GO:0051018	protein kinase A binding	MF	51	5	13	0.254447	0.000163516
GO:0051241	negative regulation of multicellular organismal process	BP	1022	98	114	0.000163896	0.00027483
GO:0072074	kidney mesenchyme development	BP	14	6	0	0.000167086	1
GO:0021903	rostrocaudal neural tube patterning	BP	14	6	1	0.000167086	0.695315
GO:0098781	ncRNA transcription	BP	133	12	24	0.17997	0.000167097
GO:0032991	protein-containing complex	CC	5132	348	475	0.393238	0.000167416
GO:0032092	positive regulation of protein binding	BP	79	6	17	0.436567	0.000168206
GO:0043231	intracellular membrane-bounded organelle	CC	9833	709	781	0.000168617	0.894972
GO:0007498	mesoderm development	BP	113	19	11	0.000170185	0.312356
GO:0045263	proton-transporting ATP synthase complex, coupling factor F(o)	CC	12	0	6	1	0.000172233
GO:0090066	regulation of anatomical structure size	BP	519	34	66	0.579579	0.000175294
GO:0098727	maintenance of cell number	BP	201	28	21	0.000177104	0.141289
GO:0045598	regulation of fat cell differentiation	BP	132	21	11	0.000177572	0.512745
GO:0007626	locomotory behavior	BP	236	11	36	0.924475	0.000178283
GO:0036477	somatodendritic compartment	CC	959	55	109	0.905107	0.000183721
GO:0010810	regulation of cell-substrate adhesion	BP	210	17	33	0.242137	0.000185869
GO:0008150	biological_process	BP	14074	961	1149	0.00018999	0.28477
GO:0006915	apoptotic process	BP	1714	151	146	0.000191882	0.28196
GO:0030425	dendrite	CC	681	36	82	0.947531	0.000192515
GO:0060350	endochondral bone morphogenesis	BP	62	13	2	0.000192587	0.966564
GO:0051651	maintenance of location in cell	BP	193	11	31	0.752215	0.000192765
GO:1904752	regulation of vascular associated smooth muscle cell migration	BP	33	2	10	0.658247	0.000199205
GO:0042692	muscle cell differentiation	BP	424	44	56	0.00249239	0.000203079
GO:0045053	protein retention in Golgi apparatus	BP	5	0	4	1	0.000203836
GO:0023019	signal transduction involved in regulation of gene expression	BP	26	8	0	0.000206953	1
GO:0150115	cell-substrate junction organization	BP	103	4	20	0.920698	0.000207458
GO:0051208	sequestering of calcium ion	BP	103	5	20	0.827827	0.000207458
GO:0021782	glial cell development	BP	124	20	16	0.000207725	0.0437634
GO:0016604	nuclear body	CC	718	73	70	0.000209992	0.0629765
GO:0061323	cell proliferation involved in heart morphogenesis	BP	20	7	3	0.00021127	0.21917
GO:0090190	positive regulation of branching involved in ureteric bud morphogenesis	BP	20	7	1	0.00021127	0.816985
GO:1904754	positive regulation of vascular associated smooth muscle cell migration	BP	22	1	8	0.782569	0.000212724
GO:0090092	regulation of transmembrane receptor protein serine/threonine kinase signaling pathway	BP	245	32	30	0.00021408	0.0158017
GO:0003158	endothelium development	BP	127	14	23	0.0447712	0.000214401
GO:0030018	Z disc	CC	127	3	23	0.992461	0.000214401
GO:0008013	beta-catenin binding	MF	88	7	18	0.375657	0.000215712
GO:0090287	regulation of cellular response to growth factor stimulus	BP	299	37	38	0.000217079	0.0039481
GO:0045444	fat cell differentiation	BP	235	31	22	0.000223411	0.275965
GO:0012501	programmed cell death	BP	1773	155	151	0.000225077	0.278592
GO:0010033	response to organic substance	BP	2021	160	206	0.0113693	0.000226448
GO:0060324	face development	BP	63	13	8	0.000228012	0.137422
GO:0008219	cell death	BP	1774	155	151	0.000231166	0.281149
GO:0051099	positive regulation of binding	BP	144	11	25	0.370389	0.000231437
GO:0099513	polymeric cytoskeletal fiber	CC	614	31	75	0.964312	0.000232004
GO:0002053	positive regulation of mesenchymal cell proliferation	BP	33	9	3	0.000232383	0.509919
GO:0005178	integrin binding	MF	128	9	23	0.48962	0.000241654
GO:0010811	positive regulation of cell-substrate adhesion	BP	128	8	23	0.631369	0.000241654
GO:0022037	metencephalon development	BP	116	19	11	0.000241848	0.343465
GO:0004713	protein tyrosine kinase activity	MF	120	13	22	0.0580709	0.000243405
GO:0016529	sarcoplasmic reticulum	CC	74	3	16	0.880831	0.00024459
GO:0043235	receptor complex	CC	313	24	44	0.273609	0.000245215
GO:0035194	regulatory ncRNA-mediated post-transcriptional gene silencing	BP	53	3	13	0.698299	0.000247963
GO:0140747	regulation of ncRNA transcription	BP	89	9	18	0.140633	0.000250198
GO:2001054	negative regulation of mesenchymal cell apoptotic process	BP	10	5	0	0.000252725	1
GO:0048585	negative regulation of response to stimulus	BP	1505	117	159	0.045479	0.00025529
GO:0071773	cellular response to BMP stimulus	BP	155	23	24	0.000258705	0.00163552
GO:0071772	response to BMP	BP	155	23	24	0.000258705	0.00163552
GO:0010721	negative regulation of cell development	BP	269	34	35	0.000258922	0.00379497
GO:0045604	regulation of epidermal cell differentiation	BP	48	11	5	0.000260866	0.351601
GO:0072234	metanephric nephron tubule development	BP	15	6	1	0.000262745	0.720125
GO:0007076	mitotic chromosome condensation	BP	15	6	2	0.000262745	0.34797
GO:0050890	cognition	BP	314	22	44	0.444493	0.000263332
GO:0030100	regulation of endocytosis	BP	277	22	40	0.231721	0.000263578
GO:0042325	regulation of phosphorylation	BP	926	79	105	0.0146295	0.000263881
GO:0090427	activation of meiosis	BP	6	4	0	0.000268696	1
GO:0072049	comma-shaped body morphogenesis	BP	6	4	0	0.000268696	1
GO:1902732	positive regulation of chondrocyte proliferation	BP	6	4	0	0.000268696	1
GO:0032880	regulation of protein localization	BP	895	62	102	0.407671	0.00026882
GO:0098978	glutamatergic synapse	CC	617	38	75	0.730506	0.000269302
GO:0050864	regulation of B cell activation	BP	105	6	20	0.713036	0.000271463
GO:0030858	positive regulation of epithelial cell differentiation	BP	56	12	7	0.0002719	0.167557
GO:0071407	cellular response to organic cyclic compound	BP	400	34	53	0.0897453	0.000274915
GO:0006376	mRNA splice site recognition	BP	27	8	2	0.000276969	0.657209
GO:1902533	positive regulation of intracellular signal transduction	BP	875	67	100	0.135578	0.00027919
GO:0001046	core promoter sequence-specific DNA binding	MF	47	5	12	0.204402	0.000285071
GO:0008038	neuron recognition	BP	47	2	12	0.832149	0.000285071
GO:0042698	ovulation cycle	BP	47	5	12	0.204402	0.000285071
GO:1902742	apoptotic process involved in development	BP	41	10	4	0.000287472	0.430632
GO:0043025	neuronal cell body	CC	659	39	79	0.814221	0.00028885
GO:0050790	regulation of catalytic activity	BP	1270	88	137	0.381308	0.000293003
GO:0007009	plasma membrane organization	BP	138	6	24	0.907042	0.000297919
GO:0044089	positive regulation of cellular component biogenesis	BP	499	32	63	0.628054	0.00029813
GO:0048532	anatomical structure arrangement	BP	21	7	3	0.000298699	0.241389
GO:0016103	diterpenoid catabolic process	BP	3	3	0	0.000299353	1
GO:0021754	facial nucleus development	BP	3	3	0	0.000299353	1
GO:0060737	prostate gland morphogenetic growth	BP	3	3	0	0.000299353	1
GO:0008401	retinoic acid 4-hydroxylase activity	MF	3	3	0	0.000299353	1
GO:0034653	retinoic acid catabolic process	BP	3	3	0	0.000299353	1
GO:0021570	rhombomere 4 development	BP	3	3	0	0.000299353	1
GO:0051209	release of sequestered calcium ion into cytosol	BP	98	5	19	0.793748	0.000302231
GO:0099571	postsynaptic cytoskeleton	CC	23	1	8	0.79715	0.000303062
GO:0004888	transmembrane signaling receptor activity	MF	460	31	59	0.512516	0.000304433
GO:0031109	microtubule polymerization or depolymerization	BP	130	3	23	0.993624	0.000305459
GO:0005200	structural constituent of cytoskeleton	MF	61	3	14	0.784692	0.000306715
GO:0030097	hemopoiesis	BP	839	82	94	0.000312693	0.000819165
GO:0035023	regulation of Rho protein signal transduction	BP	83	1	17	0.996878	0.000314625
GO:0043491	phosphatidylinositol 3-kinase/protein kinase B signal transduction	BP	261	16	38	0.679707	0.00031465
GO:0043268	positive regulation of potassium ion transport	BP	41	3	11	0.52391	0.000318192
GO:0005829	cytosol	CC	3395	201	325	0.983204	0.000326351
GO:0032970	regulation of actin filament-based process	BP	374	16	50	0.982446	0.00032775
GO:0019899	enzyme binding	MF	2080	137	210	0.600145	0.000333498
GO:0043547	positive regulation of GTPase activity	BP	199	9	31	0.922859	0.000335981
GO:0016198	axon choice point recognition	BP	9	1	5	0.464167	0.000337097
GO:0045499	chemorepellent activity	MF	29	3	9	0.306877	0.000339834
GO:0010737	protein kinase A signaling	BP	35	2	10	0.689864	0.000340102
GO:0009303	rRNA transcription	BP	35	1	10	0.911844	0.000340102
GO:0030010	establishment of cell polarity	BP	156	17	26	0.0320815	0.000341526
GO:0008306	associative learning	BP	99	7	19	0.497377	0.000346027
GO:0097061	dendritic spine organization	BP	99	5	19	0.800959	0.000346027
GO:0071310	cellular response to organic substance	BP	1526	120	160	0.0324397	0.000349263
GO:0007350	blastoderm segmentation	BP	28	8	3	0.000365203	0.401187
GO:0007610	behavior	BP	664	53	79	0.102736	0.00036524
GO:0042100	B cell proliferation	BP	62	3	14	0.793905	0.000366965
GO:0016441	post-transcriptional gene silencing	BP	62	3	14	0.793905	0.000366965
GO:0051279	regulation of release of sequestered calcium ion into cytosol	BP	62	4	14	0.603508	0.000366965
GO:2000177	regulation of neural precursor cell proliferation	BP	120	19	21	0.000377596	0.000636749
GO:0045321	leukocyte activation	BP	737	54	86	0.261188	0.000383631
GO:0098772	molecular function regulator activity	MF	1519	101	159	0.547397	0.000394611
GO:1902105	regulation of leukocyte differentiation	BP	264	18	38	0.503674	0.000395955
GO:0061308	cardiac neural crest cell development involved in heart development	BP	16	6	2	0.000396674	0.378251
GO:0061307	cardiac neural crest cell differentiation involved in heart development	BP	16	6	2	0.000396674	0.378251
GO:0043584	nose development	BP	16	6	2	0.000396674	0.378251
GO:0071895	odontoblast differentiation	BP	16	6	2	0.000396674	0.378251
GO:0003382	epithelial cell morphogenesis	BP	42	1	11	0.945802	0.000399792
GO:0021988	olfactory lobe development	BP	42	9	11	0.00155994	0.000399792
GO:0051321	meiotic cell cycle	BP	243	31	19	0.000404561	0.606626
GO:0048771	tissue remodeling	BP	175	17	28	0.0781812	0.000411004
GO:0009612	response to mechanical stimulus	BP	141	12	24	0.235083	0.000413902
GO:0044297	cell body	CC	739	48	86	0.610821	0.000418618
GO:0033043	regulation of organelle organization	BP	1109	79	121	0.294201	0.000432414
GO:0031111	negative regulation of microtubule polymerization or depolymerization	BP	49	1	12	0.966687	0.000432516
GO:0043085	positive regulation of catalytic activity	BP	771	52	89	0.499764	0.0004352
GO:0007026	negative regulation of microtubule depolymerization	BP	36	1	10	0.917761	0.000436955
GO:0014704	intercalated disc	CC	63	2	14	0.930303	0.000437044
GO:0072178	nephric duct morphogenesis	BP	11	5	1	0.000437812	0.606905
GO:0048664	neuron fate determination	BP	11	5	0	0.000437812	1
GO:0045607	regulation of inner ear auditory receptor cell differentiation	BP	11	5	1	0.000437812	0.606905
GO:2000980	regulation of inner ear receptor cell differentiation	BP	11	5	1	0.000437812	0.606905
GO:0045631	regulation of mechanoreceptor differentiation	BP	11	5	1	0.000437812	0.606905
GO:0003266	regulation of secondary heart field cardioblast proliferation	BP	11	5	2	0.000437812	0.2237
GO:0070603	SWI/SNF superfamily-type complex	CC	93	4	18	0.877486	0.00044068
GO:0001843	neural tube closure	BP	112	18	15	0.000442785	0.0376518
GO:0006325	chromatin organization	BP	607	45	73	0.257024	0.000443363
GO:0031116	positive regulation of microtubule polymerization	BP	30	0	9	1	0.000450764
GO:0010629	negative regulation of gene expression	BP	940	80	105	0.0148606	0.000456504
GO:0014013	regulation of gliogenesis	BP	122	19	16	0.000467429	0.0385289
GO:0033036	macromolecule localization	BP	2730	177	266	0.701725	0.000471952
GO:0060561	apoptotic process involved in morphogenesis	BP	29	8	4	0.000475019	0.206749
GO:0030234	enzyme regulator activity	MF	1016	54	112	0.973668	0.000485624
GO:0031252	cell leading edge	CC	390	15	51	0.994675	0.000485708
GO:0042800	histone H3K4 methyltransferase activity	MF	19	0	7	1	0.000487272
GO:0015252	proton channel activity	MF	19	0	7	1	0.000487272
GO:0000226	microtubule cytoskeleton organization	BP	599	36	72	0.776468	0.000491523
GO:0070828	heterochromatin organization	BP	126	4	22	0.972912	0.000494138
GO:0007224	smoothened signaling pathway	BP	162	23	19	0.000494148	0.0674939
GO:0002062	chondrocyte differentiation	BP	113	18	10	0.000494436	0.439046
GO:0060606	tube closure	BP	113	18	15	0.000494436	0.0402863
GO:0030027	lamellipodium	CC	177	8	28	0.912782	0.00049595
GO:0051179	localization	BP	4461	288	414	0.789317	0.000496435
GO:0001649	osteoblast differentiation	BP	193	26	16	0.000503343	0.506757
GO:0009260	ribonucleotide biosynthetic process	BP	195	3	30	0.999858	0.000515416
GO:0045445	myoblast differentiation	BP	104	17	16	0.000516642	0.00968074
GO:0001885	endothelial cell development	BP	64	1	14	0.988269	0.000518215
GO:0008542	visual learning	BP	64	3	14	0.811344	0.000518215
GO:0048871	multicellular organismal-level homeostasis	BP	744	46	86	0.73849	0.000519079
GO:0050922	negative regulation of chemotaxis	BP	50	5	12	0.241645	0.00052757
GO:0001932	regulation of protein phosphorylation	BP	849	67	96	0.0882448	0.000531321
GO:0001974	blood vessel remodeling	BP	57	5	13	0.333959	0.000531899
GO:0001655	urogenital system development	BP	60	12	7	0.000532078	0.213294
GO:0090310	negative regulation of DNA methylation-dependent heterochromatin formation	BP	3	0	3	1	0.00053714
GO:0043314	negative regulation of neutrophil degranulation	BP	3	0	3	1	0.00053714
GO:0060178	regulation of exocyst localization	BP	3	0	3	1	0.00053714
GO:0060089	molecular transducer activity	MF	591	43	71	0.305522	0.000544888
GO:0038023	signaling receptor activity	MF	591	43	71	0.305522	0.000544888
GO:0046777	protein autophosphorylation	BP	187	10	29	0.81115	0.000554881
GO:0043548	phosphatidylinositol 3-kinase binding	MF	37	3	10	0.454782	0.000555649
GO:0007612	learning	BP	161	12	26	0.39337	0.000562928
GO:0001936	regulation of endothelial cell proliferation	BP	119	11	21	0.173061	0.000567914
GO:0044849	estrous cycle	BP	6	0	4	1	0.000571947
GO:0032484	Ral protein signal transduction	BP	6	0	4	1	0.000571947
GO:0003774	cytoskeletal motor activity	MF	95	4	18	0.88749	0.000575922
GO:2000179	positive regulation of neural precursor cell proliferation	BP	72	9	15	0.0502394	0.00057611
GO:0010996	response to auditory stimulus	BP	25	0	8	1	0.000577269
GO:0030863	cortical cytoskeleton	CC	111	7	20	0.620207	0.000577849
GO:0021781	glial cell fate commitment	BP	17	6	2	0.000578502	0.407924
GO:0072243	metanephric nephron epithelium development	BP	17	6	1	0.000578502	0.763854
GO:0045836	positive regulation of meiotic nuclear division	BP	17	6	0	0.000578502	1
GO:0110110	positive regulation of animal organ morphogenesis	BP	37	9	4	0.000588395	0.354952
GO:0060449	bud elongation involved in lung branching	BP	7	4	0	0.000593655	1
GO:0003211	cardiac ventricle formation	BP	7	4	1	0.000593655	0.447935
GO:0060235	lens induction in camera-type eye	BP	7	4	2	0.000593655	0.105563
GO:0060437	lung growth	BP	7	4	0	0.000593655	1
GO:0072038	mesenchymal stem cell maintenance involved in nephron morphogenesis	BP	7	4	0	0.000593655	1
GO:0046533	negative regulation of photoreceptor cell differentiation	BP	7	4	1	0.000593655	0.447935
GO:0060501	positive regulation of epithelial cell proliferation involved in lung morphogenesis	BP	7	4	0	0.000593655	1
GO:1902869	regulation of amacrine cell differentiation	BP	7	4	0	0.000593655	1
GO:0072050	S-shaped body morphogenesis	BP	7	4	0	0.000593655	1
GO:0106106	cold-induced thermogenesis	BP	136	6	23	0.899779	0.000593913
GO:0060411	cardiac septum morphogenesis	BP	78	14	10	0.000603817	0.100024
GO:0042327	positive regulation of phosphorylation	BP	583	54	70	0.00938012	0.000604016
GO:0032271	regulation of protein polymerization	BP	188	3	29	0.999784	0.000606345
GO:0003156	regulation of animal organ formation	BP	30	8	3	0.000610145	0.44576
GO:0005085	guanyl-nucleotide exchange factor activity	MF	197	5	30	0.997542	0.000613061
GO:0006338	chromatin remodeling	BP	453	29	57	0.628121	0.000617991
GO:0016479	negative regulation of transcription by RNA polymerase I	BP	10	1	5	0.500068	0.00062904
GO:0002116	semaphorin receptor complex	CC	10	0	5	1	0.00062904
GO:0001775	cell activation	BP	843	66	95	0.1012	0.000635083
GO:0042551	neuron maturation	BP	58	2	13	0.90774	0.000635314
GO:0001569	branching involved in blood vessel morphogenesis	BP	45	10	3	0.000640861	0.720414
GO:0150034	distal axon	CC	356	23	47	0.602421	0.000645164
GO:0007044	cell-substrate junction assembly	BP	96	3	18	0.959995	0.000656003
GO:0031594	neuromuscular junction	CC	104	5	19	0.834064	0.000657853
GO:0045661	regulation of myoblast differentiation	BP	70	13	10	0.000669162	0.0559555
GO:0072091	regulation of stem cell proliferation	BP	97	16	10	0.000673795	0.263511
GO:0015980	energy derivation by oxidation of organic compounds	BP	309	9	42	0.999077	0.000679843
GO:1904738	vascular associated smooth muscle cell migration	BP	38	2	10	0.732729	0.000699811
GO:0005516	calmodulin binding	MF	172	7	27	0.947246	0.000700001
GO:0003263	cardioblast proliferation	BP	12	5	2	0.000709275	0.254871
GO:0021561	facial nerve development	BP	12	5	2	0.000709275	0.254871
GO:0021610	facial nerve morphogenesis	BP	12	5	2	0.000709275	0.254871
GO:0072176	nephric duct development	BP	12	5	1	0.000709275	0.638908
GO:0048935	peripheral nervous system neuron development	BP	12	5	1	0.000709275	0.638908
GO:0048934	peripheral nervous system neuron differentiation	BP	12	5	1	0.000709275	0.638908
GO:0003264	regulation of cardioblast proliferation	BP	12	5	2	0.000709275	0.254871
GO:0043587	tongue morphogenesis	BP	12	5	0	0.000709275	1
GO:0060439	trachea morphogenesis	BP	12	5	0	0.000709275	1
GO:0048286	lung alveolus development	BP	62	12	8	0.000725943	0.128556
GO:0046872	metal ion binding	MF	3084	206	295	0.52971	0.000728989
GO:0031012	extracellular matrix	CC	397	32	51	0.158137	0.000733189
GO:0002761	regulation of myeloid leukocyte differentiation	BP	105	9	19	0.269889	0.000743219
GO:0050679	positive regulation of epithelial cell proliferation	BP	198	26	27	0.000744601	0.00548897
GO:0035988	chondrocyte proliferation	BP	24	7	3	0.000744767	0.309698
GO:0002320	lymphoid progenitor cell differentiation	BP	24	7	3	0.000744767	0.309698
GO:0045662	negative regulation of myoblast differentiation	BP	24	7	3	0.000744767	0.309698
GO:0010586	miRNA metabolic process	BP	97	11	18	0.0592341	0.00074547
GO:0030540	female genitalia development	BP	15	4	6	0.0150349	0.00075369
GO:0046933	proton-transporting ATP synthase activity, rotational mechanism	MF	15	0	6	1	0.00075369
GO:0016442	RISC complex	CC	15	1	6	0.646584	0.00075369
GO:0031332	RNAi effector complex	CC	15	1	6	0.646584	0.00075369
GO:0002011	morphogenesis of an epithelial sheet	BP	59	5	13	0.361043	0.000755174
GO:0006356	regulation of transcription by RNA polymerase I	BP	45	4	11	0.355711	0.000756386
GO:0043394	proteoglycan binding	MF	32	3	9	0.36316	0.000762021
GO:0045773	positive regulation of axon extension	BP	52	4	12	0.463211	0.000770867
GO:0098868	bone growth	BP	31	8	1	0.000774667	0.928154
GO:0002063	chondrocyte development	BP	31	8	1	0.000774667	0.928154
GO:0048710	regulation of astrocyte differentiation	BP	31	8	5	0.000774667	0.102876
GO:0017147	Wnt-protein binding	MF	31	8	0	0.000774667	1
GO:0030312	external encapsulating structure	CC	398	32	51	0.161564	0.000776468
GO:0007405	neuroblast proliferation	BP	89	15	14	0.000778824	0.0123908
GO:0035019	somatic stem cell population maintenance	BP	80	14	9	0.000785319	0.201129
GO:0098657	import into cell	BP	775	57	88	0.244906	0.000790196
GO:0032103	positive regulation of response to external stimulus	BP	458	23	57	0.944542	0.000808054
GO:0003161	cardiac conduction system development	BP	18	6	2	0.00081893	0.436889
GO:0019693	ribose phosphate metabolic process	BP	409	9	52	0.999993	0.000830144
GO:0014020	primary neural tube formation	BP	118	18	17	0.000838049	0.0146907
GO:0001837	epithelial to mesenchymal transition	BP	158	22	15	0.0008463	0.304236
GO:0009152	purine ribonucleotide biosynthetic process	BP	183	3	28	0.999708	0.000850262
GO:0050918	positive chemotaxis	BP	39	5	10	0.116936	0.000873435
GO:0031114	regulation of microtubule depolymerization	BP	39	1	10	0.933236	0.000873435
GO:0021772	olfactory bulb development	BP	39	9	9	0.000888279	0.00343615
GO:0046822	regulation of nucleocytoplasmic transport	BP	123	11	21	0.200845	0.000888343
GO:0070013	intracellular organelle lumen	CC	4158	322	375	0.000892547	0.00791676
GO:0031674	I band	CC	140	3	23	0.996375	0.000898205
GO:2000648	positive regulation of stem cell proliferation	BP	55	11	4	0.000898664	0.664484
GO:0002039	p53 binding	MF	75	7	15	0.235502	0.00090316
GO:0031974	membrane-enclosed lumen	CC	4159	322	375	0.000907822	0.00803756
GO:0043233	organelle lumen	CC	4159	322	375	0.000907822	0.00803756
GO:0046649	lymphocyte activation	BP	623	48	73	0.170959	0.000927891
GO:0046390	ribose phosphate biosynthetic process	BP	202	3	30	0.999907	0.000931451
GO:0001938	positive regulation of endothelial cell proliferation	BP	83	8	16	0.190728	0.000939828
GO:0022612	gland morphogenesis	BP	139	20	20	0.000945747	0.00874779
GO:0002068	glandular epithelial cell development	BP	32	8	4	0.000973031	0.260694
GO:0030890	positive regulation of B cell proliferation	BP	33	1	9	0.898704	0.000973077
GO:0021854	hypothalamus development	BP	25	7	4	0.000975233	0.141066
GO:0048857	neural nucleus development	BP	25	7	0	0.000975233	1
GO:0061371	determination of heart left/right asymmetry	BP	64	12	5	0.000975619	0.604026
GO:0045926	negative regulation of growth	BP	234	29	24	0.000977736	0.141627
GO:0002521	leukocyte differentiation	BP	512	50	62	0.00455406	0.000982244
GO:1901379	regulation of potassium ion transmembrane transport	BP	68	3	14	0.842491	0.000983085
GO:0021954	central nervous system neuron development	BP	91	15	16	0.000987567	0.00256232
GO:0048639	positive regulation of developmental growth	BP	194	20	29	0.0359104	0.00101239
GO:0048843	negative regulation of axon extension involved in axon guidance	BP	27	4	8	0.102967	0.00102354
GO:0003279	cardiac septum development	BP	120	18	20	0.00102402	0.0015785
GO:0070727	cellular macromolecule localization	BP	2375	152	232	0.748767	0.00103999
GO:0003013	circulatory system process	BP	473	34	58	0.357894	0.00104722
GO:0120161	regulation of cold-induced thermogenesis	BP	133	6	22	0.887976	0.00104789
GO:0051301	cell division	BP	586	59	51	0.00105991	0.325592
GO:0051249	regulation of lymphocyte activation	BP	384	21	49	0.861	0.00106882
GO:0006955	immune response	BP	1060	63	114	0.861016	0.00106964
GO:0050764	regulation of phagocytosis	BP	84	6	16	0.496245	0.00107506
GO:0031994	insulin-like growth factor I binding	MF	11	0	5	1	0.00107617
GO:0010739	positive regulation of protein kinase A signaling	BP	11	1	5	0.533566	0.00107617
GO:0071300	cellular response to retinoic acid	BP	40	9	5	0.00107909	0.222915
GO:0099177	regulation of trans-synaptic signaling	BP	514	32	62	0.693674	0.00108278
GO:0060442	branching involved in prostate gland morphogenesis	BP	13	5	0	0.00108932	1
GO:0061309	cardiac neural crest cell development involved in outflow tract morphogenesis	BP	13	5	2	0.00108932	0.286113
GO:0021604	cranial nerve structural organization	BP	13	5	2	0.00108932	0.286113
GO:0072283	metanephric renal vesicle morphogenesis	BP	13	5	3	0.00108932	0.083044
GO:0014029	neural crest formation	BP	13	5	1	0.00108932	0.668307
GO:0002066	columnar/cuboidal epithelial cell development	BP	48	10	6	0.00109463	0.192567
GO:0031113	regulation of microtubule polymerization	BP	54	0	12	1	0.00110143
GO:2001222	regulation of neuron migration	BP	54	4	12	0.492876	0.00110143
GO:0140677	molecular function activator activity	MF	773	53	87	0.448932	0.0011074
GO:0005520	insulin-like growth factor binding	MF	16	0	6	1	0.0011234
GO:0032982	myosin filament	CC	16	0	6	1	0.0011234
GO:0005839	proteasome core complex	CC	16	0	6	1	0.0011234
GO:0005576	extracellular region	CC	1301	94	136	0.227098	0.00112395
GO:0021796	cerebral cortex regionalization	BP	8	4	0	0.00112439	1
GO:0060484	lung-associated mesenchyme development	BP	8	4	0	0.00112439	1
GO:0014016	neuroblast differentiation	BP	8	4	2	0.00112439	0.133405
GO:0060534	trachea cartilage development	BP	8	4	0	0.00112439	1
GO:0060677	ureteric bud elongation	BP	8	4	2	0.00112439	0.133405
GO:0003228	atrial cardiac muscle tissue development	BP	19	6	1	0.00112965	0.800755
GO:0072170	metanephric tubule development	BP	19	6	1	0.00112965	0.800755
GO:2000136	regulation of cell proliferation involved in heart morphogenesis	BP	19	6	3	0.00112965	0.197403
GO:0060681	branch elongation involved in ureteric bud branching	BP	4	3	0	0.00113745	1
GO:0048852	diencephalon morphogenesis	BP	4	3	0	0.00113745	1
GO:0021615	glossopharyngeal nerve morphogenesis	BP	4	3	1	0.00113745	0.287833
GO:0060932	His-Purkinje system cell differentiation	BP	4	3	0	0.00113745	1
GO:0043398	HLH domain binding	MF	4	3	0	0.00113745	1
GO:0072198	mesenchymal cell proliferation involved in ureter development	BP	4	3	0	0.00113745	1
GO:0072289	metanephric nephron tubule formation	BP	4	3	0	0.00113745	1
GO:0072268	pattern specification involved in metanephros development	BP	4	3	0	0.00113745	1
GO:1902871	positive regulation of amacrine cell differentiation	BP	4	3	0	0.00113745	1
GO:0072199	regulation of mesenchymal cell proliferation involved in ureter development	BP	4	3	0	0.00113745	1
GO:0072193	ureter smooth muscle cell differentiation	BP	4	3	0	0.00113745	1
GO:0072191	ureter smooth muscle development	BP	4	3	0	0.00113745	1
GO:0001841	neural tube formation	BP	131	19	18	0.00113825	0.0193278
GO:0002690	positive regulation of leukocyte chemotaxis	BP	69	4	14	0.687282	0.00114273
GO:0007632	visual behavior	BP	69	4	14	0.687282	0.00114273
GO:0007369	gastrulation	BP	172	23	26	0.00114507	0.00152877
GO:0048167	regulation of synaptic plasticity	BP	223	16	32	0.424533	0.00115683
GO:0048813	dendrite morphogenesis	BP	187	9	28	0.886242	0.00119448
GO:0009259	ribonucleotide metabolic process	BP	396	8	50	0.999996	0.00120543
GO:0060914	heart formation	BP	33	8	5	0.00121004	0.126114
GO:1905332	positive regulation of morphogenesis of an epithelium	BP	33	8	2	0.00121004	0.761848
GO:0060041	retina development in camera-type eye	BP	152	21	20	0.00121523	0.0219299
GO:0051592	response to calcium ion	BP	126	11	21	0.222876	0.00122125
GO:0007162	negative regulation of cell adhesion	BP	261	18	36	0.483673	0.00122245
GO:0051258	protein polymerization	BP	261	10	36	0.983361	0.00122245
GO:0032715	negative regulation of interleukin-6 production	BP	34	2	9	0.674367	0.00122913
GO:0031112	positive regulation of microtubule polymerization or depolymerization	BP	34	0	9	1	0.00122913
GO:0010648	negative regulation of cell communication	BP	1304	103	136	0.041238	0.00123004
GO:0043523	regulation of neuron apoptotic process	BP	282	33	35	0.00123336	0.00794605
GO:0016199	axon midline choice point recognition	BP	7	1	4	0.384455	0.00124845
GO:0007567	parturition	BP	7	0	4	1	0.00124845
GO:1901552	positive regulation of endothelial cell development	BP	7	0	4	1	0.00124845
GO:1903142	positive regulation of establishment of endothelial barrier	BP	7	0	4	1	0.00124845
GO:0019774	proteasome core complex, beta-subunit complex	CC	7	0	4	1	0.00124845
GO:0043313	regulation of neutrophil degranulation	BP	7	0	4	1	0.00124845
GO:0021895	cerebral cortex neuron differentiation	BP	26	7	1	0.00125828	0.890093
GO:0090103	cochlea morphogenesis	BP	26	7	1	0.00125828	0.890093
GO:0005201	extracellular matrix structural constituent	MF	118	8	20	0.538084	0.00127807
GO:0009968	negative regulation of signal transduction	BP	1196	98	126	0.0198006	0.0012869
GO:0008134	transcription factor binding	MF	665	65	68	0.00128955	0.0286999
GO:0000245	spliceosomal complex assembly	BP	49	10	4	0.0012942	0.572378
GO:0021517	ventral spinal cord development	BP	49	10	7	0.0012942	0.099933
GO:0043393	regulation of protein binding	BP	179	17	27	0.0916801	0.00129594
GO:0031076	embryonic camera-type eye development	BP	41	9	4	0.00130173	0.430632
GO:0004714	transmembrane receptor protein tyrosine kinase activity	MF	55	9	12	0.0102198	0.00130634
GO:0032526	response to retinoic acid	BP	75	13	10	0.00130928	0.0816386
GO:1904062	regulation of monoatomic cation transmembrane transport	BP	262	15	36	0.771672	0.00130932
GO:0019199	transmembrane receptor protein kinase activity	MF	70	9	14	0.0431455	0.00132356
GO:0099563	modification of synaptic structure	BP	41	4	10	0.293734	0.00132692
GO:1903306	negative regulation of regulated secretory pathway	BP	22	3	7	0.179567	0.00132808
GO:0030220	platelet formation	BP	22	0	7	1	0.00132808
GO:0006929	substrate-dependent cell migration	BP	28	2	8	0.568017	0.00133198
GO:0043169	cation binding	MF	3160	216	299	0.374393	0.00134359
GO:0045333	cellular respiration	BP	225	4	32	0.999869	0.00134366
GO:0008015	blood circulation	BP	448	33	55	0.30843	0.00135718
GO:0030595	leukocyte chemotaxis	BP	153	7	24	0.894037	0.00136429
GO:0040013	negative regulation of locomotion	BP	320	28	42	0.0884348	0.00136912
GO:0009150	purine ribonucleotide metabolic process	BP	379	8	48	0.999991	0.00140218
GO:1902692	regulation of neuroblast proliferation	BP	58	11	10	0.00142312	0.0175985
GO:0034765	regulation of monoatomic ion transmembrane transport	BP	292	15	39	0.887376	0.00144497
GO:0001525	angiogenesis	BP	484	50	54	0.00144745	0.010727
GO:0000070	mitotic sister chromatid segregation	BP	175	23	15	0.00144763	0.455739
GO:0008406	gonad development	BP	186	24	18	0.00149057	0.254251
GO:0030261	chromosome condensation	BP	34	8	7	0.00149083	0.0177925
GO:0048048	embryonic eye morphogenesis	BP	34	8	4	0.00149083	0.298016
GO:0002573	myeloid leukocyte differentiation	BP	208	20	30	0.0652586	0.00149656
GO:0008360	regulation of cell shape	BP	128	6	21	0.865694	0.00149821
GO:0003674	molecular_function	MF	13972	953	1125	0.00149858	0.962858
GO:0002694	regulation of leukocyte activation	BP	430	24	53	0.850767	0.00150629
GO:0060627	regulation of vesicle-mediated transport	BP	521	44	62	0.0656236	0.0015104
GO:0042383	sarcolemma	CC	163	8	25	0.861555	0.00151685
GO:0072202	cell differentiation involved in metanephros development	BP	20	6	2	0.00152324	0.492385
GO:0003417	growth plate cartilage development	BP	20	6	0	0.00152324	1
GO:0035904	aorta development	BP	71	7	14	0.196253	0.00152768
GO:0071695	anatomical structure maturation	BP	255	29	35	0.00359683	0.00154566
GO:0008544	epidermis development	BP	286	33	35	0.00156146	0.00980776
GO:0070252	actin-mediated cell contraction	BP	95	4	17	0.88749	0.00156811
GO:0031399	regulation of protein modification process	BP	1137	88	120	0.0820717	0.00157334
GO:0030099	myeloid cell differentiation	BP	401	36	50	0.0442334	0.0015807
GO:0035881	amacrine cell differentiation	BP	14	5	0	0.00160167	1
GO:0003413	chondrocyte differentiation involved in endochondral bone morphogenesis	BP	14	5	0	0.00160167	1
GO:1904948	midbrain dopaminergic neuron differentiation	BP	14	5	0	0.00160167	1
GO:0021514	ventral spinal cord interneuron differentiation	BP	14	5	1	0.00160167	0.695315
GO:0003416	endochondral bone growth	BP	27	7	1	0.00160174	0.89905
GO:1905820	positive regulation of chromosome separation	BP	27	7	4	0.00160174	0.17282
GO:0048745	smooth muscle tissue development	BP	27	7	3	0.00160174	0.378511
GO:0007157	heterophilic cell-cell adhesion via plasma membrane cell adhesion molecules	BP	42	2	10	0.781949	0.00161665
GO:0043114	regulation of vascular permeability	BP	42	2	10	0.781949	0.00161665
GO:0035278	miRNA-mediated gene silencing by inhibition of translation	BP	17	0	6	1	0.00161758
GO:0043129	surfactant homeostasis	BP	17	1	6	0.692375	0.00161758
GO:0033674	positive regulation of kinase activity	BP	294	21	39	0.411656	0.00163997
GO:0010628	positive regulation of gene expression	BP	990	90	97	0.00165039	0.0296106
GO:0055006	cardiac cell development	BP	112	13	19	0.0364849	0.00165224
GO:0023057	negative regulation of signaling	BP	1303	104	135	0.0317714	0.0016525
GO:0051402	neuron apoptotic process	BP	333	37	37	0.0016625	0.0323296
GO:0050804	modulation of chemical synaptic transmission	BP	513	32	61	0.689498	0.0016735
GO:0008347	glial cell migration	BP	64	4	13	0.628776	0.00167687
GO:0061180	mammary gland epithelium development	BP	68	12	6	0.00169101	0.480569
GO:0061035	regulation of cartilage development	BP	68	12	4	0.00169101	0.814413
GO:1905818	regulation of chromosome separation	BP	68	12	8	0.00169101	0.186049
GO:0000146	microfilament motor activity	MF	29	1	8	0.866263	0.00170994
GO:0070986	left/right axis specification	BP	12	3	5	0.0417577	0.00172184
GO:0008104	protein localization	BP	2363	150	229	0.78259	0.00172188
GO:0019220	regulation of phosphate metabolic process	BP	1075	81	114	0.140523	0.00174616
GO:0043227	membrane-bounded organelle	CC	10162	721	801	0.001758	0.957142
GO:0014910	regulation of smooth muscle cell migration	BP	96	4	17	0.892219	0.00176439
GO:0005158	insulin receptor binding	MF	23	2	7	0.461788	0.00177653
GO:1905244	regulation of modification of synaptic structure	BP	23	2	7	0.461788	0.00177653
GO:0061005	cell differentiation involved in kidney development	BP	51	10	6	0.00178222	0.23222
GO:0070888	E-box binding	MF	51	10	3	0.00178222	0.795681
GO:0032330	regulation of chondrocyte differentiation	BP	51	10	4	0.00178222	0.604627
GO:0030098	lymphocyte differentiation	BP	346	38	41	0.00178712	0.00945037
GO:0051174	regulation of phosphorus metabolic process	BP	1076	81	114	0.142465	0.00180254
GO:0009060	aerobic respiration	BP	183	4	27	0.998607	0.00180327
GO:0070372	regulation of ERK1 and ERK2 cascade	BP	239	22	33	0.080299	0.00187845
GO:0098796	membrane protein complex	CC	1045	50	111	0.99692	0.00189644
GO:0031492	nucleosomal DNA binding	MF	36	2	9	0.704748	0.0019035
GO:0021861	forebrain radial glial cell differentiation	BP	9	4	1	0.00191692	0.534147
GO:0021780	glial cell fate specification	BP	9	4	0	0.00191692	1
GO:0042473	outer ear morphogenesis	BP	9	4	0	0.00191692	1
GO:1902746	regulation of lens fiber cell differentiation	BP	9	4	1	0.00191692	0.534147
GO:0045937	positive regulation of phosphate metabolic process	BP	661	54	75	0.0735189	0.00192477
GO:0010562	positive regulation of phosphorus metabolic process	BP	661	54	75	0.0735189	0.00192477
GO:0051048	negative regulation of secretion	BP	157	11	24	0.483308	0.00195166
GO:0002209	behavioral defense response	BP	43	2	10	0.792941	0.00195556
GO:0031507	heterochromatin formation	BP	97	3	17	0.962012	0.00198091
GO:0051302	regulation of cell division	BP	158	21	18	0.00198449	0.0912745
GO:2000241	regulation of reproductive process	BP	158	21	14	0.00198449	0.409951
GO:0045137	development of primary sexual characteristics	BP	190	24	19	0.00199224	0.204419
GO:0097154	GABAergic neuron differentiation	BP	21	6	1	0.00201306	0.831894
GO:0060575	intestinal epithelial cell differentiation	BP	21	6	1	0.00201306	0.831894
GO:0072207	metanephric epithelium development	BP	21	6	1	0.00201306	0.831894
GO:0051963	regulation of synapse assembly	BP	131	11	21	0.261579	0.00201321
GO:0051446	positive regulation of meiotic cell cycle	BP	28	7	1	0.00201392	0.907278
GO:0003309	type B pancreatic cell differentiation	BP	28	7	3	0.00201392	0.401187
GO:0141003	histone H2AX kinase activity	MF	4	0	3	1	0.00201777
GO:0099160	postsynaptic intermediate filament cytoskeleton	CC	4	0	3	1	0.00201777
GO:1904059	regulation of locomotor rhythm	BP	4	0	3	1	0.00201777
GO:0050923	regulation of negative chemotaxis	BP	4	0	3	1	0.00201777
GO:0035583	sequestering of TGFbeta in extracellular matrix	BP	4	0	3	1	0.00201777
GO:0048644	muscle organ morphogenesis	BP	88	14	12	0.00203688	0.0523943
GO:0070664	negative regulation of leukocyte proliferation	BP	81	5	15	0.63896	0.00203839
GO:0001935	endothelial cell proliferation	BP	140	14	22	0.0858842	0.00206915
GO:0051146	striated muscle cell differentiation	BP	314	35	39	0.00207414	0.00522679
GO:0060443	mammary gland morphogenesis	BP	52	10	6	0.00207672	0.245973
GO:0051155	positive regulation of striated muscle cell differentiation	BP	52	10	6	0.00207672	0.245973
GO:1901861	regulation of muscle tissue development	BP	52	10	6	0.00207672	0.245973
GO:0048538	thymus development	BP	52	10	6	0.00207672	0.245973
GO:0035264	multicellular organism growth	BP	194	13	28	0.5403	0.00209088
GO:0006810	transport	BP	3605	232	335	0.775441	0.00211304
GO:0030055	cell-substrate junction	CC	176	7	26	0.954801	0.00213081
GO:0006952	defense response	BP	1136	66	119	0.906215	0.00213613
GO:0010565	regulation of cellular ketone metabolic process	BP	123	3	20	0.990588	0.00214053
GO:0001945	lymph vessel development	BP	30	5	8	0.0469941	0.00216783
GO:0022011	myelination in peripheral nervous system	BP	30	4	8	0.137859	0.00216783
GO:0032292	peripheral nervous system axon ensheathment	BP	30	4	8	0.137859	0.00216783
GO:0051098	regulation of binding	BP	318	29	41	0.0558121	0.00217081
GO:0045747	positive regulation of Notch signaling pathway	BP	44	9	6	0.00219915	0.144313
GO:0060603	mammary gland duct morphogenesis	BP	36	8	2	0.00220599	0.802946
GO:0000803	sex chromosome	CC	36	8	3	0.00220599	0.569944
GO:0010632	regulation of epithelial cell migration	BP	232	15	32	0.594423	0.0022191
GO:0004672	protein kinase activity	MF	509	32	60	0.672497	0.00222838
GO:0140014	mitotic nuclear division	BP	247	29	20	0.00225149	0.54299
GO:0005743	mitochondrial inner membrane	CC	499	14	59	0.999974	0.00225283
GO:0099159	regulation of modification of postsynaptic structure	BP	18	2	6	0.341797	0.00226095
GO:0031103	axon regeneration	BP	51	2	11	0.864529	0.00226272
GO:0001710	mesodermal cell fate commitment	BP	15	5	0	0.00227114	1
GO:0021889	olfactory bulb interneuron differentiation	BP	15	5	4	0.00227114	0.0287759
GO:2000288	positive regulation of myoblast proliferation	BP	15	5	1	0.00227114	0.720125
GO:0060979	vasculogenesis involved in coronary vascular morphogenesis	BP	15	5	3	0.00227114	0.117245
GO:0018108	peptidyl-tyrosine phosphorylation	BP	242	18	33	0.356431	0.0023061
GO:0031970	organelle envelope lumen	CC	82	2	15	0.976835	0.00231132
GO:0061162	establishment of monopolar cell polarity	BP	24	3	7	0.21464	0.00233411
GO:0036344	platelet morphogenesis	BP	24	0	7	1	0.00233411
GO:0051601	exocyst localization	BP	8	0	4	1	0.0023363
GO:0140945	histone H3K4 monomethyltransferase activity	MF	8	0	4	1	0.0023363
GO:0002887	negative regulation of myeloid leukocyte mediated immunity	BP	8	0	4	1	0.0023363
GO:0010793	regulation of mRNA export from nucleus	BP	8	1	4	0.425691	0.0023363
GO:0051647	nucleus localization	BP	44	4	10	0.340158	0.00234951
GO:0005737	cytoplasm	CC	9595	564	825	1	0.00236653
GO:0010639	negative regulation of organelle organization	BP	359	17	45	0.952403	0.00238266
GO:0021766	hippocampus development	BP	80	13	11	0.00239273	0.0585619
GO:0031975	envelope	CC	1107	54	116	0.996318	0.00239834
GO:0031967	organelle envelope	CC	1107	54	116	0.996318	0.00239834
GO:0005524	ATP binding	MF	1272	73	131	0.934027	0.00241001
GO:0009117	nucleotide metabolic process	BP	511	14	60	0.999985	0.00243916
GO:0007017	microtubule-based process	BP	837	42	91	0.983848	0.00245423
GO:0032680	regulation of tumor necrosis factor production	BP	142	10	22	0.481806	0.00248317
GO:0035051	cardiocyte differentiation	BP	178	22	26	0.00392105	0.00250108
GO:0021884	forebrain neuron development	BP	29	7	6	0.00250358	0.0268471
GO:0040020	regulation of meiotic nuclear division	BP	29	7	1	0.00250358	0.914835
GO:0001738	morphogenesis of a polarized epithelium	BP	67	8	13	0.0778536	0.00258047
GO:0006360	transcription by RNA polymerase I	BP	67	4	13	0.664694	0.00258047
GO:0014003	oligodendrocyte development	BP	45	9	4	0.00258872	0.503731
GO:0030850	prostate gland development	BP	45	9	5	0.00258872	0.302144
GO:0031223	auditory behavior	BP	13	0	5	1	0.00261181
GO:1900272	negative regulation of long-term synaptic potentiation	BP	13	0	5	1	0.00261181
GO:0033270	paranode region of axon	CC	13	0	5	1	0.00261181
GO:1990403	embryonic brain development	BP	22	6	3	0.0026131	0.263952
GO:0048643	positive regulation of skeletal muscle tissue development	BP	22	6	2	0.0026131	0.544292
GO:0042481	regulation of odontogenesis	BP	22	6	3	0.0026131	0.263952
GO:2000628	regulation of miRNA metabolic process	BP	83	10	15	0.0499769	0.00261385
GO:0050672	negative regulation of lymphocyte proliferation	BP	75	5	14	0.570001	0.00262448
GO:0046660	female sex differentiation	BP	110	16	17	0.00262838	0.00746896
GO:0018212	peptidyl-tyrosine modification	BP	244	18	33	0.369652	0.00263561
GO:0021846	cell proliferation in forebrain	BP	37	8	5	0.00265223	0.178855
GO:0043408	regulation of MAPK cascade	BP	575	52	66	0.0163065	0.00266007
GO:0050773	regulation of dendrite development	BP	134	6	21	0.892035	0.00267091
GO:0007266	Rho protein signal transduction	BP	134	6	21	0.892035	0.00267091
GO:0006163	purine nucleotide metabolic process	BP	462	11	55	0.999994	0.0026923
GO:0003166	bundle of His development	BP	5	3	0	0.00270172	1
GO:0042363	fat-soluble vitamin catabolic process	BP	5	3	0	0.00270172	1
GO:0021563	glossopharyngeal nerve development	BP	5	3	2	0.00270172	0.0560265
GO:0140944	histone H4K20 monomethyltransferase activity	MF	5	3	0	0.00270172	1
GO:0002085	inhibition of neuroepithelial cell differentiation	BP	5	3	1	0.00270172	0.345785
GO:0072179	nephric duct formation	BP	5	3	0	0.00270172	1
GO:0021779	oligodendrocyte cell fate commitment	BP	5	3	0	0.00270172	1
GO:0021778	oligodendrocyte cell fate specification	BP	5	3	0	0.00270172	1
GO:0021940	positive regulation of cerebellar granule cell precursor proliferation	BP	5	3	0	0.00270172	1
GO:1905821	positive regulation of chromosome condensation	BP	5	3	0	0.00270172	1
GO:1903598	positive regulation of gap junction assembly	BP	5	3	0	0.00270172	1
GO:0072513	positive regulation of secondary heart field cardioblast proliferation	BP	5	3	1	0.00270172	0.345785
GO:0060527	prostate epithelial cord arborization involved in prostate glandular acinus morphogenesis	BP	5	3	0	0.00270172	1
GO:0060526	prostate glandular acinus morphogenesis	BP	5	3	0	0.00270172	1
GO:0060687	regulation of branching involved in prostate gland morphogenesis	BP	5	3	0	0.00270172	1
GO:0061056	sclerotome development	BP	5	3	0	0.00270172	1
GO:0060023	soft palate development	BP	5	3	0	0.00270172	1
GO:0032184	SUMO polymer binding	MF	5	3	0	0.00270172	1
GO:0016115	terpenoid catabolic process	BP	5	3	0	0.00270172	1
GO:0003231	cardiac ventricle development	BP	141	19	18	0.00271415	0.0372334
GO:0001659	temperature homeostasis	BP	161	6	24	0.962857	0.00274237
GO:0001952	regulation of cell-matrix adhesion	BP	117	7	19	0.675001	0.00276957
GO:0010171	body morphogenesis	BP	63	11	9	0.00283605	0.0676074
GO:0030513	positive regulation of BMP signaling pathway	BP	38	8	9	0.00316594	0.00284476
GO:0002886	regulation of myeloid leukocyte mediated immunity	BP	60	1	12	0.984503	0.00285876
GO:0007088	regulation of mitotic nuclear division	BP	101	15	9	0.00287291	0.438937
GO:1901879	regulation of protein depolymerization	BP	92	3	16	0.950876	0.00287313
GO:0031032	actomyosin structure organization	BP	217	14	30	0.597071	0.00289111
GO:0051051	negative regulation of transport	BP	403	26	49	0.608169	0.00293766
GO:0051347	positive regulation of transferase activity	BP	363	33	45	0.0453056	0.00295127
GO:0022407	regulation of cell-cell adhesion	BP	383	28	47	0.341553	0.00295231
GO:0016922	nuclear receptor binding	MF	144	11	22	0.370389	0.00296512
GO:1903555	regulation of tumor necrosis factor superfamily cytokine production	BP	144	10	22	0.499821	0.00296512
GO:0032945	negative regulation of mononuclear cell proliferation	BP	76	5	14	0.581964	0.00298176
GO:0060415	muscle tissue morphogenesis	BP	82	13	12	0.00299402	0.0328565
GO:0043194	axon initial segment	CC	25	0	7	1	0.00301732
GO:0061339	establishment or maintenance of monopolar cell polarity	BP	25	3	7	0.232686	0.00301732
GO:0042790	nucleolar large rRNA transcription by RNA polymerase I	BP	25	0	7	1	0.00301732
GO:0003253	cardiac neural crest cell migration involved in outflow tract morphogenesis	BP	10	4	1	0.00302638	0.572068
GO:0021612	facial nerve structural organization	BP	10	4	2	0.00302638	0.192855
GO:0033550	MAP kinase tyrosine phosphatase activity	MF	10	4	2	0.00302638	0.192855
GO:0003337	mesenchymal to epithelial transition involved in metanephros morphogenesis	BP	10	4	1	0.00302638	0.572068
GO:0090184	positive regulation of kidney development	BP	10	4	1	0.00302638	0.572068
GO:1901329	regulation of odontoblast differentiation	BP	10	4	1	0.00302638	0.572068
GO:0001972	retinoic acid binding	MF	10	4	2	0.00302638	0.192855
GO:0044057	regulation of system process	BP	547	34	63	0.70144	0.00303818
GO:0006753	nucleoside phosphate metabolic process	BP	516	14	60	0.999988	0.00304393
GO:0002682	regulation of immune system process	BP	1148	69	119	0.848689	0.00305324
GO:1901890	positive regulation of cell junction assembly	BP	118	8	19	0.538084	0.00305581
GO:0002687	positive regulation of leukocyte migration	BP	118	6	19	0.810141	0.00305581
GO:0033177	proton-transporting two-sector ATPase complex, proton-transporting domain	CC	19	0	6	1	0.00307957
GO:0010738	regulation of protein kinase A signaling	BP	19	2	6	0.366657	0.00307957
GO:0031290	retinal ganglion cell axon guidance	BP	19	1	6	0.732239	0.00307957
GO:0060977	coronary vasculature morphogenesis	BP	30	7	7	0.00307984	0.00894092
GO:0048384	retinoic acid receptor signaling pathway	BP	30	7	1	0.00307984	0.921777
GO:0061097	regulation of protein tyrosine kinase activity	BP	53	0	11	1	0.00311845
GO:0033549	MAP kinase phosphatase activity	MF	16	5	4	0.00312316	0.0359621
GO:2000095	regulation of Wnt signaling pathway, planar cell polarity pathway	BP	16	5	2	0.00312316	0.378251
GO:0046500	S-adenosylmethionine metabolic process	BP	16	5	0	0.00312316	1
GO:0002252	immune effector process	BP	455	25	54	0.874173	0.00312601
GO:0008543	fibroblast growth factor receptor signaling pathway	BP	73	12	8	0.00314073	0.240873
GO:0006040	amino sugar metabolic process	BP	38	8	2	0.00316594	0.826723
GO:0050680	negative regulation of epithelial cell proliferation	BP	143	19	16	0.00318609	0.119742
GO:0045839	negative regulation of mitotic nuclear division	BP	55	10	6	0.00320171	0.288496
GO:0008037	cell recognition	BP	110	7	18	0.610598	0.00324544
GO:1903131	mononuclear cell differentiation	BP	382	40	45	0.00326679	0.00752634
GO:0015631	tubulin binding	MF	355	17	44	0.946802	0.00327432
GO:0032981	mitochondrial respiratory chain complex I assembly	BP	61	2	12	0.921986	0.00330114
GO:0010257	NADH dehydrogenase complex assembly	BP	61	2	12	0.921986	0.00330114
GO:0030517	negative regulation of axon extension	BP	46	7	10	0.0320686	0.00332762
GO:0030331	nuclear estrogen receptor binding	MF	46	4	10	0.371261	0.00332762
GO:0046875	ephrin receptor binding	MF	32	2	8	0.641492	0.00336827
GO:0050871	positive regulation of B cell activation	BP	69	2	13	0.950504	0.00337944
GO:1902893	regulation of miRNA transcription	BP	69	8	13	0.0890339	0.00337944
GO:0019866	organelle inner membrane	CC	529	14	61	0.999994	0.00341333
GO:0032956	regulation of actin cytoskeleton organization	BP	326	13	41	0.986921	0.00341703
GO:0005938	cell cortex	CC	277	18	36	0.587906	0.0034235
GO:0019904	protein domain specific binding	MF	761	61	83	0.0801219	0.0034356
GO:0090162	establishment of epithelial cell polarity	BP	39	6	9	0.0435485	0.00343615
GO:0031646	positive regulation of nervous system process	BP	39	0	9	1	0.00343615
GO:0005884	actin filament	CC	128	6	20	0.865694	0.00344987
GO:0051649	establishment of localization in cell	BP	1858	124	182	0.531794	0.00346619
GO:0001704	formation of primary germ layer	BP	103	15	17	0.00348143	0.00379995
GO:1903708	positive regulation of hemopoiesis	BP	155	9	23	0.718059	0.00352194
GO:1902107	positive regulation of leukocyte differentiation	BP	155	9	23	0.718059	0.00352194
GO:0002695	negative regulation of leukocyte activation	BP	146	9	22	0.649718	0.00352342
GO:0031099	regeneration	BP	146	12	22	0.272489	0.00352342
GO:0051145	smooth muscle cell differentiation	BP	74	12	8	0.00352575	0.252446
GO:0060419	heart growth	BP	111	13	18	0.0342609	0.00358668
GO:1990204	oxidoreductase complex	CC	111	3	18	0.981881	0.00358668
GO:0051338	regulation of transferase activity	BP	606	58	64	0.00366333	0.0181606
GO:0060711	labyrinthine layer development	BP	56	10	6	0.00366907	0.303009
GO:0071559	response to transforming growth factor beta	BP	230	23	31	0.0350944	0.00367463
GO:0000165	MAPK cascade	BP	644	61	71	0.0036911	0.00507474
GO:0030521	androgen receptor signaling pathway	BP	39	8	7	0.00375372	0.0357879
GO:0034762	regulation of transmembrane transport	BP	408	23	49	0.833327	0.00375486
GO:0099175	regulation of postsynapse organization	BP	129	11	20	0.245824	0.00377908
GO:0048680	positive regulation of axon regeneration	BP	14	1	5	0.621195	0.00379311
GO:0046831	regulation of RNA export from nucleus	BP	14	1	5	0.621195	0.00379311
GO:1901836	regulation of transcription of nucleolar large rRNA by RNA polymerase I	BP	14	0	5	1	0.00379311
GO:0031102	neuron projection regeneration	BP	62	2	12	0.926255	0.00379719
GO:0043954	cellular component maintenance	BP	78	1	14	0.995576	0.00381606
GO:0030864	cortical actin cytoskeleton	CC	78	3	14	0.901546	0.00381606
GO:1901880	negative regulation of protein depolymerization	BP	78	3	14	0.901546	0.00381606
GO:0014015	positive regulation of gliogenesis	BP	78	9	14	0.0759425	0.00381606
GO:0000278	mitotic cell cycle	BP	811	74	65	0.0038169	0.571118
GO:0032388	positive regulation of intracellular transport	BP	138	13	21	0.133779	0.00382123
GO:1900180	regulation of protein localization to nucleus	BP	147	10	22	0.526516	0.00383401
GO:0032640	tumor necrosis factor production	BP	147	10	22	0.526516	0.00383401
GO:0060445	branching involved in salivary gland morphogenesis	BP	26	4	7	0.0923593	0.00384347
GO:0007623	circadian rhythm	BP	193	13	27	0.532622	0.00386725
GO:0002520	immune system development	BP	200	24	21	0.00391067	0.136371
GO:0004842	ubiquitin-protein transferase activity	MF	386	40	30	0.00391691	0.631855
GO:0061028	establishment of endothelial barrier	BP	47	1	10	0.961716	0.00392515
GO:0034650	cortisol metabolic process	BP	9	0	4	1	0.00393567
GO:0043301	negative regulation of leukocyte degranulation	BP	9	0	4	1	0.00393567
GO:0060312	regulation of blood vessel remodeling	BP	9	0	4	1	0.00393567
GO:1904396	regulation of neuromuscular junction development	BP	9	1	4	0.464167	0.00393567
GO:0051124	synaptic assembly at neuromuscular junction	BP	9	1	4	0.464167	0.00393567
GO:0045322	unmethylated CpG binding	MF	9	0	4	1	0.00393567
GO:0060068	vagina development	BP	9	3	4	0.0185269	0.00393567
GO:0050882	voluntary musculoskeletal movement	BP	9	0	4	1	0.00393567
GO:0010631	epithelial cell migration	BP	299	22	38	0.354148	0.0039481
GO:0050670	regulation of lymphocyte proliferation	BP	184	8	26	0.931659	0.00395638
GO:0000785	chromatin	CC	701	59	77	0.0399586	0.00396218
GO:0042641	actomyosin	CC	95	2	16	0.989366	0.00399786
GO:0030554	adenyl nucleotide binding	MF	1425	77	143	0.984626	0.00408236
GO:0043034	costamere	CC	20	3	6	0.146284	0.00410051
GO:0001946	lymphangiogenesis	BP	20	2	6	0.391143	0.00410051
GO:0046965	nuclear retinoid X receptor binding	MF	20	1	6	0.750191	0.00410051
GO:0140938	histone H3 methyltransferase activity	MF	40	1	9	0.937719	0.00411994
GO:0003143	embryonic heart tube morphogenesis	BP	66	11	6	0.00412068	0.451329
GO:0051642	centrosome localization	BP	33	1	8	0.898704	0.00413473
GO:0099010	modification of postsynaptic structure	BP	33	3	8	0.381799	0.00413473
GO:0048169	regulation of long-term neuronal synaptic plasticity	BP	33	3	8	0.381799	0.00413473
GO:0070374	positive regulation of ERK1 and ERK2 cascade	BP	157	17	23	0.0338276	0.00414287
GO:0016773	phosphotransferase activity, alcohol group as acceptor	MF	607	34	68	0.88406	0.00415712
GO:0051897	positive regulation of phosphatidylinositol 3-kinase/protein kinase B signal transduction	BP	148	10	22	0.535311	0.00416715
GO:0046785	microtubule polymerization	BP	87	1	15	0.997638	0.00416926
GO:0140657	ATP-dependent activity	MF	513	25	59	0.966544	0.00417486
GO:1990226	histone methyltransferase binding	MF	17	5	2	0.00418344	0.407924
GO:0048712	negative regulation of astrocyte differentiation	BP	17	5	2	0.00418344	0.407924
GO:0008047	enzyme activator activity	MF	482	21	56	0.989193	0.00418443
GO:0051784	negative regulation of nuclear division	BP	57	10	6	0.00418887	0.317649
GO:0051450	myoblast proliferation	BP	24	6	2	0.00420223	0.592375
GO:0001759	organ induction	BP	24	6	3	0.00420223	0.309698
GO:0048485	sympathetic nervous system development	BP	24	6	5	0.00420223	0.0408988
GO:0070371	ERK1 and ERK2 cascade	BP	261	26	34	0.0274651	0.00420704
GO:0055013	cardiac muscle cell development	BP	104	11	17	0.0878496	0.0042072
GO:0002704	negative regulation of leukocyte mediated immunity	BP	55	3	11	0.72209	0.00421645
GO:0048844	artery morphogenesis	BP	79	9	14	0.0808864	0.00429931
GO:0070663	regulation of leukocyte proliferation	BP	204	11	28	0.81171	0.00433286
GO:0007219	Notch signaling pathway	BP	176	20	25	0.0141273	0.00434907
GO:0009791	post-embryonic development	BP	113	9	18	0.344723	0.00435856
GO:0007492	endoderm development	BP	71	10	13	0.0193286	0.00436847
GO:0061614	miRNA transcription	BP	71	9	13	0.0466028	0.00436847
GO:0090132	epithelium migration	BP	301	22	38	0.36602	0.00441743
GO:0016301	kinase activity	MF	651	35	72	0.931298	0.00444093
GO:0030316	osteoclast differentiation	BP	96	10	16	0.108324	0.00444455
GO:0022904	respiratory electron transport chain	BP	96	3	16	0.959995	0.00444455
GO:0010038	response to metal ion	BP	262	20	34	0.303509	0.00446814
GO:0032559	adenyl ribonucleotide binding	MF	1328	74	134	0.964705	0.00447327
GO:0004014	adenosylmethionine decarboxylase activity	MF	2	2	0	0.00447924	1
GO:0060929	atrioventricular node cell fate commitment	BP	2	2	0	0.00447924	1
GO:0003218	cardiac left ventricle formation	BP	2	2	0	0.00447924	1
GO:0061325	cell proliferation involved in outflow tract morphogenesis	BP	2	2	0	0.00447924	1
GO:0021937	cerebellar Purkinje cell-granule cell precursor cell signaling involved in regulation of granule cell precursor cell proliferation	BP	2	2	0	0.00447924	1
GO:0021893	cerebral cortex GABAergic interneuron fate commitment	BP	2	2	0	0.00447924	1
GO:0060067	cervix development	BP	2	2	0	0.00447924	1
GO:0019988	charged-tRNA amino acid modification	BP	2	2	0	0.00447924	1
GO:0060940	epithelial to mesenchymal transition involved in cardiac fibroblast development	BP	2	2	0	0.00447924	1
GO:0060459	left lung development	BP	2	2	0	0.00447924	1
GO:0061373	mammillary axonal complex development	BP	2	2	0	0.00447924	1
GO:0021767	mammillary body development	BP	2	2	0	0.00447924	1
GO:1904516	myofibroblast cell apoptotic process	BP	2	2	0	0.00447924	1
GO:0003404	optic vesicle morphogenesis	BP	2	2	0	0.00447924	1
GO:0140541	piRNA transcription	BP	2	2	0	0.00447924	1
GO:0032901	positive regulation of neurotrophin production	BP	2	2	0	0.00447924	1
GO:2001037	positive regulation of tongue muscle cell differentiation	BP	2	2	0	0.00447924	1
GO:0060516	primary prostatic bud elongation	BP	2	2	0	0.00447924	1
GO:0003342	proepicardium development	BP	2	2	0	0.00447924	1
GO:0060523	prostate epithelial cord elongation	BP	2	2	0	0.00447924	1
GO:0072272	proximal/distal pattern formation involved in metanephric nephron development	BP	2	2	0	0.00447924	1
GO:0019810	putrescine binding	MF	2	2	0	0.00447924	1
GO:0120006	regulation of glutamatergic neuron differentiation	BP	2	2	0	0.00447924	1
GO:1904520	regulation of myofibroblast cell apoptotic process	BP	2	2	0	0.00447924	1
GO:2001035	regulation of tongue muscle cell differentiation	BP	2	2	0	0.00447924	1
GO:0061107	seminal vesicle development	BP	2	2	0	0.00447924	1
GO:0003343	septum transversum development	BP	2	2	0	0.00447924	1
GO:0061102	stomach neuroendocrine cell differentiation	BP	2	2	0	0.00447924	1
GO:0035981	tongue muscle cell differentiation	BP	2	2	0	0.00447924	1
GO:0071918	urea transmembrane transport	BP	2	2	0	0.00447924	1
GO:0010977	negative regulation of neuron projection development	BP	158	16	23	0.0639539	0.00448608
GO:0021987	cerebral cortex development	BP	116	16	16	0.00450024	0.0255441
GO:0003207	cardiac chamber formation	BP	11	4	1	0.00450556	0.606905
GO:0060638	mesenchymal-epithelial cell signaling	BP	11	4	1	0.00450556	0.606905
GO:0072075	metanephric mesenchyme development	BP	11	4	0	0.00450556	1
GO:0008330	protein tyrosine/threonine phosphatase activity	MF	11	4	2	0.00450556	0.2237
GO:0060623	regulation of chromosome condensation	BP	11	4	2	0.00450556	0.2237
GO:0031440	regulation of mRNA 3'-end processing	BP	11	4	1	0.00450556	0.606905
GO:0051250	negative regulation of lymphocyte activation	BP	131	8	20	0.657246	0.00451612
GO:0071824	protein-DNA complex organization	BP	694	51	76	0.261251	0.0045196
GO:0071706	tumor necrosis factor superfamily cytokine production	BP	149	10	22	0.544049	0.00452405
GO:0045667	regulation of osteoblast differentiation	BP	137	18	14	0.00454662	0.223778
GO:0016049	cell growth	BP	484	47	56	0.0064666	0.00456403
GO:0071901	negative regulation of protein serine/threonine kinase activity	BP	86	13	7	0.00456601	0.556482
GO:0042593	glucose homeostasis	BP	243	17	32	0.461992	0.00457149
GO:0045687	positive regulation of glial cell differentiation	BP	48	7	10	0.0393495	0.00460438
GO:0021885	forebrain cell migration	BP	67	11	10	0.0046392	0.0434439
GO:0022405	hair cycle process	BP	105	13	17	0.0229173	0.00464964
GO:0022404	molting cycle process	BP	105	13	17	0.0229173	0.00464964
GO:0002688	regulation of leukocyte chemotaxis	BP	88	5	15	0.710166	0.00465766
GO:0009611	response to wounding	BP	423	28	50	0.554165	0.00471312
GO:0046661	male sex differentiation	BP	127	17	10	0.00473746	0.590358
GO:0003383	apical constriction	BP	5	1	3	0.292898	0.00473868
GO:0032051	clathrin light chain binding	MF	5	0	3	1	0.00473868
GO:0044307	dendritic branch	CC	5	0	3	1	0.00473868
GO:0060666	dichotomous subdivision of terminal units involved in salivary gland branching	BP	5	0	3	1	0.00473868
GO:0061502	early endosome to recycling endosome transport	BP	5	1	3	0.292898	0.00473868
GO:0071335	hair follicle cell proliferation	BP	5	1	3	0.292898	0.00473868
GO:0021934	hindbrain tangential cell migration	BP	5	0	3	1	0.00473868
GO:1905268	negative regulation of chromatin organization	BP	5	0	3	1	0.00473868
GO:0031452	negative regulation of heterochromatin formation	BP	5	0	3	1	0.00473868
GO:0120262	negative regulation of heterochromatin organization	BP	5	0	3	1	0.00473868
GO:0140033	acetylation-dependent protein binding	MF	27	1	7	0.846337	0.00483044
GO:0043236	laminin binding	MF	27	3	7	0.269493	0.00483044
GO:0036379	myofilament	CC	27	0	7	1	0.00483044
GO:0050869	negative regulation of B cell activation	BP	27	2	7	0.548026	0.00483044
GO:1903901	negative regulation of viral life cycle	BP	27	4	7	0.102967	0.00483044
GO:0046966	nuclear thyroid hormone receptor binding	MF	27	2	7	0.548026	0.00483044
GO:0033500	carbohydrate homeostasis	BP	244	17	32	0.468908	0.00486369
GO:1900271	regulation of long-term synaptic potentiation	BP	56	4	11	0.521832	0.00487026
GO:0014902	myotube differentiation	BP	123	13	19	0.0680112	0.0048828
GO:0070570	regulation of neuron projection regeneration	BP	41	2	9	0.770448	0.00490548
GO:0003208	cardiac ventricle morphogenesis	BP	77	12	9	0.0049139	0.172216
GO:0016605	PML body	CC	77	12	12	0.0049139	0.0210931
GO:0040029	epigenetic regulation of gene expression	BP	187	11	26	0.714858	0.0049174
GO:0048144	fibroblast proliferation	BP	132	12	20	0.173554	0.00492699
GO:0000792	heterochromatin	CC	97	11	16	0.0592341	0.00493119
GO:0090130	tissue migration	BP	303	23	38	0.295579	0.00493336
GO:0048878	chemical homeostasis	BP	858	51	91	0.836026	0.00494659
GO:0021700	developmental maturation	BP	323	30	40	0.0430352	0.00496566
GO:0061842	microtubule organizing center localization	BP	34	1	8	0.905502	0.00502876
GO:0007097	nuclear migration	BP	34	3	8	0.400314	0.00502876
GO:0048679	regulation of axon regeneration	BP	34	2	8	0.674367	0.00502876
GO:0042220	response to cocaine	BP	34	1	8	0.905502	0.00502876
GO:0008589	regulation of smoothened signaling pathway	BP	97	14	12	0.00507313	0.0943466
GO:0001570	vasculogenesis	BP	97	14	13	0.00507313	0.0503076
GO:0043254	regulation of protein-containing complex assembly	BP	394	19	47	0.951945	0.00508007
GO:0042110	T cell activation	BP	435	37	51	0.0790019	0.00510487
GO:0060326	cell chemotaxis	BP	216	15	29	0.480528	0.00512775
GO:0003278	apoptotic process involved in heart morphogenesis	BP	6	3	0	0.00513475	1
GO:0003415	chondrocyte hypertrophy	BP	6	3	0	0.00513475	1
GO:0021869	forebrain ventricular zone progenitor cell division	BP	6	3	1	0.00513475	0.399025
GO:0072104	glomerular capillary formation	BP	6	3	2	0.00513475	0.079587
GO:0072103	glomerulus vasculature morphogenesis	BP	6	3	2	0.00513475	0.079587
GO:0003164	His-Purkinje system development	BP	6	3	1	0.00513475	0.399025
GO:0072161	mesenchymal cell differentiation involved in kidney development	BP	6	3	0	0.00513475	1
GO:2001012	mesenchymal cell differentiation involved in renal system development	BP	6	3	0	0.00513475	1
GO:0060916	mesenchymal cell proliferation involved in lung development	BP	6	3	0	0.00513475	1
GO:0072177	mesonephric duct development	BP	6	3	0	0.00513475	1
GO:0072174	metanephric tubule formation	BP	6	3	0	0.00513475	1
GO:1902747	negative regulation of lens fiber cell differentiation	BP	6	3	0	0.00513475	1
GO:0090315	negative regulation of protein targeting to membrane	BP	6	3	0	0.00513475	1
GO:0061046	regulation of branching involved in lung morphogenesis	BP	6	3	0	0.00513475	1
GO:0060685	regulation of prostatic bud formation	BP	6	3	0	0.00513475	1
GO:0001934	positive regulation of protein phosphorylation	BP	539	46	61	0.0529585	0.00516342
GO:0030175	filopodium	CC	89	2	15	0.984736	0.00519152
GO:0007229	integrin-mediated signaling pathway	BP	89	5	15	0.719484	0.00519152
GO:1902455	negative regulation of stem cell population maintenance	BP	25	6	1	0.00522128	0.880342
GO:0097150	neuronal stem cell population maintenance	BP	25	6	3	0.00522128	0.332693
GO:0046907	intracellular transport	BP	1256	77	127	0.814586	0.00523569
GO:0071560	cellular response to transforming growth factor beta stimulus	BP	226	23	30	0.0294922	0.00526918
GO:0032944	regulation of mononuclear cell proliferation	BP	188	8	26	0.940763	0.00527816
GO:0051234	establishment of localization	BP	3859	250	352	0.747012	0.00530383
GO:0007638	mechanosensory behavior	BP	15	0	5	1	0.00531282
GO:0030889	negative regulation of B cell proliferation	BP	15	0	5	1	0.00531282
GO:0061051	positive regulation of cell growth involved in cardiac muscle cell development	BP	15	2	5	0.265753	0.00531282
GO:0070572	positive regulation of neuron projection regeneration	BP	15	1	5	0.646584	0.00531282
GO:0032310	prostaglandin secretion	BP	15	0	5	1	0.00531282
GO:0016460	myosin II complex	CC	21	0	6	1	0.00535144
GO:0051591	response to cAMP	BP	49	7	10	0.0433635	0.00537271
GO:0046651	lymphocyte proliferation	BP	236	14	31	0.719262	0.00539138
GO:0033044	regulation of chromosome organization	BP	236	24	31	0.0268117	0.00539138
GO:0001947	heart looping	BP	59	10	4	0.00540172	0.717848
GO:0071383	cellular response to steroid hormone stimulus	BP	150	19	19	0.00540801	0.0353771
GO:0043226	organelle	CC	10941	766	888	0.00541948	0.573068
GO:0008045	motor neuron axon guidance	BP	33	7	5	0.00542427	0.126114
GO:0090102	cochlea development	BP	50	9	5	0.00542512	0.384814
GO:0018107	peptidyl-threonine phosphorylation	BP	98	7	16	0.486529	0.00546035
GO:0051304	chromosome separation	BP	78	12	8	0.00546293	0.300307
GO:2000243	positive regulation of reproductive process	BP	78	12	6	0.00546293	0.617257
GO:0040037	negative regulation of fibroblast growth factor receptor signaling pathway	BP	18	5	1	0.00547748	0.783087
GO:0003084	positive regulation of systemic arterial blood pressure	BP	18	5	3	0.00547748	0.176206
GO:0060019	radial glial cell differentiation	BP	18	5	3	0.00547748	0.176206
GO:0051020	GTPase binding	MF	325	14	40	0.974331	0.00551505
GO:0045930	negative regulation of mitotic cell cycle	BP	217	25	18	0.0055669	0.501682
GO:0043525	positive regulation of neuron apoptotic process	BP	88	13	13	0.0055699	0.0252483
GO:0007019	microtubule depolymerization	BP	57	3	11	0.744393	0.0056018
GO:0016601	Rac protein signal transduction	BP	57	4	11	0.536011	0.0056018
GO:0072521	purine-containing compound metabolic process	BP	489	12	56	0.999995	0.00564468
GO:0014909	smooth muscle cell migration	BP	107	5	17	0.851674	0.00564891
GO:1904036	negative regulation of epithelial cell apoptotic process	BP	65	9	12	0.0284376	0.00565371
GO:0043279	response to alkaloid	BP	65	3	12	0.819586	0.00565371
GO:0050865	regulation of cell activation	BP	479	30	55	0.676765	0.00573864
GO:0042633	hair cycle	BP	116	13	18	0.0464109	0.00576847
GO:0042303	molting cycle	BP	116	13	18	0.0464109	0.00576847
GO:0097367	carbohydrate derivative binding	MF	1881	123	182	0.629891	0.00578162
GO:0001662	behavioral fear response	BP	42	2	9	0.781949	0.00580243
GO:0016469	proton-transporting two-sector ATPase complex	CC	42	2	9	0.781949	0.00580243
GO:0045814	negative regulation of gene expression, epigenetic	BP	125	7	19	0.7399	0.00582949
GO:0051781	positive regulation of cell division	BP	69	11	8	0.00583083	0.196565
GO:0098773	skin epidermis development	BP	134	16	20	0.0172435	0.00584143
GO:0022411	cellular component disassembly	BP	459	25	53	0.884035	0.00592225
GO:0009897	external side of plasma membrane	CC	267	16	34	0.713838	0.0059886
GO:0070849	response to epidermal growth factor	BP	42	8	3	0.00603042	0.675377
GO:0090100	positive regulation of transmembrane receptor protein serine/threonine kinase signaling pathway	BP	99	14	16	0.00609285	0.00603466
GO:0050900	leukocyte migration	BP	277	12	35	0.963461	0.00604132
GO:0032273	positive regulation of protein polymerization	BP	82	1	14	0.996652	0.00605342
GO:0031672	A band	CC	35	0	8	1	0.00606339
GO:0048730	epidermis morphogenesis	BP	35	7	8	0.00759984	0.00606339
GO:0035025	positive regulation of Rho protein signal transduction	BP	35	1	8	0.911844	0.00606339
GO:0098918	structural constituent of synapse	MF	35	1	8	0.911844	0.00606339
GO:0005925	focal adhesion	CC	162	7	23	0.923246	0.00610462
GO:0016303	1-phosphatidylinositol-3-kinase activity	MF	10	0	4	1	0.00614009
GO:0008140	cAMP response element binding protein binding	MF	10	2	4	0.141058	0.00614009
GO:0060352	cell adhesion molecule production	BP	10	0	4	1	0.00614009
GO:0060600	dichotomous subdivision of an epithelial terminal unit	BP	10	1	4	0.500068	0.00614009
GO:0002162	dystroglycan binding	MF	10	0	4	1	0.00614009
GO:0030056	hemidesmosome	CC	10	0	4	1	0.00614009
GO:0043312	neutrophil degranulation	BP	10	0	4	1	0.00614009
GO:0048170	positive regulation of long-term neuronal synaptic plasticity	BP	10	1	4	0.500068	0.00614009
GO:2000197	regulation of ribonucleoprotein complex localization	BP	10	1	4	0.500068	0.00614009
GO:0051785	positive regulation of nuclear division	BP	51	9	4	0.00620574	0.604627
GO:0042775	mitochondrial ATP synthesis coupled electron transport	BP	74	3	13	0.880831	0.00627635
GO:0055086	nucleobase-containing small molecule metabolic process	BP	565	20	63	0.999679	0.00627916
GO:0060581	cell fate commitment involved in pattern specification	BP	12	4	1	0.0064037	0.638908
GO:0017017	MAP kinase tyrosine/serine/threonine phosphatase activity	MF	12	4	3	0.0064037	0.067842
GO:0043508	negative regulation of JUN kinase activity	BP	12	4	0	0.0064037	1
GO:2000271	positive regulation of fibroblast apoptotic process	BP	12	4	2	0.0064037	0.254871
GO:0070234	positive regulation of T cell apoptotic process	BP	12	4	0	0.0064037	1
GO:0051231	spindle elongation	BP	12	4	1	0.0064037	0.638908
GO:0060579	ventral spinal cord interneuron fate commitment	BP	12	4	1	0.0064037	0.638908
GO:0042474	middle ear morphogenesis	BP	26	6	0	0.00641018	1
GO:0031491	nucleosome binding	MF	66	3	12	0.827519	0.00641159
GO:0061001	regulation of dendritic spine morphogenesis	BP	58	2	11	0.90774	0.0064172
GO:0033687	osteoblast proliferation	BP	34	7	4	0.00644405	0.298016
GO:1901700	response to oxygen-containing compound	BP	1253	101	126	0.027067	0.00647131
GO:0032886	regulation of microtubule-based process	BP	239	16	31	0.537836	0.00647551
GO:0007179	transforming growth factor beta receptor signaling pathway	BP	191	17	26	0.140583	0.00649517
GO:0030308	negative regulation of cell growth	BP	186	22	17	0.00661017	0.344227
GO:0004314	[acyl-carrier-protein] S-malonyltransferase activity	MF	2	0	2	1	0.00661295
GO:0003989	acetyl-CoA carboxylase activity	MF	2	0	2	1	0.00661295
GO:0002543	activation of blood coagulation via clotting cascade	BP	2	0	2	1	0.00661295
GO:0016362	activin receptor activity, type II	MF	2	0	2	1	0.00661295
GO:0021935	cerebellar granule cell precursor tangential migration	BP	2	0	2	1	0.00661295
GO:0004677	DNA-dependent protein kinase activity	MF	2	0	2	1	0.00661295
GO:0004167	dopachrome isomerase activity	MF	2	0	2	1	0.00661295
GO:0090624	endoribonuclease activity, cleaving miRNA-paired mRNA	MF	2	0	2	1	0.00661295
GO:0033696	heterochromatin boundary formation	BP	2	0	2	1	0.00661295
GO:0044017	histone H3K27 acetyltransferase activity	MF	2	0	2	1	0.00661295
GO:0030369	ICAM-3 receptor activity	MF	2	0	2	1	0.00661295
GO:0034687	integrin alphaL-beta2 complex	CC	2	0	2	1	0.00661295
GO:0016420	malonyltransferase activity	MF	2	0	2	1	0.00661295
GO:0007079	mitotic chromosome movement towards spindle pole	BP	2	0	2	1	0.00661295
GO:0010609	mRNA localization resulting in post-transcriptional regulation of gene expression	BP	2	0	2	1	0.00661295
GO:0003252	negative regulation of cell proliferation involved in heart valve morphogenesis	BP	2	0	2	1	0.00661295
GO:2000740	negative regulation of mesenchymal stem cell differentiation	BP	2	0	2	1	0.00661295
GO:0050925	negative regulation of negative chemotaxis	BP	2	0	2	1	0.00661295
GO:1904397	negative regulation of neuromuscular junction development	BP	2	0	2	1	0.00661295
GO:0060566	positive regulation of termination of DNA-templated transcription	BP	2	0	2	1	0.00661295
GO:1904595	positive regulation of termination of RNA polymerase II transcription	BP	2	0	2	1	0.00661295
GO:0021784	postganglionic parasympathetic fiber development	BP	2	0	2	1	0.00661295
GO:0106363	protein-cysteine methyltransferase activity	MF	2	0	2	1	0.00661295
GO:2000983	regulation of ATP citrate synthase activity	BP	2	0	2	1	0.00661295
GO:1904583	response to polyamine macromolecule	BP	2	0	2	1	0.00661295
GO:0016419	S-malonyltransferase activity	MF	2	0	2	1	0.00661295
GO:0032796	uropod organization	BP	2	0	2	1	0.00661295
GO:0008593	regulation of Notch signaling pathway	BP	90	13	12	0.0067428	0.0603588
GO:0051057	positive regulation of small GTPase mediated signal transduction	BP	83	3	14	0.922844	0.0067513
GO:1903829	positive regulation of protein localization	BP	483	40	55	0.0952352	0.00678029
GO:0021955	central nervous system neuron axonogenesis	BP	43	4	9	0.324626	0.00682072
GO:0097062	dendritic spine maintenance	BP	22	0	6	1	0.0068602
GO:0036303	lymph vessel morphogenesis	BP	22	2	6	0.438755	0.0068602
GO:0006740	NADPH regeneration	BP	22	2	6	0.438755	0.0068602
GO:0046597	negative regulation of viral entry into host cell	BP	22	4	6	0.0556452	0.0068602
GO:0000979	RNA polymerase II core promoter sequence-specific DNA binding	MF	22	3	6	0.179567	0.0068602
GO:0010927	cellular component assembly involved in morphogenesis	BP	127	6	19	0.860821	0.00692124
GO:0002020	protease binding	MF	127	3	19	0.992461	0.00692124
GO:0033993	response to lipid	BP	574	54	58	0.00695938	0.0494188
GO:0000578	embryonic axis specification	BP	43	8	3	0.00698419	0.690958
GO:0061629	RNA polymerase II-specific DNA-binding transcription factor binding	MF	360	32	43	0.0615578	0.00698549
GO:0001502	cartilage condensation	BP	19	5	1	0.00703028	0.800755
GO:0060973	cell migration involved in heart development	BP	19	5	3	0.00703028	0.197403
GO:0071549	cellular response to dexamethasone stimulus	BP	19	5	1	0.00703028	0.800755
GO:2000291	regulation of myoblast proliferation	BP	19	5	1	0.00703028	0.800755
GO:0021513	spinal cord dorsal/ventral patterning	BP	19	5	1	0.00703028	0.800755
GO:0110053	regulation of actin filament organization	BP	260	10	33	0.982721	0.00703933
GO:0060997	dendritic spine morphogenesis	BP	75	4	13	0.748477	0.00704207
GO:0033138	positive regulation of peptidyl-serine phosphorylation	BP	75	6	13	0.387932	0.00704207
GO:0051896	regulation of phosphatidylinositol 3-kinase/protein kinase B signal transduction	BP	221	14	29	0.624706	0.00705297
GO:0002376	immune system process	BP	1799	130	174	0.180693	0.00706527
GO:0032760	positive regulation of tumor necrosis factor production	BP	92	2	15	0.987254	0.00709624
GO:0050905	neuromuscular process	BP	183	11	25	0.688066	0.0071818
GO:0048148	behavioral response to cocaine	BP	16	0	5	1	0.0072171
GO:0010766	negative regulation of sodium ion transport	BP	16	1	5	0.670273	0.0072171
GO:0033268	node of Ranvier	CC	16	0	5	1	0.0072171
GO:0098871	postsynaptic actin cytoskeleton	CC	16	1	5	0.670273	0.0072171
GO:1901550	regulation of endothelial cell development	BP	16	1	5	0.670273	0.0072171
GO:1903140	regulation of establishment of endothelial barrier	BP	16	1	5	0.670273	0.0072171
GO:0032239	regulation of nucleobase-containing compound transport	BP	16	1	5	0.670273	0.0072171
GO:0150116	regulation of cell-substrate junction organization	BP	67	2	12	0.944486	0.00724747
GO:0048678	response to axon injury	BP	67	4	12	0.664694	0.00724747
GO:0031952	regulation of protein autophosphorylation	BP	36	0	8	1	0.00725193
GO:0001954	positive regulation of cell-matrix adhesion	BP	59	2	11	0.912739	0.00732275
GO:2000630	positive regulation of miRNA metabolic process	BP	59	6	11	0.201071	0.00732275
GO:0002712	regulation of B cell mediated immunity	BP	59	2	11	0.912739	0.00732275
GO:0002889	regulation of immunoglobulin mediated immune response	BP	59	2	11	0.912739	0.00732275
GO:0045670	regulation of osteoclast differentiation	BP	59	5	11	0.361043	0.00732275
GO:0008201	heparin binding	MF	122	16	14	0.007342	0.119814
GO:0006164	purine nucleotide biosynthetic process	BP	212	4	28	0.999725	0.00734693
GO:0006954	inflammatory response	BP	548	26	61	0.978689	0.00734764
GO:0043410	positive regulation of MAPK cascade	BP	402	38	47	0.0197883	0.0073489
GO:0097242	amyloid-beta clearance	BP	29	3	7	0.306877	0.00736053
GO:0006120	mitochondrial electron transport, NADH to ubiquinone	BP	29	0	7	1	0.00736053
GO:0055007	cardiac muscle cell differentiation	BP	146	17	21	0.018091	0.00737122
GO:0004386	helicase activity	MF	146	4	21	0.990034	0.00737122
GO:0032200	telomere organization	BP	146	10	21	0.517667	0.00737122
GO:0003713	transcription coactivator activity	MF	251	12	32	0.917551	0.00738208
GO:0030534	adult behavior	BP	165	7	23	0.93129	0.00761166
GO:0051147	regulation of muscle cell differentiation	BP	155	19	19	0.00767038	0.046989
GO:0043549	regulation of kinase activity	BP	507	45	57	0.0319481	0.0076738
GO:0032943	mononuclear cell proliferation	BP	242	14	31	0.752582	0.00773561
GO:0003148	outflow tract septum morphogenesis	BP	27	6	5	0.00778403	0.0636183
GO:1901863	positive regulation of muscle tissue development	BP	27	6	3	0.00778403	0.378511
GO:0062009	secondary palate development	BP	27	6	1	0.00778403	0.89905
GO:0051251	positive regulation of lymphocyte activation	BP	252	11	32	0.954817	0.00781759
GO:1903557	positive regulation of tumor necrosis factor superfamily cytokine production	BP	93	2	15	0.988	0.00784273
GO:0042773	ATP synthesis coupled electron transport	BP	76	3	13	0.891631	0.00787991
GO:0007422	peripheral nervous system development	BP	76	11	13	0.0119846	0.00787991
GO:1990823	response to leukemia inhibitory factor	BP	123	16	10	0.0079317	0.548731
GO:0140993	histone modifying activity	MF	194	9	26	0.909044	0.00793567
GO:0002762	negative regulation of myeloid leukocyte differentiation	BP	44	2	9	0.80344	0.00797046
GO:0043616	keratinocyte proliferation	BP	53	9	6	0.0080233	0.259953
GO:0046605	regulation of centrosome cycle	BP	53	9	4	0.0080233	0.635351
GO:0043407	negative regulation of MAP kinase activity	BP	44	8	3	0.00804754	0.705969
GO:0021532	neural tube patterning	BP	44	8	3	0.00804754	0.705969
GO:0055023	positive regulation of cardiac muscle tissue growth	BP	44	8	8	0.00804754	0.0239048
GO:0001942	hair follicle development	BP	102	13	16	0.0184262	0.00805594
GO:0043296	apical junction complex	CC	138	6	20	0.907042	0.00808851
GO:0016071	mRNA metabolic process	BP	681	62	53	0.00810671	0.655862
GO:0031401	positive regulation of protein modification process	BP	711	56	76	0.113926	0.00811608
GO:0014855	striated muscle cell proliferation	BP	82	12	9	0.00816358	0.22145
GO:0035097	histone methyltransferase complex	CC	68	3	12	0.842491	0.00816663
GO:0050771	negative regulation of axonogenesis	BP	68	10	12	0.0145599	0.00816663
GO:0005740	mitochondrial envelope	CC	722	30	77	0.998879	0.0081707
GO:0043244	regulation of protein-containing complex disassembly	BP	129	4	19	0.976604	0.0081736
GO:0031966	mitochondrial membrane	CC	679	28	73	0.998661	0.00820262
GO:0044403	biological process involved in symbiotic interaction	BP	185	19	25	0.041431	0.00822512
GO:1902895	positive regulation of miRNA transcription	BP	52	6	10	0.1326	0.0082892
GO:0120162	positive regulation of cold-induced thermogenesis	BP	85	5	14	0.680921	0.00833897
GO:0043266	regulation of potassium ion transport	BP	85	4	14	0.829448	0.00833897
GO:0043524	negative regulation of neuron apoptotic process	BP	190	22	22	0.00843759	0.0585833
GO:0150093	amyloid-beta clearance by transcytosis	BP	7	3	2	0.00854057	0.105563
GO:0061303	cornea development in camera-type eye	BP	7	3	0	0.00854057	1
GO:0097681	double-strand break repair via alternative nonhomologous end joining	BP	7	3	0	0.00854057	1
GO:0061072	iris morphogenesis	BP	7	3	1	0.00854057	0.447935
GO:0061439	kidney vasculature morphogenesis	BP	7	3	2	0.00854057	0.105563
GO:0032808	lacrimal gland development	BP	7	3	0	0.00854057	1
GO:1902338	negative regulation of apoptotic process involved in morphogenesis	BP	7	3	0	0.00854057	1
GO:0048387	negative regulation of retinoic acid receptor signaling pathway	BP	7	3	1	0.00854057	0.447935
GO:0060017	parathyroid gland development	BP	7	3	0	0.00854057	1
GO:0003402	planar cell polarity pathway involved in axis elongation	BP	7	3	0	0.00854057	1
GO:0070318	positive regulation of G0 to G1 transition	BP	7	3	0	0.00854057	1
GO:1902913	positive regulation of neuroepithelial cell differentiation	BP	7	3	0	0.00854057	1
GO:1901331	positive regulation of odontoblast differentiation	BP	7	3	0	0.00854057	1
GO:0048743	positive regulation of skeletal muscle fiber development	BP	7	3	0	0.00854057	1
GO:0048793	pronephros development	BP	7	3	0	0.00854057	1
GO:0021936	regulation of cerebellar granule cell precursor proliferation	BP	7	3	0	0.00854057	1
GO:1903596	regulation of gap junction assembly	BP	7	3	0	0.00854057	1
GO:0003339	regulation of mesenchymal to epithelial transition involved in metanephros morphogenesis	BP	7	3	1	0.00854057	0.447935
GO:0061438	renal system vasculature morphogenesis	BP	7	3	2	0.00854057	0.105563
GO:0097553	calcium ion transmembrane import into cytosol	BP	148	10	21	0.535311	0.00858804
GO:0030527	structural constituent of chromatin	MF	37	1	8	0.923281	0.00860785
GO:0021591	ventricular system development	BP	37	2	8	0.719032	0.00860785
GO:0021549	cerebellum development	BP	103	14	11	0.00862238	0.215166
GO:0048814	regulation of dendrite morphogenesis	BP	94	5	15	0.762853	0.00865046
GO:2001224	positive regulation of neuron migration	BP	23	1	6	0.79715	0.00865443
GO:0003177	pulmonary valve development	BP	23	1	6	0.79715	0.00865443
GO:1901983	regulation of protein acetylation	BP	23	1	6	0.79715	0.00865443
GO:0005865	striated muscle thin filament	CC	23	0	6	1	0.00865443
GO:0021924	cell proliferation in external granule layer	BP	13	4	1	0.00876565	0.668307
GO:0021534	cell proliferation in hindbrain	BP	13	4	1	0.00876565	0.668307
GO:0021930	cerebellar granule cell precursor proliferation	BP	13	4	1	0.00876565	0.668307
GO:0060272	embryonic skeletal joint morphogenesis	BP	13	4	0	0.00876565	1
GO:0001711	endodermal cell fate commitment	BP	13	4	0	0.00876565	1
GO:0060601	lateral sprouting from an epithelium	BP	13	4	2	0.00876565	0.286113
GO:0060430	lung saccule development	BP	13	4	1	0.00876565	0.668307
GO:0051290	protein heterotetramerization	BP	13	4	1	0.00876565	0.668307
GO:0044703	multi-organism reproductive process	BP	130	15	19	0.0272394	0.00886507
GO:0098743	cell aggregation	BP	20	5	1	0.00886595	0.816985
GO:0030539	male genitalia development	BP	20	5	1	0.00886595	0.816985
GO:0045120	pronucleus	CC	20	5	5	0.00886595	0.0195212
GO:0007530	sex determination	BP	20	5	1	0.00886595	0.816985
GO:0051150	regulation of smooth muscle cell differentiation	BP	36	7	5	0.0089018	0.16496
GO:0021785	branchiomotor neuron axon guidance	BP	6	1	3	0.340261	0.00890542
GO:0045162	clustering of voltage-gated sodium channels	BP	6	0	3	1	0.00890542
GO:0016421	CoA carboxylase activity	MF	6	0	3	1	0.00890542
GO:0031581	hemidesmosome assembly	BP	6	0	3	1	0.00890542
GO:1904399	heparan sulfate binding	MF	6	0	3	1	0.00890542
GO:0031995	insulin-like growth factor II binding	MF	6	0	3	1	0.00890542
GO:1904747	positive regulation of apoptotic process involved in development	BP	6	0	3	1	0.00890542
GO:1902339	positive regulation of apoptotic process involved in morphogenesis	BP	6	0	3	1	0.00890542
GO:0090063	positive regulation of microtubule nucleation	BP	6	0	3	1	0.00890542
GO:1902396	protein localization to bicellular tight junction	BP	6	1	3	0.340261	0.00890542
GO:0090273	regulation of somatostatin secretion	BP	6	0	3	1	0.00890542
GO:0008582	regulation of synaptic assembly at neuromuscular junction	BP	6	1	3	0.340261	0.00890542
GO:0071256	translocon complex	CC	6	1	3	0.340261	0.00890542
GO:0016461	unconventional myosin complex	CC	6	0	3	1	0.00890542
GO:0014896	muscle hypertrophy	BP	112	9	17	0.33516	0.00892515
GO:0051851	modulation by host of symbiont process	BP	73	11	10	0.00892719	0.0706259
GO:0001889	liver development	BP	121	12	18	0.110947	0.00892865
GO:0016755	aminoacyltransferase activity	MF	418	41	34	0.00894005	0.527034
GO:0035162	embryonic hemopoiesis	BP	30	2	7	0.606054	0.00894092
GO:0031069	hair follicle morphogenesis	BP	30	6	7	0.0131622	0.00894092
GO:0035335	peptidyl-tyrosine dephosphorylation	BP	30	4	7	0.137859	0.00894092
GO:0002888	positive regulation of myeloid leukocyte mediated immunity	BP	30	0	7	1	0.00894092
GO:0070700	BMP receptor binding	MF	11	1	4	0.533566	0.00903376
GO:0140719	constitutive heterochromatin formation	BP	11	0	4	1	0.00903376
GO:0044666	MLL3/4 complex	CC	11	0	4	1	0.00903376
GO:0060052	neurofilament cytoskeleton organization	BP	11	1	4	0.533566	0.00903376
GO:0071166	ribonucleoprotein complex localization	BP	11	1	4	0.533566	0.00903376
GO:0050730	regulation of peptidyl-tyrosine phosphorylation	BP	196	13	26	0.555529	0.00903448
GO:0030307	positive regulation of cell growth	BP	177	14	24	0.297861	0.00910625
GO:0048536	spleen development	BP	45	8	5	0.00922782	0.302144
GO:0035195	miRNA-mediated post-transcriptional gene silencing	BP	45	3	9	0.587936	0.0092619
GO:0061630	ubiquitin protein ligase activity	MF	309	32	27	0.00929805	0.377431
GO:0051984	positive regulation of chromosome segregation	BP	28	6	4	0.00935769	0.189542
GO:0002437	inflammatory response to antigenic stimulus	BP	53	2	10	0.878476	0.0094917
GO:0045214	sarcomere organization	BP	53	2	10	0.878476	0.0094917
GO:0000819	sister chromatid segregation	BP	215	24	21	0.00951773	0.220258
GO:0140297	DNA-binding transcription factor binding	MF	502	45	56	0.0276171	0.00952155
GO:0033555	multicellular organismal response to stress	BP	95	6	15	0.618208	0.00952283
GO:0046703	natural killer cell lectin-like receptor binding	MF	17	0	5	1	0.00955023
GO:0050860	negative regulation of T cell receptor signaling pathway	BP	17	0	5	1	0.00955023
GO:0015732	prostaglandin transport	BP	17	0	5	1	0.00955023
GO:0019901	protein kinase binding	MF	716	46	76	0.639512	0.00955328
GO:0044706	multi-multicellular organism process	BP	131	16	19	0.0141297	0.00960283
GO:0006303	double-strand break repair via nonhomologous end joining	BP	64	10	4	0.00963993	0.775388
GO:0022029	telencephalon cell migration	BP	64	10	8	0.00963993	0.146586
GO:0008585	female gonad development	BP	94	13	11	0.0096718	0.140863
GO:0033157	regulation of intracellular protein transport	BP	159	14	22	0.17878	0.00969793
GO:0014812	muscle cell migration	BP	122	8	18	0.576581	0.00970221
GO:0051261	protein depolymerization	BP	122	5	18	0.917937	0.00970221
GO:0098813	nuclear chromosome segregation	BP	286	30	26	0.00972528	0.304997
GO:0008094	ATP-dependent activity, acting on DNA	MF	113	1	17	0.999615	0.00973382
GO:0000781	chromosome, telomeric region	CC	113	8	17	0.48821	0.00973382
GO:0031267	small GTPase binding	MF	286	13	35	0.950717	0.00980776
GO:0035914	skeletal muscle cell differentiation	BP	84	12	8	0.00985689	0.375222
GO:0032232	negative regulation of actin filament bundle assembly	BP	38	0	8	1	0.0101447
GO:0019787	ubiquitin-like protein transferase activity	MF	409	40	33	0.0101914	0.54692
GO:1904019	epithelial cell apoptotic process	BP	141	15	20	0.0503759	0.0101964
GO:0000723	telomere maintenance	BP	141	10	20	0.472745	0.0101964
GO:1903312	negative regulation of mRNA metabolic process	BP	87	9	14	0.12722	0.0102082
GO:0043242	negative regulation of protein-containing complex disassembly	BP	87	4	14	0.842741	0.0102082
GO:0010965	regulation of mitotic sister chromatid separation	BP	55	9	6	0.0102198	0.288496
GO:0110165	cellular anatomical entity	CC	13563	926	1122	0.0102406	0.0138085
GO:0030336	negative regulation of cell migration	BP	277	24	34	0.116957	0.0103456
GO:0061650	ubiquitin-like protein conjugating enzyme activity	MF	37	7	2	0.01036	0.815176
GO:0045786	negative regulation of cell cycle	BP	348	35	25	0.0104221	0.771852
GO:0019900	kinase binding	MF	795	49	83	0.751971	0.0104455
GO:0048018	receptor ligand activity	MF	252	27	28	0.010527	0.0566106
GO:0070160	tight junction	CC	123	2	18	0.998105	0.0105284
GO:0006959	humoral immune response	BP	105	6	16	0.713036	0.0105852
GO:0002263	cell activation involved in immune response	BP	218	13	28	0.707504	0.0106018
GO:0019646	aerobic electron transport chain	BP	62	2	11	0.926255	0.010645
GO:0031122	cytoplasmic microtubule organization	BP	62	3	11	0.793905	0.010645
GO:0014911	positive regulation of smooth muscle cell migration	BP	62	3	11	0.793905	0.010645
GO:0140253	cell-cell fusion	BP	46	3	9	0.603053	0.0107054
GO:0000768	syncytium formation by plasma membrane fusion	BP	46	3	9	0.603053	0.0107054
GO:0071417	cellular response to organonitrogen compound	BP	484	35	54	0.34166	0.010727
GO:0048799	animal organ maturation	BP	31	4	7	0.150421	0.0107563
GO:0001702	gastrulation with mouth forming second	BP	31	4	7	0.150421	0.0107563
GO:0042974	nuclear retinoic acid receptor binding	MF	31	3	7	0.344432	0.0107563
GO:0150146	cell junction disassembly	BP	24	1	6	0.810754	0.0107612
GO:0000242	pericentriolar material	CC	24	1	6	0.810754	0.0107612
GO:0150105	protein localization to cell-cell junction	BP	24	1	6	0.810754	0.0107612
GO:0031641	regulation of myelination	BP	54	3	10	0.710383	0.0108229
GO:0070588	calcium ion transmembrane transport	BP	258	14	32	0.828087	0.0109003
GO:1903531	negative regulation of secretion by cell	BP	142	10	20	0.481806	0.0109897
GO:0048333	mesodermal cell differentiation	BP	21	5	1	0.0110075	0.831894
GO:0140517	protein-RNA adaptor activity	MF	21	5	1	0.0110075	0.831894
GO:0005501	retinoid binding	MF	21	5	2	0.0110075	0.518806
GO:0021511	spinal cord patterning	BP	21	5	1	0.0110075	0.831894
GO:0002360	T cell lineage commitment	BP	21	5	3	0.0110075	0.241389
GO:0048596	embryonic camera-type eye morphogenesis	BP	29	6	4	0.0111457	0.206749
GO:0061037	negative regulation of cartilage development	BP	29	6	2	0.0111457	0.695665
GO:0060045	positive regulation of cardiac muscle cell proliferation	BP	29	6	3	0.0111457	0.423622
GO:0033688	regulation of osteoblast proliferation	BP	29	6	4	0.0111457	0.206749
GO:0099536	synaptic signaling	BP	710	47	75	0.555889	0.0111501
GO:0072522	purine-containing compound biosynthetic process	BP	219	4	28	0.999816	0.0112439
GO:0006812	monoatomic cation transport	BP	765	47	80	0.755574	0.0113544
GO:0060048	cardiac muscle contraction	BP	124	7	18	0.732315	0.0114096
GO:0061008	hepaticobiliary system development	BP	124	12	18	0.126512	0.0114096
GO:0050684	regulation of mRNA processing	BP	128	16	10	0.0114721	0.600488
GO:0032204	regulation of telomere maintenance	BP	97	7	15	0.475616	0.0114752
GO:0042306	regulation of protein import into nucleus	BP	71	7	12	0.196253	0.011478
GO:0070661	leukocyte proliferation	BP	269	17	33	0.633863	0.0114968
GO:0022900	electron transport chain	BP	106	3	16	0.976322	0.0115551
GO:0018210	peptidyl-threonine modification	BP	106	7	16	0.570921	0.0115551
GO:1904035	regulation of epithelial cell apoptotic process	BP	106	12	16	0.0508708	0.0115551
GO:0048755	branching morphogenesis of a nerve	BP	14	4	1	0.0116312	0.695315
GO:1904936	interneuron migration	BP	14	4	1	0.0116312	0.695315
GO:2000678	negative regulation of transcription regulatory region DNA binding	BP	14	4	1	0.0116312	0.695315
GO:0071599	otic vesicle development	BP	14	4	0	0.0116312	1
GO:0021548	pons development	BP	14	4	0	0.0116312	1
GO:0097157	pre-mRNA intronic binding	MF	14	4	1	0.0116312	0.695315
GO:0042573	retinoic acid metabolic process	BP	14	4	1	0.0116312	0.695315
GO:0030545	signaling receptor regulator activity	MF	278	29	29	0.0116983	0.0991718
GO:0099537	trans-synaptic signaling	BP	679	44	72	0.614158	0.0117063
GO:0072594	establishment of protein localization to organelle	BP	413	25	47	0.730149	0.0118126
GO:0044770	cell cycle phase transition	BP	501	47	43	0.011854	0.378448
GO:0031334	positive regulation of protein-containing complex assembly	BP	181	7	24	0.962871	0.0118576
GO:0030851	granulocyte differentiation	BP	39	2	8	0.745854	0.0118759
GO:0002052	positive regulation of neuroblast proliferation	BP	39	5	8	0.116936	0.0118759
GO:0003229	ventricular cardiac muscle tissue development	BP	66	10	9	0.0119092	0.0854579
GO:0060323	head morphogenesis	BP	47	8	7	0.0119687	0.0839488
GO:0060421	positive regulation of heart growth	BP	47	8	9	0.0119687	0.0123112
GO:0030101	natural killer cell activation	BP	63	2	11	0.930303	0.0119764
GO:0050885	neuromuscular process controlling balance	BP	63	4	11	0.616272	0.0119764
GO:0010770	positive regulation of cell morphogenesis	BP	63	5	11	0.415241	0.0119764
GO:0071806	protein transmembrane transport	BP	63	3	11	0.802786	0.0119764
GO:0051246	regulation of protein metabolic process	BP	1905	150	181	0.0169253	0.0119808
GO:0071385	cellular response to glucocorticoid stimulus	BP	38	7	4	0.0119845	0.373985
GO:0045879	negative regulation of smoothened signaling pathway	BP	38	7	5	0.0119845	0.193168
GO:0036002	pre-mRNA binding	MF	38	7	3	0.0119845	0.607337
GO:1903706	regulation of hemopoiesis	BP	341	30	40	0.0759562	0.0120453
GO:0009913	epidermal cell differentiation	BP	162	19	18	0.0120655	0.108969
GO:0002683	negative regulation of immune system process	BP	393	28	45	0.394096	0.0122282
GO:0042054	histone methyltransferase activity	MF	55	4	10	0.50745	0.012291
GO:0042307	positive regulation of protein import into nucleus	BP	47	5	9	0.204402	0.0123112
GO:0043409	negative regulation of MAPK cascade	BP	153	13	21	0.225058	0.0123515
GO:0030011	maintenance of cell polarity	BP	18	1	5	0.712998	0.0123538
GO:0098696	regulation of neurotransmitter receptor localization to postsynaptic specialization membrane	BP	18	1	5	0.712998	0.0123538
GO:0046545	development of primary female sexual characteristics	BP	97	13	12	0.0124572	0.0943466
GO:0043229	intracellular organelle	CC	10737	749	873	0.0124706	0.528386
GO:0045621	positive regulation of lymphocyte differentiation	BP	107	6	16	0.729912	0.0125936
GO:0033135	regulation of peptidyl-serine phosphorylation	BP	107	9	16	0.288176	0.0125936
GO:0010959	regulation of metal ion transport	BP	342	25	40	0.353258	0.0126064
GO:0042113	B cell activation	BP	221	20	28	0.104449	0.0126231
GO:0055001	muscle cell development	BP	221	20	28	0.104449	0.0126231
GO:0090557	establishment of endothelial intestinal barrier	BP	12	0	4	1	0.0126897
GO:0046975	histone H3K36 methyltransferase activity	MF	12	0	4	1	0.0126897
GO:0016863	intramolecular oxidoreductase activity, transposing C=C bonds	MF	12	0	4	1	0.0126897
GO:0032036	myosin heavy chain binding	MF	12	1	4	0.564822	0.0126897
GO:0038180	nerve growth factor signaling pathway	BP	12	0	4	1	0.0126897
GO:0005883	neurofilament	CC	12	0	4	1	0.0126897
GO:0036312	phosphatidylinositol 3-kinase regulatory subunit binding	MF	12	0	4	1	0.0126897
GO:1901018	positive regulation of potassium ion transmembrane transporter activity	BP	12	2	4	0.189755	0.0126897
GO:0034309	primary alcohol biosynthetic process	BP	12	1	4	0.564822	0.0126897
GO:0005522	profilin binding	MF	12	1	4	0.564822	0.0126897
GO:0032306	regulation of prostaglandin secretion	BP	12	0	4	1	0.0126897
GO:0098883	synapse pruning	BP	12	0	4	1	0.0126897
GO:0002696	positive regulation of leukocyte activation	BP	271	12	33	0.955572	0.0127494
GO:0005615	extracellular space	CC	923	65	94	0.351346	0.0127761
GO:0097529	myeloid leukocyte migration	BP	163	7	22	0.926014	0.0127926
GO:0021952	central nervous system projection neuron axonogenesis	BP	32	4	7	0.1634	0.012825
GO:0090504	epiboly	BP	32	3	7	0.36316	0.012825
GO:0045920	negative regulation of exocytosis	BP	32	4	7	0.1634	0.012825
GO:0060037	pharyngeal system development	BP	32	6	7	0.0179337	0.012825
GO:0030496	midbody	CC	163	19	18	0.0128303	0.1137
GO:0051223	regulation of protein transport	BP	457	34	51	0.284609	0.0128312
GO:0060018	astrocyte fate commitment	BP	3	2	0	0.012839	1
GO:0055014	atrial cardiac muscle cell development	BP	3	2	0	0.012839	1
GO:0055011	atrial cardiac muscle cell differentiation	BP	3	2	0	0.012839	1
GO:0003167	atrioventricular bundle cell differentiation	BP	3	2	0	0.012839	1
GO:0003360	brainstem development	BP	3	2	0	0.012839	1
GO:0014707	branchiomeric skeletal muscle development	BP	3	2	0	0.012839	1
GO:0021870	Cajal-Retzius cell differentiation	BP	3	2	0	0.012839	1
GO:0110021	cardiac muscle myoblast proliferation	BP	3	2	0	0.012839	1
GO:0060927	cardiac pacemaker cell fate commitment	BP	3	2	0	0.012839	1
GO:0003213	cardiac right atrium morphogenesis	BP	3	2	1	0.012839	0.224753
GO:0060722	cell proliferation involved in embryonic placenta development	BP	3	2	1	0.012839	0.224753
GO:0045168	cell-cell signaling involved in cell fate commitment	BP	3	2	0	0.012839	1
GO:0004104	cholinesterase activity	MF	3	2	1	0.012839	0.224753
GO:0097124	cyclin A2-CDK2 complex	CC	3	2	0	0.012839	1
GO:0072069	DCT cell differentiation	BP	3	2	0	0.012839	1
GO:0035993	deltoid tuberosity development	BP	3	2	0	0.012839	1
GO:0060939	epicardium-derived cardiac fibroblast cell development	BP	3	2	0	0.012839	1
GO:0060938	epicardium-derived cardiac fibroblast cell differentiation	BP	3	2	0	0.012839	1
GO:0044726	epigenetic programing of female pronucleus	BP	3	2	0	0.012839	1
GO:0060750	epithelial cell proliferation involved in mammary gland duct elongation	BP	3	2	0	0.012839	1
GO:0002074	extraocular skeletal muscle development	BP	3	2	0	0.012839	1
GO:1902178	fibroblast growth factor receptor apoptotic signaling pathway	BP	3	2	0	0.012839	1
GO:0006543	glutamine catabolic process	BP	3	2	0	0.012839	1
GO:0003430	growth plate cartilage chondrocyte growth	BP	3	2	0	0.012839	1
GO:0060574	intestinal epithelial cell maturation	BP	3	2	0	0.012839	1
GO:1903812	L-serine import across plasma membrane	BP	3	2	0	0.012839	1
GO:0046331	lateral inhibition	BP	3	2	0	0.012839	1
GO:0097324	melanocyte migration	BP	3	2	0	0.012839	1
GO:0072309	mesenchymal stem cell maintenance involved in metanephric nephron morphogenesis	BP	3	2	0	0.012839	1
GO:0072240	metanephric DCT cell differentiation	BP	3	2	0	0.012839	1
GO:0072277	metanephric glomerular capillary formation	BP	3	2	0	0.012839	1
GO:0072275	metanephric glomerulus morphogenesis	BP	3	2	0	0.012839	1
GO:0072276	metanephric glomerulus vasculature morphogenesis	BP	3	2	0	0.012839	1
GO:0072284	metanephric S-shaped body morphogenesis	BP	3	2	0	0.012839	1
GO:0016015	morphogen activity	MF	3	2	0	0.012839	1
GO:0090185	negative regulation of kidney development	BP	3	2	0	0.012839	1
GO:0003340	negative regulation of mesenchymal to epithelial transition involved in metanephros morphogenesis	BP	3	2	0	0.012839	1
GO:0051387	negative regulation of neurotrophin TRK receptor signaling pathway	BP	3	2	1	0.012839	0.224753
GO:2000041	negative regulation of planar cell polarity pathway involved in axis elongation	BP	3	2	0	0.012839	1
GO:2000974	negative regulation of pro-B cell differentiation	BP	3	2	1	0.012839	0.224753
GO:0035544	negative regulation of SNARE complex assembly	BP	3	2	0	0.012839	1
GO:0061034	olfactory bulb mitral cell layer development	BP	3	2	0	0.012839	1
GO:0060166	olfactory pit development	BP	3	2	0	0.012839	1
GO:0019808	polyamine binding	MF	3	2	0	0.012839	1
GO:0061047	positive regulation of branching involved in lung morphogenesis	BP	3	2	0	0.012839	1
GO:0110024	positive regulation of cardiac muscle myoblast proliferation	BP	3	2	0	0.012839	1
GO:0031587	positive regulation of inositol 1,4,5-trisphosphate-sensitive calcium-release channel activity	BP	3	2	1	0.012839	0.224753
GO:2000729	positive regulation of mesenchymal cell proliferation involved in ureter development	BP	3	2	0	0.012839	1
GO:1902811	positive regulation of skeletal muscle fiber differentiation	BP	3	2	0	0.012839	1
GO:0005298	proline:sodium symporter activity	MF	3	2	0	0.012839	1
GO:0003350	pulmonary myocardium development	BP	3	2	1	0.012839	0.224753
GO:0003165	Purkinje myocyte development	BP	3	2	1	0.012839	0.224753
GO:0072095	regulation of branch elongation involved in ureteric bud branching	BP	3	2	0	0.012839	1
GO:0110022	regulation of cardiac muscle myoblast proliferation	BP	3	2	0	0.012839	1
GO:0070366	regulation of hepatocyte differentiation	BP	3	2	0	0.012839	1
GO:1904956	regulation of midbrain dopaminergic neuron differentiation	BP	3	2	0	0.012839	1
GO:0032899	regulation of neurotrophin production	BP	3	2	0	0.012839	1
GO:2000040	regulation of planar cell polarity pathway involved in axis elongation	BP	3	2	0	0.012839	1
GO:0072034	renal vesicle induction	BP	3	2	0	0.012839	1
GO:0098718	serine import across plasma membrane	BP	3	2	0	0.012839	1
GO:0010159	specification of animal organ position	BP	3	2	0	0.012839	1
GO:0006597	spermine biosynthetic process	BP	3	2	0	0.012839	1
GO:0021530	spinal cord oligodendrocyte cell fate specification	BP	3	2	0	0.012839	1
GO:0060720	spongiotrophoblast cell proliferation	BP	3	2	1	0.012839	0.224753
GO:0002930	trabecular meshwork development	BP	3	2	0	0.012839	1
GO:0045298	tubulin complex	CC	3	2	0	0.012839	1
GO:0046622	positive regulation of organ growth	BP	57	9	10	0.0128402	0.0156707
GO:0031330	negative regulation of cellular catabolic process	BP	192	13	25	0.524905	0.0128947
GO:0061311	cell surface receptor signaling pathway involved in heart development	BP	8	3	1	0.0129903	0.492868
GO:0000796	condensin complex	CC	8	3	1	0.0129903	0.492868
GO:0060028	convergent extension involved in axis elongation	BP	8	3	1	0.0129903	0.492868
GO:0060363	cranial suture morphogenesis	BP	8	3	1	0.0129903	0.492868
GO:0001939	female pronucleus	CC	8	3	2	0.0129903	0.133405
GO:0021877	forebrain neuron fate commitment	BP	8	3	0	0.0129903	1
GO:0008354	germ cell migration	BP	8	3	0	0.0129903	1
GO:0003418	growth plate cartilage chondrocyte differentiation	BP	8	3	0	0.0129903	1
GO:0042799	histone H4K20 methyltransferase activity	MF	8	3	2	0.0129903	0.133405
GO:0008300	isoprenoid catabolic process	BP	8	3	0	0.0129903	1
GO:0051256	mitotic spindle midzone assembly	BP	8	3	0	0.0129903	1
GO:1904746	negative regulation of apoptotic process involved in development	BP	8	3	0	0.0129903	1
GO:0071864	positive regulation of cell proliferation in bone marrow	BP	8	3	0	0.0129903	1
GO:1904668	positive regulation of ubiquitin protein ligase activity	BP	8	3	0	0.0129903	1
GO:2000096	positive regulation of Wnt signaling pathway, planar cell polarity pathway	BP	8	3	1	0.0129903	0.492868
GO:0072033	renal vesicle formation	BP	8	3	2	0.0129903	0.133405
GO:0097066	response to thyroid hormone	BP	8	3	0	0.0129903	1
GO:0003163	sinoatrial node development	BP	8	3	0	0.0129903	1
GO:0048865	stem cell fate commitment	BP	8	3	0	0.0129903	1
GO:0060669	embryonic placenta morphogenesis	BP	30	6	5	0.0131622	0.0921319
GO:0048641	regulation of skeletal muscle tissue development	BP	30	6	2	0.0131622	0.713515
GO:0051149	positive regulation of muscle cell differentiation	BP	77	11	12	0.013163	0.0210931
GO:0070936	protein K48-linked ubiquitination	BP	77	11	6	0.013163	0.604499
GO:0009855	determination of bilateral symmetry	BP	130	16	9	0.0131955	0.740137
GO:0009799	specification of symmetry	BP	130	16	9	0.0131955	0.740137
GO:0035855	megakaryocyte development	BP	25	3	6	0.232686	0.0132066
GO:0035371	microtubule plus-end	CC	25	1	6	0.823447	0.0132066
GO:0030224	monocyte differentiation	BP	25	3	6	0.232686	0.0132066
GO:0002446	neutrophil mediated immunity	BP	25	0	6	1	0.0132066
GO:0043931	ossification involved in bone maturation	BP	25	1	6	0.823447	0.0132066
GO:0030859	polarized epithelial cell differentiation	BP	25	3	6	0.232686	0.0132066
GO:1900151	regulation of nuclear-transcribed mRNA catabolic process, deadenylation-dependent decay	BP	25	3	6	0.232686	0.0132066
GO:0120178	steroid hormone biosynthetic process	BP	25	4	6	0.0823035	0.0132066
GO:0099186	structural constituent of postsynapse	MF	25	1	6	0.823447	0.0132066
GO:0019722	calcium-mediated signaling	BP	154	5	21	0.97984	0.0132421
GO:0010634	positive regulation of epithelial cell migration	BP	154	10	21	0.586758	0.0132421
GO:0034728	nucleosome organization	BP	81	7	13	0.298493	0.0133109
GO:0033673	negative regulation of kinase activity	BP	175	20	18	0.0133308	0.17986
GO:0045927	positive regulation of growth	BP	272	27	33	0.0260307	0.013416
GO:1902373	negative regulation of mRNA catabolic process	BP	64	4	11	0.628776	0.0134308
GO:0019840	isoprenoid binding	MF	22	5	2	0.0134764	0.544292
GO:0090231	regulation of spindle checkpoint	BP	22	5	3	0.0134764	0.263952
GO:0071396	cellular response to lipid	BP	404	39	41	0.0135082	0.0825262
GO:0051169	nuclear transport	BP	323	31	38	0.0274194	0.0135199
GO:0006913	nucleocytoplasmic transport	BP	323	31	38	0.0274194	0.0135199
GO:0050728	negative regulation of inflammatory response	BP	117	7	17	0.675001	0.0135683
GO:0098916	anterograde trans-synaptic signaling	BP	673	43	71	0.650714	0.0136613
GO:0007268	chemical synaptic transmission	BP	673	43	71	0.650714	0.0136613
GO:0050778	positive regulation of immune response	BP	501	15	55	0.999938	0.0136629
GO:0007613	memory	BP	145	13	20	0.173474	0.0136688
GO:1903169	regulation of calcium ion transmembrane transport	BP	145	10	20	0.508767	0.0136688
GO:0050866	negative regulation of cell activation	BP	164	12	22	0.418312	0.0136779
GO:0048145	regulation of fibroblast proliferation	BP	108	11	16	0.107436	0.0137037
GO:0098858	actin-based cell projection	CC	193	6	25	0.990927	0.013708
GO:0071364	cellular response to epidermal growth factor stimulus	BP	39	7	2	0.013785	0.837616
[truncated: 19,640 more rows]
