# Supplementary material for: KAT6B overexpression rescues embryonic lethality in homozygous null KAT6A mice restoring vitality and normal lifespan
Source: Nat Commun. 2025 Feb 25;16:1958. doi: 10.1038/s41467-025-57155-4 (PMC11861323; doi:10.1038/s41467-025-57155-4)
Supplement: Supplementary file 10 — Supplementary Data 8 [file 41467_2025_57155_MOESM10_ESM.xlsx]

## Sheet: Sheet1
Supplementary Table 8 related to Figure 2: RNA-sequencing data, genes differentially expressed in Kat6a–/–Kat6b+/+ vs. Kat6a+/+Kat6b+/+, Kat6a–/– TgKat6b vs. Kat6a+/+Kat6b+/+ and Kat6a–/– Tg(Kat6b) vs. Kat6a–/–Kat6b+/+ E9.5 embryos, selected gene families only.
(a)		Kat6a–/–Kat6b+/+ vs. Kat6a+/+Kat6b+/+					Kat6a–/– TgKat6b vs. Kat6a+/+Kat6b+/+					Kat6a–/– Tg(Kat6b) vs. Kat6a–/–Kat6b+/+
Order	Symbol	Log2 fold-change	AveExpr (log2 CPM)	t	p value	FDR	Log2 fold-change	AveExpr (log2 CPM)	t	p value	FDR	Log2 fold-change	AveExpr (log2 CPM)	t	p value	FDR
1	Hoxa1	-0.276394	3.82461	-2.85433	0.00928107	0.0226226	0.0358077	3.82461	0.36835	0.716169	0.821488	0.312202	3.82461	3.19805	0.00418867	0.00104717
2	Hoxa2	-0.10523	4.61447	-1.39142	0.178154	0.2895	-0.0444663	4.61447	-0.585676	0.564116	0.785733	0.0607638	4.61447	0.796959	0.43408	0.0766024
3	Hoxa3	-0.0975827	4.66689	-1.46818	0.156355	0.265123	0.165057	4.66689	2.47371	0.0216607	0.0703974	0.26264	4.66689	3.91959	0.000745222	0.000298089
4	Hoxa4	-0.0916574	3.89844	-0.936134	0.359683	0.519542	0.167766	3.89844	1.7068	0.102377	0.234866	0.259424	3.89844	2.62817	0.0155917	0.00359808
5	Hoxa5	-0.298955	4.77495	-4.3015	0.000294707	0.00127706	0.179336	4.77495	2.57034	0.0175371	0.0683946	0.478291	4.77495	6.82622	7.81916e-07	6.70213e-07
6	Hoxa6	-0.640042	3.82865	-7.96185	6.88186e-08	5.36785e-07	0.0444862	3.82865	0.551237	0.587084	0.73859	0.684528	3.82865	8.44637	2.57129e-08	5.14259e-08
7	Hoxa10	-0.344878	4.09121	-4.4475	0.00020664	0.00100737	0.426607	4.09121	5.48007	1.7213e-05	0.000335654	0.771484	4.09121	9.8685	1.70407e-09	1.02244e-08
8	Hoxb1	-0.664096	4.26402	-9.18643	6.06617e-09	7.88603e-08	-0.102052	4.26402	-1.40619	0.173781	0.338874	0.562045	4.26402	7.71187	1.15775e-07	1.73663e-07
9	Hoxa9	-0.0467749	2.96808	-0.357163	0.724521	0.763684	0.190585	2.96808	1.44961	0.161886	0.332293	0.23736	2.96808	1.79777	0.0865563	0.0173113
10	Hoxa11	-0.183224	3.25515	-1.7649	0.0916062	0.170126	0.19343	3.25515	1.85596	0.0770459	0.231138	0.376653	3.25515	3.59876	0.00161628	0.000484883
11	Hoxa13	-0.106011	0.13673	-0.452846	0.65514	0.709735	0.655519	0.13673	2.78929	0.0107575	0.0466159	0.761529	0.13673	3.22672	0.00391574	0.0010215
12	Hoxb3	-0.384537	6.13577	-10.2455	8.65418e-10	3.37513e-08	-0.177664	6.13577	-4.71522	0.00010789	0.00140257	0.206873	6.13577	5.46728	1.7743e-05	1.06458e-05
13	Hoxb2	-0.0333855	5.15399	-0.601611	0.553647	0.674757	0.0926778	5.15399	1.66357	0.110527	0.239476	0.126063	5.15399	2.2533	0.0346559	0.00742626
14	Hoxb6	-0.241805	4.01808	-2.71123	0.0128247	0.0263244	0.228822	4.01808	2.55568	0.0181117	0.0642141	0.470627	4.01808	5.2342	3.09092e-05	1.54546e-05
15	Hoxb4	-0.0872515	4.81015	-1.48962	0.15067	0.267097	0.013666	4.81015	0.232408	0.818392	0.911922	0.100918	4.81015	1.709	0.10167	0.0196781
16	Hoxb5	-0.142276	4.04238	-1.91543	0.0686645	0.133896	0.102436	4.04238	1.37371	0.183513	0.34081	0.244712	4.04238	3.26786	0.00355408	0.000969296
17	Hoxb9	-0.352359	6.76567	-8.01062	6.22383e-08	6.06823e-07	-0.0253058	6.76567	-0.573073	0.572467	0.76987	0.327053	6.76567	7.37518	2.36396e-07	2.36396e-07
18	Hoxb7	0.0992229	3.7102	1.12934	0.271043	0.422828	0.15758	3.7102	1.78659	0.0879388	0.214351	0.0583574	3.7102	0.658845	0.516903	0.088612
19	Hoxb8	-0.0260611	5.87913	-0.462604	0.648308	0.743648	0.179403	5.87913	3.17215	0.00450909	0.0293091	0.205464	5.87913	3.61764	0.00157372	0.000496963
20	Hoxc4	-0.366898	4.998	-6.89669	6.69113e-07	4.34923e-06	-0.0697086	4.998	-1.30524	0.205438	0.364185	0.297189	4.998	5.54118	1.48949e-05	1.11712e-05
21	Hoxc6	-0.278148	4.38522	-4.27675	0.00031299	0.00122066	0.0831096	4.38522	1.27291	0.216476	0.367069	0.361258	4.38522	5.5097	1.60464e-05	1.06976e-05
22	Hoxc5	-0.0793165	4.17375	-1.05906	0.301182	0.451774	0.0404498	4.17375	0.537997	0.596036	0.726419	0.119766	4.17375	1.58622	0.127107	0.0238326
23	Hoxc11	-0.443494	1.3859	-2.72533	0.0124253	0.0269215	0.0236494	1.3859	0.144764	0.886229	0.960082	0.467143	1.3859	2.84744	0.00942784	0.00226268
24	Hoxc8	-0.028582	4.57075	-0.4578	0.651632	0.726104	0.179219	4.57075	2.85939	0.00917468	0.0447266	0.207801	4.57075	3.30144	0.00328311	0.000938032
25	Hoxc9	0.00376509	3.72256	0.0430727	0.966036	0.991458	0.377428	3.72256	4.30099	0.000295069	0.00287693	0.373663	3.72256	4.24014	0.000342135	0.000146629
26	Hoxc10	-0.0349273	4.62792	-0.568344	0.575617	0.680275	0.422202	4.62792	6.84344	7.52654e-07	2.93535e-05	0.457129	4.62792	7.37834	2.34799e-07	2.81759e-07
27	Hoxd3	-0.453328	5.37865	-5.80369	2.24184e-05	0.000124903	-0.145018	5.37865	-1.84936	0.0821282	0.213533	0.30831	5.37865	3.91519	0.00114162	0.000380542
28	Hoxc12	-0.245481	-0.473717	-0.641071	0.528476	0.687019	0.185882	-0.473717	0.48354	0.633763	0.748993	0.431363	-0.473717	1.11739	0.276568	0.050285
29	Hoxc13	-0.199863	-0.854757	-0.636203	0.531276	0.66838	-0.191973	-0.854757	-0.60871	0.549015	0.793022	0.0078902	-0.854757	0.024913	0.980351	0.154792
30	Hoxd1	0.13001	2.6132	0.924461	0.365398	0.508947	0.107901	2.6132	0.764266	0.452928	0.706567	-0.0221093	2.6132	-0.155941	0.877519	0.1423
31	Hoxd4	-0.630423	5.78335	-10.0979	3.21792e-09	6.27495e-08	-0.00799191	5.78335	-0.127514	0.89983	0.94847	0.622432	5.78335	9.88925	4.54731e-09	1.36419e-08
32	Hoxd9	-0.269399	4.47278	-3.32507	0.00311234	0.00867009	0.0465162	4.47278	0.571895	0.573266	0.745246	0.315916	4.47278	3.86766	0.000848278	0.000299392
33	Hoxd8	-0.0738205	3.91703	-0.897608	0.379214	0.509977	0.24938	3.91703	3.02051	0.00633657	0.0353038	0.323201	3.91703	3.89812	0.000785015	0.000294381
34	Hoxd10	-0.357886	3.49953	-3.78689	0.00102741	0.00364263	0.0585391	3.49953	0.617008	0.543628	0.815443	0.416426	3.49953	4.37067	0.000249081	0.00011496
35	Hoxd11	-0.255647	4.18414	-3.59701	0.00162308	0.00486923	0.130254	4.18414	1.82558	0.081663	0.22749	0.385902	4.18414	5.38581	2.15308e-05	1.17441e-05
36	Hoxd12	-0.476686	1.87179	-2.94994	0.00745706	0.0193883	-0.151608	1.87179	-0.934568	0.360261	0.585425	0.325078	1.87179	1.99545	0.0586568	0.0121359
37	Hoxd13	-0.279562	3.32709	-2.7455	0.0118746	0.0272418	-0.012551	3.32709	-0.12278	0.903408	0.927182	0.267012	3.32709	2.60103	0.0163894	0.00364209
38	Hoxa7	0.26497	4.3243	3.59999	0.00161151	0.0052374	0.300659	4.3243	4.069	0.000518618	0.00404522	0.0356896	4.3243	0.480973	0.635334	0.105889
(b)		Kat6a–/–Kat6b+/+ vs. Kat6a+/+Kat6b+/+					Kat6a–/– TgKat6b vs. Kat6a+/+Kat6b+/+					Kat6a–/– Tg(Kat6b) vs. Kat6a–/–Kat6b+/+
Order	Symbol	Log2 fold-change	AveExpr (log2 CPM)	t	p value	FDR	Log2 fold-change	AveExpr (log2 CPM)	t	p value	FDR	Log2 fold-change	AveExpr (log2 CPM)	t	p value	FDR
1	Tbx1	-0.631583	4.1976	-8.693	1.57649e-08	1.57649e-07	-0.269789	4.1976	-3.69889	0.0012704	0.00635201	0.361794	4.1976	4.9394	6.27473e-05	0.000627473
2	Tbx2	-0.241344	5.18391	-3.02216	0.00752577	0.0188144	-0.167104	5.18391	-2.08437	0.0521414	0.0744877	0.0742403	5.18391	0.922132	0.369055	0.527222
3	Tbx3	-0.157078	5.11728	-2.46135	0.0222492	0.0444984	-0.131079	5.11728	-2.04598	0.0530253	0.0662816	0.0259986	5.11728	0.404093	0.690086	0.862608
4	Tbx4	-0.342301	3.06466	-1.91404	0.0765794	0.127632	0.624108	3.06466	3.47625	0.00377714	0.00944286	0.966409	3.06466	5.36016	0.00010561	0.000528052
5	Tbx5	-0.439412	4.05931	-3.53306	0.00305929	0.0101976	0.156409	4.05931	1.25271	0.229709	0.255232	0.595821	4.05931	4.75191	0.000265058	0.000662646
6	Tbx6	0.0566313	2.56367	0.549445	0.588292	0.588292	0.315248	2.56367	3.04669	0.00596358	0.0119272	0.258617	2.56367	2.48884	0.0209603	0.0419206
7	Tbx15	-0.898358	1.79562	-5.48681	1.69403e-05	8.47014e-05	-0.848795	1.79562	-5.16395	3.657e-05	0.0003657	0.0495624	1.79562	0.300259	0.766828	0.852031
8	Tbx18	-0.0861748	4.33569	-0.954942	0.350842	0.438553	-0.210126	4.33569	-2.31945	0.0309016	0.0515026	-0.123951	4.33569	-1.36245	0.187982	0.313304
9	Tbx20	-0.130641	4.92834	-1.34969	0.197313	0.281876	0.361094	4.92834	3.71605	0.00209884	0.00699614	0.491735	4.92834	5.03916	0.000150883	0.000502944
10	Tbx22	-0.354607	-0.588539	-0.851859	0.404558	0.449509	-0.264799	-0.588539	-0.633642	0.533623	0.533623	0.0898086	-0.588539	0.213999	0.832753	0.832753
(c)		Kat6a–/–Kat6b+/+ vs. Kat6a+/+Kat6b+/+					Kat6a–/– TgKat6b vs. Kat6a+/+Kat6b+/+					Kat6a–/– Tg(Kat6b) vs. Kat6a–/–Kat6b+/+
Order	Symbol	Log2 fold-change	AveExpr (log2 CPM)	t	p value	FDR	Log2 fold-change	AveExpr (log2 CPM)	t	p value	FDR	Log2 fold-change	AveExpr (log2 CPM)	t	p value	FDR
1	Dlx1	-0.949355	2.60571	-6.76429	8.97101e-07	5.3826e-06	-0.318634	2.60571	-2.26148	0.0340675	0.204405	0.630721	2.60571	4.45763	0.000201612	0.000403223
2	Dlx2	-0.310414	4.52388	-3.81855	0.000973086	0.00145963	0.157592	4.52388	1.93108	0.0668064	0.200419	0.468006	4.52388	5.7106	1.05963e-05	6.35775e-05
3	Dlx3	-0.433945	3.45292	-4.56404	0.000155685	0.000467054	-0.106453	3.45292	-1.11527	0.276892	0.553785	0.327492	3.45292	3.41655	0.00249857	0.00374785
4	Dlx4	-0.252539	-0.58586	-0.939922	0.35757	0.35757	-0.0143283	-0.58586	-0.0531207	0.95812	0.95812	0.238211	-0.58586	0.879423	0.388775	0.466531
5	Dlx5	-0.40354	3.29037	-4.20585	0.000371886	0.000743772	0.0448101	3.29037	0.465211	0.6464	0.9696	0.44835	3.29037	4.63508	0.000131026	0.000393079
6	Dlx6	-0.208243	2.04264	-1.30442	0.205711	0.246853	-0.0681403	2.04264	-0.425167	0.674887	0.809865	0.140103	2.04264	0.870499	0.393525	0.393525
