# Supplementary material for: KAT6B overexpression rescues embryonic lethality in homozygous null KAT6A mice restoring vitality and normal lifespan
Source: Nat Commun. 2025 Feb 25;16:1958. doi: 10.1038/s41467-025-57155-4 (PMC11861323; doi:10.1038/s41467-025-57155-4)
Supplement: Supplementary file 11 — Supplementary Data 9 [file 41467_2025_57155_MOESM11_ESM.xlsx]

## Sheet: cfdcfd_WT_vs_WT_WT_DMELnorm_res
Supplementary Table 9 related to Figure 6: CUT&Tag data, genes differentially decorated with H3K23ac in Kat6a–/–Kat6b+/+vs. Kat6a+/+Kat6b+/+ MEFs
Symbol	description	logFC	AveExpr	t	P.Value	adj.P.Val	B
Dio3	deiodinase, iodothyronine type III	-3.13077	1.19026	-5.90402	4.10826e-08	0.000721492	8.2988
Ascl1	achaete-scute family bHLH transcription factor 1	-3.10622	2.11375	-5.67598	1.15894e-07	0.000813268	7.32785
Or51m1	olfactory receptor family 51 subfamily M member 1	-2.79281	0.994372	-5.63567	1.38925e-07	0.000813268	7.17622
Bhlhe23	basic helix-loop-helix family, member e23	-2.74926	0.519191	-5.47856	2.79843e-07	0.00122865	6.53502
Kplce	KPRP N-terminal and LCE C-terminal like protein	-2.61068	0.430029	-5.30336	6.0373e-07	0.00182035	5.82774
Lce1f	late cornified envelope 1F	-2.63124	0.96672	-5.27476	6.83616e-07	0.00182035	5.71118
Neurog1	neurogenin 1	-2.88441	2.19772	-5.26103	7.25569e-07	0.00182035	5.64589
Fbll1	fibrillarin-like 1	-2.78919	1.72376	-5.22338	8.5388e-07	0.00187448	5.50206
Olig2	oligodendrocyte transcription factor 2	-2.7794	2.6594	-5.16441	1.10053e-06	0.0021475	5.26057
Ffar1	free fatty acid receptor 1	-2.5265	0.694374	-5.10488	1.41957e-06	0.00220985	5.04355
Ascl4	achaete-scute family bHLH transcription factor 4	-2.71354	2.59378	-5.10504	1.41857e-06	0.00220985	5.02894
Mrpl43	mitochondrial ribosomal protein L43	-2.76007	0.660351	-5.02029	2.03253e-06	0.00220985	4.71669
AI854703	expressed sequence AI854703	-2.70872	3.03114	-5.02362	2.00421e-06	0.00220985	4.71013
Npff	neuropeptide FF-amide peptide precursor	-2.50134	0.457751	-4.99741	2.23848e-06	0.00220985	4.62851
Sfrp5	secreted frizzled-related sequence protein 5	-2.63593	2.70979	-4.9862	2.34671e-06	0.00220985	4.56926
Rnase4	ribonuclease, RNase A family 4	-2.65323	1.24602	-4.95754	2.647e-06	0.00220985	4.47096
Eif3j2	eukaryotic translation initiation factor 3, subunit J2	-2.59836	-0.0135487	-4.93652	2.89065e-06	0.00220985	4.39501
Slc32a1	solute carrier family 32 (GABA vesicular transporter), member 1	-2.69604	3.32029	-4.93713	2.88324e-06	0.00220985	4.37929
Commd2	COMM domain containing 2	-2.62391	2.44287	-4.93212	2.94426e-06	0.00220985	4.36145
Srp54a	signal recognition particle 54A	-2.60028	3.23755	-4.93244	2.94035e-06	0.00220985	4.35931
Ttc9b	tetratricopeptide repeat domain 9B	-2.68091	2.18958	-4.91096	3.2163e-06	0.00220985	4.2882
Rnf151	ring finger protein 151	-2.60318	1.75672	-4.90907	3.24181e-06	0.00220985	4.28312
Lce1l	late cornified envelope 1L	-2.45248	0.255533	-4.88114	3.64161e-06	0.00220985	4.1826
Oxt	oxytocin	-2.67757	1.9388	-4.87328	3.76255e-06	0.00220985	4.14694
Lhx3	LIM homeobox protein 3	-2.64991	3.60883	-4.8577	4.01387e-06	0.00220985	4.07685
Fzd9	frizzled class receptor 9	-2.62202	2.77545	-4.85012	4.14184e-06	0.00220985	4.05397
Lce3e	late cornified envelope 3E	-2.4334	0.66578	-4.84067	4.30723e-06	0.00220985	4.02788
Insm1	insulinoma-associated 1	-2.57903	2.81416	-4.83859	4.3443e-06	0.00220985	4.01138
Rab39b	RAB39B, member RAS oncogene family	-2.37257	1.17661	-4.8356	4.39846e-06	0.00220985	4.00838
Hcst	hematopoietic cell signal transducer	-2.4291	0.989595	-4.82111	4.66969e-06	0.00220985	3.95338
Sox14	SRY (sex determining region Y)-box 14	-2.6328	2.48001	-4.81667	4.7561e-06	0.00220985	3.92913
Resp18	regulated endocrine-specific protein 18	-2.49098	2.02817	-4.80262	5.03966e-06	0.00220985	3.87897
Nubp2	nucleotide binding protein 2	-2.70701	2.56961	-4.80126	5.06806e-06	0.00220985	3.87054
H3f4	H3.4 histone, cluster member	-2.42569	0.0579145	-4.7953	5.19396e-06	0.00220985	3.858
Fezf2	Fez family zinc finger 2	-2.6364	3.04617	-4.79802	5.136e-06	0.00220985	3.85623
Ppp1r1b	protein phosphatase 1, regulatory inhibitor subunit 1B	-2.64468	3.32291	-4.78238	5.47726e-06	0.00220985	3.79636
Ramacl	RNA guanine-7 methyltransferase activating subunit like	-2.44185	1.38468	-4.77243	5.70563e-06	0.00220985	3.77006
Foxb1	forkhead box B1	-2.5947	2.49946	-4.76271	5.93784e-06	0.00220985	3.72719
Mfsd6l	major facilitator superfamily domain containing 6-like	-2.41037	1.55516	-4.75823	6.04763e-06	0.00220985	3.7164
Tomm6	translocase of outer mitochondrial membrane 6	-2.56761	1.21144	-4.75533	6.1199e-06	0.00220985	3.70644
Fezf1	Fez family zinc finger 1	-2.58604	2.9261	-4.7508	6.2345e-06	0.00220985	3.68148
Prlhr	prolactin releasing hormone receptor	-2.60461	2.11586	-4.72065	7.05166e-06	0.00220985	3.57473
Spmap1	sperm microtubule associated protein 1	-2.45834	2.06723	-4.71849	7.11425e-06	0.00220985	3.56556
Acta1	actin alpha 1, skeletal muscle	-2.61058	3.51987	-4.71997	7.07129e-06	0.00220985	3.56447
Sncb	synuclein, beta	-2.54895	3.32657	-4.71692	7.15987e-06	0.00220985	3.55302
Galr3	galanin receptor 3	-2.48432	1.57213	-4.69978	7.67727e-06	0.00220985	3.49816
Gdpd3	glycerophosphodiester phosphodiesterase domain containing 3	-2.54574	3.4231	-4.70085	7.64401e-06	0.00220985	3.49301
Hrh3	histamine receptor H3	-2.5234	3.28619	-4.69058	7.96987e-06	0.00220985	3.45664
Pin1rt1	peptidyl-prolyl cis/trans isomerase, NIMA-interacting 1, retrogene 1	-2.40895	1.28862	-4.6868	8.09328e-06	0.00220985	3.45104
Foxe3	forkhead box E3	-2.58019	2.40663	-4.68515	8.14757e-06	0.00220985	3.4414
Tnp2	transition protein 2	-2.38627	0.714573	-4.68253	8.23477e-06	0.00220985	3.43608
Bsx	brain specific homeobox	-2.52127	2.79406	-4.68413	8.18147e-06	0.00220985	3.43522
Olig3	oligodendrocyte transcription factor 3	-2.4477	1.77272	-4.68179	8.25927e-06	0.00220985	3.43115
Foxh1	forkhead box H1	-2.58979	2.15638	-4.68222	8.2451e-06	0.00220985	3.43067
Ankrd65	ankyrin repeat domain 65	-2.42951	2.20105	-4.67115	8.62352e-06	0.00220985	3.38954
Clpsl2	colipase-like 2	-2.32978	1.19187	-4.63857	9.83808e-06	0.00220985	3.27324
Krtap5-26	keratin associated protein 5-26	-2.35836	0.453805	-4.63488	9.9854e-06	0.00220985	3.26032
Hjv	hemojuvelin BMP co-receptor	-2.4717	2.28187	-4.6358	9.94869e-06	0.00220985	3.25937
Tril	TLR4 interactor with leucine-rich repeats	-2.53714	3.34687	-4.63243	1.00848e-05	0.00220985	3.24392
Neurod1	neurogenic differentiation 1	-2.58287	2.16652	-4.62835	1.02517e-05	0.00220985	3.2331
Tmem210	transmembrane protein 210	-2.47185	1.45624	-4.62131	1.05467e-05	0.00220985	3.20974
Prr35	proline rich 35	-2.53003	3.31493	-4.61119	1.09853e-05	0.00220985	3.16579
Kprp	keratinocyte expressed, proline-rich	-2.36937	1.85865	-4.60263	1.13696e-05	0.00220985	3.13938
Gtf2h5	general transcription factor IIH, polypeptide 5	-2.47742	2.67471	-4.59381	1.17794e-05	0.00220985	3.10495
Gng14	G protein subunit gamma 14	-2.36175	0.866827	-4.58288	1.23072e-05	0.00220985	3.06936
Hes5	hes family bHLH transcription factor 5	-2.51724	2.61702	-4.57331	1.27882e-05	0.00220985	3.03168
Gnptg	N-acetylglucosamine-1-phosphotransferase, gamma subunit	-2.39049	1.97219	-4.57103	1.2905e-05	0.00220985	3.02472
C2cd4a	C2 calcium-dependent domain containing 4A	-2.52133	2.50597	-4.5708	1.29168e-05	0.00220985	3.02296
B3gnt7	UDP-GlcNAc:betaGal beta-1,3-N-acetylglucosaminyltransferase 7	-2.35388	1.94221	-4.56672	1.31294e-05	0.00220985	3.0093
Vtn	vitronectin	-2.42712	2.261	-4.56679	1.3126e-05	0.00220985	3.00845
Mafa	MAF bZIP transcription factor A	-2.5021	3.07597	-4.55351	1.38412e-05	0.00220985	2.95782
Prph	peripherin	-2.57841	3.33853	-4.55239	1.3903e-05	0.00220985	2.95325
Rxfp3	relaxin family peptide receptor 3	-2.52815	3.22947	-4.54924	1.40786e-05	0.00220985	2.94198
Hoxc12	homeobox C12	-2.43812	2.49358	-4.54327	1.44178e-05	0.00220985	2.92291
Cyp26a1	cytochrome P450, family 26, subfamily a, polypeptide 1	-2.48224	2.55633	-4.53999	1.46079e-05	0.00220985	2.91078
Dlx4	distal-less homeobox 4	-2.48319	3.39753	-4.52703	1.53809e-05	0.00220985	2.86148
Ly6h	lymphocyte antigen 6 family member H	-2.38307	2.81881	-4.5224	1.56666e-05	0.00220985	2.84673
Tmem217rt	transmembrane 217, retrotransposed	-2.51834	3.03191	-4.5201	1.58109e-05	0.00220985	2.83775
Gcgr	glucagon receptor	-2.46992	4.33744	-4.51406	1.61943e-05	0.00220985	2.8128
Cd79b	CD79B antigen	-2.32679	2.26871	-4.51242	1.63001e-05	0.00220985	2.81148
Methig1	methyltransferase hypoxia inducible domain containing 1	-2.2581	1.67146	-4.51179	1.63412e-05	0.00220985	2.81075
Or2b11	olfactory receptor family 2 subfamily B member 11	-2.26439	0.979539	-4.50934	1.6501e-05	0.00220985	2.80222
Ak6	adenylate kinase 6	-2.44241	3.44275	-4.50384	1.6865e-05	0.00220985	2.77807
Lrg1	leucine-rich alpha-2-glycoprotein 1	-2.46119	2.98686	-4.49978	1.71385e-05	0.00220985	2.76501
Ccdc71	coiled-coil domain containing 71	-2.46899	3.28021	-4.49865	1.7215e-05	0.00220985	2.75997
Nags	N-acetylglutamate synthase	-2.48506	3.56954	-4.49626	1.73789e-05	0.00220985	2.75097
Prr18	proline rich 18	-2.51479	3.68031	-4.49224	1.76581e-05	0.00220985	2.73657
Pth	parathyroid hormone	-2.21086	0.543375	-4.48974	1.78334e-05	0.00220985	2.73147
R3hdml	R3H domain containing-like	-2.3093	1.74579	-4.4882	1.79428e-05	0.00220985	2.72582
Ripply2	ripply transcriptional repressor 2	-2.39622	2.65395	-4.48271	1.83362e-05	0.00220985	2.70462
Gpr50	G-protein-coupled receptor 50	-2.33465	2.7492	-4.48272	1.83355e-05	0.00220985	2.70459
Eef1b2	eukaryotic translation elongation factor 1 beta 2	-2.48191	2.87748	-4.47881	1.86214e-05	0.00220985	2.68982
Npvf	neuropeptide VF precursor	-2.17832	1.32615	-4.47353	1.90139e-05	0.00220985	2.67326
Fgf4	fibroblast growth factor 4	-2.42333	3.18728	-4.4739	1.89855e-05	0.00220985	2.67197
Cyb561d2	cytochrome b-561 domain containing 2	-2.46565	3.27377	-4.47162	1.91573e-05	0.00220985	2.66386
Bhlha9	basic helix-loop-helix family, member a9	-2.3412	1.76793	-4.46477	1.96824e-05	0.00220985	2.64187
Foxd4	forkhead box D4	-2.39739	3.0859	-4.45928	2.01128e-05	0.00220985	2.62012
Egr4	early growth response 4	-2.41576	2.44216	-4.45262	2.06473e-05	0.00220985	2.59807
Kiss1	KiSS-1 metastasis-suppressor	-2.32935	2.01224	-4.45013	2.08507e-05	0.00220985	2.58922
Pyy	peptide YY	-2.26378	1.43681	-4.44014	2.16863e-05	0.00220985	2.55382
Prss8	serine protease 8 (prostasin)	-2.38751	3.25264	-4.44009	2.16914e-05	0.00220985	2.55151
Spata2l	spermatogenesis associated 2-like	-2.39052	2.93501	-4.43699	2.19569e-05	0.00220985	2.54128
Nptx1	neuronal pentraxin 1	-2.4637	4.34929	-4.43763	2.19015e-05	0.00220985	2.54097
Sost	sclerostin	-2.45664	3.58491	-4.43452	2.21712e-05	0.00220985	2.53121
Celf5	CUGBP, Elav-like family member 5	-2.4072	5.43039	-4.426	2.29246e-05	0.00220985	2.50147
Rbfa	ribosome binding factor A	-2.3796	3.137	-4.42207	2.32812e-05	0.00220985	2.48778
Lingo3	leucine rich repeat and Ig domain containing 3	-2.43255	4.39986	-4.42177	2.33087e-05	0.00220985	2.48479
Ndufb9	NADH:ubiquinone oxidoreductase subunit B9	-2.41235	2.89426	-4.42001	2.34701e-05	0.00220985	2.48087
Ppm1n	protein phosphatase, Mg2+/Mn2+ dependent, 1N (putative)	-2.34144	2.05807	-4.41636	2.38081e-05	0.00220985	2.46915
Wnt1	wingless-type MMTV integration site family, member 1	-2.49029	4.02718	-4.41493	2.3942e-05	0.00220985	2.46153
Pou4f1	POU domain, class 4, transcription factor 1	-2.38378	3.13797	-4.41341	2.40847e-05	0.00220985	2.45763
LOC666331	uncharacterized LOC666331	-2.27451	1.97588	-4.40693	2.47036e-05	0.00220985	2.43568
Pspn	persephin	-2.29794	0.559107	-4.40417	2.49712e-05	0.00220985	2.42473
Ska3	spindle and kinetochore associated complex subunit 3	-2.39586	4.44173	-4.40351	2.50359e-05	0.00220985	2.42042
Rassf10	Ras association (RalGDS/AF-6) domain family (N-terminal) member 10	-2.41498	2.89	-4.40125	2.52581e-05	0.00220985	2.4147
Acot5	acyl-CoA thioesterase 5	-2.34045	2.61922	-4.3996	2.5422e-05	0.00220985	2.40926
Hes2	hes family bHLH transcription factor 2	-2.43569	3.5113	-4.39598	2.57839e-05	0.00220985	2.39528
Slc17a7	solute carrier family 17 (sodium-dependent inorganic phosphate cotransporter), member 7	-2.42138	4.52157	-4.3879	2.66107e-05	0.00220985	2.3656
Fam241b	family with sequence similarity 241, member B	-2.31706	2.19063	-4.38577	2.68319e-05	0.00220985	2.3608
Insm2	insulinoma-associated 2	-2.36537	2.23333	-4.38337	2.70844e-05	0.00220985	2.35232
Krtap13	keratin associated protein 13	-2.13232	0.0613613	-4.38136	2.72981e-05	0.00220985	2.34372
Bglap	bone gamma carboxyglutamate protein	-2.2351	1.34746	-4.37669	2.77989e-05	0.00220985	2.32824
Ghsr	growth hormone secretagogue receptor	-2.29975	2.52279	-4.37293	2.82097e-05	0.00220985	2.31531
Defb33	defensin beta 33	-2.21978	0.82263	-4.37304	2.81976e-05	0.00220985	2.31514
Sct	secretin	-2.32723	2.62781	-4.37111	2.84097e-05	0.00220985	2.30897
Ccdc78	coiled-coil domain containing 78	-2.36504	2.1514	-4.3691	2.86326e-05	0.00220985	2.30199
Znrf4	zinc and ring finger 4	-2.39269	2.13021	-4.36899	2.86458e-05	0.00220985	2.30158
Zfp575	zinc finger protein 575	-2.29382	2.62394	-4.36523	2.90672e-05	0.00220985	2.28823
Pcdh8	protocadherin 8	-2.28045	2.33429	-4.36453	2.91464e-05	0.00220985	2.2859
Pmpca	peptidase (mitochondrial processing) alpha	-2.43347	3.8124	-4.36354	2.92585e-05	0.00220985	2.28091
Tssk5	testis-specific serine kinase 5	-2.34434	2.64005	-4.36218	2.94139e-05	0.00220985	2.27738
Brix1	BRX1, biogenesis of ribosomes	-2.40005	3.24806	-4.36157	2.94838e-05	0.00220985	2.27454
Prss53	serine protease 53	-2.44149	3.91258	-4.36081	2.95709e-05	0.00220985	2.27119
Ccdc177	coiled-coil domain containing 177	-2.37946	2.89713	-4.3582	2.98731e-05	0.00220985	2.2634
Cracr2b	calcium release activated channel regulator 2B	-2.22061	0.864595	-4.35775	2.99255e-05	0.00220985	2.26072
Nkx3-2	NK3 homeobox 2	-2.43283	3.47942	-4.35508	3.02371e-05	0.00220985	2.25186
Kcnf1	potassium voltage-gated channel, subfamily F, member 1	-2.47239	4.38022	-4.3524	3.05529e-05	0.00220985	2.24149
Hs3st6	heparan sulfate (glucosamine) 3-O-sulfotransferase 6	-2.38091	3.59227	-4.35174	3.06316e-05	0.00220985	2.23973
Tas1r3	taste receptor, type 1, member 3	-2.29001	2.3216	-4.35075	3.07492e-05	0.00220985	2.23751
Rlig1	RNA 5'-phosphate and 3'-OH ligase 1	-2.30935	3.25263	-4.34986	3.08565e-05	0.00220985	2.23378
Nkx2-9	NK2 homeobox 9	-2.37728	3.1463	-4.34948	3.09023e-05	0.00220985	2.23255
Apc2	APC regulator of WNT signaling pathway 2	-2.36478	5.77496	-4.34501	3.14428e-05	0.00220985	2.21712
Hes3	hes family bHLH transcription factor 3	-2.41781	3.93502	-4.34508	3.14342e-05	0.00220985	2.21643
Rps25	ribosomal protein S25	-2.33682	2.70579	-4.34466	3.1485e-05	0.00220985	2.21608
Emc4	ER membrane protein complex subunit 4	-2.36149	3.22406	-4.3434	3.16391e-05	0.00220985	2.21111
Lsm7	LSM7 homolog, U6 small nuclear RNA and mRNA degradation associated	-2.47568	3.11478	-4.34244	3.17568e-05	0.00220985	2.2079
Fbxl16	F-box and leucine-rich repeat protein 16	-2.45627	4.50821	-4.34155	3.18674e-05	0.00220985	2.20358
Kdf1	keratinocyte differentiation factor 1	-2.33221	3.31924	-4.33558	3.26133e-05	0.00220985	2.18364
Tars1	threonyl-tRNA synthetase 1	-2.38063	3.95956	-4.33551	3.2622e-05	0.00220985	2.18268
Avp	arginine vasopressin	-2.40293	3.40521	-4.33328	3.29047e-05	0.00220985	2.17567
Nr2e1	nuclear receptor subfamily 2, group E, member 1	-2.36102	4.71722	-4.33161	3.31186e-05	0.00220985	2.16905
Spmip4	sperm microtubule inner protein 4	-2.3417	1.89901	-4.32438	3.4058e-05	0.00220985	2.14483
H2bc26	H2B clustered histone 26	-2.20536	0.753377	-4.3228	3.42663e-05	0.00220985	2.13734
Slc10a4	solute carrier family 10 (sodium/bile acid cotransporter family), member 4	-2.34521	3.27262	-4.31839	3.48547e-05	0.00220985	2.12396
Prdm12	PR domain containing 12	-2.38832	4.20766	-4.31719	3.5017e-05	0.00220985	2.11887
Tnfrsf13c	tumor necrosis factor receptor superfamily, member 13c	-2.36485	2.73258	-4.31618	3.51546e-05	0.00220985	2.11652
Eme2	essential meiotic structure-specific endonuclease subunit 2	-2.44245	3.3755	-4.31623	3.51478e-05	0.00220985	2.11632
Npw	neuropeptide W	-2.34661	2.51384	-4.31557	3.52364e-05	0.00220985	2.11445
Camk2n1	calcium/calmodulin-dependent protein kinase II inhibitor 1	-2.41045	3.89591	-4.31502	3.5312e-05	0.00220985	2.1118
Hmx3	H6 homeobox 3	-2.32071	3.20107	-4.3139	3.54646e-05	0.00220985	2.10847
Naaladl1	N-acetylated alpha-linked acidic dipeptidase-like 1	-2.35015	3.64131	-4.31285	3.56094e-05	0.00220985	2.10409
Mesp2	mesoderm posterior 2	-2.31086	2.22762	-4.30889	3.61572e-05	0.00220985	2.09106
Cox8b	cytochrome c oxidase subunit 8B	-2.13454	0.599952	-4.30516	3.66814e-05	0.00220985	2.0753
Tpbpa	trophoblast specific protein alpha	-2.17716	1.3107	-4.30395	3.68526e-05	0.00220985	2.07229
Rnase13	ribonuclease, RNase A family, 13 (non-active)	-2.10763	0.246584	-4.30346	3.69235e-05	0.00220985	2.06873
Dda1	DET1 and DDB1 associated 1	-2.4429	4.86819	-4.30195	3.71383e-05	0.00220985	2.06613
Mycn	v-myc avian myelocytomatosis viral related oncogene, neuroblastoma derived	-2.41466	4.40012	-4.30061	3.73311e-05	0.00220985	2.06146
H4c17	H4 clustered histone 17	-2.20512	1.24976	-4.30002	3.74159e-05	0.00220985	2.0587
Trmt5	TRM5 tRNA methyltransferase 5	-2.30748	2.98695	-4.29587	3.80181e-05	0.00220985	2.04583
Nanos2	nanos C2HC-type zinc finger 2	-2.21601	1.47436	-4.29343	3.83769e-05	0.00220985	2.03588
Kcnj11	potassium inwardly rectifying channel, subfamily J, member 11	-2.21263	2.17472	-4.29175	3.86271e-05	0.00220985	2.03114
Mapk11	mitogen-activated protein kinase 11	-2.42474	4.65457	-4.29043	3.88234e-05	0.00220985	2.02616
Fgf8	fibroblast growth factor 8	-2.40075	4.19234	-4.28958	3.89504e-05	0.00220985	2.02326
Ucn	urocortin	-2.30528	2.02347	-4.28927	3.89965e-05	0.00220985	2.02235
Tmem249	transmembrane protein 249	-2.3471	2.08747	-4.28637	3.94347e-05	0.00220985	2.01233
Tnnc2	troponin C2, fast	-2.22175	2.11436	-4.28607	3.94796e-05	0.00220985	2.01141
Nrsn2	neurensin 2	-2.23528	2.45302	-4.28554	3.95609e-05	0.00220985	2.00988
Nprl2	NPR2 like, GATOR1 complex subunit	-2.35107	2.97345	-4.28537	3.95857e-05	0.00220985	2.00946
Nkx6-3	NK6 homeobox 3	-2.36116	3.79013	-4.28387	3.98154e-05	0.00220985	2.00388
Baiap3	BAI1-associated protein 3	-2.33499	4.86912	-4.28371	3.98402e-05	0.00220985	2.00312
Nkx1-1	NK1 homeobox 1	-2.38913	3.78514	-4.28307	3.99377e-05	0.00220985	2.00113
Has3	hyaluronan synthase 3	-2.35716	4.74283	-4.27761	4.07845e-05	0.00220985	1.98195
Uncx	UNC homeobox	-2.34283	3.53751	-4.27381	4.13849e-05	0.00220985	1.96925
Rundc3a	RUN domain containing 3A	-2.37832	4.24802	-4.27284	4.15382e-05	0.00220985	1.96545
Hjurp	Holliday junction recognition protein	-2.26308	5.8888	-4.2718	4.17041e-05	0.00220985	1.96239
Pou3f1	POU domain, class 3, transcription factor 1	-2.32585	2.58674	-4.27181	4.17031e-05	0.00220985	1.96238
Fgf3	fibroblast growth factor 3	-2.22182	2.58972	-4.26263	4.31982e-05	0.00220985	1.9307
Tmem59l	transmembrane protein 59-like	-2.3295	2.94387	-4.26225	4.32603e-05	0.00220985	1.92949
Esrp2	epithelial splicing regulatory protein 2	-2.32019	3.2154	-4.26214	4.32789e-05	0.00220985	1.92908
Pth2	parathyroid hormone 2	-2.3496	0.867462	-4.26239	4.32375e-05	0.00220985	1.92674
Hspe1	heat shock protein 1 (chaperonin 10)	-2.3115	2.83249	-4.26109	4.34523e-05	0.00220985	1.92548
Or51b6	olfactory receptor family 51 subfamily B member 6	-2.2369	0.0605479	-4.26205	4.32936e-05	0.00220985	1.92435
Cilp2	cartilage intermediate layer protein 2	-2.38546	4.59304	-4.25574	4.43525e-05	0.00220985	1.90659
Recql4	RecQ protein-like 4	-2.36299	3.1491	-4.25307	4.48076e-05	0.00220985	1.89785
Adrb3	adrenergic receptor, beta 3	-2.37254	3.92141	-4.25121	4.51291e-05	0.00220985	1.89126
Kcns1	K+ voltage-gated channel, subfamily S, 1	-2.31108	3.47327	-4.24916	4.54838e-05	0.00220985	1.88434
Calhm6	calcium homeostasis modulator family member 6	-2.16858	2.03932	-4.24915	4.54864e-05	0.00220985	1.8831
Atp5pd	ATP synthase peripheral stalk subunit d	-2.3492	3.48518	-4.24831	4.56313e-05	0.00220985	1.88142
Tlcd3b	TLC domain containing 3B	-2.37442	4.47432	-4.24703	4.58566e-05	0.00220985	1.87664
Fgf22	fibroblast growth factor 22	-2.33622	2.32863	-4.24579	4.60732e-05	0.00220985	1.87208
Cck	cholecystokinin	-2.23139	2.87404	-4.2452	4.61781e-05	0.00220985	1.87074
Itpka	inositol 1,4,5-trisphosphate 3-kinase A	-2.36293	4.23556	-4.24203	4.67411e-05	0.00220985	1.85953
Cd209g	CD209g antigen	-2.12061	1.93302	-4.24113	4.69009e-05	0.00220985	1.85595
C1ql1	complement component 1, q subcomponent-like 1	-2.29447	3.39033	-4.24088	4.69464e-05	0.00220985	1.85587
Ager	advanced glycosylation end product-specific receptor	-2.29871	3.42467	-4.24009	4.70883e-05	0.00220985	1.85317
Atoh7	atonal bHLH transcription factor 7	-2.2232	2.29337	-4.23903	4.72791e-05	0.00220985	1.84878
Maneal	mannosidase, endo-alpha-like	-2.26682	3.00523	-4.23829	4.74123e-05	0.00220985	1.84694
Gsx1	GS homeobox 1	-2.26665	2.54878	-4.23838	4.73966e-05	0.00220985	1.84667
Cnep1r1	CTD nuclear envelope phosphatase 1 regulatory subunit 1	-2.31019	4.14446	-4.23763	4.75327e-05	0.00220985	1.84447
Adra2b	adrenergic receptor, alpha 2b	-2.3145	3.06507	-4.23662	4.77173e-05	0.00220985	1.84123
Nkx2-2	NK2 homeobox 2	-2.35482	3.61445	-4.23545	4.79295e-05	0.00220985	1.83725
Lypd3	Ly6/Plaur domain containing 3	-2.31208	4.01937	-4.23379	4.82351e-05	0.00220985	1.83134
Ly6g6d	lymphocyte antigen 6 family member G6D	-2.22091	3.37116	-4.23283	4.84126e-05	0.00220985	1.82822
Dbil5	diazepam binding inhibitor-like 5	-2.25154	0.641378	-4.23287	4.84044e-05	0.00220985	1.8236
Wdr74	WD repeat domain 74	-2.37569	3.33467	-4.23123	4.8709e-05	0.00220985	1.82275
Arid3c	AT-rich interaction domain 3C	-2.35529	4.23322	-4.23127	4.87008e-05	0.00220985	1.8227
Bcan	brevican	-2.37798	4.67684	-4.23095	4.87602e-05	0.00220985	1.82158
Skor1	SKI family transcriptional corepressor 1	-2.38303	4.74828	-4.22983	4.89686e-05	0.00220985	1.81776
Sbpl	spermine binding protein-like	-2.11584	1.47819	-4.23042	4.8859e-05	0.00220985	1.81773
Klf1	Kruppel-like transcription factor 1 (erythroid)	-2.33831	3.38456	-4.22876	4.91699e-05	0.00220985	1.81428
Gsx2	GS homeobox 2	-2.27569	2.87472	-4.22759	4.93883e-05	0.00220985	1.81009
H4c1	H4 clustered histone 1	-2.26977	1.23639	-4.2258	4.97266e-05	0.00220985	1.80044
Plin5	perilipin 5	-2.29664	3.34608	-4.22276	5.03072e-05	0.00220985	1.79373
Lmntd2	lamin tail domain containing 2	-2.22975	3.09758	-4.22276	5.03059e-05	0.00220985	1.79371
Tcfl5	transcription factor-like 5 (basic helix-loop-helix)	-2.34991	4.83019	-4.2216	5.05292e-05	0.00220985	1.78964
Dkkl1	dickkopf-like 1	-2.14173	1.99443	-4.22204	5.04454e-05	0.00220985	1.78959
Nlrp6	NLR family, pyrin domain containing 6	-2.26206	3.66384	-4.22137	5.05729e-05	0.00220985	1.78894
Kremen2	kringle containing transmembrane protein 2	-2.3657	4.14894	-4.21841	5.1148e-05	0.00220985	1.77874
Cables2	CDK5 and Abl enzyme substrate 2	-2.2396	5.88171	-4.21714	5.13947e-05	0.00220985	1.77421
Cend1	cell cycle exit and neuronal differentiation 1	-2.27069	3.21598	-4.21692	5.14376e-05	0.00220985	1.77375
Ppif	peptidylprolyl isomerase F (cyclophilin F)	-2.33094	3.54327	-4.21465	5.18835e-05	0.00220985	1.76601
Comp	cartilage oligomeric matrix protein	-2.36479	4.68548	-4.21461	5.18917e-05	0.00220985	1.76573
Nefl	neurofilament, light polypeptide	-2.31743	2.44684	-4.21469	5.18771e-05	0.00220985	1.76487
Sowaha	sosondowah ankyrin repeat domain family member A	-2.31828	3.1738	-4.21433	5.1947e-05	0.00220985	1.76481
Entpd2	ectonucleoside triphosphate diphosphohydrolase 2	-2.32278	3.61547	-4.21409	5.19958e-05	0.00220985	1.76407
Tssk4	testis-specific serine kinase 4	-2.14556	1.4235	-4.21384	5.20448e-05	0.00220985	1.76063
Hapln2	hyaluronan and proteoglycan link protein 2	-2.37946	3.98159	-4.213	5.22109e-05	0.00220985	1.76032
AI593442	expressed sequence AI593442	-2.27248	3.18574	-4.21278	5.22557e-05	0.00220985	1.75949
Wfdc13	WAP four-disulfide core domain 13	-2.12718	1.37636	-4.21313	5.2185e-05	0.00220985	1.7576
Klhdc4	kelch domain containing 4	-2.26358	5.23781	-4.21126	5.25574e-05	0.00220985	1.7544
Gja4	gap junction protein, alpha 4	-2.3234	3.04247	-4.21109	5.25914e-05	0.00220985	1.75363
Ankrd13a	ankyrin repeat domain 13a	-2.25015	5.95534	-4.20937	5.29365e-05	0.00220985	1.74741
Rhox2c	reproductive homeobox 2C	-2.15858	0.550916	-4.21032	5.27458e-05	0.00220985	1.74532
Lrrc26	leucine rich repeat containing 26	-2.3182	1.74284	-4.20929	5.29531e-05	0.00220985	1.74505
Gna11	guanine nucleotide binding protein, alpha 11	-2.25198	6.28603	-4.20817	5.31787e-05	0.00220985	1.74307
Clic3	chloride intracellular channel 3	-2.20332	2.56092	-4.20658	5.35016e-05	0.00220985	1.73771
Trmt12	tRNA methyltransferase 12	-2.32518	3.09344	-4.20613	5.35932e-05	0.00220985	1.73682
Pigs	phosphatidylinositol glycan anchor biosynthesis, class S	-2.27219	3.7164	-4.20526	5.37696e-05	0.00220985	1.73392
Spmip1	sperm microtubule inner protein 1	-2.18717	1.38838	-4.20412	5.40044e-05	0.00220985	1.72593
Fibp	fibroblast growth factor (acidic) intracellular binding protein	-2.34538	3.72873	-4.20229	5.43808e-05	0.00220985	1.72379
Cct6a	chaperonin containing TCP1 subunit 6A	-2.31497	4.47257	-4.19935	5.49905e-05	0.00220985	1.7137
Abhd16b	abhydrolase domain containing 16B	-2.26895	2.27295	-4.19951	5.49587e-05	0.00220985	1.71306
Barx1	BarH-like homeobox 1	-2.30848	3.60343	-4.19908	5.50483e-05	0.00220985	1.71284
Rom1	rod outer segment membrane protein 1	-2.36186	3.03006	-4.19805	5.52626e-05	0.00220985	1.70908
Shisa7	shisa family member 7	-2.23545	5.06971	-4.19689	5.55067e-05	0.00220985	1.70538
Fbxo46	F-box protein 46	-2.28888	5.23731	-4.19507	5.58917e-05	0.00220985	1.69917
Vpreb1a	V-set pre-B cell surrogate light chain 1A	-2.22549	0.379512	-4.19671	5.55441e-05	0.00220985	1.69839
Ptprcap	protein tyrosine phosphatase receptor type C polypeptide-associated protein	-2.25808	2.18688	-4.19243	5.64552e-05	0.00220985	1.68844
Foxi3	forkhead box I3	-2.25792	3.04429	-4.19195	5.65572e-05	0.00220985	1.68833
Fam83h	family with sequence similarity 83, member H	-2.39202	4.62803	-4.19051	5.68665e-05	0.00220985	1.68365
Pitx1	paired-like homeodomain transcription factor 1	-2.31896	4.64111	-4.19023	5.69279e-05	0.00220985	1.68268
Cideb	cell death-inducing DNA fragmentation factor, alpha subunit-like effector B	-2.2112	1.78323	-4.19013	5.69483e-05	0.00220985	1.67961
Psmc3ip	proteasome (prosome, macropain) 26S subunit, ATPase 3, interacting protein	-2.29364	2.8399	-4.18872	5.72534e-05	0.00220985	1.67706
Gsc2	goosecoid homebox 2	-2.33146	2.85458	-4.18854	5.72938e-05	0.00220985	1.67654
Sowahd	sosondowah ankyrin repeat domain family member D	-2.2233	2.17414	-4.18893	5.72076e-05	0.00220985	1.67597
Rnf208	ring finger protein 208	-2.2982	1.85462	-4.18913	5.71652e-05	0.00220985	1.67566
Egr2	early growth response 2	-2.34197	4.65349	-4.18749	5.75222e-05	0.00220985	1.67337
Gigyf1	GRB10 interacting GYF protein 1	-2.29707	4.51699	-4.18529	5.80037e-05	0.00220985	1.66587
Ctsj	cathepsin J	-2.0707	0.522643	-4.18677	5.76787e-05	0.00220985	1.66467
Pou4f2	POU domain, class 4, transcription factor 2	-2.31621	2.77311	-4.18472	5.81288e-05	0.00220985	1.66323
Efna2	ephrin A2	-2.30013	4.42121	-4.18267	5.85826e-05	0.00220985	1.65697
Ntf5	neurotrophin 5	-2.3321	3.45418	-4.18264	5.85876e-05	0.00220985	1.65677
Cldn3	claudin 3	-2.26342	2.83571	-4.18128	5.8891e-05	0.00220985	1.65144
Gh	growth hormone	-2.14013	0.849919	-4.1823	5.86631e-05	0.00220985	1.65083
Neurog2	neurogenin 2	-2.35382	3.3068	-4.1793	5.93351e-05	0.00220985	1.64533
Nppc	natriuretic peptide type C	-2.2423	2.78698	-4.17785	5.96603e-05	0.00220985	1.63995
Slitrk1	SLIT and NTRK-like family, member 1	-2.33109	3.59072	-4.17765	5.9706e-05	0.00220985	1.63993
Grin3b	glutamate receptor, ionotropic, NMDA3B	-2.31869	3.80012	-4.17714	5.98213e-05	0.00220985	1.63823
Alad	aminolevulinate, delta-, dehydratase	-2.21071	6.2316	-4.17618	6.00396e-05	0.00220985	1.6338
Sprn	shadow of prion protein	-2.21202	3.00421	-4.17576	6.01342e-05	0.00220985	1.63313
Nr0b2	nuclear receptor subfamily 0, group B, member 2	-2.14516	1.66721	-4.1751	6.02852e-05	0.00220985	1.62838
Alox12e	arachidonate lipoxygenase, epidermal	-2.20292	2.88462	-4.17174	6.10548e-05	0.00220985	1.61952
Nkx2-1	NK2 homeobox 1	-2.31832	4.25418	-4.17159	6.10893e-05	0.00220985	1.61943
Kirrel2	kirre like nephrin family adhesion molecule 2	-2.28249	4.11416	-4.17078	6.12772e-05	0.00220985	1.61668
Tmem239	transmembrane 239	-2.12301	1.2934	-4.17177	6.10475e-05	0.00220985	1.61536
Neurod2	neurogenic differentiation 2	-2.32272	3.4932	-4.16929	6.16226e-05	0.00220985	1.61148
Irx4	Iroquois homeobox 4	-2.30722	4.19197	-4.16856	6.17939e-05	0.00220985	1.60915
Evx1	even-skipped homeobox 1	-2.27713	3.63199	-4.16696	6.21684e-05	0.00220985	1.60364
Hgh1	HGH1 homolog	-2.33128	3.38738	-4.16564	6.24798e-05	0.00220985	1.59908
Islr2	immunoglobulin superfamily containing leucine-rich repeat 2	-2.38677	4.14387	-4.16536	6.25465e-05	0.00220985	1.5983
Gpr15	G protein-coupled receptor 15	-2.04436	1.235	-4.16658	6.22588e-05	0.00220985	1.59765
Scrt1	scratch family zinc finger 1	-2.3883	4.17425	-4.16456	6.27344e-05	0.00220985	1.59561
Sox11	SRY (sex determining region Y)-box 11	-2.3165	4.26349	-4.16445	6.27598e-05	0.00220985	1.59525
Rnf224	ring finger protein 224	-2.19504	2.26653	-4.16472	6.26973e-05	0.00220985	1.59438
Eomes	eomesodermin	-2.28954	3.63845	-4.16408	6.28498e-05	0.00220985	1.59385
Cldn5	claudin 5	-2.28172	3.29445	-4.16338	6.30147e-05	0.00220985	1.59139
Rps21	ribosomal protein S21	-2.23324	2.52874	-4.16294	6.31188e-05	0.00220985	1.58877
Ccna1	cyclin A1	-2.19218	2.94072	-4.16237	6.32556e-05	0.00220985	1.58744
Ctnnal1	catenin alpha like 1	-2.23042	5.97591	-4.16223	6.32898e-05	0.00220985	1.58655
Trim17	tripartite motif-containing 17	-2.26247	4.24728	-4.16127	6.35198e-05	0.00220985	1.58447
Abt1	activator of basal transcription 1	-2.30293	2.7184	-4.16158	6.3444e-05	0.00220985	1.58445
Pabpc1	poly(A) binding protein, cytoplasmic 1	-2.30039	4.34743	-4.16077	6.36386e-05	0.00220985	1.5828
Nop2	NOP2 nucleolar protein	-2.30804	4.94231	-4.16073	6.36481e-05	0.00220985	1.58262
Tmem198	transmembrane protein 198	-2.28341	3.1765	-4.1606	6.36797e-05	0.00220985	1.58172
Dqx1	DEAQ RNA-dependent ATPase	-2.29337	4.13312	-4.15892	6.40842e-05	0.00220985	1.57654
Slc5a2	solute carrier family 5 (sodium/glucose cotransporter), member 2	-2.12634	2.47624	-4.15801	6.43043e-05	0.00220985	1.57207
Barhl1	BarH like homeobox 1	-2.32388	4.45429	-4.15751	6.4426e-05	0.00220985	1.57178
Gstt3	glutathione S-transferase, theta 3	-2.28312	3.23654	-4.15717	6.45091e-05	0.00220985	1.57039
Scrt2	scratch family zinc finger 2	-2.28125	4.21257	-4.15654	6.46638e-05	0.00220985	1.56848
Kcnj4	potassium inwardly-rectifying channel, subfamily J, member 4	-2.24654	5.11961	-4.1558	6.48446e-05	0.00220985	1.56578
Zdhhc22	zinc finger, DHHC-type containing 22	-2.22393	3.20432	-4.15519	6.49934e-05	0.00220985	1.56352
Grid2ip	glutamate receptor, ionotropic, delta 2 (Grid2) interacting protein 1	-2.2236	5.54627	-4.15438	6.51921e-05	0.00220985	1.56049
Tsr1	TSR1 20S rRNA accumulation	-2.28841	3.64183	-4.1533	6.54579e-05	0.00220985	1.55745
Fam43b	family with sequence similarity 43, member B	-2.30395	2.31456	-4.15273	6.55981e-05	0.00220985	1.55372
H2-T26	histocompatibility 2, T region locus 26	-2.39019	3.39563	-4.15136	6.59391e-05	0.00220985	1.55071
Cdx2	caudal type homeobox 2	-2.32315	4.38088	-4.15089	6.60563e-05	0.00220985	1.54939
Ccdc87	coiled-coil domain containing 87	-2.30156	2.27823	-4.14927	6.64595e-05	0.00220985	1.54203
Kcnk7	potassium channel, subfamily K, member 7	-2.32317	3.47198	-4.14875	6.65906e-05	0.00220985	1.54194
Fam222a	family with sequence similarity 222, member A	-2.17802	5.80904	-4.1474	6.69285e-05	0.00220985	1.53645
Lcn12	lipocalin 12	-2.15722	2.08101	-4.14657	6.714e-05	0.00220985	1.53246
Naa60	N(alpha)-acetyltransferase 60, NatF catalytic subunit	-2.23262	4.96785	-4.14556	6.73948e-05	0.00220985	1.5313
Chchd1	coiled-coil-helix-coiled-coil-helix domain containing 1	-2.26581	1.99685	-4.14612	6.72541e-05	0.00220985	1.53074
Atoh1	atonal bHLH transcription factor 1	-2.26507	2.94166	-4.14553	6.74035e-05	0.00220985	1.53024
Tac4	tachykinin 4	-2.2846	3.73535	-4.14485	6.75746e-05	0.00220985	1.52894
Gfer	growth factor, augmenter of liver regeneration	-2.27323	3.09347	-4.14487	6.75714e-05	0.00220985	1.52853
Slc45a3	solute carrier family 45, member 3	-2.22072	5.46361	-4.14434	6.77063e-05	0.00220985	1.52658
Edc4	enhancer of mRNA decapping 4	-2.28685	4.47315	-4.14404	6.77808e-05	0.00220985	1.52631
Triap1	TP53 regulated inhibitor of apoptosis 1	-2.25137	2.20245	-4.14315	6.80085e-05	0.00220985	1.52043
Tmem150a	transmembrane protein 150A	-2.30494	4.47065	-4.14197	6.83121e-05	0.00220985	1.51932
Gprin1	G protein-regulated inducer of neurite outgrowth 1	-2.21253	3.33854	-4.14109	6.85399e-05	0.00220985	1.51599
Prg3	proteoglycan 3	-2.09179	2.06136	-4.14116	6.85203e-05	0.00220985	1.5142
Rpn1	ribophorin I	-2.28037	5.02847	-4.13933	6.89942e-05	0.00220985	1.51016
Polr2b	polymerase (RNA) II (DNA directed) polypeptide B	-2.23496	4.82283	-4.13851	6.92083e-05	0.00220985	1.50759
Slc12a5	solute carrier family 12, member 5	-2.21158	5.30225	-4.13798	6.93454e-05	0.00220985	1.50543
Alpi	alkaline phosphatase, intestinal	-2.16917	2.26554	-4.13858	6.919e-05	0.00220985	1.50529
Lhx5	LIM homeobox protein 5	-2.33965	4.71668	-4.13772	6.9414e-05	0.00220985	1.50498
Slc22a17	solute carrier family 22 (organic cation transporter), member 17	-2.25564	4.42143	-4.13664	6.96952e-05	0.00220985	1.50137
Foxi2	forkhead box I2	-2.16816	2.75777	-4.1368	6.96539e-05	0.00220985	1.50099
Mrpl28	mitochondrial ribosomal protein L28	-2.31013	3.50111	-4.13599	6.98653e-05	0.00220985	1.49888
Mterf4	mitochondrial transcription termination factor 4	-2.28274	2.83168	-4.13612	6.98321e-05	0.00220985	1.49859
Nherf4	NHERF family PDZ scaffold protein 4	-2.18553	2.97633	-4.13485	7.01673e-05	0.00220985	1.49447
Nkx1-2	NK1 homeobox 2	-2.25179	3.29268	-4.13454	7.0249e-05	0.00220985	1.49371
F12	coagulation factor XII (Hageman factor)	-2.28047	3.73927	-4.13401	7.03889e-05	0.00220985	1.49238
Tmem267	transmembrane protein 267	-2.12703	6.38648	-4.13403	7.03831e-05	0.00220985	1.4907
Sowahb	sosondowah ankyrin repeat domain family member B	-2.29261	3.75669	-4.13339	7.0553e-05	0.00220985	1.49019
Galr2	galanin receptor 2	-2.28411	3.47596	-4.13249	7.07914e-05	0.00220985	1.48701
Ebi3	Epstein-Barr virus induced gene 3	-2.15083	2.19084	-4.13235	7.08283e-05	0.00220985	1.48384
Mrpl20	mitochondrial ribosomal protein L20	-2.29402	4.04932	-4.13063	7.12868e-05	0.00220985	1.48111
Or9e1	olfactory receptor family 9 subfamily E member 1	-2.14002	0.295301	-4.13295	7.06691e-05	0.00220985	1.48095
Nrtn	neurturin	-2.32705	3.88816	-4.12997	7.14652e-05	0.00220985	1.47874
Sdhd	succinate dehydrogenase complex, subunit D, integral membrane protein	-2.27738	3.82979	-4.12983	7.15017e-05	0.00220985	1.4784
Bag5	BCL2-associated athanogene 5	-2.26108	3.51336	-4.12649	7.24066e-05	0.00220985	1.46691
Npas4	neuronal PAS domain protein 4	-2.20664	1.63607	-4.12671	7.23451e-05	0.00220985	1.46299
Lsmem2	leucine-rich single-pass membrane protein 2	-2.24629	2.80068	-4.12512	7.27791e-05	0.00220985	1.46134
Rgs14	regulator of G-protein signaling 14	-2.21954	4.37315	-4.12457	7.29298e-05	0.00220985	1.46075
Efnb3	ephrin B3	-2.26954	3.80451	-4.12444	7.2964e-05	0.00220985	1.46024
Ckm	creatine kinase, muscle	-2.20769	3.05689	-4.12395	7.30979e-05	0.00220985	1.4578
Lratd1	LRAT domain containing 1	-2.31418	3.84006	-4.12278	7.34193e-05	0.00220985	1.45455
Ankrd53	ankyrin repeat domain 53	-2.21718	3.11691	-4.1228	7.34147e-05	0.00220985	1.45399
Lypd5	Ly6/Plaur domain containing 5	-2.22412	2.80574	-4.1219	7.36649e-05	0.00220985	1.45091
Kbtbd4	kelch repeat and BTB (POZ) domain containing 4	-2.30419	3.17154	-4.12173	7.37092e-05	0.00220985	1.4505
Gfy	golgi-associated olfactory signaling regulator	-2.26763	3.48342	-4.12054	7.40394e-05	0.00220985	1.44694
Tex38	testis expressed 38	-2.15747	1.35275	-4.12186	7.36746e-05	0.00220985	1.44483
Selenov	selenoprotein V	-2.24979	4.01562	-4.11952	7.43251e-05	0.00220985	1.44373
Cox7a1	cytochrome c oxidase subunit 7A1	-2.28038	2.45669	-4.11955	7.43152e-05	0.00220985	1.4415
Dusp15	dual specificity phosphatase-like 15	-2.30686	4.62446	-4.11849	7.46123e-05	0.00220985	1.44031
Arid3a	AT-rich interaction domain 3A	-2.23161	6.52665	-4.11885	7.45117e-05	0.00220985	1.43894
Dctpp1	dCTP pyrophosphatase 1	-2.24685	3.00187	-4.11823	7.46844e-05	0.00220985	1.4384
Lce3c	late cornified envelope 3C	-2.10112	1.23063	-4.11968	7.42799e-05	0.00220985	1.43823
Tmem100	transmembrane protein 100	-2.26672	3.24527	-4.11803	7.474e-05	0.00220985	1.43805
G3bp1	G3BP stress granule assembly factor 1	-2.18379	5.98774	-4.11789	7.47787e-05	0.00220985	1.43636
Pou3f2	POU domain, class 3, transcription factor 2	-2.29001	3.5669	-4.11707	7.50091e-05	0.00220985	1.43504
Faim	Fas apoptotic inhibitory molecule	-2.22817	4.54376	-4.11594	7.53278e-05	0.00220985	1.43179
H4c12	H4 clustered histone 12	-2.18214	1.76646	-4.11651	7.51679e-05	0.00220985	1.42873
Snrpf	small nuclear ribonucleoprotein polypeptide F	-2.24898	3.11009	-4.11417	7.58306e-05	0.00220985	1.42503
Stk11	serine/threonine kinase 11	-2.2097	6.01464	-4.11417	7.58305e-05	0.00220985	1.42383
Ddx49	DEAD box helicase 49	-2.27924	3.80676	-4.113	7.61629e-05	0.00220985	1.42177
Ihh	Indian hedgehog	-2.3326	4.13834	-4.11232	7.6358e-05	0.00220985	1.41956
Nodal	nodal growth differentiation factor	-2.27193	3.75703	-4.11169	7.65372e-05	0.00220985	1.41739
Spef1	sperm flagellar 1	-2.32598	3.59032	-4.11175	7.65208e-05	0.00220985	1.41735
Dusp26	dual specificity phosphatase 26	-2.2092	3.49242	-4.11037	7.69171e-05	0.00220985	1.41274
Ndufaf4	NADH:ubiquinone oxidoreductase complex assembly factor 4	-2.23401	2.9802	-4.11022	7.69595e-05	0.00220985	1.41128
Rasgrp2	RAS, guanyl releasing protein 2	-2.28308	4.37913	-4.10828	7.75223e-05	0.00220985	1.40608
Fbxw9	F-box and WD-40 domain protein 9	-2.29985	4.06217	-4.10771	7.76859e-05	0.00220985	1.4041
Jpt1	Jupiter microtubule associated homolog 1	-2.21892	5.60379	-4.1077	7.7691e-05	0.00220985	1.40284
Shh	sonic hedgehog	-2.28045	4.01023	-4.10698	7.79007e-05	0.00220985	1.40159
Uts2r	urotensin 2 receptor	-2.06434	0.554642	-4.10936	7.7208e-05	0.00220985	1.40145
Plppr3	phospholipid phosphatase related 3	-2.30992	4.34013	-4.10588	7.82203e-05	0.00220985	1.39805
Hoxd1	homeobox D1	-2.16188	2.04796	-4.10715	7.78505e-05	0.00220985	1.39746
Ppp1r37	protein phosphatase 1, regulatory subunit 37	-2.14901	6.84477	-4.10469	7.85711e-05	0.00220985	1.39066
Alkbh4	alkB homolog 4, lysine demethylase	-2.23925	3.084	-4.10365	7.88766e-05	0.00220985	1.38954
Dazap1	DAZ associated protein 1	-2.1957	6.26945	-4.10404	7.87625e-05	0.00220985	1.38926
Emilin3	elastin microfibril interfacer 3	-2.2085	3.55668	-4.10273	7.91499e-05	0.00220985	1.38717
Farsa	phenylalanyl-tRNA synthetase, alpha subunit	-2.28289	4.12594	-4.1022	7.93058e-05	0.00220985	1.3857
Hapln4	hyaluronan and proteoglycan link protein 4	-2.2983	3.94469	-4.10211	7.93337e-05	0.00220985	1.38525
Upf1	UPF1 RNA helicase and ATPase	-2.20797	6.30771	-4.10257	7.91949e-05	0.00220985	1.38428
Apom	apolipoprotein M	-2.15324	2.52023	-4.10217	7.93143e-05	0.00220985	1.38269
Prdm13	PR domain containing 13	-2.29054	4.01686	-4.09974	8.00386e-05	0.00220985	1.37733
Ybey	ybeY metallopeptidase	-2.21423	2.91256	-4.09937	8.01494e-05	0.00220985	1.37501
Mcrip2	MAPK regulated corepressor interacting protein 2	-2.31207	3.88104	-4.09851	8.04081e-05	0.00220985	1.3732
Ubc	ubiquitin C	-2.30782	3.83101	-4.09749	8.07147e-05	0.00220985	1.36982
Tmem221	transmembrane protein 221	-2.21571	3.27787	-4.09746	8.07243e-05	0.00220985	1.36914
Noc2l	NOC2 like nucleolar associated transcriptional repressor	-2.24315	4.6262	-4.09689	8.08957e-05	0.00220985	1.36794
Pjvk	pejvakin	-2.12619	2.55334	-4.09702	8.08567e-05	0.00220985	1.36597
Rimbp3	RIMS binding protein 3	-2.26223	3.25583	-4.09551	8.13159e-05	0.00220985	1.3623
Gpr150	G protein-coupled receptor 150	-2.2953	3.22814	-4.09525	8.13921e-05	0.00220985	1.36154
Rasal3	RAS protein activator like 3	-2.17023	3.73501	-4.09457	8.16002e-05	0.00220985	1.36014
Fasn	fatty acid synthase	-2.17954	5.84352	-4.09484	8.15174e-05	0.00220985	1.35897
Or6b2b	olfactory receptor family 6 subfamily B member 2B	-2.0548	-0.0680899	-4.09699	8.0866e-05	0.00220985	1.35844
Ctrl	chymotrypsin-like	-2.0819	1.60619	-4.09551	8.13146e-05	0.00220985	1.35717
Ankrd54	ankyrin repeat domain 54	-2.24971	3.99089	-4.09363	8.18873e-05	0.00220985	1.35701
Cimap1b	ciliary microtubule associated protein 1B	-2.24441	3.17844	-4.09347	8.19365e-05	0.00220985	1.35541
Ubl4a	ubiquitin-like 4A	-2.16842	1.58431	-4.09506	8.1451e-05	0.00220985	1.35489
Hoxb13	homeobox B13	-2.2553	3.2789	-4.09286	8.21224e-05	0.00220985	1.35366
Cenatac	centrosomal AT-AC splicing factor	-2.25225	3.66133	-4.09225	8.231e-05	0.00220985	1.35211
Bloc1s4	biogenesis of lysosomal organelles complex-1, subunit 4, cappuccino	-2.24117	2.50327	-4.09222	8.23195e-05	0.00220985	1.34972
Wfdc15a	WAP four-disulfide core domain 15A	-1.98634	0.177725	-4.09242	8.22595e-05	0.00220985	1.34229
Cnfn	cornifelin	-2.20132	3.30925	-4.08927	8.32325e-05	0.00220985	1.34165
Rab35	RAB35, member RAS oncogene family	-2.1807	5.72811	-4.08896	8.33273e-05	0.00220985	1.33967
Mn1	meningioma 1	-2.12388	7.20261	-4.08958	8.31364e-05	0.00220985	1.3394
Cd209f	CD209f antigen	-2.02351	0.902145	-4.09066	8.28006e-05	0.00220985	1.33928
Aanat	arylalkylamine N-acetyltransferase	-2.11333	2.33045	-4.08932	8.32155e-05	0.00220985	1.33909
Mnx1	motor neuron and pancreas homeobox 1	-2.2903	3.97783	-4.08737	8.38226e-05	0.00220985	1.3359
Znhit1	zinc finger, HIT domain containing 1	-2.26318	3.07616	-4.08653	8.40877e-05	0.00220985	1.33195
Mex3d	mex3 RNA binding family member D	-2.26981	5.14454	-4.08545	8.44253e-05	0.00220985	1.32922
Tyw5	tRNA-yW synthesizing protein 5	-2.23355	3.58881	-4.08457	8.47031e-05	0.00220985	1.32645
Garin5b	golgi associated RAB2 interactor family member 5B	-2.207	4.28864	-4.08383	8.49387e-05	0.00220985	1.32438
Slc25a42	solute carrier family 25, member 42	-2.1251	5.71756	-4.08426	8.48027e-05	0.00220985	1.32361
Khdc3	KH domain containing 3, subcortical maternal complex member	-2.20084	3.11503	-4.08344	8.50607e-05	0.00220985	1.3217
Dlk2	delta like non-canonical Notch ligand 2	-2.28133	4.06534	-4.08055	8.59824e-05	0.00220985	1.3133
Ndufv1	NADH:ubiquinone oxidoreductase core subunit V1	-2.2722	3.40773	-4.08011	8.61243e-05	0.00220985	1.3113
Helt	helt bHLH transcription factor	-2.22587	2.05607	-4.08128	8.57498e-05	0.00220985	1.31096
Rps3	ribosomal protein S3	-2.28112	4.38814	-4.07895	8.64966e-05	0.00220985	1.30807
Pnmt	phenylethanolamine-N-methyltransferase	-2.09231	1.95978	-4.08041	8.60302e-05	0.00220985	1.30792
Liat1	ligand of ATE1	-2.19225	2.61134	-4.07957	8.62993e-05	0.00220985	1.30739
Nova2	NOVA alternative splicing regulator 2	-2.14309	6.0057	-4.07918	8.64248e-05	0.00220985	1.30631
Otp	orthopedia homeobox	-2.27628	3.83162	-4.07807	8.67822e-05	0.00220985	1.30475
Nkain1	Na+/K+ transporting ATPase interacting 1	-2.13653	6.48576	-4.07858	8.6616e-05	0.00220985	1.30327
Skic2	SKI2 subunit of superkiller complex	-2.27454	4.20016	-4.07744	8.69864e-05	0.00220985	1.30297
Naip1	NLR family, apoptosis inhibitory protein 1	-2.1043	5.27603	-4.07714	8.70836e-05	0.00220985	1.30044
Spatc1l	spermatogenesis and centriole associated 1 like	-2.04413	0.632092	-4.07886	8.65257e-05	0.00220985	1.29835
Ifnab	interferon alpha B	-2.10383	0.215017	-4.07913	8.6441e-05	0.00220985	1.29795
Sema4g	sema domain, immunoglobulin domain (Ig), transmembrane domain (TM) and short cytoplasmic domain, (semaphorin) 4G	-2.22481	4.79237	-4.07581	8.75173e-05	0.00220985	1.29739
Actrt3	actin related protein T3	-2.18598	1.87948	-4.07654	8.72785e-05	0.00220985	1.29388
Tstd3	thiosulfate sulfurtransferase (rhodanese)-like domain containing 3	-2.18387	3.12114	-4.0736	8.82391e-05	0.00220985	1.28897
Snrpd3	small nuclear ribonucleoprotein D3	-2.23162	4.96833	-4.0732	8.83699e-05	0.00220985	1.28855
Srrm3	serine/arginine repetitive matrix 3	-2.16682	6.25882	-4.07339	8.83074e-05	0.00220985	1.28629
Mrpl55	mitochondrial ribosomal protein L55	-2.22282	2.63792	-4.07276	8.85166e-05	0.00220985	1.28425
Cramp1	cramped chromatin regulator 1	-2.15084	5.97761	-4.07256	8.85828e-05	0.00220985	1.28399
Slc5a5	solute carrier family 5 (sodium iodide symporter), member 5	-2.26483	4.20533	-4.0715	8.89312e-05	0.00220985	1.28322
Osm	oncostatin M	-2.05298	1.87209	-4.07175	8.88484e-05	0.00220985	1.27876
Fgf17	fibroblast growth factor 17	-2.20609	3.55441	-4.06961	8.95594e-05	0.00220985	1.27637
Sdf2l1	stromal cell-derived factor 2-like 1	-2.25865	3.75406	-4.06883	8.98211e-05	0.00220985	1.27397
Rtn4r	reticulon 4 receptor	-2.16264	5.24269	-4.06881	8.9828e-05	0.00220985	1.27322
Gdi1	GDP dissociation inhibitor 1	-2.2318	3.281	-4.06869	8.98667e-05	0.00220985	1.27284
Ly6g6c	lymphocyte antigen 6 family member G6C	-2.14717	2.23984	-4.06954	8.95842e-05	0.00220985	1.27272
Ina	internexin neuronal intermediate filament protein, alpha	-2.10712	2.39951	-4.06935	8.9646e-05	0.00220985	1.27222
Neurl4	neuralized E3 ubiquitin protein ligase 4	-2.26298	4.46787	-4.06786	9.01447e-05	0.00220985	1.27113
Eif5a2	eukaryotic translation initiation factor 5A2	-2.20286	3.70367	-4.06704	9.04204e-05	0.00220985	1.26807
Gpr84	G protein-coupled receptor 84	-2.13718	2.50741	-4.0675	9.02663e-05	0.00220985	1.26631
D8Ertd738e	DNA segment, Chr 8, ERATO Doi 738, expressed	-2.25883	2.95149	-4.06687	9.04791e-05	0.00220985	1.26599
Foxd2	forkhead box D2	-2.29957	3.72378	-4.06559	9.09092e-05	0.00220985	1.26307
Cimip2b	ciliary microtubule inner protein 2B	-2.27641	2.92773	-4.06581	9.08349e-05	0.00220985	1.26304
Slc10a5	solute carrier family 10 (sodium/bile acid cotransporter family), member 5	-2.16983	1.96058	-4.06529	9.10094e-05	0.00220985	1.257
Icam5	intercellular adhesion molecule 5, telencephalin	-2.31981	4.80773	-4.06227	9.20384e-05	0.00220985	1.25242
Alx4	aristaless-like homeobox 4	-2.11865	6.2545	-4.06331	9.16819e-05	0.00220985	1.25232
Chrnb2	cholinergic receptor nicotinic beta 2 subunit	-2.1548	3.3643	-4.06183	9.21888e-05	0.00220985	1.25059
Ndufa11	NADH:ubiquinone oxidoreductase subunit A11	-2.29247	4.62821	-4.061	9.24758e-05	0.00220985	1.24821
Zfp646	zinc finger protein 646	-2.24197	4.00124	-4.06089	9.25122e-05	0.00220985	1.24787
Wfdc10	WAP four-disulfide core domain 10	-1.98872	0.431739	-4.063	9.17892e-05	0.00220985	1.24429
Slc52a2	solute carrier protein 52, member 2	-2.23869	3.73968	-4.05934	9.30458e-05	0.00220985	1.24252
Diras1	DIRAS family, GTP-binding RAS-like 1	-2.25407	3.76481	-4.0587	9.32686e-05	0.00220985	1.24033
Nmur1	neuromedin U receptor 1	-2.04122	1.10951	-4.06112	9.24317e-05	0.00220985	1.23906
Gfi1	growth factor independent 1 transcription repressor	-2.23713	5.22795	-4.05821	9.34373e-05	0.00220985	1.23831
Fam83c	family with sequence similarity 83, member C	-2.17011	2.74552	-4.05815	9.3459e-05	0.00220985	1.23671
Mvd	mevalonate (diphospho) decarboxylase	-2.25056	4.15937	-4.05726	9.3768e-05	0.00220985	1.23587
Llgl2	LLGL2 scribble cell polarity complex component	-2.18157	6.42281	-4.0584	9.33705e-05	0.00220985	1.23583
Or2i1	olfactory receptor family 2 subfamily I member 1	-2.30943	2.68844	-4.05802	9.35048e-05	0.00220985	1.2351
Inhbe	inhibin beta-E	-2.1555	1.96011	-4.05732	9.37469e-05	0.00220985	1.22992
Olig1	oligodendrocyte transcription factor 1	-2.08503	0.48634	-4.05802	9.35043e-05	0.00220985	1.22678
Tapbp	TAP binding protein	-2.26424	3.63476	-4.05425	9.48232e-05	0.00220985	1.22526
Nupr2	nuclear protein transcriptional regulator 2	-2.1902	3.26293	-4.05364	9.50369e-05	0.00220985	1.22289
Pard6a	par-6 family cell polarity regulator alpha	-2.23449	2.72285	-4.05278	9.53417e-05	0.00220985	1.21796
Krtcap3	keratinocyte associated protein 3	-2.17085	2.20808	-4.05296	9.52783e-05	0.00220985	1.21638
Tmem25	transmembrane protein 25	-2.15361	3.21461	-4.05157	9.57694e-05	0.00220985	1.21561
Zic3	zinc finger protein of the cerebellum 3	-2.19511	3.61268	-4.05102	9.59663e-05	0.00220985	1.21447
Foxp4	forkhead box P4	-2.13283	7.32672	-4.05127	9.58751e-05	0.00220985	1.21098
Abcg4	ATP binding cassette subfamily G member 4	-2.19117	5.05296	-4.04894	9.6709e-05	0.00220985	1.2075
Aqp6	aquaporin 6	-2.12353	2.8709	-4.04924	9.66002e-05	0.00220985	1.20748
C1ql2	complement component 1, q subcomponent-like 2	-2.19403	3.14373	-4.04877	9.67714e-05	0.00220985	1.20625
Tmem184a	transmembrane protein 184a	-2.19127	3.62841	-4.04829	9.69414e-05	0.00220985	1.20578
Rgma	repulsive guidance molecule family member A	-2.13709	7.26977	-4.04954	9.64941e-05	0.00220985	1.20524
Lgals2	lectin, galactose-binding, soluble 2	-2.2622	2.41749	-4.04898	9.66934e-05	0.00220985	1.20387
Il17c	interleukin 17C	-2.05722	1.48299	-4.04924	9.66023e-05	0.00220985	1.20099
Rce1	Ras converting CAAX endopeptidase 1	-2.31668	2.94991	-4.04718	9.73439e-05	0.00220985	1.20056
Rnf10	ring finger protein 10	-2.14837	5.91326	-4.04621	9.7695e-05	0.00220985	1.19613
Fzd10	frizzled class receptor 10	-2.17325	2.27096	-4.04669	9.75197e-05	0.00220985	1.19597
Foxe1	forkhead box E1	-2.21885	2.93144	-4.04581	9.78382e-05	0.00220985	1.1956
Rest	RE1-silencing transcription factor	-2.17456	5.29417	-4.04547	9.79606e-05	0.00220985	1.1955
B3gnt8	UDP-GlcNAc:betaGal beta-1,3-N-acetylglucosaminyltransferase 8	-2.18222	3.27173	-4.04468	9.82493e-05	0.00220985	1.19303
Ccer2	coiled-coil glutamate-rich protein 2	-2.0795	2.32912	-4.04552	9.79438e-05	0.00220985	1.1925
Cwc25	CWC25 spliceosome-associated protein	-2.26049	4.6143	-4.04369	9.86093e-05	0.00220985	1.19078
Mrps7	mitchondrial ribosomal protein S7	-2.24443	3.74121	-4.0432	9.8788e-05	0.00220985	1.18898
Dlx3	distal-less homeobox 3	-2.25398	3.60438	-4.04301	9.88597e-05	0.00220985	1.1879
Caskin1	CASK interacting protein 1	-2.17635	5.14626	-4.04291	9.88952e-05	0.00220985	1.18727
Onecut1	one cut domain, family member 1	-2.1796	5.0276	-4.0419	9.92677e-05	0.00220985	1.18448
H2bc9	H2B clustered histone 9	-2.11996	2.16976	-4.04228	9.9127e-05	0.00220985	1.18158
Xab2	XPA binding protein 2	-2.16858	3.52061	-4.04066	9.97231e-05	0.00220985	1.18
Grin1	glutamate receptor, ionotropic, NMDA1 (zeta 1)	-2.20276	4.78309	-4.04048	9.97918e-05	0.00220985	1.18
Fbxl18	F-box and leucine-rich repeat protein 18	-2.15544	6.0968	-4.04082	9.96632e-05	0.00220985	1.17785
Lhx6	LIM homeobox protein 6	-2.19575	5.96035	-4.04056	9.97601e-05	0.00220985	1.17773
Hcrt	hypocretin	-2.17632	2.22145	-4.04087	9.96473e-05	0.00220985	1.17641
Med19	mediator complex subunit 19	-2.18826	2.99468	-4.03924	0.000100249	0.00220985	1.1743
Tlcd3a	TLC domain containing 3A	-2.196	5.06326	-4.03835	0.000100581	0.00220985	1.17234
Sox13	SRY (sex determining region Y)-box 13	-2.14175	6.18517	-4.03884	0.000100398	0.00220985	1.17098
Kpnb1	karyopherin subunit beta 1	-2.18782	5.34309	-4.03669	0.0001012	0.00220985	1.1662
Lbx2	ladybird homeobox 2	-2.26034	3.19248	-4.03669	0.0001012	0.00220985	1.16616
Eif4ebp2	eukaryotic translation initiation factor 4E binding protein 2	-2.18243	5.46553	-4.03675	0.000101178	0.00220985	1.16608
Dpcd	deleted in primary ciliary dyskinesia	-2.23034	4.77251	-4.03588	0.000101503	0.00220985	1.16485
Abra	actin-binding Rho activating protein	-2.12681	1.78111	-4.03751	0.000100892	0.00220985	1.16443
Tmt1a3	thiol methyltransferase 1A3	-2.07235	2.43434	-4.03625	0.000101367	0.00220985	1.16267
Gnat1	G protein subunit alpha transducin 1	-2.25737	3.08916	-4.03552	0.000101641	0.00220985	1.16196
Timm23	translocase of inner mitochondrial membrane 23	-2.2209	4.43659	-4.03413	0.000102166	0.00220985	1.15925
Ccdc116	coiled-coil domain containing 116	-2.15693	2.88642	-4.03422	0.000102131	0.00220985	1.15715
Nppa	natriuretic peptide type A	-2.13915	0.974541	-4.03664	0.000101219	0.00220985	1.15668
Ccdc137	coiled-coil domain containing 137	-2.2931	3.58859	-4.03357	0.000102375	0.00220985	1.15664
Il25	interleukin 25	-2.10575	2.07601	-4.03403	0.000102202	0.00220985	1.15345
Tmem139	transmembrane protein 139	-2.11988	2.40142	-4.03374	0.000102313	0.00220985	1.1529
Phf5a	PHD finger protein 5A	-2.24539	2.89208	-4.03207	0.000102946	0.00220985	1.15039
Ncbp2	nuclear cap binding protein subunit 2	-2.19198	3.29465	-4.03147	0.000103176	0.00220985	1.14931
Prm2	protamine 2	-2.04009	0.424123	-4.03468	0.000101955	0.00220985	1.14892
Otos	otospiralin	-2.16775	3.09745	-4.03152	0.000103156	0.00220985	1.14857
Ahsg	alpha-2-HS-glycoprotein	-2.03451	2.07527	-4.03164	0.000103109	0.00220985	1.14579
Strn4	striatin, calmodulin binding protein 4	-2.12026	6.2702	-4.03078	0.000103437	0.00220985	1.14403
Mettl25b	methyltransferase like 25B	-2.28702	3.70122	-4.02881	0.000104196	0.00220985	1.14115
Phgr1	proline/histidine/glycine-rich 1	-2.10881	2.7024	-4.02893	0.000104149	0.00220985	1.13931
Npbwr1	neuropeptides B/W receptor 1	-2.22183	3.34807	-4.02702	0.000104887	0.00220985	1.13451
T	brachyury, T-box transcription factor T	-2.15589	3.13118	-4.02673	0.000104998	0.00220985	1.13336
Zfp955b	zinc finger protein 955B	-2.16458	2.3567	-4.02643	0.000105117	0.00220985	1.12865
Rnd1	Rho family GTPase 1	-2.29338	4.73031	-4.02449	0.00010587	0.00220985	1.12719
Agap2	ArfGAP with GTPase domain, ankyrin repeat and PH domain 2	-2.20667	5.27727	-4.02457	0.000105841	0.00220985	1.12651
Mrm3	mitochondrial rRNA methyltransferase 3	-2.21671	2.53952	-4.02502	0.000105663	0.00220985	1.12568
Oxld1	oxidoreductase like domain containing 1	-2.16026	2.65555	-4.0239	0.000106104	0.00220985	1.12207
Cldn6	claudin 6	-2.20914	3.28068	-4.02332	0.00010633	0.00220985	1.12192
Gtpbp1	GTP binding protein 1	-2.14644	5.17029	-4.02299	0.000106459	0.00220985	1.12115
Mcemp1	mast cell expressed membrane protein 1	-2.02714	1.74121	-4.0247	0.000105788	0.00220985	1.1209
Kif5a	kinesin family member 5A	-2.12212	5.3905	-4.02279	0.000106538	0.00220985	1.11986
Cntd1	cyclin N-terminal domain containing 1	-2.16399	2.97503	-4.02191	0.000106885	0.00220985	1.11711
Cimip2a	ciliary microtubule inner protein 2A	-2.17304	2.89221	-4.0219	0.000106889	0.00220985	1.11631
Sft2d1	SFT2 domain containing 1	-2.16575	5.26942	-4.02074	0.00010735	0.00220985	1.11364
Nat8l	N-acetyltransferase 8-like	-2.22686	4.02754	-4.02	0.000107643	0.00220985	1.11242
Hba-x	hemoglobin X, alpha-like embryonic chain in Hba complex	-2.02439	1.22971	-4.02068	0.000107373	0.00220985	1.10541
Dph7	diphthamine biosynethesis 7	-2.20957	3.60713	-4.01675	0.000108942	0.00220985	1.10115
Mterf2	mitochondrial transcription termination factor 2	-2.16925	3.19655	-4.01697	0.000108852	0.00220985	1.10095
Wnt6	wingless-type MMTV integration site family, member 6	-2.24764	4.38102	-4.01597	0.000109253	0.00220985	1.09928
Yaf2	YY1 associated factor 2	-2.09043	6.46448	-4.01725	0.00010874	0.00220985	1.09871
Taok2	TAO kinase 2	-2.158	5.38992	-4.01631	0.000109117	0.00220985	1.09864
Tmem161a	transmembrane protein 161A	-2.18947	4.32188	-4.01531	0.000109521	0.00220985	1.09718
Enkd1	enkurin domain containing 1	-2.24075	3.59752	-4.0153	0.000109525	0.00220985	1.09628
Erfl	ETS repressor factor like	-2.1303	5.55868	-4.01572	0.000109357	0.00220985	1.09601
Poglut2	protein O-glucosyltransferase 2	-2.14521	3.19657	-4.0151	0.000109606	0.00220985	1.09518
Rprml	reprimo-like	-2.21583	2.60563	-4.01569	0.000109367	0.00220985	1.0947
Smim32	small integral membrane protein 32	-2.17594	3.57395	-4.0147	0.000109768	0.00220985	1.09432
Dus1l	dihydrouridine synthase 1 like	-2.24823	4.58706	-4.01373	0.00011016	0.00220985	1.09177
Phgdh	3-phosphoglycerate dehydrogenase	-2.13759	5.85406	-4.01391	0.00011009	0.00220985	1.08931
Krtap5-23	keratin associated protein 5-23	-1.96872	0.665079	-4.01634	0.000109106	0.00220985	1.08917
Kcnh3	potassium voltage-gated channel, subfamily H (eag-related), member 3	-2.19263	4.96471	-4.01263	0.00011061	0.00220985	1.08756
Lrrc46	leucine rich repeat containing 46	-2.10253	2.54712	-4.01296	0.000110473	0.00220985	1.08572
Ptx4	pentraxin 4	-2.10092	2.59389	-4.01266	0.000110596	0.00220985	1.08546
Loxl3	lysyl oxidase-like 3	-2.20787	5.67086	-4.01165	0.00011101	0.00220985	1.08277
Sox10	SRY (sex determining region Y)-box 10	-2.19043	4.13802	-4.01089	0.000111322	0.00220985	1.0826
Nkx6-2	NK6 homeobox 2	-2.22103	3.34714	-4.01133	0.000111139	0.00220985	1.08248
Hsf1	heat shock factor 1	-2.14101	5.90633	-4.01132	0.000111146	0.00220985	1.08037
Myod1	myogenic differentiation 1	-2.03064	1.46044	-4.01251	0.00011066	0.00220985	1.07949
Dmrta2	doublesex and mab-3 related transcription factor like family A2	-2.24377	4.34003	-4.00996	0.000111703	0.00220985	1.07945
Nxnl2	nucleoredoxin-like 2	-2.17771	3.47973	-4.01021	0.0001116	0.00220985	1.07924
Peg12	paternally expressed 12	-2.17231	3.42149	-4.00997	0.000111701	0.00220985	1.0783
Cbln2	cerebellin 2 precursor protein	-2.19079	3.40976	-4.00973	0.000111801	0.00220985	1.07773
Calr	calreticulin	-2.25894	3.94941	-4.00846	0.000112323	0.00220985	1.07429
Coq6	coenzyme Q6 monooxygenase	-2.17461	3.57403	-4.00846	0.000112323	0.00220985	1.07393
Btbd2	BTB domain containing 2	-2.17879	5.23029	-4.00853	0.000112295	0.00220985	1.07337
Dhx16	DEAH-box helicase 16	-2.18943	4.51294	-4.00796	0.000112532	0.00220985	1.0729
Wnt3a	wingless-type MMTV integration site family, member 3A	-2.09578	5.58937	-4.00692	0.000112961	0.00220985	1.06659
Ncan	neurocan	-2.12012	5.00089	-4.00566	0.000113488	0.00220985	1.06428
Rab40c	Rab40C, member RAS oncogene family	-2.12286	6.25687	-4.00597	0.000113358	0.00220985	1.06177
Pcdh20	protocadherin 20	-2.24124	3.73155	-4.00455	0.000113952	0.00220985	1.06099
Dnd1	DND microRNA-mediated repression inhibitor 1	-2.17077	2.989	-4.00502	0.000113756	0.00220985	1.06085
Slc34a1	solute carrier family 34 (sodium phosphate), member 1	-2.19497	4.27748	-4.00419	0.000114104	0.00220985	1.06055
Vax1	ventral anterior homeobox 1	-2.2385	3.95025	-4.00405	0.000114162	0.00220985	1.05971
Cacnb3	calcium channel, voltage-dependent, beta 3 subunit	-2.16921	5.68789	-4.00449	0.00011398	0.00220985	1.05875
Mss51	MSS51 mitochondrial translational activator	-2.09268	2.74723	-4.00381	0.000114263	0.00220985	1.05639
Ddx21	DExD box helicase 21	-2.20665	5.02732	-4.00303	0.000114594	0.00220985	1.05583
Zfp853	zinc finger protein 853	-2.2524	3.96212	-4.00285	0.000114667	0.00220985	1.05579
Mau2	MAU2 sister chromatid cohesion factor	-2.13168	5.3803	-4.0031	0.000114565	0.00220985	1.05458
Paqr6	progestin and adipoQ receptor family member VI	-2.1726	2.83063	-4.0028	0.000114689	0.00220985	1.05272
Nkpd1	NTPase, KAP family P-loop domain containing 1	-2.219	4.48856	-4.00132	0.000115315	0.00220985	1.0511
Nhlrc1	NHL repeat containing 1	-2.16773	2.62029	-4.00256	0.000114792	0.00220985	1.05079
Mrps21	mitochondrial ribosomal protein S21	-2.17103	3.47693	-4.00119	0.000115373	0.00220985	1.04976
Gpr12	G-protein coupled receptor 12	-2.13869	2.03737	-4.00268	0.000114741	0.00220985	1.0497
Ap3d1	adaptor-related protein complex 3, delta 1 subunit	-2.12472	6.31873	-4.00204	0.000115012	0.00220985	1.04855
Dkk1	dickkopf WNT signaling pathway inhibitor 1	-2.17562	3.0663	-4.0011	0.000115408	0.00220985	1.04812
Srcin1	SRC kinase signaling inhibitor 1	-2.10286	6.83779	-4.00181	0.000115111	0.00220985	1.04698
Pdia5	protein disulfide isomerase associated 5	-2.07022	7.52905	-4.00095	0.000115474	0.00220985	1.04322
S1pr5	sphingosine-1-phosphate receptor 5	-2.20439	3.40935	-3.99926	0.000116196	0.00220985	1.04284
Pdik1l	PDLIM1 interacting kinase 1 like	-2.22664	3.87398	-3.99861	0.000116473	0.00220985	1.04186
Tlx1	T cell leukemia, homeobox 1	-2.20256	4.10851	-3.99701	0.000117161	0.00220985	1.03683
Cabp7	calcium binding protein 7	-2.19871	4.15224	-3.99689	0.00011721	0.00220985	1.03655
Spmip8	sperm microtubule inner protein 8	-2.17832	3.75671	-3.99658	0.000117347	0.00220985	1.03511
Gabarapl2	GABA type A receptor associated protein like 2	-2.17092	4.20148	-3.99622	0.000117503	0.00220985	1.03435
Rnf126	ring finger protein 126	-2.18405	5.24372	-3.99591	0.000117637	0.00220985	1.03172
Brd3	bromodomain containing 3	-2.11852	6.50823	-3.99677	0.000117262	0.00220985	1.03083
Mcam	melanoma cell adhesion molecule	-2.23308	5.02618	-3.99533	0.000117887	0.00220985	1.0307
Kcnk4	potassium channel, subfamily K, member 4	-2.26066	4.67101	-3.99515	0.000117963	0.00220985	1.03067
Cldn7	claudin 7	-2.20265	3.25326	-3.9956	0.00011777	0.00220985	1.03052
Arl16	ADP-ribosylation factor-like 16	-2.27873	3.53255	-3.99483	0.000118105	0.00220985	1.02877
Grcc10	gene rich cluster, C10 gene	-2.18498	2.87106	-3.99521	0.000117939	0.00220985	1.02786
Dll1	delta like canonical Notch ligand 1	-2.25891	4.64708	-3.99423	0.000118364	0.00220985	1.02767
Zbed5	zinc finger BED-type containing 5	-2.12774	2.72388	-3.99497	0.000118042	0.00220985	1.02676
Kmt2d	lysine (K)-specific methyltransferase 2D	-2.10831	6.44409	-3.99461	0.0001182	0.00220985	1.02378
Slc35e1	solute carrier family 35, member E1	-2.16947	4.84749	-3.99232	0.000119199	0.00220985	1.02108
Adra2a	adrenergic receptor, alpha 2a	-2.26482	3.63375	-3.99228	0.000119214	0.00220985	1.02035
Ccdc153	coiled-coil domain containing 153	-2.10193	3.12036	-3.99142	0.000119592	0.00220985	1.01715
Lrrc47	leucine rich repeat containing 47	-2.19869	4.98754	-3.99083	0.000119853	0.00220985	1.01601
Fancd2os	Fancd2 opposite strand	-2.07998	2.20958	-3.99209	0.000119297	0.00220985	1.0151
Erbb3	erb-b2 receptor tyrosine kinase 3	-2.18286	5.0322	-3.99008	0.000120182	0.00220985	1.01325
Mst1	macrophage stimulating 1 (hepatocyte growth factor-like)	-2.18081	3.77562	-3.98981	0.000120303	0.00220985	1.01288
Dand5	DAN domain family member 5, BMP antagonist	-2.22024	4.25119	-3.98964	0.000120379	0.00220985	1.01271
Entr1	endosome associated trafficking regulator 1	-2.21556	4.37204	-3.98942	0.000120473	0.00220985	1.01202
Tent4a	terminal nucleotidyltransferase 4A	-2.08204	6.99455	-3.99093	0.000119808	0.00220985	1.01089
Sh2b3	SH2B adaptor protein 3	-2.13782	6.611	-3.99045	0.000120022	0.00220985	1.00986
Tmem91	transmembrane protein 91	-2.17307	3.68429	-3.98881	0.000120746	0.00220985	1.00956
Dll3	delta like canonical Notch ligand 3	-2.25125	3.69782	-3.98848	0.000120893	0.00220985	1.00817
Trp53rkb	transformation related protein 53 regulating kinase B	-2.18249	3.59157	-3.98797	0.00012112	0.00220985	1.00647
Gp9	glycoprotein 9 platelet	-2.08947	2.21576	-3.98905	0.000120638	0.00220985	1.00507
Adam33	a disintegrin and metallopeptidase domain 33	-2.16285	5.37273	-3.98739	0.000121377	0.00220985	1.00384
Mapk15	mitogen-activated protein kinase 15	-2.27756	4.33731	-3.98665	0.000121706	0.00220985	1.00279
Cog8	component of oligomeric golgi complex 8	-2.22384	4.01561	-3.98607	0.000121966	0.00220985	1.00083
Ncln	nicalin	-2.18305	5.14801	-3.98621	0.000121904	0.00220985	1.00039
Dnajc4	DnaJ heat shock protein family (Hsp40) member C4	-2.25159	3.51519	-3.9859	0.000122043	0.00220985	0.999155
Hoxd11	homeobox D11	-2.20492	4.36453	-3.98506	0.000122422	0.00220985	0.997698
Lonp1	lon peptidase 1, mitochondrial	-2.19878	5.3932	-3.98509	0.000122408	0.00220985	0.995958
Psmb8	proteasome (prosome, macropain) subunit, beta type 8 (large multifunctional peptidase 7)	-2.16859	2.91163	-3.98556	0.000122195	0.00220985	0.995896
Stpg3	sperm tail PG rich repeat containing 3	-2.16516	1.92509	-3.98626	0.000121884	0.00220985	0.994785
Mrgprg	MAS-related GPR, member G	-2.1055	2.57559	-3.98448	0.000122682	0.00220985	0.991889
Etnk2	ethanolamine kinase 2	-2.17213	5.09627	-3.98346	0.00012314	0.00220985	0.99116
Nelfe	negative elongation factor complex member E, Rdbp	-2.23991	3.79899	-3.98116	0.000124187	0.00220985	0.98438
Or10v5	olfactory receptor family 10 subfamily V member 5	-2.08987	0.0308992	-3.98338	0.000123177	0.00220985	0.977062
Twist2	twist basic helix-loop-helix transcription factor 2	-2.12969	7.56947	-3.97975	0.000124828	0.00220985	0.973211
Xlr4b	X-linked lymphocyte-regulated 4B	-1.96056	1.46613	-3.9803	0.000124578	0.00220985	0.971677
Snx18	sorting nexin 18	-2.12276	6.75929	-3.9788	0.000125264	0.00220985	0.971114
Uqcr11	ubiquinol-cytochrome c reductase, complex III subunit XI	-2.23792	4.09242	-3.97631	0.000126414	0.00220985	0.968853
Slc38a10	solute carrier family 38, member 10	-2.09974	6.62571	-3.97779	0.000125729	0.00220985	0.967952
Trabd	TraB domain containing	-2.18599	5.24553	-3.97635	0.000126397	0.00220985	0.967427
Onecut3	one cut domain, family member 3	-2.17978	5.403	-3.97607	0.000126523	0.00220985	0.966089
Fem1a	fem 1 homolog a	-2.23754	4.79006	-3.97533	0.000126871	0.00220985	0.965494
Cdkn2aip	CDKN2A interacting protein	-2.16398	3.22745	-3.9747	0.000127161	0.00220985	0.96207
Bmyc	brain expressed myelocytomatosis oncogene	-2.16055	2.24235	-3.97613	0.000126498	0.00220985	0.961869
Dhrs1	dehydrogenase/reductase 1	-2.2178	3.59664	-3.97337	0.000127784	0.00220985	0.958361
Slc34a3	solute carrier family 34 (sodium phosphate), member 3	-2.14823	3.53773	-3.97292	0.000127995	0.00220985	0.957237
Med26	mediator complex subunit 26	-2.07116	7.27225	-3.97477	0.000127132	0.00220985	0.957078
Stmn3	stathmin-like 3	-2.17289	3.98952	-3.97267	0.00012811	0.00220985	0.957002
Adora2b	adenosine A2b receptor	-2.14513	5.82374	-3.97377	0.000127596	0.00220985	0.956812
Mixl1	Mix paired-like homeobox	-2.12889	2.55074	-3.97391	0.000127531	0.00220985	0.956534
Il13	interleukin 13	-2.03713	1.90542	-3.97466	0.000127182	0.00220985	0.956295
Ormdl2	ORM1-like 2 (S. cerevisiae)	-2.13672	2.03514	-3.97434	0.000127331	0.00220985	0.953773
Or9s14	olfactory receptor family 9 subfamily S member 14	-1.98963	0.309054	-3.97588	0.000126614	0.00220985	0.952529
Foxq1	forkhead box Q1	-2.24023	3.27738	-3.97169	0.000128574	0.00220985	0.951686
Msx3	msh homeobox 3	-2.21359	3.35871	-3.97165	0.000128592	0.00220985	0.951594
Nxnl1	nucleoredoxin-like 1	-2.20883	3.24522	-3.97122	0.000128794	0.00220985	0.950236
Cdkn2aipnl	CDKN2A interacting protein N-terminal like	-2.16868	3.55655	-3.97019	0.000129283	0.00220985	0.948193
Ccdc181	coiled-coil domain containing 181	-2.20494	3.61348	-3.96906	0.000129817	0.00220985	0.944701
Ndufaf1	NADH:ubiquinone oxidoreductase complex assembly factor 1	-2.12804	2.8344	-3.96951	0.000129604	0.00220985	0.94352
Ccdc88b	coiled-coil domain containing 88B	-2.19801	4.54331	-3.96819	0.00013023	0.00220985	0.942507
Elf2	E74-like factor 2	-2.05677	7.06362	-3.96999	0.000129376	0.00220985	0.941594
Szrd1	SUZ RNA binding domain containing 1	-2.1083	6.43381	-3.96939	0.000129658	0.00220985	0.940852
Msc	musculin	-2.19153	2.73944	-3.96806	0.000130292	0.00220985	0.937998
Cpsf4	cleavage and polyadenylation specific factor 4	-2.12431	5.20826	-3.96713	0.00013074	0.00220985	0.937343
Jph4	junctophilin 4	-2.23285	4.63473	-3.96624	0.000131164	0.00220985	0.936064
Ncs1	neuronal calcium sensor 1	-2.13689	7.40718	-3.96827	0.000130191	0.00220985	0.935572
Gbx2	gastrulation brain homeobox 2	-2.20721	3.31236	-3.9665	0.000131041	0.00220985	0.935063
C2cd4d	C2 calcium-dependent domain containing 4D	-2.1867	3.1002	-3.96673	0.000130928	0.00220985	0.934812
Snip1	Smad nuclear interacting protein 1	-2.20235	4.11767	-3.96466	0.000131926	0.00220985	0.930818
Rnf215	ring finger protein 215	-2.20536	4.51196	-3.96431	0.000132094	0.00220985	0.929786
Cldn8	claudin 8	-1.92908	0.757676	-3.96832	0.000130168	0.00220985	0.929414
Shd	src homology 2 domain-containing transforming protein D	-2.18055	3.87702	-3.96331	0.000132576	0.00220985	0.926072
Pam16	presequence translocase-asssociated motor 16	-2.22001	4.80537	-3.96322	0.000132624	0.00220985	0.925764
Gdf11	growth differentiation factor 11	-2.17752	4.72422	-3.96268	0.000132887	0.00220985	0.924184
Sppl2b	signal peptide peptidase like 2B	-2.1694	4.64649	-3.96213	0.000133153	0.00220985	0.922482
Fabp9	fatty acid binding protein 9, testis	-1.94419	0.726144	-3.96598	0.000131288	0.00220985	0.922311
Pde6g	phosphodiesterase 6G, cGMP-specific, rod, gamma	-2.10495	2.90452	-3.96242	0.000133009	0.00220985	0.921247
Ankrd63	ankyrin repeat domain 63	-2.24003	4.09039	-3.96165	0.000133385	0.00220985	0.920703
BC107364	cDNA sequence BC107364	-2.15318	3.5273	-3.96167	0.000133377	0.00220985	0.920248
Aamp	angio-associated migratory protein	-2.22851	3.5949	-3.96152	0.000133448	0.00220985	0.919888
Gps1	G protein pathway suppressor 1	-2.23031	4.3376	-3.96045	0.000133975	0.00220985	0.917183
Ttbk1	tau tubulin kinase 1	-2.07405	6.13709	-3.96166	0.00013338	0.00220985	0.915943
Epor	erythropoietin receptor	-2.25793	3.76241	-3.96017	0.000134109	0.00220985	0.915442
Cnnm3	cyclin M3	-2.17212	4.90139	-3.96002	0.000134185	0.00220985	0.915115
Rab17	RAB17, member RAS oncogene family	-2.17263	4.21154	-3.95964	0.000134371	0.00220985	0.91465
Agap3	ArfGAP with GTPase domain, ankyrin repeat and PH domain 3	-2.10256	7.03789	-3.96166	0.000133382	0.00220985	0.914392
Slc25a19	solute carrier family 25 (mitochondrial thiamine pyrophosphate carrier), member 19	-2.16293	4.16277	-3.95905	0.000134661	0.00220985	0.912681
Tjp3	tight junction protein 3	-2.18133	4.47207	-3.95903	0.000134671	0.00220985	0.912643
Tmtc3	transmembrane and tetratricopeptide repeat containing 3	-2.12144	5.17635	-3.95926	0.000134558	0.00220985	0.911749
Tmem145	transmembrane protein 145	-2.18019	4.47926	-3.95827	0.000135044	0.00220985	0.910175
Sirt7	sirtuin 7	-2.23994	3.77653	-3.9581	0.00013513	0.00220985	0.908936
Aacs	acetoacetyl-CoA synthetase	-2.08005	6.79191	-3.95929	0.000134542	0.00220985	0.907062
Espn	espin	-2.13793	6.05469	-3.95856	0.000134904	0.00220985	0.906509
Ctrb1	chymotrypsinogen B1	-2.09701	2.47069	-3.95852	0.00013492	0.00220985	0.90609
Vwa5b2	von Willebrand factor A domain containing 5B2	-2.14017	4.69569	-3.95668	0.000135829	0.00220985	0.904643
Cox6a1	cytochrome c oxidase subunit 6A1	-2.2016	3.36312	-3.95689	0.000135726	0.00220985	0.904136
Adcyap1	adenylate cyclase activating polypeptide 1	-2.145	3.87397	-3.9561	0.000136122	0.00220985	0.902813
Camkv	CaM kinase-like vesicle-associated	-2.16546	4.52691	-3.95593	0.000136205	0.00220985	0.902403
Jam2	junction adhesion molecule 2	-2.12409	5.95085	-3.95722	0.000135562	0.00220985	0.902254
Mmp9	matrix metallopeptidase 9	-2.19122	3.97502	-3.95539	0.000136475	0.00220985	0.900363
Zdhhc8	zinc finger, DHHC domain containing 8	-2.13653	5.87643	-3.95641	0.000135964	0.00220985	0.899807
Sart3	squamous cell carcinoma antigen recognized by T cells 3	-2.12897	5.50255	-3.95588	0.00013623	0.00220985	0.899403
Chaf1a	chromatin assembly factor 1, subunit A	-2.10018	5.42338	-3.95525	0.000136543	0.00220985	0.897594
H2-M10.5	histocompatibility 2, M region locus 10.5	-1.97517	0.874757	-3.95766	0.000135344	0.00220985	0.895809
Ovol3	ovo like zinc finger 3	-2.10172	2.05415	-3.95569	0.000136325	0.00220985	0.894065
Asprv1	aspartic peptidase, retroviral-like 1	-2.05741	0.242157	-3.95812	0.000135119	0.00220985	0.894061
Tubb3	tubulin, beta 3 class III	-2.19856	3.60264	-3.95351	0.000137415	0.00220985	0.893499
Nop14	NOP14 nucleolar protein	-2.18514	4.82904	-3.95327	0.000137537	0.00220985	0.893112
Arfgap2	ADP-ribosylation factor GTPase activating protein 2	-2.20929	4.05065	-3.9527	0.000137823	0.00220985	0.891815
Trim67	tripartite motif-containing 67	-2.08407	5.55672	-3.95343	0.000137456	0.00220985	0.890941
Ndufb7	NADH:ubiquinone oxidoreductase subunit B7	-2.18925	4.46223	-3.95231	0.00013802	0.00220985	0.890697
Bhlhe22	basic helix-loop-helix family, member e22	-2.18985	3.47118	-3.95281	0.000137764	0.00220985	0.890669
Cox4i1	cytochrome c oxidase subunit 4I1	-2.18274	4.29587	-3.95203	0.000138157	0.00220985	0.889827
Htr1a	5-hydroxytryptamine (serotonin) receptor 1A	-2.01806	1.05653	-3.95563	0.000136356	0.00220985	0.889619
Sec31a	SEC31 homolog A, COPII coat complex component	-2.07056	6.29574	-3.95316	0.000137592	0.00220985	0.887738
Ptprv	protein tyrosine phosphatase receptor type V	-2.13416	5.85002	-3.95229	0.000138028	0.00220985	0.886376
Snai3	snail family zinc finger 3	-2.16789	3.52468	-3.951	0.000138679	0.00220985	0.885406
Rspry1	ring finger and SPRY domain containing 1	-2.07252	5.53728	-3.95168	0.000138338	0.00220985	0.885074
Mfap3	microfibrillar-associated protein 3	-2.16408	4.10059	-3.95	0.000139186	0.00220985	0.883126
Pin1	peptidyl-prolyl cis/trans isomerase, NIMA-interacting 1	-2.1822	5.04059	-3.9493	0.000139542	0.00220985	0.879977
Zc3h7a	zinc finger CCCH type containing 7 A	-2.09129	6.0699	-3.95004	0.000139168	0.00220985	0.878209
Ddx27	DEAD box helicase 27	-2.1714	4.92311	-3.9487	0.000139851	0.00220985	0.877921
Tssk3	testis-specific serine kinase 3	-2.02401	0.760812	-3.95259	0.000137878	0.00220985	0.877777
Grin2c	glutamate receptor, ionotropic, NMDA2C (epsilon 3)	-2.13801	4.97484	-3.94773	0.000140346	0.00220985	0.874808
Becn1	beclin 1, autophagy related	-2.19914	4.42807	-3.94719	0.000140619	0.00220985	0.873995
Wdr55	WD repeat domain 55	-2.17199	3.46256	-3.94762	0.000140403	0.00220985	0.873808
Lad1	ladinin	-2.15493	4.8963	-3.94697	0.000140733	0.00220985	0.872409
Nms	neuromedin S	-1.97506	1.87401	-3.94881	0.000139795	0.00220985	0.870973
Rnpep	arginyl aminopeptidase (aminopeptidase B)	-2.16506	4.65829	-3.94594	0.000141266	0.00220985	0.869476
Acd	adrenocortical dysplasia	-2.20346	3.42872	-3.94583	0.000141319	0.00220985	0.868236
Abce1	ATP-binding cassette, sub-family E member 1	-2.14967	4.62772	-3.94534	0.000141575	0.00220985	0.867852
Nacc1	nucleus accumbens associated 1, BEN and BTB (POZ) domain containing	-2.14976	5.22306	-3.94585	0.000141312	0.00220985	0.867792
Thoc6	THO complex 6	-2.20103	3.66928	-3.94536	0.000141566	0.00220985	0.86683
Myo15b	myosin XVB	-2.08029	5.64529	-3.94562	0.000141432	0.00220985	0.864977
Rsph6a	radial spoke head 6 homolog A (Chlamydomonas)	-2.14994	4.04005	-3.94423	0.00014215	0.00220985	0.864386
Tshz1	teashirt zinc finger family member 1	-2.06063	7.49545	-3.94648	0.000140987	0.00220985	0.86387
Gemin7	gem nuclear organelle associated protein 7	-2.20225	4.4842	-3.94352	0.000142518	0.00220985	0.86205
Ndrg4	N-myc downstream regulated gene 4	-2.0881	6.43643	-3.94501	0.000141742	0.00220985	0.860835
Vps28	vacuolar protein sorting 28	-2.22149	2.82293	-3.94398	0.00014228	0.00220985	0.85942
Cspg5	chondroitin sulfate proteoglycan 5	-2.16455	4.69269	-3.94169	0.00014347	0.00220985	0.85589
Irs3	insulin receptor substrate 3	-2.17593	3.28197	-3.94184	0.00014339	0.00220985	0.854585
Arl2bp	ADP-ribosylation factor-like 2 binding protein	-2.166	3.73857	-3.94129	0.00014368	0.00220985	0.854235
Nudt22	nudix hydrolase 22	-2.20402	3.3678	-3.94175	0.00014344	0.00220985	0.854229
Snx22	sorting nexin 22	-2.15384	3.05691	-3.94191	0.000143354	0.00220985	0.853634
Nicn1	nicolin 1	-2.11483	2.75818	-3.94126	0.000143697	0.00220985	0.850464
Sox21	SRY (sex determining region Y)-box 21	-2.18047	3.43957	-3.93954	0.000144601	0.00220985	0.847406
Mlxipl	MLX interacting protein-like	-2.0781	5.61991	-3.93983	0.000144448	0.00220985	0.846129
Frat1	frequently rearranged in advanced T cell lymphomas	-2.19575	3.65377	-3.93773	0.000145554	0.00220985	0.842332
Lrwd1	leucine-rich repeats and WD repeat domain containing 1	-2.17785	4.184	-3.93737	0.000145745	0.00220985	0.842138
Polr2e	polymerase (RNA) II (DNA directed) polypeptide E	-2.23729	3.78076	-3.93754	0.000145658	0.00220985	0.841965
Npy	neuropeptide Y	-2.10576	2.89898	-3.93817	0.000145325	0.00220985	0.84193
Zfp512b	zinc finger protein 512B	-2.16748	4.66186	-3.93711	0.000145886	0.00220985	0.841084
Rbak	RB-associated KRAB zinc finger	-2.19692	3.04335	-3.93794	0.000145444	0.00220985	0.841
Trex2	three prime repair exonuclease 2	-2.03712	0.39611	-3.94147	0.000143588	0.00220985	0.839956
Ct45a	cancer/testis antigen 45	-1.93274	1.12156	-3.9405	0.000144092	0.00220985	0.839853
Trp53rka	transformation related protein 53 regulating kinase A	-2.20255	3.38504	-3.93721	0.00014583	0.00220985	0.839851
Krtap4-25	keratin associated protein 4-25	-2.04019	1.25243	-3.94089	0.000143892	0.00220985	0.83976
Gjd3	gap junction protein, delta 3	-2.14081	2.98373	-3.93768	0.000145585	0.00220985	0.839494
Wnk4	WNK lysine deficient protein kinase 4	-2.17755	5.59153	-3.9372	0.000145836	0.00220985	0.838168
Prr19	proline rich 19	-2.02605	1.98375	-3.93864	0.000145076	0.00220985	0.837477
Fignl2	fidgetin-like 2	-2.07459	2.78588	-3.93702	0.000145934	0.00220985	0.835861
Tomm22	translocase of outer mitochondrial membrane 22	-2.18398	2.83313	-3.93548	0.000146753	0.00220985	0.83231
Mrpl24	mitochondrial ribosomal protein L24	-2.15384	2.71283	-3.93548	0.000146756	0.00220985	0.832162
Or10c1	olfactory receptor family 10 subfamily C member 1	-2.04101	1.64866	-3.93745	0.000145705	0.00220985	0.831481
Sod2	superoxide dismutase 2, mitochondrial	-2.18288	4.04202	-3.93335	0.000147899	0.00220985	0.828806
Gpc2	glypican 2 cerebroglycan	-2.14941	3.83497	-3.93341	0.000147862	0.00220985	0.828595
Urgcp	upregulator of cell proliferation	-2.0971	6.54019	-3.93486	0.000147085	0.00220985	0.827275
Sec61a1	SEC61 translocon subunit alpha 1	-2.15624	4.91849	-3.93271	0.000148244	0.00220985	0.825859
Stk19	serine/threonine kinase 19	-2.15208	3.85565	-3.93236	0.000148431	0.00220985	0.825363
Pdx1	pancreatic and duodenal homeobox 1	-2.13526	3.46937	-3.93242	0.000148396	0.00220985	0.824403
Mief1	mitochondrial elongation factor 1	-2.14487	5.17793	-3.93252	0.000148345	0.00220985	0.824401
Tor1b	torsin family 1, member B	-2.21735	4.12982	-3.93161	0.000148838	0.00220985	0.823261
Slc25a34	solute carrier family 25, member 34	-2.1093	3.29404	-3.93194	0.000148658	0.00220985	0.822555
Rps6kb1	ribosomal protein S6 kinase, polypeptide 1	-2.11435	5.26415	-3.93112	0.000149099	0.00220985	0.81933
Notum	notum palmitoleoyl-protein carboxylesterase	-2.15125	4.07298	-3.93021	0.000149597	0.00220985	0.818754
Syngr3	synaptogyrin 3	-2.18481	3.5336	-3.93024	0.000149583	0.00220985	0.817599
Cycs	cytochrome c, somatic	-2.1802	2.95522	-3.93051	0.000149433	0.00220985	0.816525
Fev	FEV transcription factor, ETS family member	-2.17985	3.78813	-3.92927	0.00015011	0.00220985	0.814914
Hmx2	H6 homeobox 2	-2.16365	4.92393	-3.9286	0.000150476	0.00220985	0.813141
Doc2a	double C2, alpha	-2.19533	4.11064	-3.92837	0.000150599	0.00220985	0.812784
Ly6g5b	lymphocyte antigen 6 family member G5B	-2.01722	1.50422	-3.93168	0.000148799	0.00220985	0.812744
Gabrd	gamma-aminobutyric acid (GABA) A receptor, subunit delta	-2.07129	3.35212	-3.92866	0.000150442	0.00220985	0.812696
Csnk2a2	casein kinase 2, alpha prime polypeptide	-2.07441	5.46251	-3.92904	0.000150237	0.00220985	0.811694
Rgl3	ral guanine nucleotide dissociation stimulator-like 3	-2.1644	4.38089	-3.92784	0.00015089	0.00220985	0.811231
Gapvd1	GTPase activating protein and VPS9 domains 1	-2.05442	6.01429	-3.92933	0.000150079	0.00220985	0.810549
Zcchc2	zinc finger, CCHC domain containing 2	-2.05527	6.3503	-3.92916	0.000150167	0.00220985	0.809159
Creld2	cysteine-rich with EGF-like domains 2	-2.16277	4.32957	-3.92709	0.000151304	0.00220985	0.808801
Ell3	elongation factor RNA polymerase II-like 3	-2.16501	3.63746	-3.92723	0.000151225	0.00220985	0.808321
Nxph3	neurexophilin 3	-2.23396	3.5372	-3.92701	0.000151346	0.00220985	0.806853
Lzts3	leucine zipper, putative tumor suppressor family member 3	-2.1792	4.72764	-3.92657	0.000151588	0.00220985	0.806814
Akp3	alkaline phosphatase 3, intestine, not Mn requiring	-2.0635	2.80313	-3.92704	0.000151334	0.00220985	0.804942
Hip1r	huntingtin interacting protein 1 related	-2.13407	6.30983	-3.9278	0.000150916	0.00220985	0.804881
Six6	sine oculis-related homeobox 6	-2.1303	2.92305	-3.92692	0.000151399	0.00220985	0.804402
Sp6	trans-acting transcription factor 6	-2.21569	3.87972	-3.92591	0.000151957	0.00220985	0.804284
Msgn1	mesogenin 1	-2.09018	1.11655	-3.92908	0.000150214	0.00220985	0.802803
Rsl24d1	ribosomal L24 domain containing 1	-2.1552	3.72463	-3.92519	0.000152355	0.00220985	0.801742
Isyna1	myo-inositol 1-phosphate synthase A1	-2.22056	3.80701	-3.92493	0.000152498	0.00220985	0.800934
Ramp2	receptor (calcitonin) activity modifying protein 2	-2.21161	2.94917	-3.92481	0.000152566	0.00220985	0.797412
Wfikkn1	WAP, FS, Ig, KU, and NTR-containing protein 1	-2.15784	2.6097	-3.92515	0.000152374	0.00220985	0.797412
Sp5	trans-acting transcription factor 5	-2.17404	3.18276	-3.92428	0.00015286	0.00220985	0.796709
Chadl	chondroadherin-like	-2.20079	4.24477	-3.92337	0.000153364	0.00220985	0.796626
Rxfp4	relaxin family peptide receptor 4	-2.03069	1.8244	-3.92615	0.000151823	0.00220985	0.79655
Trim80	tripartite motif-containing 80	-2.03001	2.78372	-3.92465	0.000152651	0.00220985	0.796134
Kiss1r	KISS1 receptor	-2.25885	4.44324	-3.92318	0.00015347	0.00220985	0.795948
Arl8a	ADP-ribosylation factor-like 8A	-2.17097	5.33613	-3.92383	0.000153109	0.00220985	0.795424
Tcte1	t-complex-associated testis expressed 1	-2.11591	4.08521	-3.92235	0.000153935	0.00220985	0.793519
Exoc3l2	exocyst complex component 3-like 2	-2.10809	5.59046	-3.92323	0.000153441	0.00220985	0.792511
Gna15	guanine nucleotide binding protein, alpha 15	-2.11954	4.56029	-3.92212	0.000154062	0.00220985	0.792457
Rbm15b	RNA binding motif protein 15B	-2.12954	5.36183	-3.92254	0.000153829	0.00220985	0.791407
Etv2	ets variant 2	-2.16547	3.39044	-3.92179	0.000154246	0.00220985	0.78982
Arglu1	arginine and glutamate rich 1	-2.09989	5.49697	-3.92206	0.000154095	0.00220985	0.789537
Mrps34	mitochondrial ribosomal protein S34	-2.17648	2.64407	-3.92249	0.000153854	0.00220985	0.788642
Zfp777	zinc finger protein 777	-2.11614	5.17114	-3.92124	0.000154559	0.00220985	0.788019
Usp10	ubiquitin specific peptidase 10	-2.05609	6.79544	-3.92296	0.000153593	0.00220985	0.787971
Psmd3	proteasome (prosome, macropain) 26S subunit, non-ATPase, 3	-2.1702	4.71559	-3.92081	0.000154796	0.00220985	0.787899
Zfp664	zinc finger protein 664	-2.0727	5.85164	-3.92176	0.000154262	0.00220985	0.786639
Hoxa1	homeobox A1	-2.10887	1.68731	-3.92359	0.000153244	0.00220985	0.785584
Zfp697	zinc finger protein 697	-2.07747	6.55568	-3.92205	0.000154102	0.00220985	0.785534
Mast1	microtubule associated serine/threonine kinase 1	-2.15707	4.8019	-3.91925	0.000155679	0.00220985	0.782849
Kcnc3	potassium voltage gated channel, Shaw-related subfamily, member 3	-2.1745	4.98663	-3.91922	0.000155692	0.00220985	0.782588
Percc1	proline and glutamate rich with coiled coil 1	-2.11215	3.81665	-3.91883	0.000155917	0.00220985	0.781916
Klrk1	killer cell lectin-like receptor subfamily K, member 1	-1.95288	1.77375	-3.92087	0.000154766	0.00220985	0.779955
Glis2	GLIS family zinc finger 2	-2.11846	7.02828	-3.92034	0.000155064	0.00220985	0.779133
Nkx3-1	NK3 homeobox 1	-2.14571	3.25155	-3.91836	0.000156182	0.00220985	0.778004
Steep1	STING1 ER exit protein 1	-2.08561	3.06907	-3.91839	0.000156166	0.00220985	0.777793
Nefm	neurofilament, medium polypeptide	-2.15091	2.40637	-3.91982	0.000155358	0.00220985	0.777458
Rln3	relaxin 3	-2.132	2.82491	-3.91848	0.000156111	0.00220985	0.776447
Adh5	alcohol dehydrogenase 5 (class III), chi polypeptide	-2.12873	5.02956	-3.91748	0.000156679	0.00220985	0.776073
Pfdn6	prefoldin subunit 6	-2.15754	3.38824	-3.91738	0.000156736	0.00220985	0.775383
Mfsd14a	major facilitator superfamily domain containing 14A	-2.06993	5.79707	-3.91791	0.000156438	0.00220985	0.773948
Cldn23	claudin 23	-2.16491	2.79645	-3.91746	0.000156693	0.00220985	0.772419
F8a	factor 8-associated gene A	-2.18215	2.65918	-3.91699	0.000156959	0.00220985	0.770704
Cpne9	copine family member IX	-2.09599	4.84187	-3.91559	0.000157757	0.00220985	0.770537
Ntmt1	N-terminal Xaa-Pro-Lys N-methyltransferase 1	-2.15579	5.22114	-3.91418	0.000158568	0.00220985	0.764679
Kbtbd6	kelch repeat and BTB (POZ) domain containing 6	-2.08829	2.22244	-3.91584	0.000157616	0.00220985	0.76412
Zdhhc9	zinc finger, DHHC domain containing 9	-2.12051	4.84705	-3.91317	0.000159154	0.00220985	0.762951
Khdc4	KH domain containing 4, pre-mRNA splicing factor	-2.11479	4.99367	-3.91297	0.00015927	0.00220985	0.761372
Erbb2	erb-b2 receptor tyrosine kinase 2	-2.09735	5.85514	-3.91401	0.000158665	0.00220985	0.761331
Rnpepl1	arginyl aminopeptidase (aminopeptidase B)-like 1	-2.18431	4.47472	-3.9122	0.000159712	0.00220985	0.760522
Phlda2	pleckstrin homology like domain, family A, member 2	-2.11824	2.32391	-3.91436	0.000158464	0.00220985	0.760189
Nanos1	nanos C2HC-type zinc finger 1	-2.21967	4.05011	-3.912	0.000159831	0.00220985	0.759528
Rab1b	RAB1B, member RAS oncogene family	-2.20462	4.54625	-3.91191	0.000159881	0.00220985	0.759511
Rbmx2	RNA binding motif protein, X-linked 2	-2.05636	2.8758	-3.91326	0.000159098	0.00220985	0.759368
Dhh	desert hedgehog	-2.22285	4.98108	-3.9121	0.000159772	0.00220985	0.759144
C1qb	complement component 1, q subcomponent, beta polypeptide	-1.96686	1.5036	-3.91513	0.000158025	0.00220985	0.758637
Eif3i	eukaryotic translation initiation factor 3, subunit I	-2.18036	3.85239	-3.9116	0.000160058	0.00220985	0.758155
Noct	nocturnin	-2.09408	6.01245	-3.91313	0.000159176	0.00220985	0.758085
Npas1	neuronal PAS domain protein 1	-2.14016	4.81312	-3.9113	0.000160237	0.00220985	0.757137
Fbxo5	F-box protein 5	-2.19288	3.96091	-3.91124	0.000160271	0.00220985	0.757016
Cherp	calcium homeostasis endoplasmic reticulum protein	-2.1234	4.80962	-3.91113	0.000160336	0.00220985	0.756361
Mgme1	mitochondrial genome maintenance exonuclease 1	-2.19199	3.88916	-3.91049	0.000160704	0.00220985	0.754539
Slc2a8	solute carrier family 2, (facilitated glucose transporter), member 8	-2.17726	4.25199	-3.90985	0.00016108	0.00220985	0.752946
Mrps17	mitochondrial ribosomal protein S17	-2.18768	3.01203	-3.91031	0.000160809	0.00220985	0.750675
Or10h28	olfactory receptor family 10 subfamily H member 28	-2.06112	0.565093	-3.914	0.000158671	0.00220985	0.749483
Cops6	COP9 signalosome subunit 6	-2.18076	3.71651	-3.90883	0.000161677	0.00220985	0.748622
Amigo1	adhesion molecule with Ig like domain 1	-2.20568	3.78977	-3.90855	0.000161839	0.00220985	0.748168
Eps15l1	epidermal growth factor receptor pathway substrate 15-like 1	-2.03606	7.40686	-3.91041	0.000160754	0.00220985	0.746104
Brpf1	bromodomain and PHD finger containing, 1	-2.12799	5.21315	-3.90834	0.000161963	0.00220985	0.745754
Lmx1b	LIM homeobox transcription factor 1 beta	-2.03165	7.04994	-3.9099	0.000161051	0.00220985	0.744882
Psd	pleckstrin and Sec7 domain containing	-2.21059	5.20332	-3.90765	0.000162368	0.00220985	0.744479
Mrps24	mitochondrial ribosomal protein S24	-2.20153	3.69543	-3.90741	0.000162511	0.00220985	0.744172
H2-T22	histocompatibility 2, T region locus 22	-2.28239	3.86968	-3.90727	0.000162595	0.00220985	0.743577
Osgepl1	O-sialoglycoprotein endopeptidase-like 1	-2.07634	3.11676	-3.90768	0.000162352	0.00220985	0.7433
Yipf3	Yip1 domain family, member 3	-2.20584	4.00141	-3.90672	0.000162916	0.00220985	0.742495
Pigq	phosphatidylinositol glycan anchor biosynthesis, class Q	-2.15936	4.2859	-3.90645	0.000163076	0.00220985	0.741981
Rpl9	ribosomal protein L9	-2.16322	3.42179	-3.90686	0.000162838	0.00220985	0.741886
Cluh	clustered mitochondria homolog	-2.09165	5.80169	-3.90777	0.000162301	0.00220985	0.741424
Nhlh2	nescient helix loop helix 2	-2.1855	3.42559	-3.90684	0.000162846	0.00220985	0.741409
Dnajc9	DnaJ heat shock protein family (Hsp40) member C9	-2.16516	3.81021	-3.90614	0.000163258	0.00220985	0.740251
Phrf1	PHD and ring finger domains 1	-2.06247	5.87013	-3.90718	0.000162644	0.00220985	0.739133
Rnf114	ring finger protein 114	-2.10949	5.48555	-3.90658	0.000163003	0.00220985	0.738803
Adra2c	adrenergic receptor, alpha 2c	-2.0805	0.850065	-3.91028	0.000160828	0.00220985	0.738654
Lce3b	late cornified envelope 3B	-1.91214	0.914588	-3.90981	0.000161105	0.00220985	0.738526
Spry4	sprouty RTK signaling antagonist 4	-2.10271	5.83767	-3.90684	0.000162846	0.00220985	0.738321
Guca1b	guanylate cyclase activator 1B	-2.01245	2.43689	-3.90729	0.000162584	0.00220985	0.738302
Exosc1	exosome component 1	-2.15671	4.22608	-3.9051	0.000163878	0.00220985	0.737589
Mtmr12	myotubularin related protein 12	-2.04067	6.88752	-3.90753	0.000162442	0.00220985	0.737457
Api5	apoptosis inhibitor 5	-2.09762	5.1401	-3.90562	0.000163566	0.00220985	0.737304
Wdr46	WD repeat domain 46	-2.18261	4.48492	-3.90499	0.000163943	0.00220985	0.737188
Pou2f2	POU domain, class 2, transcription factor 2	-2.02175	5.64962	-3.90632	0.000163152	0.00220985	0.736915
Fam186b	family with sequence similarity 186, member B	-2.11378	3.89641	-3.9048	0.000164053	0.00220985	0.736666
Batf2	basic leucine zipper transcription factor, ATF-like 2	-2.03168	2.73869	-3.90589	0.000163411	0.00220985	0.735924
Lrrc73	leucine rich repeat containing 73	-2.21026	3.84822	-3.9045	0.000164233	0.00220985	0.734958
Atg4b	autophagy related 4B, cysteine peptidase	-2.06963	5.41113	-3.90371	0.000164703	0.00220985	0.729831
Slc4a2	solute carrier family 4 (anion exchanger), member 2	-2.13266	5.75868	-3.90399	0.000164535	0.00220985	0.729663
Zcchc14	zinc finger, CCHC domain containing 14	-2.07164	7.33063	-3.90519	0.000163821	0.00220985	0.729266
Prss57	serine protease 57	-2.1239	2.66671	-3.90404	0.000164508	0.00220985	0.72873
Apeh	acylpeptide hydrolase	-2.15249	4.19716	-3.90226	0.00016557	0.00220985	0.728417
Tspan31	tetraspanin 31	-2.16655	3.97649	-3.90216	0.000165629	0.00220985	0.727918
Il17b	interleukin 17B	-2.12464	2.93623	-3.90282	0.000165235	0.00220985	0.726994
Gcat	glycine C-acetyltransferase (2-amino-3-ketobutyrate-coenzyme A ligase)	-2.18429	4.18257	-3.9018	0.000165849	0.00220985	0.726831
Mier2	MIER family member 2	-2.07414	5.75192	-3.90309	0.000165074	0.00220985	0.726577
Nlrp10	NLR family, pyrin domain containing 10	-1.99417	2.33318	-3.90349	0.000164837	0.00220985	0.726239
Chpf	chondroitin polymerizing factor	-2.24002	3.54465	-3.90207	0.000165685	0.00220985	0.725692
Nol12	nucleolar protein 12	-2.19299	4.4244	-3.90139	0.000166094	0.00220985	0.725586
Mul1	mitochondrial ubiquitin ligase activator of NFKB 1	-2.16304	3.36051	-3.90182	0.000165834	0.00220985	0.724641
Snrpd2	small nuclear ribonucleoprotein D2	-2.14068	3.27649	-3.90185	0.000165816	0.00220985	0.724398
Vgf	VGF nerve growth factor inducible	-2.2128	3.26036	-3.90182	0.000165836	0.00220985	0.724079
Mrps6	mitochondrial ribosomal protein S6	-2.07559	5.63482	-3.90224	0.000165583	0.00220985	0.723747
Rbis	ribosomal biogenesis factor	-2.17301	3.21762	-3.90133	0.000166132	0.00220985	0.722698
Dlk1	delta like non-canonical Notch ligand 1	-2.12273	4.42211	-3.9004	0.000166692	0.00220985	0.722506
Kmt2b	lysine (K)-specific methyltransferase 2B	-2.07763	5.55243	-3.90125	0.000166176	0.00220985	0.721441
Arid3b	AT-rich interaction domain 3B	-2.11208	6.22953	-3.90189	0.000165794	0.00220985	0.720842
Clps	colipase, pancreatic	-2.01872	1.64117	-3.90296	0.000165152	0.00220985	0.719345
Socs7	suppressor of cytokine signaling 7	-2.05594	5.96082	-3.90095	0.00016636	0.00220985	0.718176
Hbq1a	hemoglobin, theta 1A	-1.97801	1.18025	-3.90314	0.000165047	0.00220985	0.716431
Emc9	ER membrane protein complex subunit 9	-2.16329	3.02571	-3.89969	0.000167121	0.00220985	0.716063
Nol9	nucleolar protein 9	-2.11402	5.0272	-3.89878	0.00016767	0.00220985	0.715709
Armc7	armadillo repeat containing 7	-2.10995	5.33923	-3.89876	0.000167684	0.00220985	0.713986
Inhbb	inhibin beta-B	-2.17849	3.9058	-3.89789	0.000168213	0.00220985	0.713443
Fbxl12	F-box and leucine-rich repeat protein 12	-2.16306	4.08214	-3.89744	0.000168488	0.00220985	0.712747
Zfp24	zinc finger protein 24	-2.14502	4.25116	-3.89709	0.0001687	0.00220985	0.71179
Wfdc6a	WAP four-disulfide core domain 6A	-2.0542	2.53229	-3.89851	0.000167838	0.00220985	0.711584
Mgst3	microsomal glutathione S-transferase 3	-2.14983	5.44306	-3.89763	0.000168369	0.00220985	0.710343
Tepsin	TEPSIN, adaptor related protein complex 4 accessory protein	-2.16541	4.14174	-3.89594	0.000169402	0.00220985	0.707975
Dgcr8	DGCR8, microprocessor complex subunit	-2.0785	5.6808	-3.89708	0.000168704	0.00220985	0.707005
Psmb11	proteasome (prosome, macropain) subunit, beta type, 11	-2.04999	2.85888	-3.89668	0.00016895	0.00220985	0.70653
Tsks	testis-specific serine kinase substrate	-2.12338	4.73942	-3.89511	0.000169912	0.00220985	0.704967
Cldn34b4	claudin 34B4	-1.88738	0.0673269	-3.90058	0.000166583	0.00220985	0.70424
Epha10	Eph receptor A10	-2.0414	5.37667	-3.89563	0.000169592	0.00220985	0.703838
Zfp30	zinc finger protein 30	-2.20169	4.14025	-3.8945	0.00017029	0.00220985	0.703215
Hras	Harvey rat sarcoma virus oncogene	-2.16438	4.36415	-3.89405	0.000170565	0.00220985	0.701962
Hcn3	hyperpolarization-activated, cyclic nucleotide-gated K+ 3	-2.14667	4.08328	-3.89398	0.000170607	0.00220985	0.701709
Tmem101	transmembrane protein 101	-2.14977	2.96732	-3.89517	0.000169873	0.00220985	0.701702
Eef1d	eukaryotic translation elongation factor 1 delta	-2.08712	5.98877	-3.89562	0.000169602	0.00220985	0.701177
Nxt1	NTF2-related export protein 1	-2.12918	3.4395	-3.89402	0.000170586	0.00220985	0.700006
Slc25a29	solute carrier family 25 (mitochondrial carrier, palmitoylcarnitine transporter), member 29	-2.11342	5.35551	-3.89429	0.000170418	0.00220985	0.699846
Scaf1	SR-related CTD-associated factor 1	-2.12024	5.23532	-3.89392	0.000170646	0.00220985	0.699144
Coro1a	coronin, actin binding protein 1A	-2.19708	3.91195	-3.89324	0.000171063	0.00220985	0.698867
Atp5po	ATP synthase peripheral stalk subunit OSCP	-2.15418	3.6023	-3.89335	0.000170999	0.00220985	0.69885
Jag2	jagged 2	-2.10162	4.89414	-3.8927	0.000171403	0.00220985	0.696492
Cenpb	centromere protein B	-2.20389	4.10397	-3.89225	0.000171678	0.00220985	0.695897
Acot8	acyl-CoA thioesterase 8	-2.17801	4.38584	-3.89207	0.000171789	0.00220985	0.695582
Tex101	testis expressed gene 101	-1.94546	1.82073	-3.89511	0.000169913	0.00220985	0.69517
Pou4f3	POU domain, class 4, transcription factor 3	-2.08998	1.75243	-3.89557	0.000169632	0.00220985	0.694399
Ccdc159	coiled-coil domain containing 159	-2.09353	2.85617	-3.89296	0.000171237	0.00220985	0.694112
Ttc22	tetratricopeptide repeat domain 22	-2.11291	4.83777	-3.89172	0.000172009	0.00220985	0.693218
Rnf166	ring finger protein 166	-2.17878	4.48522	-3.89069	0.000172647	0.00220985	0.690973
Exosc9	exosome component 9	-2.11731	3.6807	-3.89056	0.000172734	0.00220985	0.689912
Ptbp1	polypyrimidine tract binding protein 1	-2.12807	5.38329	-3.89126	0.000172293	0.00220985	0.689694
Cd7	CD7 antigen	-2.01467	2.18792	-3.89257	0.00017148	0.00220985	0.689631
Cenpx	centromere protein X	-2.21162	3.19679	-3.89111	0.000172389	0.00220985	0.689323
Rhbdf1	rhomboid 5 homolog 1	-2.13426	5.70592	-3.89135	0.000172242	0.00220985	0.688884
Ccnq	cyclin Q	-2.09826	2.01164	-3.89245	0.000171552	0.00220985	0.687734
Usp7	ubiquitin specific peptidase 7	-2.01992	6.87059	-3.89195	0.000171863	0.00220985	0.687015
Nes	nestin	-2.15699	5.36629	-3.89016	0.000172983	0.00220985	0.686258
Sgca	sarcoglycan, alpha (dystrophin-associated glycoprotein)	-2.14184	4.05954	-3.88825	0.000174179	0.00220985	0.683318
Fam240a	family with sequence similarity 240 member A	-1.96142	0.973683	-3.89302	0.0001712	0.00220985	0.68309
Rap2a	RAS related protein 2a	-2.06076	6.14184	-3.89012	0.000173004	0.00220985	0.68293
Zbtb32	zinc finger and BTB domain containing 32	-2.14501	4.45531	-3.88811	0.000174271	0.00220985	0.682821
Smim43	small integral membrane protein 43	-2.07879	3.0827	-3.8889	0.00017377	0.00220985	0.681799
Ptrh1	peptidyl-tRNA hydrolase 1 homolog	-2.16783	3.2196	-3.88831	0.000174144	0.00220985	0.68077
Cnot4	CCR4-NOT transcription complex, subunit 4	-2.02308	6.70736	-3.88929	0.000173523	0.00220985	0.678587
Ocel1	occludin/ELL domain containing 1	-2.14031	2.93262	-3.88812	0.00017426	0.00220985	0.678271
Homer3	homer scaffolding protein 3	-2.15146	4.45669	-3.88668	0.00017517	0.00220985	0.678188
Rnf187	ring finger protein 187	-2.16433	4.64203	-3.88675	0.000175126	0.00220985	0.678169
Gtse1	G two S phase expressed protein 1	-2.11488	5.56727	-3.88785	0.000174431	0.00220985	0.678016
Prr36	proline rich 36	-2.17148	4.81804	-3.88655	0.000175252	0.00220985	0.677358
Fgfrl1	fibroblast growth factor receptor-like 1	-2.05952	5.30748	-3.88716	0.000174865	0.00220985	0.677113
Slitrk5	SLIT and NTRK-like family, member 5	-2.21956	4.51468	-3.88615	0.000175507	0.00220985	0.676413
Rad21	RAD21 cohesin complex component	-2.07585	5.47343	-3.88718	0.000174854	0.00220985	0.676056
Icam1	intercellular adhesion molecule 1	-2.15872	4.38557	-3.88556	0.000175881	0.00220985	0.674613
Foxa1	forkhead box A1	-2.18438	4.08244	-3.88541	0.000175975	0.00220985	0.673682
Smpd5	sphingomyelin phosphodiesterase 5	-2.16071	2.99884	-3.88604	0.000175576	0.00220985	0.672032
Cln6	ceroid-lipofuscinosis, neuronal 6	-2.18067	3.4819	-3.88503	0.000176218	0.00220985	0.671206
Tlx3	T cell leukemia, homeobox 3	-2.18135	4.11109	-3.88449	0.000176559	0.00220985	0.6709
Sh3glb2	SH3-domain GRB2-like endophilin B2	-2.16384	5.52299	-3.88543	0.000175964	0.00220985	0.670784
Ppid	peptidylprolyl isomerase D (cyclophilin D)	-2.1452	4.05573	-3.88429	0.000176691	0.00220985	0.670483
Exosc4	exosome component 4	-2.16933	3.53959	-3.88446	0.000176583	0.00220985	0.669763
Sftpc	surfactant associated protein C	-2.10342	3.00055	-3.88497	0.000176255	0.00220985	0.669627
Rfng	RFNG O-fucosylpeptide 3-beta-N-acetylglucosaminyltransferase	-2.14018	3.48354	-3.88462	0.000176478	0.00220985	0.669562
Coq5	coenzyme Q5 methyltransferase	-2.14956	4.52052	-3.88343	0.000177237	0.00220985	0.667702
Dcaf12l1	DDB1 and CUL4 associated factor 12-like 1	-2.04918	1.64172	-3.88738	0.00017473	0.00220985	0.667269
Srp72	signal recognition particle 72	-2.15153	4.27193	-3.88322	0.000177372	0.00220985	0.667145
Grm2	glutamate receptor, metabotropic 2	-2.05033	3.57056	-3.88308	0.000177459	0.00220985	0.665662
Usp36	ubiquitin specific peptidase 36	-2.08162	5.62716	-3.88408	0.000176825	0.00220985	0.665352
Lrrc24	leucine rich repeat containing 24	-2.17032	3.89774	-3.88273	0.000177686	0.00220985	0.665175
Lefty2	left-right determination factor 2	-2.14591	3.55264	-3.88276	0.00017767	0.00220985	0.664422
Wdr18	WD repeat domain 18	-2.17737	4.28339	-3.88188	0.000178234	0.00220985	0.662774
Phf1	PHD finger protein 1	-2.19862	4.64905	-3.88181	0.00017828	0.00220985	0.662333
Ccm2l	cerebral cavernous malformation 2-like	-2.1049	4.22481	-3.88165	0.000178378	0.00220985	0.662196
Ampd2	adenosine monophosphate deaminase 2	-2.1153	5.61469	-3.88309	0.000177456	0.00220985	0.662176
Tmem151b	transmembrane protein 151B	-2.19576	3.88513	-3.88177	0.000178303	0.00220985	0.661835
Cldn15	claudin 15	-2.11797	3.24245	-3.88197	0.000178176	0.00220985	0.660724
Mrpl53	mitochondrial ribosomal protein L53	-2.09931	2.46753	-3.88348	0.000177206	0.00220985	0.660488
Mknk2	MAP kinase-interacting serine/threonine kinase 2	-2.10611	5.65932	-3.88232	0.000177952	0.00220985	0.659387
Plcg1	phospholipase C, gamma 1	-2.01074	6.68386	-3.88327	0.000177343	0.00220985	0.65925
Bnip2	BCL2/adenovirus E1B interacting protein 2	-2.09785	5.30826	-3.88108	0.000178745	0.00220985	0.657254
Ace3	angiotensin I converting enzyme 3	-2.04825	3.18094	-3.8806	0.000179056	0.00220985	0.657034
Fam222b	family with sequence similarity 222, member B	-2.05314	6.89107	-3.8821	0.000178091	0.00220985	0.654921
Imp4	IMP4, U3 small nucleolar ribonucleoprotein	-2.10886	2.99498	-3.88038	0.000179202	0.00220985	0.653678
Tsnax	translin-associated factor X	-2.08421	5.02026	-3.87906	0.000180057	0.00220985	0.651942
Anks3	ankyrin repeat and sterile alpha motif domain containing 3	-2.10634	5.09249	-3.87906	0.000180058	0.00220985	0.651738
Dynlt1b	dynein light chain Tctex-type 1B	-2.07422	4.14494	-3.87841	0.000180477	0.00220985	0.651712
Actr1b	ARP1 actin-related protein 1B, centractin beta	-2.12851	5.03153	-3.87885	0.000180195	0.00220985	0.651702
Tut7	terminal uridylyl transferase 7	-2.02702	5.84937	-3.88009	0.000179387	0.00220985	0.651353
Sp8	trans-acting transcription factor 8	-2.16646	4.50896	-3.87791	0.000180807	0.00220985	0.650028
Snx32	sorting nexin 32	-2.17197	4.41978	-3.87783	0.000180855	0.00220985	0.649743
Gata2	GATA binding protein 2	-2.17262	5.71577	-3.87905	0.000180062	0.00220985	0.649402
Ptpn7	protein tyrosine phosphatase, non-receptor type 7	-2.1188	3.87474	-3.87749	0.000181076	0.00220985	0.648509
Plxna1	plexin A1	-2.06023	7.59781	-3.88028	0.000179267	0.00220985	0.64808
Rps6	ribosomal protein S6	-2.11435	3.63251	-3.87747	0.000181092	0.00220985	0.647763
Cars1	cysteinyl-tRNA synthetase 1	-2.02578	6.66959	-3.87955	0.000179739	0.00220985	0.64724
B9d1	B9 protein domain 1	-2.12387	3.55054	-3.87705	0.000181364	0.00220985	0.646021
Prtn3	proteinase 3	-2.13173	3.27435	-3.87751	0.000181064	0.00220985	0.645609
Sbf1	SET binding factor 1	-2.0461	6.28769	-3.87857	0.000180376	0.00220985	0.645094
Dlx5	distal-less homeobox 5	-2.16611	4.13321	-3.87587	0.00018214	0.00220985	0.643203
Dvl3	dishevelled segment polarity protein 3	-2.13654	5.11922	-3.87638	0.000181804	0.00220985	0.643123
Samd4b	sterile alpha motif domain containing 4B	-2.05641	6.60206	-3.87816	0.00018064	0.00220985	0.642869
Brs3	bombesin-like receptor 3	-1.9235	1.1604	-3.88022	0.000179304	0.00220985	0.642841
Slc26a10	solute carrier family 26, member 10	-2.17593	4.34413	-3.87553	0.00018236	0.00220985	0.642405
Slc39a5	solute carrier family 39 (metal ion transporter), member 5	-2.11389	3.8066	-3.87567	0.000182271	0.00220985	0.642398
Rragc	Ras-related GTP binding C	-2.09568	5.03284	-3.87544	0.000182422	0.00220985	0.640348
Mtfp1	mitochondrial fission process 1	-2.1029	2.39407	-3.87686	0.000181489	0.00220985	0.639208
Wdr53	WD repeat domain 53	-2.06474	2.83463	-3.87582	0.000182174	0.00220985	0.638874
Nudt3	nudix hydrolase 3	-2.03641	7.09804	-3.87717	0.000181289	0.00220985	0.638721
Esrra	estrogen related receptor, alpha	-2.14588	5.34818	-3.8751	0.000182642	0.00220985	0.638013
Lkaaear1	LKAAEAR motif containing 1 (IKAAEAR murine motif)	-1.91777	1.49907	-3.87838	0.000180498	0.00220985	0.637658
Fam83d	family with sequence similarity 83, member D	-2.05507	5.98259	-3.87584	0.000182159	0.00220985	0.637428
Pip	prolactin induced protein	-1.95739	-0.108334	-3.87968	0.000179656	0.00220985	0.636375
Smim24	small integral membrane protein 24	-2.11103	3.01675	-3.87475	0.000182873	0.00220985	0.635834
Reep6	receptor accessory protein 6	-2.13274	3.19837	-3.87433	0.000183151	0.00220985	0.635633
Cldn9	claudin 9	-2.1854	3.02353	-3.87455	0.00018301	0.00220985	0.635346
Lhx4	LIM homeobox protein 4	-2.02609	5.93343	-3.87492	0.000182765	0.00220985	0.634319
Arpc5l	actin related protein 2/3 complex, subunit 5-like	-2.14921	4.74109	-3.87277	0.000184184	0.00220985	0.632973
Nhp2	NHP2 ribonucleoprotein	-2.15702	3.89629	-3.87269	0.000184238	0.00220985	0.632846
Spata20	spermatogenesis associated 20	-2.0495	2.84975	-3.87357	0.000183654	0.00220985	0.631973
Ccdc74a	coiled-coil domain containing 74A	-2.17894	4.44936	-3.87222	0.000184551	0.00220985	0.631736
Mov10	Mov10 RISC complex RNA helicase	-2.06402	5.63535	-3.87351	0.000183694	0.00220985	0.631295
Krtap4-9	keratin associated protein 4-9	-1.91073	0.464731	-3.87766	0.000180966	0.00220985	0.631153
Tma16	translation machinery associated 16	-2.1143	3.50189	-3.8724	0.000184429	0.00220985	0.631022
Ap1ar	adaptor-related protein complex 1 associated regulatory protein	-2.0294	5.73127	-3.87348	0.000183713	0.00220985	0.630544
Polr2k	polymerase (RNA) II (DNA directed) polypeptide K	-2.023	1.04963	-3.87666	0.000181623	0.00220985	0.630112
Arrdc5	arrestin domain containing 5	-1.99683	2.3559	-3.87386	0.000183466	0.00220985	0.629906
Rapgefl1	Rap guanine nucleotide exchange factor (GEF)-like 1	-2.09746	4.84757	-3.87184	0.000184801	0.00220985	0.629494
Hpca	hippocalcin	-2.10033	3.56537	-3.87184	0.000184803	0.00220985	0.629461
Psma4	proteasome subunit alpha 4	-2.11441	4.10519	-3.87142	0.000185086	0.00220985	0.629198
Csnk1g2	casein kinase 1, gamma 2	-2.05899	6.2667	-3.87339	0.000183772	0.00220985	0.628424
Gpr107	G protein-coupled receptor 107	-2.05152	6.43311	-3.87316	0.000183929	0.00220985	0.627056
Ppp2r5d	protein phosphatase 2, regulatory subunit B', delta	-2.08148	6.0631	-3.87269	0.00018424	0.00220985	0.626745
Kif3b	kinesin family member 3B	-2.03488	5.92178	-3.87245	0.000184401	0.00220985	0.626306
Ranbp3	RAN binding protein 3	-2.01691	6.8796	-3.8728	0.000184167	0.00220985	0.624951
Zmiz2	zinc finger, MIZ-type containing 2	-2.13803	4.52719	-3.86974	0.000186209	0.00220985	0.623719
Aqp2	aquaporin 2	-2.19457	3.61402	-3.87013	0.000185948	0.00220985	0.623603
Uck1	uridine-cytidine kinase 1	-2.19342	3.93336	-3.86906	0.000186668	0.00220985	0.621022
Cxcr4	C-X-C motif chemokine receptor 4	-2.13295	3.36518	-3.8692	0.000186572	0.00220985	0.619524
Kank3	KN motif and ankyrin repeat domains 3	-2.17585	5.1772	-3.86895	0.000186735	0.00220985	0.61935
Retsat	retinol saturase (all trans retinol 13,14 reductase)	-2.13425	3.80778	-3.86819	0.000187247	0.00220985	0.618287
Susd2	sushi domain containing 2	-2.07636	3.54491	-3.86837	0.000187128	0.00220985	0.618191
Kcna3	potassium voltage-gated channel, shaker-related subfamily, member 3	-2.12226	3.22058	-3.86905	0.00018667	0.00220985	0.61803
Gjc2	gap junction protein, gamma 2	-2.10406	3.96172	-3.86798	0.00018739	0.00220985	0.617985
Anapc16	anaphase promoting complex subunit 16	-2.13248	4.50576	-3.86788	0.000187459	0.00220985	0.617818
Ncbp1	nuclear cap binding protein subunit 1	-2.06453	5.31552	-3.86849	0.000187048	0.00220985	0.61638
Rangap1	RAN GTPase activating protein 1	-2.08381	5.20936	-3.86777	0.000187535	0.00220985	0.614758
Rfc5	replication factor C (activator 1) 5	-2.12224	4.95819	-3.86716	0.000187948	0.00220985	0.614391
Foxl2	forkhead box L2	-2.13399	3.49857	-3.86735	0.000187816	0.00220985	0.614023
Tmem128	transmembrane protein 128	-2.13763	3.60868	-3.86694	0.000188096	0.00220985	0.613621
Atg101	autophagy related 101	-2.15333	4.18443	-3.86622	0.000188583	0.00220985	0.612496
Txndc12	thioredoxin domain containing 12 (endoplasmic reticulum)	-2.09443	4.98868	-3.86647	0.000188411	0.00220985	0.611568
Plk5	polo like kinase 5	-2.12256	4.35158	-3.86548	0.000189088	0.00220985	0.610261
Agfg1	ArfGAP with FG repeats 1	-2.02392	6.46754	-3.86783	0.000187494	0.00220985	0.6098
Slc38a2	solute carrier family 38, member 2	-2.13676	4.75271	-3.86497	0.000189431	0.00220985	0.607616
Mapkapk5	MAP kinase-activated protein kinase 5	-2.10399	5.13023	-3.8653	0.000189211	0.00220985	0.607144
Rtbdn	retbindin	-2.11125	3.32917	-3.86494	0.000189451	0.00220985	0.606556
Trim27	tripartite motif-containing 27	-2.07434	5.39514	-3.86536	0.000189167	0.00220985	0.606496
Urod	uroporphyrinogen decarboxylase	-2.17038	2.71857	-3.8658	0.000188868	0.00220985	0.605865
Csf3	colony stimulating factor 3 (granulocyte)	-2.07772	2.38177	-3.86651	0.000188383	0.00220985	0.60549
Kcna5	potassium voltage-gated channel, shaker-related subfamily, member 5	-2.01387	2.09536	-3.867	0.000188052	0.00220985	0.605373
Gmps	guanine monophosphate synthetase	-2.07453	5.01573	-3.86433	0.000189867	0.00220985	0.604895
Retreg3	reticulophagy regulator family member 3	-2.08144	5.34343	-3.86437	0.000189842	0.00220985	0.603087
Nrxn2	neurexin II	-1.99589	7.03815	-3.86604	0.000188703	0.00220985	0.602728
Rpl18	ribosomal protein L18	-2.13996	3.69968	-3.86324	0.000190619	0.00220985	0.602234
Loricrin	loricrin cornified envelope precursor protein	-2.12478	3.67267	-3.86278	0.00019093	0.00220985	0.600079
Nxf1	nuclear RNA export factor 1	-2.12348	4.58376	-3.86219	0.000191337	0.00220985	0.599396
Wrap53	WD repeat containing, antisense to Trp53	-2.11316	5.15521	-3.86257	0.000191074	0.00220985	0.5985
Manf	mesencephalic astrocyte-derived neurotrophic factor	-2.15187	3.72329	-3.86217	0.000191348	0.00220985	0.598499
Golga2	golgin A2	-2.12516	4.90146	-3.86193	0.000191514	0.00220985	0.597492
Nkiras2	NFKB inhibitor interacting Ras-like protein 2	-2.15284	3.30222	-3.86212	0.000191389	0.00220985	0.597172
Mrpl40	mitochondrial ribosomal protein L40	-2.11191	3.06932	-3.86236	0.000191217	0.00220985	0.596681
Fbxo2	F-box protein 2	-2.19915	4.48541	-3.86125	0.000191989	0.00220985	0.596495
Hrc	histidine rich calcium binding protein	-2.12562	3.39468	-3.86179	0.00019161	0.00220985	0.595965
Shisa2	shisa family member 2	-2.09569	2.96729	-3.86227	0.000191285	0.00220985	0.594903
Atp6ap1	ATPase, H+ transporting, lysosomal accessory protein 1	-2.13346	3.8353	-3.86077	0.000192317	0.00220985	0.594565
Cbl	Casitas B-lineage lymphoma	-2.03084	6.55954	-3.86291	0.000190841	0.00220985	0.593781
Slc25a35	solute carrier family 25, member 35	-2.12179	2.67787	-3.86224	0.000191306	0.00220985	0.593105
Mak16	MAK16 homolog	-2.12504	3.66201	-3.86018	0.000192729	0.00220985	0.59192
Slc35g3	solute carrier family 35, member G3	-2.15373	3.24993	-3.86047	0.000192522	0.00220985	0.591047
Crkl	v-crk avian sarcoma virus CT10 oncogene homolog-like	-2.04315	6.12125	-3.86168	0.00019169	0.00220985	0.590852
Appbp2	amyloid beta precursor protein binding protein 2	-2.05695	5.7229	-3.86102	0.000192143	0.00220985	0.590284
Zfp746	zinc finger protein 746	-2.05152	5.35409	-3.85938	0.000193281	0.00220985	0.587342
Alg3	ALG3 alpha-1,3- mannosyltransferase	-2.10684	3.20171	-3.85934	0.000193311	0.00220985	0.587338
Trp53bp2	transformation related protein 53 binding protein 2	-2.01446	6.12725	-3.86059	0.000192443	0.00220985	0.587319
Rbm38	RNA binding motif protein 38	-2.07302	5.40196	-3.85928	0.000193349	0.00220985	0.58716
Mettl17	methyltransferase like 17	-2.12389	3.50134	-3.85887	0.000193633	0.00220985	0.587139
Dusp9	dual specificity phosphatase 9	-2.0887	2.82583	-3.85999	0.00019286	0.00220985	0.586431
Ctdnep1	CTD nuclear envelope phosphatase 1	-2.12775	4.78534	-3.85783	0.00019436	0.00220985	0.584714
Tigd5	tigger transposable element derived 5	-2.14401	4.89119	-3.85775	0.000194418	0.00220985	0.584299
Tmed9	transmembrane p24 trafficking protein 9	-2.15719	3.5224	-3.85785	0.00019435	0.00220985	0.584003
Kif1c	kinesin family member 1C	-2.05981	6.12986	-3.85927	0.000193361	0.00220985	0.583251
Slc8a2	solute carrier family 8 (sodium/calcium exchanger), member 2	-2.01304	5.3523	-3.85821	0.000194099	0.00220985	0.583048
Tm4sf5	transmembrane 4 superfamily member 5	-2.01871	2.59216	-3.85904	0.000193519	0.00220985	0.582681
Ghrl	ghrelin	-2.0537	2.94249	-3.85824	0.000194074	0.00220985	0.582411
Ubr7	ubiquitin protein ligase E3 component n-recognin 7 (putative)	-2.08985	4.84825	-3.85684	0.000195051	0.00220985	0.581432
Sez6	seizure related gene 6	-1.99865	5.73064	-3.85828	0.000194049	0.00220985	0.580904
H1f6	H1.6 linker histone, cluster member	-2.01768	0.888393	-3.86133	0.000191929	0.00220985	0.580313
Sc5d	sterol-C5-desaturase	-2.12474	4.36338	-3.85577	0.000195804	0.00220985	0.57915
Rhcg	Rhesus blood group-associated C glycoprotein	-2.05276	4.5708	-3.85462	0.000196613	0.00220985	0.574969
Kcnj9	potassium inwardly-rectifying channel, subfamily J, member 9	-2.10752	3.59796	-3.85485	0.000196453	0.00220985	0.574885
Gltp	glycolipid transfer protein	-2.10712	5.55678	-3.85528	0.000196153	0.00220985	0.573189
Dmrtb1	DMRT-like family B with proline-rich C-terminal, 1	-2.0677	3.29586	-3.85418	0.000196928	0.00220985	0.572375
Zfp82	zinc finger protein 82	-2.119	4.21162	-3.85333	0.00019753	0.00220985	0.571375
H2-M11	histocompatibility 2, M region locus 11	-1.9097	0.202458	-3.85921	0.0001934	0.00220985	0.570613
Tent4b	terminal nucleotidyltransferase 4B	-1.99958	6.76293	-3.85582	0.000195769	0.00220985	0.570466
St6galnac1	ST6 (alpha-N-acetyl-neuraminyl-2,3-beta-galactosyl-1,3)-N-acetylgalactosaminide alpha-2,6-sialyltransferase 1	-2.01276	2.68905	-3.85458	0.000196643	0.00220985	0.570038
Naa40	N(alpha)-acetyltransferase 40, NatD catalytic subunit	-2.14104	4.63078	-3.85305	0.000197725	0.00220985	0.570003
Sprr3	small proline-rich protein 3	-2.00639	1.31503	-3.85737	0.000194685	0.00220985	0.569859
Chrna10	cholinergic receptor, nicotinic, alpha polypeptide 10	-2.01813	2.64011	-3.85428	0.00019686	0.00220985	0.568333
Arih2	ariadne RBR E3 ubiquitin protein ligase 2	-2.01609	6.152	-3.85471	0.000196553	0.00220985	0.568283
Cdh13	cadherin 13	-1.95789	9.77794	-3.85617	0.000195523	0.00220985	0.56662
Mlxip	MLX interacting protein	-2.02818	6.47515	-3.85441	0.000196761	0.00220985	0.56645
Pidd1	p53 induced death domain protein 1	-2.20526	4.58947	-3.85175	0.000198656	0.00220985	0.565964
Sec14l3	SEC14-like lipid binding 3	-2.01538	2.88441	-3.85247	0.000198138	0.00220985	0.565393
Ranbp1	RAN binding protein 1	-2.157	4.5017	-3.85148	0.000198843	0.00220985	0.565238
Nbeal2	neurobeachin-like 2	-2.04041	5.88011	-3.85328	0.000197562	0.00220985	0.56518
Sec61a2	SEC61 translocon subunit alpha 2	-2.06383	4.58701	-3.85127	0.000198997	0.00220985	0.564423
Urm1	ubiquitin related modifier 1	-2.12074	4.77169	-3.8514	0.000198907	0.00220985	0.564201
Zfp952	zinc finger protein 952	-2.09466	3.54769	-3.85139	0.000198909	0.00220985	0.563945
Btnl10	butyrophilin-like 10	-2.0583	3.69864	-3.85079	0.000199343	0.00220985	0.562718
Bola3	bolA family member 3	-2.15596	4.78334	-3.85083	0.000199312	0.00220985	0.562601
Efcab9	EF-hand calcium binding domain 9	-2.0181	2.22167	-3.85332	0.000197537	0.00220985	0.562545
Fbxw2	F-box and WD-40 domain protein 2	-2.10291	4.99411	-3.85064	0.000199443	0.00220985	0.561089
Lasp1	LIM and SH3 protein 1	-2.06789	7.47938	-3.85328	0.000197562	0.00220985	0.561035
Nol3	nucleolar protein 3 (apoptosis repressor with CARD domain)	-2.16365	3.79117	-3.85037	0.00019964	0.00220985	0.560682
Ifna5	interferon alpha 5	-1.95227	0.564178	-3.85572	0.000195844	0.00220985	0.559959
Isl1	ISL1 transcription factor, LIM/homeodomain	-2.11563	4.49696	-3.84979	0.000200058	0.00220985	0.559938
Cyc1	cytochrome c-1	-2.1945	3.95903	-3.84992	0.000199966	0.00220985	0.559877
Smc3	structural maintenance of chromosomes 3	-2.03198	5.80402	-3.85138	0.00019892	0.00220985	0.55915
Cyp27b1	cytochrome P450, family 27, subfamily b, polypeptide 1	-2.12767	4.31314	-3.84943	0.000200314	0.00220985	0.558904
Rer1	retention in endoplasmic reticulum sorting receptor 1	-2.09547	5.11289	-3.85016	0.000199792	0.00220985	0.558874
Madcam1	mucosal vascular addressin cell adhesion molecule 1	-1.99468	2.07498	-3.85257	0.000198071	0.00220985	0.558759
Rps6ka4	ribosomal protein S6 kinase, polypeptide 4	-2.17174	4.88127	-3.84959	0.0002002	0.00220985	0.558555
Cryge	crystallin, gamma E	-1.9728	1.97221	-3.85266	0.000198007	0.00220985	0.558397
Bglap2	bone gamma-carboxyglutamate protein 2	-2.01908	1.10797	-3.8542	0.000196913	0.00220985	0.558354
Utp6	UTP6 small subunit processome component	-2.09502	4.22225	-3.84856	0.000200939	0.00220985	0.556165
Syt7	synaptotagmin VII	-1.9998	6.43428	-3.85104	0.000199162	0.00220985	0.555642
Fcho1	FCH domain only 1	-2.08197	4.86014	-3.84854	0.000200955	0.00220985	0.554975
Chgb	chromogranin B	-2.03799	3.07256	-3.84906	0.00020058	0.00220985	0.554726
Bltp3a	bridge-like lipid transfer protein family member 3A	-2.02023	6.22215	-3.85053	0.000199528	0.00220985	0.554646
Aen	apoptosis enhancing nuclease	-2.09664	5.65414	-3.84932	0.000200395	0.00220985	0.553763
Dpm2	dolichyl-phosphate mannosyltransferase subunit 2, regulatory	-2.16082	3.24979	-3.84881	0.000200762	0.00220985	0.553491
Zcchc8	zinc finger, CCHC domain containing 8	-2.07903	5.2606	-3.84875	0.000200802	0.00220985	0.553357
Gsto1	glutathione S-transferase omega 1	-2.1156	4.7347	-3.84782	0.000201476	0.00220985	0.553113
Safb	scaffold attachment factor B	-2.04683	5.79813	-3.84853	0.000200966	0.00220985	0.549974
Xylt2	xylosyltransferase II	-2.0952	4.48634	-3.84644	0.000202479	0.00220985	0.549182
Rbm48	RNA binding motif protein 48	-2.03639	3.02658	-3.84759	0.000201641	0.00220985	0.548976
Pitpnb	phosphatidylinositol transfer protein, beta	-2.01282	6.40631	-3.84877	0.000200789	0.00220985	0.548591
Rnf31	ring finger protein 31	-2.10438	5.04716	-3.84671	0.000202279	0.00220985	0.548543
Mast3	microtubule associated serine/threonine kinase 3	-2.11234	5.4793	-3.84743	0.000201755	0.00220985	0.548441
Eif2ak3	eukaryotic translation initiation factor 2 alpha kinase 3	-1.99882	6.37394	-3.84859	0.000200917	0.00220985	0.548129
Nkx2-4	NK2 homeobox 4	-2.0934	2.80473	-3.84805	0.000201311	0.00220985	0.548
Car15	carbonic anhydrase 15	-2.05539	2.3343	-3.84857	0.000200936	0.00220985	0.547872
Zfp251	zinc finger protein 251	-2.10808	4.91968	-3.84615	0.000202686	0.00220985	0.54697
Stk24	serine/threonine kinase 24	-2.02025	8.10088	-3.84921	0.00020047	0.00220985	0.546968
Ube2v1	ubiquitin-conjugating enzyme E2 variant 1	-2.05856	6.4877	-3.84804	0.00020132	0.00220985	0.546096
Apba3	amyloid beta precursor protein binding family A member 3	-2.15687	3.80488	-3.84562	0.000203072	0.00220985	0.5459
Lilra5	leukocyte immunoglobulin-like receptor, subfamily A (with TM domain), member 5	-1.88666	1.30798	-3.8498	0.000200046	0.00220985	0.544665
Itprip	inositol 1,4,5-triphosphate receptor interacting protein	-2.03943	6.86512	-3.84769	0.000201572	0.00220985	0.544211
Epo	erythropoietin	-1.98733	2.30557	-3.84723	0.000201903	0.00220985	0.544136
Metap1	methionyl aminopeptidase 1	-2.05609	5.53407	-3.8461	0.000202724	0.00220985	0.543447
Ube2d2a	ubiquitin-conjugating enzyme E2D 2A	-2.06906	5.49539	-3.84561	0.000203077	0.00220985	0.542158
Rpl17	ribosomal protein L17	-2.17837	3.86627	-3.84418	0.000204122	0.00220985	0.541298
Btbd18	BTB domain containing 18	-2.11119	3.91311	-3.84381	0.000204397	0.00220985	0.540551
Nudt21	nudix hydrolase 21	-2.0791	4.80528	-3.84384	0.000204375	0.00220985	0.539937
Arf3	ADP-ribosylation factor 3	-2.06082	6.08364	-3.84561	0.000203077	0.00220985	0.539608
Tprg1l	transformation related protein 63 regulated 1 like	-2.14944	3.23942	-3.84455	0.00020385	0.00220985	0.539307
Ccdc6	coiled-coil domain containing 6	-2.02256	7.84086	-3.84621	0.000202646	0.00220985	0.537705
Zfp108	zinc finger protein 108	-2.08922	3.69545	-3.84307	0.000204941	0.00220985	0.537646
Foxl3	forkhead box L3	-2.09853	3.05133	-3.84351	0.000204613	0.00220985	0.535653
Alox12	arachidonate 12-lipoxygenase	-2.11601	4.32975	-3.84194	0.000205767	0.00220985	0.535022
Golph3	golgi phosphoprotein 3	-2.02833	5.84473	-3.84377	0.000204427	0.00220985	0.534526
Enoph1	enolase-phosphatase 1	-2.0375	5.88612	-3.84379	0.000204406	0.00220985	0.534511
Sema7a	sema domain, immunoglobulin domain (Ig), and GPI membrane anchor, (semaphorin) 7A	-2.05161	5.55612	-3.84325	0.000204806	0.00220985	0.534147
Mef2bl	myocyte enhancer factor 2B like	-2.11497	2.68717	-3.84327	0.000204794	0.00220985	0.533495
Thap4	THAP domain containing 4	-2.02486	6.51906	-3.84357	0.000204572	0.00220985	0.531462
Kyat1	kynurenine aminotransferase 1	-2.0738	4.61483	-3.8405	0.000206836	0.00220985	0.529605
Msx2	msh homeobox 2	-2.19845	3.67806	-3.84072	0.000206672	0.00220985	0.529324
LTO1	ABCE maturation factor	-2.14104	4.99169	-3.84015	0.000207091	0.00220985	0.527671
Jrkl	Jrk-like	-2.08421	2.56693	-3.84172	0.000205929	0.00220985	0.527606
Hmx1	H6 homeobox 1	-2.13003	4.44815	-3.83933	0.000207701	0.00220985	0.526657
Pias4	protein inhibitor of activated STAT 4	-2.06075	5.76813	-3.84076	0.000206646	0.00220985	0.525455
Nicol1	NELL2 interacting cell ontogeny regulator 1	-2.18705	3.25456	-3.83985	0.000207316	0.00220985	0.525285
Clasrp	CLK4-associating serine/arginine rich protein	-2.04574	6.11693	-3.84111	0.000206383	0.00220985	0.525176
Arpc4	actin related protein 2/3 complex, subunit 4	-2.11041	4.9696	-3.83909	0.000207885	0.00220985	0.524254
Rnf225	ring finger protein 225	-2.09057	3.97824	-3.83861	0.000208243	0.00220985	0.524101
Siah1a	siah E3 ubiquitin protein ligase 1A	-2.04729	5.61857	-3.84008	0.000207144	0.00220985	0.523834
Apobr	apolipoprotein B receptor	-2.10679	3.31125	-3.83928	0.00020774	0.00220985	0.523744
Pllp	plasma membrane proteolipid	-2.07471	5.10046	-3.83915	0.000207836	0.00220985	0.523529
Cort	cortistatin	-1.93271	1.18847	-3.84348	0.000204639	0.00220985	0.523135
Rnf24	ring finger protein 24	-2.02998	6.24044	-3.84052	0.000206821	0.00220985	0.522457
Smtnl1	smoothelin-like 1	-2.08228	4.04278	-3.83763	0.000208973	0.00220985	0.521073
Kcnh4	potassium voltage-gated channel, subfamily H (eag-related), member 4	-2.07604	4.62347	-3.83757	0.00020902	0.00220985	0.520486
Zmat2	zinc finger, matrin type 2	-2.09253	3.13865	-3.8384	0.000208397	0.00220985	0.519981
Ltk	leukocyte tyrosine kinase	-2.13172	4.47781	-3.83728	0.000209232	0.00220985	0.519928
Ralb	v-ral simian leukemia viral oncogene B	-2.02332	6.62727	-3.83979	0.000207364	0.00220985	0.519258
Rps29	ribosomal protein S29	-2.07654	2.87461	-3.83835	0.000208436	0.00220985	0.519216
Capn15	calpain 15	-2.05131	5.7615	-3.8389	0.000208025	0.00220985	0.518964
Plekhg2	pleckstrin homology domain containing, family G (with RhoGef domain) member 2	-2.07005	5.96238	-3.83865	0.000208208	0.00220985	0.517911
Zfp541	zinc finger protein 541	-2.01335	4.88783	-3.83723	0.000209275	0.00220985	0.517678
Car7	carbonic anhydrase 7	-2.07548	5.14401	-3.83719	0.000209304	0.00220985	0.51756
Sstr5	somatostatin receptor 5	-2.02924	2.79021	-3.83789	0.000208776	0.00220985	0.516824
Supt6	SPT6, histone chaperone and transcription elongation factor	-2.0731	5.26039	-3.83692	0.000209507	0.00220985	0.515301
Nhlh1	nescient helix loop helix 1	-2.10837	3.72295	-3.83577	0.000210369	0.00220985	0.514593
Igsf9	immunoglobulin superfamily, member 9	-2.06282	5.29401	-3.83623	0.00021002	0.00220985	0.513871
Tmem74b	transmembrane protein 74B	-2.12626	4.27004	-3.83443	0.000211384	0.00220985	0.510973
Apoa4	apolipoprotein A-IV	-2.01103	2.22563	-3.83706	0.000209397	0.00220985	0.510351
Nefh	neurofilament, heavy polypeptide	-2.06198	2.75624	-3.83552	0.000210556	0.00220985	0.509038
Amn	amnionless	-2.18544	4.25944	-3.83332	0.000212226	0.00220985	0.507245
Foxa2	forkhead box A2	-2.15046	4.23415	-3.8333	0.00021224	0.00220985	0.507154
Ciao1	cytosolic iron-sulfur protein assembly 1	-2.11565	3.25765	-3.83413	0.000211606	0.00220985	0.507
Nav1	neuron navigator 1	-2.0304	8.39505	-3.83686	0.000209552	0.00220985	0.506783
Celsr3	cadherin, EGF LAG seven-pass G-type receptor 3	-2.06021	5.50305	-3.83406	0.000211661	0.00220985	0.505264
Lman2	lectin, mannose-binding 2	-2.08884	5.26096	-3.83321	0.000212307	0.00220985	0.503827
Ovca2	candidate tumor suppressor in ovarian cancer 2	-2.06336	1.27691	-3.8369	0.00020952	0.00220985	0.502427
Trio	triple functional domain (PTPRF interacting)	-2.00222	9.68389	-3.8359	0.000210272	0.00220985	0.501689
Ccdc24	coiled-coil domain containing 24	-2.08971	2.89259	-3.83299	0.000212477	0.00220985	0.500973
Wdr81	WD repeat domain 81	-2.07109	5.56635	-3.83272	0.000212679	0.00220985	0.500836
Gadd45gip1	growth arrest and DNA-damage-inducible, gamma interacting protein 1	-2.09783	2.87239	-3.8329	0.00021254	0.00220985	0.500074
Timm29	translocase of inner mitochondrial membrane 29	-2.1689	3.55527	-3.83146	0.000213643	0.00220985	0.499837
Dph2	DPH2 homolog	-2.17706	2.70112	-3.83297	0.000212493	0.00220985	0.49949
Fbl	fibrillarin	-2.10677	4.82418	-3.83101	0.000213987	0.00220985	0.499193
Nkrf	NF-kappaB repressing factor	-2.06246	3.55072	-3.83098	0.000214006	0.00220985	0.498517
Slc30a1	solute carrier family 30 (zinc transporter), member 1	-2.15228	3.84855	-3.83065	0.000214259	0.00220985	0.498272
Tppp2	tubulin polymerization-promoting protein family member 2	-1.93908	1.43913	-3.83485	0.000211067	0.00220985	0.497279
Gpr149	G protein-coupled receptor 149	-2.06061	5.39847	-3.83112	0.000213897	0.00220985	0.496996
Gpi1	glucose-6-phosphate isomerase 1	-2.03136	6.46694	-3.83266	0.000212728	0.00220985	0.496864
Osbpl11	oxysterol binding protein-like 11	-2.01907	6.084	-3.83229	0.000213008	0.00220985	0.49665
Odf4	outer dense fiber of sperm tails 4	-1.98248	1.98905	-3.83309	0.000212396	0.00220985	0.49622
Ccdc85c	coiled-coil domain containing 85C	-1.99538	7.47745	-3.833	0.000212466	0.00220985	0.495947
Tnfrsf25	tumor necrosis factor receptor superfamily, member 25	-2.08717	3.91646	-3.82903	0.000215507	0.00220985	0.493209
Shisa8	shisa family member 8	-2.14525	3.98317	-3.82884	0.000215653	0.00220985	0.492702
Gpt2	glutamic pyruvate transaminase (alanine aminotransferase) 2	-1.99162	5.86163	-3.83074	0.000214191	0.00220985	0.492489
Cers5	ceramide synthase 5	-2.02719	5.74961	-3.8305	0.000214374	0.00220985	0.492379
Ckmt1	creatine kinase, mitochondrial 1, ubiquitous	-2.03136	2.82103	-3.82973	0.000214965	0.00220985	0.491482
Palm	paralemmin	-2.06969	6.09865	-3.83053	0.000214352	0.00220985	0.491303
Pphln1	periphilin 1	-1.97376	6.79619	-3.83121	0.000213831	0.00220985	0.491296
Eif4e	eukaryotic translation initiation factor 4E	-2.01637	5.98557	-3.8303	0.000214533	0.00220985	0.490689
Dgkq	diacylglycerol kinase, theta	-2.07408	5.05454	-3.82869	0.000215769	0.00220985	0.49057
Chrd	chordin	-2.05019	3.20237	-3.8289	0.000215609	0.00220985	0.490268
Haus1	HAUS augmin-like complex, subunit 1	-2.10819	4.10272	-3.82733	0.000216818	0.00220985	0.488357
Nog	noggin	-2.15996	3.66363	-3.82759	0.000216619	0.00220985	0.487305
Nkapl	NFKB activating protein-like	-2.05353	2.5426	-3.82932	0.000215283	0.00220985	0.486975
Fam193b	family with sequence similarity 193, member B	-2.03024	6.01186	-3.82916	0.000215407	0.00220985	0.486871
Syne4	spectrin repeat containing, nuclear envelope family member 4	-2.03893	3.02165	-3.82793	0.000216357	0.00220985	0.485589
Dpep2	dipeptidase 2	-2.07038	3.59821	-3.82656	0.000217418	0.00220985	0.485095
Hars2	histidyl-tRNA synthetase 2	-2.06367	3.06549	-3.82735	0.000216802	0.00220985	0.483744
Mrpl10	mitochondrial ribosomal protein L10	-2.15723	3.55233	-3.82639	0.000217553	0.00220985	0.483521
Spire2	spire type actin nucleation factor 2	-2.05493	5.55916	-3.82737	0.00021679	0.00220985	0.483412
Rnf20	ring finger protein 20	-2.09694	4.77178	-3.82598	0.000217866	0.00220985	0.483324
Rprm	reprimo, TP53 dependent G2 arrest mediator candidate	-2.10368	2.96727	-3.82722	0.000216907	0.00220985	0.482861
Gxylt1	glucoside xylosyltransferase 1	-2.02472	5.8737	-3.82734	0.000216815	0.00220985	0.481882
Hcn2	hyperpolarization-activated, cyclic nucleotide-gated K+ 2	-2.09109	4.2718	-3.82509	0.00021856	0.00220985	0.481453
Prcc	papillary renal cell carcinoma (translocation-associated)	-2.08034	5.20008	-3.82602	0.000217837	0.00220985	0.481317
Cd164l2	CD164 sialomucin-like 2	-2.07392	3.10416	-3.82588	0.000217949	0.00220985	0.480698
Vmn2r29	vomeronasal 2, receptor 29	-1.96232	2.87117	-3.82623	0.000217677	0.00220985	0.480609
Inha	inhibin alpha	-2.05831	3.17354	-3.826	0.000217855	0.00220985	0.480477
Trmt2a	TRM2 tRNA methyltransferase 2A	-2.1261	4.74117	-3.82509	0.00021856	0.00220985	0.48046
Gfus	GDP-L-fucose synthase	-2.16568	3.94569	-3.82492	0.000218693	0.00220985	0.479992
Prox2	prospero homeobox 2	-2.10529	4.98669	-3.82527	0.000218426	0.00220985	0.479991
Ipo5	importin 5	-2.04646	5.76842	-3.82651	0.000217459	0.00220985	0.479698
Gspt1	G1 to S phase transition 1	-2.02853	5.87365	-3.82665	0.00021735	0.00220985	0.479639
Draxin	dorsal inhibitory axon guidance protein	-2.01043	5.75187	-3.8263	0.000217618	0.00220985	0.479329
Ilf3	interleukin enhancer binding factor 3	-2.02157	6.11536	-3.82677	0.000217255	0.00220985	0.479047
Larp7	La ribonucleoprotein 7, transcriptional regulator	-2.0713	3.45714	-3.82486	0.000218746	0.00220985	0.478826
Ndufs1	NADH:ubiquinone oxidoreductase core subunit S1	-2.08825	3.85943	-3.82434	0.000219154	0.00220985	0.478435
Pygo2	pygopus 2	-2.17532	4.04797	-3.82428	0.000219199	0.00220985	0.478322
Pheta1	PH domain containing endocytic trafficking adaptor 1	-2.12293	4.29187	-3.82413	0.000219311	0.00220985	0.478291
Ranbp6	RAN binding protein 6	-2.11324	2.66124	-3.82596	0.000217887	0.00220985	0.476403
Tacstd2	tumor-associated calcium signal transducer 2	-1.98661	2.49504	-3.8262	0.000217698	0.00220985	0.476007
Tysnd1	trypsin domain containing 1	-2.15046	4.49025	-3.82329	0.000219973	0.00220985	0.475451
Fut7	fucosyltransferase 7	-2.00442	2.28019	-3.82612	0.000217762	0.00220985	0.475334
Zfp319	zinc finger protein 319	-2.14121	4.48866	-3.82318	0.000220062	0.00220985	0.475106
Epn2	epsin 2	-1.99171	6.85769	-3.82585	0.000217974	0.00220985	0.473845
Atp13a1	ATPase type 13A1	-2.06659	5.21991	-3.82364	0.000219699	0.00220985	0.473582
Nanos3	nanos C2HC-type zinc finger 3	-2.01535	2.31794	-3.82521	0.000218467	0.00220985	0.473525
Tmem65	transmembrane protein 65	-2.01955	6.09525	-3.82499	0.000218642	0.00220985	0.47315
Usp33	ubiquitin specific peptidase 33	-2.01839	5.98994	-3.824	0.000219416	0.00220985	0.470801
B3galt4	UDP-Gal:betaGlcNAc beta 1,3-galactosyltransferase, polypeptide 4	-2.11983	3.3751	-3.82249	0.000220607	0.00220985	0.470183
Casc3	exon junction complex subunit	-2.09037	4.73729	-3.82143	0.00022144	0.00220985	0.468871
Tbc1d10b	TBC1 domain family, member 10b	-2.09476	5.03932	-3.82154	0.000221357	0.00220985	0.467599
Rcor1	REST corepressor 1	-2.0005	6.95332	-3.82339	0.000219895	0.00220985	0.465853
Pnma1	paraneoplastic antigen MA1	-2.04612	2.43808	-3.82288	0.000220295	0.00220985	0.465473
Ebna1bp2	EBNA1 binding protein 2	-2.1215	3.96122	-3.82023	0.000222392	0.00220985	0.465459
Gon4l	gon-4 like	-2.01497	5.46901	-3.82137	0.000221488	0.00220985	0.46465
Cep152	centrosomal protein 152	-2.00063	6.11525	-3.82229	0.000220759	0.00220985	0.464523
Itga6	integrin alpha 6	-2.0297	6.46765	-3.82223	0.000220808	0.00220985	0.463301
Zfp282	zinc finger protein 282	-2.03261	5.46973	-3.82091	0.000221853	0.00220985	0.463267
Dad1	defender against cell death 1	-2.09419	5.19362	-3.82016	0.00022245	0.00220985	0.462948
Ltc4s	leukotriene C4 synthase	-2.15782	4.18329	-3.81922	0.000223196	0.00220985	0.462365
Cdk5r1	cyclin dependent kinase 5, regulatory subunit 1	-2.16643	3.82121	-3.81923	0.000223186	0.00220985	0.461566
Kansl3	KAT8 regulatory NSL complex subunit 3	-2.00669	5.70412	-3.82074	0.000221984	0.00220985	0.46143
Ino80e	INO80 complex subunit E	-2.0977	4.28693	-3.81877	0.000223555	0.00220985	0.461322
Irx6	Iroquois homeobox 6	-2.08845	3.61582	-3.81922	0.000223198	0.00220985	0.461137
Cryba4	crystallin, beta A4	-2.07875	3.37317	-3.81933	0.000223104	0.00220985	0.460827
Fitm1	fat storage-inducing transmembrane protein 1	-1.91878	1.23407	-3.82395	0.000219456	0.00220985	0.460039
Nt5c3	5'-nucleotidase, cytosolic III	-1.99733	6.02736	-3.8207	0.000222017	0.00220985	0.459936
Guca1a	guanylate cyclase activator 1a (retina)	-2.12559	3.46219	-3.81878	0.000223549	0.00220985	0.458999
Shbg	sex hormone binding globulin	-2.06528	2.63151	-3.82024	0.000222384	0.00220985	0.45897
Cimap1a	ciliary microtubule associated protein 1A	-2.02984	3.20044	-3.81895	0.000223412	0.00220985	0.458893
Morn3	MORN repeat containing 3	-2.10762	3.38983	-3.81832	0.000223917	0.00220985	0.457745
Noxo1	NADPH oxidase organizer 1	-2.10962	3.16749	-3.81889	0.000223462	0.00220985	0.457702
Nploc4	NPL4 homolog, ubiquitin recognition factor	-2.01793	6.22491	-3.82024	0.000222388	0.00220985	0.457523
Tmem11	transmembrane protein 11	-2.0606	5.75184	-3.81924	0.00022318	0.00220985	0.456405
Mrps2	mitochondrial ribosomal protein S2	-2.13789	2.75293	-3.81912	0.000223272	0.00220985	0.456161
Fzr1	fizzy and cell division cycle 20 related 1	-2.08961	5.21599	-3.81785	0.000224292	0.00220985	0.455589
Prrc1	proline-rich coiled-coil 1	-2.05379	5.67873	-3.81869	0.00022362	0.00220985	0.455354
Acadvl	acyl-Coenzyme A dehydrogenase, very long chain	-2.13877	4.56626	-3.81692	0.000225037	0.00220985	0.455061
Pip4p1	phosphatidylinositol-4,5-bisphosphate 4-phosphatase 1	-2.11377	4.04572	-3.81681	0.000225121	0.00220985	0.454829
Psen1	presenilin 1	-2.0072	6.0262	-3.81902	0.000223353	0.00220985	0.454404
Tcf20	transcription factor 20	-1.97052	6.6729	-3.81953	0.000222947	0.00220985	0.454135
Stap2	signal transducing adaptor family member 2	-2.05679	3.99222	-3.81618	0.000225628	0.00220985	0.452921
Fkrp	fukutin related protein	-2.15697	3.96087	-3.81629	0.000225544	0.00220985	0.452657
Stau1	staufen double-stranded RNA binding protein 1	-2.00716	6.55286	-3.81889	0.000223456	0.00220985	0.452404
Zfp759	zinc finger protein 759	-2.0152	2.73978	-3.8177	0.000224413	0.00220985	0.452228
Prkaca	protein kinase, cAMP dependent, catalytic, alpha	-2.06108	5.44554	-3.81725	0.000224773	0.00220985	0.452137
Pak1ip1	PAK1 interacting protein 1	-2.11888	3.82804	-3.81608	0.000225712	0.00220985	0.452118
Gatad1	GATA zinc finger domain containing 1	-2.11143	3.99802	-3.81575	0.000225981	0.00220985	0.451407
Ly6g5c	lymphocyte antigen 6 family member G5C	-2.00525	2.61677	-3.81756	0.000224521	0.00220985	0.450829
Sgta	small glutamine-rich tetratricopeptide repeat (TPR)-containing, alpha	-2.04913	5.62805	-3.817	0.00022497	0.00220985	0.449873
Znrd2	zinc ribbon domain containing 2	-2.15758	2.94635	-3.81566	0.000226051	0.00220985	0.44667
Ublcp1	ubiquitin-like domain containing CTD phosphatase 1	-2.09973	4.39838	-3.814	0.00022739	0.00220985	0.446055
Nolc1	nucleolar and coiled-body phosphoprotein 1	-2.1574	3.91583	-3.81383	0.00022753	0.00220985	0.445044
Tsr3	TSR3 20S rRNA accumulation	-2.15776	3.11828	-3.81471	0.000226819	0.00220985	0.444555
Zmat3	zinc finger matrin type 3	-2.03333	6.04517	-3.81592	0.000225844	0.00220985	0.444474
Cys1	cystin 1	-2.11668	4.79928	-3.81322	0.00022803	0.00220985	0.442749
Cpeb2	cytoplasmic polyadenylation element binding protein 2	-2.02008	5.85582	-3.81503	0.00022656	0.00220985	0.442708
Prelid1	PRELI domain containing 1	-2.13809	3.46633	-3.8134	0.000227881	0.00220985	0.441766
Fbxo41	F-box protein 41	-2.04523	4.9678	-3.81285	0.000228331	0.00220985	0.440362
Ric8a	RIC8 guanine nucleotide exchange factor A	-2.07055	5.29147	-3.81315	0.000228082	0.00220985	0.440122
Ccdc183	coiled-coil domain containing 183	-2.07251	3.59736	-3.81243	0.000228669	0.00220985	0.439757
Barhl2	BarH like homeobox 2	-2.12635	4.21796	-3.81189	0.00022911	0.00220985	0.439301
Pttg1ip	pituitary tumor-transforming 1 interacting protein	-2.08111	5.82526	-3.81384	0.000227524	0.00220985	0.43915
Paf1	Paf1, RNA polymerase II complex component	-2.13218	3.53201	-3.81221	0.000228849	0.00220985	0.438771
Miga2	mitoguardin 2	-2.08246	5.07351	-3.8125	0.000228613	0.00220985	0.43877
Rbm42	RNA binding motif protein 42	-2.08389	3.61725	-3.81191	0.000229093	0.00220985	0.437909
Tceanc2	transcription elongation factor A (SII) N-terminal and central domain containing 2	-2.00186	5.87756	-3.81366	0.000227671	0.00220985	0.437821
Aifm3	apoptosis-inducing factor, mitochondrion-associated 3	-2.03937	4.94258	-3.81171	0.000229262	0.00220985	0.436853
Sapcd1	suppressor APC domain containing 1	-1.98849	1.96184	-3.81477	0.000226766	0.00220985	0.435904
Igf2	insulin-like growth factor 2	-2.13995	4.14317	-3.81056	0.000230201	0.00220985	0.435109
Fbxw11	F-box and WD-40 domain protein 11	-2.00292	7.57813	-3.81391	0.000227465	0.00220985	0.43456
Fscn2	fascin actin-bundling protein 2	-2.04617	3.25734	-3.81128	0.000229608	0.00220985	0.434526
Sec24a	SEC24 homolog A, COPII coat complex component	-2.01201	5.65752	-3.81222	0.000228844	0.00220985	0.434507
Dhrs13	dehydrogenase/reductase 13	-2.094	3.17786	-3.81155	0.000229385	0.00220985	0.434391
Lmf2	lipase maturation factor 2	-2.12234	4.21805	-3.80997	0.000230688	0.00220985	0.433289
Cdk13	cyclin dependent kinase 13	-1.98787	6.45933	-3.8126	0.000228531	0.00220985	0.432434
Chmp4b	charged multivesicular body protein 4B	-2.00911	6.63308	-3.81269	0.000228457	0.00220985	0.43236
Pycr2	pyrroline-5-carboxylate reductase family, member 2	-2.13572	3.94045	-3.80969	0.000230914	0.00220985	0.431839
Scpppq1	secretory calcium-binding phosphoprotein proline-glutamine rich 1	-2.0517	3.17226	-3.81048	0.000230266	0.00220985	0.431518
Smpd3	sphingomyelin phosphodiesterase 3, neutral	-1.99898	5.57654	-3.81104	0.000229809	0.00220985	0.43058
Surf4	surfeit gene 4	-2.07796	5.43425	-3.81038	0.000230351	0.00220985	0.430142
Arhgef17	Rho guanine nucleotide exchange factor 17	-2.01766	8.05837	-3.81257	0.000228557	0.00220985	0.429473
Gpr75	G protein-coupled receptor 75	-2.05275	3.13889	-3.80981	0.000230815	0.00220985	0.429291
Csnk1g3	casein kinase 1, gamma 3	-2.00767	6.89682	-3.81156	0.000229383	0.00220985	0.428116
Zdhhc12	zinc finger, DHHC domain containing 12	-2.12759	3.5288	-3.80897	0.000231508	0.00220985	0.427928
Cct5	chaperonin containing TCP1 subunit 5	-2.10864	4.73729	-3.80839	0.000231991	0.00220985	0.427633
Fgfr3	fibroblast growth factor receptor 3	-2.09934	5.10714	-3.80847	0.000231926	0.00220985	0.426136
Map4k4	mitogen-activated protein kinase kinase kinase kinase 4	-2.00115	8.37517	-3.8117	0.00022927	0.00220985	0.426132
Cebpz	CCAAT/enhancer binding protein zeta	-2.08505	3.76445	-3.80778	0.000232493	0.00220985	0.425837
Jph3	junctophilin 3	-1.96799	5.84164	-3.80982	0.000230805	0.00220985	0.425466
Ripply3	ripply transcriptional repressor 3	-2.0752	3.69257	-3.80749	0.000232737	0.00220985	0.424394
Sos1	SOS Ras/Rac guanine nucleotide exchange factor 1	-1.98164	6.43066	-3.80991	0.000230731	0.00220985	0.423984
Ddias	DNA damage-induced apoptosis suppressor	-2.11804	4.0099	-3.80703	0.000233118	0.00220985	0.423823
H2-T25	histocompatibility-2, T region locus 25	-2.08165	1.69205	-3.81112	0.000229743	0.00220985	0.423267
Sf3a3	splicing factor 3a, subunit 3	-2.08099	4.31508	-3.80655	0.00023351	0.00220985	0.422608
Sstr1	somatostatin receptor 1	-2.12329	3.60831	-3.80665	0.000233427	0.00220985	0.421312
Sh3gl1	SH3-domain GRB2-like 1	-2.05203	7.10026	-3.80923	0.000231295	0.00220985	0.4206
Khdrbs1	KH domain containing, RNA binding, signal transduction associated 1	-2.03071	5.69814	-3.80777	0.000232505	0.00220985	0.420142
Mat2a	methionine adenosyltransferase 2A	-2.09929	3.17076	-3.80689	0.000233234	0.00220985	0.420083
Zfp687	zinc finger protein 687	-2.11115	4.96674	-3.80634	0.000233689	0.00220985	0.420046
Nckipsd	NCK interacting protein with SH3 domain	-2.09311	4.39076	-3.80576	0.000234174	0.00220985	0.419983
Glrx5	glutaredoxin 5	-2.03351	5.74353	-3.80736	0.000232843	0.00220985	0.418863
Tmem70	transmembrane protein 70	-2.06945	4.49126	-3.80543	0.000234445	0.00220985	0.418855
Sin3a	transcriptional regulator, SIN3A (yeast)	-2.02874	5.90928	-3.8077	0.00023256	0.00220985	0.418833
Snrpg	small nuclear ribonucleoprotein polypeptide G	-2.1151	3.50969	-3.80601	0.000233968	0.00220985	0.418816
Pcdh1	protocadherin 1	-2.15221	4.16971	-3.8054	0.000234473	0.00220985	0.41875
Smarcd2	SWI/SNF related, matrix associated, actin dependent regulator of chromatin, subfamily d, member 2	-2.09305	5.14804	-3.80613	0.000233863	0.00220985	0.418142
Cxcl2	C-X-C motif chemokine ligand 2	-2.03919	2.07106	-3.80877	0.000231676	0.00220985	0.417775
Ank	progressive ankylosis	-2.00915	8.02506	-3.80869	0.00023174	0.00220985	0.417083
Trh	thyrotropin releasing hormone	-1.93373	1.74657	-3.80857	0.000231839	0.00220985	0.41631
Mtss1	MTSS I-BAR domain containing 1	-2.00057	7.92827	-3.80836	0.000232009	0.00220985	0.416124
Tfap2e	transcription factor AP-2, epsilon	-2.03659	5.08134	-3.80521	0.000234635	0.00220985	0.415794
Vrtn	vertebrae development associated	-2.0514	3.52229	-3.80457	0.000235168	0.00220985	0.415191
Cope	coatomer protein complex, subunit epsilon	-2.12212	4.55246	-3.80428	0.000235412	0.00220985	0.415057
Fam131c	family with sequence similarity 131, member C	-2.11174	4.91588	-3.80465	0.000235097	0.00220985	0.414893
Hdhd3	haloacid dehalogenase-like hydrolase domain containing 3	-2.08581	3.84773	-3.80439	0.000235322	0.00220985	0.414767
Cep170b	centrosomal protein 170B	-2.03346	6.42056	-3.80689	0.000233234	0.00220985	0.414661
Tmed2	transmembrane p24 trafficking protein 2	-2.11682	4.47926	-3.80414	0.000235526	0.00220985	0.414598
Tmprss9	transmembrane protease, serine 9	-2.08945	4.89033	-3.80451	0.000235218	0.00220985	0.414253
Commd6	COMM domain containing 6	-2.08737	3.6788	-3.8043	0.000235397	0.00220985	0.414238
Tcf21	transcription factor 21	-2.03008	2.74939	-3.80593	0.000234032	0.00220985	0.413153
Hddc3	HD domain containing 3	-2.03665	2.52237	-3.80619	0.000233817	0.00220985	0.413117
Ccm2	cerebral cavernous malformation 2	-2.0016	6.95631	-3.80663	0.000233446	0.00220985	0.412382
Bahd1	bromo adjacent homology domain containing 1	-2.0107	6.13274	-3.80581	0.000234129	0.00220985	0.412056
Dynll2	dynein light chain LC8-type 2	-2.05848	5.20474	-3.80435	0.000235351	0.00220985	0.412055
Grb7	growth factor receptor bound protein 7	-2.04568	3.5218	-3.80353	0.00023604	0.00220985	0.411902
Dpp9	dipeptidylpeptidase 9	-2.05412	5.7713	-3.80502	0.000234793	0.00220985	0.411253
Tmem200c	transmembrane protein 200C	-2.11411	3.72714	-3.80346	0.000236099	0.00220985	0.410642
Dnajc30	DnaJ heat shock protein family (Hsp40) member C30	-1.90109	0.802425	-3.80898	0.000231502	0.00220985	0.410581
Rnf25	ring finger protein 25	-2.13349	3.24884	-3.80358	0.000236001	0.00220985	0.409617
Cutal	cutA divalent cation tolerance homolog-like	-2.04337	4.35008	-3.80238	0.000237011	0.00220985	0.409203
Smim41	small integral membrane protein 41	-2.0576	3.49582	-3.80284	0.000236617	0.00220985	0.409062
St6galnac2	ST6 (alpha-N-acetyl-neuraminyl-2,3-beta-galactosyl-1,3)-N-acetylgalactosaminide alpha-2,6-sialyltransferase 2	-2.08138	4.89027	-3.8028	0.000236658	0.00220985	0.408984
Carmil2	capping protein regulator and myosin 1 linker 2	-2.09024	4.20831	-3.80221	0.000237149	0.00220985	0.408785
Eps8l1	EPS8-like 1	-2.02961	5.39371	-3.80329	0.000236238	0.00220985	0.408049
Socs4	suppressor of cytokine signaling 4	-2.07743	4.44308	-3.80192	0.000237397	0.00220985	0.407716
Celf6	CUGBP, Elav-like family member 6	-2.056	4.87424	-3.80241	0.000236983	0.00220985	0.407529
Rdx	radixin	-2.03351	5.55874	-3.80353	0.000236037	0.00220985	0.407328
Basp1	brain abundant, membrane attached signal protein 1	-2.01687	7.05491	-3.80498	0.000234823	0.00220985	0.406982
Pxdc1	PX domain containing 1	-2.0327	6.46662	-3.80456	0.000235179	0.00220985	0.406965
Cxcl12	C-X-C motif chemokine ligand 12	-2.07011	5.37835	-3.80277	0.000236681	0.00220985	0.40642
Psmg3	proteasome (prosome, macropain) assembly chaperone 3	-2.11551	3.25937	-3.80243	0.000236967	0.00220985	0.40606
Aatk	apoptosis-associated tyrosine kinase	-2.023	6.11808	-3.8039	0.000235729	0.00220985	0.405852
Hook3	hook microtubule tethering protein 3	-1.98794	6.20809	-3.80376	0.000235845	0.00220985	0.405039
Safb2	scaffold attachment factor B2	-2.04526	5.45616	-3.80252	0.000236889	0.00220985	0.404927
Glod4	glyoxalase domain containing 4	-2.09301	4.03296	-3.8009	0.000238265	0.00220985	0.404584
Timm8b	translocase of inner mitochondrial membrane 8B	-2.08065	2.90939	-3.80215	0.0002372	0.00220985	0.40404
Traf4	TNF receptor associated factor 4	-2.07678	5.49244	-3.80231	0.000237066	0.00220985	0.403962
Smbd1	somatomedin B domain containing 1	-2.00596	2.58385	-3.80316	0.000236353	0.00220985	0.403882
Rasl10b	RAS-like, family 10, member B	-2.11072	4.48202	-3.80065	0.00023847	0.00220985	0.403764
Myh10	myosin, heavy polypeptide 10, non-muscle	-1.97366	7.50757	-3.80413	0.000235539	0.00220985	0.4034
Sprtn	SprT-like N-terminal domain	-2.09146	4.83265	-3.80087	0.000238285	0.00220985	0.403291
Gp1bb	glycoprotein Ib, beta polypeptide	-2.01171	2.27159	-3.80382	0.000235795	0.00220985	0.402934
Mfap1b	microfibrillar-associated protein 1B	-2.02777	2.98887	-3.80109	0.000238097	0.00220985	0.400067
Zfp385a	zinc finger protein 385A	-2.02781	6.61681	-3.80232	0.000237056	0.00220985	0.399537
Serf1	small EDRK-rich factor 1	-2.11964	3.31889	-3.8002	0.000238853	0.00220985	0.399328
Tbrg4	transforming growth factor beta regulated gene 4	-2.10492	4.57838	-3.79913	0.000239763	0.00220985	0.398909
Rad23b	RAD23 homolog B, nucleotide excision repair protein	-2.04775	5.82865	-3.80121	0.000237995	0.00220985	0.398703
Ppp2cb	protein phosphatase 2 (formerly 2A), catalytic subunit, beta isoform	-2.0317	5.89373	-3.80123	0.000237982	0.00220985	0.398452
Upk3b	uroplakin 3B	-2.03972	3.16952	-3.7999	0.000239111	0.00220985	0.398381
Clint1	clathrin interactor 1	-2.00052	6.71758	-3.8019	0.00023741	0.00220985	0.397837
Stac3	SH3 and cysteine rich domain 3	-2.0979	3.4234	-3.79934	0.000239586	0.00220985	0.397555
Rab7	RAB7, member RAS oncogene family	-2.01348	6.47557	-3.80161	0.000237662	0.00220985	0.397458
H4c3	H4 clustered histone 3	-2.05683	0.91789	-3.80442	0.000235293	0.00220985	0.397366
Zswim8	zinc finger SWIM-type containing 8	-2.05597	5.26755	-3.79971	0.000239268	0.00220985	0.397126
Xlr4c	X-linked lymphocyte-regulated 4C	-1.88209	1.00882	-3.80425	0.000235437	0.00220985	0.396756
Dnajb6	DnaJ heat shock protein family (Hsp40) member B6	-2.01493	6.29109	-3.80114	0.000238059	0.00220985	0.396626
Wnt8b	wingless-type MMTV integration site family, member 8B	-2.06184	4.51171	-3.79846	0.000240343	0.00220985	0.396455
Slc31a2	solute carrier family 31, member 2	-2.06772	4.90747	-3.79856	0.000240256	0.00220985	0.395669
Armc1	armadillo repeat containing 1	-2.0045	5.27131	-3.79912	0.000239772	0.00220985	0.395069
Rab25	RAB25, member RAS oncogene family	-2.10045	3.45809	-3.79841	0.000240382	0.00220985	0.394446
Slc4a11	solute carrier family 4, sodium bicarbonate transporter-like, member 11	-2.10798	4.85353	-3.79792	0.000240797	0.00220985	0.393879
Prss34	serine protease 34	-1.92849	1.76046	-3.80081	0.000238337	0.00220985	0.392314
Synj1	synaptojanin 1	-1.97178	6.16391	-3.79971	0.000239274	0.00220985	0.392152
Bag4	BCL2-associated athanogene 4	-2.07739	4.47763	-3.79702	0.000241575	0.00220985	0.392107
Btbd17	BTB domain containing 17	-2.08525	3.33134	-3.79797	0.000240761	0.00220985	0.391568
Pip5kl1	phosphatidylinositol-4-phosphate 5-kinase-like 1	-2.14492	3.97463	-3.7967	0.000241851	0.00220985	0.390548
Zfp830	zinc finger protein 830	-2.08926	3.22017	-3.79774	0.000240955	0.00220985	0.390525
Dnajc28	DnaJ heat shock protein family (Hsp40) member C28	-2.02798	2.52781	-3.79899	0.000239889	0.00220985	0.390405
Ddx23	DEAD box helicase 23	-2.08186	4.47608	-3.79603	0.000242422	0.00220985	0.389032
Amt	aminomethyltransferase	-2.02503	2.91575	-3.7972	0.000241414	0.00220985	0.387697
Ddi2	DNA-damage inducible protein 2	-1.98658	6.06304	-3.79797	0.000240758	0.00220985	0.387288
Napa	N-ethylmaleimide sensitive fusion protein attachment protein alpha	-1.99852	6.36049	-3.79824	0.000240529	0.00220985	0.387156
Igfals	insulin-like growth factor binding protein, acid labile subunit	-2.03208	2.54637	-3.79721	0.000241408	0.00220985	0.385922
Anks1	ankyrin repeat and SAM domain containing 1	-1.98269	8.33604	-3.79868	0.000240152	0.00220985	0.384545
Ndfip1	Nedd4 family interacting protein 1	-2.02237	5.80796	-3.79676	0.000241797	0.00220985	0.384447
Klf16	Kruppel-like transcription factor 16	-2.08821	5.63012	-3.79626	0.00024223	0.00220985	0.384289
Pdk2	pyruvate dehydrogenase kinase, isoenzyme 2	-2.08392	4.62554	-3.7945	0.000243751	0.00220985	0.383659
Zbtb9	zinc finger and BTB domain containing 9	-2.12544	3.91003	-3.79437	0.000243863	0.00220985	0.383365
Tpi1	triosephosphate isomerase 1	-2.12828	4.42269	-3.7941	0.00024409	0.00220985	0.382998
Stx12	syntaxin 12	-2.03498	5.46962	-3.79571	0.000242705	0.00220985	0.382883
Mpig6b	megakaryocyte and platelet inhibitory receptor G6b	-2.05845	2.55735	-3.79644	0.000242071	0.00220985	0.382774
Mmgt1	membrane magnesium transporter 1	-2.03278	3.07787	-3.79539	0.00024298	0.00220985	0.382699
Extl1	exostosin-like glycosyltransferase 1	-2.08265	4.78839	-3.79421	0.000244001	0.00220985	0.382391
Gdf7	growth differentiation factor 7	-2.10882	4.03054	-3.79382	0.000244336	0.00220985	0.381772
Ppy	pancreatic polypeptide	-1.9256	1.72971	-3.79783	0.000240875	0.00220985	0.3817
Tyro3	TYRO3 protein tyrosine kinase 3	-2.04411	5.38353	-3.79513	0.0002432	0.00220985	0.381644
Zhx1	zinc fingers and homeoboxes 1	-2.04607	4.89074	-3.79419	0.000244014	0.00220985	0.381498
Pcbd1	pterin 4 alpha carbinolamine dehydratase/dimerization cofactor of hepatocyte nuclear factor 1 alpha (TCF1) 1	-2.05512	3.25504	-3.79452	0.000243728	0.00220985	0.381445
Tbx4	T-box 4	-2.01065	5.70011	-3.79553	0.00024286	0.00220985	0.380785
Ipo4	importin 4	-2.09662	4.66603	-3.79346	0.000244654	0.00220985	0.380618
Or2h2	olfactory receptor family 2 subfamily H member 2	-1.96905	0.645318	-3.80027	0.000238799	0.00220985	0.380261
Lias	lipoic acid synthetase	-2.10424	4.10673	-3.79271	0.000245306	0.00220985	0.378676
Rab11fip3	RAB11 family interacting protein 3 (class II)	-1.98035	6.98828	-3.79582	0.000242604	0.00220985	0.377817
Srpk1	serine/arginine-rich protein specific kinase 1	-2.03164	5.70795	-3.79442	0.00024382	0.00220985	0.377774
Spmip11	sperm microtubule inner protein 11	-2.09032	4.4443	-3.79196	0.000245958	0.00220985	0.376259
Grb2	growth factor receptor bound protein 2	-1.99133	7.00967	-3.79531	0.00024305	0.00220985	0.376135
Nip7	NIP7, nucleolar pre-rRNA processing protein	-2.08673	2.90851	-3.79322	0.000244857	0.00220985	0.37586
Dcst2	DC-STAMP domain containing 2	-2.07386	3.825	-3.79185	0.000246057	0.00220985	0.375739
Ip6k2	inositol hexaphosphate kinase 2	-2.02246	5.99897	-3.79387	0.00024429	0.00220985	0.374762
Slc4a7	solute carrier family 4, sodium bicarbonate cotransporter, member 7	-1.97126	6.39208	-3.79438	0.000243852	0.00220985	0.374717
Coil	coilin	-2.0868	4.03214	-3.79141	0.000246436	0.00220985	0.374329
Rab5if	RAB5 interacting factor	-2.08578	4.6687	-3.79154	0.000246324	0.00220985	0.374245
Arnt	aryl hydrocarbon receptor nuclear translocator	-1.99078	5.70925	-3.79343	0.00024468	0.00220985	0.374186
Mapk8ip3	mitogen-activated protein kinase 8 interacting protein 3	-2.03492	6.13529	-3.79379	0.000244363	0.00220985	0.374052
Baiap2l2	BAI1-associated protein 2-like 2	-2.06191	5.21225	-3.79215	0.000245791	0.00220985	0.373716
Dok4	docking protein 4	-2.07929	5.7247	-3.79299	0.000245063	0.00220985	0.373659
Map3k11	mitogen-activated protein kinase kinase kinase 11	-2.0722	5.7291	-3.79255	0.000245439	0.00220985	0.371969
Klk5	kallikrein related-peptidase 5	-1.92125	2.26803	-3.79328	0.00024481	0.00220985	0.371733
Ubtd2	ubiquitin domain containing 2	-1.98235	6.58498	-3.79364	0.000244494	0.00220985	0.371695
Jmjd1c	jumonji domain containing 1C	-1.99132	7.02734	-3.79382	0.000244342	0.00220985	0.371432
Hcar2	hydroxycarboxylic acid receptor 2	-1.88916	1.2996	-3.79544	0.000242937	0.00220985	0.370713
Fbxo28	F-box protein 28	-2.00715	5.60326	-3.79182	0.000246082	0.00220985	0.369805
Dnali1	dynein, axonemal, light intermediate polypeptide 1	-2.10593	4.10538	-3.78975	0.000247899	0.00220985	0.369107
Bmpr2	bone morphogenetic protein receptor type 2	-1.97852	6.43916	-3.79265	0.000245358	0.00220985	0.368924
Map3k10	mitogen-activated protein kinase kinase kinase 10	-2.01371	5.54715	-3.79115	0.000246671	0.00220985	0.368425
Mzt2	mitotic spindle organizing protein 2	-2.06972	4.63706	-3.78944	0.000248175	0.00220985	0.368027
Ccdc17	coiled-coil domain containing 17	-2.12243	3.15959	-3.79063	0.00024712	0.00220985	0.367883
Tspan5	tetraspanin 5	-1.98217	8.54471	-3.7932	0.000244881	0.00220985	0.366792
Tmem52	transmembrane protein 52	-1.96527	2.49258	-3.79169	0.000246197	0.00220985	0.366025
Cpne6	copine VI	-2.04423	3.59577	-3.78896	0.000248597	0.00220985	0.365978
Rpap3	RNA polymerase II associated protein 3	-2.0288	5.05268	-3.78944	0.000248175	0.00220985	0.36562
Commd5	COMM domain containing 5	-2.07783	2.99971	-3.79013	0.000247561	0.00220985	0.364873
Taco1	translational activator of mitochondrially encoded cytochrome c oxidase I	-2.08165	3.89227	-3.78836	0.000249122	0.00220985	0.364773
Plagl2	pleiomorphic adenoma gene-like 2	-2.09709	4.76992	-3.78842	0.000249075	0.00220985	0.364089
H2bc27	H2B clustered histone 27	-2.03139	0.783619	-3.79415	0.000244053	0.00220985	0.362241
Tmem151a	transmembrane protein 151A	-2.14379	4.196	-3.78738	0.000249995	0.00220985	0.361739
Chst11	carbohydrate sulfotransferase 11	-1.97005	8.68391	-3.79167	0.000246208	0.00220985	0.361515
Kcna2	potassium voltage-gated channel, shaker-related subfamily, member 2	-2.02214	4.07117	-3.78696	0.000250369	0.00220985	0.360789
Spata31d1d	spermatogenesis associated 31 subfamily D, member 1D	-2.01697	3.21855	-3.78768	0.000249723	0.00220985	0.360208
Polr2f	polymerase (RNA) II (DNA directed) polypeptide F	-2.117	4.06076	-3.78681	0.000250504	0.00220985	0.35995
Tm7sf2	transmembrane 7 superfamily member 2	-2.16843	3.75703	-3.78718	0.000250166	0.00220985	0.359908
Srrt	serrate RNA effector molecule homolog (Arabidopsis)	-2.05472	5.22613	-3.78771	0.000249697	0.00220985	0.359378
Coprs	coordinator of PRMT5, differentiation stimulator	-2.04755	3.7534	-3.78664	0.000250651	0.00220985	0.358452
Dnajc11	DnaJ heat shock protein family (Hsp40) member C11	-1.99065	6.1837	-3.78879	0.000248749	0.00220985	0.357675
Gcdh	glutaryl-Coenzyme A dehydrogenase	-2.06605	3.04902	-3.78739	0.00024998	0.00220985	0.3574
Ap2a2	adaptor-related protein complex 2, alpha 2 subunit	-1.99478	7.4398	-3.7893	0.000248296	0.00220985	0.356362
Asphd1	aspartate beta-hydroxylase domain containing 1	-2.01341	2.05642	-3.7893	0.000248294	0.00220985	0.35631
Map6d1	MAP6 domain containing 1	-2.07866	4.30177	-3.78552	0.000251652	0.00220985	0.356085
Ifna12	interferon alpha 12	-1.92756	0.248325	-3.79237	0.000245601	0.00220985	0.35608
Dicer1	dicer 1, ribonuclease type III	-1.95116	6.92095	-3.78885	0.000248689	0.00220985	0.355855
Ucp1	uncoupling protein 1 (mitochondrial, proton carrier)	-1.9638	3.00065	-3.78645	0.000250822	0.00220985	0.355221
Ppp1r13l	protein phosphatase 1, regulatory subunit 13 like	-2.11732	5.31904	-3.78581	0.000251394	0.00220985	0.35342
B3galt9	beta-1,3-galactosyltransferase 9	-1.97022	2.29318	-3.78752	0.000249871	0.00220985	0.353284
Ilkap	integrin-linked kinase-associated serine/threonine phosphatase 2C	-2.05597	5.32671	-3.78595	0.000251262	0.00220985	0.353129
Slc23a3	solute carrier family 23 (nucleobase transporters), member 3	-2.06511	3.4238	-3.78522	0.000251922	0.00220985	0.352597
Igf2bp1	insulin-like growth factor 2 mRNA binding protein 1	-2.01064	6.88819	-3.78781	0.000249608	0.00220985	0.352507
Dvl2	dishevelled segment polarity protein 2	-2.09002	4.94861	-3.78492	0.000252182	0.00220985	0.352349
Sesn2	sestrin 2	-2.03128	5.65562	-3.78629	0.000250964	0.00220985	0.351949
Fyn	Fyn proto-oncogene	-1.98689	8.76137	-3.78864	0.000248878	0.00220985	0.351878
Jup	junction plakoglobin	-2.02957	6.42381	-3.78718	0.00025017	0.00220985	0.351829
Trim14	tripartite motif-containing 14	-2.06089	5.20384	-3.78511	0.00025202	0.00220985	0.351669
Tcf3	transcription factor 3	-2.03804	5.64094	-3.786	0.000251221	0.00220985	0.351379
Pax6	paired box 6	-2.01776	6.19962	-3.78641	0.000250856	0.00220985	0.350759
Rhbdl1	rhomboid like 1	-2.13233	4.42673	-3.7836	0.00025337	0.00220985	0.349891
Smad9	SMAD family member 9	-2.01717	5.69708	-3.78557	0.000251601	0.00220985	0.349661
Vmo1	vitelline membrane outer layer 1 homolog (chicken)	-1.90654	1.3333	-3.78892	0.000248633	0.00220985	0.349345
Bcorl1	BCL6 co-repressor-like 1	-1.98972	6.16247	-3.78544	0.000251722	0.00220985	0.347689
Pias3	protein inhibitor of activated STAT 3	-2.12869	4.31018	-3.78266	0.000254219	0.00220985	0.346912
Mapk8ip1	mitogen-activated protein kinase 8 interacting protein 1	-2.06917	5.27292	-3.78374	0.00025324	0.00220985	0.346522
Kdm2b	lysine (K)-specific demethylase 2B	-1.96615	7.04573	-3.78599	0.000251228	0.00220985	0.346437
Cdh22	cadherin 22	-1.95049	7.22471	-3.78581	0.000251388	0.00220985	0.345508
Scaf4	SR-related CTD-associated factor 4	-1.98199	6.32603	-3.78489	0.000252213	0.00220985	0.344917
Arhgap23	Rho GTPase activating protein 23	-2.03927	7.06396	-3.78539	0.000251765	0.00220985	0.344587
Ctu2	cytosolic thiouridylase subunit 2	-2.15009	3.75597	-3.78217	0.000254657	0.00220985	0.344383
Asic1	acid-sensing ion channel 1	-2.02339	5.41285	-3.78343	0.000253522	0.00220985	0.34406
Sema5b	sema domain, seven thrombospondin repeats (type 1 and type 1-like), transmembrane domain (TM) and short cytoplasmic domain, (semaphorin) 5B	-1.91441	7.37917	-3.78522	0.000251915	0.00220985	0.343324
Ankrd52	ankyrin repeat domain 52	-2.00749	5.85108	-3.78341	0.000253542	0.00220985	0.34204
Ppil1	peptidylprolyl isomerase (cyclophilin)-like 1	-2.06277	5.36433	-3.78214	0.000254683	0.00220985	0.341025
Grk2	G protein-coupled receptor kinase 2	-2.02738	6.13535	-3.78332	0.00025362	0.00220985	0.340594
Nrn1	neuritin 1	-2.13125	4.681	-3.78078	0.000255914	0.00220985	0.340544
Tmem174	transmembrane protein 174	-1.89381	1.25528	-3.78643	0.000250842	0.00220985	0.340453
Lsm5	LSM5 homolog, U6 small nuclear RNA and mRNA degradation associated	-1.97028	2.24359	-3.78418	0.000252851	0.00220985	0.340444
Myl2	myosin, light polypeptide 2, regulatory, cardiac, slow	-2.04693	4.06085	-3.78048	0.000256192	0.00220985	0.340329
Tecr	trans-2,3-enoyl-CoA reductase	-1.99148	6.49484	-3.78356	0.000253402	0.00220985	0.340211
Card10	caspase recruitment domain family, member 10	-2.02982	5.6168	-3.78214	0.000254684	0.00220985	0.339347
Zbtb48	zinc finger and BTB domain containing 48	-2.05746	5.34799	-3.78117	0.000255563	0.00220985	0.338447
Mia3	MIA SH3 domain ER export factor 3	-2.00273	5.98772	-3.78239	0.000254459	0.00220985	0.338085
Sgsm2	small G protein signaling modulator 2	-2.0032	6.20916	-3.78269	0.000254188	0.00220985	0.338083
Camsap2	calmodulin regulated spectrin-associated protein family, member 2	-1.98886	6.84462	-3.78297	0.000253939	0.00220985	0.337267
Glo1	glyoxalase 1	-2.01311	6.08853	-3.78198	0.000254831	0.00220985	0.337124
Lemd3	LEM domain containing 3	-1.97176	6.37389	-3.78222	0.000254617	0.00220985	0.336101
Mtfmt	mitochondrial methionyl-tRNA formyltransferase	-2.06704	3.77289	-3.77926	0.000257302	0.00220985	0.335999
Tmed4	transmembrane p24 trafficking protein 4	-2.11664	3.28874	-3.78014	0.000256497	0.00220985	0.335887
Cdk18	cyclin dependent kinase 18	-2.07278	6.38501	-3.78182	0.000254977	0.00220985	0.33507
Yif1a	Yip1 interacting factor homolog A (S. cerevisiae)	-2.14693	3.68613	-3.77899	0.000257546	0.00220985	0.333917
Coro1b	coronin, actin binding protein 1B	-2.11684	4.74322	-3.77869	0.000257818	0.00220985	0.333855
Alox15	arachidonate 15-lipoxygenase	-1.99515	3.04986	-3.7798	0.000256808	0.00220985	0.333597
Scrib	scribbled planar cell polarity	-2.02129	5.24741	-3.77952	0.000257068	0.00220985	0.33322
Zgpat	zinc finger, CCCH-type with G patch domain	-2.03629	5.34286	-3.7795	0.000257081	0.00220985	0.332666
Ddost	dolichyl-di-phosphooligosaccharide-protein glycotransferase	-2.09649	3.60079	-3.77838	0.000258103	0.00220985	0.332004
Kcnv1	potassium channel, subfamily V, member 1	-2.02902	2.73849	-3.77948	0.000257097	0.00220985	0.331702
Grtp1	GH regulated TBC protein 1	-2.01916	5.00425	-3.77848	0.000258011	0.00220985	0.331414
Krtap9-21	keratin associated protein 9-21	-2.07484	1.17718	-3.78338	0.000253567	0.00220985	0.331379
Dnase1	deoxyribonuclease I	-1.90806	1.32469	-3.78298	0.00025393	0.00220985	0.331373
H3c2	H3 clustered histone 2	-1.99519	1.40317	-3.78298	0.00025393	0.00220985	0.331111
Ttc24	tetratricopeptide repeat domain 24	-2.03447	3.25366	-3.7784	0.000258087	0.00220985	0.330514
Sowahc	sosondowah ankyrin repeat domain family member C	-2.11622	4.49685	-3.77747	0.000258943	0.00220985	0.330438
Usp5	ubiquitin specific peptidase 5 (isopeptidase T)	-2.06429	4.95053	-3.77799	0.000258463	0.00220985	0.330381
Mrpl2	mitochondrial ribosomal protein L2	-2.10675	3.00357	-3.7788	0.000257719	0.00220985	0.330012
Ubap2l	ubiquitin-associated protein 2-like	-2.01809	5.44373	-3.77881	0.000257716	0.00220985	0.329696
Flcn	folliculin	-2.05495	5.01472	-3.77788	0.00025856	0.00220985	0.32922
Polrmt	polymerase (RNA) mitochondrial (DNA directed)	-2.03109	2.50779	-3.77997	0.000256651	0.00220985	0.328694
Ecel1	endothelin converting enzyme-like 1	-2.09522	3.93802	-3.77678	0.00025957	0.00220985	0.328175
Atn1	atrophin 1	-2.04729	5.74745	-3.77822	0.000258254	0.00220985	0.326613
Prkcd	protein kinase C, delta	-2.00543	6.66529	-3.77944	0.000257135	0.00220985	0.326551
Rnf185	ring finger protein 185	-2.00936	5.74037	-3.77826	0.000258212	0.00220985	0.325965
Tnpo2	transportin 2 (importin 3, karyopherin beta 2b)	-2.03865	5.40067	-3.77737	0.00025903	0.00220985	0.325205
Pax2	paired box 2	-1.95132	6.66821	-3.77903	0.000257509	0.00220985	0.325157
Cbln1	cerebellin 1 precursor protein	-2.12902	3.9504	-3.776	0.000260292	0.00220985	0.324917
Hid1	HID1 domain containing	-2.0302	5.04741	-3.77639	0.000259931	0.00220985	0.324901
Sez6l2	seizure related 6 homolog like 2	-2.02663	4.5233	-3.7757	0.000260572	0.00220985	0.324488
Cby3	chibby family member 3	-1.9956	2.1082	-3.77975	0.000256852	0.00220985	0.324359
Lsm6	LSM6 homolog, U6 small nuclear RNA and mRNA degradation associated	-2.06183	4.64941	-3.77553	0.000260726	0.00220985	0.324097
Yjefn3	YjeF N-terminal domain containing 3	-2.15053	4.24546	-3.77545	0.000260805	0.00220985	0.32404
Zfp672	zinc finger protein 672	-2.0838	5.27315	-3.77635	0.000259969	0.00220985	0.323907
Pdia6	protein disulfide isomerase associated 6	-2.04946	5.06059	-3.7757	0.000260565	0.00220985	0.322595
Tmem147	transmembrane protein 147	-2.11837	3.18876	-3.77593	0.000260359	0.00220985	0.322014
Mocs3	molybdenum cofactor synthesis 3	-2.07162	2.96952	-3.7761	0.000260199	0.00220985	0.321456
Ube2w	ubiquitin-conjugating enzyme E2W (putative)	-1.95312	6.63312	-3.77775	0.000258686	0.00220985	0.321165
Ercc2	excision repair cross-complementing rodent repair deficiency, complementation group 2	-2.07315	4.43721	-3.77419	0.000261969	0.00220985	0.320255
Ciao3	cytosolic iron-sulfur assembly component 3	-2.1278	3.45308	-3.77501	0.000261211	0.00220985	0.320252
Arhgap36	Rho GTPase activating protein 36	-2.07615	4.51142	-3.77413	0.000262025	0.00220985	0.320041
Efna3	ephrin A3	-2.16065	5.1431	-3.7748	0.000261402	0.00220985	0.319893
Snrpe	small nuclear ribonucleoprotein E	-2.06283	3.37412	-3.77466	0.000261528	0.00220985	0.319401
Rps6kb2	ribosomal protein S6 kinase, polypeptide 2	-2.10943	3.7647	-3.77406	0.000262085	0.00220985	0.319119
Obsl1	obscurin-like 1	-2.0436	5.66752	-3.77568	0.000260588	0.00220985	0.318981
Gnpat	glyceronephosphate O-acyltransferase	-2.01054	5.31733	-3.77523	0.000261001	0.00220985	0.318923
Itpr3	inositol 1,4,5-triphosphate receptor 3	-2.03738	7.21722	-3.77737	0.000259034	0.00220985	0.318903
Dynll1	dynein light chain LC8-type 1	-2.13021	3.55983	-3.77399	0.000262153	0.00220985	0.317968
Tet3	tet methylcytosine dioxygenase 3	-1.98845	7.68755	-3.77731	0.000259082	0.00220985	0.317891
Etv3	ets variant 3	-2.04564	4.80358	-3.7738	0.000262331	0.00220985	0.317689
H4c6	H4 clustered histone 6	-2.01105	2.02502	-3.77697	0.000259398	0.00220985	0.317568
Ogfrl1	opioid growth factor receptor-like 1	-2.06148	4.71352	-3.7735	0.000262607	0.00220985	0.317463
Stxbp1	syntaxin binding protein 1	-2.01721	6.5605	-3.77652	0.000259813	0.00220985	0.317452
Fat1	FAT atypical cadherin 1	-2.0105	7.55792	-3.77703	0.000259347	0.00220985	0.317286
Cenpt	centromere protein T	-2.12607	3.81081	-3.77321	0.000262882	0.00220985	0.316591
Tmem175	transmembrane protein 175	-2.0291	4.29516	-3.77288	0.000263186	0.00220985	0.316376
Tmcc2	transmembrane and coiled-coil domains 2	-2.00589	6.80708	-3.77618	0.000260124	0.00220985	0.315938
Crlf1	cytokine receptor-like factor 1	-2.10056	5.40359	-3.77419	0.000261971	0.00220985	0.315545
Esm1	endothelial cell-specific molecule 1	-2.12777	3.28418	-3.77324	0.000262847	0.00220985	0.314671
Atp1b2	ATPase, Na+/K+ transporting, beta 2 polypeptide	-2.12419	3.9653	-3.77235	0.000263679	0.00220985	0.313991
Trim11	tripartite motif-containing 11	-2.04873	5.83176	-3.77424	0.000261924	0.00220985	0.313507
Tmem208	transmembrane protein 208	-2.10204	3.69265	-3.77234	0.000263694	0.00220985	0.313347
Rhog	ras homolog family member G	-2.00055	5.97138	-3.77438	0.000261787	0.00220985	0.312856
Dmwd	dystrophia myotonica-containing WD repeat motif	-2.08766	5.31748	-3.7729	0.00026317	0.00220985	0.312414
Tmem165	transmembrane protein 165	-2.00493	5.95742	-3.77401	0.000262139	0.00220985	0.311821
Sh2b2	SH2B adaptor protein 2	-2.02969	5.38031	-3.7729	0.00026317	0.00220985	0.311273
Hyal3	hyaluronoglucosaminidase 3	-2.05728	2.19359	-3.77499	0.000261225	0.00220985	0.310978
Gtf2e2	general transcription factor II E, polypeptide 2 (beta subunit)	-2.01265	5.3246	-3.7725	0.000263539	0.00220985	0.310926
Traf3ip1	TRAF3 interacting protein 1	-1.98701	5.50266	-3.7731	0.00026298	0.00220985	0.310836
Fubp3	far upstream element (FUSE) binding protein 3	-1.97932	6.02246	-3.77375	0.000262378	0.00220985	0.310365
Tufm	Tu translation elongation factor, mitochondrial	-2.10962	4.03398	-3.77106	0.000264887	0.00220985	0.310244
Inpp5k	inositol polyphosphate 5-phosphatase K	-2.05696	4.9822	-3.77169	0.000264302	0.00220985	0.310178
Scarb1	scavenger receptor class B, member 1	-1.99083	7.01748	-3.7743	0.000261863	0.00220985	0.3095
Ccdc136	coiled-coil domain containing 136	-2.02355	5.46903	-3.77244	0.000263598	0.00220985	0.309134
Fbxl19	F-box and leucine-rich repeat protein 19	-2.04129	5.93114	-3.77301	0.00026306	0.00220985	0.309085
Lin54	lin-54 DREAM MuvB core complex component	-1.97024	6.3636	-3.77367	0.000262446	0.00220985	0.309039
Or2a14	olfactory receptor family 2 subfamily A member 14	-1.86541	0.501008	-3.77682	0.000259535	0.00220985	0.308478
Exosc3	exosome component 3	-2.00613	2.78415	-3.77256	0.000263484	0.00220985	0.307891
Ptcd1	pentatricopeptide repeat domain 1	-2.04499	5.02612	-3.77104	0.000264908	0.00220985	0.307836
Ptpn14	protein tyrosine phosphatase, non-receptor type 14	-1.97167	8.62788	-3.7746	0.000261584	0.00220985	0.307513
Dmtn	dematin actin binding protein	-2.01053	5.93089	-3.77259	0.00026346	0.00220985	0.307458
Cnn2	calponin 2	-2.13279	4.73552	-3.77034	0.00026556	0.00220985	0.307457
Crtc2	CREB regulated transcription coactivator 2	-2.06636	5.0917	-3.77071	0.00026522	0.00220985	0.306442
Epop	elongin BC and polycomb repressive complex 2 associated protein	-2.13143	3.08422	-3.77139	0.000264577	0.00220985	0.306414
Otud4	OTU domain containing 4	-1.99269	5.72964	-3.77191	0.000264092	0.00220985	0.306361
Exosc6	exosome component 6	-2.09695	3.45841	-3.77028	0.000265623	0.00220985	0.305603
Fam219b	family with sequence similarity 219, member B	-2.13638	4.37172	-3.76945	0.000266401	0.00220985	0.305313
Traf7	TNF receptor-associated factor 7	-2.03411	5.56084	-3.77073	0.000265195	0.00220985	0.303419
Ssx2ip	SSX family member 2 interacting protein	-1.98844	5.75708	-3.77098	0.000264964	0.00220985	0.303416
Satb2	special AT-rich sequence binding protein 2	-1.93747	7.34215	-3.77257	0.000263474	0.00220985	0.303303
Noa1	nitric oxide associated 1	-2.06983	4.88864	-3.7689	0.000266925	0.00220985	0.30238
Apoc1	apolipoprotein C-I	-1.9654	2.38833	-3.77117	0.000264786	0.00220985	0.301591
Fyttd1	forty-two-three domain containing 1	-2.0652	4.86329	-3.76865	0.000267156	0.00220985	0.300963
Yipf4	Yip1 domain family, member 4	-2.05042	3.62407	-3.76817	0.000267617	0.00220985	0.300289
Ushbp1	USH1 protein network component harmonin binding protein 1	-2.04697	4.04304	-3.76779	0.000267967	0.00220985	0.300258
Ube2a	ubiquitin-conjugating enzyme E2A	-2.05284	3.5735	-3.76791	0.000267859	0.00220985	0.298987
Phlpp1	PH domain and leucine rich repeat protein phosphatase 1	-1.97287	8.30142	-3.77166	0.000264321	0.00220985	0.298723
Carm1	coactivator-associated arginine methyltransferase 1	-1.98893	6.34446	-3.77008	0.000265809	0.00220985	0.297738
Ipo13	importin 13	-2.02413	5.54545	-3.76879	0.000267023	0.00220985	0.297693
Asb1	ankyrin repeat and SOCS box-containing 1	-2.06612	4.60252	-3.76711	0.000268617	0.00220985	0.297345
Ppat	phosphoribosyl pyrophosphate amidotransferase	-2.02244	5.55266	-3.76832	0.000267469	0.00220985	0.296363
Marchf7	membrane associated ring-CH-type finger 7	-2.01316	5.67729	-3.76862	0.000267184	0.00220985	0.296123
Gkn1	gastrokine 1	-1.9701	2.04579	-3.76977	0.000266098	0.00220985	0.296093
Klhl25	kelch-like 25	-1.99912	6.17903	-3.7692	0.000266642	0.00220985	0.295844
Eif3m	eukaryotic translation initiation factor 3, subunit M	-2.04861	4.05429	-3.76635	0.000269343	0.00220985	0.295712
Gsc	goosecoid homeobox	-2.06547	3.5057	-3.76706	0.000268669	0.00220985	0.295213
Lin28a	lin-28 homolog A	-2.05687	3.81057	-3.76629	0.000269397	0.00220985	0.295097
Zdhhc5	zinc finger, DHHC domain containing 5	-2.01873	5.28385	-3.76735	0.000268391	0.00220985	0.294748
Csrp2	cysteine and glycine-rich protein 2	-2.04917	5.61761	-3.76773	0.000268027	0.00220985	0.294447
Xpo5	exportin 5	-1.99519	5.67849	-3.76812	0.000267658	0.00220985	0.294236
Nt5dc2	5'-nucleotidase domain containing 2	-2.09582	4.70636	-3.76602	0.000269656	0.00220985	0.293907
Atp5f1b	ATP synthase F1 subunit beta	-2.09783	3.99667	-3.76565	0.000270013	0.00220985	0.293332
Penk	preproenkephalin	-2.06467	2.4908	-3.76858	0.000267223	0.00220985	0.293228
Defb21	defensin beta 21	-1.89798	1.27375	-3.77091	0.000265032	0.00220985	0.292929
Dkk4	dickkopf WNT signaling pathway inhibitor 4	-1.87092	1.71587	-3.77019	0.000265704	0.00220985	0.292773
Clptm1	cleft lip and palate associated transmembrane protein 1	-1.96683	5.94639	-3.76753	0.00026822	0.00220985	0.291274
Pwwp3a	PWWP domain containing 3A, DNA repair factor	-2.01772	5.69647	-3.76699	0.000268729	0.00220985	0.290974
Lrfn3	leucine rich repeat and fibronectin type III domain containing 3	-2.06863	4.5318	-3.76482	0.000270806	0.00220985	0.290763
Nr2f6	nuclear receptor subfamily 2, group F, member 6	-2.08861	5.57716	-3.76643	0.000269267	0.00220985	0.290653
Usp6nl	USP6 N-terminal like	-1.95421	7.71864	-3.76865	0.000267157	0.00220985	0.290358
St3gal4	ST3 beta-galactoside alpha-2,3-sialyltransferase 4	-1.97522	6.82548	-3.76776	0.000268004	0.00220985	0.289262
Mob1b	MOB kinase activator 1B	-1.99053	6.12655	-3.76706	0.000268665	0.00220985	0.289203
Pcbp4	poly(rC) binding protein 4	-2.03007	5.95711	-3.7667	0.000269003	0.00220985	0.289189
Itpkb	inositol 1,4,5-trisphosphate 3-kinase B	-1.96651	7.59141	-3.76819	0.000267594	0.00220985	0.288973
Copg1	coatomer protein complex, subunit gamma 1	-2.01345	5.56399	-3.76609	0.000269592	0.00220985	0.288828
Rbmx	RNA binding motif protein, X chromosome	-2.0102	2.44555	-3.76698	0.00026874	0.00220985	0.288198
Med28	mediator complex subunit 28	-2.10463	3.94865	-3.76391	0.00027168	0.00220985	0.287598
Arfgef2	ADP ribosylation factor guanine nucleotide exchange factor 2	-1.97754	6.79961	-3.76716	0.000268568	0.00220985	0.287137
Diablo	diablo, IAP-binding mitochondrial protein	-2.08463	4.25122	-3.76361	0.000271968	0.00220985	0.287113
Gcnt4	glucosaminyl (N-acetyl) transferase 4, core 2 (beta-1,6-N-acetylglucosaminyltransferase)	-2.034	6.24065	-3.7664	0.00026929	0.00220985	0.28684
Pus3	pseudouridine synthase 3	-2.0096	2.17938	-3.76746	0.000268285	0.00220985	0.286826
Gas2l2	growth arrest-specific 2 like 2	-2.05296	3.67291	-3.76386	0.000271722	0.00220985	0.286744
Zfpl1	zinc finger like protein 1	-2.1438	3.49996	-3.76427	0.000271326	0.00220985	0.286734
Plcb2	phospholipase C, beta 2	-2.03102	4.7827	-3.76398	0.000271613	0.00220985	0.286731
Endov	endonuclease V	-2.04008	4.6371	-3.76357	0.000271998	0.00220985	0.286229
Zar1	zygote arrest 1	-2.12808	3.44402	-3.76387	0.000271713	0.00220985	0.285209
Rtn4rl2	reticulon 4 receptor-like 2	-2.05238	5.14068	-3.76367	0.000271905	0.00220985	0.284655
Mfap4	microfibrillar-associated protein 4	-2.07355	3.7422	-3.76315	0.000272404	0.00220985	0.28435
Dvl1	dishevelled segment polarity protein 1	-2.02316	5.58783	-3.76457	0.00027104	0.00220985	0.284088
Vps37d	vacuolar protein sorting 37D	-2.08755	3.87668	-3.76274	0.000272805	0.00220985	0.283656
Ppm1m	protein phosphatase 1M	-2.06235	4.09091	-3.76254	0.000272993	0.00220985	0.283572
Akap1	A kinase anchor protein 1	-2.0125	5.65935	-3.76445	0.000271153	0.00220985	0.283531
Tnk1	tyrosine kinase, non-receptor, 1	-2.06435	3.4761	-3.7628	0.000272743	0.00220985	0.283192
Nr5a1	nuclear receptor subfamily 5, group A, member 1	-2.00076	5.48926	-3.76409	0.000271498	0.00220985	0.282948
Ankrd13b	ankyrin repeat domain 13b	-2.03627	5.33757	-3.7636	0.000271972	0.00220985	0.282393
Exosc5	exosome component 5	-2.04818	4.06082	-3.76209	0.000273433	0.00220985	0.282352
Duoxa2	dual oxidase maturation factor 2	-2.11485	4.39959	-3.7621	0.000273425	0.00220985	0.282278
Nifk	nucleolar protein interacting with the FHA domain of MKI67	-2.07949	4.51075	-3.76204	0.000273483	0.00220985	0.282001
Tcf15	transcription factor 15	-1.99057	2.99892	-3.76367	0.000271909	0.00220985	0.281787
Snf8	SNF8, ESCRT-II complex subunit, homolog (S. cerevisiae)	-2.09665	3.43744	-3.76248	0.000273049	0.00220985	0.280988
Mark4	MAP/microtubule affinity regulating kinase 4	-2.01324	5.98279	-3.76404	0.000271549	0.00220985	0.28044
Dlgap4	DLG associated protein 4	-1.95481	8.03196	-3.76563	0.000270027	0.00220985	0.280026
Mrpl18	mitochondrial ribosomal protein L18	-2.04464	2.99283	-3.76317	0.000272391	0.00220985	0.279969
Bptf	bromodomain PHD finger transcription factor	-1.96735	7.1349	-3.76435	0.000271257	0.00220985	0.277711
Ddx6	DEAD-box helicase 6	-2.015	5.62674	-3.7625	0.000273033	0.00220985	0.276924
Sirt3	sirtuin 3	-2.02757	4.78598	-3.76073	0.000274745	0.00220985	0.276486
Plvap	plasmalemma vesicle associated protein	-2.09087	4.22735	-3.76022	0.000275243	0.00220985	0.276351
Ache	acetylcholinesterase	-2.13389	4.56002	-3.76019	0.000275272	0.00220985	0.276161
Foxb2	forkhead box B2	-2.07399	3.48735	-3.76096	0.000274528	0.00220985	0.276099
Garin5a	golgi associated RAB2 interactor 5A	-2.04742	3.15464	-3.76146	0.000274035	0.00220985	0.276091
Psmd4	proteasome (prosome, macropain) 26S subunit, non-ATPase, 4	-2.09193	4.04522	-3.76006	0.000275399	0.00220985	0.275693
Sp7	Sp7 transcription factor 7	-2.07314	4.84045	-3.76044	0.00027503	0.00220985	0.275683
Rrp1b	ribosomal RNA processing 1B	-1.99911	5.4845	-3.76164	0.000273866	0.00220985	0.275649
Ints11	integrator complex subunit 11	-2.05175	4.94039	-3.76054	0.000274929	0.00220985	0.275285
Tal1	T cell acute lymphocytic leukemia 1	-2.00648	5.53608	-3.76144	0.000274055	0.00220985	0.274807
Yars1	tyrosyl-tRNA synthetase 1	-2.02296	5.69917	-3.76176	0.000273747	0.00220985	0.274319
Htr1b	5-hydroxytryptamine (serotonin) receptor 1B	-2.11676	3.35328	-3.76079	0.000274689	0.00220985	0.274288
Mrps26	mitochondrial ribosomal protein S26	-2.12677	3.4447	-3.76021	0.000275257	0.00220985	0.274159
Nkx2-5	NK2 homeobox 5	-2.07737	2.83659	-3.7617	0.00027381	0.00220985	0.274024
Mc4r	melanocortin 4 receptor	-1.98877	2.61968	-3.76189	0.000273619	0.00220985	0.274006
Phtf1	putative homeodomain transcription factor 1	-2.00195	5.32093	-3.76088	0.000274604	0.00220985	0.273601
Polr2c	polymerase (RNA) II (DNA directed) polypeptide C	-2.11767	4.18352	-3.75931	0.000276126	0.00220985	0.273412
Crb3	crumbs family member 3	-2.04647	2.64055	-3.76184	0.000273671	0.00220985	0.273321
Pigw	phosphatidylinositol glycan anchor biosynthesis, class W	-2.06937	2.88708	-3.76129	0.000274208	0.00220985	0.27327
Slitrk2	SLIT and NTRK-like family, member 2	-2.03289	3.64366	-3.75983	0.000275619	0.00220985	0.273068
Cdkn1c	cyclin dependent kinase inhibitor 1C	-2.05778	3.27358	-3.76047	0.000275	0.00220985	0.272959
Ccdc167	coiled-coil domain containing 167	-2.0693	4.54473	-3.75903	0.000276405	0.00220985	0.272486
Pdgfb	platelet derived growth factor, B polypeptide	-2.06066	5.04448	-3.75981	0.000275647	0.00220985	0.272396
Vstm5	V-set and transmembrane domain containing 5	-1.99529	5.39542	-3.76039	0.000275078	0.00220985	0.27224
Pnck	pregnancy upregulated non-ubiquitously expressed CaM kinase	-1.99075	2.58171	-3.76184	0.000273672	0.00220985	0.272189
Thoc2	THO complex 2	-1.97408	5.42225	-3.76042	0.000275048	0.00220985	0.272113
Spen	spen family transcription repressor	-1.95357	7.00265	-3.76233	0.000273197	0.00220985	0.271668
Ube2f	ubiquitin-conjugating enzyme E2F (putative)	-2.02072	6.23284	-3.76164	0.000273862	0.00220985	0.271534
Klhdc7b	kelch domain containing 7B	-2.03017	3.38335	-3.75904	0.000276395	0.00220985	0.270898
Chchd2	coiled-coil-helix-coiled-coil-helix domain containing 2	-2.06612	3.43529	-3.75924	0.000276197	0.00220985	0.270851
Magec2	MAGE family member C2	-1.90679	1.94312	-3.7623	0.00027323	0.00220985	0.270647
Zfta	zinc finger translocation associated	-2.0563	5.86136	-3.76071	0.000274769	0.00220985	0.270518
Rnf186	ring finger protein 186	-1.87491	1.11742	-3.76452	0.000271086	0.00220985	0.270485
Tmed7	transmembrane p24 trafficking protein 7	-2.08219	4.29818	-3.75813	0.000277283	0.00220985	0.269936
Mlec	malectin	-2.03395	5.78287	-3.7605	0.000274971	0.00220985	0.269773
Tmem63b	transmembrane protein 63b	-2.0331	5.44761	-3.75969	0.000275758	0.00220985	0.269358
Zbtb24	zinc finger and BTB domain containing 24	-2.04832	4.81544	-3.75847	0.000276955	0.00220985	0.269303
Ralbp1	ralA binding protein 1	-1.9756	6.26334	-3.76096	0.000274522	0.00220985	0.269124
Rhoq	ras homolog family member Q	-1.99477	6.64895	-3.76127	0.000274221	0.00220985	0.26906
Foxg1	forkhead box G1	-2.14536	4.18609	-3.75792	0.000277488	0.00220985	0.269005
Zfp605	zinc finger protein 605	-2.09407	3.85788	-3.75802	0.000277394	0.00220985	0.268828
Gpr3	G-protein coupled receptor 3	-2.10702	2.88626	-3.75965	0.000275799	0.00220985	0.26832
Eif4g1	eukaryotic translation initiation factor 4, gamma 1	-2.03555	5.96434	-3.76002	0.000275443	0.00220985	0.267851
Rpain	RPA interacting protein	-2.07762	3.79882	-3.75782	0.000277591	0.00220985	0.267815
Snd1	staphylococcal nuclease and tudor domain containing 1	-1.95164	9.24137	-3.76239	0.000273142	0.00220985	0.267663
Kcnh6	potassium voltage-gated channel, subfamily H (eag-related), member 6	-2.00224	4.77297	-3.75788	0.000277532	0.00220985	0.267042
Irs2	insulin receptor substrate 2	-1.99693	6.66112	-3.76058	0.000274894	0.00220985	0.266985
Slc25a17	solute carrier family 25 (mitochondrial carrier, peroxisomal membrane protein), member 17	-2.00642	5.73272	-3.7594	0.000276038	0.00220985	0.266227
Grm6	glutamate receptor, metabotropic 6	-2.0271	3.69323	-3.75715	0.000278242	0.00220985	0.266223
Kctd13	potassium channel tetramerisation domain containing 13	-2.05087	4.48047	-3.757	0.000278388	0.00220985	0.266027
Idh3b	isocitrate dehydrogenase 3 (NAD+) beta	-2.12898	3.82916	-3.75691	0.000278484	0.00220985	0.265132
Pip5k1c	phosphatidylinositol-4-phosphate 5-kinase, type 1 gamma	-2.01114	6.7003	-3.75997	0.000275484	0.00220985	0.264882
Marchf6	membrane associated ring-CH-type finger 6	-1.95473	6.29918	-3.75961	0.000275841	0.00220985	0.264785
Taf4	TATA-box binding protein associated factor 4	-1.93912	7.6728	-3.76054	0.000274934	0.00220985	0.264668
Dym	dymeclin	-1.92063	8.51637	-3.76095	0.00027453	0.00220985	0.264338
Tprn	taperin	-2.0943	5.09846	-3.75693	0.00027846	0.00220985	0.263871
Usp38	ubiquitin specific peptidase 38	-1.99808	5.58437	-3.75805	0.000277366	0.00220985	0.263332
C1qtnf4	C1q and tumor necrosis factor related protein 4	-2.10339	4.36437	-3.75582	0.000279552	0.00220985	0.262618
Trpc4ap	transient receptor potential cation channel, subfamily C, member 4 associated protein	-1.99185	5.90697	-3.75844	0.000276984	0.00220985	0.262464
Zfp27	zinc finger protein 27	-2.02123	2.89863	-3.75741	0.000277992	0.00220985	0.26229
Gle1	GLE1 RNA export mediator	-2.05968	4.33825	-3.7557	0.000279675	0.00220985	0.262063
Large2	LARGE xylosyl- and glucuronyltransferase 2	-2.0502	3.37333	-3.75628	0.000279101	0.00220985	0.261575
Coch	cochlin	-2.09516	4.09508	-3.75554	0.000279832	0.00220985	0.261553
Emx1	empty spiracles homeobox 1	-2.02939	4.88398	-3.75592	0.000279452	0.00220985	0.260794
Metap1d	methionyl aminopeptidase type 1D (mitochondrial)	-1.96354	6.17173	-3.75792	0.000277487	0.00220985	0.25981
Wdr38	WD repeat domain 38	-2.15169	3.86699	-3.75522	0.000280147	0.00220985	0.259714
Tfdp1	transcription factor Dp 1	-1.9813	6.80147	-3.75837	0.000277047	0.00220985	0.259645
Pdap1	PDGFA associated protein 1	-2.06727	5.26568	-3.75593	0.000279451	0.00220985	0.259082
Aurkaip1	aurora kinase A interacting protein 1	-2.11114	3.95483	-3.75475	0.000280616	0.00220985	0.258787
Otx2	orthodenticle homeobox 2	-2.0599	4.25276	-3.75453	0.000280835	0.00220985	0.258666
Klk9	kallikrein related-peptidase 9	-2.10154	3.93845	-3.75481	0.000280559	0.00220985	0.258627
Dot1l	DOT1 like histone lysine methyltransferase	-2.01215	7.32645	-3.7584	0.000277018	0.00220985	0.258553
Esyt1	extended synaptotagmin-like protein 1	-2.0751	5.27003	-3.75567	0.000279708	0.00220985	0.258398
Ngfr	nerve growth factor receptor (TNFR superfamily, member 16)	-2.06356	5.06311	-3.75528	0.000280084	0.00220985	0.258393
Defb28	defensin beta 28	-1.90854	1.05028	-3.76027	0.000275198	0.00220985	0.257726
Gorasp2	golgi reassembly stacking protein 2	-1.99994	5.58442	-3.75611	0.000279268	0.00220985	0.257258
Insyn1	inhibitory synaptic factor 1	-2.066	5.13939	-3.75511	0.000280258	0.00220985	0.256933
Ccdc184	coiled-coil domain containing 184	-2.14442	3.72119	-3.75443	0.000280934	0.00220985	0.256487
Spata2	spermatogenesis associated 2	-2.06804	5.07056	-3.75463	0.000280733	0.00220985	0.256138
Ice1	interactor of little elongation complex ELL subunit 1	-1.95843	6.53221	-3.75698	0.000278411	0.00220985	0.255736
Ccdc12	coiled-coil domain containing 12	-1.97645	7.13272	-3.75739	0.000278013	0.00220985	0.255731
Dctn1	dynactin 1	-1.99819	6.57104	-3.75696	0.000278435	0.00220985	0.255597
Snx4	sorting nexin 4	-2.00278	5.5809	-3.75553	0.000279843	0.00220985	0.255127
Pcsk7	proprotein convertase subtilisin/kexin type 7	-2.03214	5.66119	-3.75537	0.000279995	0.00220985	0.25496
Mdp1	magnesium-dependent phosphatase 1	-2.02368	3.15808	-3.75472	0.000280639	0.00220985	0.25473
Mettl26	methyltransferase like 26	-2.11265	3.28301	-3.75429	0.000281065	0.00220985	0.254716
Acbd3	acyl-Coenzyme A binding domain containing 3	-2.01851	5.16338	-3.75447	0.00028089	0.00220985	0.254541
Rab3d	RAB3D, member RAS oncogene family	-2.04076	4.0205	-3.7527	0.000282655	0.00220985	0.252919
Glt8d1	glycosyltransferase 8 domain containing 1	-2.07649	4.28945	-3.75256	0.000282792	0.00220985	0.252471
Txndc5	thioredoxin domain containing 5	-2.01364	6.08537	-3.75524	0.000280126	0.00220985	0.252082
Glyr1	glyoxylate reductase 1 homolog (Arabidopsis)	-1.99444	5.41499	-3.7542	0.000281157	0.00220985	0.252016
Zftraf1	zinc finger TRAF type containing 1	-2.00948	5.87162	-3.7548	0.000280565	0.00220985	0.25142
Pgrmc2	progesterone receptor membrane component 2	-2.0329	5.31841	-3.75326	0.000282097	0.00220985	0.249884
Ins2	insulin II	-1.95573	0.111631	-3.75918	0.000276258	0.00220985	0.248728
Wnt10a	wingless-type MMTV integration site family, member 10A	-2.13819	5.05841	-3.75202	0.000283331	0.00220985	0.248571
Ube2d1	ubiquitin-conjugating enzyme E2D 1	-2.0037	5.60404	-3.75324	0.000282111	0.00220985	0.248476
Celf1	CUGBP, Elav-like family member 1	-1.96745	6.849	-3.75485	0.000280514	0.00220985	0.248203
Ncf1	neutrophil cytosolic factor 1	-2.06718	4.1637	-3.75109	0.00028426	0.00220985	0.247928
Vangl2	VANGL planar cell polarity 2	-1.96945	5.65338	-3.75321	0.00028214	0.00220985	0.247723
Gsk3a	glycogen synthase kinase 3 alpha	-2.02683	5.23681	-3.75216	0.000283188	0.00220985	0.247114
B3gnt6	UDP-GlcNAc:betaGal beta-1,3-N-acetylglucosaminyltransferase 6	-2.06187	3.25346	-3.75185	0.000283497	0.00220985	0.246793
Pirb	paired Ig-like receptor B	-1.97754	3.45401	-3.75083	0.000284524	0.00220985	0.245872
Klk4	kallikrein related-peptidase 4 (prostase, enamel matrix, prostate)	-2.03548	3.68371	-3.75043	0.000284925	0.00220985	0.245294
Tmem30a	transmembrane protein 30A	-2.05555	4.72056	-3.75068	0.000284674	0.00220985	0.245274
Lrit1	leucine-rich repeat, immunoglobulin-like and transmembrane domains 1	-1.87913	1.9767	-3.75383	0.000281525	0.00220985	0.2451
Dusp2	dual specificity phosphatase 2	-2.00605	2.32026	-3.75369	0.000281666	0.00220985	0.245013
Cep131	centrosomal protein 131	-2.02624	5.30984	-3.75163	0.00028372	0.00220985	0.244714
Glrx3	glutaredoxin 3	-1.98707	5.9349	-3.75246	0.000282894	0.00220985	0.244113
Abraxas2	BRISC complex subunit	-2.005	4.91198	-3.75056	0.00028479	0.00220985	0.243976
Cbarp	calcium channel, voltage-dependent, beta subunit associated regulatory protein	-2.08477	5.20877	-3.75083	0.00028452	0.00220985	0.243843
Sh3bp1	SH3-domain binding protein 1	-2.09539	5.29886	-3.75096	0.000284391	0.00220985	0.24361
Phf20	PHD finger protein 20	-1.96842	7.39202	-3.75366	0.000281691	0.00220985	0.243485
BC030500	cDNA sequence BC030500	-2.07554	3.21992	-3.75119	0.000284161	0.00220985	0.243307
Pcdh18	protocadherin 18	-2.06997	5.06052	-3.75037	0.000284985	0.00220985	0.243068
Adgrb2	adhesion G protein-coupled receptor B2	-1.99377	6.18463	-3.75244	0.00028291	0.00220985	0.242724
Ankrd33	ankyrin repeat domain 33	-1.93549	2.50079	-3.75232	0.000283029	0.00220985	0.242643
Pkdrej	polycystin (PKD) family receptor for egg jelly	-2.02748	3.10278	-3.75107	0.000284287	0.00220985	0.24249
Pcyt2	phosphate cytidylyltransferase 2, ethanolamine	-2.1072	4.69039	-3.74945	0.000285912	0.00220985	0.242089
Snn	stannin	-2.01858	5.24557	-3.75055	0.000284804	0.00220985	0.242088
Otop2	otopetrin 2	-2.00746	4.7333	-3.74935	0.000286011	0.00220985	0.241102
Ubap2	ubiquitin-associated protein 2	-1.96492	6.73852	-3.75246	0.000282888	0.00220985	0.240983
Rab3ip	RAB3A interacting protein	-1.9973	6.20541	-3.75173	0.000283622	0.00220985	0.240484
Nrl	neural retina leucine zipper gene	-2.03385	3.657	-3.74917	0.000286191	0.00220985	0.240428
Pak2	p21 (RAC1) activated kinase 2	-1.97886	6.33475	-3.75183	0.000283517	0.00220985	0.240086
Ace	angiotensin I converting enzyme	-1.92626	1.9062	-3.75239	0.000282963	0.00220985	0.239909
Krtap28-13	keratin associated protein 28-13	-1.88615	0.279628	-3.75574	0.000279634	0.00220985	0.239767
Espnl	espin-like	-1.97921	5.16878	-3.74965	0.000285713	0.00220985	0.239555
Vps26b	VPS26 retromer complex component B	-2.00698	5.38824	-3.74992	0.000285441	0.00220985	0.239506
Gal	galanin and GMAP prepropeptide	-2.03623	3.86819	-3.74834	0.000287031	0.00220985	0.238674
Txndc11	thioredoxin domain containing 11	-1.94591	6.36572	-3.75143	0.000283925	0.00220985	0.238608
Psmb9	proteasome (prosome, macropain) subunit, beta type 9 (large multifunctional peptidase 2)	-2.0768	3.35611	-3.74899	0.000286377	0.00220985	0.238208
Gna13	guanine nucleotide binding protein, alpha 13	-1.97023	6.79171	-3.75159	0.000283764	0.00220985	0.238094
Pigt	phosphatidylinositol glycan anchor biosynthesis, class T	-2.12601	3.83566	-3.74822	0.000287151	0.00220985	0.237829
Mrps18a	mitochondrial ribosomal protein S18A	-2.00492	5.14003	-3.74902	0.000286345	0.00220985	0.237663
Pigx	phosphatidylinositol glycan anchor biosynthesis, class X	-2.05169	3.76415	-3.74797	0.000287413	0.00220985	0.237632
Prpf31	pre-mRNA processing factor 31	-2.03234	3.4223	-3.74865	0.000286723	0.00220985	0.237553
Arpc3	actin related protein 2/3 complex, subunit 3	-2.09056	4.40949	-3.74772	0.000287663	0.00220985	0.237224
Pdp2	pyruvate dehydrogenase phosphatase catalytic subunit 2	-2.05734	4.03669	-3.74761	0.000287776	0.00220985	0.236757
Etnk1	ethanolamine kinase 1	-1.96359	6.305	-3.75066	0.000284691	0.00220985	0.236687
Dgcr2	DiGeorge syndrome critical region gene 2	-1.96149	6.06685	-3.75036	0.000284996	0.00220985	0.236478
Pitx2	paired-like homeodomain transcription factor 2	-1.9954	5.95113	-3.74978	0.000285579	0.00220985	0.235848
Mrpl44	mitochondrial ribosomal protein L44	-2.03787	2.99804	-3.74914	0.000286228	0.00220985	0.235654
Eeig1	estrogen-induced osteoclastogenesis regulator 1	-1.99818	6.00403	-3.75001	0.000285343	0.00220985	0.235472
Fsd1	fibronectin type 3 and SPRY domain-containing protein	-2.00537	3.66126	-3.7472	0.000288186	0.00220985	0.234733
Cartpt	CART prepropeptide	-1.90713	0.791478	-3.7537	0.000281654	0.00220985	0.234699
Phf13	PHD finger protein 13	-2.04559	5.03159	-3.74776	0.000287626	0.00220985	0.234644
Npr3	natriuretic peptide receptor 3	-1.97564	6.2	-3.7498	0.000285561	0.00220985	0.234262
Casp2	caspase 2	-2.02664	4.66984	-3.74669	0.000288709	0.00220985	0.233458
Mesp1	mesoderm posterior 1	-2.07021	2.9603	-3.74861	0.000286757	0.00220985	0.232975
Fkbp4	FK506 binding protein 4	-2.071	4.59976	-3.74642	0.000288987	0.00220985	0.232881
Ube2t	ubiquitin-conjugating enzyme E2T	-2.03978	3.32352	-3.74734	0.000288044	0.00220985	0.232858
Clns1a	chloride channel, nucleotide-sensitive, 1A	-2.01549	4.9102	-3.74691	0.000288482	0.00220985	0.232479
Scyl1	SCY1-like 1 (S. cerevisiae)	-2.07663	5.26807	-3.74758	0.000287806	0.00220985	0.232392
Rnf169	ring finger protein 169	-1.97797	6.43616	-3.74946	0.000285901	0.00220985	0.232282
Cnot3	CCR4-NOT transcription complex, subunit 3	-1.98342	5.70498	-3.74836	0.00028701	0.00220985	0.232041
Apoe	apolipoprotein E	-2.04295	3.11656	-3.74741	0.000287981	0.00220985	0.231677
Kcnn4	potassium intermediate/small conductance calcium-activated channel, subfamily N, member 4	-2.05741	5.86427	-3.74841	0.000286966	0.00220985	0.231614
Arpc1b	actin related protein 2/3 complex, subunit 1B	-2.03009	5.8819	-3.74802	0.000287359	0.00220985	0.23049
Actl7b	actin-like 7b	-1.96227	-0.103081	-3.75353	0.000281823	0.00220985	0.230098
Shox2	SHOX homeobox 2	-2.077	4.68616	-3.74555	0.000289871	0.00220985	0.229808
Mamld1	mastermind-like domain containing 1	-1.95258	6.26964	-3.74837	0.000287001	0.00220985	0.229494
U2af1	U2 small nuclear ribonucleoprotein auxiliary factor (U2AF) 1	-2.08144	4.48359	-3.74514	0.000290287	0.00220985	0.229009
Cdkn2a	cyclin dependent kinase inhibitor 2A	-2.07017	5.68439	-3.74711	0.000288277	0.00220985	0.228927
Med18	mediator complex subunit 18	-2.08802	3.25877	-3.74597	0.000289438	0.00220985	0.228652
Ufc1	ubiquitin-fold modifier conjugating enzyme 1	-2.06354	3.3769	-3.74583	0.000289589	0.00220985	0.228342
Rai14	retinoic acid induced 14	-1.97299	8.27727	-3.74936	0.000286007	0.00220985	0.228236
Aimp2	aminoacyl tRNA synthetase complex-interacting multifunctional protein 2	-2.07885	4.61956	-3.74495	0.000290488	0.00220985	0.228037
Cux1	cut-like homeobox 1	-2.00271	9.13273	-3.74978	0.000285582	0.00220985	0.227779
Ints15	integrator complex subunit 15	-2.04117	5.17241	-3.74576	0.000289659	0.00220985	0.227548
Matk	megakaryocyte-associated tyrosine kinase	-2.08149	4.66609	-3.74465	0.000290797	0.00220985	0.227135
Atad3a	ATPase family, AAA domain containing 3A	-2.01928	5.10797	-3.74538	0.00029004	0.00220985	0.226477
Rdm1	RAD52 motif 1	-2.06972	2.86055	-3.74607	0.000289345	0.00220985	0.226225
Sap30l	SAP30-like	-2.03142	4.97361	-3.74496	0.000290479	0.00220985	0.226224
Dhcr24	24-dehydrocholesterol reductase	-2.00169	5.87945	-3.74661	0.000288789	0.00220985	0.225575
Slk	STE20-like kinase	-1.96261	5.96479	-3.74671	0.000288692	0.00220985	0.225554
Dpy30	dpy-30, histone methyltransferase complex regulatory subunit	-2.00953	5.14415	-3.74491	0.000290527	0.00220985	0.225187
Arid1b	AT-rich interaction domain 1B	-1.91951	9.5945	-3.74904	0.000286326	0.00220985	0.224844
Kctd20	potassium channel tetramerisation domain containing 20	-2.04202	5.14766	-3.74465	0.000290793	0.00220985	0.223755
Smim12	small integral membrane protein 12	-2.10996	3.82429	-3.74367	0.000291796	0.00220985	0.223555
Rpl13	ribosomal protein L13	-2.10941	4.09961	-3.74305	0.000292435	0.00220985	0.222583
Ndufa5	NADH:ubiquinone oxidoreductase subunit A5	-2.06091	4.05944	-3.74307	0.000292417	0.00220985	0.222546
Rhpn1	rhophilin, Rho GTPase binding protein 1	-2.07223	4.63326	-3.743	0.000292493	0.00220985	0.222075
Cbs	cystathionine beta-synthase	-1.98492	5.06275	-3.74349	0.000291983	0.00220985	0.220642
Hsp90b1	heat shock protein 90, beta (Grp94), member 1	-2.0247	5.30991	-3.74379	0.00029167	0.00220985	0.220367
Sart1	squamous cell carcinoma antigen recognized by T cells 1	-2.09799	4.29548	-3.74219	0.000293325	0.00220985	0.219914
Tmem121	transmembrane protein 121	-2.07858	3.81283	-3.74263	0.00029287	0.00220985	0.219798
H3c3	H3 clustered histone 3	-2.01501	0.461907	-3.74904	0.00028633	0.00220985	0.219479
Kcnj10	potassium inwardly-rectifying channel, subfamily J, member 10	-1.94084	5.45489	-3.74393	0.000291532	0.00220985	0.219361
Tbrg1	transforming growth factor beta regulated gene 1	-2.0629	4.26211	-3.74194	0.00029358	0.00220985	0.21928
Ticrr	TOPBP1-interacting checkpoint and replication regulator	-1.95846	5.33258	-3.74352	0.000291953	0.00220985	0.219264
Rad51ap2	RAD51 associated protein 2	-1.99953	2.55502	-3.7445	0.000290948	0.00220985	0.218548
Ddb1	damage specific DNA binding protein 1	-2.02255	5.29096	-3.74294	0.000292554	0.00220985	0.217644
Qsox1	quiescin Q6 sulfhydryl oxidase 1	-1.99656	6.46402	-3.74462	0.000290822	0.00220985	0.217213
Cyp2d22	cytochrome P450, family 2, subfamily d, polypeptide 22	-2.03899	4.4078	-3.74111	0.000294445	0.00220985	0.216518
Zfp64	zinc finger protein 64	-1.97067	6.28217	-3.74398	0.000291478	0.00220985	0.215959
Tlx2	T cell leukemia, homeobox 2	-2.08585	3.61246	-3.74066	0.000294908	0.00220985	0.212982
Prep	prolyl endopeptidase	-1.9233	7.33928	-3.7439	0.000291564	0.00220985	0.212789
Sun1	Sad1 and UNC84 domain containing 1	-1.9578	6.63672	-3.74343	0.000292049	0.00220985	0.212765
Nrbf2	nuclear receptor binding factor 2	-2.0723	5.03512	-3.74042	0.000295163	0.00220985	0.211538
Chrne	cholinergic receptor, nicotinic, epsilon polypeptide	-1.99192	2.83181	-3.74167	0.000293858	0.00220985	0.211183
Ppfia1	protein tyrosine phosphatase, receptor type, f polypeptide (PTPRF), interacting protein (liprin), alpha 1	-1.92957	7.20268	-3.74327	0.000292211	0.00220985	0.211034
Evpl	envoplakin	-2.04749	4.73991	-3.73941	0.000296207	0.00220985	0.210589
Micu2	mitochondrial calcium uptake 2	-1.95205	6.78733	-3.74283	0.000292659	0.00220985	0.210577
Upk2	uroplakin 2	-2.05813	2.36004	-3.74256	0.000292942	0.00220985	0.210319
Tmem120a	transmembrane protein 120A	-2.10382	3.74443	-3.73947	0.00029615	0.00220985	0.209996
Inpp5b	inositol polyphosphate-5-phosphatase B	-1.94673	6.15967	-3.742	0.000293519	0.00220985	0.209701
Ncoa3	nuclear receptor coactivator 3	-1.95944	7.18688	-3.74265	0.000292852	0.00220985	0.209057
Rgs20	regulator of G-protein signaling 20	-1.90649	6.60923	-3.74208	0.000293437	0.00220985	0.208428
Slc25a11	solute carrier family 25 (mitochondrial carrier oxoglutarate carrier), member 11	-2.13517	3.41337	-3.73897	0.000296673	0.00220985	0.207492
Cwc15	CWC15 spliceosome-associated protein	-1.99828	3.11441	-3.73951	0.000296101	0.00220985	0.206622
Polr1c	polymerase (RNA) I polypeptide C	-2.11708	3.47178	-3.73856	0.000297098	0.00220985	0.206416
Cdhr4	cadherin-related family member 4	-2.02469	3.24437	-3.73876	0.000296893	0.00220985	0.206406
Arhgdig	Rho GDP dissociation inhibitor gamma	-2.13788	2.99206	-3.73987	0.000295731	0.00220985	0.205916
Cdr2l	cerebellar degeneration-related protein 2-like	-2.072	5.41642	-3.73923	0.000296403	0.00220985	0.205425
Kdm1b	lysine (K)-specific demethylase 1B	-1.97142	5.31393	-3.73909	0.000296545	0.00220985	0.204926
Tead4	TEA domain family member 4	-1.98146	7.63737	-3.74151	0.00029403	0.00220985	0.204729
P2rx5	purinergic receptor P2X, ligand-gated ion channel, 5	-2.04454	5.34091	-3.73869	0.000296958	0.00220985	0.204603
Srp9	signal recognition particle 9	-2.09785	3.36227	-3.738	0.00029768	0.00220985	0.203886
Atp5me	ATP synthase membrane subunit e	-2.02942	2.96548	-3.73879	0.000296862	0.00220985	0.203662
Prcd	photoreceptor disc component	-2.06814	4.49382	-3.73686	0.00029888	0.00220985	0.203094
Lce3a	late cornified envelope 3A	-1.88826	0.547209	-3.7437	0.000291767	0.00220985	0.202921
Slc66a1	solute carrier family 66 member 1	-2.04182	4.84784	-3.7372	0.000298528	0.00220985	0.202901
Tnfrsf10b	tumor necrosis factor receptor superfamily, member 10b	-2.04507	5.2307	-3.73774	0.000297961	0.00220985	0.202094
Glmp	glycosylated lysosomal membrane protein	-2.10713	3.41657	-3.73746	0.000298254	0.00220985	0.202021
Ptms	parathymosin	-2.10053	4.65673	-3.73671	0.000299035	0.00220985	0.201958
Mfsd12	major facilitator superfamily domain containing 12	-2.09071	5.11068	-3.73725	0.000298472	0.00220985	0.201821
Tigd4	tigger transposable element derived 4	-1.95037	1.99779	-3.74073	0.000294839	0.00220985	0.201809
Ranbp10	RAN binding protein 10	-1.96585	6.80677	-3.74012	0.000295473	0.00220985	0.201804
Fam32a	family with sequence similarity 32, member A	-2.09493	3.78511	-3.73668	0.000299066	0.00220985	0.201707
Otulin	OTU deubiquitinase with linear linkage specificity	-1.96932	5.683	-3.73866	0.000296997	0.00220985	0.201675
Kctd3	potassium channel tetramerisation domain containing 3	-1.95466	5.97544	-3.73897	0.000296665	0.00220985	0.201379
Cdc37	cell division cycle 37	-2.09987	4.98618	-3.73669	0.000299057	0.00220985	0.200899
Stk16	serine/threonine kinase 16	-2.11116	3.66663	-3.73665	0.000299098	0.00220985	0.200709
Mansc1	MANSC domain containing 1	-2.03164	4.84999	-3.73662	0.000299139	0.00220985	0.200649
Rnf39	ring finger protein 39	-2.09463	4.52132	-3.73587	0.00029992	0.00220985	0.200153
Panx2	pannexin 2	-2.04628	4.66901	-3.73598	0.000299807	0.00220985	0.199985
Mex3a	mex3 RNA binding family member A	-2.01044	5.77304	-3.73821	0.000297466	0.00220985	0.199899
Tmem184c	transmembrane protein 184C	-2.01897	3.72436	-3.73597	0.000299818	0.00220985	0.199489
Lmbr1l	limb region 1 like	-2.03824	4.91084	-3.73634	0.000299433	0.00220985	0.199351
Hoxb1	homeobox B1	-2.05568	3.27939	-3.73646	0.000299299	0.00220985	0.199145
Mmachc	methylmalonic aciduria cblC type, with homocystinuria	-2.04448	2.35984	-3.73888	0.000296762	0.00220985	0.198821
Eny2	ENY2 transcription and export complex 2 subunit	-2.05873	3.53182	-3.73608	0.000299703	0.00220985	0.198797
Fam219a	family with sequence similarity 219, member A	-1.97453	6.20537	-3.73846	0.000297205	0.00220985	0.198555
Dhx33	DEAH-box helicase 33	-2.03647	4.80064	-3.73574	0.000300062	0.00220985	0.198368
Smim10l2a	small integral membrane protein 10 like 2A	-2.01314	3.14219	-3.73704	0.000298691	0.00220985	0.198135
Fmnl1	formin-like 1	-2.00652	5.56541	-3.73681	0.000298932	0.00220985	0.197031
Glg1	golgi apparatus protein 1	-1.95078	6.8972	-3.73849	0.00029717	0.00220985	0.196441
Nsmf	NMDA receptor synaptonuclear signaling and neuronal migration factor	-2.06813	4.39566	-3.73455	0.000301318	0.00220985	0.196127
Mycl	v-myc avian myelocytomatosis viral oncogene lung carcinoma derived	-2.10451	4.39161	-3.73437	0.000301512	0.00220985	0.195491
Klf7	Kruppel-like transcription factor 7 (ubiquitous)	-1.96985	7.29282	-3.73831	0.000297359	0.00220985	0.195298
Ruvbl2	RuvB-like AAA ATPase 2	-2.076	4.53606	-3.73414	0.00030176	0.00220985	0.194476
Clta	clathrin light chain A	-1.9876	5.79549	-3.73633	0.00029944	0.00220985	0.193835
Ccdc92	coiled-coil domain containing 92	-2.00618	5.4988	-3.73578	0.000300017	0.00220985	0.193373
Myl10	myosin, light chain 10, regulatory	-1.95144	3.00727	-3.73497	0.000300879	0.00220985	0.193316
Xxylt1	xyloside xylosyltransferase 1	-1.94186	7.95417	-3.73801	0.000297674	0.00220985	0.193018
Sod1	superoxide dismutase 1, soluble	-2.09819	4.22255	-3.73356	0.000302367	0.00220985	0.192997
Dnaja4	DnaJ heat shock protein family (Hsp40) member A4	-2.01793	5.10319	-3.73448	0.000301394	0.00220985	0.1928
Efcab15	EF-hand calcium binding domain 15	-2.03414	3.36055	-3.73458	0.000301287	0.00220985	0.19271
Btbd3	BTB domain containing 3	-1.98225	6.22514	-3.73655	0.000299205	0.00220985	0.192683
Ankrd24	ankyrin repeat domain 24	-2.03226	5.77752	-3.73571	0.000300098	0.00220985	0.192599
[truncated: 15,564 more rows]
