# Supplementary material for: KAT6B overexpression rescues embryonic lethality in homozygous null KAT6A mice restoring vitality and normal lifespan
Source: Nat Commun. 2025 Feb 25;16:1958. doi: 10.1038/s41467-025-57155-4 (PMC11861323; doi:10.1038/s41467-025-57155-4)
Supplement: Supplementary file 12 — Supplementary Data 10 [file 41467_2025_57155_MOESM12_ESM.xlsx]

## Sheet: Bergamasco et al_SupplTable10 K
Supplementary Table 10 related to Figure 6: CUT&Tag data, genes differentially decorated with H3K23ac in Kat6a–/–TgKat6b vs. Kat6a+/+Kat6b+/+ MEFs
Symbol	description	logFC	AveExpr	t	P.Value	adj.P.Val	B
a	nonagouti	0.107432	5.43316	0.204165	0.838606	0.999999	-4.68084
A1bg	alpha-1-B glycoprotein	-0.670273	0.977248	-1.31611	0.190907	0.999999	-4.54038
A1cf	APOBEC1 complementation factor	-0.286256	5.3309	-0.556825	0.578792	0.999999	-4.65806
A2m	alpha-2-macroglobulin	-0.277971	3.45626	-0.500081	0.618029	0.999999	-4.65804
A2ml1	alpha-2-macroglobulin like 1	-0.509796	4.12943	-0.941948	0.348308	0.999999	-4.60995
A3galt2	alpha 1,3-galactosyltransferase 2	-0.365981	3.1201	-0.690031	0.491646	0.999999	-4.64181
A4galt	alpha 1,4-galactosyltransferase	-0.151559	5.1353	-0.287298	0.774431	0.999999	-4.67599
A4gnt	alpha-1,4-N-acetylglucosaminyltransferase	-0.168972	3.07687	-0.309681	0.757397	0.999999	-4.67103
AA414768	expressed sequence AA414768	0.0486515	2.50663	0.0943033	0.925042	0.999999	-4.68337
AA467197	expressed sequence AA467197	-0.00127058	1.76163	-0.00246167	0.99804	0.999999	-4.68788
AA623943	expressed sequence AA623943	-0.38145	0.506109	-0.755884	0.451354	0.999999	-4.64173
AA986860	expressed sequence AA986860	0.311037	5.01939	0.575899	0.565874	0.999999	-4.65603
Aaas	achalasia, adrenocortical insufficiency, alacrimia	-0.115647	4.23447	-0.208223	0.835445	0.999999	-4.67509
Aacs	acetoacetyl-CoA synthetase	0.00449849	6.79191	0.00860628	0.993149	0.999999	-4.68691
Aadac	arylacetamide deacetylase	0.100886	1.28368	0.202881	0.839607	0.999999	-4.68718
Aadacl2	arylacetamide deacetylase like 2	-0.0883335	2.31769	-0.174228	0.862011	0.999999	-4.68304
Aadacl2fm1	AADACL2 family member 1	-0.155047	1.65545	-0.295676	0.768042	0.999999	-4.68092
Aadacl2fm2	AADACL2 family member 2	-0.531269	2.9662	-1.02475	0.307758	0.999999	-4.59809
Aadacl2fm3	AADACL2 family member 3	-0.498138	2.40951	-0.962244	0.338063	0.999999	-4.60858
Aadacl3	arylacetamide deacetylase like 3	0.0182752	0.508666	0.0361871	0.9712	0.999999	-4.6935
Aadacl4	arylacetamide deacetylase like 4	-0.68555	0.350673	-1.35113	0.17946	0.999999	-4.53105
Aadacl4fm1	AADACL4 family member 1	-0.263572	0.118479	-0.543982	0.587568	0.999999	-4.6681
Aadacl4fm2	AADACL4 family member 2	-0.22441	0.184348	-0.45052	0.653233	0.999999	-4.67586
AAdacl4fm3	AADACL4 family member 3	0.00476033	1.22272	0.0092365	0.992647	0.999999	-4.69043
Aadacl4fm4	AADACL4 family member 4	-0.386219	0.923237	-0.780581	0.436746	0.999999	-4.63806
Aadacl4fm5	AADACL4 family member 5	-0.541765	1.40973	-1.06322	0.290038	0.999999	-4.59231
Aadat	aminoadipate aminotransferase	-0.217661	4.24384	-0.410413	0.682311	0.999999	-4.66449
Aagab	alpha- and gamma-adaptin binding protein	-0.165328	5.75099	-0.311361	0.756123	0.999999	-4.67714
Aak1	AP2 associated kinase 1	-0.209702	7.48597	-0.408017	0.684064	0.999999	-4.67351
Aamdc	adipogenesis associated Mth938 domain containing	-0.365622	4.44757	-0.686439	0.493898	0.999999	-4.64256
Aamp	angio-associated migratory protein	-0.29222	3.5949	-0.510559	0.610695	0.999999	-4.65697
Aanat	arylalkylamine N-acetyltransferase	-0.213334	2.33045	-0.406922	0.684865	0.999999	-4.67015
Aar2	AAR2 splicing factor homolog	-0.334197	4.46106	-0.614928	0.539888	0.999999	-4.64988
Aard	alanine and arginine rich domain containing protein	-0.0827385	2.11344	-0.157246	0.875343	0.999999	-4.6828
Aars1	alanyl-tRNA synthetase 1	0.0413347	5.069	0.0773303	0.938503	0.999999	-4.68236
Aars2	alanyl-tRNA synthetase 2, mitochondrial	0.0108269	3.25461	0.0195897	0.984407	0.999999	-4.67707
Aarsd1	alanyl-tRNA synthetase domain containing 1	0.146401	3.62887	0.263911	0.792348	0.999999	-4.67139
Aasdh	aminoadipate-semialdehyde dehydrogenase	-0.151929	4.4301	-0.282363	0.778202	0.999999	-4.67276
Aasdhppt	aminoadipate-semialdehyde dehydrogenase-phosphopantetheinyl transferase	-0.081485	3.73554	-0.149396	0.881518	0.999999	-4.67499
Aass	aminoadipate-semialdehyde synthase	0.1237	5.52823	0.242419	0.808913	0.999999	-4.6794
Aatf	apoptosis antagonizing transcription factor	-0.354587	6.49242	-0.686319	0.493973	0.999999	-4.64686
Aatk	apoptosis-associated tyrosine kinase	-0.151842	6.11808	-0.287509	0.77427	0.999999	-4.67912
AB010352	cDNA sequence AB010352	0.13839	4.49655	0.255373	0.798918	0.999999	-4.67446
AB124611	cDNA sequence AB124611	-0.313642	4.07267	-0.577488	0.564804	0.999999	-4.65207
Abat	4-aminobutyrate aminotransferase	-0.22836	6.82805	-0.453576	0.651039	0.999999	-4.66938
Abca1	ATP-binding cassette, sub-family A member 1	-0.167659	6.77101	-0.330787	0.741443	0.999999	-4.6775
Abca12	ATP-binding cassette, sub-family A member 12	-0.155023	6.33053	-0.308092	0.758602	0.999999	-4.67807
Abca13	ATP-binding cassette, sub-family A member 13	0.0871848	7.5088	0.172253	0.863559	0.999999	-4.68506
Abca14	ATP-binding cassette, sub-family A member 14	-0.505676	4.75803	-0.956281	0.341053	0.999999	-4.60851
Abca15	ATP-binding cassette, sub-family A member 15	-0.72467	3.98952	-1.32663	0.187412	0.999999	-4.54468
Abca16	ATP-binding cassette, sub-family A member 16	-0.607981	4.87952	-1.15376	0.25113	0.999999	-4.57622
Abca17	ATP-binding cassette, sub-family A member 17	-0.572038	6.08426	-1.12688	0.262274	0.999999	-4.58067
Abca2	ATP-binding cassette, sub-family A member 2	-0.123642	4.69897	-0.23182	0.817114	0.999999	-4.67654
Abca3	ATP-binding cassette, sub-family A member 3	-0.368358	5.78619	-0.714066	0.476717	0.999999	-4.64287
Abca4	ATP-binding cassette, sub-family A member 4	0.106576	7.71843	0.203434	0.839176	0.999999	-4.68453
Abca5	ATP-binding cassette, sub-family A member 5	-0.0123739	5.68495	-0.0239158	0.980964	0.999999	-4.68464
Abca6	ATP-binding cassette, sub-family A member 6	-0.347121	5.22689	-0.677568	0.499486	0.999999	-4.64558
Abca7	ATP-binding cassette, sub-family A member 7	0.0337437	5.10008	0.0624474	0.950321	0.999999	-4.68299
Abca8a	ATP-binding cassette, sub-family A member 8a	-0.211929	5.4825	-0.415837	0.678349	0.999999	-4.66965
Abca8b	ATP-binding cassette, sub-family A member 8b	-0.213843	5.50408	-0.416962	0.677529	0.999999	-4.66966
Abca9	ATP-binding cassette, sub-family A member 9	-0.357285	5.09318	-0.690622	0.491276	0.999999	-4.64343
Abcb10	ATP-binding cassette, sub-family B member 10	-0.226055	5.50833	-0.421572	0.67417	0.999999	-4.66976
Abcb11	ATP-binding cassette, sub-family B member 11	-0.257359	5.86292	-0.502686	0.616202	0.999999	-4.66406
Abcb1a	ATP-binding cassette, sub-family B member 1A	-0.292985	6.03942	-0.574603	0.566747	0.999999	-4.65798
Abcb1b	ATP-binding cassette, sub-family B member 1B	-0.115332	6.00337	-0.223828	0.823311	0.999999	-4.68127
Abcb4	ATP-binding cassette, sub-family B member 4	-0.540977	5.2163	-1.05214	0.295069	0.999999	-4.59375
Abcb5	ATP-binding cassette, sub-family B member 5	-0.399123	5.38761	-0.772215	0.441663	0.999999	-4.6349
Abcb6	ATP-binding cassette, sub-family B member 6	0.0882531	3.74376	0.15604	0.876291	0.999999	-4.6749
Abcb8	ATP-binding cassette, sub-family B member 8	0.207494	5.25242	0.384081	0.701669	0.999999	-4.67166
Abcb9	ATP-binding cassette, sub-family B member 9	-0.0961743	6.04875	-0.182258	0.85572	0.999999	-4.68308
Abcc1	ATP-binding cassette, sub-family C member 1	0.0306985	7.76164	0.0587726	0.953241	0.999999	-4.68773
Abcc10	ATP-binding cassette, sub-family C member 10	-0.155636	4.73232	-0.293125	0.769986	0.999999	-4.67421
Abcc12	ATP-binding cassette, sub-family C member 12	-0.118898	5.9478	-0.233679	0.815674	0.999999	-4.68078
Abcc2	ATP-binding cassette, sub-family member 2	-0.664926	5.15375	-1.28314	0.202172	0.999999	-4.55124
Abcc3	ATP-binding cassette, sub-family C member 3	0.120799	6.0213	0.229623	0.818816	0.999999	-4.68142
Abcc4	ATP-binding cassette, sub-family C member 4	-0.192743	7.79541	-0.380844	0.704062	0.999999	-4.67559
Abcc5	ATP-binding cassette, sub-family C member 5	-0.15448	6.96661	-0.297392	0.766735	0.999999	-4.67956
Abcc6	ATP-binding cassette, sub-family C member 6	-0.430831	5.96967	-0.844874	0.400038	0.999999	-4.62623
Abcc8	ATP-binding cassette, sub-family C member 8	-0.39992	6.19596	-0.786455	0.433313	0.999999	-4.63427
Abcc9	ATP-binding cassette, sub-family C member 9	-0.172383	5.96934	-0.334609	0.738565	0.999999	-4.67604
Abcd1	ATP-binding cassette, sub-family D member 1	0.131006	4.02746	0.238685	0.8118	0.999999	-4.6732
Abcd2	ATP-binding cassette, sub-family D member 2	-0.00974994	5.3715	-0.0186458	0.985158	0.999999	-4.68355
Abcd3	ATP-binding cassette, sub-family D member 3	-0.242316	5.94407	-0.462077	0.64495	0.999999	-4.66778
Abcd4	ATP-binding cassette, sub-family D member 4	0.0357415	4.61316	0.0654642	0.947925	0.999999	-4.68037
Abce1	ATP-binding cassette, sub-family E member 1	-0.205505	4.62772	-0.383099	0.702395	0.999999	-4.66897
Abcf1	ATP-binding cassette, sub-family F member 1	-0.127464	4.75797	-0.235876	0.813973	0.999999	-4.67683
Abcf2	ATP-binding cassette, sub-family F member 2	-0.153321	4.38706	-0.283417	0.777397	0.999999	-4.67278
Abcf3	ATP-binding cassette, sub-family F member 3	0.0214232	3.99332	0.0389825	0.968976	0.999999	-4.67734
Abcg1	ATP binding cassette subfamily G member 1	-0.00817313	6.53136	-0.0158887	0.987352	0.999999	-4.6864
Abcg2	ATP binding cassette subfamily G member 2 (Junior blood group)	0.0696293	7.03992	0.135794	0.892235	0.999999	-4.6856
Abcg3	ATP binding cassette subfamily G member 3	-0.404575	4.65963	-0.766994	0.444748	0.999999	-4.63385
Abcg4	ATP binding cassette subfamily G member 4	-0.359334	5.05296	-0.675501	0.500792	0.999999	-4.64594
Abcg5	ATP binding cassette subfamily G member 5	-0.240831	4.41386	-0.444019	0.657912	0.999999	-4.66362
Abcg8	ATP binding cassette subfamily G member 8	-0.0235135	4.40919	-0.0437146	0.965212	0.999999	-4.67916
Abhd1	abhydrolase domain containing 1	0.0660608	3.12343	0.116443	0.907517	0.999999	-4.67696
Abhd10	abhydrolase domain containing 10	-0.0953232	3.68739	-0.169665	0.865589	0.999999	-4.67454
Abhd11	abhydrolase domain containing 11	0.182257	4.20787	0.322296	0.747847	0.999999	-4.66987
Abhd12	abhydrolase domain containing 12	-0.209513	6.97921	-0.408726	0.683545	0.999999	-4.67288
Abhd12b	abhydrolase domain containing 12B	-0.322619	4.39252	-0.607227	0.544967	0.999999	-4.65025
Abhd13	abhydrolase domain containing 13	-0.0809338	4.70111	-0.149826	0.88118	0.999999	-4.67875
Abhd14a	abhydrolase domain containing 14A	0.148451	3.8509	0.264518	0.791882	0.999999	-4.67183
Abhd14b	abhydrolase domain containing 14b	0.34307	4.82043	0.614967	0.539862	0.999999	-4.65134
Abhd15	abhydrolase domain containing 15	0.00540886	3.71068	0.00940922	0.99251	0.999999	-4.67665
Abhd16a	abhydrolase domain containing 16A	-0.0406629	5.34076	-0.0770164	0.938752	0.999999	-4.68341
Abhd16b	abhydrolase domain containing 16B	-0.0778195	2.27295	-0.14111	0.888044	0.999999	-4.68086
Abhd17a	abhydrolase domain containing 17A	-0.0615233	4.93527	-0.11165	0.911307	0.999999	-4.68152
Abhd17b	abhydrolase domain containing 17B	-0.123993	5.50041	-0.236429	0.813545	0.999999	-4.67968
Abhd17c	abhydrolase domain containing 17C	0.0102284	6.84626	0.0197114	0.98431	0.999999	-4.68692
Abhd18	abhydrolase domain containing 18	-0.110971	4.27781	-0.207257	0.836197	0.999999	-4.67503
Abhd2	abhydrolase domain containing 2	0.0168356	7.69753	0.032093	0.974457	0.999999	-4.6879
Abhd3	abhydrolase domain containing 3	-0.525644	5.30501	-1.01993	0.310025	0.999999	-4.59916
Abhd4	abhydrolase domain containing 4	-0.0204444	4.90492	-0.0381709	0.969621	0.999999	-4.68201
Abhd5	abhydrolase domain containing 5	0.00282294	5.76575	0.00532799	0.995759	0.999999	-4.68517
Abhd6	abhydrolase domain containing 6	-0.229589	5.98407	-0.447921	0.655102	0.999999	-4.66876
Abhd8	abhydrolase domain containing 8	0.140913	4.45727	0.253474	0.800381	0.999999	-4.67475
Abi1	abl interactor 1	-0.107237	7.20042	-0.204935	0.838006	0.999999	-4.68378
Abi2	abl interactor 2	-0.0485577	5.43986	-0.0934671	0.925705	0.999999	-4.6835
Abi3	ABI family member 3	0.17126	4.43116	0.314264	0.753923	0.999999	-4.67215
Abi3bp	ABI family member 3 binding protein	-0.173074	6.78122	-0.341237	0.733584	0.999999	-4.67692
Abitram	actin binding transcription modulator	-0.0758179	3.808	-0.134462	0.893286	0.999999	-4.6755
Abl1	c-abl oncogene 1, non-receptor tyrosine kinase	-0.120215	7.87136	-0.229237	0.819116	0.999999	-4.68376
Abl2	ABL proto-oncogene 2, non-receptor tyrosine kinase	-0.0650093	7.49969	-0.122947	0.902376	0.999999	-4.68651
Ablim1	actin-binding LIM protein 1	0.0580542	8.60204	0.111949	0.91107	0.999999	-4.68805
Ablim2	actin-binding LIM protein 2	-0.443423	7.20603	-0.874109	0.383986	0.999999	-4.62279
Ablim3	actin binding LIM protein family, member 3	-0.24289	6.60598	-0.477598	0.633896	0.999999	-4.66735
Abo	ABO, alpha 1-3-N-acetylgalactosaminyltransferase and alpha 1-3-galactosyltransferase	-0.79918	3.85491	-1.50252	0.135863	0.999999	-4.50778
Abr	active BCR-related gene	-0.0941154	8.31467	-0.179257	0.858069	0.999999	-4.68598
Abra	actin-binding Rho activating protein	-0.749702	1.78111	-1.41736	0.159239	0.999999	-4.51971
Abracl	ABRA C-terminal like	0.113119	4.64619	0.207891	0.835703	0.999999	-4.67766
Abraxas1	BRCA1 A complex subunit	-0.0559568	4.35989	-0.102625	0.918449	0.999999	-4.67799
Abraxas2	BRISC complex subunit	-0.330068	4.91198	-0.626399	0.532367	0.999999	-4.6504
Abt1	activator of basal transcription 1	-0.142585	2.7184	-0.251631	0.801802	0.999999	-4.67509
Abtb1	ankyrin repeat and BTB domain containing 1	-0.00654671	4.10343	-0.0119819	0.990462	0.999999	-4.67805
Abtb2	ankyrin repeat and BTB domain containing 2	0.00664219	8.57045	0.0126753	0.98991	0.999999	-4.68906
Abtb3	ankyrin repeat and BTB domain containing 3	-0.215609	8.25568	-0.426907	0.670292	0.999999	-4.67292
Acaa1a	acetyl-Coenzyme A acyltransferase 1A	-0.059558	4.80873	-0.110656	0.912093	0.999999	-4.68059
Acaa1b	acetyl-Coenzyme A acyltransferase 1B	-0.20684	3.81716	-0.381989	0.703215	0.999999	-4.66576
Acaa2	acetyl-CoA acyltransferase 2	-0.0338564	5.1269	-0.0634858	0.949496	0.999999	-4.68287
Acaca	acetyl-Coenzyme A carboxylase alpha	-0.291986	6.97489	-0.578074	0.56441	0.999999	-4.65873
Acacb	acetyl-Coenzyme A carboxylase beta	-0.333431	5.95201	-0.651266	0.51625	0.999999	-4.65013
Acad10	acyl-Coenzyme A dehydrogenase family, member 10	-0.0336185	5.48355	-0.064468	0.948716	0.999999	-4.68406
Acad11	acyl-Coenzyme A dehydrogenase family, member 11	-0.121037	4.82741	-0.229378	0.819007	0.999999	-4.67726
Acad12	acyl-Coenzyme A dehydrogenase family, member 12	-0.207563	4.81637	-0.385369	0.700717	0.999999	-4.66984
Acad8	acyl-Coenzyme A dehydrogenase family, member 8	-0.25766	4.78701	-0.486083	0.627887	0.999999	-4.66222
Acad9	acyl-Coenzyme A dehydrogenase family, member 9	-0.266676	4.83301	-0.510273	0.610895	0.999999	-4.66052
Acadl	acyl-Coenzyme A dehydrogenase, long-chain	-0.0223478	5.4281	-0.0422507	0.966376	0.999999	-4.68404
Acadm	acyl-Coenzyme A dehydrogenase, medium chain	-0.0594886	5.0428	-0.111815	0.911176	0.999999	-4.68133
Acads	acyl-Coenzyme A dehydrogenase, short chain	0.130442	4.04067	0.229258	0.819099	0.999999	-4.67376
Acadsb	acyl-Coenzyme A dehydrogenase, short/branched chain	-0.282874	4.93444	-0.53658	0.592654	0.999999	-4.65864
Acadvl	acyl-Coenzyme A dehydrogenase, very long chain	-0.170409	4.56626	-0.308761	0.758094	0.999999	-4.67286
Acan	aggrecan	-0.734445	5.64816	-1.4457	0.15114	0.999999	-4.51533
Acap1	ArfGAP with coiled-coil, ankyrin repeat and PH domains 1	0.0724986	4.69857	0.132551	0.894794	0.999999	-4.68001
Acap2	ArfGAP with coiled-coil, ankyrin repeat and PH domains 2	-0.216679	7.39449	-0.408616	0.683625	0.999999	-4.67342
Acap3	ArfGAP with coiled-coil, ankyrin repeat and PH domains 3	-0.04042	5.68104	-0.075708	0.939791	0.999999	-4.68458
Acat1	acetyl-Coenzyme A acetyltransferase 1	0.00929705	5.30281	0.0174662	0.986097	0.999999	-4.68364
Acat2	acetyl-Coenzyme A acetyltransferase 2	0.00707446	4.79738	0.0131431	0.989538	0.999999	-4.68108
Acat3	acetyl-Coenzyme A acetyltransferase 3	0.0632073	3.97444	0.114443	0.909098	0.999999	-4.67616
Acbd3	acyl-Coenzyme A binding domain containing 3	-0.271572	5.16338	-0.512553	0.609304	0.999999	-4.66188
Acbd4	acyl-Coenzyme A binding domain containing 4	0.225153	5.09196	0.410095	0.682544	0.999999	-4.66918
Acbd5	acyl-Coenzyme A binding domain containing 5	-0.147655	5.16438	-0.280235	0.77983	0.999999	-4.67649
Acbd6	acyl-Coenzyme A binding domain containing 6	-0.366283	6.51384	-0.721146	0.472368	0.999999	-4.64276
Acbd7	acyl-Coenzyme A binding domain containing 7	0.159307	2.74457	0.29796	0.766303	0.999999	-4.67316
Accs	1-aminocyclopropane-1-carboxylate synthase (inactive)	-0.0957427	4.1806	-0.17485	0.861523	0.999999	-4.67574
Accsl	1-aminocyclopropane-1-carboxylate synthase (inactive)-like	-0.28363	6.60007	-0.549394	0.583862	0.999999	-4.6612
Acd	adrenocortical dysplasia	-0.170774	3.42872	-0.299199	0.76536	0.999999	-4.66988
Ace	angiotensin I converting enzyme	-0.987659	1.9062	-1.92466	0.0568867	0.999999	-4.38305
Ace3	angiotensin I converting enzyme 3	-0.861592	3.18094	-1.62158	0.107791	0.999999	-4.47876
Acer1	alkaline ceramidase 1	-0.610375	4.51471	-1.16015	0.248531	0.999999	-4.57533
Acer2	alkaline ceramidase 2	-0.0616306	6.06095	-0.119596	0.905024	0.999999	-4.68456
Acer3	alkaline ceramidase 3	-0.29144	6.06754	-0.562201	0.575137	0.999999	-4.65934
Ache	acetylcholinesterase	0.222027	4.56002	0.398654	0.690931	0.999999	-4.66815
Acin1	apoptotic chromatin condensation inducer 1	-0.0261466	5.87274	-0.0494644	0.96064	0.999999	-4.68525
Ackr1	atypical chemokine receptor 1 (Duffy blood group)	-1.40873	0.687188	-2.74311	0.00712029	0.999999	-4.05773
Ackr2	atypical chemokine receptor 2	-0.630377	3.63391	-1.16777	0.245455	0.999999	-4.57421
Ackr3	atypical chemokine receptor 3	-0.193656	5.24234	-0.357208	0.721629	0.999999	-4.67324
Acly	ATP citrate lyase	-0.234353	6.47802	-0.448934	0.654373	0.999999	-4.66956
Acmsd	amino carboxymuconate semialdehyde decarboxylase	-0.528304	3.78627	-0.991378	0.323703	0.999999	-4.6027
Acnat1	acyl-coenzyme A amino acid N-acyltransferase 1	-0.399362	1.15902	-0.789273	0.431671	0.999999	-4.63628
Acnat2	acyl-coenzyme A amino acid N-acyltransferase 2	-0.257543	2.70228	-0.487297	0.627029	0.999999	-4.66328
Aco1	aconitase 1	-0.192884	6.39466	-0.373159	0.709757	0.999999	-4.67458
Aco2	aconitase 2, mitochondrial	-0.154188	5.84741	-0.291923	0.770902	0.999999	-4.67823
Acod1	aconitate decarboxylase 1	-0.607643	1.85544	-1.22151	0.224536	0.999999	-4.56191
Acot1	acyl-CoA thioesterase 1	0.124873	3.73268	0.224604	0.822709	0.999999	-4.67287
Acot11	acyl-CoA thioesterase 11	0.291093	6.40465	0.56112	0.575871	0.999999	-4.66001
Acot12	acyl-CoA thioesterase 12	-0.0361198	5.22478	-0.0693356	0.94485	0.999999	-4.68269
Acot13	acyl-CoA thioesterase 13	-0.018795	4.57296	-0.0341462	0.972823	0.999999	-4.68017
Acot2	acyl-CoA thioesterase 2	0.104449	3.7535	0.187283	0.851788	0.999999	-4.67397
Acot3	acyl-CoA thioesterase 3	0.16222	3.26452	0.294494	0.768942	0.999999	-4.67054
Acot4	acyl-CoA thioesterase 4	0.210224	2.86111	0.382668	0.702713	0.999999	-4.66766
Acot5	acyl-CoA thioesterase 5	-0.17534	2.61922	-0.322058	0.748028	0.999999	-4.67215
Acot6	acyl-CoA thioesterase 6	-0.206977	3.56619	-0.374723	0.708597	0.999999	-4.66606
Acot7	acyl-CoA thioesterase 7	-0.100239	8.34461	-0.190815	0.849027	0.999999	-4.68562
Acot8	acyl-CoA thioesterase 8	-0.0534599	4.38584	-0.0966412	0.923189	0.999999	-4.67893
Acox1	acyl-Coenzyme A oxidase 1, palmitoyl	-0.194311	5.37514	-0.366621	0.714615	0.999999	-4.67301
Acox2	acyl-Coenzyme A oxidase 2, branched chain	-0.316581	5.40615	-0.614443	0.540207	0.999999	-4.65274
Acox3	acyl-Coenzyme A oxidase 3, pristanoyl	0.167525	5.08687	0.316136	0.752506	0.999999	-4.67477
Acoxl	acyl-Coenzyme A oxidase-like	-0.42461	7.58021	-0.843523	0.400789	0.999999	-4.62736
Acp1	acid phosphatase 1, soluble	-0.199661	4.57337	-0.369821	0.712236	0.999999	-4.66878
Acp2	acid phosphatase 2, lysosomal	-0.209286	3.49802	-0.369256	0.712656	0.999999	-4.66647
Acp3	acid phosphatase 3	-0.360098	5.49093	-0.69711	0.487223	0.999999	-4.64415
Acp4	acid phosphatase 4	0.347376	2.71809	0.658204	0.511799	0.999999	-4.64662
Acp5	acid phosphatase 5, tartrate resistant	0.0545385	4.23195	0.0970001	0.922905	0.999999	-4.67797
Acp6	acid phosphatase 6, lysophosphatidic	0.0339802	4.76915	0.0641973	0.948931	0.999999	-4.68102
Acp7	acid phosphatase 7, tartrate resistant	-0.193016	4.64515	-0.359485	0.71993	0.999999	-4.67011
Acr	acrosin prepropeptide	-0.760946	2.23962	-1.4839	0.140731	0.999999	-4.50489
Acrbp	proacrosin binding protein	-0.253634	3.60573	-0.465108	0.642785	0.999999	-4.66028
Acrv1	acrosomal vesicle protein 1	0.142032	1.53626	0.28361	0.777249	0.999999	-4.68288
Acsbg1	acyl-CoA synthetase bubblegum family member 1	-0.104061	6.13209	-0.202692	0.839754	0.999999	-4.68243
Acsbg2	acyl-CoA synthetase bubblegum family member 2	-0.459629	5.05182	-0.884623	0.378313	0.999999	-4.61932
Acsbg3	acyl-CoA synthetase bubblegum family member 3	-0.000418532	3.55257	-0.00076462	0.999391	0.999999	-4.67682
Acsf2	acyl-CoA synthetase family member 2	-0.088587	5.56527	-0.168816	0.866255	0.999999	-4.68246
Acsf3	acyl-CoA synthetase family member 3	-0.357954	5.48536	-0.688155	0.492821	0.999999	-4.64537
Acsl1	acyl-CoA synthetase long-chain family member 1	-0.29613	6.37265	-0.574813	0.566606	0.999999	-4.65852
Acsl3	acyl-CoA synthetase long-chain family member 3	-0.0467413	5.44183	-0.0896129	0.92876	0.999999	-4.68352
Acsl5	acyl-CoA synthetase long-chain family member 5	-0.222701	5.63387	-0.425156	0.671564	0.999999	-4.66973
Acsl6	acyl-CoA synthetase long-chain family member 6	-0.606845	5.85572	-1.18468	0.238728	0.999999	-4.56984
Acsm1	acyl-CoA synthetase medium-chain family member 1	-0.783317	3.26582	-1.45349	0.148969	0.999999	-4.51734
Acsm2	acyl-CoA synthetase medium-chain family member 2	-0.504147	3.39929	-0.919235	0.360008	0.999999	-4.61331
Acsm3	acyl-CoA synthetase medium-chain family member 3	-0.724688	4.02789	-1.34122	0.182646	0.999999	-4.54175
Acsm4	acyl-CoA synthetase medium-chain family member 4	-0.747015	3.59757	-1.40618	0.162525	0.999999	-4.52827
Acsm5	acyl-CoA synthetase medium-chain family member 5	-0.328169	1.92456	-0.611199	0.542344	0.999999	-4.65619
Acss1	acyl-CoA synthetase short-chain family member 1	-0.570889	5.39101	-1.1075	0.270524	0.999999	-4.58426
Acss2	acyl-CoA synthetase short-chain family member 2	-0.292473	4.79765	-0.550452	0.583139	0.999999	-4.65706
Acss3	acyl-CoA synthetase short-chain family member 3	-0.317146	6.11738	-0.63276	0.52822	0.999999	-4.65217
Acta1	actin alpha 1, skeletal muscle	0.0205306	3.51987	0.0360082	0.971342	0.999999	-4.67652
Acta2	actin alpha 2, smooth muscle, aorta	0.115342	5.38071	0.214174	0.830813	0.999999	-4.68028
Actb	actin, beta	-0.141606	4.21908	-0.249336	0.803571	0.999999	-4.67404
Actbl2	actin, beta-like 2	-0.11917	0.913003	-0.241624	0.809527	0.999999	-4.68631
Actc1	actin, alpha, cardiac muscle 1	-0.298397	2.46975	-0.562868	0.574684	0.999999	-4.65691
Acte1	actin, epsilon 1	-0.706627	4.38841	-1.33579	0.184409	0.999999	-4.5424
Actg1	actin, gamma, cytoplasmic 1	0.0151052	3.36033	0.0263472	0.979029	0.999999	-4.67669
Actg2	actin, gamma 2, smooth muscle, enteric	-0.00145149	4.77997	-0.00275986	0.997803	0.999999	-4.68093
Actl11	actin-like 11	-0.224694	2.27953	-0.425778	0.671112	0.999999	-4.66978
Actl6a	actin-like 6A	-0.263427	4.32543	-0.482087	0.630714	0.999999	-4.66078
Actl6b	actin-like 6B	-0.383533	3.84629	-0.710077	0.479177	0.999999	-4.63861
Actl7b	actin-like 7b	-0.169081	-0.103081	-0.321152	0.748712	0.999999	-4.68454
Actl9	actin-like 9	-0.924954	0.225753	-1.85683	0.0660436	0.999999	-4.39058
Actmap	actin maturation protease	0.168521	4.34138	0.305644	0.76046	0.999999	-4.67163
Actn1	actinin, alpha 1	0.0324746	8.50687	0.0614345	0.951126	0.999999	-4.68871
Actn2	actinin alpha 2	-0.349715	6.00423	-0.692841	0.489887	0.999999	-4.64544
Actn3	actinin alpha 3	-0.327977	4.03727	-0.60204	0.548401	0.999999	-4.64988
Actn4	actinin alpha 4	-0.0653569	8.135	-0.123263	0.902126	0.999999	-4.68727
Actr10	ARP10 actin-related protein 10	-0.407564	4.41707	-0.745006	0.457876	0.999999	-4.63615
Actr1a	ARP1 actin-related protein 1A, centractin alpha	-0.215493	4.77559	-0.397306	0.691921	0.999999	-4.6687
Actr1b	ARP1 actin-related protein 1B, centractin beta	-0.0739473	5.03153	-0.137578	0.890828	0.999999	-4.68123
Actr2	actin related protein 2	-0.0883356	5.99365	-0.165955	0.8685	0.999999	-4.68334
Actr3	ARP3 actin-related protein 3	-0.110287	6.25611	-0.210343	0.833794	0.999999	-4.68239
Actr3b	ARP3 actin-related protein 3B	-0.45741	6.34709	-0.905293	0.367313	0.999999	-4.61772
Actr5	ARP5 actin-related protein 5	-0.0698449	4.378	-0.12794	0.898433	0.999999	-4.67756
Actr6	ARP6 actin-related protein 6	-0.0795828	4.21982	-0.146613	0.883709	0.999999	-4.67633
Actr8	ARP8 actin-related protein 8	0.0488922	4.27733	0.0884668	0.929669	0.999999	-4.67749
Actrt2	actin-related protein T2	-0.695344	0.286886	-1.39879	0.164725	0.999999	-4.51974
Actrt3	actin related protein T3	0.233471	1.87948	0.427053	0.670185	0.999999	-4.67051
Acvr1	activin A receptor, type 1	-0.0812201	7.88232	-0.154052	0.877854	0.999999	-4.68621
Acvr1b	activin A receptor, type 1B	0.0744735	6.50382	0.142284	0.887119	0.999999	-4.68478
Acvr1c	activin A receptor, type IC	-0.25615	5.53892	-0.493708	0.622509	0.999999	-4.66419
Acvr2a	activin receptor IIA	-0.0553115	6.2937	-0.106673	0.915245	0.999999	-4.68516
Acvr2b	activin receptor IIB	0.131325	6.08259	0.252232	0.801338	0.999999	-4.6806
Acvrl1	activin A receptor, type II-like 1	0.253436	5.56611	0.478862	0.632999	0.999999	-4.66578
Acy1	aminoacylase 1	0.115203	4.5776	0.209329	0.834583	0.999999	-4.67704
Acy3	aminoacylase 3	-0.0711108	2.1849	-0.129862	0.896916	0.999999	-4.68248
Acyp1	acylphosphatase 1	0.24264	4.68436	0.442476	0.659025	0.999999	-4.66497
Acyp2	acylphosphatase 2, muscle type	-0.344091	6.3545	-0.673085	0.502322	0.999999	-4.64826
Ada	adenosine deaminase	-0.06286	5.16693	-0.120517	0.904296	0.999999	-4.68183
Adad1	adenosine deaminase domain containing 1	-0.207797	4.16239	-0.389136	0.697937	0.999999	-4.66581
Adad2	adenosine deaminase domain containing 2	-0.589473	2.51406	-1.12359	0.263664	0.999999	-4.58137
Adal	adenosine deaminase-like	-0.30361	2.71914	-0.575243	0.566316	0.999999	-4.65415
Adam10	a disintegrin and metallopeptidase domain 10	-0.178947	6.41567	-0.345923	0.73007	0.999999	-4.67626
Adam11	a disintegrin and metallopeptidase domain 11	0.0440525	5.49403	0.0824741	0.934421	0.999999	-4.68412
Adam12	ADAM metallopeptidase domain 12	0.0282611	9.09318	0.0546363	0.956529	0.999999	-4.68943
Adam15	ADAM metallopeptidase domain 15	0.0613525	4.83743	0.110939	0.911869	0.999999	-4.68119
Adam17	a disintegrin and metallopeptidase domain 17	-0.131715	5.71011	-0.253167	0.800618	0.999999	-4.67952
Adam18	a disintegrin and metallopeptidase domain 18	-0.581539	5.45985	-1.13968	0.256926	0.999999	-4.57848
Adam19	ADAM metallopeptidase domain 19	0.0476341	7.96158	0.0898905	0.92854	0.999999	-4.68762
Adam1a	a disintegrin and metallopeptidase domain 1a	-0.372827	1.21581	-0.740083	0.460846	0.999999	-4.64227
Adam1b	a disintegrin and metallopeptidase domain 1b	-1.02567	1.37497	-2.08359	0.0395429	0.999999	-4.32476
Adam2	a disintegrin and metallopeptidase domain 2	-0.40172	4.72352	-0.769368	0.443344	0.999999	-4.63362
Adam20	a disintegrin and metallopeptidase domain 20	-0.646685	-0.294311	-1.19451	0.234881	0.999999	-4.56598
Adam21	a disintegrin and metallopeptidase domain 21	-0.301866	1.79914	-0.601563	0.548718	0.999999	-4.65689
Adam22	a disintegrin and metallopeptidase domain 22	-0.16345	7.54024	-0.325985	0.745063	0.999999	-4.67856
Adam23	a disintegrin and metallopeptidase domain 23	0.123882	6.87225	0.243568	0.808024	0.999999	-4.68189
Adam24	ADAM metallopeptidase domain 24	-0.43355	1.54715	-0.861704	0.390748	0.999999	-4.62544
Adam26a	ADAM metallopeptidase domain 26A	-0.493581	1.23421	-0.984204	0.327202	0.999999	-4.60636
Adam26b	a disintegrin and metallopeptidase domain 26B	0.147755	1.16859	0.290281	0.772155	0.999999	-4.68345
Adam28	a disintegrin and metallopeptidase domain 28	-0.35614	4.43897	-0.677964	0.499236	0.999999	-4.643
Adam29	a disintegrin and metallopeptidase domain 29	-0.773104	1.5075	-1.525	0.130164	0.999999	-4.49099
Adam3	ADAM metallopeptidase domain 3	-0.616018	4.58139	-1.17672	0.24188	0.999999	-4.57237
Adam30	a disintegrin and metallopeptidase domain 30	-0.38987	1.22562	-0.772322	0.4416	0.999999	-4.63821
Adam32	a disintegrin and metallopeptidase domain 32	-0.216117	5.94998	-0.4226	0.673422	0.999999	-4.67051
Adam33	a disintegrin and metallopeptidase domain 33	0.264121	5.37273	0.498427	0.61919	0.999999	-4.66394
Adam34l	a disintegrin and metallopeptidase domain 34 like	-0.609578	3.06318	-1.16286	0.247435	0.999999	-4.5746
Adam39	a disintegrin and metallopeptidase domain 39	-0.0355321	0.411047	-0.071323	0.943272	0.999999	-4.69334
Adam5	a disintegrin and metallopeptidase domain 5	-0.69363	4.86429	-1.31985	0.189657	0.999999	-4.54454
Adam7	a disintegrin and metallopeptidase domain 7	-0.340221	3.50356	-0.641747	0.522389	0.999999	-4.64611
Adam8	a disintegrin and metallopeptidase domain 8	0.194907	4.48583	0.362525	0.717664	0.999999	-4.66914
Adam9	ADAM metallopeptidase domain 9	-0.0078628	6.91454	-0.0147615	0.98825	0.999999	-4.687
Adamdec1	ADAM-like, decysin 1	-0.49178	3.13097	-0.931625	0.353596	0.999999	-4.61179
Adamts1	ADAM metallopeptidase with thrombospondin type 1 motif 1	-0.131402	4.84157	-0.23863	0.811842	0.999999	-4.67744
Adamts10	ADAM metallopeptidase with thrombospondin type 1 motif 10	-0.130694	5.64537	-0.247137	0.805268	0.999999	-4.67985
Adamts12	ADAM metallopeptidase with thrombospondin type 1 motif 12	-0.109454	8.3415	-0.209183	0.834697	0.999999	-4.68501
Adamts13	ADAM metallopeptidase with thrombospondin type 1 motif 13	-0.533089	4.88249	-1.02483	0.307721	0.999999	-4.59813
Adamts14	ADAM metallopeptidase with thrombospondin type 1 motif 14	-0.109012	6.40496	-0.211325	0.83303	0.999999	-4.68253
Adamts15	ADAM metallopeptidase with thrombospondin type 1 motif 15	-0.128065	4.54962	-0.243182	0.808323	0.999999	-4.67492
Adamts16	ADAM metallopeptidase with thrombospondin type 1 motif 16	0.204725	7.58624	0.394819	0.69375	0.999999	-4.6745
Adamts17	ADAM metallopeptidase with thrombospondin type 1 motif 17	-0.139683	8.04696	-0.278113	0.781454	0.999999	-4.68168
Adamts18	ADAM metallopeptidase with thrombospondin type 1 motif 18	0.222617	6.99823	0.438418	0.661954	0.999999	-4.67072
Adamts19	ADAM metallopeptidase with thrombospondin type 1 motif 19	-0.241845	6.45214	-0.480407	0.631904	0.999999	-4.66681
Adamts2	ADAM metallopeptidase with thrombospondin type 1 motif 2	0.0610157	8.12659	0.121618	0.903426	0.999999	-4.68713
Adamts20	ADAM metallopeptidase with thrombospondin type 1 motif 20	-0.161426	6.66369	-0.318096	0.751022	0.999999	-4.6781
Adamts3	ADAM metallopeptidase with thrombospondin type 1 motif 3	-0.0124559	6.6409	-0.0246937	0.980345	0.999999	-4.68652
Adamts4	ADAM metallopeptidase with thrombospondin type 1 motif 4	0.173507	5.09676	0.321937	0.748119	0.999999	-4.67471
Adamts5	ADAM metallopeptidase with thrombospondin type 1 motif 5	0.0828635	5.88802	0.15583	0.876456	0.999999	-4.6836
Adamts6	ADAM metallopeptidase with thrombospondin type 1 motif 6	0.0411545	7.22942	0.0797324	0.936597	0.999999	-4.68688
Adamts7	ADAM metallopeptidase with thrombospondin type 1 motif 7	-0.201481	6.29951	-0.388046	0.698741	0.999999	-4.67357
Adamts8	ADAM metallopeptidase with thrombospondin type 1 motif 8	-0.167987	4.8249	-0.311943	0.755682	0.999999	-4.67363
Adamts9	ADAM metallopeptidase with thrombospondin type 1 motif 9	-0.0174863	6.70986	-0.0340627	0.97289	0.999999	-4.68664
Adamtsl1	ADAMTS-like 1	0.109236	8.30088	0.217263	0.82841	0.999999	-4.68465
Adamtsl2	ADAMTS-like 2	0.0301417	5.46916	0.0573775	0.95435	0.999999	-4.68413
Adamtsl3	ADAMTS-like 3	0.249555	7.93738	0.484837	0.628768	0.999999	-4.66817
Adamtsl4	ADAMTS-like 4	0.0452733	5.84606	0.0839035	0.933288	0.999999	-4.68482
Adamtsl5	ADAMTS-like 5	0.205312	5.43816	0.371975	0.710636	0.999999	-4.67304
Adap1	ArfGAP with dual PH domains 1	-0.206026	6.08735	-0.401106	0.68913	0.999999	-4.67234
Adap2	ArfGAP with dual PH domains 2	-0.158599	5.23406	-0.298631	0.765792	0.999999	-4.67628
Adar	adenosine deaminase, RNA-specific	-0.247785	5.72943	-0.472947	0.6372	0.999999	-4.66654
Adarb1	adenosine deaminase, RNA-specific, B1	-0.131393	7.23419	-0.256374	0.798147	0.999999	-4.68182
Adarb2	adenosine deaminase, RNA-specific, B2	-0.354704	7.52025	-0.701104	0.484737	0.999999	-4.64585
Adat1	adenosine deaminase, tRNA-specific 1	-0.0335951	5.10178	-0.0630766	0.949821	0.999999	-4.68261
Adat2	adenosine deaminase, tRNA-specific 2	0.0162466	3.32849	0.0292087	0.976752	0.999999	-4.677
Adck1	aarF domain containing kinase 1	-0.331718	6.52232	-0.658468	0.51163	0.999999	-4.6499
Adck2	aarF domain containing kinase 2	-0.00467269	4.53809	-0.00864927	0.993115	0.999999	-4.67964
Adck5	aarF domain containing kinase 5	-0.144177	4.68502	-0.268508	0.788817	0.999999	-4.67476
Adcy1	adenylate cyclase 1	-0.112566	7.09022	-0.222909	0.824024	0.999999	-4.6829
Adcy10	adenylate cyclase 10	-0.287836	6.10057	-0.563541	0.574228	0.999999	-4.65918
Adcy2	adenylate cyclase 2	0.23528	7.8526	0.473112	0.637082	0.999999	-4.669
Adcy3	adenylate cyclase 3	-0.0795775	7.06158	-0.154024	0.877877	0.999999	-4.68514
Adcy4	adenylate cyclase 4	0.102499	4.88639	0.190278	0.849447	0.999999	-4.67884
Adcy5	adenylate cyclase 5	-0.275166	7.33376	-0.543712	0.587754	0.999999	-4.66234
Adcy6	adenylate cyclase 6	0.0230216	5.95712	0.0428271	0.965918	0.999999	-4.68546
Adcy7	adenylate cyclase 7	0.0758593	7.19509	0.147208	0.883241	0.999999	-4.68549
Adcy8	adenylate cyclase 8	-0.242848	7.16161	-0.477734	0.633799	0.999999	-4.66783
Adcy9	adenylate cyclase 9	-0.379759	7.13505	-0.743691	0.458668	0.999999	-4.64047
Adcyap1	adenylate cyclase activating polypeptide 1	-0.30203	3.87397	-0.552442	0.58178	0.999999	-4.65384
Adcyap1r1	adenylate cyclase activating polypeptide 1 receptor 1	-0.228898	6.48053	-0.440141	0.660709	0.999999	-4.67003
Add1	adducin 1	-0.277792	6.88345	-0.531537	0.596132	0.999999	-4.66306
Add2	adducin 2	-0.441221	6.68568	-0.867986	0.387315	0.999999	-4.62345
Add3	adducin 3	-0.253628	7.29085	-0.489185	0.625697	0.999999	-4.66711
Adgb	androglobin	-0.377651	6.2386	-0.741926	0.459733	0.999999	-4.63995
Adgra1	adhesion G protein-coupled receptor A1	-0.11616	5.96478	-0.227498	0.820464	0.999999	-4.68107
Adgra2	adhesion G protein-coupled receptor A2	-0.00682194	7.50026	-0.012985	0.989664	0.999999	-4.68774
Adgra3	adhesion G protein-coupled receptor A3	0.06298	7.06977	0.123663	0.901811	0.999999	-4.68595
Adgrb1	adhesion G protein-coupled receptor B1	-0.376647	6.28001	-0.735102	0.463861	0.999999	-4.64088
Adgrb2	adhesion G protein-coupled receptor B2	-0.0111785	6.18463	-0.0211926	0.983131	0.999999	-4.68613
Adgrb3	adhesion G protein-coupled receptor B3	0.0226905	7.50924	0.0451183	0.964096	0.999999	-4.68737
Adgrd1	adhesion G protein-coupled receptor D1	-0.21718	7.2854	-0.429545	0.668377	0.999999	-4.67168
Adgre1	adhesion G protein-coupled receptor E1	-0.674437	4.04589	-1.24735	0.214952	0.999999	-4.55991
Adgre4	adhesion G protein-coupled receptor E4	-0.736869	4.24861	-1.36829	0.174043	0.999999	-4.53616
Adgre5	adhesion G protein-coupled receptor E5	0.0573762	5.28524	0.105522	0.916156	0.999999	-4.6828
Adgrf1	adhesion G protein-coupled receptor F1	-0.381702	5.19235	-0.745682	0.45747	0.999999	-4.63757
Adgrf2	adhesion G protein-coupled receptor F2	-0.574098	3.96935	-1.07339	0.285473	0.999999	-4.59003
Adgrf3	adhesion G protein-coupled receptor F3	-0.327419	3.58832	-0.610437	0.542847	0.999999	-4.64862
Adgrf4	adhesion G protein-coupled receptor F4	-0.419187	4.03631	-0.786607	0.433224	0.999999	-4.63008
Adgrf5	adhesion G protein-coupled receptor F5	0.0530391	6.72419	0.103183	0.918008	0.999999	-4.68584
Adgrg1	adhesion G protein-coupled receptor G1	0.222781	6.67902	0.420537	0.674924	0.999999	-4.67184
Adgrg3	adhesion G protein-coupled receptor G3	-0.399212	4.51687	-0.759572	0.449155	0.999999	-4.63447
Adgrg4	adhesion G protein-coupled receptor G4	-0.269289	4.57756	-0.514791	0.607745	0.999999	-4.6583
Adgrg5	adhesion G protein-coupled receptor G5	-0.506904	4.36076	-0.955798	0.341296	0.999999	-4.60828
Adgrg6	adhesion G protein-coupled receptor G6	0.193851	6.52161	0.378517	0.705785	0.999999	-4.67444
Adgrg7	adhesion G protein-coupled receptor G7	-0.475552	5.02395	-0.918664	0.360306	0.999999	-4.61441
Adgrl1	adhesion G protein-coupled receptor L1	-0.0983224	6.31117	-0.188902	0.850522	0.999999	-4.68329
Adgrl2	adhesion G protein-coupled receptor L2	0.143218	7.21393	0.277543	0.78189	0.999999	-4.68089
Adgrl3	adhesion G protein-coupled receptor L3	-0.166882	8.84355	-0.329372	0.742508	0.999999	-4.67988
Adgrl4	adhesion G protein-coupled receptor L4	0.0762796	6.09057	0.146175	0.884054	0.999999	-4.68395
Adgrv1	adhesion G protein-coupled receptor V1	-0.22834	8.39872	-0.458406	0.647576	0.999999	-4.67058
Adh1	alcohol dehydrogenase 1 (class I)	-0.0819637	2.89857	-0.154723	0.877327	0.999999	-4.67732
Adh4	alcohol dehydrogenase 4 (class II), pi polypeptide	-0.331198	2.68099	-0.634869	0.526848	0.999999	-4.64972
Adh5	alcohol dehydrogenase 5 (class III), chi polypeptide	-0.18449	5.02956	-0.345967	0.730036	0.999999	-4.67327
Adh6a	alcohol dehydrogenase 6A (class V)	-0.227376	3.08018	-0.429493	0.668415	0.999999	-4.66522
Adh6b	alcohol dehydrogenase 6B (class V)	-0.405459	3.7639	-0.760522	0.44859	0.999999	-4.63303
Adhfe1	alcohol dehydrogenase, iron containing, 1	-0.0336353	4.33016	-0.0615654	0.951022	0.999999	-4.67857
Adi1	acireductone dioxygenase 1	0.220431	3.78592	0.387656	0.699029	0.999999	-4.66535
Adig	adipogenin	-0.424591	2.45655	-0.821019	0.413433	0.999999	-4.62884
Adipoq	adiponectin, C1Q and collagen domain containing	-0.569288	3.36716	-1.0604	0.291316	0.999999	-4.59215
Adipor1	adiponectin receptor 1	-0.128407	5.17271	-0.237724	0.812543	0.999999	-4.67869
Adipor2	adiponectin receptor 2	-0.0430513	6.18544	-0.0827942	0.934167	0.999999	-4.68546
Adissp	adipose secreted signaling protein	-0.115663	5.34528	-0.217135	0.828511	0.999999	-4.68007
Adk	adenosine kinase	-0.14495	8.60532	-0.279221	0.780606	0.999999	-4.68234
Adm	adrenomedullin	-0.0628769	4.18242	-0.113534	0.909817	0.999999	-4.67729
Adm2	adrenomedullin 2	0.0577934	3.17237	0.102988	0.918162	0.999999	-4.67677
Adnp2	ADNP homeobox 2	-0.0857628	5.93015	-0.163091	0.87075	0.999999	-4.68323
Ado	2-aminoethanethiol dioxygenase	-0.0387364	4.40829	-0.070175	0.944183	0.999999	-4.67917
Adora1	adenosine A1 receptor	-0.152191	5.31616	-0.287279	0.774446	0.999999	-4.67701
Adora2a	adenosine A2a receptor	-0.100862	5.12237	-0.192116	0.84801	0.999999	-4.68016
Adora2b	adenosine A2b receptor	-0.259573	5.82374	-0.485933	0.627993	0.999999	-4.66577
Adpgk	ADP-dependent glucokinase	-0.151409	5.3218	-0.277252	0.782113	0.999999	-4.67761
Adprh	ADP-ribosylarginine hydrolase	0.0484557	4.32361	0.0880213	0.930022	0.999999	-4.6782
Adprhl1	ADP-ribosylhydrolase like 1	-0.653329	4.24241	-1.23424	0.219777	0.999999	-4.56215
Adprm	ADP-ribose/CDP-alcohol diphosphatase, manganese dependent	-0.114248	4.70838	-0.212384	0.832205	0.999999	-4.67663
Adprs	ADP-ribosylserine hydrolase	-0.1194	4.35673	-0.214626	0.830461	0.999999	-4.67567
Adra1a	adrenergic receptor, alpha 1a	-0.308327	6.31837	-0.612409	0.541546	0.999999	-4.65457
Adra1b	adrenergic receptor, alpha 1b	-0.192313	7.17439	-0.37017	0.711976	0.999999	-4.67571
Adra1d	adrenergic receptor, alpha 1d	0.219175	6.49133	0.408858	0.683449	0.999999	-4.67253
Adra2a	adrenergic receptor, alpha 2a	0.111518	3.63375	0.1925	0.84771	0.999999	-4.67393
Adra2b	adrenergic receptor, alpha 2b	-0.217159	3.06507	-0.387138	0.699411	0.999999	-4.66636
Adra2c	adrenergic receptor, alpha 2c	-0.334771	0.850065	-0.624117	0.533859	0.999999	-4.65704
Adrb1	adrenergic receptor, beta 1	0.144992	3.90545	0.258608	0.796427	0.999999	-4.67212
Adrb2	adrenergic receptor, beta 2	-0.0303889	2.71963	-0.0531989	0.957671	0.999999	-4.68003
Adrb3	adrenergic receptor, beta 3	0.34175	3.92141	0.605306	0.546237	0.999999	-4.64977
Adrm1	adhesion regulating molecule 1 26S proteasome ubiquitin receptor	-0.0561174	5.06538	-0.104371	0.917068	0.999999	-4.682
Adsl	adenylosuccinate lyase	-0.158788	4.37715	-0.293249	0.769891	0.999999	-4.67255
Adss1	adenylosuccinate synthase 1	0.33448	6.03049	0.620907	0.535961	0.999999	-4.65355
Adss2	adenylosuccinate synthase 2	0.00104814	5.24992	0.00198268	0.998422	0.999999	-4.68358
Adtrp	androgen dependent TFPI regulating protein	0.0610931	6.2762	0.118033	0.906259	0.999999	-4.6849
Aebp1	AE binding protein 1	0.167549	5.50643	0.311885	0.755726	0.999999	-4.67637
Aebp2	AE binding protein 2	-0.0136591	6.84504	-0.0262295	0.979122	0.999999	-4.68685
Aen	apoptosis enhancing nuclease	-0.0482175	5.65414	-0.0898256	0.928591	0.999999	-4.68431
Afap1	actin filament associated protein 1	0.00961834	8.38921	0.0183185	0.985418	0.999999	-4.68886
Afap1l1	actin filament associated protein 1-like 1	-0.0907045	6.07115	-0.176368	0.860333	0.999999	-4.68322
Afap1l2	actin filament associated protein 1-like 2	0.0878286	7.18152	0.169497	0.865721	0.999999	-4.68496
Afdn	afadin, adherens junction formation factor	-0.189933	7.09491	-0.371898	0.710693	0.999999	-4.67539
Aff1	AF4/FMR2 family, member 1	0.0830169	8.15196	0.158058	0.874705	0.999999	-4.68643
Aff2	AF4/FMR2 family, member 2	0.0290798	7.11384	0.0578808	0.95395	0.999999	-4.68682
Aff3	AF4/FMR2 family, member 3	0.0621576	9.22983	0.12262	0.902635	0.999999	-4.68859
Aff4	AF4/FMR2 family, member 4	-0.151911	5.94793	-0.292746	0.770274	0.999999	-4.67835
Afg1l	AFG1 like ATPase	-0.344717	6.84346	-0.675959	0.500503	0.999999	-4.6483
Afg2a	AFG2 AAA ATPase homolog A	-0.133284	7.04003	-0.256866	0.797768	0.999999	-4.68156
Afg2b	AFG2 AAA ATPase homolog B	-0.0617727	4.65727	-0.115408	0.908335	0.999999	-4.67935
Afg3l1	AFG3-like AAA ATPase 1	-0.111027	4.68252	-0.20579	0.83734	0.999999	-4.67712
Afg3l2	AFG3-like AAA ATPase 2	-0.243269	5.60608	-0.46564	0.642405	0.999999	-4.66667
Afm	afamin	-0.6093	3.60635	-1.14753	0.253681	0.999999	-4.57769
Afmid	arylformamidase	0.342296	5.16085	0.628693	0.530869	0.999999	-4.65137
Afp	alpha fetoprotein	-0.383001	3.10745	-0.724804	0.47013	0.999999	-4.63813
Aftph	aftiphilin	-0.187246	5.81325	-0.361654	0.718313	0.999999	-4.67434
Aga	aspartylglucosaminidase	-0.060424	3.70583	-0.109104	0.913321	0.999999	-4.6757
Agap1	ArfGAP with GTPase domain, ankyrin repeat and PH domain 1	-0.0152128	9.57076	-0.0298265	0.97626	0.999999	-4.6901
Agap2	ArfGAP with GTPase domain, ankyrin repeat and PH domain 2	0.0391771	5.27727	0.0730505	0.9419	0.999999	-4.68363
Agap3	ArfGAP with GTPase domain, ankyrin repeat and PH domain 3	-0.0721508	7.03789	-0.13652	0.891663	0.999999	-4.68564
Agbl1	ATP/GTP binding protein-like 1	-0.0822453	7.96061	-0.163826	0.870172	0.999999	-4.68584
Agbl2	ATP/GTP binding protein-like 2	-0.516738	5.1583	-0.98923	0.324748	0.999999	-4.60401
Agbl3	ATP/GTP binding protein-like 3	-0.238962	5.39549	-0.455678	0.64953	0.999999	-4.66689
Agbl4	ATP/GTP binding protein-like 4	-0.311744	8.66225	-0.625202	0.533149	0.999999	-4.65531
Agbl5	ATP/GTP binding protein-like 5	0.241828	5.46581	0.454456	0.650407	0.999999	-4.66749
Ager	advanced glycosylation end product-specific receptor	0.0671082	3.42467	0.120478	0.904327	0.999999	-4.67553
Agfg1	ArfGAP with FG repeats 1	-0.238582	6.46754	-0.458076	0.647813	0.999999	-4.6688
Agfg2	ArfGAP with FG repeats 2	0.0851062	6.02782	0.160257	0.872976	0.999999	-4.68365
Aggf1	angiogenic factor with G patch and FHA domains 1	-0.175408	4.84659	-0.328629	0.743068	0.999999	-4.67287
Agk	acylglycerol kinase	-0.436554	5.39266	-0.853283	0.395379	0.999999	-4.62425
Agl	amylo-1,6-glucosidase, 4-alpha-glucanotransferase	0.0185943	5.66797	0.0356181	0.971652	0.999999	-4.6847
Agmat	agmatinase	-0.209762	4.10096	-0.38262	0.702749	0.999999	-4.66649
Agmo	alkylglycerol monooxygenase	-0.0930735	6.64891	-0.185724	0.853007	0.999999	-4.68348
Ago1	argonaute RISC catalytic subunit 1	-0.165621	5.51628	-0.316652	0.752115	0.999999	-4.6762
Ago2	argonaute RISC catalytic subunit 2	-0.124414	8.2918	-0.237379	0.81281	0.999999	-4.68388
Ago3	argonaute RISC catalytic subunit 3	-0.0538184	5.9814	-0.102754	0.918348	0.999999	-4.68461
Ago4	argonaute RISC catalytic subunit 4	-0.423625	5.14881	-0.819434	0.414332	0.999999	-4.6285
Agpat1	1-acylglycerol-3-phosphate O-acyltransferase 1	-0.0431645	5.02586	-0.0801647	0.936254	0.999999	-4.68197
Agpat2	1-acylglycerol-3-phosphate O-acyltransferase 2	0.0699406	4.8879	0.129671	0.897067	0.999999	-4.68093
Agpat3	1-acylglycerol-3-phosphate O-acyltransferase 3	-0.0361468	7.56514	-0.0698768	0.94442	0.999999	-4.68743
Agpat4	1-acylglycerol-3-phosphate O-acyltransferase 4	-0.00757162	7.57017	-0.0145295	0.988434	0.999999	-4.68781
Agpat5	1-acylglycerol-3-phosphate O-acyltransferase 5	-0.199485	5.91347	-0.385451	0.700657	0.999999	-4.67298
Agps	alkylglycerone phosphate synthase	-0.192283	6.5172	-0.370522	0.711715	0.999999	-4.67491
Agr2	anterior gradient 2	-0.292169	3.00248	-0.554831	0.58015	0.999999	-4.65604
Agr3	anterior gradient 3	-0.0154399	3.52848	-0.0285922	0.977242	0.999999	-4.67674
Agrn	agrin	0.00339826	6.05494	0.00656244	0.994776	0.999999	-4.68581
Agt	angiotensinogen	-0.615664	3.75967	-1.15188	0.2519	0.999999	-4.57699
Agtpbp1	ATP/GTP binding protein 1	-0.28097	7.41612	-0.546204	0.586045	0.999999	-4.66219
Agtr1a	angiotensin II receptor, type 1a	-0.15445	5.23062	-0.295428	0.768231	0.999999	-4.6763
Agtr1b	angiotensin II receptor, type 1b	0.0103446	4.92597	0.0193718	0.98458	0.999999	-4.68171
Agtr2	angiotensin II receptor, type 2	0.059582	5.38791	0.117411	0.906751	0.999999	-4.6805
Agtrap	angiotensin II, type I receptor-associated protein	0.214498	5.03961	0.398446	0.691083	0.999999	-4.67001
Agxt	alanine-glyoxylate aminotransferase	0.0554532	4.5037	0.101266	0.919526	0.999999	-4.67963
Agxt2	alanine-glyoxylate aminotransferase 2	-0.2022	4.77854	-0.387816	0.69891	0.999999	-4.66852
Ahctf1	AT hook containing transcription factor 1	-0.336408	5.68475	-0.644177	0.520818	0.999999	-4.65053
Ahcy	S-adenosylhomocysteine hydrolase	-0.176714	4.56557	-0.326216	0.744889	0.999999	-4.6718
Ahcyl1	S-adenosylhomocysteine hydrolase-like 1	-0.0938809	6.03057	-0.176832	0.85997	0.999999	-4.68315
Ahcyl2	S-adenosylhomocysteine hydrolase-like 2	-0.374969	6.57387	-0.731664	0.465948	0.999999	-4.64159
Ahdc1	AT hook, DNA binding motif, containing 1	0.040104	8.41708	0.0756341	0.939849	0.999999	-4.68844
Ahi1	Abelson helper integration site 1	-0.245093	6.58006	-0.484524	0.628989	0.999999	-4.66667
Ahnak	AHNAK nucleoprotein	0.0876867	7.95557	0.164168	0.869904	0.999999	-4.68599
Ahnak2	AHNAK nucleoprotein 2	0.234674	7.13813	0.442714	0.658853	0.999999	-4.67063
Ahr	aryl-hydrocarbon receptor	0.0526886	5.13359	0.10058	0.920069	0.999999	-4.68208
Ahrr	aryl-hydrocarbon receptor repressor	-0.341967	6.19358	-0.67267	0.502585	0.999999	-4.648
Ahsa1	AHA1, activator of heat shock protein ATPase 1	-0.10721	4.13556	-0.195413	0.845434	0.999999	-4.6749
Ahsa2	AHA1, activator of heat shock protein ATPase 2	-0.0199817	4.09108	-0.0360086	0.971342	0.999999	-4.67807
Ahsg	alpha-2-HS-glycoprotein	-0.522787	2.07527	-1.02897	0.305778	0.999999	-4.59793
Ahsp	alpha hemoglobin stabilizing protein	0.145143	1.12486	0.278311	0.781302	0.999999	-4.68389
AI182371	expressed sequence AI182371	-0.552841	2.87212	-1.05029	0.295913	0.999999	-4.59391
AI467606	expressed sequence AI467606	-0.0527135	2.25725	-0.0989161	0.921387	0.999999	-4.68265
AI593442	expressed sequence AI593442	0.032847	3.18574	0.0591015	0.95298	0.999999	-4.67701
AI597479	expressed sequence AI597479	-0.0552499	4.2796	-0.100499	0.920133	0.999999	-4.67802
AI661453	expressed sequence AI661453	0.0234736	6.20786	0.0442936	0.964752	0.999999	-4.686
AI837181	expressed sequence AI837181	-0.0403016	3.74363	-0.0688462	0.945239	0.999999	-4.67643
AI854703	expressed sequence AI854703	-0.16744	3.03114	-0.300707	0.764212	0.999999	-4.6705
AI987944	expressed sequence AI987944	0.03493	3.80103	0.0640326	0.949062	0.999999	-4.67633
Aicda	activation-induced cytidine deaminase	0.37162	3.60539	0.653256	0.514971	0.999999	-4.64447
Aida	axin interactor, dorsalization associated	-0.116905	5.33552	-0.216566	0.828953	0.999999	-4.68012
Aif1	allograft inflammatory factor 1	-0.386044	3.23578	-0.705612	0.481939	0.999999	-4.63952
Aif1l	allograft inflammatory factor 1-like	0.107542	5.30128	0.199896	0.841936	0.999999	-4.68092
Aifm1	apoptosis-inducing factor, mitochondrion-associated 1	-0.15899	4.35881	-0.297287	0.766815	0.999999	-4.6718
Aifm2	apoptosis-inducing factor, mitochondrion-associated 2	-0.15728	4.88929	-0.296002	0.767793	0.999999	-4.6749
Aifm3	apoptosis-inducing factor, mitochondrion-associated 3	-0.307551	4.94258	-0.583757	0.560593	0.999999	-4.65474
Aig1	androgen-induced 1	0.143733	8.28349	0.276418	0.782752	0.999999	-4.6821
Aim2	absent in melanoma 2	-0.406228	4.66801	-0.77752	0.438541	0.999999	-4.63235
Aimp1	aminoacyl tRNA synthetase complex-interacting multifunctional protein 1	-0.298615	4.3687	-0.556387	0.57909	0.999999	-4.65484
Aimp2	aminoacyl tRNA synthetase complex-interacting multifunctional protein 2	-0.0588561	4.61956	-0.107933	0.914248	0.999999	-4.67999
Aip	aryl-hydrocarbon receptor-interacting protein	0.243571	4.63118	0.438858	0.661635	0.999999	-4.66538
Aipl1	aryl hydrocarbon receptor-interacting protein-like 1	-0.124352	3.32203	-0.229531	0.818888	0.999999	-4.6734
Aire	autoimmune regulator	-0.404162	3.56191	-0.754409	0.452236	0.999999	-4.63377
Airim	AFG2 interacting ribosome maturation factor	0.358943	3.82065	0.624669	0.533498	0.999999	-4.6473
Ajap1	adherens junction associated protein 1	-0.315994	4.98127	-0.576889	0.565208	0.999999	-4.65503
Ajm1	apical junction component 1	0.218892	4.07531	0.382589	0.702772	0.999999	-4.66675
Ajuba	ajuba LIM protein	0.0378364	6.16935	0.0710046	0.943525	0.999999	-4.68568
Ak1	adenylate kinase 1	0.169503	6.28877	0.306188	0.760047	0.999999	-4.67837
Ak2	adenylate kinase 2	0.0743619	6.10748	0.140699	0.888368	0.999999	-4.68422
Ak3	adenylate kinase 3	-0.166928	4.78459	-0.31109	0.756328	0.999999	-4.67325
Ak4	adenylate kinase 4	-0.0185406	7.10276	-0.035805	0.971504	0.999999	-4.68713
Ak5	adenylate kinase 5	0.154145	8.15824	0.297525	0.766634	0.999999	-4.68096
Ak6	adenylate kinase 6	-0.317592	3.44275	-0.570996	0.569181	0.999999	-4.65204
Ak7	adenylate kinase 7	-0.313862	6.13869	-0.619322	0.537001	0.999999	-4.65369
Ak8	adenylate kinase 8	-0.31335	6.77363	-0.615284	0.539653	0.999999	-4.65488
Ak9	adenylate kinase 9	-0.594083	6.04049	-1.17296	0.243376	0.999999	-4.57206
Akain1	A kinase anchor inhibitor 1	-0.285664	5.30645	-0.547164	0.585388	0.999999	-4.65897
Akap1	A kinase anchor protein 1	-0.0631745	5.65935	-0.119708	0.904936	0.999999	-4.68375
Akap10	A kinase anchor protein 10	-0.530237	5.46037	-1.01359	0.313032	0.999999	-4.60031
Akap11	A kinase anchor protein 11	-0.358327	5.48062	-0.677464	0.499551	0.999999	-4.64657
Akap12	A kinase anchor protein 12	0.0641801	7.63707	0.122932	0.902388	0.999999	-4.68667
Akap13	A kinase anchor protein 13	-0.116707	8.77641	-0.226554	0.821196	0.999999	-4.68481
Akap14	A kinase anchor protein 14	0.114568	2.81782	0.218134	0.827733	0.999999	-4.67596
Akap17b	A kinase anchor protein 17B	0.108979	3.99999	0.202395	0.839987	0.999999	-4.67428
Akap3	A kinase anchor protein 3	-0.770561	3.84479	-1.46482	0.145857	0.999999	-4.51611
Akap4	A kinase anchor protein 4	-0.31744	3.46181	-0.614537	0.540145	0.999999	-4.64957
Akap5	A kinase anchor protein 5	-0.150624	3.6757	-0.273381	0.785079	0.999999	-4.67096
Akap6	A kinase anchor protein 6	-0.0243892	8.58882	-0.0475806	0.962138	0.999999	-4.68884
Akap7	A kinase anchor protein 7	-0.125216	7.08081	-0.241603	0.809543	0.999999	-4.6823
Akap8	A kinase anchor protein 8	-0.206941	4.71715	-0.385594	0.700551	0.999999	-4.66917
Akap8l	A kinase anchor protein 8-like	-0.110892	5.78171	-0.210661	0.833546	0.999999	-4.68143
Akap9	A kinase anchor protein 9	-0.157087	7.10079	-0.307325	0.759184	0.999999	-4.67917
Akip1	A kinase interacting protein 1	0.419014	4.56286	0.757299	0.45051	0.999999	-4.63525
Akirin1	akirin 1	-0.236217	4.68222	-0.441411	0.659792	0.999999	-4.66533
Akirin2	akirin 2	-0.0906828	4.93691	-0.165515	0.868846	0.999999	-4.67992
Akna	AT-hook transcription factor	0.00425268	6.39157	0.00806653	0.993579	0.999999	-4.68629
Aknad1	AKNA domain containing 1	0.038545	6.29113	0.0725726	0.94228	0.999999	-4.68573
Akp3	alkaline phosphatase 3, intestine, not Mn requiring	-0.546827	2.80313	-1.02666	0.306859	0.999999	-4.59774
Akr1a1	aldo-keto reductase family 1, member A1	-0.20728	5.06092	-0.385845	0.700366	0.999999	-4.67087
Akr1b1	aldo-keto reductase family 1 member B	-0.119226	4.73488	-0.222628	0.824243	0.999999	-4.67716
Akr1b10	aldo-keto reductase family 1, member B10	-0.173145	3.65723	-0.309284	0.757697	0.999999	-4.66939
Akr1b7	aldo-keto reductase family 1, member B7	-0.445098	3.07961	-0.833247	0.406533	0.999999	-4.62531
Akr1b8	aldo-keto reductase family 1, member B8	-0.0638554	3.98914	-0.115643	0.908149	0.999999	-4.67602
Akr1c12	aldo-keto reductase family 1, member C12	-1.04029	2.10066	-2.02107	0.0457314	0.999999	-4.35446
Akr1c13	aldo-keto reductase family 1, member C13	-0.430279	2.18999	-0.857584	0.393009	0.999999	-4.62481
Akr1c14	aldo-keto reductase family 1, member C14	-0.292371	3.81223	-0.531364	0.596251	0.999999	-4.65537
Akr1c18	aldo-keto reductase family 1, member C18	-0.392021	2.74731	-0.751963	0.453699	0.999999	-4.63657
Akr1c19	aldo-keto reductase family 1, member C19	-0.670643	2.6878	-1.29379	0.198481	0.999999	-4.54897
Akr1c20	aldo-keto reductase family 1, member C20	-0.0605321	3.5834	-0.112637	0.910526	0.999999	-4.67581
Akr1c21	aldo-keto reductase family 1, member C21	-0.43404	2.11016	-0.867029	0.387836	0.999999	-4.6237
Akr1c6	aldo-keto reductase family 1, member C6	-0.394006	2.42575	-0.781436	0.436245	0.999999	-4.63444
Akr1cl	aldo-keto reductase family 1, member C-like	-0.131879	3.21976	-0.246938	0.805422	0.999999	-4.67321
Akr1d1	aldo-keto reductase family 1, member D1	-0.116843	4.18441	-0.218806	0.827212	0.999999	-4.67374
Akr1e1	aldo-keto reductase family 1, member E1	-0.217651	3.7377	-0.4038	0.687153	0.999999	-4.66429
Akr7a5	aldo-keto reductase family 7, member A5	-0.126147	4.04696	-0.225674	0.821879	0.999999	-4.67369
Akt1	thymoma viral proto-oncogene 1	0.0528841	6.76682	0.0994688	0.920949	0.999999	-4.68607
Akt1s1	AKT1 substrate 1	-0.113294	5.58056	-0.211772	0.832681	0.999999	-4.68095
Akt2	thymoma viral proto-oncogene 2	-0.111995	7.23371	-0.215609	0.829697	0.999999	-4.68346
Akt3	thymoma viral proto-oncogene 3	-0.0787977	7.24965	-0.153558	0.878243	0.999999	-4.68535
Aktip	AKT interacting protein	-0.119623	4.55673	-0.220236	0.826101	0.999999	-4.67623
Alad	aminolevulinate, delta-, dehydratase	-0.0672135	6.2316	-0.128162	0.898258	0.999999	-4.68485
Alas1	aminolevulinic acid synthase 1	-0.0118194	5.20108	-0.0222947	0.982254	0.999999	-4.68347
Alb	albumin	-0.0444819	2.87662	-0.0851196	0.932323	0.999999	-4.68083
Albfm1	albumin superfamily member 1	-0.14517	4.98256	-0.278389	0.781243	0.999999	-4.67562
Alcam	activated leukocyte cell adhesion molecule	-0.0797862	7.41864	-0.154182	0.877752	0.999999	-4.68567
Aldh16a1	aldehyde dehydrogenase 16 family, member A1	-0.259145	4.21592	-0.475938	0.635074	0.999999	-4.66085
Aldh18a1	aldehyde dehydrogenase 18 family, member A1	-0.0526381	5.61255	-0.100901	0.919815	0.999999	-4.6839
Aldh1a1	aldehyde dehydrogenase family 1, subfamily A1	-0.499498	5.56526	-0.973007	0.332711	0.999999	-4.60679
Aldh1a2	aldehyde dehydrogenase family 1, subfamily A2	-0.162271	5.90051	-0.313505	0.754498	0.999999	-4.67718
Aldh1a3	aldehyde dehydrogenase family 1, subfamily A3	-0.132105	5.79187	-0.253151	0.80063	0.999999	-4.67996
Aldh1a7	aldehyde dehydrogenase family 1, subfamily A7	-0.375609	3.8512	-0.703333	0.483352	0.999999	-4.63935
Aldh1b1	aldehyde dehydrogenase 1 family, member B1	0.314495	2.40964	0.574738	0.566657	0.999999	-4.65562
Aldh1l1	aldehyde dehydrogenase 1 family, member L1	0.118604	6.4049	0.22518	0.822262	0.999999	-4.68219
Aldh1l2	aldehyde dehydrogenase 1 family, member L2	-0.269635	5.47725	-0.52354	0.601664	0.999999	-4.66148
Aldh2	aldehyde dehydrogenase 2, mitochondrial	-0.0289399	5.56416	-0.054136	0.956926	0.999999	-4.68438
Aldh3a1	aldehyde dehydrogenase family 3, subfamily A1	-0.522019	3.41879	-0.966222	0.336078	0.999999	-4.60644
Aldh3a2	aldehyde dehydrogenase family 3, subfamily A2	-0.323791	5.48874	-0.62243	0.534963	0.999999	-4.65236
Aldh3b1	aldehyde dehydrogenase 3 family, member B1	0.277692	5.53149	0.514485	0.607958	0.999999	-4.6629
Aldh3b2	aldehyde dehydrogenase 3 family, member B2	-0.376197	3.53987	-0.692465	0.490122	0.999999	-4.64051
Aldh3b3	aldehyde dehydrogenase 3 family, member B3	-0.451349	3.65992	-0.832214	0.407113	0.999999	-4.62446
Aldh4a1	aldehyde dehydrogenase 4 family, member A1	0.162323	6.11814	0.305243	0.760765	0.999999	-4.67819
Aldh5a1	aldhehyde dehydrogenase family 5, subfamily A1	-0.410188	4.50308	-0.773707	0.440784	0.999999	-4.63274
Aldh6a1	aldehyde dehydrogenase family 6, subfamily A1	-0.10825	3.61907	-0.197563	0.843756	0.999999	-4.67365
Aldh7a1	aldehyde dehydrogenase family 7, member A1	-0.238763	4.77646	-0.452637	0.651713	0.999999	-4.66478
Aldh8a1	aldehyde dehydrogenase 8 family, member A1	-0.0636422	4.08559	-0.117409	0.906753	0.999999	-4.67667
Aldh9a1	aldehyde dehydrogenase 9, subfamily A1	-0.0721119	4.32162	-0.130383	0.896505	0.999999	-4.67716
Aldoa	aldolase A, fructose-bisphosphate	-0.0908874	5.34207	-0.168108	0.866811	0.999999	-4.68169
Aldoart2	aldolase 1 A, retrogene 2	0.285877	0.632269	0.565458	0.572928	0.999999	-4.66426
Aldob	aldolase B, fructose-bisphosphate	-0.0743029	3.12718	-0.140092	0.888847	0.999999	-4.67746
Aldoc	aldolase C, fructose-bisphosphate	0.197625	3.08005	0.357469	0.721434	0.999999	-4.66785
Alg1	ALG1 chitobiosyldiphosphodolichol beta-mannosyltransferase	-0.074486	4.53536	-0.136911	0.891354	0.999999	-4.6784
Alg10b	ALG10 alpha-1,2-glucosyltransferase	0.0604283	3.30788	0.10827	0.913981	0.999999	-4.67618
Alg11	ALG11 alpha-1,2-mannosyltransferase	0.0572342	3.53023	0.103643	0.917644	0.999999	-4.67586
Alg12	ALG12 alpha-1,6-mannosyltransferase	-0.188799	4.51601	-0.354216	0.723864	0.999999	-4.66994
Alg14	asparagine-linked glycosylation 14	-0.0468373	6.73522	-0.0897359	0.928662	0.999999	-4.68612
Alg2	ALG2 alpha-1,3/1,6-mannosyltransferase	-0.0328911	3.27303	-0.0591278	0.952959	0.999999	-4.67679
Alg3	ALG3 alpha-1,3- mannosyltransferase	0.124067	3.20171	0.221112	0.82542	0.999999	-4.67329
Alg5	ALG5 dolichyl-phosphate beta-glucosyltransferase	-0.0596758	3.88935	-0.106832	0.915119	0.999999	-4.67614
Alg6	ALG6 alpha-1,3-glucosyltransferase	-0.143189	4.9477	-0.275242	0.783653	0.999999	-4.67533
Alg8	ALG8 alpha-1,3-glucosyltransferase	0.114184	4.17396	0.211469	0.832917	0.999999	-4.67468
Alg9	ALG9 alpha-1,2-mannosyltransferase	-0.325695	5.99789	-0.634865	0.526851	0.999999	-4.65196
Alk	anaplastic lymphoma kinase	-0.233925	9.09167	-0.472363	0.637615	0.999999	-4.67016
Alkal1	ALK and LTK ligand 1	0.088066	5.71132	0.166308	0.868224	0.999999	-4.68266
Alkal2	ALK and LTK ligand 2	-0.0540992	3.73048	-0.0989267	0.921379	0.999999	-4.67586
Alkbh1	alkB homolog 1, histone H2A dioxygenase	0.172278	4.61944	0.320397	0.749283	0.999999	-4.6723
Alkbh2	alkB homolog 2, alpha-ketoglutarate-dependent dioxygenase	0.373895	3.48858	0.652776	0.515279	0.999999	-4.64454
Alkbh3	alkB homolog 3, alpha-ketoglutarate-dependent dioxygenase	-0.216332	4.51375	-0.400101	0.689868	0.999999	-4.66708
Alkbh4	alkB homolog 4, lysine demethylase	-0.153264	3.084	-0.273508	0.784982	0.999999	-4.67194
Alkbh5	alkB homolog 5, RNA demethylase	-0.134057	5.58139	-0.252226	0.801343	0.999999	-4.67946
Alkbh6	alkB homolog 6	0.0211634	3.89169	0.0377203	0.96998	0.999999	-4.6772
Alkbh7	alkB homolog 7	0.319002	3.34005	0.543195	0.588108	0.999999	-4.65462
Alkbh8	alkB homolog 8, tRNA methyltransferase	-0.100217	4.91825	-0.191821	0.848241	0.999999	-4.67819
Allc	allantoicase	-0.220733	4.30336	-0.417062	0.677456	0.999999	-4.66446
Alms1	ALMS1, centrosome and basal body associated	-0.0869303	5.78045	-0.169057	0.866066	0.999999	-4.68253
Alox12	arachidonate 12-lipoxygenase	-0.313332	4.32975	-0.573349	0.567593	0.999999	-4.65338
Alox12b	arachidonate 12-lipoxygenase, 12R type	-0.425946	3.75992	-0.783908	0.434799	0.999999	-4.63033
Alox12e	arachidonate lipoxygenase, epidermal	-0.415979	2.88462	-0.772168	0.441691	0.999999	-4.63275
Alox15	arachidonate 15-lipoxygenase	-0.394368	3.04986	-0.73473	0.464087	0.999999	-4.6371
Alox5	arachidonate 5-lipoxygenase	-0.503823	5.19905	-0.974268	0.332087	0.999999	-4.60628
Alox5ap	arachidonate 5-lipoxygenase activating protein	0.145289	5.37743	0.276034	0.783046	0.999999	-4.67778
Alox8	arachidonate 8-lipoxygenase	-0.487951	3.53715	-0.901408	0.369365	0.999999	-4.61548
Aloxe3	arachidonate lipoxygenase 3	0.00426592	4.44066	0.00782556	0.993771	0.999999	-4.67978
Alpi	alkaline phosphatase, intestinal	-0.246677	2.26554	-0.463994	0.64358	0.999999	-4.66618
Alpk1	alpha-kinase 1	-0.531607	6.48723	-1.05411	0.294169	0.999999	-4.5937
Alpk2	alpha-kinase 2	-0.0630121	6.94981	-0.124047	0.901507	0.999999	-4.68569
Alpk3	alpha-kinase 3	-0.28666	5.84045	-0.554776	0.580188	0.999999	-4.65967
Alpl	alkaline phosphatase, liver/bone/kidney	-0.0867632	5.88071	-0.167534	0.867261	0.999999	-4.68313
Alppl2	alkaline phosphatase, placental-like 2	-0.518209	1.5342	-1.03274	0.304016	0.999999	-4.59773
Als2	alsin Rho guanine nucleotide exchange factor	-0.0969621	6.02645	-0.186018	0.852777	0.999999	-4.68291
Als2cl	ALS2 C-terminal like	0.0797291	5.13645	0.151179	0.880115	0.999999	-4.68125
Alx1	ALX homeobox 1	-0.180713	3.50878	-0.334304	0.738795	0.999999	-4.6683
Alx3	aristaless-like homeobox 3	0.157881	4.88814	0.298217	0.766107	0.999999	-4.67501
Alx4	aristaless-like homeobox 4	-0.368225	6.2545	-0.709855	0.479315	0.999999	-4.64409
Alyref	Aly/REF export factor	-0.148966	3.95963	-0.26463	0.791796	0.999999	-4.672
Alyref2	Aly/REF export factor 2	0.085108	2.8061	0.150096	0.880967	0.999999	-4.67806
Amacr	alpha-methylacyl-CoA racemase	-0.138842	4.46908	-0.255813	0.798579	0.999999	-4.6747
Ambn	ameloblastin	-0.917064	1.32279	-1.752	0.0825954	0.999999	-4.42976
Ambp	alpha 1 microglobulin/bikunin precursor	-0.52295	2.85346	-0.989364	0.324683	0.999999	-4.60362
Ambra1	autophagy/beclin 1 regulator 1	-0.373444	7.17156	-0.726292	0.469221	0.999999	-4.64268
Amd1	S-adenosylmethionine decarboxylase 1	-0.0517927	5.08196	-0.0969791	0.922922	0.999999	-4.68221
Amdhd1	amidohydrolase domain containing 1	-0.0383272	4.03061	-0.0701391	0.944212	0.999999	-4.67698
Amdhd2	amidohydrolase domain containing 2	0.0331384	4.6214	0.0607285	0.951687	0.999999	-4.68059
Amer2	APC membrane recruitment 2	-0.00779371	3.88167	-0.0139343	0.988908	0.999999	-4.67701
Amer3	APC membrane recruitment 3	-1.03335	2.55946	-1.993	0.0487677	0.999999	-4.37076
Amfr	autocrine motility factor receptor	-0.352691	6.022	-0.67607	0.500432	0.999999	-4.64756
Amh	anti-Mullerian hormone	0.123302	3.47563	0.210874	0.833381	0.999999	-4.67327
Amhr2	anti-Mullerian hormone type 2 receptor	-0.151621	3.68714	-0.280939	0.779291	0.999999	-4.67064
Amigo1	adhesion molecule with Ig like domain 1	-0.253213	3.78977	-0.443914	0.657988	0.999999	-4.66206
Amigo2	adhesion molecule with Ig like domain 2	0.337733	2.24578	0.635904	0.526176	0.999999	-4.65094
Ammecr1l	AMME chromosomal region gene 1-like	-0.149136	5.25302	-0.281636	0.778758	0.999999	-4.67696
Amn	amnionless	0.2101	4.25944	0.371583	0.710927	0.999999	-4.66851
Amn1	antagonist of mitotic exit network 1	-0.217702	5.00826	-0.411026	0.681863	0.999999	-4.66854
Amotl1	angiomotin-like 1	-0.0619311	7.68712	-0.118333	0.906022	0.999999	-4.68681
Amotl2	angiomotin-like 2	0.0110573	6.6642	0.0206839	0.983536	0.999999	-4.68676
Ampd1	adenosine monophosphate deaminase 1	-0.368789	4.06094	-0.687531	0.493213	0.999999	-4.6414
Ampd2	adenosine monophosphate deaminase 2	-0.177474	5.61469	-0.330087	0.74197	0.999999	-4.67596
Ampd3	adenosine monophosphate deaminase 3	0.0749881	7.1912	0.138872	0.889809	0.999999	-4.68575
Amph	amphiphysin	-0.0839616	6.09666	-0.164461	0.869674	0.999999	-4.68335
Amt	aminomethyltransferase	-0.187177	2.91575	-0.343512	0.731877	0.999999	-4.66984
Amtn	amelotin	-0.586433	1.40851	-1.15502	0.250614	0.999999	-4.57504
Amy1	amylase 1, salivary	-0.341054	2.53955	-0.664059	0.508059	0.999999	-4.64795
Amy2b	amylase 2b	-1.76818	-0.287039	-3.65996	0.000391054	0.981098	-3.59063
Amz1	archaelysin family metallopeptidase 1	0.0257282	5.85515	0.0489533	0.961046	0.999999	-4.68526
Amz2	archaelysin family metallopeptidase 2	0.131036	4.33878	0.237863	0.812435	0.999999	-4.67463
Anapc1	anaphase promoting complex subunit 1	-0.220783	5.79654	-0.426345	0.6707	0.999999	-4.66996
Anapc10	anaphase promoting complex subunit 10	-0.200031	4.86446	-0.382806	0.702611	0.999999	-4.66925
Anapc11	anaphase promoting complex subunit 11	0.0159789	4.43478	0.0291207	0.976822	0.999999	-4.67993
Anapc13	anaphase promoting complex subunit 13	0.254946	4.87613	0.468707	0.640218	0.999999	-4.6643
Anapc15	anaphase promoting complex C subunit 15	-0.25537	4.57057	-0.472755	0.637336	0.999999	-4.66266
Anapc16	anaphase promoting complex subunit 16	-0.150448	4.50576	-0.276671	0.782558	0.999999	-4.67399
Anapc2	anaphase promoting complex subunit 2	0.0352609	4.46127	0.0637567	0.949281	0.999999	-4.67952
Anapc4	anaphase promoting complex subunit 4	-0.185085	5.26562	-0.347751	0.728699	0.999999	-4.67358
Anapc5	anaphase-promoting complex subunit 5	-0.149967	5.20977	-0.283921	0.777011	0.999999	-4.67669
Anapc7	anaphase promoting complex subunit 7	-0.276162	5.13106	-0.51051	0.61073	0.999999	-4.66199
Ang4	angiogenin, ribonuclease A family, member 4	-0.247334	2.82945	-0.465277	0.642664	0.999999	-4.6641
Ang5	angiogenin, ribonuclease A family, member 5	-0.058637	0.94128	-0.113557	0.909799	0.999999	-4.68987
Ang6	angiogenin, ribonuclease A family, member 6	-0.228979	0.255653	-0.463018	0.644277	0.999999	-4.67505
Angel1	angel homolog 1	-0.203406	4.74347	-0.385454	0.700654	0.999999	-4.66904
Angel2	angel homolog 2	-0.0473846	5.06953	-0.0887175	0.92947	0.999999	-4.68206
Angpt1	angiopoietin 1	-0.0881359	7.05708	-0.171632	0.864046	0.999999	-4.68463
Angpt4	angiopoietin 4	0.254934	6.25953	0.484252	0.629181	0.999999	-4.66647
Angptl4	angiopoietin-like 4	0.0882938	4.2184	0.15402	0.877879	0.999999	-4.67699
Angptl6	angiopoietin-like 6	0.236097	3.50973	0.416515	0.677855	0.999999	-4.66355
Ank	progressive ankylosis	-0.317543	8.02506	-0.603619	0.547355	0.999999	-4.65717
Ank1	ankyrin 1, erythroid	-0.121604	7.78219	-0.238473	0.811964	0.999999	-4.68317
Ank2	ankyrin 2, brain	-0.089644	8.85959	-0.177375	0.859544	0.999999	-4.68659
Ank3	ankyrin 3, epithelial	-0.0740968	9.06763	-0.143743	0.88597	0.999999	-4.68784
Ankar	ankyrin and armadillo repeat containing	-0.572938	4.31274	-1.08472	0.280444	0.999999	-4.58821
Ankdd1a	ankyrin repeat and death domain containing 1A	-0.291984	5.23097	-0.556104	0.579283	0.999999	-4.6582
Ankdd1b	ankyrin repeat and death domain containing 1B	-0.14768	5.88512	-0.287702	0.774123	0.999999	-4.67846
Ankef1	ankyrin repeat and EF-hand domain containing 1	-0.158214	3.64197	-0.295111	0.768472	0.999999	-4.67009
Ankfn1	ankyrin-repeat and fibronectin type III domain containing 1	-0.0512895	7.85147	-0.102577	0.918488	0.999999	-4.68722
Ankfy1	ankyrin repeat and FYVE domain containing 1	-0.158629	6.84559	-0.304079	0.761649	0.999999	-4.67909
Ankhd1	ankyrin repeat and KH domain containing 1	-0.266066	5.86595	-0.508913	0.611845	0.999999	-4.66381
Ankib1	ankyrin repeat and IBR domain containing 1	-0.268522	6.53106	-0.520379	0.603858	0.999999	-4.66367
Ankk1	ankyrin repeat and kinase domain containing 1	-0.30112	3.77294	-0.551805	0.582215	0.999999	-4.65367
Ankle1	ankyrin repeat and LEM domain containing 1	0.234818	3.51489	0.410582	0.682187	0.999999	-4.66391
Ankle2	ankyrin repeat and LEM domain containing 2	-0.0634695	5.00163	-0.117819	0.906428	0.999999	-4.68097
Ankmy1	ankyrin repeat and MYND domain containing 1	-0.501702	4.87132	-0.951194	0.343617	0.999999	-4.60959
Ankmy2	ankyrin repeat and MYND domain containing 2	-0.00230608	5.00079	-0.00440144	0.996496	0.999999	-4.68221
Ankra2	ankyrin repeat family A member 2	-0.185042	3.37686	-0.334046	0.738989	0.999999	-4.66835
Ankrd1	ankyrin repeat domain 1	0.272366	4.48213	0.492464	0.623385	0.999999	-4.66083
Ankrd10	ankyrin repeat domain 10	-0.0821255	5.56017	-0.155288	0.876883	0.999999	-4.68262
Ankrd11	ankyrin repeat domain 11	-0.164284	8.44934	-0.313946	0.754164	0.999999	-4.68043
Ankrd12	ankyrin repeat domain 12	-0.357677	6.64488	-0.695059	0.488502	0.999999	-4.64603
Ankrd13a	ankyrin repeat domain 13a	-0.342297	5.95534	-0.64662	0.519241	0.999999	-4.65088
Ankrd13b	ankyrin repeat domain 13b	-0.202844	5.33757	-0.380432	0.704367	0.999999	-4.67211
Ankrd13c	ankyrin repeat domain 13c	-0.396894	5.90359	-0.766855	0.444831	0.999999	-4.63658
Ankrd13d	ankyrin repeat domain 13 family, member D	-0.0926295	4.06944	-0.167439	0.867336	0.999999	-4.6757
Ankrd16	ankyrin repeat domain 16	-0.0503088	4.80687	-0.0932084	0.92591	0.999999	-4.68064
Ankrd17	ankyrin repeat domain 17	-0.143194	6.93353	-0.275014	0.783828	0.999999	-4.6806
Ankrd2	ankyrin repeat domain 2	-0.000927145	3.69338	-0.00169705	0.998649	0.999999	-4.67663
Ankrd22	ankyrin repeat domain 22	-0.594158	4.11901	-1.10783	0.270381	0.999999	-4.5844
Ankrd23	ankyrin repeat domain 23	0.0358147	3.51893	0.0644914	0.948697	0.999999	-4.67637
Ankrd24	ankyrin repeat domain 24	0.127941	5.77752	0.238378	0.812036	0.999999	-4.68066
Ankrd26	ankyrin repeat domain 26	-0.335212	5.06287	-0.649595	0.517325	0.999999	-4.64846
Ankrd27	ankyrin repeat domain 27	0.0547115	5.95964	0.104683	0.91682	0.999999	-4.6846
Ankrd28	ankyrin repeat domain 28	-0.125538	6.95057	-0.239821	0.810921	0.999999	-4.68219
Ankrd29	ankyrin repeat domain 29	-0.406439	5.63226	-0.784685	0.434346	0.999999	-4.63389
Ankrd31	ankyrin repeat domain 31	-0.419268	6.10941	-0.815436	0.416606	0.999999	-4.63039
Ankrd33	ankyrin repeat domain 33	-0.303612	2.50079	-0.58103	0.562423	0.999999	-4.65537
Ankrd33b	ankyrin repeat domain 33B	-0.136894	6.80929	-0.266623	0.790265	0.999999	-4.68087
Ankrd34a	ankyrin repeat domain 34A	-0.140718	4.95577	-0.256588	0.797982	0.999999	-4.67687
Ankrd34b	ankyrin repeat domain 34B	-0.609884	4.01997	-1.13159	0.260299	0.999999	-4.58042
Ankrd34c	ankyrin repeat domain 34C	-0.724481	2.19903	-1.44193	0.152199	0.999999	-4.51408
Ankrd35	ankyrin repeat domain 35	0.0762158	5.11087	0.141194	0.887978	0.999999	-4.68164
Ankrd37	ankyrin repeat domain 37	0.0674267	3.4176	0.117266	0.906865	0.999999	-4.67572
Ankrd39	ankyrin repeat domain 39	-0.0318593	4.25195	-0.0580051	0.953851	0.999999	-4.67835
Ankrd40	ankyrin repeat domain 40	-0.119808	5.0317	-0.217445	0.828269	0.999999	-4.67901
Ankrd40cl	ANKRD40 C-terminal like	-0.0038333	2.435	-0.00720405	0.994265	0.999999	-4.6829
Ankrd42	ankyrin repeat domain 42	-0.219051	5.42786	-0.420261	0.675125	0.999999	-4.66945
Ankrd44	ankyrin repeat domain 44	-0.123454	8.42089	-0.240584	0.810331	0.999999	-4.6839
Ankrd45	ankyrin repeat domain 45	-0.346341	3.88957	-0.642266	0.522053	0.999999	-4.64555
Ankrd46	ankyrin repeat domain 46	0.0294742	5.34502	0.0555936	0.955768	0.999999	-4.68388
Ankrd48	ankyrin repeat domain 48	-0.641929	5.74243	-1.25577	0.211892	0.999999	-4.55594
Ankrd49	ankyrin repeat domain 49	0.131692	2.25934	0.240619	0.810304	0.999999	-4.67959
Ankrd50	ankyrin repeat domain 50	-0.0524681	6.51717	-0.0989296	0.921376	0.999999	-4.68573
Ankrd52	ankyrin repeat domain 52	-0.191079	5.85108	-0.363398	0.717014	0.999999	-4.67441
Ankrd53	ankyrin repeat domain 53	-0.109166	3.11691	-0.197592	0.843733	0.999999	-4.67456
Ankrd54	ankyrin repeat domain 54	-0.330824	3.99089	-0.599047	0.550388	0.999999	-4.65018
Ankrd55	ankyrin repeat domain 55	0.273851	6.99791	0.521643	0.602981	0.999999	-4.66411
Ankrd6	ankyrin repeat domain 6	-0.201562	7.41183	-0.390961	0.696592	0.999999	-4.67459
Ankrd60	ankyrin repeat domain 60	-0.0265166	3.85357	-0.0486438	0.961292	0.999999	-4.67668
Ankrd63	ankyrin repeat domain 63	0.374764	4.09039	0.661999	0.509373	0.999999	-4.64469
Ankrd65	ankyrin repeat domain 65	-0.719798	2.20105	-1.37141	0.173071	0.999999	-4.53173
Ankrd66	ankyrin repeat domain 66	0.276281	4.18805	0.495551	0.621212	0.999999	-4.65898
Ankrd7	ankyrin repeat domain 7	-0.723069	1.55325	-1.47774	0.14237	0.999999	-4.5031
Ankrd9	ankyrin repeat domain 9	0.0578953	4.04472	0.103192	0.918	0.999999	-4.67656
Anks1	ankyrin repeat and SAM domain containing 1	-0.21623	8.33604	-0.415504	0.678593	0.999999	-4.67394
Anks1b	ankyrin repeat and sterile alpha motif domain containing 1B	-0.267133	9.27405	-0.540394	0.590031	0.999999	-4.66436
Anks3	ankyrin repeat and sterile alpha motif domain containing 3	-0.338417	5.09249	-0.633273	0.527886	0.999999	-4.65033
Anks4b	ankyrin repeat and sterile alpha motif domain containing 4B	-0.630033	2.4001	-1.2431	0.216506	0.999999	-4.55839
Anks6	ankyrin repeat and sterile alpha motif domain containing 6	0.193914	6.03385	0.369824	0.712233	0.999999	-4.67435
Ankub1	ankyrin repeat and ubiquitin domain containing 1	-0.444726	3.43614	-0.82716	0.409959	0.999999	-4.62531
Ankzf1	ankyrin repeat and zinc finger domain containing 1	-0.194615	3.64297	-0.346338	0.729759	0.999999	-4.66755
Anln	anillin, actin binding protein	-0.116503	5.88829	-0.22115	0.82539	0.999999	-4.6814
Ano1	anoctamin 1, calcium activated chloride channel	-0.0491468	7.50849	-0.0957487	0.923896	0.999999	-4.68681
Ano10	anoctamin 10	-0.133243	7.7626	-0.255946	0.798476	0.999999	-4.68248
Ano2	anoctamin 2	-0.32387	7.90395	-0.645439	0.520003	0.999999	-4.65251
Ano3	anoctamin 3	-0.366135	6.90567	-0.724737	0.470171	0.999999	-4.64261
Ano4	anoctamin 4	-0.492695	6.8025	-0.976336	0.331066	0.999999	-4.60685
Ano5	anoctamin 5	-0.339853	5.43421	-0.661166	0.509905	0.999999	-4.64799
Ano6	anoctamin 6	-0.0365476	8.48027	-0.069916	0.944389	0.999999	-4.68852
Ano7	anoctamin 7	-0.370814	5.25695	-0.709203	0.479717	0.999999	-4.64238
Ano8	anoctamin 8	0.419524	4.52103	0.745937	0.457316	0.999999	-4.63653
Ano9	anoctamin 9	-0.430341	4.21391	-0.806396	0.421776	0.999999	-4.6281
Anp32a	acidic nuclear phosphoprotein 32 family member A	-0.0176237	6.82114	-0.0332134	0.973565	0.999999	-4.68688
Anp32b	acidic nuclear phosphoprotein 32 family member B	-0.00700869	5.66892	-0.0132095	0.989485	0.999999	-4.68493
Anp32e	acidic nuclear phosphoprotein 32 family member E	-0.185495	4.59297	-0.34328	0.732051	0.999999	-4.67122
Anpep	alanyl aminopeptidase, membrane	-0.0627012	5.52526	-0.120368	0.904414	0.999999	-4.68312
Antkmt	adenine nucleotide translocase lysine methyltransferase	0.181247	3.1007	0.314396	0.753823	0.999999	-4.67014
Antxr1	anthrax toxin receptor 1	0.1084	8.54671	0.207994	0.835623	0.999999	-4.68527
Antxr2	anthrax toxin receptor 2	-0.0684427	6.85405	-0.13347	0.894069	0.999999	-4.68534
Anxa1	annexin A1	0.0890929	3.98489	0.160146	0.873064	0.999999	-4.67587
Anxa10	annexin A10	-0.386416	4.48315	-0.728983	0.46758	0.999999	-4.63758
Anxa11	annexin A11	-0.0237126	6.95976	-0.0449304	0.964245	0.999999	-4.68691
Anxa13	annexin A13	0.395846	6.24688	0.755695	0.451467	0.999999	-4.63843
Anxa2	annexin A2	-0.0109806	7.32101	-0.0204866	0.983693	0.999999	-4.68749
Anxa2r1	annexin A2 receptor 1	-0.114729	2.42389	-0.221986	0.824742	0.999999	-4.67903
Anxa3	annexin A3	0.0757493	6.66938	0.142225	0.887166	0.999999	-4.68508
Anxa4	annexin A4	0.0408292	6.37506	0.0771894	0.938615	0.999999	-4.68586
Anxa5	annexin A5	-0.153422	6.56249	-0.286715	0.774877	0.999999	-4.67968
Anxa6	annexin A6	0.0778202	7.13594	0.145304	0.88474	0.999999	-4.68553
Anxa7	annexin A7	-0.0462549	5.26735	-0.0860889	0.931554	0.999999	-4.68307
Anxa9	annexin A9	-0.0129774	4.63398	-0.0238294	0.981032	0.999999	-4.68057
Aoah	acyloxyacyl hydrolase	-0.140171	5.86909	-0.269909	0.787742	0.999999	-4.6791
Aoc1	amine oxidase, copper-containing 1	0.572324	2.62751	1.07331	0.285511	0.999999	-4.59017
Aoc1l1	amine oxidase copper containing 1-like 1	-0.432328	1.6872	-0.863342	0.389851	0.999999	-4.6248
Aoc1l2	amine oxidase copper containing 1-like 2	-0.497619	1.017	-0.98823	0.325235	0.999999	-4.60576
Aoc2	amine oxidase copper containing 2	0.274372	2.74086	0.488455	0.626212	0.999999	-4.66096
Aoc3	amine oxidase, copper containing 3	-0.0513645	4.0488	-0.091586	0.927196	0.999999	-4.67695
Aopep	aminopeptidase O	0.00970163	9.50331	0.0187347	0.985087	0.999999	-4.69009
Aox1	aldehyde oxidase 1	-0.273396	6.19051	-0.529182	0.597758	0.999999	-4.66253
Aox2	aldehyde oxidase 2	-0.12046	6.85374	-0.230534	0.81811	0.999999	-4.68244
Aox3	aldehyde oxidase 3	-0.373207	6.08898	-0.728293	0.468001	0.999999	-4.64143
Aox4	aldehyde oxidase 4	-0.421921	5.61339	-0.819555	0.414264	0.999999	-4.62925
Ap1ar	adaptor-related protein complex 1 associated regulatory protein	-0.31677	5.73127	-0.610293	0.542942	0.999999	-4.65417
Ap1b1	adaptor protein complex AP-1, beta 1 subunit	-0.373123	6.83899	-0.724708	0.470189	0.999999	-4.64265
Ap1g1	adaptor protein complex AP-1, gamma 1 subunit	-0.121163	6.74014	-0.231566	0.817311	0.999999	-4.68226
Ap1g2	adaptor protein complex AP-1, gamma 2 subunit	0.344486	3.7063	0.59792	0.551137	0.999999	-4.64979
Ap1m1	adaptor-related protein complex AP-1, mu subunit 1	-0.209283	5.37751	-0.397792	0.691564	0.999999	-4.67087
Ap1m2	adaptor protein complex AP-1, mu 2 subunit	-0.187671	4.29572	-0.349707	0.727235	0.999999	-4.6693
Ap1s1	adaptor protein complex AP-1, sigma 1	0.124258	4.64239	0.223841	0.823301	0.999999	-4.67709
Ap1s3	adaptor-related protein complex AP-1, sigma 3	-0.154068	5.4137	-0.298558	0.765848	0.999999	-4.67625
Ap2a1	adaptor-related protein complex 2, alpha 1 subunit	-0.223998	6.4105	-0.423637	0.672668	0.999999	-4.67126
Ap2a2	adaptor-related protein complex 2, alpha 2 subunit	-0.134593	7.4398	-0.256538	0.79802	0.999999	-4.68208
Ap2b1	adaptor-related protein complex 2, beta 1 subunit	-0.25461	6.69785	-0.490334	0.624886	0.999999	-4.66643
Ap2m1	adaptor-related protein complex 2, mu 1 subunit	0.0652466	5.10859	0.11968	0.904957	0.999999	-4.68207
Ap2s1	adaptor-related protein complex 2, sigma 1 subunit	-0.0718988	4.94768	-0.13383	0.893785	0.999999	-4.68076
Ap3b1	adaptor-related protein complex 3, beta 1 subunit	-0.15919	7.82727	-0.308032	0.758648	0.999999	-4.68
Ap3b2	adaptor-related protein complex 3, beta 2 subunit	-0.384444	4.93093	-0.735372	0.463697	0.999999	-4.6385
Ap3d1	adaptor-related protein complex 3, delta 1 subunit	-0.328739	6.31873	-0.622608	0.534846	0.999999	-4.65381
Ap3m1	adaptor-related protein complex 3, mu 1 subunit	-0.106814	4.35042	-0.192407	0.847783	0.999999	-4.67603
Ap3m2	adaptor-related protein complex 3, mu 2 subunit	-0.0431055	4.48486	-0.0792323	0.936994	0.999999	-4.67902
Ap3s1	adaptor-related protein complex 3, sigma 1 subunit	-0.191056	5.35107	-0.362965	0.717336	0.999999	-4.67312
Ap3s2	adaptor-related protein complex 3, sigma 2 subunit	0.0769546	6.10085	0.145523	0.884568	0.999999	-4.68406
Ap4b1	adaptor-related protein complex AP-4, beta 1	-0.21538	3.80614	-0.384799	0.701138	0.999999	-4.66564
Ap4e1	adaptor-related protein complex AP-4, epsilon 1	-0.31329	5.21132	-0.598351	0.550851	0.999999	-4.65405
Ap4m1	adaptor-related protein complex AP-4, mu 1	0.224717	3.72938	0.399852	0.69005	0.999999	-4.66462
Ap4s1	adaptor-related protein complex AP-4, sigma 1	0.197385	6.57715	0.369879	0.712193	0.999999	-4.67509
Ap5b1	adaptor-related protein complex 5, beta 1 subunit	0.446248	3.21593	0.786159	0.433486	0.999999	-4.63041
Ap5m1	adaptor-related protein complex 5, mu 1 subunit	0.0861285	4.79543	0.160394	0.872868	0.999999	-4.67904
Ap5s1	adaptor-related protein 5 complex, sigma 1 subunit	0.0835622	3.66126	0.147095	0.883329	0.999999	-4.67498
Ap5z1	adaptor-related protein complex 5, zeta 1 subunit	0.248651	5.17945	0.46274	0.644476	0.999999	-4.66606
Apaf1	apoptotic peptidase activating factor 1	-0.195783	6.50582	-0.376779	0.707073	0.999999	-4.67452
Apba1	amyloid beta precursor protein binding family A member 1	-0.151599	7.4803	-0.302886	0.762556	0.999999	-4.67974
Apba2	amyloid beta precursor protein binding family A member 2	-0.0919174	6.87238	-0.179625	0.857781	0.999999	-4.68416
Apba3	amyloid beta precursor protein binding family A member 3	-0.0862142	3.80488	-0.152082	0.879404	0.999999	-4.67528
Apbb1	amyloid beta precursor protein binding family B member 1	-0.0773703	5.77707	-0.149615	0.881346	0.999999	-4.68328
Apbb1ip	amyloid beta precursor protein binding family B member 1 interacting protein	-0.170331	6.65562	-0.325177	0.745672	0.999999	-4.67767
Apbb2	amyloid beta precursor protein binding family B member 2	-0.0525798	9.24592	-0.100432	0.920186	0.999999	-4.68901
Apbb3	amyloid beta precursor protein binding family B member 3	-0.0301164	5.09674	-0.0564218	0.955109	0.999999	-4.68287
Apc	APC, WNT signaling pathway regulator	-0.213642	6.7163	-0.411743	0.681339	0.999999	-4.67243
Apc2	APC regulator of WNT signaling pathway 2	-0.172118	5.77496	-0.321234	0.74865	0.999999	-4.67688
Apcdd1	adenomatosis polyposis coli down-regulated 1	-0.135842	5.62067	-0.263302	0.792816	0.999999	-4.6789
Apeh	acylpeptide hydrolase	-0.100601	4.19716	-0.182943	0.855184	0.999999	-4.6758
Apela	apelin receptor early endogenous ligand	-0.100045	3.38552	-0.182899	0.855218	0.999999	-4.67449
Apex1	apurinic/apyrimidinic endonuclease 1	0.156345	2.83322	0.286557	0.774997	0.999999	-4.67293
Aph1a	aph1 homolog A, gamma secretase subunit	0.222605	3.53892	0.389679	0.697537	0.999999	-4.66519
Aph1b	aph1 homolog B, gamma secretase subunit	-0.203265	4.11279	-0.367336	0.714083	0.999999	-4.66742
Aph1c	aph1 homolog C, gamma secretase subunit	-0.244849	4.24538	-0.449941	0.653649	0.999999	-4.66277
Api5	apoptosis inhibitor 5	-0.241802	5.1401	-0.457972	0.647887	0.999999	-4.6661
Apip	APAF1 interacting protein	-0.00738944	4.13774	-0.0136246	0.989154	0.999999	-4.67816
Aplf	aprataxin and PNKP like factor	-0.311175	4.76449	-0.591382	0.555493	0.999999	-4.65322
Apln	apelin	0.0194716	3.91408	0.0347786	0.97232	0.999999	-4.67698
Aplnr	apelin receptor	-0.188211	2.91191	-0.349628	0.727294	0.999999	-4.67038
Aplp1	amyloid beta precursor like protein 1	0.209233	3.58502	0.371336	0.71111	0.999999	-4.66622
Aplp2	amyloid beta precursor-like protein 2	-0.00796997	6.52673	-0.0153198	0.987805	0.999999	-4.68652
Apmap	adipocyte plasma membrane associated protein	-0.405086	4.74855	-0.772764	0.44134	0.999999	-4.6333
Apoa1	apolipoprotein A-I	0.621576	2.12421	1.15033	0.252534	0.999999	-4.57646
Apoa2	apolipoprotein A-II	0.0852036	2.70831	0.156568	0.875876	0.999999	-4.67822
Apoa4	apolipoprotein A-IV	-0.368326	2.22563	-0.695831	0.48802	0.999999	-4.64463
Apoa5	apolipoprotein A-V	-0.0292068	3.01108	-0.0538527	0.957151	0.999999	-4.67858
Apob	apolipoprotein B	-0.350225	4.37957	-0.658738	0.511457	0.999999	-4.64473
Apobec1	apolipoprotein B mRNA editing enzyme, catalytic polypeptide 1	-0.28959	4.34994	-0.543717	0.58775	0.999999	-4.65559
Apobec2	apolipoprotein B mRNA editing enzyme, catalytic polypeptide 2	-0.0278072	3.93608	-0.0511101	0.959332	0.999999	-4.67661
Apobec3	apolipoprotein B mRNA editing enzyme, catalytic polypeptide 3	-0.0495526	3.88053	-0.089261	0.929039	0.999999	-4.67633
Apobr	apolipoprotein B receptor	0.0393421	3.31125	0.0699366	0.944373	0.999999	-4.67643
Apoc1	apolipoprotein C-I	-0.401813	2.38833	-0.762887	0.447183	0.999999	-4.63612
Apoc3	apolipoprotein C-III	-0.333271	2.23935	-0.646261	0.519473	0.999999	-4.65011
Apod	apolipoprotein D	-0.397949	4.36199	-0.737753	0.462255	0.999999	-4.63674
Apoe	apolipoprotein E	0.0252678	3.11656	0.0451667	0.964057	0.999999	-4.67728
Apof	apolipoprotein F	0.28213	2.60115	0.507488	0.612841	0.999999	-4.66087
Apoh	apolipoprotein H	-0.249847	3.0166	-0.474784	0.635894	0.999999	-4.6627
Apol10b	apolipoprotein L 10B	0.0280073	3.99554	0.0508462	0.959541	0.999999	-4.67713
Apol11a	apolipoprotein L 11a	-0.84355	-0.122353	-1.73557	0.0854739	0.999999	-4.42561
Apol11b	apolipoprotein L 11b	-0.674762	3.46937	-1.27185	0.206142	0.999999	-4.55494
Apol6	apolipoprotein L 6	-0.280097	3.34885	-0.502326	0.616454	0.999999	-4.65771
Apol7a	apolipoprotein L 7a	-0.00527204	4.78937	-0.0096373	0.992328	0.999999	-4.68136
Apol7b	apolipoprotein L 7b	-0.4906	3.98083	-0.917919	0.360694	0.999999	-4.61334
Apol7c	apolipoprotein L 7c	-0.822506	1.70908	-1.64817	0.102206	0.999999	-4.46089
Apol7e	apolipoprotein L 7e	-0.316032	3.49008	-0.58933	0.556863	0.999999	-4.6507
Apol8	apolipoprotein L 8	0.169273	3.32084	0.2885	0.773514	0.999999	-4.67044
Apol9a	apolipoprotein L 9a	0.306615	3.99674	0.551317	0.582548	0.999999	-4.65435
Apol9b	apolipoprotein L 9b	0.312858	3.16767	0.561941	0.575313	0.999999	-4.65334
Apold1	apolipoprotein L domain containing 1	0.342943	3.94145	0.604008	0.547097	0.999999	-4.64951
Apom	apolipoprotein M	-0.0164708	2.52023	-0.0307333	0.975539	0.999999	-4.68202
Apon	apolipoprotein N	0.29062	1.71432	0.541871	0.589017	0.999999	-4.6621
App	amyloid beta precursor protein	0.0178655	8.33294	0.0341482	0.972822	0.999999	-4.68869
Appbp2	amyloid beta precursor protein binding protein 2	-0.311766	5.7229	-0.590757	0.55591	0.999999	-4.6562
Appl1	adaptor protein, phosphotyrosine interaction, PH domain and leucine zipper containing 1	-0.281233	5.2955	-0.53707	0.592317	0.999999	-4.65989
Appl2	adaptor protein, phosphotyrosine interaction, PH domain and leucine zipper containing 2	-0.226574	6.16896	-0.437228	0.662814	0.999999	-4.67
Aprt	adenine phosphoribosyl transferase	-0.169666	4.37662	-0.30228	0.763016	0.999999	-4.67245
Aptx	aprataxin	0.0691332	4.97878	0.129896	0.896889	0.999999	-4.6808
Aqp1	aquaporin 1	0.0630007	5.85559	0.116273	0.907651	0.999999	-4.68424
Aqp11	aquaporin 11	-0.0702129	4.25228	-0.127655	0.898658	0.999999	-4.67753
Aqp12	aquaporin 12	-0.153069	2.90075	-0.282331	0.778227	0.999999	-4.67318
Aqp2	aquaporin 2	0.157403	3.61402	0.272686	0.785612	0.999999	-4.67119
Aqp3	aquaporin 3	0.112778	3.73886	0.199638	0.842137	0.999999	-4.67382
Aqp4	aquaporin 4	-0.165723	4.06698	-0.305024	0.760931	0.999999	-4.67016
Aqp5	aquaporin 5	0.382526	2.96527	0.681941	0.496727	0.999999	-4.64251
Aqp6	aquaporin 6	-0.585792	2.8709	-1.10134	0.273183	0.999999	-4.58541
Aqp7	aquaporin 7	-0.22975	4.53505	-0.422171	0.673734	0.999999	-4.66608
Aqp8	aquaporin 8	0.124525	2.85052	0.234628	0.814939	0.999999	-4.67602
Aqp9	aquaporin 9	-0.702638	4.57655	-1.33178	0.18572	0.999999	-4.54268
Aqr	aquarius	-0.214409	5.6643	-0.418753	0.676223	0.999999	-4.67001
Araf	Araf proto-oncogene, serine/threonine kinase	0.0158027	4.16639	0.0288668	0.977024	0.999999	-4.67722
Arap1	ArfGAP with RhoGAP domain, ankyrin repeat and PH domain 1	0.0831195	7.23176	0.159144	0.873851	0.999999	-4.68529
Arap2	ArfGAP with RhoGAP domain, ankyrin repeat and PH domain 2	-0.143335	6.76897	-0.285394	0.775885	0.999999	-4.6798
Arap3	ArfGAP with RhoGAP domain, ankyrin repeat and PH domain 3	-0.217866	4.98733	-0.413521	0.68004	0.999999	-4.66843
Arb2a	ARB2 cotranscriptional regulator A	-0.229797	7.59848	-0.458735	0.647341	0.999999	-4.66973
Arc	activity regulated cytoskeletal-associated protein	0.186478	3.90352	0.326314	0.744815	0.999999	-4.66928
Arcn1	archain 1	-0.257732	5.12201	-0.482363	0.630519	0.999999	-4.66415
Areg	amphiregulin	0.138171	3.45923	0.241993	0.809242	0.999999	-4.67229
Arel1	apoptosis resistant E3 ubiquitin protein ligase 1	-0.253095	5.80967	-0.487148	0.627135	0.999999	-4.66551
Arf1	ADP-ribosylation factor 1	-0.0379093	5.76308	-0.0709976	0.94353	0.999999	-4.68485
Arf2	ADP-ribosylation factor 2	0.122989	5.30188	0.230862	0.817856	0.999999	-4.67948
Arf3	ADP-ribosylation factor 3	-0.170549	6.08364	-0.3208	0.748978	0.999999	-4.67728
Arf4	ADP-ribosylation factor 4	-0.174926	4.89497	-0.321752	0.748259	0.999999	-4.67378
Arf5	ADP-ribosylation factor 5	0.0490091	4.18325	0.0877622	0.930227	0.999999	-4.67749
Arf6	ADP-ribosylation factor 6	-0.12968	3.99421	-0.231246	0.817559	0.999999	-4.67332
Arfgap1	ADP-ribosylation factor GTPase activating protein 1	-0.143881	5.44314	-0.270913	0.786971	0.999999	-4.67813
Arfgap2	ADP-ribosylation factor GTPase activating protein 2	-0.280406	4.05065	-0.500723	0.617578	0.999999	-4.65863
Arfgap3	ADP-ribosylation factor GTPase activating protein 3	-0.292148	6.71334	-0.556658	0.578906	0.999999	-4.66064
Arfgef1	ADP ribosylation factor guanine nucleotide exchange factor 1	-0.251505	6.22056	-0.485422	0.628354	0.999999	-4.66621
Arfgef2	ADP ribosylation factor guanine nucleotide exchange factor 2	-0.40252	6.79961	-0.768737	0.443717	0.999999	-4.63711
Arfgef3	ARFGEF family member 3	-0.379795	6.33663	-0.752352	0.453466	0.999999	-4.63867
Arfip1	ADP-ribosylation factor interacting protein 1	-0.105504	6.6234	-0.20098	0.84109	0.999999	-4.68326
Arfip2	ADP-ribosylation factor interacting protein 2	0.0987149	4.31618	0.177866	0.859159	0.999999	-4.67653
Arfrp1	ADP-ribosylation factor related protein 1	-0.0978235	3.9694	-0.176196	0.860468	0.999999	-4.67489
Arg1	arginase, liver	0.0821823	3.76084	0.147592	0.882938	0.999999	-4.67517
Arg2	arginase type II	-0.0473076	4.25136	-0.0867233	0.931051	0.999999	-4.6776
Arglu1	arginine and glutamate rich 1	-0.0501929	5.49697	-0.0953642	0.924201	0.999999	-4.68369
Arhgap1	Rho GTPase activating protein 1	-0.139731	5.46637	-0.257118	0.797574	0.999999	-4.67894
Arhgap10	Rho GTPase activating protein 10	-0.044399	9.00147	-0.0852385	0.932229	0.999999	-4.68891
Arhgap11a	Rho GTPase activating protein 11A	-0.133525	4.73391	-0.248434	0.804267	0.999999	-4.67627
Arhgap12	Rho GTPase activating protein 12	-0.0923172	6.93904	-0.17771	0.859282	0.999999	-4.68435
Arhgap15	Rho GTPase activating protein 15	-0.182165	8.2774	-0.364232	0.716392	0.999999	-4.67714
Arhgap17	Rho GTPase activating protein 17	-0.106495	7.74702	-0.205189	0.837808	0.999999	-4.68442
Arhgap18	Rho GTPase activating protein 18	0.017363	7.04321	0.0331079	0.973649	0.999999	-4.68712
Arhgap19	Rho GTPase activating protein 19	-0.372873	5.27669	-0.714157	0.476661	0.999999	-4.64173
Arhgap20	Rho GTPase activating protein 20	-0.16056	5.89741	-0.313037	0.754852	0.999999	-4.6772
Arhgap21	Rho GTPase activating protein 21	-0.086532	7.62941	-0.165795	0.868627	0.999999	-4.68557
Arhgap22	Rho GTPase activating protein 22	-0.13486	8.60889	-0.255671	0.798688	0.999999	-4.6834
Arhgap23	Rho GTPase activating protein 23	-0.073617	7.06396	-0.137175	0.891147	0.999999	-4.6857
Arhgap24	Rho GTPase activating protein 24	-0.126863	8.73279	-0.249537	0.803416	0.999999	-4.68379
Arhgap25	Rho GTPase activating protein 25	-0.567201	5.79409	-1.11062	0.269182	0.999999	-4.58365
Arhgap26	Rho GTPase activating protein 26	-0.115646	8.68175	-0.226856	0.820962	0.999999	-4.68471
Arhgap27	Rho GTPase activating protein 27	0.215161	6.21824	0.399315	0.690445	0.999999	-4.67287
Arhgap28	Rho GTPase activating protein 28	0.322526	8.10254	0.634087	0.527356	0.999999	-4.65402
Arhgap29	Rho GTPase activating protein 29	-0.0212549	6.37325	-0.04034	0.967896	0.999999	-4.68623
Arhgap30	Rho GTPase activating protein 30	-0.354032	4.20407	-0.661123	0.509933	0.999999	-4.64451
Arhgap31	Rho GTPase activating protein 31	-0.0124742	7.83154	-0.0237392	0.981104	0.999999	-4.68816
Arhgap32	Rho GTPase activating protein 32	-0.269431	7.92269	-0.534003	0.59443	0.999999	-4.66376
Arhgap33	Rho GTPase activating protein 33	0.404439	5.26041	0.753458	0.452804	0.999999	-4.63741
Arhgap35	Rho GTPase activating protein 35	-0.222399	7.73982	-0.431301	0.667104	0.999999	-4.67212
Arhgap36	Rho GTPase activating protein 36	-0.089413	4.51142	-0.164903	0.869327	0.999999	-4.67787
Arhgap39	Rho GTPase activating protein 39	-0.199857	6.94104	-0.388446	0.698446	0.999999	-4.67426
Arhgap4	Rho GTPase activating protein 4	-0.161333	3.03044	-0.308948	0.757953	0.999999	-4.67233
Arhgap40	Rho GTPase activating protein 40	-0.217743	5.29059	-0.421593	0.674155	0.999999	-4.66867
Arhgap42	Rho GTPase activating protein 42	0.0129182	8.40656	0.0250939	0.980026	0.999999	-4.68876
Arhgap44	Rho GTPase activating protein 44	-0.246705	7.72401	-0.485834	0.628063	0.999999	-4.66779
Arhgap45	Rho GTPase activating protein 45	0.468463	5.06547	0.864059	0.389459	0.999999	-4.6227
Arhgap5	Rho GTPase activating protein 5	-0.0803201	4.85216	-0.152159	0.879344	0.999999	-4.67949
Arhgap8	Rho GTPase activating protein 8	-0.0409953	6.17463	-0.0791225	0.937081	0.999999	-4.68559
Arhgap9	Rho GTPase activating protein 9	-0.014671	4.5654	-0.0267525	0.978706	0.999999	-4.68067
Arhgdia	Rho GDP dissociation inhibitor alpha	0.119593	4.49782	0.214559	0.830513	0.999999	-4.67608
Arhgdib	Rho, GDP dissociation inhibitor beta	0.130082	5.42104	0.244581	0.807242	0.999999	-4.67919
Arhgdig	Rho GDP dissociation inhibitor gamma	0.240861	2.99206	0.408425	0.683765	0.999999	-4.66527
Arhgef1	Rho guanine nucleotide exchange factor 1	-0.0439036	5.87018	-0.0829666	0.934031	0.999999	-4.68488
Arhgef10	Rho guanine nucleotide exchange factor 10	-0.0463194	7.55853	-0.0890551	0.929202	0.999999	-4.68715
Arhgef10l	Rho guanine nucleotide exchange factor 10-like	0.162979	8.33819	0.314001	0.754123	0.999999	-4.68025
Arhgef11	Rho guanine nucleotide exchange factor 11	-0.246305	6.90667	-0.48496	0.628681	0.999999	-4.66703
Arhgef12	Rho guanine nucleotide exchange factor 12	-0.157566	7.354	-0.301547	0.763573	0.999999	-4.6798
Arhgef15	Rho guanine nucleotide exchange factor 15	0.106944	5.13213	0.195249	0.845563	0.999999	-4.68021
Arhgef16	Rho guanine nucleotide exchange factor 16	0.0692203	5.22773	0.131978	0.895246	0.999999	-4.68203
Arhgef17	Rho guanine nucleotide exchange factor 17	-0.112357	8.05837	-0.21306	0.83168	0.999999	-4.68459
Arhgef18	Rho/Rac guanine nucleotide exchange factor 18	-0.210463	7.74698	-0.403923	0.687063	0.999999	-4.6741
Arhgef19	Rho guanine nucleotide exchange factor 19	0.379456	5.18491	0.695482	0.488238	0.999999	-4.644
Arhgef2	Rho/Rac guanine nucleotide exchange factor 2	-0.0595692	6.87511	-0.111907	0.911103	0.999999	-4.68593
Arhgef25	Rho guanine nucleotide exchange factor 25	0.122121	5.4483	0.223591	0.823495	0.999999	-4.68035
Arhgef26	Rho guanine nucleotide exchange factor 26	-0.338848	6.2204	-0.669599	0.504534	0.999999	-4.64843
Arhgef28	Rho guanine nucleotide exchange factor 28	-0.155434	8.56746	-0.299279	0.765299	0.999999	-4.68128
Arhgef3	Rho guanine nucleotide exchange factor 3	-0.0512292	8.21867	-0.100965	0.919765	0.999999	-4.68765
Arhgef33	Rho guanine nucleotide exchange factor 33	-0.377538	6.06565	-0.73836	0.461888	0.999999	-4.64032
Arhgef37	Rho guanine nucleotide exchange factor 37	0.141429	5.66401	0.267932	0.789259	0.999999	-4.67916
Arhgef38	Rho guanine nucleotide exchange factor 38	-0.606455	5.95299	-1.19869	0.233256	0.999999	-4.56717
Arhgef39	Rho guanine nucleotide exchange factor 39	0.255094	4.43156	0.461385	0.645445	0.999999	-4.66324
Arhgef4	Rho guanine nucleotide exchange factor 4	-0.235342	7.0591	-0.463677	0.643806	0.999999	-4.66888
Arhgef40	Rho guanine nucleotide exchange factor 40	0.0549429	6.13919	0.103679	0.917615	0.999999	-4.68503
Arhgef5	Rho guanine nucleotide exchange factor 5	-0.129443	5.29226	-0.242937	0.808512	0.999999	-4.67912
Arhgef6	Rac/Cdc42 guanine nucleotide exchange factor 6	-0.206758	5.52166	-0.404979	0.686289	0.999999	-4.67074
Arhgef7	Rho guanine nucleotide exchange factor	-0.151727	7.76369	-0.295128	0.768459	0.999999	-4.68055
Arid1a	AT-rich interaction domain 1A	-0.167485	7.58654	-0.318742	0.750534	0.999999	-4.67923
Arid1b	AT-rich interaction domain 1B	-0.169117	9.5945	-0.331204	0.741128	0.999999	-4.6806
Arid2	AT-rich interaction domain 2	-0.191824	7.21319	-0.374688	0.708622	0.999999	-4.67541
Arid3a	AT-rich interaction domain 3A	-0.0238336	6.52665	-0.044315	0.964735	0.999999	-4.6865
Arid3b	AT-rich interaction domain 3B	-0.171527	6.22953	-0.319226	0.750168	0.999999	-4.67761
Arid3c	AT-rich interaction domain 3C	0.110732	4.23322	0.199748	0.842051	0.999999	-4.67615
Arid4a	AT-rich interaction domain 4A	0.0300396	6.15191	0.0574726	0.954274	0.999999	-4.68566
Arid4b	AT-rich interaction domain 4B	-0.216515	6.8622	-0.42275	0.673313	0.999999	-4.67174
Arid5a	AT-rich interaction domain 5A	0.0975553	5.49894	0.183775	0.854532	0.999999	-4.68158
Arid5b	AT-rich interaction domain 5B	0.0480327	8.05068	0.0913154	0.92741	0.999999	-4.68773
Arih1	ariadne RBR E3 ubiquitin protein ligase 1	-0.185885	6.22849	-0.353102	0.724696	0.999999	-4.67566
Arih2	ariadne RBR E3 ubiquitin protein ligase 2	-0.273756	6.152	-0.526493	0.599619	0.999999	-4.66282
Ark2c	arkadia (RNF111) C-terminal like ring finger ubiquitin ligase 2C	0.32516	7.44003	0.64101	0.522866	0.999999	-4.65267
Ark2n	arkadia (RNF111) N-terminal like PKA signaling regulator 2N	-0.106785	6.75244	-0.20582	0.837316	0.999999	-4.68321
Arl1	ADP-ribosylation factor-like 1	-0.103299	4.11857	-0.186674	0.852264	0.999999	-4.67524
Arl10	ADP-ribosylation factor-like 10	0.0373262	4.75108	0.069012	0.945107	0.999999	-4.68084
Arl11	ADP-ribosylation factor-like 11	0.097197	2.9943	0.175007	0.8614	0.999999	-4.67573
Arl13b	ADP-ribosylation factor-like 13B	-0.314457	5.46287	-0.603623	0.547352	0.999999	-4.65417
Arl14	ADP-ribosylation factor-like 14	0.93843	0.347501	0.947037	0.357453	0.999999	-4.61205
Arl14ep	ADP-ribosylation factor-like 14 effector protein	0.0887193	4.30453	0.161918	0.871671	0.999999	-4.67669
Arl14epl	ADP-ribosylation factor-like 14 effector protein-like	0.0673174	4.0178	0.1233	0.902097	0.999999	-4.67636
Arl15	ADP-ribosylation factor-like 15	-0.0753344	8.51431	-0.147382	0.883104	0.999999	-4.68712
Arl16	ADP-ribosylation factor-like 16	0.00955722	3.53255	0.016413	0.986935	0.999999	-4.67668
Arl2	ADP-ribosylation factor-like 2	0.172835	5.00519	0.313204	0.754726	0.999999	-4.67451
Arl2bp	ADP-ribosylation factor-like 2 binding protein	-0.148382	3.73857	-0.266382	0.79045	0.999999	-4.67142
Arl3	ADP-ribosylation factor-like 3	-0.189283	5.68726	-0.36023	0.719374	0.999999	-4.6742
Arl4a	ADP-ribosylation factor-like 4A	-0.153717	3.47794	-0.268156	0.789088	0.999999	-4.67128
Arl4c	ADP-ribosylation factor-like 4C	-0.0501157	4.72752	-0.0915498	0.927224	0.999999	-4.6804
Arl4d	ADP-ribosylation factor-like 4D	0.033398	3.04437	0.0571263	0.954549	0.999999	-4.67819
Arl5a	ADP-ribosylation factor-like 5A	-0.0986962	4.97246	-0.182946	0.855181	0.999999	-4.67955
Arl5b	ADP-ribosylation factor-like 5B	-0.0271549	5.08774	-0.0517885	0.958792	0.999999	-4.68257
Arl5c	ADP-ribosylation factor-like 5C	0.106892	4.06425	0.186173	0.852656	0.999999	-4.67516
Arl6	ADP-ribosylation factor-like 6	-0.30146	3.05987	-0.569519	0.570179	0.999999	-4.65412
Arl6ip1	ADP-ribosylation factor-like 6 interacting protein 1	0.032756	4.6244	0.0609627	0.951501	0.999999	-4.68031
Arl6ip4	ADP-ribosylation factor-like 6 interacting protein 4	0.0103724	3.22134	0.018201	0.985512	0.999999	-4.6772
Arl6ip5	ADP-ribosylation factor-like 6 interacting protein 5	-0.0437952	5.61888	-0.0819228	0.934859	0.999999	-4.68425
Arl6ip6	ADP-ribosylation factor-like 6 interacting protein 6	-0.0760182	4.56915	-0.140396	0.888607	0.999999	-4.67838
Arl8a	ADP-ribosylation factor-like 8A	-0.199007	5.33613	-0.365832	0.715201	0.999999	-4.67323
Arl8b	ADP-ribosylation factor-like 8B	-0.0887168	6.30458	-0.170344	0.865057	0.999999	-4.68376
Arl9	ADP-ribosylation factor-like 9	0.531082	1.63992	1.02769	0.306377	0.999999	-4.59843
Armc1	armadillo repeat containing 1	-0.258739	5.27131	-0.497262	0.620009	0.999999	-4.66338
Armc10	armadillo repeat containing 10	-0.251743	4.17723	-0.459074	0.647098	0.999999	-4.66186
Armc12	armadillo repeat containing 12	0.204349	2.88891	0.380654	0.704203	0.999999	-4.66791
Armc2	armadillo repeat containing 2	-0.307659	6.37765	-0.602282	0.548241	0.999999	-4.65581
Armc3	armadillo repeat containing 3	-0.390881	6.26013	-0.76562	0.445562	0.999999	-4.637
Armc5	armadillo repeat containing 5	0.0842359	5.09605	0.155604	0.876634	0.999999	-4.68072
Armc6	armadillo repeat containing 6	-0.0657783	4.24348	-0.119384	0.905192	0.999999	-4.67734
Armc7	armadillo repeat containing 7	-0.271113	5.33923	-0.508471	0.612154	0.999999	-4.66285
Armc8	armadillo repeat containing 8	-0.313627	6.27019	-0.618571	0.537494	0.999999	-4.65394
Armc9	armadillo repeat containing 9	-0.0933368	6.91621	-0.18347	0.854772	0.999999	-4.68414
Armh1	armadillo-like helical domain containing 1	-0.0720751	5.22432	-0.138549	0.890063	0.999999	-4.68185
Armh2	armadillo-like helical domain containing 2	-0.548946	2.09754	-1.06647	0.288574	0.999999	-4.59154
Armh3	armadillo-like helical domain containing 3	-0.504875	6.86017	-0.997356	0.320807	0.999999	-4.60341
Armh4	armadillo-like helical domain containing 4	0.010521	5.34242	0.0203476	0.983803	0.999999	-4.68345
Armt1	acidic residue methyltransferase 1	-0.396137	4.5092	-0.742453	0.459415	0.999999	-4.63638
Arnt	aryl hydrocarbon receptor nuclear translocator	-0.380754	5.70925	-0.731319	0.466158	0.999999	-4.64076
Arnt2	aryl hydrocarbon receptor nuclear translocator 2	0.196989	7.70802	0.38206	0.703163	0.999999	-4.67554
Arpc1a	actin related protein 2/3 complex, subunit 1A	-0.166563	5.40044	-0.316033	0.752583	0.999999	-4.67576
Arpc1b	actin related protein 2/3 complex, subunit 1B	0.033108	5.8819	0.0618144	0.950824	0.999999	-4.68528
Arpc2	actin related protein 2/3 complex, subunit 2	-0.0938702	6.15818	-0.175197	0.861251	0.999999	-4.68342
Arpc3	actin related protein 2/3 complex, subunit 3	-0.0836405	4.40949	-0.151726	0.879684	0.999999	-4.67771
Arpc4	actin related protein 2/3 complex, subunit 4	-0.148394	4.9696	-0.275205	0.783681	0.999999	-4.67641
Arpc5	actin related protein 2/3 complex, subunit 5	-0.134207	4.06562	-0.238048	0.812292	0.999999	-4.6737
Arpc5l	actin related protein 2/3 complex, subunit 5-like	-0.184228	4.74109	-0.337965	0.736042	0.999999	-4.67223
Arpin	actin-related protein 2/3 complex inhibitor	-0.0406901	4.05642	-0.0741225	0.941049	0.999999	-4.67725
Arpp19	cAMP-regulated phosphoprotein 19	-0.144936	5.04521	-0.271291	0.786682	0.999999	-4.67658
Arpp21	cyclic AMP-regulated phosphoprotein, 21	-0.239857	6.31326	-0.466972	0.641455	0.999999	-4.66787
Arrb1	arrestin, beta 1	-0.0561902	7.06579	-0.108302	0.913956	0.999999	-4.68625
Arrb2	arrestin, beta 2	-0.00678028	3.75132	-0.0121026	0.990366	0.999999	-4.67678
Arrdc1	arrestin domain containing 1	-0.252968	4.54423	-0.465613	0.642425	0.999999	-4.66292
Arrdc2	arrestin domain containing 2	0.130376	3.50505	0.234064	0.815376	0.999999	-4.67253
Arrdc3	arrestin domain containing 3	-0.144494	4.69366	-0.26714	0.789868	0.999999	-4.67499
Arrdc4	arrestin domain containing 4	0.0287146	4.12264	0.0521967	0.958468	0.999999	-4.67736
Arrdc5	arrestin domain containing 5	-0.24147	2.3559	-0.4618	0.645148	0.999999	-4.66551
Arsa	arylsulfatase A	0.383536	3.99515	0.68704	0.493521	0.999999	-4.64139
Arsb	arylsulfatase B	0.074148	7.70541	0.144117	0.885675	0.999999	-4.68622
Arsg	arylsulfatase G	-0.239711	6.82173	-0.473076	0.637108	0.999999	-4.66783
Arsi	arylsulfatase i	-0.0102682	4.01278	-0.0184247	0.985334	0.999999	-4.67778
Arsj	arylsulfatase J	-0.208987	6.39504	-0.398388	0.691126	0.999999	-4.67297
Arsk	arylsulfatase K	-0.165245	4.16236	-0.310041	0.757123	0.999999	-4.67007
Art1	ADP-ribosyltransferase 1	-0.221981	4.21282	-0.413917	0.67975	0.999999	-4.66504
Art2a	ADP-ribosyltransferase 2a	-1.11959	0.59294	-2.18191	0.0312698	0.999999	-4.28359
Art2b	ADP-ribosyltransferase 2b	-0.63558	1.74152	-1.25987	0.210414	0.999999	-4.55385
Art3	ADP-ribosyltransferase 3	-0.0165084	6.51743	-0.0318114	0.974681	0.999999	-4.68641
Art4	ADP-ribosyltransferase 4	-0.0587127	3.41459	-0.108145	0.91408	0.999999	-4.67603
Art5	ADP-ribosyltransferase 5	0.155438	3.02864	0.270694	0.78714	0.999999	-4.67219
Artn	artemin	0.441156	3.87949	0.767366	0.444528	0.999999	-4.63261
Arv1	ARV1 homolog, fatty acid homeostasis modulator	-0.154396	4.27579	-0.283555	0.777291	0.999999	-4.67219
Arvcf	armadillo repeat gene deleted in velocardiofacial syndrome	-0.0164571	7.04107	-0.0312316	0.975142	0.999999	-4.68712
As3mt	arsenite methyltransferase	-0.114083	4.71269	-0.213072	0.83167	0.999999	-4.67728
Asah1	N-acylsphingosine amidohydrolase 1	-0.0552304	5.35782	-0.105254	0.916369	0.999999	-4.68303
Asah2	N-acylsphingosine amidohydrolase 2	-0.416719	5.91639	-0.818125	0.415076	0.999999	-4.62983
Asap1	ArfGAP with SH3 domain, ankyrin repeat and PH domain1	-0.0970654	9.37079	-0.185869	0.852894	0.999999	-4.68704
Asap2	ArfGAP with SH3 domain, ankyrin repeat and PH domain 2	-0.149238	8.22153	-0.291834	0.77097	0.999999	-4.68127
Asap3	ArfGAP with SH3 domain, ankyrin repeat and PH domain 3	0.0253118	6.41467	0.0476099	0.962115	0.999999	-4.68632
Asb1	ankyrin repeat and SOCS box-containing 1	-0.406234	4.60252	-0.749996	0.454878	0.999999	-4.63605
Asb10	ankyrin repeat and SOCS box-containing 10	-0.48079	3.88337	-0.875244	0.383372	0.999999	-4.61901
Asb13	ankyrin repeat and SOCS box-containing 13	-0.0457459	4.29224	-0.0850202	0.932402	0.999999	-4.67789
Asb14	ankyrin repeat and SOCS box-containing 14	-0.468346	3.28819	-0.885452	0.377868	0.999999	-4.61804
Asb15	ankyrin repeat and SOCS box-containing 15	0.0428463	5.39468	0.0811423	0.935478	0.999999	-4.68352
Asb16	ankyrin repeat and SOCS box-containing 16	-0.1666	3.82429	-0.298211	0.766112	0.999999	-4.67013
Asb17	ankyrin repeat and SOCS box-containing 17	-0.203546	3.18076	-0.382562	0.702792	0.999999	-4.6674
Asb18	ankyrin repeat and SOCS box-containing 18	-0.448462	5.41101	-0.863734	0.389636	0.999999	-4.62301
Asb2	ankyrin repeat and SOCS box-containing 2	-0.0711696	4.65917	-0.134752	0.893057	0.999999	-4.67861
Asb3	ankyrin repeat and SOCS box-containing 3	-0.346118	6.05366	-0.67809	0.499156	0.999999	-4.64725
Asb4	ankyrin repeat and SOCS box-containing 4	-0.0322985	5.38924	-0.0618296	0.950812	0.999999	-4.68377
Asb5	ankyrin repeat and SOCs box-containing 5	-0.0942739	4.51847	-0.176237	0.860436	0.999999	-4.67691
Asb6	ankyrin repeat and SOCS box-containing 6	0.143297	4.47607	0.253192	0.800598	0.999999	-4.67528
Asb7	ankyrin repeat and SOCS box-containing 7	-0.030173	5.96678	-0.0571847	0.954503	0.999999	-4.68532
Asb8	ankyrin repeat and SOCS box-containing 8	0.0187699	5.44736	0.0353198	0.97189	0.999999	-4.68424
Ascc1	activating signal cointegrator 1 complex subunit 1	-0.281669	6.60762	-0.548674	0.584355	0.999999	-4.66126
Ascc2	activating signal cointegrator 1 complex subunit 2	-0.0290118	6.01887	-0.0554329	0.955895	0.999999	-4.68535
Ascc3	activating signal cointegrator 1 complex subunit 3	-0.147713	6.8375	-0.29329	0.76986	0.999999	-4.67949
Ascl1	achaete-scute family bHLH transcription factor 1	0.059424	2.11375	0.1053	0.916332	0.999999	-4.68191
Ascl2	achaete-scute family bHLH transcription factor 2	0.362845	2.93167	0.630417	0.529745	0.999999	-4.64811
Ascl3	achaete-scute family bHLH transcription factor 3	0.00345731	3.08479	0.0061852	0.995076	0.999999	-4.67782
Ascl4	achaete-scute family bHLH transcription factor 4	-0.13496	2.59378	-0.246884	0.805464	0.999999	-4.67511
Ascl5	achaete-scute family bHLH transcription factor 5	0.212573	1.47448	0.398448	0.691082	0.999999	-4.67501
Asf1b	anti-silencing function 1B histone chaperone	0.0550851	4.01908	0.100433	0.920185	0.999999	-4.67673
Asgr1	asialoglycoprotein receptor 1	-0.0932229	2.808	-0.165768	0.868648	0.999999	-4.67693
Asgr2	asialoglycoprotein receptor 2	-0.455069	3.48528	-0.844193	0.400416	0.999999	-4.62308
Ash1l	ASH1 like histone lysine methyltransferase	-0.390489	6.34984	-0.749562	0.455138	0.999999	-4.6392
Ash2l	ASH2 like histone lysine methyltransferase complex subunit	-0.0626118	5.2931	-0.117811	0.906435	0.999999	-4.68254
Asic1	acid-sensing ion channel 1	-0.353362	5.41285	-0.668121	0.505473	0.999999	-4.64758
Asic2	acid-sensing ion channel 2	-0.266822	9.48774	-0.541411	0.589333	0.999999	-4.66445
Asic3	acid-sensing ion channel 3	0.362308	3.62813	0.628537	0.530971	0.999999	-4.64688
Asic4	acid-sensing ion channel family member 4	0.0215104	6.52403	0.0409639	0.9674	0.999999	-4.6864
Asic5	acid-sensing ion channel family member 5	-0.519063	3.31128	-0.989548	0.324593	0.999999	-4.60334
Asl	argininosuccinate lyase	0.0737304	4.72204	0.133668	0.893912	0.999999	-4.67988
Asmt	acetylserotonin O-methyltransferase	0.776073	0.50336	1.5144	0.132826	0.999999	-4.4921
Asns	asparagine synthetase	-0.0304796	5.07893	-0.0573715	0.954355	0.999999	-4.68265
Asnsd1	asparagine synthetase domain containing 1	0.65429	0.125071	1.28242	0.202426	0.999999	-4.54696
Aspa	aspartoacylase	-0.348253	4.02883	-0.640968	0.522893	0.999999	-4.64581
Aspdh	aspartate dehydrogenase domain containing	0.315838	1.71198	0.608115	0.54438	0.999999	-4.65582
Aspg	asparaginase	-0.24854	4.98844	-0.469434	0.6397	0.999999	-4.66456
Asph	aspartate-beta-hydroxylase	-0.117981	7.88343	-0.229012	0.81929	0.999999	-4.68366
Asphd1	aspartate beta-hydroxylase domain containing 1	-0.217202	2.05642	-0.404261	0.686815	0.999999	-4.67172
Asphd2	aspartate beta-hydroxylase domain containing 2	0.0388988	4.48367	0.070926	0.943587	0.999999	-4.67971
Aspm	abnormal spindle microtubule assembly	0.010818	5.07909	0.0206832	0.983536	0.999999	-4.68232
Asprv1	aspartic peptidase, retroviral-like 1	-0.223834	0.242157	-0.427082	0.670164	0.999999	-4.6763
Aspscr1	ASPSCR1 tether for SLC2A4, UBX domain containing	-0.0157231	6.7811	-0.0295374	0.97649	0.999999	-4.68687
Asrgl1	asparaginase like 1	-0.172366	4.69378	-0.323167	0.74719	0.999999	-4.67256
Ass1	argininosuccinate synthetase 1	-0.0489704	6.01783	-0.0925921	0.926398	0.999999	-4.68505
Aste1	asteroid homolog 1	0.103631	4.07748	0.186335	0.852529	0.999999	-4.67501
Astl	astacin like metalloendopeptidase	-0.47803	4.23991	-0.892202	0.374256	0.999999	-4.61704
Astn1	astrotactin 1	-0.240964	7.47635	-0.483074	0.630015	0.999999	-4.66763
Astn2	astrotactin 2	-0.278982	9.09944	-0.562875	0.57468	0.999999	-4.66207
Asxl1	ASXL transcriptional regulator 1	-0.205994	6.01555	-0.394542	0.693954	0.999999	-4.67265
Asxl2	ASXL transcriptional regulator 2	-0.223578	5.75192	-0.429114	0.66869	0.999999	-4.66963
Asxl3	ASXL transcriptional regulator 3	-0.189033	7.18729	-0.374038	0.709105	0.999999	-4.67534
Asz1	ankyrin repeat, SAM and basic leucine zipper domain containing 1	-0.353557	4.45695	-0.670669	0.503854	0.999999	-4.64399
Atad1	ATPase family, AAA domain containing 1	-0.0703346	5.19746	-0.132364	0.894941	0.999999	-4.68188
Atad2	ATPase family, AAA domain containing 2	-0.154272	4.90226	-0.290379	0.77208	0.999999	-4.67517
Atad2b	ATPase family, AAA domain containing 2B	-0.252565	6.46564	-0.495019	0.621586	0.999999	-4.66572
Atad3a	ATPase family, AAA domain containing 3A	-0.266083	5.10797	-0.501091	0.61732	0.999999	-4.6626
Atad5	ATPase family, AAA domain containing 5	-0.380616	4.66735	-0.721364	0.472235	0.999999	-4.63926
Atat1	alpha tubulin acetyltransferase 1	-0.03267	4.71971	-0.0595793	0.9526	0.999999	-4.68115
Atcay	ataxia, cerebellar, Cayman type	-0.192549	4.17122	-0.356985	0.721795	0.999999	-4.66817
Ate1	arginyltransferase 1	-0.127803	7.13609	-0.248515	0.804205	0.999999	-4.68199
Atf1	activating transcription factor 1	-0.0915198	6.00641	-0.172902	0.86305	0.999999	-4.68316
Atf2	activating transcription factor 2	-0.226411	5.84466	-0.433779	0.665309	0.999999	-4.66953
Atf3	activating transcription factor 3	0.059341	4.85721	0.109529	0.912985	0.999999	-4.68114
Atf4	activating transcription factor 4	-0.220613	3.69862	-0.39257	0.695406	0.999999	-4.665
Atf5	activating transcription factor 5	0.0225393	4.03401	0.0403063	0.967923	0.999999	-4.67716
Atf6	activating transcription factor 6	0.0699847	7.49641	0.13415	0.893532	0.999999	-4.68621
Atf6b	activating transcription factor 6 beta	0.160965	4.6238	0.289101	0.773055	0.999999	-4.67402
Atf7	activating transcription factor 7	-0.304517	6.35785	-0.587461	0.558113	0.999999	-4.65728
Atf7ip	activating transcription factor 7 interacting protein	-0.0082831	6.43153	-0.0157059	0.987498	0.999999	-4.68628
Atf7ip2	activating transcription factor 7 interacting protein 2	-0.40709	4.23872	-0.76647	0.445059	0.999999	-4.63261
Atg10	autophagy related 10	-0.053732	7.96059	-0.105973	0.915799	0.999999	-4.68724
Atg101	autophagy related 101	-0.203296	4.18443	-0.365802	0.715224	0.999999	-4.6679
Atg12	autophagy related 12	-0.212229	3.99729	-0.380022	0.704671	0.999999	-4.66658
Atg13	autophagy related 13	-0.254399	4.97045	-0.478728	0.633094	0.999999	-4.66377
Atg14	autophagy related 14	-0.377352	4.42711	-0.703837	0.48304	0.999999	-4.64044
Atg16l1	autophagy related 16 like 1	-0.24647	5.39962	-0.469885	0.639378	0.999999	-4.66591
Atg16l2	autophagy related 16 like 2	-0.00182117	4.87349	-0.00334728	0.997335	0.999999	-4.68218
Atg2a	autophagy related 2A	-0.0537288	5.39164	-0.100359	0.920244	0.999999	-4.68317
Atg2b	autophagy related 2B	-0.309372	6.312	-0.604365	0.546861	0.999999	-4.65545
Atg3	autophagy related 3	-0.23782	5.04757	-0.449774	0.653769	0.999999	-4.66598
Atg4b	autophagy related 4B, cysteine peptidase	-0.314851	5.41113	-0.601813	0.548552	0.999999	-4.65434
Atg4c	autophagy related 4C, cysteine peptidase	-0.389578	5.63696	-0.761219	0.448175	0.999999	-4.63682
Atg4d	autophagy related 4D, cysteine peptidase	-0.122003	4.34886	-0.221206	0.825347	0.999999	-4.6754
Atg5	autophagy related 5	-0.239953	6.81649	-0.469769	0.639461	0.999999	-4.66817
Atg7	autophagy related 7	-0.0138591	8.39211	-0.0270351	0.978481	0.999999	-4.68876
Atg9a	autophagy related 9A	-0.0182105	4.39805	-0.0330424	0.973701	0.999999	-4.67911
Atg9b	autophagy related 9B	0.359358	4.37615	0.641059	0.522834	0.999999	-4.64745
Atic	5-aminoimidazole-4-carboxamide ribonucleotide formyltransferase/IMP cyclohydrolase	-0.00771942	4.69607	-0.0142659	0.988644	0.999999	-4.68075
Atl1	atlastin GTPase 1	-0.0876372	5.7846	-0.167754	0.867089	0.999999	-4.68292
Atl2	atlastin GTPase 2	-0.0909098	5.8685	-0.174567	0.861744	0.999999	-4.68285
Atl3	atlastin GTPase 3	-0.0574322	5.88285	-0.109058	0.913357	0.999999	-4.68443
Atm	ataxia telangiectasia mutated	-0.37202	5.47493	-0.724684	0.470203	0.999999	-4.64086
Atmin	ATM interactor	0.0203232	4.99374	0.0384948	0.969364	0.999999	-4.68229
Atn1	atrophin 1	0.0539523	5.74745	0.100902	0.919815	0.999999	-4.68447
Atoh1	atonal bHLH transcription factor 1	0.00655126	2.94166	0.0116529	0.990724	0.999999	-4.67866
Atoh7	atonal bHLH transcription factor 7	-0.13517	2.29337	-0.25324	0.800562	0.999999	-4.67801
Atoh8	atonal bHLH transcription factor 8	0.0790566	6.7424	0.146512	0.883789	0.999999	-4.68507
Atosa	atos homolog A	-0.437394	6.83354	-0.852157	0.396001	0.999999	-4.6258
Atosb	atos homolog B	0.124563	6.10843	0.230625	0.81804	0.999999	-4.68137
Atox1	antioxidant 1 copper chaperone	0.0636003	5.32229	0.117671	0.906546	0.999999	-4.68274
Atp10a	ATPase, class V, type 10A	-0.0492146	8.35583	-0.0941663	0.92515	0.999999	-4.68799
Atp10b	ATPase, class V, type 10B	0.112259	6.54959	0.22186	0.824839	0.999999	-4.6823
Atp10d	ATPase, class V, type 10D	-0.152197	6.18361	-0.296986	0.767044	0.999999	-4.67855
Atp11a	ATPase, class VI, type 11A	-0.0846674	7.99289	-0.16413	0.869934	0.999999	-4.68601
Atp11b	ATPase, class VI, type 11B	-0.255404	6.11665	-0.496904	0.620261	0.999999	-4.66508
Atp11c	ATPase, class VI, type 11C	-0.278294	5.7812	-0.547999	0.584817	0.999999	-4.65986
Atp12a	ATPase, H+/K+ transporting, nongastric, alpha polypeptide	-0.420689	4.00638	-0.786972	0.433011	0.999999	-4.63007
Atp13a1	ATPase type 13A1	-0.129924	5.21991	-0.24464	0.807197	0.999999	-4.67876
Atp13a2	ATPase type 13A2	-0.0838545	4.87664	-0.157432	0.875196	0.999999	-4.67989
Atp13a3	ATPase type 13A3	-0.0687681	6.1899	-0.130516	0.8964	0.999999	-4.68462
Atp13a4	ATPase type 13A4	-0.394967	5.8113	-0.771142	0.442296	0.999999	-4.63564
Atp13a5	ATPase type 13A5	-0.221222	5.58749	-0.424704	0.671892	0.999999	-4.66924
Atp1a1	ATPase, Na+/K+ transporting, alpha 1 polypeptide	0.0106394	6.27203	0.0201104	0.983992	0.999999	-4.68612
Atp1a2	ATPase, Na+/K+ transporting, alpha 2 polypeptide	-0.1262	5.22656	-0.241599	0.809546	0.999999	-4.67849
Atp1a3	ATPase, Na+/K+ transporting, alpha 3 polypeptide	-0.262496	4.93525	-0.50302	0.615968	0.999999	-4.6613
Atp1a4	ATPase, Na+/K+ transporting, alpha 4 polypeptide	-0.0565139	5.27134	-0.107485	0.914603	0.999999	-4.68268
Atp1b1	ATPase, Na+/K+ transporting, beta 1 polypeptide	0.10519	5.22775	0.193239	0.847132	0.999999	-4.68061
Atp1b2	ATPase, Na+/K+ transporting, beta 2 polypeptide	0.0287794	3.9653	0.0509302	0.959475	0.999999	-4.67748
Atp1b3	ATPase, Na+/K+ transporting, beta 3 polypeptide	-0.229018	5.83952	-0.436573	0.663287	0.999999	-4.66947
Atp1b4	ATPase Na+/K+ transporting, beta 4 polypeptide	-0.0427739	2.87013	-0.0809682	0.935616	0.999999	-4.67992
Atp23	ATP23 metallopeptidase and ATP synthase assembly factor homolog	0.145809	4.50627	0.270551	0.78725	0.999999	-4.67389
Atp2a1	ATPase, Ca++ transporting, cardiac muscle, fast twitch 1	-0.302224	4.36129	-0.570463	0.569541	0.999999	-4.65352
Atp2a2	ATPase, Ca++ transporting, cardiac muscle, slow twitch 2	-0.11394	6.16049	-0.215749	0.829588	0.999999	-4.68208
Atp2a3	ATPase, Ca++ transporting, ubiquitous	-0.452645	5.64915	-0.877215	0.382305	0.999999	-4.62137
Atp2b1	ATPase, Ca++ transporting, plasma membrane 1	-0.0258107	7.47589	-0.0491322	0.960904	0.999999	-4.68756
Atp2b2	ATPase, Ca++ transporting, plasma membrane 2	-0.738676	7.26883	-1.47407	0.143354	0.999999	-4.50617
Atp2b3	ATPase, Ca++ transporting, plasma membrane 3	-0.0744007	5.48881	-0.144072	0.88571	0.999999	-4.68238
Atp2b4	ATPase, Ca++ transporting, plasma membrane 4	-0.00183066	6.0541	-0.00349013	0.997222	0.999999	-4.68577
Atp2c1	ATPase, Ca++-sequestering	-0.214876	6.9638	-0.416681	0.677733	0.999999	-4.6723
Atp2c2	ATPase, Ca++ transporting, type 2C, member 2	0.0281096	6.55385	0.0536396	0.957321	0.999999	-4.68636
Atp4a	ATPase, H+/K+ exchanging, gastric, alpha polypeptide	-0.164824	4.10116	-0.304927	0.761005	0.999999	-4.67078
Atp4b	ATPase, H+/K+ exchanging, beta polypeptide	-0.337954	3.05819	-0.645125	0.520206	0.999999	-4.64716
Atp5f1a	ATP synthase F1 subunit alpha	-0.0866889	4.00106	-0.15532	0.876857	0.999999	-4.67588
Atp5f1b	ATP synthase F1 subunit beta	-0.206647	3.99667	-0.371058	0.711317	0.999999	-4.66728
Atp5f1c	ATP synthase F1 subunit gamma	-0.148177	5.48794	-0.279646	0.780281	0.999999	-4.67788
Atp5f1d	ATP synthase F1 subunit delta	0.199217	4.0628	0.348201	0.728363	0.999999	-4.66882
Atp5f1e	ATP synthase F1 subunit epsilon	0.333895	3.62712	0.59319	0.554286	0.999999	-4.65011
Atp5if1	ATP synthase inhibitory factor subunit 1	-0.0756605	3.67261	-0.134182	0.893507	0.999999	-4.67525
Atp5mc1	ATP synthase membrane subunit c locus 1	0.014516	3.64231	0.0256922	0.97955	0.999999	-4.67661
Atp5mc2	ATP synthase membrane subunit c locus 2	-0.146631	4.44787	-0.267629	0.789492	0.999999	-4.67411
Atp5mc3	ATP synthase membrane subunit c locus 3	-0.139092	3.59965	-0.244322	0.807442	0.999999	-4.67209
Atp5me	ATP synthase membrane subunit e	-0.161816	2.96548	-0.291468	0.771249	0.999999	-4.67205
Atp5mf	ATP synthase membrane subunit f	0.00155131	4.57518	0.00286744	0.997717	0.999999	-4.68026
Atp5mg	ATP synthase membrane subunit g	-0.120461	3.69962	-0.213516	0.831325	0.999999	-4.67321
Atp5mj	ATP synthase membrane subunit j	0.0582068	3.9964	0.10434	0.917092	0.999999	-4.67648
Atp5mk	ATP synthase membrane subunit k	-0.351292	4.09773	-0.637915	0.524871	0.999999	-4.6465
Atp5pb	ATP synthase peripheral stalk-membrane subunit b	-0.104149	4.16849	-0.190915	0.848949	0.999999	-4.67493
Atp5pd	ATP synthase peripheral stalk subunit d	-0.024128	3.48518	-0.0425016	0.966177	0.999999	-4.67647
Atp5pf	ATP synthase peripheral stalk subunit F6	-0.301905	4.53121	-0.554348	0.580479	0.999999	-4.65589
Atp5po	ATP synthase peripheral stalk subunit OSCP	-0.201005	3.6023	-0.357959	0.721069	0.999999	-4.66699
Atp6ap1	ATPase, H+ transporting, lysosomal accessory protein 1	-0.217516	3.8353	-0.3899	0.697373	0.999999	-4.66543
Atp6ap1l	ATPase, H+ transporting, lysosomal accessory protein 1-like	-0.0374544	3.9911	-0.0692187	0.944943	0.999999	-4.67654
Atp6ap2	ATPase, H+ transporting, lysosomal accessory protein 2	0.0370707	5.92157	0.0737389	0.941354	0.999999	-4.68403
Atp6v0a1	ATPase, H+ transporting, lysosomal V0 subunit A1	-0.0308206	6.50717	-0.0579974	0.953857	0.999999	-4.68631
Atp6v0a2	ATPase, H+ transporting, lysosomal V0 subunit A2	-0.365159	5.05557	-0.689243	0.49214	0.999999	-4.64434
Atp6v0a4	ATPase, H+ transporting, lysosomal V0 subunit A4	0.0436428	6.08718	0.0834806	0.933623	0.999999	-4.68523
Atp6v0c	ATPase, H+ transporting, lysosomal V0 subunit C	-0.14256	4.73854	-0.259232	0.795946	0.999999	-4.67555
Atp6v0d1	ATPase, H+ transporting, lysosomal V0 subunit D1	-0.169058	6.41639	-0.320358	0.749312	0.999999	-4.67776
Atp6v0d2	ATPase, H+ transporting, lysosomal V0 subunit D2	-0.414904	5.07856	-0.795541	0.428033	0.999999	-4.6313
Atp6v0e	ATPase, H+ transporting, lysosomal V0 subunit E	-0.345439	5.43837	-0.652533	0.515435	0.999999	-4.64919
Atp6v0e2	ATPase, H+ transporting, lysosomal V0 subunit E2	0.666023	3.62279	1.15489	0.25067	0.999999	-4.57644
Atp6v1a	ATPase, H+ transporting, lysosomal V1 subunit A	-0.0611026	5.98955	-0.11708	0.907013	0.999999	-4.68446
Atp6v1b1	ATPase, H+ transporting, lysosomal V1 subunit B1	-0.464279	4.27626	-0.861846	0.39067	0.999999	-4.62115
Atp6v1b2	ATPase, H+ transporting, lysosomal V1 subunit B2	-0.101962	4.81951	-0.191292	0.848654	0.999999	-4.67832
Atp6v1c1	ATPase, H+ transporting, lysosomal V1 subunit C1	-0.175446	5.68577	-0.333841	0.739143	0.999999	-4.67574
Atp6v1c2	ATPase, H+ transporting, lysosomal V1 subunit C2	-0.260663	5.90839	-0.496703	0.620402	0.999999	-4.66503
Atp6v1d	ATPase, H+ transporting, lysosomal V1 subunit D	-0.169234	4.74863	-0.314868	0.753465	0.999999	-4.67317
Atp6v1e1	ATPase, H+ transporting, lysosomal V1 subunit E1	-0.257635	5.41256	-0.488148	0.626428	0.999999	-4.66444
Atp6v1e2	ATPase, H+ transporting, lysosomal V1 subunit E2	-0.13482	1.49141	-0.261934	0.793868	0.999999	-4.68324
Atp6v1f	ATPase, H+ transporting, lysosomal V1 subunit F	0.0250681	3.12124	0.044628	0.964486	0.999999	-4.67759
Atp6v1g1	ATPase, H+ transporting, lysosomal V1 subunit G1	-0.114424	4.14267	-0.205338	0.837693	0.999999	-4.67494
Atp6v1g2	ATPase, H+ transporting, lysosomal V1 subunit G2	0.114766	2.77692	0.199449	0.842284	0.999999	-4.67619
Atp6v1g3	ATPase, H+ transporting, lysosomal V1 subunit G3	-0.22835	3.83041	-0.418199	0.676627	0.999999	-4.66344
Atp6v1h	ATPase, H+ transporting, lysosomal V1 subunit H	-0.11238	5.92571	-0.218648	0.827334	0.999999	-4.68128
Atp7b	ATPase, Cu++ transporting, beta polypeptide	-0.509516	5.63477	-0.998344	0.32033	0.999999	-4.60281
Atp8a1	ATPase phospholipid transporting 8A1	-0.0241451	7.2611	-0.0477349	0.962015	0.999999	-4.68712
Atp8a2	ATPase, aminophospholipid transporter-like, class I, type 8A, member 2	-0.103369	8.03598	-0.206434	0.836838	0.999999	-4.68464
Atp8b1	ATPase, class I, type 8B, member 1	-0.298843	6.6201	-0.588713	0.557276	0.999999	-4.65736
Atp8b2	ATPase, class I, type 8B, member 2	-0.072366	5.9792	-0.134978	0.892879	0.999999	-4.68409
Atp8b3	ATPase, class I, type 8B, member 3	0.0106996	4.57331	0.0196652	0.984347	0.999999	-4.68022
Atp8b4	ATPase, class I, type 8B, member 4	-0.0964872	7.29927	-0.185516	0.85317	0.999999	-4.6846
Atp8b5	ATPase, class I, type 8B, member 5	-0.248965	6.37699	-0.48249	0.630429	0.999999	-4.66675
Atp9a	ATPase, class II, type 9A	-0.0866349	6.95258	-0.169941	0.865372	0.999999	-4.68458
Atp9b	ATPase, class II, type 9B	-0.299853	7.51871	-0.590351	0.556181	0.999999	-4.65801
Atpaf1	ATP synthase mitochondrial F1 complex assembly factor 1	-0.255572	4.68201	-0.475916	0.635089	0.999999	-4.66271
Atpaf2	ATP synthase mitochondrial F1 complex assembly factor 2	-0.0628474	3.97817	-0.113291	0.910009	0.999999	-4.67635
Atpsckmt	ATP synthase C subunit lysine N-methyltransferase	-0.188119	4.68701	-0.353418	0.72446	0.999999	-4.67063
Atr	ataxia telangiectasia and Rad3 related	-0.44682	5.00579	-0.864501	0.389217	0.999999	-4.62209
Atraid	all-trans retinoic acid induced differentiation factor	-0.148027	2.85142	-0.25448	0.799605	0.999999	-4.67394
Atrip	ATR interacting protein	-0.18655	0.929618	-0.349767	0.72719	0.999999	-4.68036
Atrn	attractin	-0.38079	6.71101	-0.73814	0.46202	0.999999	-4.64091
Atrnl1	attractin like 1	-0.0323999	8.62396	-0.0639517	0.949126	0.999999	-4.68871
Atxn1	ataxin 1	0.110654	9.27798	0.21235	0.832232	0.999999	-4.68599
Atxn10	ataxin 10	-0.285971	7.70141	-0.547884	0.584895	0.999999	-4.66236
Atxn1l	ataxin 1-like	-0.301757	4.53066	-0.555195	0.579902	0.999999	-4.6557
Atxn2	ataxin 2	-0.255402	7.49252	-0.490148	0.625017	0.999999	-4.66729
Atxn2l	ataxin 2-like	-0.0772543	5.09198	-0.143553	0.886119	0.999999	-4.68141
Atxn3	ataxin 3	-0.215796	5.42947	-0.41639	0.677946	0.999999	-4.66979
Atxn7	ataxin 7	-0.155792	7.11866	-0.302232	0.763053	0.999999	-4.67946
Atxn7l1	ataxin 7-like 1	0.0511105	8.4623	0.0989902	0.921328	0.999999	-4.6881
Atxn7l2	ataxin 7-like 2	0.3182	4.07333	0.563161	0.574485	0.999999	-4.65352
Atxn7l3	ataxin 7-like 3	-0.090525	5.18328	-0.168422	0.866565	0.999999	-4.68099
Atxn7l3b	ataxin 7-like 3B	-0.0660904	4.21177	-0.11884	0.905621	0.999999	-4.67712
AU015228	expressed sequence AU015228	-0.571354	0.193013	-1.13552	0.258656	0.999999	-4.57852
AU018091	expressed sequence AU018091	-0.71109	3.10522	-1.29838	0.196904	0.999999	-4.54931
AU021092	expressed sequence AU021092	-0.641827	3.8756	-1.20187	0.232025	0.999999	-4.5682
AU022252	expressed sequence AU022252	0.0632543	3.75178	0.114863	0.908766	0.999999	-4.67569
AU040320	expressed sequence AU040320	-0.0853192	7.06857	-0.166005	0.868462	0.999999	-4.68482
AU041133	expressed sequence AU041133	-0.00503251	3.14638	-0.00918137	0.992691	0.999999	-4.67796
Auh	AU RNA binding protein/enoyl-coenzyme A hydratase	0.120018	7.45113	0.22918	0.81916	0.999999	-4.68323
Aunip	aurora kinase A and ninein interacting protein	-0.0959433	4.00293	-0.170902	0.864619	0.999999	-4.67539
Aup1	ancient ubiquitous protein 1	-0.00144155	4.31683	-0.0025661	0.997957	0.999999	-4.67907
Aurka	aurora kinase A	0.0492392	5.13357	0.0929404	0.926122	0.999999	-4.68208
Aurkaip1	aurora kinase A interacting protein 1	-0.11997	3.95483	-0.21252	0.832099	0.999999	-4.67404
Aurkb	aurora kinase B	0.0650707	4.01653	0.117291	0.906846	0.999999	-4.67656
Aurkc	aurora kinase C	-0.333713	1.40196	-0.671453	0.503357	0.999999	-4.65141
Auts2	autism susceptibility candidate 2	-0.20425	10.178	-0.408611	0.68363	0.999999	-4.67586
Aven	apoptosis, caspase activation inhibitor	-0.476275	7.13197	-0.942022	0.348271	0.999999	-4.6124
Avil	advillin	0.111599	4.6271	0.209172	0.834706	0.999999	-4.67708
Avl9	AVL9 cell migration associated	-0.0523264	5.26407	-0.0999985	0.92053	0.999999	-4.68265
Avp	arginine vasopressin	-0.166313	3.40521	-0.291893	0.770925	0.999999	-4.67022
Avpi1	arginine vasopressin-induced 1	0.00702337	4.94854	0.0128751	0.989751	0.999999	-4.6822
Avpr1a	arginine vasopressin receptor 1A	0.493726	3.79798	0.879434	0.381107	0.999999	-4.61848
Avpr1b	arginine vasopressin receptor 1B	-0.645651	3.4793	-1.19785	0.233583	0.999999	-4.56881
Avpr2	arginine vasopressin receptor 2	0.111	0.0170508	0.222736	0.824159	0.999999	-4.6902
AW146154	expressed sequence AW146154	0.159869	3.60587	0.291055	0.771564	0.999999	-4.67028
AW209491	expressed sequence AW209491	0.0137553	3.79555	0.0245785	0.980436	0.999999	-4.6768
AW551984	expressed sequence AW551984	-0.284339	3.99272	-0.53098	0.596516	0.999999	-4.65574
AW554918	expressed sequence AW554918	-0.33239	7.29894	-0.659879	0.510728	0.999999	-4.65043
Axdnd1	axonemal dynein light chain domain containing 1	-0.169661	5.4915	-0.328431	0.743218	0.999999	-4.67542
Axin1	axin 1	-0.26886	6.47596	-0.510835	0.610503	0.999999	-4.66449
Axin2	axin 2	0.15602	5.75857	0.297083	0.76697	0.999999	-4.67794
Axl	AXL receptor tyrosine kinase	0.0626982	7.27784	0.118567	0.905838	0.999999	-4.68626
AY074887	cDNA sequence AY074887	-0.00688229	2.40489	-0.012551	0.990009	0.999999	-4.68225
AY358078	cDNA sequence AY358078	-0.520605	3.34159	-0.977185	0.330648	0.999999	-4.60512
Azgp1	alpha-2-glycoprotein 1, zinc	-1.33227	1.764	-2.6352	0.00963747	0.999999	-4.12466
Azi2	5-azacytidine induced gene 2	0.121953	4.91045	0.225241	0.822215	0.999999	-4.67769
Azin1	antizyme inhibitor 1	-0.172303	4.93197	-0.320822	0.748962	0.999999	-4.67386
Azin2	antizyme inhibitor 2	0.0374503	6.06877	0.0708264	0.943666	0.999999	-4.68544
B3galnt1	UDP-GalNAc:betaGlcNAc beta 1,3-galactosaminyltransferase, polypeptide 1	-0.179116	5.35834	-0.340333	0.734263	0.999999	-4.67429
B3galnt2	UDP-GalNAc:betaGlcNAc beta 1,3-galactosaminyltransferase, polypeptide 2	-0.147877	5.91576	-0.283154	0.777597	0.999999	-4.67873
B3galt1	UDP-Gal:betaGlcNAc beta 1,3-galactosyltransferase, polypeptide 1	-0.00788713	8.30041	-0.0157034	0.9875	0.999999	-4.68856
B3galt4	UDP-Gal:betaGlcNAc beta 1,3-galactosyltransferase, polypeptide 4	0.0489055	3.3751	0.0860159	0.931612	0.999999	-4.6762
B3galt5	UDP-Gal:betaGlcNAc beta 1,3-galactosyltransferase, polypeptide 5	-0.64306	5.54042	-1.24595	0.215461	0.999999	-4.55831
B3galt6	UDP-Gal:betaGal beta 1,3-galactosyltransferase, polypeptide 6	0.140804	3.20741	0.249229	0.803654	0.999999	-4.67246
B3galt9	beta-1,3-galactosyltransferase 9	-0.527149	2.29318	-1.00539	0.316942	0.999999	-4.60163
B3gat1	beta-1,3-glucuronyltransferase 1	-0.535685	3.35007	-0.989804	0.324469	0.999999	-4.60314
B3gat2	beta-1,3-glucuronyltransferase 2	-0.256229	5.73223	-0.50086	0.617483	0.999999	-4.66389
B3gat3	beta-1,3-glucuronyltransferase 3	-0.00957229	4.15376	-0.0171749	0.986329	0.999999	-4.67802
B3glct	beta-3-glucosyltransferase	-0.0932801	5.93154	-0.179883	0.857579	0.999999	-4.68268
B3gnt2	UDP-GlcNAc:betaGal beta-1,3-N-acetylglucosaminyltransferase 2	0.0391866	6.25783	0.0739083	0.941219	0.999999	-4.68573
B3gnt3	UDP-GlcNAc:betaGal beta-1,3-N-acetylglucosaminyltransferase 3	0.0208739	4.27336	0.0377259	0.969975	0.999999	-4.67871
B3gnt4	UDP-GlcNAc:betaGal beta-1,3-N-acetylglucosaminyltransferase 4	0.00945288	2.97939	0.0163101	0.987017	0.999999	-4.67855
B3gnt5	UDP-GlcNAc:betaGal beta-1,3-N-acetylglucosaminyltransferase 5	0.0845044	4.58929	0.156186	0.876176	0.999999	-4.6786
B3gnt6	UDP-GlcNAc:betaGal beta-1,3-N-acetylglucosaminyltransferase 6	-0.164482	3.25346	-0.292772	0.770255	0.999999	-4.67061
B3gnt7	UDP-GlcNAc:betaGal beta-1,3-N-acetylglucosaminyltransferase 7	-0.16806	1.94221	-0.321174	0.748695	0.999999	-4.67705
B3gnt8	UDP-GlcNAc:betaGal beta-1,3-N-acetylglucosaminyltransferase 8	-0.224583	3.27173	-0.406501	0.685174	0.999999	-4.66454
B3gnt9	UDP-GlcNAc:betaGal beta-1,3-N-acetylglucosaminyltransferase 9	0.213306	4.02418	0.375425	0.708076	0.999999	-4.6669
B3gntl1	UDP-GlcNAc:betaGal beta-1,3-N-acetylglucosaminyltransferase-like 1	0.0406294	6.488	0.077206	0.938602	0.999999	-4.68602
B4galnt1	beta-1,4-N-acetyl-galactosaminyl transferase 1	0.214196	5.10475	0.38847	0.698429	0.999999	-4.67095
B4galnt2	beta-1,4-N-acetyl-galactosaminyl transferase 2	-0.530776	4.94982	-1.01105	0.314239	0.999999	-4.60037
B4galnt3	beta-1,4-N-acetyl-galactosaminyl transferase 3	-0.204464	6.50546	-0.398397	0.691119	0.999999	-4.67311
B4galnt4	beta-1,4-N-acetyl-galactosaminyl transferase 4	0.111166	4.61359	0.205648	0.83745	0.999999	-4.67735
B4galt1	UDP-Gal:betaGlcNAc beta 1,4- galactosyltransferase, polypeptide 1	-0.0387227	7.40717	-0.0736066	0.941459	0.999999	-4.68715
B4galt2	UDP-Gal:betaGlcNAc beta 1,4- galactosyltransferase, polypeptide 2	0.0107147	4.7281	0.0197639	0.984268	0.999999	-4.68123
B4galt3	UDP-Gal:betaGlcNAc beta 1,4-galactosyltransferase, polypeptide 3	0.0591002	4.13467	0.10598	0.915794	0.999999	-4.67733
B4galt4	UDP-Gal:betaGlcNAc beta 1,4-galactosyltransferase, polypeptide 4	-0.137559	5.19188	-0.261998	0.793819	0.999999	-4.67774
B4galt5	UDP-Gal:betaGlcNAc beta 1,4-galactosyltransferase, polypeptide 5	-0.0560493	6.96313	-0.106393	0.915467	0.999999	-4.68614
B4galt6	UDP-Gal:betaGlcNAc beta 1,4-galactosyltransferase, polypeptide 6	-0.0999628	6.83182	-0.194176	0.846401	0.999999	-4.68365
B4galt7	beta-1,4-galactosyltransferase 7	-0.203812	4.63717	-0.36677	0.714504	0.999999	-4.6698
B4gat1	beta-1,4-glucuronyltransferase 1	0.116487	3.88266	0.20551	0.837558	0.999999	-4.67393
B9d1	B9 protein domain 1	-0.190797	3.55054	-0.342091	0.732943	0.999999	-4.66777
B9d2	B9 protein domain 2	0.0778302	4.33288	0.141663	0.887608	0.999999	-4.67732
Baalc	brain and acute leukemia, cytoplasmic	0.144783	6.86548	0.276086	0.783007	0.999999	-4.68052
Baat	bile acid-Coenzyme A: amino acid N-acyltransferase	-0.604947	3.00268	-1.16495	0.246589	0.999999	-4.57426
Babam1	BRISC and BRCA1 A complex member 1	0.0444132	4.05998	0.0793559	0.936895	0.999999	-4.67727
Babam2	BRISC and BRCA1 A complex member 2	0.0472957	8.77401	0.091175	0.927521	0.999999	-4.68857
Bace1	beta-site APP cleaving enzyme 1	0.0754213	6.47791	0.141656	0.887614	0.999999	-4.68475
Bace2	beta-site APP-cleaving enzyme 2	-0.381359	6.34622	-0.757089	0.450635	0.999999	-4.63809
Bach1	BTB and CNC homology 1, basic leucine zipper transcription factor 1	-0.0501075	6.6366	-0.0946895	0.924736	0.999999	-4.68596
Bach2	BTB and CNC homology, basic leucine zipper transcription factor 2	-0.127743	7.66507	-0.24632	0.805899	0.999999	-4.68277
Bad	BCL2-associated agonist of cell death	0.093677	5.14844	0.172278	0.86354	0.999999	-4.68113
Bag1	BCL2-associated athanogene 1	-0.323219	4.57249	-0.588825	0.557201	0.999999	-4.6527
Bag2	BCL2-associated athanogene 2	0.0132959	5.07752	0.0245917	0.980426	0.999999	-4.68271
Bag3	BCL2-associated athanogene 3	0.00251182	6.73504	0.00473255	0.996233	0.999999	-4.68675
Bag4	BCL2-associated athanogene 4	-0.453775	4.47763	-0.837577	0.404107	0.999999	-4.62483
Bag5	BCL2-associated athanogene 5	-0.157323	3.51336	-0.280946	0.779286	0.999999	-4.67064
Bag6	BCL2-associated athanogene 6	-0.191422	5.05357	-0.35839	0.720747	0.999999	-4.67226
Bahcc1	BAH domain and coiled-coil containing 1	-0.0446775	8.08997	-0.0846011	0.932734	0.999999	-4.68792
Bahd1	bromo adjacent homology domain containing 1	-0.147292	6.13274	-0.280781	0.779412	0.999999	-4.67938
Baiap2	brain-specific angiogenesis inhibitor 1-associated protein 2	-0.0446722	7.58972	-0.0836737	0.93347	0.999999	-4.68727
Baiap2l1	BAI1-associated protein 2-like 1	-0.0819077	7.28071	-0.15708	0.875473	0.999999	-4.6854
Baiap2l2	BAI1-associated protein 2-like 2	-0.043163	5.21225	-0.0808851	0.935682	0.999999	-4.68316
Baiap3	BAI1-associated protein 3	-0.424361	4.86912	-0.792329	0.429895	0.999999	-4.63168
Bambi	BMP and activin membrane-bound inhibitor	-0.131017	4.68203	-0.241426	0.80968	0.999999	-4.67611
Banf1	BAF nuclear assembly factor 1	0.0844377	2.80405	0.149512	0.881427	0.999999	-4.67752
Banf2	BANF family member 2	-0.440734	5.20456	-0.857191	0.393226	0.999999	-4.62342
Bank1	B cell scaffold protein with ankyrin repeats 1	-0.0751365	6.878	-0.148526	0.882203	0.999999	-4.68499
Banp	BTG3 associated nuclear protein	-0.0518313	7.67831	-0.0973746	0.922608	0.999999	-4.68722
Bap1	Brca1 associated protein 1	-0.329762	3.4153	-0.582313	0.561562	0.999999	-4.6512
Bard1	BRCA1 associated RING domain 1	0.0165193	5.63039	0.0323256	0.974272	0.999999	-4.68444
Barhl1	BarH like homeobox 1	0.0317857	4.45429	0.0576024	0.954171	0.999999	-4.68
Barhl2	BarH like homeobox 2	0.0400821	4.21796	0.0722153	0.942563	0.999999	-4.67821
Barx1	BarH-like homeobox 1	-0.00176999	3.60343	-0.00315073	0.997492	0.999999	-4.67668
Barx2	BarH-like homeobox 2	-0.23993	5.69352	-0.462553	0.64461	0.999999	-4.66707
Basp1	brain abundant, membrane attached signal protein 1	-0.0699501	7.05491	-0.132464	0.894862	0.999999	-4.68577
Batf	basic leucine zipper transcription factor, ATF-like	0.151487	5.13229	0.283471	0.777355	0.999999	-4.6768
Batf2	basic leucine zipper transcription factor, ATF-like 2	-0.609876	2.73869	-1.15946	0.24881	0.999999	-4.57514
Batf3	basic leucine zipper transcription factor, ATF-like 3	-0.0237691	4.14857	-0.0430276	0.965759	0.999999	-4.67776
Bax	BCL2-associated X protein	0.178123	4.7491	0.322079	0.748012	0.999999	-4.67286
Baz1a	bromodomain adjacent to zinc finger domain 1A	-0.160878	6.64575	-0.311032	0.756372	0.999999	-4.67848
Baz1b	bromodomain adjacent to zinc finger domain, 1B	-0.194331	6.1483	-0.370711	0.711574	0.999999	-4.67443
Baz2a	bromodomain adjacent to zinc finger domain, 2A	-0.172792	6.18441	-0.328049	0.743506	0.999999	-4.67703
Baz2b	bromodomain adjacent to zinc finger domain, 2B	-0.225958	7.71911	-0.438973	0.661552	0.999999	-4.67155
Bbc3	BCL2 binding component 3	0.118928	6.11827	0.224653	0.822671	0.999999	-4.68157
Bbip1	BBSome interacting protein 1	0.030118	4.30004	0.0555183	0.955828	0.999999	-4.67834
Bbln	bublin coiled coil protein	0.290319	2.9248	0.500164	0.617971	0.999999	-4.659
Bbof1	basal body orientation factor 1	-0.222343	3.57381	-0.399116	0.690591	0.999999	-4.66462
Bbox1	gamma-butyrobetaine hydroxylase 1	0.130269	4.91213	0.244746	0.807115	0.999999	-4.67701
Bbs1	Bardet-Biedl syndrome 1	-0.398423	3.87512	-0.728401	0.467935	0.999999	-4.63685
Bbs10	Bardet-Biedl syndrome 10	0.249415	2.93636	0.440196	0.660669	0.999999	-4.66328
Bbs12	Bardet-Biedl syndrome 12	-0.156809	4.05198	-0.282243	0.778294	0.999999	-4.67169
Bbs2	Bardet-Biedl syndrome 2	-0.206025	5.15539	-0.394486	0.693996	0.999999	-4.67034
Bbs4	Bardet-Biedl syndrome 4	-0.409718	4.69159	-0.76417	0.446422	0.999999	-4.63453
Bbs5	Bardet-Biedl syndrome 5	-0.114423	4.43163	-0.213294	0.831497	0.999999	-4.67583
Bbs7	Bardet-Biedl syndrome 7	-0.212781	4.32563	-0.397079	0.692088	0.999999	-4.66609
Bbs9	Bardet-Biedl syndrome 9	-0.28961	8.21931	-0.578839	0.563896	0.999999	-4.65976
Bbx	bobby sox HMG box containing	-0.127087	7.83583	-0.247955	0.804637	0.999999	-4.68285
BC004004	cDNA sequence BC004004	-0.116117	5.8661	-0.220925	0.825565	0.999999	-4.68135
BC005537	cDNA sequence BC005537	-0.329714	4.4065	-0.607083	0.545062	0.999999	-4.65049
BC005624	cDNA sequence BC005624	-0.172518	3.33547	-0.303947	0.76175	0.999999	-4.6698
BC016579	cDNA sequence, BC016579	-0.402098	4.40899	-0.761408	0.448063	0.999999	-4.63374
BC024063	cDNA sequence BC024063	0.10963	3.30778	0.203222	0.839342	0.999999	-4.67453
BC024139	cDNA sequence BC024139	-0.248531	3.28634	-0.447253	0.655583	0.999999	-4.66184
BC028528	cDNA sequence BC028528	0.283092	3.21828	0.491577	0.62401	0.999999	-4.65879
BC030500	cDNA sequence BC030500	0.206122	3.21992	0.362	0.718055	0.999999	-4.66721
BC031181	cDNA sequence BC031181	-0.0616044	3.20418	-0.109118	0.91331	0.999999	-4.67636
BC034090	cDNA sequence BC034090	0.120849	7.3401	0.227637	0.820357	0.999999	-4.68317
BC035044	cDNA sequence BC035044	-0.359375	4.15302	-0.673396	0.502125	0.999999	-4.64277
BC048562	cDNA sequence BC048562	-0.389749	3.54068	-0.715972	0.475544	0.999999	-4.63801
BC048671	cDNA sequence BC048671	-0.930189	1.91884	-1.84335	0.0680036	0.999999	-4.40647
BC048679	cDNA sequence BC048679	-0.519752	1.78203	-1.00536	0.316955	0.999999	-4.60226
BC049715	cDNA sequence BC049715	-0.449774	3.2087	-0.833464	0.406411	0.999999	-4.62478
BC051019	cDNA sequence BC051019	-0.0574634	3.32052	-0.105269	0.916356	0.999999	-4.67654
BC051665	cDNA sequence BC051665	-0.637415	1.72397	-1.26652	0.208035	0.999999	-4.5525
BC107364	cDNA sequence BC107364	-0.00309539	3.5273	-0.0055873	0.995552	0.999999	-4.67662
Bcam	basal cell adhesion molecule	0.130225	4.55151	0.245058	0.806874	0.999999	-4.67538
Bcan	brevican	-0.0545386	4.67684	-0.0988845	0.921412	0.999999	-4.68064
Bcap29	B cell receptor associated protein 29	-0.101334	4.81484	-0.193364	0.847035	0.999999	-4.67772
Bcap31	B cell receptor associated protein 31	-0.0425989	5.05382	-0.0800798	0.936321	0.999999	-4.68225
Bcar1	breast cancer anti-estrogen resistance 1	-0.0536606	7.92079	-0.10154	0.919309	0.999999	-4.68742
Bcar3	breast cancer anti-estrogen resistance 3	0.0277717	8.06994	0.0524906	0.958234	0.999999	-4.68827
Bcas1	brain enriched myelin associated protein 1	0.0645274	6.0182	0.123788	0.901712	0.999999	-4.68444
Bcas2	BCAS2 pre-mRNA processing factor	-0.0421002	3.29554	-0.0760629	0.939509	0.999999	-4.67674
Bcas3	BCAS3 microtubule associated cell migration factor	-0.128632	8.51062	-0.252696	0.80098	0.999999	-4.68345
Bcat1	branched chain aminotransferase 1, cytosolic	-0.0882186	7.19155	-0.168694	0.866351	0.999999	-4.68491
Bcat2	branched chain aminotransferase 2, mitochondrial	0.0150617	3.83928	0.0272437	0.978315	0.999999	-4.6768
Bccip	BRCA2 and CDKN1A interacting protein	-0.196456	3.73107	-0.353743	0.724217	0.999999	-4.66718
Bcdin3d	BCDIN3 domain containing	0.12726	3.4666	0.221602	0.825039	0.999999	-4.67298
Bche	butyrylcholinesterase	-0.163235	3.8131	-0.303161	0.762347	0.999999	-4.66966
Bckdha	branched chain ketoacid dehydrogenase E1, alpha polypeptide	-0.325857	5.61237	-0.630535	0.529668	0.999999	-4.65169
Bckdhb	branched chain ketoacid dehydrogenase E1, beta polypeptide	-0.114546	7.2755	-0.223997	0.82318	0.999999	-4.68311
Bckdk	branched chain ketoacid dehydrogenase kinase	0.053455	3.43851	0.0941746	0.925144	0.999999	-4.67597
Bcl10	B cell leukemia/lymphoma 10	-0.00743551	4.79388	-0.013711	0.989086	0.999999	-4.68166
Bcl11a	BCL11 transcription factor A	0.215601	6.55337	0.421273	0.674387	0.999999	-4.6717
Bcl11b	B cell leukemia/lymphoma 11B	0.174168	7.48682	0.342176	0.732879	0.999999	-4.67766
Bcl2	B cell leukemia/lymphoma 2	-0.204599	7.79486	-0.402806	0.687882	0.999999	-4.67419
Bcl2a1a	B cell leukemia/lymphoma 2 related protein A1a	-0.708258	0.037112	-1.43717	0.153542	0.999999	-4.50976
Bcl2a1b	B cell leukemia/lymphoma 2 related protein A1b	-0.423951	1.36471	-0.862749	0.390176	0.999999	-4.62546
Bcl2a1d	B cell leukemia/lymphoma 2 related protein A1d	-0.480312	1.82395	-0.953167	0.342621	0.999999	-4.61098
Bcl2l1	BCL2-like 1	0.0257271	7.85332	0.0481698	0.961669	0.999999	-4.68805
Bcl2l10	Bcl2-like 10	-0.0580301	2.75182	-0.109664	0.912878	0.999999	-4.68043
Bcl2l11	BCL2 like 11	-0.143634	6.34995	-0.272308	0.785902	0.999999	-4.68007
Bcl2l12	BCL2 like 12	0.0403682	3.68262	0.0718994	0.942814	0.999999	-4.67626
Bcl2l13	BCL2 like 13	-0.152601	6.26329	-0.293107	0.77	0.999999	-4.67893
Bcl2l14	BCL2 like 14	0.10564	5.58989	0.200671	0.841331	0.999999	-4.68149
Bcl2l15	BCLl2-like 15	-0.17598	3.86096	-0.322235	0.747894	0.999999	-4.66898
Bcl2l2	BCL2-like 2	-0.00465648	4.90192	-0.00848958	0.993242	0.999999	-4.68193
Bcl3	B cell leukemia/lymphoma 3	0.520122	5.63895	0.987472	0.325605	0.999999	-4.60465
Bcl6	B cell leukemia/lymphoma 6	-0.0491755	5.90081	-0.0923033	0.926627	0.999999	-4.68481
Bcl6b	B cell CLL/lymphoma 6, member B	0.26038	3.64075	0.452532	0.651788	0.999999	-4.66129
Bcl7a	B cell CLL/lymphoma 7A	-0.161961	5.24614	-0.307216	0.759267	0.999999	-4.67573
Bcl7b	B cell CLL/lymphoma 7B	-0.183807	4.70587	-0.33335	0.739513	0.999999	-4.672
Bcl7c	B cell CLL/lymphoma 7C	-0.0110013	6.12269	-0.021001	0.983283	0.999999	-4.68592
Bcl9	B cell CLL/lymphoma 9	0.111865	5.20429	0.211711	0.832729	0.999999	-4.67988
Bcl9l	B cell CLL/lymphoma 9-like	-0.00470478	7.76762	-0.00882682	0.992973	0.999999	-4.68808
Bclaf1	BCL2-associated transcription factor 1	-0.151208	5.17947	-0.2822	0.778327	0.999999	-4.67665
Bco1	beta-carotene oxygenase 1	-0.0334144	5.77224	-0.0638879	0.949177	0.999999	-4.68466
Bco2	beta-carotene oxygenase 2	-0.0727235	3.91604	-0.134631	0.893153	0.999999	-4.67541
Bcor	BCL6 interacting corepressor	0.0981546	8.72549	0.194797	0.845915	0.999999	-4.68571
Bcorl1	BCL6 co-repressor-like 1	0.0728239	6.16247	0.139788	0.889086	0.999999	-4.68434
Bcr	BCR activator of RhoGEF and GTPase	0.0219172	8.15161	0.0419133	0.966645	0.999999	-4.68843
Bcs1l	BCS1 homolog, ubiquinol-cytochrome c reductase complex chaperone	0.0179964	2.99847	0.0311671	0.975193	0.999999	-4.67779
Bdh1	3-hydroxybutyrate dehydrogenase, type 1	3.99e-05	5.5416	7.54e-05	0.99994	0.999999	-4.68467
Bdh2	3-hydroxybutyrate dehydrogenase, type 2	0.218497	5.33339	0.410965	0.681907	0.999999	-4.67011
Bdkrb1	bradykinin receptor, beta 1	0.172247	1.18949	0.338628	0.735543	0.999999	-4.68002
Bdkrb2	bradykinin receptor, beta 2	0.186033	5.84412	0.354239	0.723846	0.999999	-4.67487
Bdnf	brain derived neurotrophic factor	-0.021643	6.80252	-0.0403699	0.967872	0.999999	-4.6868
Bdp1	B double prime 1, subunit of RNA polymerase III transcription initiation factor IIIB	-0.105877	5.79103	-0.204061	0.838687	0.999999	-4.68163
Bean1	brain expressed, associated with Nedd4, 1	-0.0179889	6.09376	-0.034823	0.972285	0.999999	-4.68567
Becn1	beclin 1, autophagy related	-0.341597	4.42807	-0.61979	0.536694	0.999999	-4.64962
Becn2	beclin 2	-0.450503	1.29325	-0.892512	0.374091	0.999999	-4.62111
Begain	brain-enriched guanylate kinase-associated	0.117136	6.09826	0.223939	0.823225	0.999999	-4.68174
Bend3	BEN domain containing 3	-0.117607	6.065	-0.225672	0.82188	0.999999	-4.6815
Bend4	BEN domain containing 4	0.0412245	5.61393	0.079066	0.937125	0.999999	-4.68414
Bend6	BEN domain containing 6	-0.0550222	5.74947	-0.105395	0.916257	0.999999	-4.68421
Bend7	BEN domain containing 7	-0.429495	6.19544	-0.844197	0.400414	0.999999	-4.62646
Best1	bestrophin 1	0.0409727	4.65834	0.0759356	0.93961	0.999999	-4.68052
Best2	bestrophin 2	-0.0144164	3.46341	-0.0256509	0.979583	0.999999	-4.67662
Best3	bestrophin 3	0.371503	6.18972	0.693719	0.489339	0.999999	-4.64585
Bet1	Bet1 golgi vesicular membrane trafficking protein	0.183499	3.21026	0.330783	0.741445	0.999999	-4.66911
Bet1l	Bet1 golgi vesicular membrane trafficking protein like	-0.0358025	4.5262	-0.0647236	0.948513	0.999999	-4.67947
Bex6	brain expressed family member 6	-0.440636	1.81367	-0.8727	0.384751	0.999999	-4.62327
Bfar	bifunctional apoptosis regulator	-0.218612	5.17655	-0.419755	0.675493	0.999999	-4.66868
Bfsp1	beaded filament structural protein 1, in lens-CP94	-0.0921322	6.03568	-0.176451	0.860268	0.999999	-4.68319
Bfsp2	beaded filament structural protein 2, phakinin	-0.266691	3.76251	-0.494248	0.622129	0.999999	-4.65819
Bglap	bone gamma carboxyglutamate protein	-0.44525	1.34746	-0.86423	0.389365	0.999999	-4.62504
Bglap2	bone gamma-carboxyglutamate protein 2	-0.479956	1.10797	-0.910484	0.364583	0.999999	-4.61829
Bglap3	bone gamma-carboxyglutamate protein 3	-0.489578	0.635335	-0.926861	0.356053	0.999999	-4.61614
Bgn	biglycan	0.0846486	5.12544	0.155956	0.876357	0.999999	-4.6814
Bhlha15	basic helix-loop-helix family, member a15	-0.333997	3.24636	-0.620329	0.53634	0.999999	-4.64824
Bhlha9	basic helix-loop-helix family, member a9	0.104231	1.76793	0.195223	0.845583	0.999999	-4.68338
Bhlhe22	basic helix-loop-helix family, member e22	0.110213	3.47118	0.194016	0.846525	0.999999	-4.67379
Bhlhe23	basic helix-loop-helix family, member e23	-1.16172	0.519191	-2.30261	0.0232056	0.999999	-4.23989
Bhlhe40	basic helix-loop-helix family, member e40	0.0284261	4.84699	0.0517747	0.958803	0.999999	-4.68161
Bhlhe41	basic helix-loop-helix family, member e41	0.189436	4.55766	0.340427	0.734192	0.999999	-4.67136
Bhmt	betaine-homocysteine methyltransferase	-0.521191	4.00499	-0.975665	0.331397	0.999999	-4.60508
Bhmt2	betaine-homocysteine methyltransferase 2	-0.396717	3.53866	-0.736148	0.463227	0.999999	-4.63604
Bicc1	BicC family RNA binding protein 1	0.0156609	8.13492	0.030627	0.975623	0.999999	-4.68845
Bicd1	BICD cargo adaptor 1	-0.165216	5.83555	-0.324307	0.746329	0.999999	-4.67615
Bicd2	BICD cargo adaptor 2	-0.0487494	7.33288	-0.0927194	0.926297	0.999999	-4.68687
Bicdl1	BICD family like cargo adaptor 1	-0.458068	6.53296	-0.898569	0.370869	0.999999	-4.61888
Bicdl2	BICD family like cargo adaptor 2	0.212143	4.01348	0.375622	0.70793	0.999999	-4.66704
Bicra	BRD4 interacting chromatin remodeling complex associated protein	-0.118928	5.49223	-0.228347	0.819806	0.999999	-4.67987
Bicral	BRD4 interacting chromatin remodeling complex associated protein like	-0.512584	4.87126	-0.974147	0.332147	0.999999	-4.6061
Bid	BH3 interacting domain death agonist	0.100942	5.54499	0.190236	0.849479	0.999999	-4.68171
Bik	BCL2-interacting killer	-0.0319081	5.34658	-0.0598791	0.952362	0.999999	-4.6837
Bin1	bridging integrator 1	0.0721733	7.41142	0.137562	0.890841	0.999999	-4.68606
Bin2	bridging integrator 2	-0.431262	5.11788	-0.83331	0.406497	0.999999	-4.62655
Bin3	bridging integrator 3	0.0078719	6.39493	0.0148072	0.988213	0.999999	-4.68636
Birc2	baculoviral IAP repeat-containing 2	-0.150609	5.4356	-0.288053	0.773855	0.999999	-4.67721
Birc3	baculoviral IAP repeat-containing 3	-0.196421	5.35333	-0.37435	0.708874	0.999999	-4.67233
Birc5	baculoviral IAP repeat-containing 5	0.0124872	3.74415	0.0223634	0.982199	0.999999	-4.6766
Birc6	baculoviral IAP repeat-containing 6	-0.217851	7.15997	-0.421789	0.674012	0.999999	-4.67219
Birc7	baculoviral IAP repeat-containing 7	-0.367275	3.61233	-0.681026	0.497304	0.999999	-4.64168
Bivm	basic, immunoglobulin-like variable motif containing	-0.202397	4.86036	-0.379272	0.705226	0.999999	-4.67004
Blcap	bladder cancer associated protein	0.0880547	4.6376	0.160183	0.873035	0.999999	-4.67829
Blk	B lymphoid kinase	-0.21022	5.51015	-0.403616	0.687288	0.999999	-4.67079
Blm	Bloom syndrome, RecQ like helicase	-0.0419588	6.42384	-0.0808455	0.935714	0.999999	-4.6858
Blmh	bleomycin hydrolase	-0.380424	5.17368	-0.724248	0.47047	0.999999	-4.64046
Blnk	B cell linker	-0.467193	5.42522	-0.912179	0.363694	0.999999	-4.61585
Bloc1s1	biogenesis of lysosomal organelles complex-1, subunit 1	0.212252	5.19665	0.39253	0.695436	0.999999	-4.67054
Bloc1s2	biogenesis of lysosomal organelles complex-1, subunit 2	0.0529185	3.53498	0.0935914	0.925606	0.999999	-4.67596
Bloc1s3	biogenesis of lysosomal organelles complex-1, subunit 3	0.259311	3.10728	0.448055	0.655005	0.999999	-4.66259
Bloc1s4	biogenesis of lysosomal organelles complex-1, subunit 4, cappuccino	-0.000546039	2.50327	-0.000972972	0.999225	0.999999	-4.68074
Bloc1s5	biogenesis of lysosomal organelles complex-1, subunit 5, muted	-0.168681	5.42899	-0.324979	0.745822	0.999999	-4.67544
Bloc1s6	biogenesis of lysosomal organelles complex-1, subunit 6, pallidin	-0.0167574	4.29921	-0.0306997	0.975565	0.999999	-4.67875
Bltp1	bridge-like lipid transfer protein family member 1	-0.175259	6.2277	-0.345591	0.730318	0.999999	-4.67588
Bltp2	bridge-like lipid transfer protein family member 2	-0.277807	4.57536	-0.515654	0.607144	0.999999	-4.65903
Bltp3a	bridge-like lipid transfer protein family member 3A	-0.315835	6.22215	-0.605173	0.546326	0.999999	-4.65544
Bltp3b	bridge-like lipid transfer protein family member 3B	-0.11048	6.74909	-0.211726	0.832718	0.999999	-4.683
Blvra	biliverdin reductase A	-0.17431	4.5005	-0.324594	0.746112	0.999999	-4.67144
Blvrb	biliverdin reductase B	0.0336761	4.3877	0.0619278	0.950734	0.999999	-4.67836
Blzf1	basic leucine zipper nuclear factor 1	-0.225984	4.0159	-0.4116	0.681443	0.999999	-4.6644
Bmal1	basic helix-loop-helix ARNT like 1	-0.184731	7.84814	-0.354965	0.723304	0.999999	-4.67734
Bmal2	basic helix-loop-helix ARNT like 2	-0.271197	4.51443	-0.510378	0.610822	0.999999	-4.65907
Bmerb1	bMERB domain containing 1	-0.554897	6.61001	-1.08984	0.278196	0.999999	-4.58738
Bmf	BCL2 modifying factor	0.372354	6.12861	0.686267	0.494007	0.999999	-4.64669
Bmi1	Bmi1 polycomb ring finger oncogene	0.0848063	4.51151	0.154171	0.877761	0.999999	-4.67765
Bmp1	bone morphogenetic protein 1	0.0558344	7.10968	0.106559	0.915336	0.999999	-4.68626
Bmp10	bone morphogenetic protein 10	-0.432882	1.55213	-0.87426	0.383905	0.999999	-4.62353
Bmp15	bone morphogenetic protein 15	0.0271097	4.29639	0.0516325	0.958916	0.999999	-4.6765
Bmp2	bone morphogenetic protein 2	0.220811	4.09231	0.387103	0.699437	0.999999	-4.66672
Bmp2k	BMP2 inducible kinase	-0.13269	7.15287	-0.257013	0.797654	0.999999	-4.68166
Bmp3	bone morphogenetic protein 3	0.0255438	5.1685	0.0484239	0.961467	0.999999	-4.68293
Bmp4	bone morphogenetic protein 4	0.285163	4.25221	0.51107	0.610339	0.999999	-4.65876
Bmp5	bone morphogenetic protein 5	-0.0869636	6.23429	-0.169233	0.865928	0.999999	-4.68363
Bmp6	bone morphogenetic protein 6	0.116941	7.37847	0.225503	0.822011	0.999999	-4.68323
Bmp7	bone morphogenetic protein 7	-0.019462	6.2109	-0.0377681	0.969942	0.999999	-4.68587
Bmp8a	bone morphogenetic protein 8a	-0.0723122	5.87547	-0.137597	0.890814	0.999999	-4.68394
Bmp8b	bone morphogenetic protein 8b	-0.0974723	5.13112	-0.181649	0.856197	0.999999	-4.68036
Bmper	BMP-binding endothelial regulator	0.0571638	8.14362	0.111008	0.911815	0.999999	-4.68746
Bmpr1a	bone morphogenetic protein receptor, type 1A	-0.0915115	7.06641	-0.176537	0.8602	0.999999	-4.68454
Bmpr1b	bone morphogenetic protein receptor, type 1B	-0.071597	8.16712	-0.141708	0.887573	0.999999	-4.68681
Bmpr2	bone morphogenetic protein receptor type 2	-0.271596	6.43916	-0.522762	0.602204	0.999999	-4.66346
Bms1	BMS1, ribosome biogenesis factor	-0.0727405	5.18808	-0.1368	0.891442	0.999999	-4.68196
Bmt2	base methyltransferase of 25S rRNA 2	0.0390056	5.7309	0.0746131	0.94066	0.999999	-4.68464
Bmyc	brain expressed myelocytomatosis oncogene	0.193357	2.24235	0.347655	0.728771	0.999999	-4.67303
Bnc1	basonuclin zinc finger protein 1	-0.334442	4.98478	-0.634978	0.526777	0.999999	-4.64962
Bnc2	basonuclin zinc finger protein 2	0.123103	8.87349	0.241875	0.809333	0.999999	-4.68431
Bnip1	BCL2/adenovirus E1B interacting protein 1	-0.227201	3.76126	-0.410235	0.682441	0.999999	-4.66405
Bnip2	BCL2/adenovirus E1B interacting protein 2	-0.20653	5.30826	-0.388322	0.698538	0.999999	-4.67154
Bnip3	BCL2/adenovirus E1B interacting protein 3	-0.0497411	6.04369	-0.0946528	0.924765	0.999999	-4.68496
Bnip3l	BCL2/adenovirus E1B interacting protein 3-like	-0.0070696	5.45469	-0.0132235	0.989474	0.999999	-4.68424
Bnip5	BCL2 interacting protein 5	-0.231994	4.93775	-0.417009	0.677495	0.999999	-4.66784
Bnipl	BCL2/adenovirus E1B 19kD interacting protein like	-0.307859	3.68397	-0.555297	0.579833	0.999999	-4.65335
Boc	BOC cell adhesion associated, oncogene regulated	0.387324	7.36376	0.764526	0.446211	0.999999	-4.63806
Bod1	biorientation of chromosomes in cell division 1	-0.177962	3.7402	-0.312426	0.755315	0.999999	-4.66931
Bod1l	biorientation of chromosomes in cell division 1-like	-0.211768	5.73546	-0.411404	0.681587	0.999999	-4.6708
Bok	BCL2-related ovarian killer	0.144459	5.27541	0.265928	0.790798	0.999999	-4.67798
Bola1	bolA family member 1	0.0291836	2.60141	0.0518312	0.958758	0.999999	-4.68043
Bola2	bolA family member 2	0.0235213	2.77538	0.042412	0.966248	0.999999	-4.67979
Bola3	bolA family member 3	-0.0846531	4.78334	-0.154238	0.877709	0.999999	-4.67981
Boll	boule homolog, RNA binding protein	-0.273167	5.54203	-0.534249	0.594261	0.999999	-4.6605
Bop1	block of proliferation 1	0.0933853	6.48369	0.17302	0.862958	0.999999	-4.68409
Bora	bora, aurora kinase A activator	0.0255908	5.24543	0.0477283	0.96202	0.999999	-4.68349
Borcs5	BLOC-1 related complex subunit 5	-0.154013	6.62231	-0.29775	0.766462	0.999999	-4.67913
Borcs6	BLOC-1 related complex subunit 6	-0.0881393	4.51211	-0.157911	0.87482	0.999999	-4.67827
Borcs7	BLOC-1 related complex subunit 7	-0.126384	3.8706	-0.227739	0.820277	0.999999	-4.67301
Bpgm	2,3-bisphosphoglycerate mutase	-0.000725308	5.56815	-0.00135627	0.99892	0.999999	-4.68467
Bphl	biphenyl hydrolase like	-0.25199	5.40544	-0.48052	0.631824	0.999999	-4.66514
Bpi	bactericidal permeablility increasing protein	-0.489008	4.92521	-0.931908	0.35345	0.999999	-4.61253
Bpifa1	BPI fold containing family A, member 1	-0.961556	1.73713	-1.91461	0.0581717	0.999999	-4.38365
Bpifa2	BPI fold containing family A, member 2	-0.719691	1.38094	-1.42492	0.157047	0.999999	-4.5158
Bpifa3	BPI fold containing family A, member 3	-0.526208	1.83201	-1.01711	0.311359	0.999999	-4.60026
Bpifa5	BPI fold containing family A, member 5	-0.670795	1.86044	-1.28659	0.200973	0.999999	-4.54856
Bpifa6	BPI fold containing family A, member 6	-0.641255	3.35262	-1.20317	0.231527	0.999999	-4.5677
Bpifb1	BPI fold containing family B, member 1	-0.373692	4.78571	-0.712051	0.477959	0.999999	-4.64049
Bpifb2	BPI fold containing family B, member 2	-0.562256	3.57584	-1.04427	0.298677	0.999999	-4.59467
Bpifb3	BPI fold containing family B, member 3	-0.502362	3.76906	-0.933902	0.352425	0.999999	-4.61099
Bpifb4	BPI fold containing family B, member 4	-0.448986	3.74809	-0.834365	0.405906	0.999999	-4.62426
Bpifb5	BPI fold containing family B, member 5	-0.641153	4.14618	-1.19518	0.234617	0.999999	-4.56932
Bpifb6	BPI fold containing family B, member 6	-0.44817	2.86724	-0.830256	0.408214	0.999999	-4.62626
Bpifb9a	BPI fold containing family B, member 9A	-0.580064	3.11182	-1.10877	0.269977	0.999999	-4.58414
Bpifb9b	BPI fold containing family B, member 9B	-0.927787	3.2653	-1.74677	0.0835023	0.999999	-4.44628
Bpifc	BPI fold containing family C	-0.601	5.41646	-1.17875	0.241071	0.999999	-4.57126
Bpnt1	3'(2'), 5'-bisphosphate nucleotidase 1	-0.28802	4.8484	-0.546556	0.585804	0.999999	-4.6575
Bpnt2	3'(2'), 5'-bisphosphate nucleotidase 2	-0.104968	5.36955	-0.197843	0.843537	0.999999	-4.68062
Bptf	bromodomain PHD finger transcription factor	-0.143119	7.1349	-0.274734	0.784042	0.999999	-4.68091
Braf	Braf transforming gene	-0.0644403	6.56622	-0.125576	0.9003	0.999999	-4.68519
Brap	BRCA1 associated protein	-0.398294	4.83115	-0.74113	0.460213	0.999999	-4.63776
Brat1	BRCA1-associated ATM activator 1	-0.129445	4.71319	-0.239317	0.81131	0.999999	-4.67627
Brca1	breast cancer 1, early onset	-0.167375	5.30579	-0.320868	0.748926	0.999999	-4.67506
Brca2	breast cancer 2, early onset	-0.310975	5.15927	-0.603711	0.547294	0.999999	-4.65278
Brcc3	BRCA1/BRCA2-containing complex, subunit 3	-0.0415769	3.20273	-0.0773427	0.938493	0.999999	-4.67767
Brd1	bromodomain containing 1	-0.179346	6.92191	-0.348341	0.728258	0.999999	-4.67672
Brd10	bromodomain containing 10	-0.312669	5.79123	-0.60555	0.546076	0.999999	-4.65459
Brd2	bromodomain containing 2	-0.199278	5.97744	-0.375399	0.708095	0.999999	-4.67382
Brd3	bromodomain containing 3	-0.271252	6.50823	-0.514246	0.608124	0.999999	-4.66432
Brd3os	bromodomain containing 3, opposite strand	-0.108345	3.04223	-0.187214	0.851842	0.999999	-4.67541
Brd4	bromodomain containing 4	-0.0518224	7.23104	-0.0993287	0.92106	0.999999	-4.68656
Brd7	bromodomain containing 7	-0.122425	5.30455	-0.22962	0.818819	0.999999	-4.67932
Brd8	bromodomain containing 8	-0.275689	4.55965	-0.511643	0.609939	0.999999	-4.65955
Brd8dc	BRD8 domain containing	-0.447915	2.96957	-0.836604	0.404651	0.999999	-4.62495
Brd9	bromodomain containing 9	-0.123817	4.45416	-0.232667	0.816457	0.999999	-4.67453
Brdt	bromodomain, testis-specific	-0.40691	5.49169	-0.796133	0.427691	0.999999	-4.63208
Brf1	BRF1, RNA polymerase III transcription initiation factor 90 kDa subunit	-0.0947034	5.97286	-0.18128	0.856486	0.999999	-4.68288
Brf2	BRF2, RNA polymerase III transcription initiation factor 50kDa subunit	0.0861502	3.9254	0.154276	0.877678	0.999999	-4.67535
Bri3	brain protein I3	0.0103806	6.4285	0.0195912	0.984405	0.999999	-4.68637
Bri3bp	Bri3 binding protein	-0.0235164	5.52737	-0.0445508	0.964547	0.999999	-4.68446
Brinp1	bone morphogenic protein/retinoic acid inducible neural specific 1	-0.279719	7.24007	-0.533425	0.594829	0.999999	-4.66319
Brinp2	bone morphogenic protein/retinoic acid inducible neural-specific 2	-0.0499121	6.06221	-0.0985687	0.921662	0.999999	-4.6847
Brinp3	bone morphogenetic protein/retinoic acid inducible neural specific 3	-0.545456	6.59747	-1.07976	0.282641	0.999999	-4.58919
Brip1	BRCA1 interacting protein C-terminal helicase 1	-0.0805041	6.16404	-0.157157	0.875413	0.999999	-4.68378
Brix1	BRX1, biogenesis of ribosomes	-0.577441	3.24806	-1.02717	0.30662	0.999999	-4.59735
Brk1	BRICK1, SCAR/WAVE actin-nucleating complex subunit	-0.196783	4.85025	-0.3672	0.714184	0.999999	-4.67085
Brme1	break repair meiotic recombinase recruitment factor 1	-0.180339	4.77379	-0.340354	0.734247	0.999999	-4.67181
Brms1	breast cancer metastasis-suppressor 1	0.0350352	4.67935	0.0620243	0.950657	0.999999	-4.68078
Brms1l	breast cancer metastasis-suppressor 1-like	-0.00329963	4.72758	-0.00620658	0.995059	0.999999	-4.68068
Brox	BRO1 domain and CAAX motif containing	-0.0694384	4.59486	-0.128489	0.898	0.999999	-4.67881
Brpf1	bromodomain and PHD finger containing, 1	-0.225555	5.21315	-0.421461	0.674251	0.999999	-4.66908
Brpf3	bromodomain and PHD finger containing, 3	-0.445325	5.58676	-0.849026	0.397733	0.999999	-4.62528
Brs3	bombesin-like receptor 3	-0.769681	1.1604	-1.54909	0.124267	0.999999	-4.48407
Brsk1	BR serine/threonine kinase 1	-0.00573038	4.81958	-0.0108312	0.991378	0.999999	-4.68164
Brsk2	BR serine/threonine kinase 2	-0.608535	5.81099	-1.19549	0.234497	0.999999	-4.56784
Brwd1	bromodomain and WD repeat domain containing 1	-0.204576	6.63876	-0.395444	0.69329	0.999999	-4.67345
Bscl2	BSCL2 lipid droplet biogenesis associated, seipin	0.143955	4.20091	0.255796	0.798592	0.999999	-4.67358
Bsdc1	BSD domain containing 1	-0.232909	4.71803	-0.436832	0.6631	0.999999	-4.66588
Bsg	basigin	-0.000967786	5.50299	-0.00178041	0.998583	0.999999	-4.68462
Bsn	bassoon	0.101159	7.01232	0.195384	0.845457	0.999999	-4.6839
Bsnd	barttin CLCNK type accessory beta subunit	-0.545187	3.51407	-1.02693	0.306733	0.999999	-4.59737
Bsph1	binder of sperm protein homolog 1	-0.508991	1.18303	-1.01165	0.313952	0.999999	-4.60162
Bsph2	binder of sperm protein homolog 2	-0.892238	0.345871	-1.866	0.0647374	0.999999	-4.38646
Bspry	B-box and SPRY domain containing	-0.248404	4.91243	-0.471328	0.638352	0.999999	-4.66423
Bst1	bone marrow stromal cell antigen 1	-0.0290801	4.52035	-0.0539245	0.957094	0.999999	-4.6797
Bst2	bone marrow stromal cell antigen 2	0.332589	3.44202	0.600051	0.549721	0.999999	-4.64957
Bsx	brain specific homeobox	-0.192202	2.79406	-0.347905	0.728584	0.999999	-4.67
Btaf1	B-TFIID TATA-box binding protein associated factor 1	-0.276754	6.03383	-0.533672	0.594659	0.999999	-4.66192
Btbd1	BTB domain containing 1	-0.245466	5.4626	-0.465685	0.642373	0.999999	-4.66636
Btbd10	BTB domain containing 10	-0.282262	5.07365	-0.537914	0.591736	0.999999	-4.65888
Btbd16	BTB domain containing 16	0.0568151	6.58716	0.109221	0.913229	0.999999	-4.68557
Btbd17	BTB domain containing 17	0.105573	3.33134	0.18718	0.851869	0.999999	-4.67436
Btbd18	BTB domain containing 18	-0.0874737	3.91311	-0.158354	0.874472	0.999999	-4.6754
Btbd19	BTB domain containing 19	0.0264719	5.07225	0.0479245	0.961864	0.999999	-4.68266
Btbd2	BTB domain containing 2	-0.233481	5.23029	-0.437388	0.662698	0.999999	-4.66803
Btbd3	BTB domain containing 3	-0.0243192	6.22514	-0.0461667	0.963262	0.999999	-4.68598
Btbd35f10	BTB domain containing 35, family member 10	0.258139	0.745159	0.534444	0.594126	0.999999	-4.66834
Btbd35f11	BTB domain containing 35, family member 11	0.314672	2.38873	0.635587	0.526382	0.999999	-4.65262
Btbd35f16	BTB domain containing 35, family member 16	0.0593264	4.10389	0.113461	0.909875	0.999999	-4.67587
Btbd35f17	BTB domain containing 35, family member 17	-0.413105	0.155662	-0.842228	0.40151	0.999999	-4.63077
Btbd35f20	BTB domain containing 35, family member 20	-0.250534	1.32855	-0.50291	0.616046	0.999999	-4.66916
Btbd35f27	BTB domain containing 35, family member 27	-0.123682	0.0337782	-0.244482	0.807318	0.999999	-4.69014
Btbd35f28	BTB domain containing 35, family member 28	0.237285	2.39054	0.479094	0.632834	0.999999	-4.66713
Btbd35f4	BTB domain containing 35, family member 4	0.290584	3.02788	0.572619	0.568086	0.999999	-4.6558
Btbd7	BTB domain containing 7	-0.249576	6.73521	-0.486834	0.627356	0.999999	-4.66668
Btbd8	BTB domain containing 8	-0.349612	6.06606	-0.682689	0.496256	0.999999	-4.64678
Btbd9	BTB domain containing 9	-0.185607	9.11146	-0.363179	0.717177	0.999999	-4.6782
Btc	betacellulin, epidermal growth factor family member	-0.206239	4.9944	-0.391591	0.696127	0.999999	-4.66966
Btd	biotinidase	0.0339966	6.54878	0.0636708	0.949349	0.999999	-4.68617
Btf3	basic transcription factor 3	-0.257976	3.91902	-0.460607	0.646001	0.999999	-4.66112
Btf3l4	basic transcription factor 3-like 4	-0.0819512	4.58911	-0.151325	0.88	0.999999	-4.6783
Btg1	BTG anti-proliferation factor 1	0.0782254	4.25149	0.139274	0.889491	0.999999	-4.67737
Btg1b	BTG anti-proliferation factor 1B	-0.527008	1.86139	-1.03884	0.301187	0.999999	-4.59649
Btg1c	BTG anti-proliferation factor 1C	-0.0920317	2.01	-0.1805	0.857096	0.999999	-4.68348
Btg2	BTG anti-proliferation factor 2	-0.0716373	4.01639	-0.126572	0.899513	0.999999	-4.67642
Btg3	BTG anti-proliferation factor 3	-0.0172523	4.76563	-0.0317558	0.974725	0.999999	-4.68113
Btg4	BTG anti-proliferation factor 4	-0.37655	1.50964	-0.73422	0.464396	0.999999	-4.64266
Btla	B and T lymphocyte associated	-0.554184	3.46648	-1.04639	0.297702	0.999999	-4.59435
Btn1a1	butyrophilin, subfamily 1, member A1	0.077937	4.44455	0.140014	0.888908	0.999999	-4.67844
Btn2a2	butyrophilin, subfamily 2, member A2	-0.109463	3.95625	-0.199954	0.84189	0.999999	-4.67422
Btnl1	butyrophilin-like 1	-0.831688	1.95687	-1.62926	0.106153	0.999999	-4.46756
Btnl10	butyrophilin-like 10	-0.475115	3.69864	-0.880449	0.380559	0.999999	-4.61826
Btnl12	butyrophilin-like 12	-0.0366461	3.78484	-0.0666994	0.946944	0.999999	-4.67643
Btnl2	butyrophilin-like 2	-0.913747	2.35921	-1.79882	0.0748223	0.999999	-4.42308
Btnl4	butyrophilin-like 4	-1.00566	2.61185	-1.93839	0.0551702	0.999999	-4.38854
Btnl6	butyrophilin-like 6	-1.22213	1.73758	-2.43448	0.0165416	0.999999	-4.20475
Btnl9	butyrophilin-like 9	-0.557351	4.31965	-1.05414	0.294159	0.999999	-4.59317
Btrc	beta-transducin repeat containing protein	-0.306242	6.81452	-0.600159	0.54965	0.999999	-4.65645
Bub1	BUB1, mitotic checkpoint serine/threonine kinase	-0.159845	3.52057	-0.292655	0.770344	0.999999	-4.67033
Bub1b	BUB1B, mitotic checkpoint serine/threonine kinase	-0.0950965	5.31037	-0.178173	0.858919	0.999999	-4.681
Bub3	BUB3 mitotic checkpoint protein	0.0526156	4.12272	0.0960012	0.923696	0.999999	-4.67695
Bud13	BUD13 homolog	-0.169189	4.28315	-0.308364	0.758396	0.999999	-4.67128
Bud23	BUD23, rRNA methyltransferase and ribosome maturation factor	0.00527544	3.7733	0.00949199	0.992444	0.999999	-4.67681
Bud31	BUD31 homolog	-0.187492	4.13285	-0.339358	0.734995	0.999999	-4.66914
Bves	blood vessel epicardial substance	-0.29924	4.79829	-0.574356	0.566914	0.999999	-4.65448
Bysl	bystin-like	0.0338314	4.34208	0.0600054	0.952262	0.999999	-4.6787
Bzw1	basic leucine zipper and W2 domains 1	-0.177857	4.61596	-0.324911	0.745873	0.999999	-4.67221
Bzw2	basic leucine zipper and W2 domains 2	-0.169094	5.83991	-0.326781	0.744462	0.999999	-4.67628
C1d	C1D nuclear receptor co-repressor	-0.149588	3.72194	-0.267049	0.789937	0.999999	-4.67134
C1galt1	core 1 synthase, glycoprotein-N-acetylgalactosamine 3-beta-galactosyltransferase, 1	0.0656838	5.43579	0.123564	0.901889	0.999999	-4.68279
C1galt1c1	C1GALT1-specific chaperone 1	-0.118339	2.6567	-0.217201	0.828459	0.999999	-4.6772
C1qa	complement component 1, q subcomponent, alpha polypeptide	-0.328319	1.78932	-0.630735	0.529538	0.999999	-4.65361
C1qb	complement component 1, q subcomponent, beta polypeptide	-0.941426	1.5036	-1.87248	0.0638283	0.999999	-4.39408
C1qbp	complement component 1, q subcomponent binding protein	-0.126382	4.19255	-0.226977	0.820868	0.999999	-4.67412
C1qc	complement component 1, q subcomponent, C chain	-0.519208	1.69522	-1.02196	0.309068	0.999999	-4.59949
C1ql1	complement component 1, q subcomponent-like 1	-0.300898	3.39033	-0.54325	0.58807	0.999999	-4.65446
C1ql2	complement component 1, q subcomponent-like 2	-0.321076	3.14373	-0.579128	0.563701	0.999999	-4.65218
C1ql3	C1q-like 3	0.188822	4.02589	0.332577	0.740095	0.999999	-4.66909
C1ql4	complement component 1, q subcomponent-like 4	0.278878	2.19209	0.507361	0.61293	0.999999	-4.66216
C1qtnf1	C1q and tumor necrosis factor related protein 1	0.133928	5.70946	0.24558	0.806471	0.999999	-4.68008
C1qtnf12	C1q and tumor necrosis factor related 12	0.0792333	3.85048	0.141675	0.887599	0.999999	-4.67559
C1qtnf2	C1q and tumor necrosis factor related protein 2	-0.0841858	4.78257	-0.158695	0.874204	0.999999	-4.67897
C1qtnf3	C1q and tumor necrosis factor related protein 3	-0.0829423	5.00569	-0.154426	0.87756	0.999999	-4.68053
C1qtnf4	C1q and tumor necrosis factor related protein 4	0.05805	4.36437	0.105072	0.916512	0.999999	-4.67892
C1qtnf6	C1q and tumor necrosis factor related protein 6	0.0810981	4.29373	0.144908	0.885052	0.999999	-4.6768
C1qtnf7	C1q and tumor necrosis factor related protein 7	0.143487	6.70438	0.282471	0.77812	0.999999	-4.68005
C1qtnf9	C1q and tumor necrosis factor related protein 9	-0.222368	3.33908	-0.412733	0.680615	0.999999	-4.6645
C1ra	complement component 1, r subcomponent A	-0.143671	3.4686	-0.265313	0.791271	0.999999	-4.67154
C1rb	complement component 1, r subcomponent B	-0.353084	3.09298	-0.667397	0.505933	0.999999	-4.64454
C1rl	complement component 1, r subcomponent-like	0.0686962	4.50066	0.126926	0.899233	0.999999	-4.67873
C1s1	complement component 1, s subcomponent 1	-0.55968	3.1283	-1.05417	0.294145	0.999999	-4.59319
C1s2	complement component 1, s subcomponent 2	-0.567045	3.39737	-1.06665	0.288492	0.999999	-4.59114
C2	complement C2	-0.125201	4.61518	-0.234213	0.81526	0.999999	-4.67569
C2cd2	C2 calcium-dependent domain containing 2	-0.159127	6.63438	-0.309885	0.757242	0.999999	-4.67846
C2cd2l	C2 calcium-dependent domain containing 2-like	-0.100019	5.02986	-0.185742	0.852993	0.999999	-4.67983
C2cd3	C2 calcium-dependent domain containing 3	-0.308282	6.34427	-0.603035	0.547742	0.999999	-4.6557
C2cd4a	C2 calcium-dependent domain containing 4A	0.144094	2.50597	0.253782	0.800143	0.999999	-4.676
C2cd4b	C2 calcium-dependent domain containing 4B	0.102279	0.777556	0.19251	0.847702	0.999999	-4.68809
C2cd4c	C2 calcium-dependent domain containing 4C	0.278639	4.3214	0.507802	0.612621	0.999999	-4.65907
C2cd4d	C2 calcium-dependent domain containing 4D	0.145582	3.1002	0.256179	0.798297	0.999999	-4.67256
C2cd5	C2 calcium-dependent domain containing 5	-0.257721	6.23523	-0.505564	0.614187	0.999999	-4.66442
C2cd6	C2 calcium dependent domain containing 6	-0.625715	5.20217	-1.21308	0.22773	0.999999	-4.5649
C3	complement component 3	-0.671811	4.78805	-1.29342	0.19861	0.999999	-4.54983
C3ar1	complement component 3a receptor 1	-0.148807	2.82953	-0.273324	0.785123	0.999999	-4.67366
C4a	complement C4A (Rodgers blood group)	-0.425826	3.71278	-0.786967	0.433014	0.999999	-4.62996
C4b	complement C4B (Chido blood group)	-0.906136	3.74687	-1.70221	0.0915755	0.999999	-4.46045
C4bp	complement component 4 binding protein	-0.209615	4.40002	-0.388112	0.698692	0.999999	-4.66676
C5ar1	complement component 5a receptor 1	-0.33684	3.63116	-0.623892	0.534006	0.999999	-4.6473
C5ar2	complement component 5a receptor 2	-0.503891	3.73551	-0.913391	0.363059	0.999999	-4.61385
C6	complement component 6	-0.316433	4.51311	-0.608741	0.543966	0.999999	-4.65017
C7	complement component 7	-0.327514	4.86982	-0.629538	0.530318	0.999999	-4.64904
C87436	expressed sequence C87436	-0.163911	4.7984	-0.308537	0.758265	0.999999	-4.67362
C8a	complement component 8, alpha polypeptide	-0.56353	4.95302	-1.08703	0.279429	0.999999	-4.58783
C8b	complement component 8, beta polypeptide	-0.713475	4.1229	-1.3417	0.182489	0.999999	-4.54158
C8g	complement component 8, gamma polypeptide	0.360775	2.25287	0.678816	0.498698	0.999999	-4.64579
C9	complement component 9	0.105229	5.08839	0.197321	0.843945	0.999999	-4.67966
C9orf72	C9orf72, member of C9orf72-SMCR8 complex	-0.229909	4.85303	-0.431497	0.666962	0.999999	-4.66641
Caap1	caspase activity and apoptosis inhibitor 1	-0.257827	4.97324	-0.493677	0.62253	0.999999	-4.66221
Cab39	calcium binding protein 39	-0.122298	6.76188	-0.235104	0.81457	0.999999	-4.68212
Cab39l	calcium binding protein 39-like	-0.369866	6.19113	-0.729092	0.467514	0.999999	-4.64147
Cabcoco1	ciliary associated calcium binding coiled-coil 1	-0.00737027	6.37416	-0.0140939	0.988781	0.999999	-4.68641
Cabin1	calcineurin binding protein 1	-0.211708	7.62861	-0.410578	0.682191	0.999999	-4.67346
Cables1	CDK5 and Abl enzyme substrate 1	0.161287	7.38947	0.312365	0.755362	0.999999	-4.67932
Cables2	CDK5 and Abl enzyme substrate 2	-0.157022	5.88171	-0.29954	0.7651	0.999999	-4.67805
Cabp1	calcium binding protein 1	0.0808342	5.27331	0.152251	0.879271	0.999999	-4.68194
Cabp2	calcium binding protein 2	-0.0891101	3.3695	-0.16043	0.87284	0.999999	-4.67509
Cabp4	calcium binding protein 4	-0.414069	3.2124	-0.714592	0.476393	0.999999	-4.6384
Cabp5	calcium binding protein 5	-0.378743	2.26167	-0.707193	0.48096	0.999999	-4.64305
Cabp7	calcium binding protein 7	-0.457336	4.15224	-0.831974	0.407248	0.999999	-4.62499
Cabyr	calcium binding tyrosine phosphorylation regulated	-0.331309	3.10572	-0.619255	0.537044	0.999999	-4.64893
Cacfd1	calcium channel flower domain containing 1	0.10622	4.4849	0.193452	0.846966	0.999999	-4.67701
Cachd1	cache domain containing 1	-0.202757	8.17448	-0.397647	0.69167	0.999999	-4.67494
Cacna1a	calcium channel, voltage-dependent, P/Q type, alpha 1A subunit	-0.230697	7.97765	-0.445625	0.656754	0.999999	-4.67133
Cacna1b	calcium channel, voltage-dependent, N type, alpha 1B subunit	-0.506195	7.13889	-1.00938	0.315035	0.999999	-4.60143
Cacna1c	calcium channel, voltage-dependent, L type, alpha 1C subunit	-0.111171	9.68162	-0.217546	0.828191	0.999999	-4.6861
Cacna1d	calcium channel, voltage-dependent, L type, alpha 1D subunit	-0.304831	8.28413	-0.613072	0.54111	0.999999	-4.65627
Cacna1e	calcium channel, voltage-dependent, R type, alpha 1E subunit	-0.228748	6.87419	-0.445544	0.656813	0.999999	-4.67003
Cacna1f	calcium channel, voltage-dependent, alpha 1F subunit	-0.167261	5.33385	-0.329518	0.742398	0.999999	-4.67315
Cacna1g	calcium channel, voltage-dependent, T type, alpha 1G subunit	-0.19462	6.97755	-0.375389	0.708103	0.999999	-4.67519
Cacna1h	calcium channel, voltage-dependent, T type, alpha 1H subunit	0.215464	6.19734	0.415206	0.678809	0.999999	-4.67169
Cacna1i	calcium channel, voltage-dependent, alpha 1I subunit	-0.421515	6.71455	-0.825736	0.410763	0.999999	-4.62944
Cacna1s	calcium channel, voltage-dependent, L type, alpha 1S subunit	-0.320134	6.02554	-0.629066	0.530626	0.999999	-4.65256
Cacna2d1	calcium channel, voltage-dependent, alpha2/delta subunit 1	-0.118949	8.12667	-0.235823	0.814014	0.999999	-4.68358
Cacna2d2	calcium channel, voltage-dependent, alpha 2/delta subunit 2	-0.382763	7.27197	-0.759154	0.449404	0.999999	-4.63857
Cacna2d3	calcium channel, voltage-dependent, alpha2/delta subunit 3	-0.176158	9.20428	-0.353453	0.724433	0.999999	-4.67884
Cacna2d4	calcium channel, voltage-dependent, alpha 2/delta subunit 4	-0.359967	6.42836	-0.705372	0.482088	0.999999	-4.6446
Cacnb1	calcium channel, voltage-dependent, beta 1 subunit	0.0806917	5.36425	0.149019	0.881815	0.999999	-4.68248
Cacnb2	calcium channel, voltage-dependent, beta 2 subunit	-0.0728584	8.32796	-0.144438	0.885422	0.999999	-4.68689
Cacnb3	calcium channel, voltage-dependent, beta 3 subunit	-0.094711	5.68789	-0.177437	0.859495	0.999999	-4.68251
Cacnb4	calcium channel, voltage-dependent, beta 4 subunit	-0.0951762	7.81397	-0.186067	0.852739	0.999999	-4.68517
Cacng1	calcium channel, voltage-dependent, gamma subunit 1	-0.286347	4.53319	-0.541377	0.589356	0.999999	-4.6569
Cacng2	calcium channel, voltage-dependent, gamma subunit 2	-0.901263	6.00501	-1.78471	0.0770993	0.999999	-4.42764
Cacng3	calcium channel, voltage-dependent, gamma subunit 3	-0.373403	4.84442	-0.684023	0.495417	0.999999	-4.64333
Cacng4	calcium channel, voltage-dependent, gamma subunit 4	-0.358877	5.88243	-0.704335	0.482731	0.999999	-4.64397
Cacng5	calcium channel, voltage-dependent, gamma subunit 5	-0.647925	4.9521	-1.23406	0.219843	0.999999	-4.5614
Cacng6	calcium channel, voltage-dependent, gamma subunit 6	-0.288025	3.66762	-0.535028	0.593724	0.999999	-4.655
Cacng7	calcium channel, voltage-dependent, gamma subunit 7	-0.12147	5.14083	-0.233165	0.816072	0.999999	-4.67818
Cacng8	calcium channel, voltage-dependent, gamma subunit 8	0.151088	5.05392	0.284392	0.776651	0.999999	-4.67619
Cactin	cactin, spliceosome C complex subunit	-0.0192496	4.04512	-0.0338398	0.973067	0.999999	-4.67767
Cacul1	CDK2 associated, cullin domain 1	-0.0956532	6.19771	-0.18425	0.85416	0.999999	-4.68324
Cacybp	calcyclin binding protein	0.0154785	4.57599	0.028179	0.977571	0.999999	-4.67984
Cad	carbamoyl-phosphate synthetase 2, aspartate transcarbamylase, and dihydroorotase	-0.0140575	5.1657	-0.0264332	0.97896	0.999999	-4.68319
Cadm1	cell adhesion molecule 1	-0.0806741	7.57825	-0.159211	0.873798	0.999999	-4.68572
Cadm2	cell adhesion molecule 2	-0.113224	8.26233	-0.227734	0.820281	0.999999	-4.68401
Cadm3	cell adhesion molecule 3	-0.353175	4.81812	-0.670512	0.503954	0.999999	-4.64516
Cadm4	cell adhesion molecule 4	0.0897536	5.62205	0.169635	0.865613	0.999999	-4.68237
Cadps	Ca2+-dependent secretion activator	-0.366111	7.6104	-0.731577	0.466002	0.999999	-4.64222
Cadps2	Ca2+-dependent activator protein for secretion 2	-0.486726	7.48938	-0.967631	0.335377	0.999999	-4.6084
Cage1	cancer antigen 1	-0.364247	4.39826	-0.677989	0.499219	0.999999	-4.64317
Calb1	calbindin 1	-0.674605	3.29592	-1.29098	0.19945	0.999999	-4.55114
Calb2	calbindin 2	-0.55485	4.06407	-1.03989	0.3007	0.999999	-4.59533
Calca	calcitonin/calcitonin-related polypeptide, alpha	-0.29261	3.08255	-0.544648	0.587112	0.999999	-4.65548
Calcb	calcitonin-related polypeptide, beta	0.0219963	3.23951	0.0404991	0.96777	0.999999	-4.67757
Calcoco1	calcium binding and coiled coil domain 1	-0.0414407	4.12887	-0.0767996	0.938924	0.999999	-4.67767
Calcoco2	calcium binding and coiled-coil domain 2	-0.636237	3.02095	-1.1804	0.240416	0.999999	-4.57164
Calcr	calcitonin receptor	-0.750525	4.72737	-1.43855	0.153152	0.999999	-4.52004
Calcrl	calcitonin receptor-like	-0.197396	6.0083	-0.380284	0.704477	0.999999	-4.67353
Cald1	caldesmon 1	-0.0558642	8.62881	-0.105796	0.915939	0.999999	-4.68818
Calhm1	calcium homeostasis modulator 1	0.173759	2.94614	0.304251	0.761518	0.999999	-4.67143
Calhm2	calcium homeostasis modulator family member 2	0.128166	4.85545	0.233997	0.815428	0.999999	-4.67721
Calhm6	calcium homeostasis modulator family member 6	-0.0736909	2.03932	-0.142256	0.887141	0.999999	-4.68369
Calm1	calmodulin 1	0.0269131	5.04927	0.0494519	0.96065	0.999999	-4.68251
Calm2	calmodulin 2	-0.043335	4.82808	-0.0802468	0.936189	0.999999	-4.68139
Calm3	calmodulin 3	0.156183	5.30018	0.286829	0.774789	0.999999	-4.67717
Calm4	calmodulin 4	-1.19391	0.829229	-2.40354	0.0179303	0.999999	-4.20182
Calm5	calmodulin 5	-0.121841	0.814623	-0.231362	0.817468	0.999999	-4.68657
Calml3	calmodulin-like 3	-0.203607	0.11202	-0.398937	0.690723	0.999999	-4.68004
Calml4	calmodulin-like 4	-0.0287933	2.92708	-0.0537547	0.957229	0.999999	-4.67908
Caln1	calneuron 1	-0.164348	7.51331	-0.325735	0.745251	0.999999	-4.67849
Calr	calreticulin	-0.0570659	3.94941	-0.100786	0.919906	0.999999	-4.67711
Calr3	calreticulin 3	-0.237195	4.08595	-0.431049	0.667287	0.999999	-4.66362
Calr4	calreticulin 4	-0.219492	5.27219	-0.418045	0.676739	0.999999	-4.66916
Calu	calumenin	-0.155801	5.47638	-0.287056	0.774616	0.999999	-4.67765
Caly	calcyon neuron-specific vesicular protein	0.0248648	4.45944	0.0449277	0.964247	0.999999	-4.67951
Camk1	calcium/calmodulin-dependent protein kinase I	0.0921662	4.77959	0.168771	0.86629	0.999999	-4.67918
Camk1d	calcium/calmodulin-dependent protein kinase ID	-0.375044	8.61682	-0.734235	0.464387	0.999999	-4.64267
Camk1g	calcium/calmodulin-dependent protein kinase I gamma	-0.327517	5.23241	-0.631726	0.528893	0.999999	-4.65035
Camk2a	calcium/calmodulin-dependent protein kinase II alpha	0.0699999	6.88522	0.133399	0.894125	0.999999	-4.68552
Camk2b	calcium/calmodulin-dependent protein kinase II, beta	-0.126759	7.03565	-0.244022	0.807674	0.999999	-4.68208
Camk2d	calcium/calmodulin-dependent protein kinase II, delta	0.000934064	8.63246	0.00179082	0.998574	0.999999	-4.68912
Camk2g	calcium/calmodulin-dependent protein kinase II gamma	0.0662741	7.18944	0.125078	0.900693	0.999999	-4.68605
Camk2n1	calcium/calmodulin-dependent protein kinase II inhibitor 1	0.206396	3.89591	0.364248	0.716381	0.999999	-4.66746
Camk4	calcium/calmodulin-dependent protein kinase IV	-0.174143	7.00687	-0.344825	0.730893	0.999999	-4.67698
Camkk1	calcium/calmodulin-dependent protein kinase kinase 1, alpha	0.19725	6.16647	0.365432	0.715499	0.999999	-4.67489
Camkk2	calcium/calmodulin-dependent protein kinase kinase 2, beta	-0.0272905	5.9245	-0.0519135	0.958693	0.999999	-4.68537
Camkmt	calmodulin-lysine N-methyltransferase	-0.487013	7.51546	-0.974456	0.331994	0.999999	-4.60732
Camkv	CaM kinase-like vesicle-associated	-0.228299	4.52691	-0.423277	0.672929	0.999999	-4.66623
Caml	calcium modulating ligand	-0.217452	3.98184	-0.390858	0.696667	0.999999	-4.66585
Camp	cathelicidin antimicrobial peptide	0.0345591	1.91055	0.0667941	0.946868	0.999999	-4.68704
Camsap1	calmodulin regulated spectrin-associated protein 1	-0.323194	6.69653	-0.616149	0.539085	0.999999	-4.65476
Camsap2	calmodulin regulated spectrin-associated protein family, member 2	-0.244749	6.84462	-0.467026	0.641416	0.999999	-4.6685
Camsap3	calmodulin regulated spectrin-associated protein family, member 3	-0.111335	5.04885	-0.212644	0.832003	0.999999	-4.67865
Camta1	calmodulin binding transcription activator 1	-0.219701	9.78771	-0.438133	0.66216	0.999999	-4.67348
Camta2	calmodulin binding transcription activator 2	-0.0158339	5.78322	-0.0296264	0.976419	0.999999	-4.68513
Cand1	cullin associated and neddylation disassociated 1	-0.1102	6.10394	-0.212842	0.831849	0.999999	-4.68202
Cand2	cullin associated and neddylation dissociated 2 (putative)	-0.0109306	5.76623	-0.0208491	0.983404	0.999999	-4.68523
Cant1	calcium activated nucleotidase 1	-0.156872	5.75554	-0.295731	0.768	0.999999	-4.67801
Canx	calnexin	-0.270285	5.70974	-0.511859	0.609788	0.999999	-4.66339
Cap1	cyclase associated actin cytoskeleton regulatory protein 1	0.0236148	6.06112	0.0441696	0.96485	0.999999	-4.68574
Cap2	cyclase associated actin cytoskeleton regulatory protein 2	-0.0975391	6.72503	-0.191499	0.848492	0.999999	-4.68361
Capg	capping actin protein, gelsolin like	0.0182174	6.17845	0.0339593	0.972972	0.999999	-4.68585
Capn1	calpain 1	-0.00833185	5.38293	-0.0153725	0.987763	0.999999	-4.68408
Capn11	calpain 11	-0.253684	4.45115	-0.474011	0.636443	0.999999	-4.66197
Capn12	calpain 12	0.142688	4.38843	0.256613	0.797963	0.999999	-4.67468
Capn13	calpain 13	-0.375909	6.08949	-0.742098	0.459629	0.999999	-4.63963
Capn15	calpain 15	-0.351732	5.7615	-0.66384	0.508198	0.999999	-4.64869
Capn2	calpain 2	0.0144203	7.41726	0.0268646	0.978617	0.999999	-4.68761
Capn3	calpain 3	-0.477297	5.21807	-0.907094	0.366364	0.999999	-4.61661
Capn5	calpain 5	0.0673054	6.834	0.126943	0.89922	0.999999	-4.68562
Capn7	calpain 7	-0.470515	4.60543	-0.880162	0.380714	0.999999	-4.61933
Capn8	calpain 8	-0.507479	5.70148	-0.994522	0.322178	0.999999	-4.60346
Capn9	calpain 9	-0.544534	5.50269	-1.04822	0.296864	0.999999	-4.59453
Capns1	calpain, small subunit 1	0.130425	4.65978	0.236164	0.81375	0.999999	-4.67625
Caprin1	cell cycle associated protein 1	-0.0499204	5.56473	-0.0943	0.925044	0.999999	-4.68391
Caprin2	caprin family member 2	-0.238256	5.20201	-0.464377	0.643307	0.999999	-4.66527
Caps2	calcyphosphine 2	-0.483749	4.25786	-0.90399	0.368	0.999999	-4.61539
Capsl	calcyphosine-like	-0.421357	3.7784	-0.792809	0.429617	0.999999	-4.62927
Capza1	capping actin protein of muscle Z-line subunit alpha 1	-0.170707	5.69207	-0.324	0.746561	0.999999	-4.67615
Capza2	capping actin protein of muscle Z-line subunit alpha 2	-0.076527	5.38921	-0.143623	0.886064	0.999999	-4.68229
Capzb	capping actin protein of muscle Z-line subunit beta	-0.0486564	9.01	-0.0926227	0.926374	0.999999	-4.68884
Car1	carbonic anhydrase 1	-0.0441492	4.3397	-0.0830242	0.933985	0.999999	-4.67752
Car10	carbonic anhydrase 10	-0.253485	7.94461	-0.509074	0.611732	0.999999	-4.66595
Car11	carbonic anhydrase 11	0.146162	4.27352	0.261353	0.794315	0.999999	-4.67345
Car12	carbonic anhydrase 12	0.00502097	6.02809	0.00960957	0.99235	0.999999	-4.68573
Car13	carbonic anhydrase 13	0.08375	4.65731	0.153667	0.878157	0.999999	-4.67891
Car14	carbonic anhydrase 14	-0.111484	3.91365	-0.197263	0.84399	0.999999	-4.67452
Car15	carbonic anhydrase 15	-0.181185	2.3343	-0.334018	0.73901	0.999999	-4.67398
Car2	carbonic anhydrase 2	0.0196548	3.76578	0.0354836	0.971759	0.999999	-4.67673
Car3	carbonic anhydrase 3	0.248774	2.76421	0.466119	0.642063	0.999999	-4.66295
Car4	carbonic anhydrase 4	-0.281011	3.99712	-0.50588	0.613965	0.999999	-4.65793
Car5a	carbonic anhydrase 5a, mitochondrial	-0.196548	5.22278	-0.37	0.712103	0.999999	-4.67236
Car6	carbonic anhydrase 6	-0.10242	3.79184	-0.185188	0.853426	0.999999	-4.67407
Car7	carbonic anhydrase 7	-0.0592426	5.14401	-0.111702	0.911266	0.999999	-4.68224
Car8	carbonic anhydrase 8	-0.0336198	6.3215	-0.0652835	0.948068	0.999999	-4.68577
Car9	carbonic anhydrase 9	0.360403	3.7567	0.626324	0.532416	0.999999	-4.6473
Card10	caspase recruitment domain family, member 10	0.00827095	5.6168	0.0156206	0.987566	0.999999	-4.68508
Card11	caspase recruitment domain family, member 11	-0.302595	5.96227	-0.586034	0.559068	0.999999	-4.65667
Card14	caspase recruitment domain family, member 14	-0.300593	5.81752	-0.573359	0.567586	0.999999	-4.65794
Card19	caspase recruitment domain family, member 19	0.21442	5.7542	0.392313	0.695595	0.999999	-4.67242
Card6	caspase recruitment domain family, member 6	-0.0473029	2.92776	-0.0889728	0.929267	0.999999	-4.67832
Card9	caspase recruitment domain family, member 9	-0.146004	4.06068	-0.264247	0.79209	0.999999	-4.6721
Carf	calcium response factor	-0.34169	4.42853	-0.640646	0.523101	0.999999	-4.64705
Carhsp1	calcium regulated heat stable protein 1	-0.0228936	6.52	-0.0429616	0.965811	0.999999	-4.68638
Carm1	coactivator-associated arginine methyltransferase 1	-0.266781	6.34446	-0.50812	0.612399	0.999999	-4.66459
Carmil1	capping protein regulator and myosin 1 linker 1	-0.137579	8.17999	-0.269346	0.788174	0.999999	-4.68227
Carmil2	capping protein regulator and myosin 1 linker 2	-0.0825123	4.20831	-0.150686	0.880503	0.999999	-4.67654
Carmil3	capping protein regulator and myosin 1 linker 3	-0.181421	4.90706	-0.344553	0.731096	0.999999	-4.67221
Carnmt1	carnosine N-methyltransferase 1	-0.215315	5.44882	-0.413753	0.67987	0.999999	-4.67001
Carns1	carnosine synthase 1	0.073553	5.02451	0.134505	0.893252	0.999999	-4.68138
Cars1	cysteinyl-tRNA synthetase 1	-0.233398	6.66959	-0.448763	0.654496	0.999999	-4.66971
Cars2	cysteinyl-tRNA synthetase 2, mitochondrial	-0.159967	5.60595	-0.306795	0.759587	0.999999	-4.67675
Cartpt	CART prepropeptide	-0.259243	0.791478	-0.506572	0.613481	0.999999	-4.6688
Casc3	exon junction complex subunit	-0.214991	4.73729	-0.399704	0.690159	0.999999	-4.66849
Casd1	CAS1 domain containing 1	-0.0966891	5.06815	-0.183619	0.854655	0.999999	-4.67977
Cask	calcium/calmodulin dependent serine protein kinase	0.0896526	9.34091	0.184939	0.853622	0.999999	-4.68643
Caskin1	CASK interacting protein 1	-0.318449	5.14626	-0.601787	0.548569	0.999999	-4.65385
Caskin2	CASK-interacting protein 2	0.0176346	5.23678	0.032942	0.973781	0.999999	-4.68362
Casp1	caspase 1	-0.784317	1.35998	-1.57999	0.117016	0.999999	-4.47649
Casp12	caspase 12	0.100538	4.31692	0.184017	0.854343	0.999999	-4.67562
Casp14	caspase 14	0.503921	3.91116	0.90708	0.366371	0.999999	-4.61486
Casp2	caspase 2	-0.147037	4.66984	-0.276241	0.782887	0.999999	-4.67462
Casp3	caspase 3	0.127128	5.29339	0.238251	0.812135	0.999999	-4.67918
Casp4	caspase 4, apoptosis-related cysteine peptidase	-0.294045	3.53359	-0.54882	0.584255	0.999999	-4.65427
Casp6	caspase 6	0.0618898	5.13137	0.114928	0.908715	0.999999	-4.68186
Casp7	caspase 7	-0.17965	5.51612	-0.344406	0.731206	0.999999	-4.67456
Casp8	caspase 8	-0.176867	5.17228	-0.335752	0.737705	0.999999	-4.67408
Casp8ap2	caspase 8 associated protein 2	-0.371058	5.18076	-0.70441	0.482684	0.999999	-4.64285
Casp9	caspase 9	-0.109759	4.60671	-0.204962	0.837985	0.999999	-4.67671
Casq1	calsequestrin 1	0.237708	4.11693	0.430005	0.668043	0.999999	-4.66415
Casq2	calsequestrin 2	-0.189189	5.91328	-0.360729	0.719002	0.999999	-4.67456
Casr	calcium-sensing receptor	-0.517778	4.89382	-0.987529	0.325577	0.999999	-4.60395
Cass4	Cas scaffolding protein family member 4	-0.122563	5.89218	-0.24061	0.810311	0.999999	-4.6805
Cast	calpastatin	-0.0279233	6.9051	-0.053605	0.957348	0.999999	-4.68666
Castor1	cytosolic arginine sensor for mTORC1 subunit 1	0.194697	3.78209	0.338608	0.735558	0.999999	-4.66834
Castor2	cytosolic arginine sensor for mTORC1 subunit 2	0.0579603	5.80997	0.110029	0.912589	0.999999	-4.68418
Casz1	castor zinc finger 1	-0.0641582	7.51292	-0.124275	0.901327	0.999999	-4.68646
Cat	catalase	0.0522178	5.53372	0.0989463	0.921363	0.999999	-4.68378
Catip	ciliogenesis associated TTC17 interacting protein	0.0108329	3.90996	0.0191198	0.984781	0.999999	-4.67693
Catsper1	cation channel, sperm associated 1	0.0158571	3.11499	0.0288414	0.977044	0.999999	-4.67782
Catsper2	cation channel, sperm associated 2	-0.140178	4.19083	-0.255601	0.798742	0.999999	-4.67333
Catsper3	cation channel, sperm associated 3	-0.507297	3.60423	-0.958484	0.339946	0.999999	-4.60755
Catsper4	cation channel, sperm associated 4	-0.686213	3.69661	-1.27959	0.203413	0.999999	-4.55382
Catsperb	cation channel sperm associated auxiliary subunit beta	-0.477567	6.0107	-0.936739	0.35097	0.999999	-4.61277
Catsperd	cation channel sperm associated auxiliary subunit delta	-0.295706	5.66146	-0.567807	0.571338	0.999999	-4.65822
Catspere1	cation channel sperm associated auxiliary subunit epsilon 1	-0.57999	6.08112	-1.14329	0.255433	0.999999	-4.57765
Catspere2	cation channel sperm associated auxiliary subunit epsilon 2	-0.585246	6.19271	-1.15502	0.250616	0.999999	-4.57543
Catsperg1	cation channel sperm associated auxiliary subunit gamma 1	-0.0825882	5.01056	-0.156587	0.875861	0.999999	-4.68016
Catsperg2	cation channel sperm associated auxiliary subunit gamma 2	-0.750476	4.19865	-1.41771	0.159135	0.999999	-4.5259
Catsperz	cation channel sperm associated auxiliary subunit zeta	0.205783	3.2819	0.351565	0.725845	0.999999	-4.66749
Cav1	caveolin 1, caveolae protein	0.00929776	6.37652	0.0174194	0.986134	0.999999	-4.68636
Cav2	caveolin 2	0.0566317	4.38546	0.100778	0.919912	0.999999	-4.6785
Cav3	caveolin 3	-0.166082	3.68585	-0.308758	0.758097	0.999999	-4.6694
Cavin1	caveolae associated 1	-0.113883	6.64614	-0.214247	0.830756	0.999999	-4.68283
Cavin3	caveolae associated 3	0.104336	4.5711	0.190677	0.849134	0.999999	-4.67659
Cavin4	caveolae associated 4	0.301118	4.17137	0.551211	0.58262	0.999999	-4.65472
Cbarp	calcium channel, voltage-dependent, beta subunit associated regulatory protein	0.0293417	5.20877	0.0538884	0.957123	0.999999	-4.68339
Cbfa2t2	CBFA2/RUNX1 translocation partner 2	-0.105279	7.28185	-0.202278	0.840078	0.999999	-4.68398
Cbfa2t3	CBFA2/RUNX1 translocation partner 3	-0.119262	6.56372	-0.229728	0.818735	0.999999	-4.68216
Cbfb	core binding factor beta	-0.104495	6.12351	-0.200795	0.841234	0.999999	-4.68242
Cbl	Casitas B-lineage lymphoma	-0.17983	6.55954	-0.343657	0.731768	0.999999	-4.67664
Cblb	Casitas B-lineage lymphoma b	-0.0988214	7.83839	-0.189359	0.850164	0.999999	-4.68511
Cblc	Casitas B-lineage lymphoma c	0.00657445	4.16276	0.0122426	0.990255	0.999999	-4.67785
Cblif	cobalamin binding intrinsic factor	-0.938208	3.15437	-1.77809	0.0781852	0.999999	-4.43731
Cbll1	Casitas B-lineage lymphoma-like 1	-0.100431	3.91527	-0.180527	0.857075	0.999999	-4.67439
Cbln1	cerebellin 1 precursor protein	0.225898	3.9504	0.397236	0.691973	0.999999	-4.66535
Cbln2	cerebellin 2 precursor protein	-0.231539	3.40976	-0.414782	0.679119	0.999999	-4.6637
Cbln3	cerebellin 3 precursor protein	0.294294	3.22279	0.530326	0.596968	0.999999	-4.65572
Cbln4	cerebellin 4 precursor protein	0.0143593	1.22574	0.0281283	0.977611	0.999999	-4.68987
Cbr1	carbonyl reductase 1	0.0613122	2.89973	0.10978	0.912787	0.999999	-4.67787
Cbr2	carbonyl reductase 2	0.115681	2.51655	0.211323	0.833031	0.999999	-4.67744
Cbr3	carbonyl reductase 3	-0.268411	3.52298	-0.47293	0.637212	0.999999	-4.65976
Cbr4	carbonyl reductase 4	-0.143737	4.3051	-0.261276	0.794374	0.999999	-4.67315
Cbs	cystathionine beta-synthase	-0.421199	5.06275	-0.804035	0.423132	0.999999	-4.63043
Cbx1	chromobox 1	-0.111609	4.63065	-0.20319	0.839366	0.999999	-4.67764
Cbx2	chromobox 2	0.133864	4.78732	0.242703	0.808693	0.999999	-4.67693
Cbx3	chromobox 3	-0.100165	4.44483	-0.184412	0.854034	0.999999	-4.67687
Cbx4	chromobox 4	0.215475	5.2332	0.394075	0.694298	0.999999	-4.6709
Cbx5	chromobox 5	-0.101113	6.43961	-0.192514	0.847699	0.999999	-4.6833
Cbx7	chromobox 7	-0.013039	4.64834	-0.0238352	0.981028	0.999999	-4.68097
Cbx8	chromobox 8	0.0670875	3.82727	0.116352	0.907589	0.999999	-4.67588
Cby1	chibby family member 1, beta catenin antagonist	-0.362525	3.27117	-0.648228	0.518205	0.999999	-4.64524
Cby2	chibby family member 2	-0.915114	2.36213	-1.80975	0.0730988	0.999999	-4.42126
Cby3	chibby family member 3	0.358503	2.1082	0.664799	0.507587	0.999999	-4.64827
Cc2d1a	coiled-coil and C2 domain containing 1A	0.192147	4.40943	0.351289	0.726052	0.999999	-4.66971
Cc2d1b	coiled-coil and C2 domain containing 1B	-0.0916957	4.29375	-0.168943	0.866156	0.999999	-4.67664
Cc2d2a	coiled-coil and C2 domain containing 2A	-0.0340681	6.3559	-0.0661579	0.947374	0.999999	-4.68583
Cc2d2b	coiled-coil and C2 domain containing 2B	-0.422677	5.92138	-0.836406	0.404762	0.999999	-4.62718
Ccar1	cell division cycle and apoptosis regulator 1	-0.290597	5.45585	-0.5537	0.580922	0.999999	-4.65905
Ccar2	cell cycle activator and apoptosis regulator 2	-0.0694158	4.41626	-0.125587	0.900291	0.999999	-4.67803
Ccbe1	collagen and calcium binding EGF domains 1	-0.0744543	7.97442	-0.14552	0.88457	0.999999	-4.68658
Ccdc102a	coiled-coil domain containing 102A	0.134814	6.30237	0.247755	0.804792	0.999999	-4.68101
Ccdc103	coiled-coil domain containing 103	-0.109817	3.85962	-0.191445	0.848534	0.999999	-4.67435
Ccdc106	coiled-coil domain containing 106	0.1109	4.12192	0.199675	0.842108	0.999999	-4.67479
[truncated: 15,564 more rows]
