# Supplementary material for: KAT6B overexpression rescues embryonic lethality in homozygous null KAT6A mice restoring vitality and normal lifespan
Source: Nat Commun. 2025 Feb 25;16:1958. doi: 10.1038/s41467-025-57155-4 (PMC11861323; doi:10.1038/s41467-025-57155-4)
Supplement: Supplementary file 13 — Supplementary Data 11 [file 41467_2025_57155_MOESM13_ESM.xlsx]

## Sheet: WT_Tg_vs_WT_WT_DMELnorm_res
Supplementary Table 11 related to Figure 6: CUT&Tag data, genes differentially decorated with H3K23ac in Kat6a+/+TgKat6bvs. Kat6a+/+Kat6b+/+ MEFs
Symbol	description	logFC	AveExpr	t	P.Value	adj.P.Val	B
Kat6b	K(lysine) acetyltransferase 6B	2.65102	9.6399	5.21568	8.8271e-07	0.0145431	-2.27828
Or14c44	olfactory receptor family 14 subfamily C member 44	-2.6136	0.0988548	-4.97265	2.48431e-06	0.0145431	-2.35858
Dusp29	dual specificity phosphatase 29	2.5742	7.3552	5.01608	2.06904e-06	0.0145431	-2.48413
Iqcf6	IQ motif containing F6	-2.52567	-0.392007	-4.65809	9.09174e-06	0.0399173	-2.59784
Vmn1r87	vomeronasal 1 receptor 87	-2.39572	0.364415	-4.39571	2.58106e-05	0.0906571	-2.81006
Or2w3	olfactory receptor family 2 subfamily W member 3	-2.38724	-0.10247	-4.26286	4.7336e-05	0.138552	-2.92603
Cd300ld3	CD300 molecule like family member D3	-2.05482	0.940598	-4.08006	8.6141e-05	0.216115	-3.0711
Ifna13	interferon alpha 13	-2.22202	0.0785376	-3.93882	0.000155572	0.34152	-3.16471
Or4c35	olfactory receptor family 4 subfamily C member 35	-1.92877	0.475217	-3.61013	0.000464534	0.427041	-3.37371
Psg21	pregnancy-specific beta-1-glycoprotein 21	-1.76186	0.891119	-3.62327	0.000443976	0.427041	-3.3943
Krtap21-1	keratin associated protein 21-1	-1.87144	-0.102193	-3.54785	0.000574782	0.427041	-3.40196
Defb9	defensin beta 9	-1.71597	0.279947	-3.45908	0.000775261	0.427041	-3.48105
Vmn2r20	vomeronasal 2, receptor 20	-1.74445	1.11744	-3.43971	0.000826985	0.427041	-3.51367
Commd2	COMM domain containing 2	-1.88275	2.44287	-3.55402	0.000562859	0.427041	-3.5249
Sprr2h	small proline-rich protein 2H	-1.77344	-0.219808	-3.35646	0.00108854	0.427041	-3.53027
H2bc8	H2B clustered histone 8	-1.71027	1.00111	-3.3326	0.00117678	0.427041	-3.58059
Pramel6	PRAME like 6	-1.75544	-0.0639524	-3.27089	0.00143691	0.427041	-3.58899
Zfp352	zinc finger protein 352	-1.65799	0.482302	-3.24081	0.00158238	0.427041	-3.61454
Or6b2b	olfactory receptor family 6 subfamily B member 2B	-1.6097	-0.0680899	-3.22084	0.00168638	0.427041	-3.62825
Speer3	spermatogenesis associated glutamate (E)-rich protein 3	-1.62343	2.44473	-3.24746	0.0015491	0.427041	-3.65736
Smr2	submaxillary gland androgen regulated protein 2	-1.60521	1.28849	-3.20478	0.00177467	0.427041	-3.66273
Trex2	three prime repair exonuclease 2	-1.62965	0.39611	-3.16576	0.00200731	0.427041	-3.66438
Fam209	family with sequence similarity 209	-1.63526	1.26944	-3.18785	0.00187234	0.427041	-3.67092
Gvin1	GTPase, very large interferon inducible 1	-1.56026	0.301871	-3.14404	0.00214889	0.427041	-3.67469
Or8b57	olfactory receptor family 8 subfamily B member 57	-1.62006	1.05304	-3.15194	0.00209637	0.427041	-3.68985
Vmn2r85	vomeronasal 2, receptor 85	-1.58252	0.766735	-3.12176	0.00230365	0.427041	-3.70114
Defb1	defensin beta 1	-1.62588	2.44529	-3.22124	0.00168428	0.427041	-3.70764
Or10j27	olfactory receptor family 10 subfamily J member 27	-1.56148	0.287956	-3.08745	0.00256233	0.427041	-3.71339
Or10j2	olfactory receptor family 10 subfamily J member 2	-1.49446	0.104108	-3.04908	0.00288333	0.427041	-3.72754
Pwwp4c	PWWP domain containing 4C	-1.50384	0.0741941	-3.04606	0.00291015	0.427041	-3.72867
Cstdc4	cystatin domain containing 4	-1.52821	0.4237	-3.05121	0.00286453	0.427041	-3.73208
Or2t46	olfactory receptor family 2 subfamily T member 46	-1.47478	0.484301	-3.05445	0.0028363	0.427041	-3.73257
Prr9	proline rich 9	-1.52704	0.831171	-3.03896	0.00297402	0.427041	-3.74316
Or8b12	olfactory receptor family 8 subfamily B member 12	-1.49949	0.0937266	-3.00598	0.00328809	0.427041	-3.75383
Msantd5f6	Myb/SANT DNA binding domain containing 5 family member 6	-1.46067	0.546604	-3.00163	0.00333178	0.427041	-3.76183
Krtap13-20	keratin associated protein 13-20	-1.6268	-0.177468	-2.96656	0.00370479	0.427041	-3.77544
Defb10	defensin beta 10	-1.46317	0.554624	-2.99157	0.00343469	0.427041	-3.77545
Prol1	proline rich, lacrimal 1	-1.46664	0.735437	-2.97874	0.00357031	0.427041	-3.78538
Or2ag2b	olfactory receptor family 2 subfamily AG member 2B	-1.46871	0.477369	-2.91317	0.00434378	0.427041	-3.81103
H1f7	H1.7 linker histone	-1.51065	-0.376171	-2.89119	0.00463575	0.427041	-3.81443
Il17a	interleukin 17A	-1.52248	0.708295	-2.92742	0.00416364	0.427041	-3.81634
Amtn	amelotin	-1.4797	1.40851	-2.94745	0.00392207	0.427041	-3.81847
Vstm2b	V-set and transmembrane domain containing 2B	-1.63028	4.93794	-3.08519	0.00258024	0.427041	-3.82359
Krtap6-2	keratin associated protein 6-2	-1.42908	0.884441	-2.90409	0.00446219	0.427041	-3.82554
H2ac19	H2A clustered histone 19	-1.78995	0.155288	-2.94858	0.00448398	0.427041	-3.82909
Spata31d1c	spermatogenesis associated 31 subfamily D, member 1C	-1.39255	0.98988	-2.90134	0.00449877	0.427041	-3.83744
H2ac21	H2A clustered histone 21	-1.62363	0.483164	-2.8637	0.00514609	0.427041	-3.85469
Serpina1e	serine (or cysteine) peptidase inhibitor, clade A, member 1E	-1.38921	0.452988	-2.79162	0.00619727	0.427041	-3.88208
Kplce	KPRP N-terminal and LCE C-terminal like protein	-1.38438	0.430029	-2.81016	0.00587421	0.427041	-3.88517
Cd300ld	CD300 molecule like family member d	-1.47218	2.47586	-2.88006	0.00479024	0.427041	-3.8945
Il3	interleukin 3	-1.41119	0.546288	-2.77482	0.00650375	0.427041	-3.89692
Or12j5	olfactory receptor family 12 subfamily J member 5	-1.44881	1.35037	-2.80446	0.00597191	0.427041	-3.89711
Gzmc	granzyme C	-1.40448	1.47954	-2.80436	0.0059737	0.427041	-3.90053
Il22	interleukin 22	-1.38836	1.27617	-2.80131	0.00602649	0.427041	-3.90519
Eif4a3l1	eukaryotic translation initiation factor 4A3 like 1	-1.38795	1.24539	-2.77725	0.0064585	0.427041	-3.9085
Or2y1c	olfactory receptor family 2 subfamily Y member 1C	-1.35092	0.0101544	-2.74181	0.00714668	0.427041	-3.91079
Speer1e	spermatogenesis associated glutamate (E)-rich protein 1E	-1.34651	0.395785	-2.73308	0.00732615	0.427041	-3.91634
Zfp781b	zinc finger protein 781B	-1.33633	0.684852	-2.72701	0.00745329	0.427041	-3.92264
Higd1b	HIG1 domain family, member 1B	-1.39403	1.50626	-2.74345	0.00711347	0.427041	-3.93176
Krtap28-13	keratin associated protein 28-13	-1.35105	0.279628	-2.70015	0.00804051	0.427041	-3.93664
Il1f10	interleukin 1 family, member 10	-1.3522	1.07728	-2.71675	0.00767288	0.427041	-3.93821
Serpinb3a	serine (or cysteine) peptidase inhibitor, clade B (ovalbumin), member 3A	-1.37791	-0.0201615	-2.67281	0.00868103	0.427041	-3.94294
H2-Bl	histocompatibility 2, blastocyst	-1.47835	2.11926	-2.73231	0.00734213	0.427041	-3.95128
Asprv1	aspartic peptidase, retroviral-like 1	-1.38332	0.242157	-2.66728	0.0088159	0.427041	-3.95337
Actl7b	actin-like 7b	-1.38718	-0.103081	-2.65753	0.00905876	0.427041	-3.95359
Prl3c1	prolactin family 3, subfamily c, member 1	-1.32503	0.787651	-2.66826	0.00879182	0.427041	-3.95848
Esp3	exocrine gland secreted peptide 3	-1.33065	-0.176371	-2.63732	0.00958129	0.427041	-3.96325
Krtap5-2	keratin associated protein 5-2	-2.60412	-0.312107	-2.97326	0.00763442	0.427041	-3.96393
Gvin3	GTPase, very large interferon inducible, family member 3	-1.44552	3.23873	-2.7796	0.00641521	0.427041	-3.96748
Or8g26	olfactory receptor family 8 subfamily G member 26	-1.34686	0.863548	-2.64171	0.00946556	0.427041	-3.9756
Cyp4a29	cytochrome P450, family 4, subfamily a, polypeptide 29	-1.34217	1.50768	-2.65307	0.00917173	0.427041	-3.98011
AA623943	expressed sequence AA623943	-1.30957	0.506109	-2.61845	0.0100935	0.427041	-3.9816
Dnah11	dynein, axonemal, heavy chain 11	-1.36244	7.54024	-2.69345	0.00819332	0.427041	-3.98256
Or2w3b	olfactory receptor family 2 subfamily W member 3B	-1.46729	-0.246922	-2.60533	0.0106445	0.427041	-3.98627
Or2w25	olfactory receptor family 2 subfamily W member 25	-1.38364	0.726986	-2.60759	0.0103993	0.427041	-3.99153
Prl3b1	prolactin family 3, subfamily b, member 1	-1.27416	0.540512	-2.6011	0.0105862	0.427041	-3.99285
Csn1s2b	casein alpha s2-like B	-1.3376	0.417295	-2.58538	0.0110513	0.427041	-3.99896
Cd300c2	CD300C molecule 2	-1.36049	2.39944	-2.67902	0.00853163	0.427041	-4.00028
Ifnab	interferon alpha B	-1.32894	0.215017	-2.58119	0.0111781	0.427041	-4.0009
Gzme	granzyme E	-1.43722	2.21901	-2.64763	0.00931132	0.427041	-4.0019
Ces1a	carboxylesterase 1A	-1.45051	4.79655	-2.73633	0.00725886	0.427041	-4.003
Lrrc3b	leucine rich repeat containing 3B	-1.43998	5.31405	-2.72889	0.0074136	0.427041	-4.00421
Nmur2	neuromedin U receptor 2	-1.38429	2.58998	-2.66331	0.0089141	0.427041	-4.00803
Taar7e	trace amine-associated receptor 7E	-1.24209	0.503183	-2.56748	0.0116033	0.427041	-4.00835
Cyp2a5	cytochrome P450, family 2, subfamily a, polypeptide 5	-1.27017	0.758329	-2.57728	0.011298	0.427041	-4.00988
Or51r1	olfactory receptor family 51 subfamily R member 1	-1.24206	0.816119	-2.56748	0.0116032	0.427041	-4.0117
Il36b	interleukin 36B	-1.28835	1.46317	-2.58197	0.0111545	0.427041	-4.01391
Slco1a8	solute carrier organic anion transporter family, member 1a8	-1.40587	3.30632	-2.68025	0.00850226	0.427041	-4.01428
Or4e5	olfactory receptor family 4 subfamily E member 5	-1.29843	0.250487	-2.54553	0.0123138	0.427041	-4.02066
Ms4a4b	membrane-spanning 4-domains, subfamily A, member 4B	-1.31701	2.25544	-2.6118	0.01028	0.427041	-4.02212
Slco1a1	solute carrier organic anion transporter family, member 1a1	-1.37709	2.97015	-2.64495	0.00938077	0.427041	-4.02222
Msgn1	mesogenin 1	-1.35579	1.11655	-2.5595	0.0118571	0.427041	-4.02605
Cyp4b1	cytochrome P450, family 4, subfamily b, polypeptide 1	-1.36646	2.61766	-2.62419	0.0099352	0.427041	-4.02958
Fbxw19	F-box and WD-40 domain protein 19	-1.34286	2.6535	-2.60001	0.0106179	0.427041	-4.03197
Cabp5	calcium binding protein 5	-1.36772	2.26167	-2.59504	0.0107635	0.427041	-4.03266
Csn1s2a	casein alpha s2-like A	-1.26529	0.655027	-2.52953	0.0128561	0.427041	-4.03275
Hsd3b2	hydroxy-delta-5-steroid dehydrogenase, 3 beta- and steroid delta-isomerase 2	-1.29449	2.18784	-2.58081	0.0111898	0.427041	-4.03682
Klk1b11	kallikrein 1-related peptidase b11	-1.26889	1.24441	-2.53956	0.0125134	0.427041	-4.04273
Klhdc7a	kelch domain containing 7A	-1.29727	2.60317	-2.55721	0.0119307	0.427041	-4.04677
Or10d5j	olfactory receptor family 10 subfamily D member 5J	-1.2402	1.30369	-2.51938	0.013211	0.427041	-4.04681
Pxt1	peroxisomal, testis specific 1	-1.29672	2.04927	-2.54285	0.0124031	0.427041	-4.05455
Ccdc60	coiled-coil domain containing 60	-1.39697	5.69439	-2.59579	0.0107413	0.427041	-4.05903
Tcl1b3	T cell leukemia/lymphoma 1B, 3	-1.30253	1.58906	-2.50483	0.0137351	0.427041	-4.05962
Or2o1	olfactory receptor family 2 subfamily O member 1	-1.22749	-0.0557573	-2.4556	0.0156497	0.427041	-4.06027
Hyal5	hyaluronoglucosaminidase 5	-1.29753	2.18959	-2.5255	0.0129959	0.427041	-4.06644
Id3	inhibitor of DNA binding 3	-1.42318	3.36741	-2.57082	0.0114984	0.427041	-4.07137
Krtap13	keratin associated protein 13	-1.1879	0.0613613	-2.44253	0.0161968	0.427041	-4.07259
Dab1	disabled 1	-1.25718	8.79328	-2.49044	0.0142717	0.427041	-4.07536
Ces1d	carboxylesterase 1D	-1.34785	3.12407	-2.54567	0.0123089	0.427041	-4.07698
Hoxb2	homeobox B2	-1.28741	1.16276	-2.45417	0.0157089	0.427041	-4.07768
Ambn	ameloblastin	-1.28257	1.32279	-2.46503	0.0152655	0.427041	-4.07806
Defb46	defensin beta 46	-1.3125	0.101907	-2.41192	0.0175442	0.427041	-4.07933
Slco1a4	solute carrier organic anion transporter family, member 1a4	-1.36101	3.89091	-2.55085	0.0121379	0.427041	-4.08565
Spock1	sparc/osteonectin, cwcv and kazal-like domains proteoglycan 1	-1.29772	7.46008	-2.48572	0.014452	0.427041	-4.08671
Nr0b2	nuclear receptor subfamily 0, group B, member 2	-1.25947	1.66721	-2.459	0.0155104	0.427041	-4.08892
Slc10a2	solute carrier family 10, member 2	-1.28661	2.0118	-2.45753	0.0155705	0.427041	-4.08952
Ces1f	carboxylesterase 1F	-1.30956	2.9122	-2.51113	0.013506	0.427041	-4.09065
Csf2	colony stimulating factor 2 (granulocyte-macrophage)	-1.30633	1.94706	-2.45878	0.0155194	0.427041	-4.09144
Ces1c	carboxylesterase 1C	-1.2906	2.65952	-2.48837	0.0143507	0.427041	-4.09373
Sod3	superoxide dismutase 3, extracellular	-1.33207	2.96413	-2.49646	0.0140451	0.427041	-4.09522
Apba2	amyloid beta precursor protein binding family A member 2	-1.27758	6.87238	-2.4751	0.0148645	0.427041	-4.09663
Itgb2l	integrin beta 2-like	-1.3639	4.15464	-2.53694	0.0126022	0.427041	-4.09712
Reg3g	regenerating islet-derived 3 gamma	-1.17592	0.414444	-2.38475	0.0188232	0.427041	-4.10029
Slc24a3	solute carrier family 24 (sodium/potassium/calcium exchanger), member 3	-1.23843	8.31593	-2.44307	0.0161735	0.427041	-4.10086
Lrfn2	leucine rich repeat and fibronectin type III domain containing 2	-1.35632	5.98695	-2.49373	0.0141474	0.427041	-4.1032
Prss58	serine protease 58	-1.16666	0.869204	-2.38102	0.019005	0.427041	-4.10486
Pramel13	PRAME like 13	-1.2563	2.54385	-2.44392	0.0161375	0.427041	-4.10567
Tcerg1l	transcription elongation regulator 1-like	-1.353	6.16289	-2.48772	0.0143753	0.427041	-4.10593
Ephb1	Eph receptor B1	-1.2944	7.37159	-2.44508	0.0160885	0.427041	-4.10718
Arpp21	cyclic AMP-regulated phosphoprotein, 21	-1.27761	6.31326	-2.45754	0.0155701	0.427041	-4.11077
Ugt2b36	UDP glucuronosyltransferase 2 family, polypeptide B36	-1.21328	1.72369	-2.40864	0.0176943	0.427041	-4.11201
Cyp2d13	cytochrome P450, family 2, subfamily d, polypeptide 13	-1.20853	1.35617	-2.38659	0.018734	0.427041	-4.11457
Or1x6	olfactory receptor family 1 subfamily X member 6	-1.16652	0.0893081	-2.35116	0.0205175	0.427041	-4.11499
Smr2l	submaxillary gland androgen regulated protein 2 like	-1.19838	0.647253	-2.35934	0.020093	0.427041	-4.11751
Krtap5-5	keratin associated protein 5-5	-1.20571	1.64546	-2.38829	0.018652	0.427041	-4.12224
Amy2b	amylase 2b	-1.12846	-0.287039	-2.33415	0.0214264	0.427041	-4.1229
Vwc2	von Willebrand factor C domain containing 2	-1.30041	5.68389	-2.45591	0.0156369	0.427041	-4.12433
Edn3	endothelin 3	-1.33652	3.77112	-2.4586	0.0155264	0.427041	-4.1272
Defb41	defensin beta 41	-1.15633	0.721502	-2.33528	0.0213649	0.427041	-4.12978
Elane	elastase, neutrophil expressed	-1.26646	0.670551	-2.33424	0.0214212	0.427041	-4.13072
Aoah	acyloxyacyl hydrolase	-1.2854	5.86909	-2.42935	0.0167652	0.427041	-4.13303
A2m	alpha-2-macroglobulin	-1.31728	3.45626	-2.43592	0.0164795	0.427041	-4.13362
Foxi1	forkhead box I1	-1.1761	1.09212	-2.33747	0.0212462	0.427041	-4.13401
Nlrp14	NLR family, pyrin domain containing 14	-1.22832	1.87002	-2.35679	0.0202245	0.427041	-4.13593
Or7a39	olfactory receptor family 7 subfamily A member 39	-1.161	1.01395	-2.32544	0.021905	0.427041	-4.13796
Grin2a	glutamate receptor, ionotropic, NMDA2A (epsilon 1)	-1.22792	7.08145	-2.37672	0.0192164	0.427041	-4.14022
Krt34	keratin 34	-1.19592	1.64201	-2.35036	0.0205596	0.427041	-4.14054
Reg3d	regenerating islet-derived 3 delta	-1.1482	0.876334	-2.31325	0.0225914	0.427041	-4.14134
H3c15	H3 clustered histone 15	-1.24563	1.37396	-2.32711	0.0218128	0.427041	-4.14297
Csmd1	CUB and Sushi multiple domains 1	-1.18064	8.48271	-2.35011	0.0205729	0.427041	-4.1436
Actl9	actin-like 9	-1.1413	0.225753	-2.29696	0.0235375	0.427041	-4.14424
Fbxw16	F-box and WD-40 domain protein 16	-1.18914	2.08049	-2.3304	0.0216315	0.427041	-4.1489
Lce1d	late cornified envelope 1D	-1.14578	1.0478	-2.31327	0.0225903	0.427041	-4.14891
Npvf	neuropeptide VF precursor	-1.12551	1.32615	-2.31411	0.022542	0.427041	-4.15335
Spink11	serine peptidase inhibitor, Kazal type 11	-1.17691	0.194508	-2.27501	0.0248674	0.427041	-4.15596
Fam229b	family with sequence similarity 229, member B	-1.21631	2.34994	-2.34121	0.0210451	0.427041	-4.157
Or4b1d	olfactory receptor family 4 subfamily B member 1D	-1.16384	-0.118969	-2.25724	0.025992	0.427041	-4.15717
Gabra6	gamma-aminobutyric acid type A receptor subunit alpha 6	-1.1516	1.4312	-2.30309	0.0231773	0.427041	-4.15748
Fads2b	fatty acid desaturase 2B	-1.21717	2.62092	-2.33937	0.0211437	0.427041	-4.15981
Bpifa5	BPI fold containing family A, member 5	-1.19324	1.86044	-2.30608	0.0230037	0.427041	-4.16177
Tox3	TOX high mobility group box family member 3	-1.24591	5.52962	-2.37436	0.0193332	0.427041	-4.16212
Tmem132c	transmembrane protein 132C	-1.21412	7.09791	-2.32927	0.0216936	0.427041	-4.16268
H4c14	H4 clustered histone 14	-1.24712	2.13924	-2.31319	0.0225948	0.427041	-4.16406
Defb33	defensin beta 33	-1.15409	0.82263	-2.27553	0.0248351	0.427041	-4.16454
Zmat4	zinc finger, matrin type 4	-1.16484	7.47955	-2.31247	0.0226359	0.427041	-4.16626
Svs5	seminal vesicle secretory protein 5	-1.10595	0.205191	-2.2509	0.0264045	0.427041	-4.16734
Myo18b	myosin XVIIIb	-1.18549	6.74414	-2.3195	0.0222373	0.427041	-4.1676
Scart2	scavenger receptor family member expressed on T cells 2	-1.26402	3.58757	-2.37391	0.019356	0.427041	-4.16779
Pdilt	protein disulfide isomerase-like, testis expressed	-1.23975	2.75507	-2.33105	0.0215957	0.427041	-4.17014
Ugt2a3	UDP glucuronosyltransferase 2 family, polypeptide A3	-1.09155	0.411075	-2.24187	0.0270008	0.427041	-4.1702
Tmem196	transmembrane protein 196	-1.32017	4.62763	-2.36931	0.0195857	0.427041	-4.17222
Nalf1	NALCN channel auxiliary factor 1	-1.1677	7.64483	-2.29841	0.023452	0.427041	-4.17227
H1f2	H1.2 linker histone, cluster member	-1.19212	1.89681	-2.28071	0.0245159	0.427041	-4.17328
Hdgfl1	HDGF like 1	-1.10778	0.214057	-2.22453	0.0281799	0.427041	-4.17632
Chchd1	coiled-coil-helix-coiled-coil-helix domain containing 1	-1.2483	1.99685	-2.2886	0.0240363	0.427041	-4.17743
H2-M11	histocompatibility 2, M region locus 11	-1.09788	0.202458	-2.22249	0.0283211	0.427041	-4.17999
Olfm4	olfactomedin 4	-1.1945	2.95924	-2.28641	0.0241686	0.427041	-4.18968
Art2a	ADP-ribosyltransferase 2a	-1.13073	0.59294	-2.20831	0.029323	0.427041	-4.19168
Rapgef5	Rap guanine nucleotide exchange factor (GEF) 5	-1.16119	7.15069	-2.2628	0.0256357	0.427041	-4.19194
Ntrk2	neurotrophic tyrosine kinase, receptor, type 2	-1.141	7.48523	-2.25256	0.0262962	0.427041	-4.19412
Plpp4	phospholipid phosphatase 4	-1.24959	5.36786	-2.30517	0.0230564	0.427041	-4.19515
Wdr72	WD repeat domain 72	-1.16577	6.17385	-2.2719	0.0250614	0.427041	-4.19522
Ano4	anoctamin 4	-1.1431	6.8025	-2.25359	0.0262291	0.427041	-4.196
Or6e1	olfactory receptor family 6 subfamily E member 1	-1.15215	0.529278	-2.19578	0.0302335	0.427041	-4.19609
C8b	complement component 8, beta polypeptide	-1.21985	4.1229	-2.31514	0.0224837	0.427041	-4.19642
Ccdc182	coiled-coil domain containing 182	-1.11003	1.26074	-2.20952	0.0292358	0.427041	-4.1966
Gh	growth hormone	-1.12643	0.849919	-2.20434	0.0296087	0.427041	-4.19696
Slamf1	signaling lymphocytic activation molecule family member 1	-1.24037	3.57243	-2.29276	0.0237871	0.427041	-4.19733
Cyp2j11	cytochrome P450, family 2, subfamily j, polypeptide 11	-1.19787	3.16526	-2.27914	0.0246127	0.427041	-4.1979
Bpifb6	BPI fold containing family B, member 6	-1.20185	2.86724	-2.26809	0.0253002	0.427041	-4.19844
Skint11	selection and upkeep of intraepithelial T cells 11	-1.18854	2.47815	-2.24721	0.026647	0.427041	-4.19851
Cxcl13	C-X-C motif chemokine ligand 13	-1.09855	1.23414	-2.20145	0.0298182	0.427041	-4.1995
Or5af2	olfactory receptor family 5 subfamily AC member 20	-1.15513	0.0914646	-2.1801	0.0314072	0.427041	-4.20083
Cyp4a12a	cytochrome P450, family 4, subfamily a, polypeptide 12a	-1.14422	2.00546	-2.21828	0.0286155	0.427041	-4.2016
Scgb1b30	secretoglobin, family 1B, member 30	-1.08997	1.10274	-2.18927	0.0307157	0.427041	-4.20418
Gdpd3	glycerophosphodiester phosphodiesterase domain containing 3	-1.24349	3.4231	-2.28625	0.0241785	0.427041	-4.20456
Klk1b16	kallikrein 1-related peptidase b16	-1.10074	0.867184	-2.17877	0.0315084	0.427041	-4.20527
Psg29	pregnancy-specific beta-1-glycoprotein 29	-1.06671	0.849166	-2.17991	0.0314214	0.427041	-4.20554
Lmcd1	LIM and cysteine-rich domains 1	-1.19182	6.06902	-2.25197	0.0263346	0.427041	-4.20625
Shisa9	shisa family member 9	-1.12872	6.97496	-2.22588	0.028086	0.427041	-4.20754
H2ac6	H2A clustered histone 6	-1.16447	1.1941	-2.17612	0.0317113	0.427041	-4.20825
Kcnh8	potassium voltage-gated channel, subfamily H (eag-related), member 8	-1.12341	7.06718	-2.22082	0.0284378	0.427041	-4.2085
Ftdc2	ferritin domain containing 2	-1.08422	1.02469	-2.17429	0.031852	0.427041	-4.20962
Kcnv1	potassium channel, subfamily V, member 1	-1.19906	2.73849	-2.24333	0.0269038	0.427041	-4.21114
H2-Q2	histocompatibility 2, Q region locus 2	-1.14679	1.76108	-2.18533	0.0310115	0.427041	-4.21388
Vmn2r73	vomeronasal 2, receptor 73	-1.11667	-0.109815	-2.13862	0.034706	0.427041	-4.21458
Calm4	calmodulin 4	-1.07257	0.829229	-2.16126	0.0328699	0.427041	-4.21522
Rimbp2	RIMS binding protein 2	-1.1701	6.01357	-2.22533	0.0281244	0.427041	-4.21702
Cntn6	contactin 6	-1.12755	6.1211	-2.21941	0.0285364	0.427041	-4.21739
Gpank1	G patch domain and ankyrin repeats 1	-1.21932	1.72403	-2.177	0.0316442	0.427041	-4.21757
Bpifa1	BPI fold containing family A, member 1	-1.09012	1.73713	-2.17825	0.0315481	0.427041	-4.21945
Gzmd	granzyme D	-1.10099	1.85658	-2.17622	0.0317037	0.427041	-4.2195
Pabpn1l	poly(A)binding protein nuclear 1-like	-1.13938	1.88967	-2.18027	0.0313944	0.427041	-4.21992
Slc35f4	solute carrier family 35, member F4	-1.13901	6.38186	-2.21334	0.0289637	0.427041	-4.2205
Aadacl4fm5	AADACL4 family member 5	-1.08913	1.40973	-2.15441	0.0334168	0.427041	-4.2224
Ugt2b34	UDP glucuronosyltransferase 2 family, polypeptide B34	-1.08738	1.97933	-2.18384	0.0311237	0.427041	-4.22309
Alx4	aristaless-like homeobox 4	-1.14956	6.2545	-2.19817	0.0300575	0.427041	-4.22345
Orm3	orosomucoid 3	-1.15823	2.58801	-2.19951	0.0299599	0.427041	-4.22358
Or10z1	olfactory receptor family 10 subfamily Z member 1	-1.0637	1.03949	-2.14201	0.0344255	0.427041	-4.22415
Krt6a	keratin 6A	-1.07128	1.49757	-2.15721	0.0331925	0.427041	-4.2243
Gabrg3	gamma-aminobutyric acid type A receptor, subunit gamma 3	-1.09945	7.7835	-2.17859	0.0315224	0.427041	-4.22475
Gpr12	G-protein coupled receptor 12	-1.1619	2.03737	-2.17937	0.0314632	0.427041	-4.22499
Ugt2b5	UDP glucuronosyltransferase 2 family, polypeptide B5	-1.09674	0.429488	-2.12305	0.0360198	0.427041	-4.22609
Adarb2	adenosine deaminase, RNA-specific, B2	-1.1049	7.52025	-2.17519	0.0317831	0.427041	-4.22683
Ces1h	carboxylesterase 1H	-1.16045	3.65388	-2.22922	0.0278565	0.427041	-4.22694
Npy	neuropeptide Y	-1.17867	2.89898	-2.21156	0.0290908	0.427041	-4.22731
H2ac11	H2A clustered histone 11	-1.14879	1.2851	-2.14264	0.0343742	0.427041	-4.22772
Cacna1e	calcium channel, voltage-dependent, R type, alpha 1E subunit	-1.12777	6.87419	-2.18184	0.031275	0.427041	-4.22805
Crnn	cornulin	-1.10368	1.90083	-2.15701	0.033208	0.427041	-4.22895
Speer4d	spermatogenesis associated glutamate (E)-rich protein 4D	-1.06112	1.37502	-2.14296	0.0343478	0.427041	-4.23
H4c18	H4 clustered histone 18	-1.13265	0.756748	-2.11686	0.0365534	0.427041	-4.23117
Fbxw18	F-box and WD-40 domain protein 18	-1.14352	2.94904	-2.19539	0.0302619	0.427041	-4.23145
Or2a14	olfactory receptor family 2 subfamily A member 14	-1.04303	0.501008	-2.11793	0.0364609	0.427041	-4.23234
Pla2g2f	phospholipase A2, group IIF	-1.12812	2.53298	-2.17966	0.0314409	0.427041	-4.23327
Nat8f6	N-acetyltransferase 8 (GCN5-related) family member 6	-1.04331	0.164745	-2.10223	0.0378435	0.427041	-4.2345
Cntnap5b	contactin associated protein-like 5B	-1.0924	7.17287	-2.15985	0.0329821	0.427041	-4.23545
Tnk1	tyrosine kinase, non-receptor, 1	-1.20289	3.4761	-2.2098	0.0292159	0.427041	-4.23564
Cntn3	contactin 3	-1.20111	5.37743	-2.21011	0.0291936	0.427041	-4.23604
Nrp	neural regeneration protein	-1.09349	0.931301	-2.10871	0.0372674	0.427041	-4.23622
Hoxa2	homeobox A2	-1.20877	3.46331	-2.20125	0.0298328	0.427041	-4.23638
Ntrk3	neurotrophic tyrosine kinase, receptor, type 3	-1.12123	7.04099	-2.15925	0.0330298	0.427041	-4.23674
Islr	immunoglobulin superfamily containing leucine-rich repeat	-1.20583	3.16096	-2.19172	0.0305338	0.427041	-4.23683
Ccdc87	coiled-coil domain containing 87	-1.19764	2.27823	-2.16148	0.0328532	0.427041	-4.23737
Cimip2b	ciliary microtubule inner protein 2B	-1.22376	2.92773	-2.18818	0.0307974	0.427041	-4.23908
Syt9	synaptotagmin IX	-1.16163	5.93112	-2.18011	0.0314063	0.427041	-4.23987
Hoxc10	homeobox C10	-1.29592	4.0899	-2.20406	0.0296287	0.427041	-4.24027
Hoxa3	homeobox A3	-1.191	5.68039	-2.17956	0.0314483	0.427041	-4.24072
Otol1	otolin 1	-1.19521	4.04991	-2.20498	0.0295624	0.427041	-4.24088
Dsg1b	desmoglein 1 beta	-1.12609	3.05996	-2.18152	0.0312997	0.427041	-4.241
Vmn2r84	vomeronasal 2, receptor 84	-1.04648	-0.251568	-2.08196	0.0396946	0.427041	-4.24139
Fbxw14	F-box and WD-40 domain protein 14	-1.12308	2.64406	-2.14595	0.0341027	0.427041	-4.24313
Fbxw15	F-box and WD-40 domain protein 15	-1.13919	2.19781	-2.12087	0.0362074	0.427041	-4.24509
Pramel19	PRAME like 19	-1.0609	0.562594	-2.0833	0.03957	0.427041	-4.24525
Hs3st2	heparan sulfate (glucosamine) 3-O-sulfotransferase 2	-1.20208	4.68008	-2.19333	0.0304139	0.427041	-4.24588
Cyp4a14	cytochrome P450, family 4, subfamily a, polypeptide 14	-1.07363	0.984241	-2.08966	0.0389826	0.427041	-4.24732
Tmem132d	transmembrane protein 132D	-1.10253	7.46664	-2.12784	0.0356112	0.427041	-4.24762
Spata16	spermatogenesis associated 16	-1.10002	6.66083	-2.1369	0.0348495	0.427041	-4.24852
Vmn2r76	vomeronasal 2, receptor 76	-1.02278	0.672803	-2.07482	0.0403644	0.427041	-4.24877
Muc16	mucin 16	-1.11514	5.4115	-2.15997	0.0329723	0.427041	-4.24918
CK137956	cDNA sequence CK137956	-1.15722	3.31841	-2.16944	0.0322281	0.427041	-4.24919
Wfdc18	WAP four-disulfide core domain 18	-1.06479	1.82578	-2.1129	0.0368989	0.427041	-4.24926
Ms4a4c	membrane-spanning 4-domains, subfamily A, member 4C	-1.07532	2.31485	-2.12904	0.0355096	0.427041	-4.24934
Mcpt1	mast cell protease 1	-1.03727	1.54088	-2.0968	0.0383319	0.427041	-4.25064
Cyp2g1	cytochrome P450, family 2, subfamily g, polypeptide 1	-1.05099	1.03503	-2.08791	0.0391432	0.427041	-4.25083
Serpina3k	serine (or cysteine) peptidase inhibitor, clade A, member 3K	-1.08215	2.55924	-2.13822	0.0347392	0.427041	-4.25166
Mtus2	microtubule associated tumor suppressor candidate 2	-1.07145	7.61307	-2.11405	0.0367981	0.427041	-4.25223
Llgl2	LLGL2 scribble cell polarity complex component	-1.14581	6.42281	-2.12722	0.0356641	0.427041	-4.25257
Cotl1	coactosin like F-actin binding protein 1	-1.13435	6.04055	-2.13638	0.0348928	0.427041	-4.25375
Mtss1	MTSS I-BAR domain containing 1	-1.10689	7.92827	-2.10502	0.037594	0.427041	-4.25426
Ajap1	adherens junction associated protein 1	-1.20549	4.98127	-2.16926	0.0322422	0.427041	-4.25456
Rhox2h	reproductive homeobox 2H	-1.02541	0.980345	-2.06937	0.040883	0.427041	-4.2549
Pmp2	peripheral myelin protein 2	-1.08913	1.31476	-2.07618	0.0402367	0.427041	-4.25626
Tshz2	teashirt zinc finger family member 2	-1.04245	8.70826	-2.09338	0.0386425	0.427041	-4.25705
Lcn5	lipocalin 5	-1.19168	3.52716	-2.15366	0.0334765	0.427041	-4.25798
Piwil1	piwi-like RNA-mediated gene silencing 1	-1.18709	2.72264	-2.10826	0.0373074	0.427041	-4.25808
Gbp4	guanylate binding protein 4	-1.12607	3.60063	-2.15321	0.033513	0.427041	-4.25881
Fbxw28	F-box and WD-40 domain protein 28	-1.09212	2.72262	-2.11662	0.0365748	0.427041	-4.25889
Lrrc39	leucine rich repeat containing 39	-1.12577	3.16741	-2.14444	0.0342257	0.427041	-4.25901
Cstdc5	cystatin domain containing 5	-1.03805	1.52094	-2.0734	0.0404994	0.427041	-4.25917
Ctsw	cathepsin W	-1.16638	2.88032	-2.12547	0.0358129	0.427041	-4.25935
Foxh1	forkhead box H1	-1.16701	2.15638	-2.10537	0.0375628	0.427041	-4.2598
Cntnap5a	contactin associated protein-like 5A	-1.09219	7.21156	-2.10337	0.0377409	0.427041	-4.25996
Tlr11	toll-like receptor 11	-1.06047	0.206467	-2.04192	0.0435808	0.427041	-4.26029
Slco1b2	solute carrier organic anion transporter family, member 1b2	-1.15188	3.77437	-2.1515	0.0336512	0.427041	-4.2609
Ptprn2	protein tyrosine phosphatase receptor type N polypeptide 2	-1.07489	8.39658	-2.08559	0.0393573	0.427041	-4.26186
Vpreb1a	V-set pre-B cell surrogate light chain 1A	-1.08308	0.379512	-2.04147	0.0436264	0.427041	-4.26295
Pcp4	Purkinje cell protein 4	-1.14457	5.28797	-2.13641	0.0348899	0.427041	-4.26384
Cyp4a30b	cytochrome P450, family 4, subfamily a, polypeptide 30b	-1.02063	1.55786	-2.06183	0.0416095	0.427041	-4.26402
Ly6g5b	lymphocyte antigen 6 family member G5B	-1.05754	1.50422	-2.06598	0.0412081	0.427041	-4.26409
Or10d4c	olfactory receptor family 10 subfamily D member 4C	-1.02187	-0.125768	-2.02986	0.0448139	0.427041	-4.26411
Ly9	lymphocyte antigen 9	-1.11376	3.47639	-2.12225	0.0360882	0.427041	-4.26421
Entrep2	endosomal transmembrane epsin interactor 2	-1.04943	8.11231	-2.07943	0.0399309	0.427041	-4.26485
Ifit1bl1	interferon induced protein with tetratricpeptide repeats 1B like 1	-1.08327	2.42832	-2.09781	0.0382404	0.427041	-4.26517
Mrpl24	mitochondrial ribosomal protein L24	-1.15307	2.71283	-2.11097	0.0370682	0.427041	-4.26561
Iqsec3	IQ motif and Sec7 domain 3	-1.10664	6.07503	-2.10422	0.037666	0.427041	-4.26662
Csn2	casein beta	-1.01646	0.148729	-2.02509	0.0453097	0.427041	-4.2669
Gpr39	G protein-coupled receptor 39	-1.05541	7.07791	-2.08064	0.0398173	0.427041	-4.26882
Igsf21	immunoglobulin superfamily, member 21	-1.08257	6.67716	-2.08683	0.0392431	0.427041	-4.2689
Vmn2r24	vomeronasal 2, receptor 24	-1.09793	2.77882	-2.09159	0.0388059	0.427041	-4.26908
Cep19	centrosomal protein 19	-1.15569	2.94109	-2.10508	0.0375887	0.427041	-4.26927
Slco1a6	solute carrier organic anion transporter family, member 1a6	-1.12851	4.69555	-2.13807	0.034752	0.427041	-4.26947
Cadm1	cell adhesion molecule 1	-1.05458	7.57825	-2.07159	0.0406714	0.427041	-4.26992
Stpg3	sperm tail PG rich repeat containing 3	-1.12093	1.92509	-2.06713	0.0410973	0.427041	-4.27081
Bcl11a	BCL11 transcription factor A	-1.0762	6.55337	-2.08183	0.0397063	0.427041	-4.27194
Kazn	kazrin, periplakin interacting protein	-1.03745	8.45751	-2.05894	0.0418909	0.427041	-4.2726
Id1	inhibitor of DNA binding 1, HLH protein	-1.14039	2.96915	-2.09583	0.0384193	0.427041	-4.2727
Stfa3	stefin A3	-0.972871	0.778272	-2.02173	0.0456615	0.427041	-4.27378
Prss38	serine protease 38	-1.02967	1.22228	-2.0325	0.0445414	0.427041	-4.27394
Fshb	follicle stimulating hormone beta	-1.01357	0.755565	-2.02174	0.0456609	0.427041	-4.2747
Vmn2r22	vomeronasal 2, receptor 22	-1.03433	1.58946	-2.03934	0.043842	0.427041	-4.27477
Mrpl27	mitochondrial ribosomal protein L27	-1.14536	2.90118	-2.09233	0.0387382	0.427041	-4.27492
Mptx2	mucosal pentraxin 2	-1.00821	0.594355	-2.01317	0.0465684	0.427041	-4.27541
Amph	amphiphysin	-1.07838	6.09666	-2.08347	0.0395538	0.427041	-4.27616
Trabd2b	TraB domain containing 2B	-1.08038	8.61725	-2.04684	0.0430863	0.427041	-4.2763
Ang5	angiogenin, ribonuclease A family, member 5	-1.0288	0.94128	-2.01612	0.0462545	0.427041	-4.27665
Tcstv4	Tcstv family member 4	-1.00076	0.784431	-2.01635	0.0462301	0.427041	-4.27728
Smoc1	SPARC related modular calcium binding 1	-1.07885	7.3636	-2.05398	0.0423772	0.427041	-4.27778
Pramel5	PRAME like 5	-1.03228	0.000673048	-1.9985	0.0481592	0.427041	-4.2779
Esp8	exocrine gland secreted peptide 8	-1.01409	1.0115	-2.01313	0.0465733	0.427041	-4.27903
Or13a18	olfactory receptor family 13 subfamily A member 18	-1.03799	1.28252	-2.01837	0.0460163	0.427041	-4.27931
Agbl1	ATP/GTP binding protein-like 1	-1.03155	7.96061	-2.04578	0.0431924	0.427041	-4.27973
Sntg1	syntrophin, gamma 1	-1.04577	6.93001	-2.05338	0.0424363	0.427041	-4.28038
Cd300e	CD300E molecule	-1.10922	2.92333	-2.08423	0.039483	0.427041	-4.28044
Naip1	NLR family, apoptosis inhibitory protein 1	-1.07572	5.27603	-2.08059	0.0398227	0.427041	-4.28122
Ces1e	carboxylesterase 1E	-1.10707	3.06448	-2.07478	0.0403686	0.427041	-4.28149
Hsd3b5	hydroxy-delta-5-steroid dehydrogenase, 3 beta- and steroid delta-isomerase 5	-1.0883	3.03413	-2.08031	0.0398482	0.427041	-4.28202
Ces1b	carboxylesterase 1B	-1.08748	3.13365	-2.0872	0.0392083	0.427041	-4.28215
Ffar2	free fatty acid receptor 2	-1.03175	2.20582	-2.05039	0.0427327	0.427041	-4.28276
Ms4a4d	membrane-spanning 4-domains, subfamily A, member 4D	-1.0563	2.8837	-2.06289	0.0415066	0.427041	-4.28308
H4c2	H4 clustered histone 2	-1.14239	2.12965	-2.03874	0.0439034	0.427041	-4.28334
Tunar	Tcl1 upstream neural differentiation associated RNA	-1.12542	5.05795	-2.09443	0.0385467	0.427041	-4.28368
Gm44501	predicted readthrough transcript, 44501	-0.994116	0.85764	-1.99695	0.0483306	0.427041	-4.28419
Krtap1-4	keratin associated protein 1-4	-1.14132	1.16563	-2.00592	0.0476893	0.427041	-4.2846
Defb48	defensin beta 48	-1.00435	1.32489	-2.00714	0.0472167	0.427041	-4.28547
Ovch2	ovochymase 2	-1.06376	2.70803	-2.05175	0.0425976	0.427041	-4.28624
Vstm4	V-set and transmembrane domain containing 4	-1.05911	6.04251	-2.05412	0.0423639	0.427041	-4.28747
Ifna12	interferon alpha 12	-1.00763	0.248325	-1.98502	0.049662	0.427041	-4.28762
Igfals	insulin-like growth factor binding protein, acid labile subunit	-1.09323	2.54637	-2.04807	0.0429633	0.427041	-4.28768
Vmn2r88	vomeronasal 2, receptor 88	1.04861	0.112773	1.97322	0.0510098	0.427041	-4.28817
Vmn1r235	vomeronasal 1 receptor 235	-0.995325	0.381527	-1.98396	0.0497816	0.427041	-4.289
Adam1a	a disintegrin and metallopeptidase domain 1a	-0.996774	1.21581	-1.99598	0.0484376	0.427041	-4.29015
Atp8a2	ATPase, aminophospholipid transporter-like, class I, type 8A, member 2	-1.01441	8.03598	-2.01738	0.0461203	0.427041	-4.29085
Nr0b1	nuclear receptor subfamily 0, group B, member 1	-1.01892	0.988706	-1.98544	0.0496145	0.427041	-4.29145
Cabp4	calcium binding protein 4	-1.16959	3.2124	-2.06367	0.0414307	0.427041	-4.29194
Sp100	nuclear antigen Sp100	-1.09049	4.8375	-2.07635	0.0402203	0.427041	-4.29201
Mia	MIA SH3 domain containing	-1.04607	1.17904	-1.98738	0.0493966	0.427041	-4.29207
St6gal2	beta galactoside alpha 2,6 sialyltransferase 2	-1.14558	4.43959	-2.0789	0.0399802	0.427041	-4.29252
S100a7a	S100 calcium binding protein A7A	-1.13886	3.27077	-2.05842	0.0419419	0.427041	-4.29309
Klrk1	killer cell lectin-like receptor subfamily K, member 1	-0.998836	1.77375	-2.01019	0.0468881	0.427041	-4.29335
Ccdc188	coiled-coil domain containing 188	-1.13307	2.78611	-2.0392	0.0438565	0.427041	-4.29369
Tbx4	T-box 4	-1.08622	5.70011	-2.04182	0.0435907	0.427041	-4.29379
Ebf2	early B cell factor 2	-1.0709	7.55646	-2.01151	0.0467468	0.427041	-4.29442
Khdrbs2	KH domain containing, RNA binding, signal transduction associated 2	-1.01134	6.61969	-2.02012	0.0458312	0.427041	-4.29447
L3mbtl4	L3MBTL4 histone methyl-lysine binding protein	-1.03359	7.4411	-2.01339	0.0465456	0.427041	-4.29479
Crisp4	cysteine-rich secretory protein 4	-1.04574	2.31461	-2.01029	0.0468772	0.427041	-4.29489
Xkr4	X-linked Kx blood group related 4	-1.02643	6.92579	-2.01984	0.0458608	0.427041	-4.29506
Slamf7	SLAM family member 7	-1.07711	2.92988	-2.02678	0.045133	0.427041	-4.29518
Tbx5	T-box 5	-1.0656	5.68715	-2.03945	0.043831	0.427041	-4.29671
Cyp7a1	cytochrome P450, family 7, subfamily a, polypeptide 1	-1.0441	2.61418	-2.01935	0.0459124	0.427041	-4.29707
Pramel32	PRAME like 32	-0.970107	1.26796	-1.98249	0.0499478	0.427041	-4.29735
Cyp4a31	cytochrome P450, family 4, subfamily a, polypeptide 31	-1.02219	1.55123	-1.97797	0.0504636	0.427041	-4.29804
Grik3	glutamate receptor, ionotropic, kainate 3	-1.04133	7.0232	-2.01125	0.0467746	0.427041	-4.29805
Ctxn3	cortexin 3	-1.09611	3.09455	-2.0428	0.0434928	0.427041	-4.29818
H4c6	H4 clustered histone 6	-1.06184	2.02502	-1.99931	0.0480705	0.427041	-4.29895
Or5m3b	olfactory receptor family 5 subfamily M member 3B	-1.01442	1.64105	-1.98565	0.0495907	0.427041	-4.299
Pcbp1	poly(rC) binding protein 1	-1.1421	3.63845	-2.05036	0.0427362	0.427041	-4.29985
Or2y6	olfactory receptor family 2 subfamily Y member 6	-1.0308	0.14197	-1.95388	0.0532849	0.427041	-4.30012
Neurod4	neurogenic differentiation 4	-1.01265	1.41948	-1.98037	0.0501898	0.427041	-4.30015
Rpl41	ribosomal protein L41	-1.06913	2.32079	-2.00002	0.0479925	0.427041	-4.30033
Or6d12	olfactory receptor family 6 subfamily D member 12	-0.984016	1.54638	-1.97333	0.0509974	0.427041	-4.30051
Grid1	glutamate receptor, ionotropic, delta 1	-1.00583	8.03133	-1.99203	0.0488758	0.427041	-4.30063
Nell1	NEL-like 1	-0.995364	8.47223	-1.98839	0.0492825	0.427041	-4.30104
Defb12	defensin beta 12	-0.943249	0.182434	-1.94597	0.0542404	0.427041	-4.3011
Aadacl2fm1	AADACL2 family member 1	-1.02297	1.65545	-1.97322	0.0510096	0.427041	-4.30159
Btnl4	butyrophilin-like 4	-1.0434	2.61185	-2.02172	0.0456627	0.427041	-4.3016
Ces1g	carboxylesterase 1G	-1.06321	3.19269	-2.02864	0.0449398	0.427041	-4.30161
Imp3	IMP3, U3 small nucleolar ribonucleoprotein	-1.04208	1.89264	-1.98148	0.050063	0.427041	-4.3019
Slamf6	SLAM family member 6	-1.09345	3.51484	-2.0387	0.0439069	0.427041	-4.30215
Ms4a4a	membrane-spanning 4-domains, subfamily A, member 4A	-1.02335	2.40545	-2.00418	0.0475388	0.427041	-4.30312
Gstm4	glutathione S-transferase, mu 4	-1.10397	3.04455	-2.02409	0.0454137	0.427041	-4.30325
Tmem223	transmembrane protein 223	-1.06462	2.47828	-2.00428	0.0475269	0.427041	-4.30339
Gbp8	guanylate-binding protein 8	-1.05483	3.17739	-2.0274	0.0450686	0.427041	-4.30345
Il36g	interleukin 36G	-0.986357	1.68034	-1.96869	0.0515348	0.427041	-4.30368
Sirpb1b	signal-regulatory protein beta 1B	-0.982864	1.80973	-1.97319	0.0510134	0.427041	-4.30413
Cst5	cystatin D	-0.952323	0.410647	-1.94337	0.0545574	0.427041	-4.30463
Thsd7b	thrombospondin, type I, domain containing 7B	-1.005	8.31114	-1.97888	0.0503591	0.427041	-4.30545
Cd86	CD86 antigen	-1.08376	4.65558	-2.04228	0.043545	0.427041	-4.30602
Hcst	hematopoietic cell signal transducer	-0.98683	0.989595	-1.95304	0.0533867	0.427041	-4.30709
Scgb3a1	secretoglobin, family 3A, member 1	-0.97828	1.07873	-1.95012	0.053738	0.427041	-4.30739
Srp54a	signal recognition particle 54A	-1.08125	3.23755	-2.03149	0.0446453	0.427041	-4.30741
Cntnap5c	contactin associated protein-like 5C	-1.03787	6.70651	-1.99007	0.0490942	0.427041	-4.30743
Olfm5	olfactomedin 5	-0.995551	1.31807	-1.95218	0.0534891	0.427041	-4.30744
Gzmn	granzyme N	-1.03895	3.01021	-2.007	0.047232	0.427041	-4.30774
Hcar1	hydrocarboxylic acid receptor 1	-1.06306	2.36542	-1.98713	0.0494247	0.427041	-4.30784
Clstn2	calsyntenin 2	-1.01761	8.04453	-1.97683	0.0505938	0.427041	-4.30786
Cd209c	CD209c antigen	1.05286	0.0764328	1.92537	0.0567963	0.427041	-4.30831
Dsg4	desmoglein 4	-1.07722	4.11574	-2.03734	0.0440455	0.427041	-4.30832
Nutm2	NUT family member 2	-0.994107	1.98099	-1.96859	0.0515469	0.427041	-4.30912
Gprc6a	G protein-coupled receptor, family C, group 6, member A	-0.995694	2.29397	-1.97082	0.0512873	0.427041	-4.3092
Bpifa2	BPI fold containing family A, member 2	-0.980249	1.38094	-1.95047	0.0536957	0.427041	-4.30939
Syt10	synaptotagmin X	-1.06957	4.54837	-2.03424	0.0443623	0.427041	-4.30956
Nptx2	neuronal pentraxin 2	-1.14373	4.53307	-2.03071	0.0447257	0.427041	-4.31015
Cd1d2	CD1d2 antigen	-1.02829	2.29355	-1.97819	0.0504386	0.427041	-4.31033
Krtap5-3	keratin associated protein 5-3	-0.967644	0.780545	-1.9352	0.0555645	0.427041	-4.31086
Cyp2j12	cytochrome P450, family 2, subfamily j, polypeptide 12	-1.05293	3.58797	-2.01594	0.0462733	0.427041	-4.31153
Ankfn1	ankyrin-repeat and fibronectin type III domain containing 1	-0.987872	7.85147	-1.96717	0.051713	0.427041	-4.31157
Actc1	actin, alpha, cardiac muscle 1	-1.03248	2.46975	-1.97945	0.0502939	0.427041	-4.31255
Gkn1	gastrokine 1	-1.02756	2.04579	-1.9712	0.051243	0.427041	-4.31258
Cntn1	contactin 1	-0.996429	6.84333	-1.97318	0.0510146	0.427041	-4.31291
Prl2b1	prolactin family 2, subfamily b, member 1	-0.954772	0.395132	-1.92096	0.0573571	0.427041	-4.31363
Nr2e3	nuclear receptor subfamily 2, group E, member 3	-1.04994	3.00566	-2.0011	0.0478744	0.427041	-4.3138
Stac	src homology three (SH3) and cysteine rich domain	-1.01034	6.30208	-1.97742	0.0505261	0.427041	-4.31436
Cntn5	contactin 5	-1.00357	7.92066	-1.95963	0.0525997	0.427041	-4.31479
Kcnj12	potassium inwardly-rectifying channel, subfamily J, member 12	-1.03576	5.65208	-1.98945	0.0491634	0.427041	-4.31492
Tafa5	TAFA chemokine like family member 5	-0.99681	7.87278	-1.95651	0.0529706	0.427041	-4.3153
Cfhr2	complement factor H-related 2	-1.01776	2.37837	-1.95926	0.0526442	0.427041	-4.31562
Sphkap	SPHK1 interactor, AKAP domain containing	-1.02148	5.85605	-1.98641	0.0495056	0.427041	-4.31593
Prima1	proline rich membrane anchor 1	-1.07074	5.27601	-2.0042	0.0475362	0.427041	-4.31603
Gvin2	GTPase, very large interferon inducible, family member 2	-0.944008	0.692229	-1.9205	0.057415	0.427041	-4.31622
Rxfp2	relaxin/insulin-like family peptide receptor 2	-1.04217	5.2348	-1.99953	0.048046	0.427041	-4.31622
Eef1b2	eukaryotic translation elongation factor 1 beta 2	-1.10704	2.87748	-1.99124	0.0489636	0.427041	-4.31657
Glra3	glycine receptor, alpha 3 subunit	-1.07779	5.08226	-2.00578	0.0473649	0.427041	-4.31733
Psg25	pregnancy-specific beta-1-glycoprotein 25	-0.985475	1.16762	-1.9286	0.0563895	0.427041	-4.31813
Rps27a	ribosomal protein S27A	-1.08296	2.74839	-1.97406	0.050912	0.427041	-4.31915
Prss1l	serine protease 1 (trypsin 1) like	-0.949229	0.217785	-1.90805	0.0590235	0.427041	-4.31918
Als2	alsin Rho guanine nucleotide exchange factor	-1.0383	6.02645	-1.96844	0.0515641	0.427041	-4.32002
Csmd2	CUB and Sushi multiple domains 2	-1.03312	7.42212	-1.94868	0.0539119	0.427041	-4.32061
Hs3st4	heparan sulfate (glucosamine) 3-O-sulfotransferase 4	-0.992866	7.34717	-1.94993	0.0537608	0.427041	-4.32061
Dapk1	death associated protein kinase 1	-0.985705	7.42559	-1.94598	0.0542393	0.427041	-4.32089
H3c13	H3 clustered histone 13	-1.01967	1.19676	-1.91557	0.0580485	0.427041	-4.32132
Sele	selectin, endothelial cell	-1.01335	2.66289	-1.96245	0.0522662	0.427041	-4.3214
Fam186a	family with sequence similarity 186, member A	-1.04618	3.23847	-1.98671	0.0494716	0.427041	-4.3216
Klk1b24	kallikrein 1-related peptidase b24	-0.973686	1.64037	-1.9326	0.0558882	0.427041	-4.32203
Adcy2	adenylate cyclase 2	-0.970368	7.8526	-1.94078	0.0548757	0.427041	-4.32239
Or1x2	olfactory receptor family 1 subfamily X member 2	-0.925155	0.27668	-1.89851	0.0602819	0.427041	-4.32299
H3c3	H3 clustered histone 3	-1.02208	0.461907	-1.90401	0.0595532	0.427041	-4.32319
Scn10a	sodium channel, voltage-gated, type X, alpha	-1.0316	5.67584	-1.9707	0.0513014	0.427041	-4.32339
Adal	adenosine deaminase-like	-1.01583	2.71914	-1.9626	0.0522485	0.427041	-4.32364
Armh4	armadillo-like helical domain containing 4	-1.04396	5.34242	-1.97941	0.0502988	0.427041	-4.32505
Defb13	defensin beta 13	-0.950616	0.0390047	-1.89045	0.0613621	0.427041	-4.32521
Clec2h	C-type lectin domain family 2, member h	-0.9915	2.17909	-1.93436	0.0556693	0.427041	-4.32574
Ces2g	carboxylesterase 2G	-0.969601	1.83572	-1.91944	0.0575516	0.427041	-4.326
Gbp6	guanylate binding protein 6	-1.03121	3.41273	-1.97103	0.0512629	0.427041	-4.32688
Btnl1	butyrophilin-like 1	-0.98122	1.95687	-1.9293	0.0563016	0.427041	-4.32691
Csta3	cystatin A family member 3	-0.946532	1.52198	-1.91233	0.0584663	0.427041	-4.32706
Tespa1	thymocyte expressed, positive selection associated 1	-1.01875	2.6452	-1.94759	0.0540433	0.427041	-4.32731
Pfn3	profilin 3	-1.00456	1.07398	-1.89848	0.0602859	0.427041	-4.32757
Sult1c1	sulfotransferase family, cytosolic, 1C, member 1	-0.99167	2.58018	-1.93879	0.0551208	0.427041	-4.3279
Retnlb	resistin like beta	-0.91134	0.843448	-1.89635	0.060569	0.427041	-4.32803
Ccdc122	coiled-coil domain containing 122	-1.02774	5.18149	-1.96369	0.0521208	0.427041	-4.32808
Rasef	RAS and EF hand domain containing	-1.06212	4.63763	-1.9825	0.0499474	0.427041	-4.32899
Meox1	mesenchyme homeobox 1	-1.07537	5.51998	-1.95784	0.0528122	0.427041	-4.32908
Rmdn2	regulator of microtubule dynamics 2	-1.02908	5.65256	-1.9508	0.0536557	0.427041	-4.32932
Pdlim4	PDZ and LIM domain 4	-1.06376	6.05836	-1.94548	0.0543001	0.427041	-4.32945
Nes	nestin	-1.08493	5.36629	-1.95676	0.0529407	0.427041	-4.33022
Oosp3	oocyte secreted protein 3	-0.973711	2.04317	-1.92237	0.0571774	0.427041	-4.33039
Crispld1	cysteine-rich secretory protein LCCL domain containing 1	-1.0463	3.59946	-1.96265	0.0522429	0.427041	-4.33056
Cyp2b19	cytochrome P450, family 2, subfamily b, polypeptide 19	-0.968784	1.53975	-1.90921	0.0588728	0.427041	-4.33063
Calm5	calmodulin 5	-0.982541	0.814623	-1.8857	0.062006	0.427041	-4.33068
Or10v5	olfactory receptor family 10 subfamily V member 5	-0.985728	0.0308992	-1.87832	0.0630181	0.427041	-4.33096
Or2t48	olfactory receptor family 2 subfamily T member 48	-0.928554	1.34135	-1.89853	0.0602781	0.427041	-4.33107
Ugt2b37	UDP glucuronosyltransferase 2 family, polypeptide B37	-0.954535	0.681421	-1.88315	0.0623541	0.427041	-4.33117
Gabra5	gamma-aminobutyric acid type A receptor subunit alpha 5	-1.06417	4.50889	-1.97652	0.0506293	0.427041	-4.33136
Slc6a12	solute carrier family 6 (neurotransmitter transporter, betaine/GABA), member 12	-1.05066	5.45199	-1.95834	0.0527534	0.427041	-4.33147
Mmp3	matrix metallopeptidase 3	-0.986785	2.41355	-1.9291	0.056326	0.427041	-4.33173
Vmn1r5	vomeronasal 1 receptor 5	-0.946236	1.45921	-1.89695	0.0604891	0.427041	-4.33187
Mbl2	mannose-binding lectin (protein C) 2	-0.963024	2.06694	-1.91246	0.05845	0.427041	-4.33233
Fam162b	family with sequence similarity 162, member B	-0.96796	1.9304	-1.91238	0.0584604	0.427041	-4.33273
Npw	neuropeptide W	-1.05128	2.51384	-1.93182	0.0559859	0.427041	-4.3331
Fabp9	fatty acid binding protein 9, testis	-0.922374	0.726144	-1.88374	0.0622733	0.427041	-4.33313
Gpm6a	glycoprotein m6a	-1.01383	5.60946	-1.94594	0.0542438	0.427041	-4.33313
Txndc8	thioredoxin domain containing 8	-1.05064	3.61794	-1.96372	0.0521168	0.427041	-4.33336
Vmn2r79	vomeronasal 2, receptor 79	-1.01893	2.78547	-1.93311	0.0558246	0.427041	-4.33413
AY074887	cDNA sequence AY074887	-1.02947	2.40489	-1.91853	0.0576676	0.427041	-4.33443
Sorcs3	sortilin-related VPS10 domain containing receptor 3	-0.992258	7.63201	-1.91191	0.0585217	0.427041	-4.33457
Rnaseh2c	ribonuclease H2, subunit C	-1.07115	2.59197	-1.93078	0.0561153	0.427041	-4.33463
Mgp	matrix Gla protein	-1.06133	3.06103	-1.94232	0.0546864	0.427041	-4.33518
Ehd3	EH-domain containing 3	-1.0252	5.64742	-1.93892	0.0551037	0.427041	-4.33561
Vmn2r78	vomeronasal 2, receptor 78	-1.00769	2.54616	-1.91421	0.0582238	0.427041	-4.33568
Smpd3	sphingomyelin phosphodiesterase 3, neutral	-1.01757	5.57654	-1.93387	0.0557304	0.427041	-4.33576
Osr2	odd-skipped related 2	-1.08794	4.86571	-1.95652	0.0529693	0.427041	-4.33591
H3c11	H3 clustered histone 11	-1.02964	1.43726	-1.88756	0.0617523	0.427041	-4.33603
Dpp6	dipeptidylpeptidase 6	-0.957154	8.3646	-1.90001	0.0600821	0.427041	-4.33614
Khdc1b	KH domain containing 1B	-0.930458	0.695167	-1.86935	0.0642662	0.427041	-4.33708
Fbxw25	F-box and WD-40 domain protein 25	-1.00668	2.79032	-1.92223	0.0571954	0.427041	-4.33719
Teddm1b	transmembrane epididymal protein 1B	-0.944444	1.38898	-1.88204	0.062506	0.427041	-4.33732
Serpinb11	serine (or cysteine) peptidase inhibitor, clade B (ovalbumin), member 11	-1.02655	3.68732	-1.95325	0.0533605	0.427041	-4.33807
Mpped2	metallophosphoesterase domain containing 2	-0.975661	7.55978	-1.89841	0.0602953	0.427041	-4.33902
Dazl	deleted in azoospermia-like	-0.984791	2.37107	-1.90569	0.059333	0.427041	-4.33908
Ccnq	cyclin Q	-1.021	2.01164	-1.89654	0.0605439	0.427041	-4.33924
Gucy2d	guanylate cyclase 2d	-1.0189	5.35071	-1.93258	0.0558906	0.427041	-4.33935
Slc6a2	solute carrier family 6 (neurotransmitter transporter, noradrenalin), member 2	-1.0089	5.29427	-1.93533	0.055549	0.427041	-4.33952
Hoxa9	homeobox A9	-1.09088	4.00983	-1.95064	0.0536745	0.427041	-4.33964
Or5an6	olfactory receptor family 5 subfamily AN member 6	-0.908088	0.00441555	-1.85272	0.0666363	0.427041	-4.3404
Myoc	myocilin	-0.977104	2.4563	-1.90994	0.0587774	0.427041	-4.34056
Dhx34	DExH-box helicase 34	-1.01602	6.45483	-1.90656	0.0592185	0.427041	-4.34067
Ccbe1	collagen and calcium binding EGF domains 1	-0.971341	7.97442	-1.89073	0.0613239	0.427041	-4.34071
Glb1l2	galactosidase, beta 1-like 2	-1.04962	4.15281	-1.94919	0.0538495	0.427041	-4.34091
Wfdc17	WAP four-disulfide core domain 17	-0.970824	1.26878	-1.87107	0.0640253	0.427041	-4.34105
Cfap68	cilia and flagella associated protein 68	-1.07327	3.15919	-1.9248	0.056869	0.427041	-4.3411
Btbd35f27	BTB domain containing 35, family member 27	-0.92774	0.0337782	-1.8417	0.0682462	0.427041	-4.34182
Orm1	orosomucoid 1	-1.03074	2.55339	-1.90832	0.0589883	0.427041	-4.34187
Sprr3	small proline-rich protein 3	-0.971593	1.31503	-1.87071	0.0640758	0.427041	-4.34191
H3c10	H3 clustered histone 10	-1.00918	1.21126	-1.86934	0.0642675	0.427041	-4.34193
Trmt12	tRNA methyltransferase 12	-1.06951	3.09344	-1.9293	0.0563019	0.427041	-4.34194
Nup210	nucleoporin 210	-0.985152	6.92118	-1.89469	0.0607912	0.427041	-4.34249
Zfp268	zinc finger protein 268	-0.965562	2.76389	-1.90484	0.0594448	0.427041	-4.34258
Rpl36al	ribosomal protein L36A-like	-1.0228	2.68192	-1.90711	0.0591466	0.427041	-4.34279
Pcsk2	proprotein convertase subtilisin/kexin type 2	-0.994301	5.94748	-1.90979	0.0587972	0.427041	-4.34305
Cd74	CD74 antigen (invariant polypeptide of major histocompatibility complex, class II antigen-associated)	-0.980256	2.80582	-1.90654	0.0592208	0.427041	-4.34338
Grk3	G protein-coupled receptor kinase 3	-0.985755	6.26683	-1.90309	0.0596751	0.427041	-4.34353
Spata31e2	spermatogenesis associated 31 subfamily E member 2	-1.02281	3.74196	-1.92929	0.0563032	0.427041	-4.34493
Ms4a6c	membrane-spanning 4-domains, subfamily A, member 6C	-0.977557	2.27232	-1.88903	0.0615538	0.427041	-4.34519
Sytl1	synaptotagmin-like 1	-1.07035	4.24069	-1.9366	0.0553905	0.427041	-4.34531
Kbtbd12	kelch repeat and BTB (POZ) domain containing 12	-0.993321	6.10778	-1.89892	0.0602264	0.427041	-4.3454
Epha6	Eph receptor A6	-0.961072	7.38529	-1.88469	0.0621427	0.427041	-4.34545
Mbd3l2	methyl-CpG binding domain protein 3-like 2	-0.952574	2.16021	-1.88338	0.0623225	0.427041	-4.3457
Crym	crystallin, mu	-1.01898	3.66801	-1.92823	0.0564358	0.427041	-4.34582
Oprk1	opioid receptor, kappa 1	-1.00724	3.0356	-1.91155	0.0585683	0.427041	-4.34586
H2bc22	H2B clustered histone 22	-1.02712	2.05417	-1.87961	0.0628402	0.427041	-4.34597
Ntm	neurotrimin	-0.933736	8.87004	-1.87195	0.0639018	0.427041	-4.34604
Mtfp1	mitochondrial fission process 1	-1.02298	2.39407	-1.88839	0.0616408	0.427041	-4.34614
Grm3	glutamate receptor, metabotropic 3	-0.97664	6.00941	-1.89917	0.0601943	0.427041	-4.34633
Hoxc9	homeobox C9	-1.06784	5.08507	-1.92182	0.0572468	0.427041	-4.34645
Lce1h	late cornified envelope 1H	-0.939215	1.58854	-1.86506	0.0648707	0.427041	-4.34647
Pdyn	prodynorphin	-1.02132	3.51669	-1.93059	0.0561397	0.427041	-4.34658
Hoxb1	homeobox B1	-1.05257	3.27939	-1.91867	0.0576492	0.427041	-4.34693
Cyth4	cytohesin 4	-1.01512	5.14261	-1.9174	0.0578131	0.427041	-4.34765
Fam170b	family with sequence similarity 170, member B	-0.909527	1.31465	-1.85419	0.0664235	0.427041	-4.34773
Igsf5	immunoglobulin superfamily, member 5	-1.01647	5.25838	-1.91702	0.0578617	0.427041	-4.34787
Atp6v1c2	ATPase, H+ transporting, lysosomal V1 subunit C2	-1.00431	5.90839	-1.8939	0.0608974	0.427041	-4.34816
Pin1rt1	peptidyl-prolyl cis/trans isomerase, NIMA-interacting 1, retrogene 1	-0.954755	1.28862	-1.85209	0.0667276	0.427041	-4.34897
Hoxc5	homeobox C5	-1.05707	4.93966	-1.91569	0.058033	0.427041	-4.34912
Skint5	selection and upkeep of intraepithelial T cells 5	-1.02756	4.53686	-1.92558	0.0567699	0.427041	-4.34946
H4c8	H4 clustered histone 8	-0.969416	1.19798	-1.84539	0.0677039	0.427041	-4.3505
Lce1f	late cornified envelope 1F	-0.927542	0.96672	-1.84949	0.0671041	0.427041	-4.35066
Taar7b	trace amine-associated receptor 7B	-0.890885	0.379184	-1.83236	0.0696366	0.427041	-4.35066
Fpr2	formyl peptide receptor 2	-0.926354	1.51433	-1.85011	0.0670149	0.427041	-4.35139
Bpifa6	BPI fold containing family A, member 6	-1.00211	3.35262	-1.90626	0.0592584	0.427041	-4.35155
Gstm2	glutathione S-transferase, mu 2	-1.03432	3.77157	-1.91396	0.0582557	0.427041	-4.35157
Gabra1	gamma-aminobutyric acid type A receptor subunit alpha 1	-1.01529	3.96007	-1.91824	0.0577047	0.427041	-4.35204
Gphb5	glycoprotein hormone beta 5	-0.962914	2.36178	-1.8741	0.0636031	0.427041	-4.3523
Aif1l	allograft inflammatory factor 1-like	-1.04364	5.30128	-1.90097	0.0599553	0.427041	-4.35231
Tff2	trefoil factor 2 (spasmolytic protein 1)	-0.923965	1.3609	-1.84309	0.0680405	0.427041	-4.35281
Swsap1	SWIM type zinc finger 7 associated protein 1	-1.0069	2.14372	-1.86139	0.065392	0.427041	-4.35301
Capn3	calpain 3	-1.00969	5.21807	-1.89584	0.060637	0.427041	-4.3534
Gramd2a	GRAM domain containing 2A	-1.00233	6.11097	-1.87656	0.0632604	0.427041	-4.35358
Ttc6	tetratricopeptide repeat domain 6	-0.980147	5.58977	-1.88988	0.0614384	0.427041	-4.35364
Ugt2b1	UDP glucuronosyltransferase 2 family, polypeptide B1	-0.89858	0.573274	-1.82552	0.0706686	0.427041	-4.35406
Fbxw24	F-box and WD-40 domain protein 24	-0.984653	2.59353	-1.86808	0.0644453	0.427041	-4.35413
H1f6	H1.6 linker histone, cluster member	-0.955707	0.888393	-1.83062	0.0698976	0.427041	-4.35434
Olfml1	olfactomedin-like 1	-0.97313	3.04464	-1.87959	0.0628424	0.427041	-4.35436
C6	complement component 6	-0.998134	4.51311	-1.912	0.0585092	0.427041	-4.3547
Nobox	NOBOX oogenesis homeobox	-0.977433	2.70917	-1.87492	0.0634882	0.427041	-4.35479
Gpc1	glypican 1	-1.0165	5.45574	-1.88463	0.0621519	0.427041	-4.35566
Dpp10	dipeptidylpeptidase 10	-0.944354	7.28528	-1.85637	0.0661097	0.427041	-4.35601
Toporsl	topoisomerase I binding, arginine/serine-rich like	-0.951446	2.86459	-1.86637	0.0646859	0.427041	-4.35604
Gsta13	glutathione S-transferase alpha 13	-1.01084	2.84671	-1.877	0.0632001	0.427041	-4.3564
Cd244a	CD244 molecule A	-0.981119	5.70065	-1.8835	0.062306	0.427041	-4.35678
Mmp10	matrix metallopeptidase 10	-0.962502	2.42807	-1.86124	0.0654131	0.427041	-4.3568
Sis	sucrase isomaltase	-0.961705	2.70787	-1.86461	0.0649342	0.427041	-4.35688
Cyp11b1	cytochrome P450, family 11, subfamily b, polypeptide 1	-0.971062	2.92479	-1.88006	0.0627776	0.427041	-4.35691
Lilrb4b	leukocyte immunoglobulin-like receptor, subfamily B, member 4B	-0.921954	1.04224	-1.8214	0.0712972	0.427041	-4.3571
Nip7	NIP7, nucleolar pre-rRNA processing protein	-1.03398	2.90851	-1.88148	0.062583	0.427041	-4.35715
BC024139	cDNA sequence BC024139	-1.02725	3.28634	-1.88985	0.0614429	0.427041	-4.35743
Lmx1b	LIM homeobox transcription factor 1 beta	-0.963615	7.04994	-1.8527	0.0666385	0.427041	-4.35758
Nxpe2	neurexophilin and PC-esterase domain family, member 2	-0.972419	3.20479	-1.88351	0.0623051	0.427041	-4.35789
Abcc9	ATP-binding cassette, sub-family C member 9	-0.975169	5.96934	-1.87034	0.0641271	0.427041	-4.3579
Ccn1	cellular communication network factor 1	-1.04806	3.26716	-1.88607	0.0619547	0.427041	-4.35805
Fam227a	family with sequence similarity 227, member A	-0.995093	5.1562	-1.88496	0.0621064	0.427041	-4.3581
Wfdc10	WAP four-disulfide core domain 10	-0.887819	0.431739	-1.81444	0.0723681	0.427041	-4.35861
Iqch	IQ motif containing H	-0.955963	6.89217	-1.85006	0.0670211	0.427041	-4.35932
Qrfprl	pyroglutamylated RFamide peptide receptor like	-1.03039	4.59611	-1.89817	0.0603267	0.427041	-4.35948
Myo18a	myosin XVIIIA	-0.979056	7.07134	-1.84809	0.0673079	0.427041	-4.35952
Thbs2	thrombospondin 2	-0.999599	5.67643	-1.87075	0.0640694	0.427041	-4.35978
Slco6d1	solute carrier organic anion transporter family, member 6d1	-1.00242	3.60031	-1.89232	0.0611095	0.427041	-4.35978
Kcnmb2	potassium large conductance calcium-activated channel, subfamily M, beta member 2	-0.935521	7.38432	-1.84577	0.0676475	0.427041	-4.35979
Pnrc2	proline-rich nuclear receptor coactivator 2	-1.04736	3.65095	-1.88906	0.0615495	0.427041	-4.36007
Aard	alanine and arginine rich domain containing protein	-0.954062	2.11344	-1.84113	0.0683302	0.427041	-4.36024
Tex53	testis expressed 53	-0.955989	2.78035	-1.86503	0.0648743	0.427041	-4.36029
Rp1	retinitis pigmentosa 1 (human)	-0.989045	5.61265	-1.87404	0.0636113	0.427041	-4.36069
Fam227b	family with sequence similarity 227, member B	-0.97096	6.23242	-1.85484	0.0663294	0.427041	-4.36072
Nxpe4	neurexophilin and PC-esterase domain family, member 4	-0.996553	4.03102	-1.89367	0.0609277	0.427041	-4.36092
Kera	keratocan	-0.927254	1.49516	-1.82052	0.071432	0.427041	-4.36095
Speer4a1	spermatogenesis associated glutamate (E)-rich protein 4A1	-0.906254	1.05257	-1.81273	0.0726337	0.427041	-4.36101
Pih1d2	PIH1 domain containing 2	-0.974414	2.23646	-1.84659	0.0675273	0.427041	-4.36101
Trpc6	transient receptor potential cation channel, subfamily C, member 6	-0.981648	5.56636	-1.86563	0.0647906	0.427041	-4.36133
Tasl	TLR adaptor interacting with endolysosomal SLC15A4	-1.00012	3.21171	-1.87315	0.0637342	0.427041	-4.3615
Ndufs3	NADH:ubiquinone oxidoreductase core subunit S3	-1.0539	3.86421	-1.88746	0.0617667	0.427041	-4.3616
Aars2	alanyl-tRNA synthetase 2, mitochondrial	-1.0082	3.25461	-1.87318	0.0637301	0.427041	-4.36176
Fam90a1a	family with sequence similarity 90, member A1A	-0.904615	1.35046	-1.81787	0.071839	0.427041	-4.36183
Mob3b	MOB kinase activator 3B	-0.949998	7.51307	-1.83774	0.068832	0.427041	-4.36237
AU015228	expressed sequence AU015228	-0.901939	0.193013	-1.7997	0.0746836	0.427041	-4.36241
Yipf2	Yip1 domain family, member 2	-1.05955	2.87636	-1.86478	0.0649097	0.427041	-4.36271
Zfp831	zinc finger protein 831	-0.982956	5.40235	-1.86945	0.0642525	0.427041	-4.36272
Bmp7	bone morphogenetic protein 7	-0.964592	6.2109	-1.85212	0.0667222	0.427041	-4.36276
Sptlc3	serine palmitoyltransferase, long chain base subunit 3	-0.960163	5.76357	-1.85956	0.0656532	0.427041	-4.36277
Krt84	keratin 84	-0.975412	2.86569	-1.86021	0.0655596	0.427041	-4.36322
Cav3	caveolin 3	-0.993928	3.68585	-1.8808	0.0626755	0.427041	-4.36326
Fmo4	flavin containing monooxygenase 4	-0.951763	2.75662	-1.85391	0.0664646	0.427041	-4.36331
Ccdc85a	coiled-coil domain containing 85A	-0.949059	6.43342	-1.84642	0.0675522	0.427041	-4.36335
Tssk5	testis-specific serine kinase 5	-1.00044	2.64005	-1.85779	0.0659055	0.427041	-4.36342
Rph3a	rabphilin 3A	-0.978882	5.04893	-1.8708	0.0640625	0.427041	-4.36354
Nubp2	nucleotide binding protein 2	-1.04989	2.56961	-1.854	0.0664514	0.427041	-4.36364
Or2r3	olfactory receptor family 2 subfamily R member 3	-0.940152	1.4588	-1.81529	0.0722377	0.427041	-4.36416
Wap	whey acidic protein	-0.904123	1.83943	-1.82465	0.0708018	0.427041	-4.36416
Ppp1ccb	protein phosphatase 1 catalytic subunit gamma B	2.74876	0.0547264	1.92409	0.0770652	0.427041	-4.36432
Krt72	keratin 72	-0.98412	3.14639	-1.8728	0.0637838	0.427041	-4.36433
Krtap9-22	keratin associated protein 9-22	-0.906739	0.163299	-1.79324	0.0757158	0.427041	-4.36435
Adam21	a disintegrin and metallopeptidase domain 21	-0.905235	1.79914	-1.81989	0.0715291	0.427041	-4.36471
Igsf11	immunoglobulin superfamily, member 11	-0.933333	6.48468	-1.83749	0.0688698	0.427041	-4.36482
Spata45	spermatogenesis associated 45	-1.02116	3.10889	-1.86335	0.0651133	0.427041	-4.36496
Hnmt	histamine N-methyltransferase	-0.985565	3.72537	-1.87285	0.063777	0.427041	-4.36533
Smox	spermine oxidase	-0.970398	6.17171	-1.84252	0.0681253	0.427041	-4.36539
Tlr6	toll-like receptor 6	-0.94182	2.26106	-1.82947	0.0700707	0.427041	-4.3656
Acot11	acyl-CoA thioesterase 11	-0.965287	6.40465	-1.84133	0.0683008	0.427041	-4.36567
Nrsn1	neurensin 1	-1.00598	3.78055	-1.87591	0.0633505	0.427041	-4.36613
Ccl11	C-C motif chemokine ligand 11	-0.974422	2.30964	-1.83161	0.0697491	0.427041	-4.36661
Cacna1h	calcium channel, voltage-dependent, T type, alpha 1H subunit	-0.966875	6.19734	-1.84117	0.0683246	0.427041	-4.36686
Csf2rb2	colony stimulating factor 2 receptor, beta 2, low-affinity (granulocyte-macrophage)	-1.00521	4.09117	-1.87666	0.0632472	0.427041	-4.36711
Vkorc1	vitamin K epoxide reductase complex, subunit 1	-1.00746	2.86525	-1.84615	0.0675926	0.427041	-4.36713
Lat	linker for activation of T cells	-0.905783	1.80722	-1.81107	0.072893	0.427041	-4.36716
Frmd3	FERM domain containing 3	-0.943365	6.08028	-1.84435	0.0678565	0.427041	-4.36719
Bglap3	bone gamma-carboxyglutamate protein 3	-0.941393	0.635335	-1.7939	0.0756102	0.427041	-4.36727
Cdh7	cadherin 7, type 2	-0.981596	4.44445	-1.87351	0.0636846	0.427041	-4.36784
Romo1	reactive oxygen species modulator 1	-0.993794	2.61505	-1.83715	0.0689202	0.427041	-4.36825
Trps1	transcriptional repressor GATA binding 1	-0.961975	7.30638	-1.82161	0.0712645	0.427041	-4.36865
Seh1l	SEH1-like (S. cerevisiae	-0.997917	3.03609	-1.84866	0.0672251	0.427041	-4.36874
Lrp1b	low density lipoprotein-related protein 1B	-0.932247	8.21369	-1.81627	0.0720858	0.427041	-4.36902
Phactr3	phosphatase and actin regulator 3	-0.961064	6.78293	-1.82663	0.0705009	0.427041	-4.36927
Klhl22	kelch-like 22	-0.984766	5.83736	-1.83883	0.0686702	0.427041	-4.36929
Tmem69	transmembrane protein 69	-0.956065	1.67246	-1.80544	0.0737743	0.427041	-4.3693
Thrb	thyroid hormone receptor beta	-0.914378	7.98324	-1.814	0.0724372	0.427041	-4.3695
St6galnac3	ST6 (alpha-N-acetyl-neuraminyl-2,3-beta-galactosyl-1,3)-N-acetylgalactosaminide alpha-2,6-sialyltransferase 3	-0.908035	8.64919	-1.80777	0.0734081	0.427041	-4.37072
Bpifb1	BPI fold containing family B, member 1	-0.986885	4.78571	-1.86205	0.0652981	0.427041	-4.37074
Pfpl	pore forming protein-like	-0.922437	1.11054	-1.79175	0.0759556	0.427041	-4.37091
Bpifb3	BPI fold containing family B, member 3	-0.989177	3.76906	-1.86203	0.0653009	0.427041	-4.37102
Prop1	paired like homeodomain factor 1	-0.932308	2.1244	-1.81137	0.0728464	0.427041	-4.37103
Stra6	stimulated by retinoic acid gene 6	-0.979612	5.54699	-1.83952	0.0685689	0.427041	-4.37115
Styxl1	serine/threonine/tyrosine interacting-like 1	-0.98004	5.16867	-1.84622	0.0675819	0.427041	-4.37122
Klk1b26	kallikrein 1-related petidase b26	-0.882968	1.07609	-1.78764	0.0766211	0.427041	-4.37152
Ryr2	ryanodine receptor 2, cardiac	-0.914854	7.93877	-1.8095	0.0731375	0.427041	-4.37157
Ccl17	C-C motif chemokine ligand 17	-0.95017	2.30621	-1.813	0.0725915	0.427041	-4.37166
Nt5c1b	5'-nucleotidase, cytosolic IB	-1.01124	3.57976	-1.85538	0.0662523	0.427041	-4.372
Top6bl	TOP6B like initiator of meiotic double strand breaks	-0.962636	5.7213	-1.82972	0.0700326	0.427041	-4.37255
Klk15	kallikrein related-peptidase 15	-0.922524	2.28931	-1.81643	0.0720611	0.427041	-4.37289
Sox6	SRY (sex determining region Y)-box 6	-0.910642	8.555	-1.80154	0.0743902	0.427041	-4.37308
Tpsg1	tryptase gamma 1	-0.977627	2.84689	-1.82977	0.0700257	0.427041	-4.37337
Zfp105	zinc finger protein 105	-0.99009	3.00856	-1.83657	0.0690069	0.427041	-4.37339
Mesp2	mesoderm posterior 2	-0.974175	2.22762	-1.81436	0.0723806	0.427041	-4.37351
Rnase4	ribonuclease, RNase A family 4	-0.964121	1.24602	-1.79203	0.0759109	0.427041	-4.37364
Xlr4a	X-linked lymphocyte-regulated 4A	-0.870649	0.716199	-1.77718	0.0783362	0.427041	-4.37367
Rhox2b	reproductive homeobox 2B	-0.900194	0.835252	-1.77844	0.0781281	0.427041	-4.37375
Anks4b	ankyrin repeat and sterile alpha motif domain containing 4B	-0.911969	2.4001	-1.81147	0.0728299	0.427041	-4.37404
Omt2a	oocyte maturation, alpha	-0.891286	0.906475	-1.77751	0.0782814	0.427041	-4.37443
Sfn	stratifin	-1.02289	2.85621	-1.82322	0.0710194	0.427041	-4.37449
Ifna14	interferon alpha 14	-0.86806	0.325605	-1.76737	0.079974	0.427041	-4.37456
Fam170a	family with sequence similarity 170, member A	-0.910965	1.44745	-1.78557	0.0769589	0.427041	-4.3746
Rapgef3	Rap guanine nucleotide exchange factor (GEF) 3	-0.992093	5.85836	-1.82151	0.0712804	0.427041	-4.37544
Tnf	tumor necrosis factor	-0.974919	2.66796	-1.81362	0.0724956	0.427041	-4.37578
Med11	mediator complex subunit 11	-1.00664	2.91149	-1.81808	0.0718063	0.427041	-4.37611
Ddx17	DEAD box helicase 17	-1.00299	5.23308	-1.83307	0.0695291	0.427041	-4.37617
Kcnn3	potassium intermediate/small conductance calcium-activated channel, subfamily N, member 3	-0.92579	7.23512	-1.80088	0.0744961	0.427041	-4.37622
Ptpdc1	protein tyrosine phosphatase domain containing 1	-0.957457	5.63393	-1.8208	0.0713893	0.427041	-4.37642
Ganc	glucosidase, alpha; neutral C	-0.966523	4.98448	-1.83732	0.0688946	0.427041	-4.37648
Dnah7c	dynein, axonemal, heavy chain 7C	-0.923056	6.53376	-1.80854	0.0732876	0.427041	-4.3767
Hacd2	3-hydroxyacyl-CoA dehydratase 2	-0.941464	6.11257	-1.81254	0.072664	0.427041	-4.37671
Ssu2	ssu-2 homolog	-0.991574	4.36704	-1.84915	0.0671546	0.427041	-4.37671
Or9s13	olfactory receptor family 9 subfamily S member 13	-0.895869	1.10209	-1.77628	0.0784855	0.427041	-4.37709
Mylk4	myosin light chain kinase family, member 4	-0.94388	6.1813	-1.8102	0.0730279	0.427041	-4.37712
Abhd16b	abhydrolase domain containing 16B	-0.975164	2.27295	-1.80361	0.0740629	0.427041	-4.37745
Hemgn	hemogen	-0.955577	2.5448	-1.8114	0.0728408	0.427041	-4.37752
Whrn	whirlin	-0.934442	6.74721	-1.80158	0.0743843	0.427041	-4.37752
Heg1	heart development protein with EGF-like domains 1	-0.948422	6.84131	-1.80029	0.0745883	0.427041	-4.37771
Abra	actin-binding Rho activating protein	-0.943838	1.78111	-1.79205	0.0759076	0.427041	-4.37792
Lgr6	leucine-rich repeat-containing G protein-coupled receptor 6	-0.949021	7.18661	-1.79645	0.0752018	0.427041	-4.37801
Pkdcc	protein kinase domain containing, cytoplasmic	-0.98008	5.75426	-1.82023	0.0714757	0.427041	-4.37813
Reg3b	regenerating islet-derived 3 beta	-0.883495	-0.0180877	-1.75405	0.0822408	0.427041	-4.37819
Wscd1	WSC domain containing 1	-1.01746	4.60616	-1.8444	0.0678484	0.427041	-4.37832
Sult1b1	sulfotransferase family 1B, member 1	-0.916908	2.0726	-1.79185	0.0759407	0.427041	-4.37841
S100a16	S100 calcium binding protein A16	-1.01031	4.3969	-1.8409	0.0683649	0.427041	-4.37874
Acsf3	acyl-CoA synthetase family member 3	-0.957626	5.48536	-1.81874	0.0717049	0.427041	-4.37889
Galnt15	polypeptide N-acetylgalactosaminyltransferase 15	-0.972177	5.25735	-1.82649	0.0705222	0.427041	-4.37918
Cnnm2	cyclin M2	-0.928558	6.91227	-1.79486	0.075456	0.427041	-4.3795
Adamdec1	ADAM-like, decysin 1	-0.947048	3.13097	-1.82272	0.0710956	0.427041	-4.37961
Krt5	keratin 5	-0.916944	2.43674	-1.80149	0.0743978	0.427041	-4.37962
Med18	mediator complex subunit 18	-1.01636	3.25877	-1.82541	0.070685	0.427041	-4.38019
Alpl	alkaline phosphatase, liver/bone/kidney	-0.947566	5.88071	-1.80766	0.0734259	0.427041	-4.38033
Gdf5	growth differentiation factor 5	-0.98993	2.9689	-1.81462	0.0723412	0.427041	-4.38038
Fer1l6	fer-1 like family member 6	-0.92625	6.85711	-1.79156	0.0759863	0.427041	-4.38087
Uts2r	urotensin 2 receptor	-0.88421	0.554642	-1.75961	0.0812882	0.427041	-4.38114
H2ac10	H2A clustered histone 10	-0.915544	1.10391	-1.76414	0.0805181	0.427041	-4.38121
Hyal4	hyaluronoglucosaminidase 4	-0.913774	2.38588	-1.79247	0.0758406	0.427041	-4.3813
Cspg4b	chondroitin sulfate proteoglycan 4B	-0.948221	6.22004	-1.79744	0.0750434	0.427041	-4.38135
Lrrc32	leucine rich repeat containing 32	-0.994979	5.92104	-1.80255	0.0742304	0.427041	-4.38197
Itga3	integrin alpha 3	-0.989327	5.24156	-1.81858	0.0717293	0.427041	-4.38228
Acsm1	acyl-CoA synthetase medium-chain family member 1	-0.9714	3.26582	-1.81979	0.0715438	0.427041	-4.38232
Tgm3	transglutaminase 3, E polypeptide	-0.987604	4.66004	-1.83133	0.0697903	0.427041	-4.38243
Abca13	ATP-binding cassette, sub-family A member 13	-0.907333	7.5088	-1.7839	0.077231	0.427041	-4.38256
Gria4	glutamate receptor, ionotropic, AMPA4 (alpha 4)	-0.932942	6.15883	-1.79907	0.0747828	0.427041	-4.38264
Fga	fibrinogen alpha chain	-0.903798	2.10649	-1.7842	0.0771812	0.427041	-4.38288
Lilra6	leukocyte immunoglobulin-like receptor, subfamily A (with TM domain), member 6	-0.939441	2.94316	-1.80985	0.0730823	0.427041	-4.38291
Tmem273	transmembrane protein 273	-0.964118	5.1304	-1.81703	0.0719682	0.427041	-4.38327
Fzd10	frizzled class receptor 10	-0.957479	2.27096	-1.78282	0.0774077	0.427041	-4.38343
Casr	calcium-sensing receptor	-0.963873	4.89382	-1.822	0.0712058	0.427041	-4.38347
Or8g36	olfactory receptor family 8 subfamily G member 36	-0.882943	0.452448	-1.74591	0.0836524	0.427041	-4.3835
Ptpn22	protein tyrosine phosphatase, non-receptor type 22 (lymphoid)	-0.975615	5.49545	-1.80548	0.0737675	0.427041	-4.3837
Rpl3	ribosomal protein L3	-1.04736	4.00646	-1.82577	0.0706305	0.427041	-4.38375
Or10d4	olfactory receptor family 10 subfamily D member 4	-0.879986	0.0092545	-1.73915	0.0848393	0.427041	-4.38378
Ggt5	gamma-glutamyltransferase 5	-0.979326	4.6332	-1.82469	0.0707953	0.427041	-4.38388
Polr2i	polymerase (RNA) II (DNA directed) polypeptide I	-0.961752	1.83117	-1.768	0.0798669	0.427041	-4.38409
Atp8b5	ATPase, class I, type 8B, member 5	-0.928269	6.37699	-1.78723	0.0766881	0.427041	-4.38429
Lrrn1	leucine rich repeat protein 1, neuronal	-0.993082	4.19526	-1.8253	0.0707022	0.427041	-4.38432
Jund	jun D proto-oncogene	-1.02241	4.12284	-1.82414	0.0708793	0.427041	-4.38446
Cdiptos	CDIP transferase, opposite strand	-0.940512	2.01621	-1.77577	0.0785705	0.427041	-4.38465
Tnfrsf19	tumor necrosis factor receptor superfamily, member 19	-0.933496	6.33904	-1.78644	0.0768168	0.427041	-4.38501
Card11	caspase recruitment domain family, member 11	-0.936694	5.96227	-1.79478	0.0754679	0.427041	-4.38507
Esm1	endothelial cell-specific molecule 1	-1.02134	3.28418	-1.81267	0.0726433	0.427041	-4.38511
Sdk2	sidekick cell adhesion molecule 2	-0.900016	8.13116	-1.76998	0.0795357	0.427041	-4.38562
Edem2	ER degradation enhancer, mannosidase alpha-like 2	-0.983611	4.63997	-1.81705	0.0719653	0.427041	-4.38572
Umod	uromodulin	-0.94959	1.6025	-1.75563	0.0819691	0.427041	-4.38573
C1qtnf7	C1q and tumor necrosis factor related protein 7	-0.911092	6.70438	-1.78091	0.0777206	0.427041	-4.38581
Cacna1i	calcium channel, voltage-dependent, alpha 1I subunit	-0.911437	6.71455	-1.77838	0.0781383	0.427041	-4.38596
Nxph1	neurexophilin 1	-0.924802	6.06454	-1.78846	0.0764889	0.427041	-4.38609
Klrh1	killer cell lectin-like receptor subfamily H, member 1	0.905975	0.338239	1.73782	0.0850748	0.427041	-4.38611
Acsm2	acyl-CoA synthetase medium-chain family member 2	-0.97612	3.39929	-1.80868	0.0732656	0.427041	-4.38613
Abcb5	ATP-binding cassette, sub-family B member 5	-0.943179	5.38761	-1.80277	0.0741952	0.427041	-4.38622
Dchs2	dachsous cadherin related 2	-0.906498	7.08099	-1.7757	0.0785807	0.427041	-4.38625
Samd3	sterile alpha motif domain containing 3	-0.952436	5.13322	-1.8058	0.0737183	0.427041	-4.38638
Zfp27	zinc finger protein 27	-0.9652	2.89863	-1.7963	0.0752255	0.427041	-4.38671
Cd164l2	CD164 sialomucin-like 2	-0.977421	3.10416	-1.80388	0.0740201	0.427041	-4.38672
Gip	gastric inhibitory polypeptide	-0.980346	3.27982	-1.8101	0.0730436	0.427041	-4.38672
Ubb	ubiquitin B	-0.986248	2.60576	-1.78218	0.0775134	0.427041	-4.38677
Prr27	proline rich 27	-0.894636	1.2868	-1.74872	0.0831634	0.427041	-4.38685
Smad4	SMAD family member 4	-0.922719	6.624	-1.77653	0.0784432	0.427041	-4.38692
Serinc2	serine incorporator 2	-0.977489	5.3926	-1.79917	0.0747667	0.427041	-4.38711
Ppp1r1c	protein phosphatase 1, regulatory inhibitor subunit 1C	-0.92756	6.04326	-1.78608	0.0768744	0.427041	-4.38726
Per2	period circadian clock 2	-0.945962	6.29919	-1.78007	0.0778596	0.427041	-4.38758
Chst3	carbohydrate sulfotransferase 3	-0.971616	5.87206	-1.78628	0.0768421	0.427041	-4.38769
Fasn	fatty acid synthase	-0.948719	5.84352	-1.78363	0.0772755	0.427041	-4.38787
Adamts5	ADAM metallopeptidase with thrombospondin type 1 motif 5	-0.962597	5.88802	-1.7861	0.076872	0.427041	-4.38805
Cyp11b2	cytochrome P450, family 11, subfamily b, polypeptide 2	-0.882831	1.83817	-1.76317	0.0806826	0.427041	-4.38859
Cep83	centrosomal protein 83	-0.933613	5.99749	-1.78056	0.0777787	0.427041	-4.38883
Oas1a	2'-5' oligoadenylate synthetase 1A	-0.918604	2.37956	-1.77354	0.0789405	0.427041	-4.389
Pate4	prostate and testis expressed 4	-0.88774	1.77204	-1.75404	0.0822433	0.427041	-4.38906
Nckap5	NCK-associated protein 5	-0.876285	9.00436	-1.75566	0.0819644	0.427041	-4.3891
Rdm1	RAD52 motif 1	-0.9871	2.86055	-1.78782	0.0765927	0.427041	-4.38923
Prl2c1	Prolactin family 2, subfamily c, member 1	-0.875418	0.812966	-1.73357	0.0858313	0.427041	-4.38926
Gcnt1	glucosaminyl (N-acetyl) transferase 1, core 2	-0.946666	5.36175	-1.79267	0.0758075	0.427041	-4.38934
Ccnl1	cyclin L1	-1.00529	4.51013	-1.81001	0.0730583	0.427041	-4.38937
Rtbdn	retbindin	-0.983223	3.32917	-1.80021	0.0746022	0.427041	-4.38978
Cldn34b4	claudin 34B4	-0.83543	0.0673269	-1.72667	0.0870678	0.427041	-4.38993
Mrm3	mitochondrial rRNA methyltransferase 3	-0.979138	2.53952	-1.77712	0.0783463	0.427041	-4.38996
Pla2g6	phospholipase A2, group VI	-0.946756	6.28786	-1.77335	0.0789721	0.427041	-4.39006
Krtdap	keratinocyte differentiation associated protein	-0.880386	2.09529	-1.75961	0.0812887	0.427041	-4.39012
Myf5	myogenic factor 5	-0.945054	2.68125	-1.77594	0.0785413	0.427041	-4.39077
Abca15	ATP-binding cassette, sub-family A member 15	-0.981858	3.98952	-1.80781	0.0734015	0.427041	-4.39088
Rph3al	rabphilin 3A-like (without C2 domains)	-0.910681	6.25503	-1.76957	0.0796045	0.427041	-4.391
Or13j1	olfactory receptor family 13 subfamily J member 1	-0.896659	0.726427	-1.73187	0.0861348	0.427041	-4.39127
Kcnj6	potassium inwardly-rectifying channel, subfamily J, member 6	-0.886731	7.27124	-1.75937	0.0813287	0.427041	-4.39129
Cyp1b1	cytochrome P450, family 1, subfamily b, polypeptide 1	-1.00394	4.77811	-1.80043	0.074567	0.427041	-4.39135
Rnf223	ring finger 223	-0.900069	2.29444	-1.75945	0.0813155	0.427041	-4.39144
Stom	stomatin	-0.962005	5.51073	-1.7815	0.0776247	0.427041	-4.39158
Scnm1	sodium channel modifier 1	-1.0094	3.08713	-1.78576	0.0769272	0.427041	-4.39164
Neo1	neogenin	-0.926914	6.6348	-1.763	0.0807116	0.427041	-4.39181
Galm	galactose mutarotase	-0.933505	6.36016	-1.76702	0.0800317	0.427041	-4.39182
Tbc1d8	TBC1 domain family, member 8	-0.896862	6.77025	-1.76096	0.0810585	0.427041	-4.39188
Syngr1	synaptogyrin 1	-0.956836	5.57796	-1.78116	0.0776803	0.427041	-4.39206
Kdelr3	KDEL (Lys-Asp-Glu-Leu) endoplasmic reticulum protein retention receptor 3	-0.987048	5.29628	-1.78541	0.0769844	0.427041	-4.39218
Vmn1r194	vomeronasal 1 receptor 194	-1.14143	-0.514404	-1.73149	0.0907742	0.427041	-4.3922
Stk36	serine/threonine kinase 36	-0.969818	4.62275	-1.79851	0.0748715	0.427041	-4.39243
Tspan18	tetraspanin 18	-0.910194	7.71951	-1.75336	0.0823591	0.427041	-4.39248
Ksr1	kinase suppressor of ras 1	-0.903374	7.82998	-1.75251	0.0825065	0.427041	-4.39251
Tmem233	transmembrane protein 233	-0.976013	4.20538	-1.80287	0.0741803	0.427041	-4.39258
Fcna	ficolin A	-0.953336	2.64396	-1.76957	0.0796043	0.427041	-4.39275
Rce1	Ras converting CAAX endopeptidase 1	-1.0224	2.94991	-1.78134	0.0776508	0.427041	-4.39282
Slc26a8	solute carrier family 26, member 8	-0.931983	5.49811	-1.77743	0.0782957	0.427041	-4.39295
Tgfa	transforming growth factor alpha	-0.905838	6.48316	-1.76127	0.0810058	0.427041	-4.393
Arhgap25	Rho GTPase activating protein 25	-0.910896	5.79409	-1.77059	0.0794325	0.427041	-4.39301
Fzd1	frizzled class receptor 1	-0.987345	4.78092	-1.79437	0.0755343	0.427041	-4.39318
Srrm4	serine/arginine repetitive matrix 4	-0.935619	5.54037	-1.77661	0.0784308	0.427041	-4.39335
Npas4	neuronal PAS domain protein 4	-0.932514	1.63607	-1.7423	0.0842847	0.427041	-4.39338
Dmac2	distal membrane arm assembly complex 2	-0.955474	3.15672	-1.78289	0.0773956	0.427041	-4.39344
Lpcat2	lysophosphatidylcholine acyltransferase 2	-0.934228	5.61123	-1.77381	0.0788959	0.427041	-4.39353
Dusp2	dual specificity phosphatase 2	-0.936737	2.32026	-1.75519	0.0820444	0.427041	-4.39365
Cxcl3	C-X-C motif chemokine ligand 3	-0.928668	2.02106	-1.74749	0.0833766	0.427041	-4.3937
Fry	FRY microtubule binding protein	-0.901313	7.58727	-1.7503	0.0828894	0.427041	-4.39401
Prss21	serine protease 21	-0.912947	2.4193	-1.75546	0.0819985	0.427041	-4.39416
Lipt2	lipoyl(octanoyl) transferase 2 (putative)	-0.945192	2.52419	-1.75559	0.081976	0.427041	-4.39423
Lrrc30	leucine rich repeat containing 30	-0.857634	1.2758	-1.73365	0.085816	0.427041	-4.39429
Adamts3	ADAM metallopeptidase with thrombospondin type 1 motif 3	-0.892599	6.6409	-1.75755	0.0816398	0.427041	-4.39441
Lum	lumican	-0.872082	1.61417	-1.73644	0.0853193	0.427041	-4.39455
Spesp1	sperm equatorial segment protein 1	-0.969617	3.24072	-1.78045	0.0777967	0.427041	-4.39469
Pglyrp3	peptidoglycan recognition protein 3	-0.895698	2.22908	-1.75442	0.0821777	0.427041	-4.39481
Mrpl11	mitochondrial ribosomal protein L11	-0.946677	2.63662	-1.76034	0.0811635	0.427041	-4.39515
Dcdc2c	doublecortin domain containing 2C	-0.896429	6.0421	-1.76383	0.0805706	0.427041	-4.39515
Olfm1	olfactomedin 1	-0.943824	5.50443	-1.77113	0.0793431	0.427041	-4.39519
Ptprt	protein tyrosine phosphatase receptor type T	-0.876925	8.72977	-1.74004	0.0846835	0.427041	-4.39529
Clec2g	C-type lectin domain family 2, member g	-0.92419	3.55212	-1.78334	0.0773227	0.427041	-4.39534
Bche	butyrylcholinesterase	-0.948884	3.8131	-1.78928	0.0763555	0.427041	-4.3956
Plb1	phospholipase B1	-0.903662	7.28836	-1.74687	0.0834855	0.427041	-4.39573
Pcsk6	proprotein convertase subtilisin/kexin type 6	-0.888918	7.85719	-1.74272	0.0842117	0.427041	-4.396
Ptpn3	protein tyrosine phosphatase, non-receptor type 3	-0.911609	7.09637	-1.74725	0.083419	0.427041	-4.39605
Cadps	Ca2+-dependent secretion activator	-0.875308	7.6104	-1.74412	0.0839651	0.427041	-4.39615
Clvs2	clavesin 2	-0.942799	5.12386	-1.78057	0.0777767	0.427041	-4.39617
Crlf1	cytokine receptor-like factor 1	-0.984743	5.40359	-1.77023	0.0794938	0.427041	-4.39644
Gbp9	guanylate-binding protein 9	-0.938215	3.91657	-1.78841	0.0764963	0.427041	-4.39658
Gpr26	G protein-coupled receptor 26	-0.944266	3.51836	-1.7779	0.0782179	0.427041	-4.39679
Apol6	apolipoprotein L 6	-0.974274	3.34885	-1.78086	0.0777297	0.427041	-4.3968
Serpine2	serine (or cysteine) peptidase inhibitor, clade E, member 2	-0.914195	6.00364	-1.75845	0.0814861	0.427041	-4.39701
Il22b	interleukin 22B	-0.862331	0.617152	-1.71538	0.0891259	0.427041	-4.39728
Gpr139	G protein-coupled receptor 139	-0.961641	3.5699	-1.78293	0.0773891	0.427041	-4.39728
Cdh12	cadherin 12	-0.88554	6.64064	-1.74953	0.0830228	0.427041	-4.39732
C3ar1	complement component 3a receptor 1	-0.937512	2.82953	-1.76132	0.0809975	0.427041	-4.39733
Ccdc149	coiled-coil domain containing 149	-0.901782	6.20873	-1.75299	0.0824234	0.427041	-4.39736
Il23a	interleukin 23, alpha subunit p19	-0.872765	1.38699	-1.72305	0.0877229	0.427041	-4.39758
H3c2	H3 clustered histone 2	-0.908107	1.40317	-1.72338	0.0876642	0.427041	-4.39761
Laptm4b	lysosomal-associated protein transmembrane 4B	-0.926464	5.86975	-1.75519	0.0820455	0.427041	-4.39772
Phf5a	PHD finger protein 5A	-0.986077	2.89208	-1.76673	0.080081	0.427041	-4.39774
Ptprd	protein tyrosine phosphatase receptor type D	-0.858083	9.50569	-1.72895	0.0866574	0.427041	-4.39781
Hand1	heart and neural crest derivatives expressed 1	-0.974441	3.24584	-1.77245	0.0791221	0.427041	-4.39787
Trim9	tripartite motif-containing 9	-0.89801	6.13564	-1.75184	0.0826226	0.427041	-4.39815
Pip	prolactin induced protein	-0.860342	-0.108334	-1.70498	0.0910555	0.427041	-4.39843
Mcpt8	mast cell protease 8	-0.900542	1.89517	-1.7296	0.0865409	0.427041	-4.39844
Fbxw20	F-box and WD-40 domain protein 20	-0.926347	2.97375	-1.76089	0.0810703	0.427041	-4.39845
Atp13a5	ATPase type 13A5	-0.932109	5.58749	-1.76428	0.0804941	0.427041	-4.39873
Krtap5-23	keratin associated protein 5-23	-0.839545	0.665079	-1.71303	0.0895591	0.427041	-4.3988
Sntg2	syntrophin, gamma 2	-0.892562	6.64177	-1.74547	0.0837295	0.427041	-4.3988
Isx	intestine specific homeobox	-0.940522	3.89006	-1.78237	0.0774811	0.427041	-4.39898
Tmem42	transmembrane protein 42	-0.956699	2.47164	-1.74281	0.0841947	0.427041	-4.39915
Gpr182	G protein-coupled receptor 182	-0.92016	2.4318	-1.74532	0.0837558	0.427041	-4.39927
Ttll7	tubulin tyrosine ligase-like family, member 7	-0.900239	6.2853	-1.74484	0.0838396	0.427041	-4.39947
Tssk4	testis-specific serine kinase 4	-0.879174	1.4235	-1.72511	0.0873504	0.427041	-4.39958
Egfem1	EGF-like and EMI domain containing 1	-0.888352	7.43766	-1.73642	0.085324	0.427041	-4.3996
Krt33a	keratin 33A	-0.907057	2.48992	-1.74784	0.0833162	0.427041	-4.39963
Mgam	maltase-glucoamylase	-0.902302	5.75107	-1.75236	0.0825324	0.427041	-4.39978
Rpusd2	RNA pseudouridylate synthase domain containing 2	-1.00158	3.34266	-1.77098	0.0793677	0.427041	-4.3998
Stfa2	stefin A2	-0.851797	0.500051	-1.70183	0.0916464	0.427041	-4.39985
Ift56	intraflagellar transport 56	-0.95375	4.26899	-1.7806	0.0777729	0.427041	-4.39987
Cfb	complement factor B	-0.922316	2.85267	-1.75195	0.0826041	0.427041	-4.40028
Dok5	docking protein 5	-0.875698	7.68778	-1.73209	0.0860944	0.427041	-4.4003
Itprid2	ITPR interacting domain containing 2	-0.94749	5.66099	-1.75152	0.082677	0.427041	-4.40046
Tmem141	transmembrane protein 141	-0.946528	2.47278	-1.73714	0.0851955	0.427041	-4.40065
Smcp	sperm mitochondria-associated cysteine-rich protein	-0.930466	2.87517	-1.76082	0.0810819	0.427041	-4.40066
Igf2	insulin-like growth factor 2	-0.994418	4.14317	-1.77698	0.0783689	0.427041	-4.40086
Rxfp4	relaxin family peptide receptor 4	-0.89252	1.8244	-1.72666	0.0870708	0.427041	-4.40092
Fam117a	family with sequence similarity 117, member A	-0.927697	5.88915	-1.74709	0.0834471	0.427041	-4.40095
Defb30	defensin beta 30	-0.84783	1.06969	-1.70936	0.0902386	0.427041	-4.40112
Runx3	runt related transcription factor 3	-0.921384	6.86347	-1.73379	0.0857914	0.427041	-4.40141
Habp2	hyaluronic acid binding protein 2	-0.944574	4.88103	-1.76708	0.0800225	0.427041	-4.40141
Pilrb2	paired immunoglobin-like type 2 receptor beta 2	-0.917065	2.73992	-1.75494	0.0820872	0.427041	-4.40149
Gbp10	guanylate-binding protein 10	-0.898619	2.75454	-1.74382	0.0840181	0.427041	-4.40155
Selp	selectin, platelet	-0.946715	5.08553	-1.76238	0.0808173	0.427041	-4.40169
Ephx2	epoxide hydrolase 2, cytoplasmic	-0.92594	5.671	-1.74842	0.0832152	0.427041	-4.40195
Ramp1	receptor (calcitonin) activity modifying protein 1	-0.918859	6.09548	-1.74063	0.0845783	0.427041	-4.40217
Kcnh1	potassium voltage-gated channel, subfamily H (eag-related), member 1	-0.863488	8.34561	-1.72189	0.0879339	0.427041	-4.40226
Klk1b1	kallikrein 1-related peptidase b1	-0.852166	1.15777	-1.70936	0.0902384	0.427041	-4.40237
Mrpl49	mitochondrial ribosomal protein L49	-0.989397	3.24489	-1.75937	0.0813283	0.427041	-4.40243
Glce	glucuronyl C5-epimerase	-0.914387	5.9437	-1.74252	0.0842463	0.427041	-4.40248
Nfib	nuclear factor I/B	-0.895313	8.1894	-1.72166	0.0879772	0.427041	-4.40275
Chrm3	cholinergic receptor, muscarinic 3, cardiac	-0.877161	7.50494	-1.72661	0.0870801	0.427041	-4.40275
Utp6	UTP6 small subunit processome component	-0.960474	4.22225	-1.77149	0.0792827	0.427041	-4.40277
Pygl	liver glycogen phosphorylase	-0.944439	5.16325	-1.75804	0.0815557	0.427041	-4.40281
Aoc1l1	amine oxidase copper containing 1-like 1	-0.852682	1.6872	-1.71395	0.0893897	0.427041	-4.40294
Arrdc5	arrestin domain containing 5	-0.892948	2.3559	-1.73399	0.0857559	0.427041	-4.40295
H4c17	H4 clustered histone 17	-0.877904	1.24976	-1.70896	0.0903122	0.427041	-4.40302
Cux1	cut-like homeobox 1	-0.916214	9.13273	-1.71499	0.089198	0.427041	-4.40303
Smlr1	small leucine-rich protein 1	-0.952076	3.37058	-1.76063	0.0811136	0.427041	-4.40313
Accsl	1-aminocyclopropane-1-carboxylate synthase (inactive)-like	-0.897899	6.60007	-1.73072	0.0863403	0.427041	-4.40324
Kcnma1	potassium large conductance calcium-activated channel, subfamily M, alpha member 1	-0.863557	8.94963	-1.71508	0.0891808	0.427041	-4.40356
B4galnt3	beta-1,4-N-acetyl-galactosaminyl transferase 3	-0.893345	6.50546	-1.73056	0.0863689	0.427041	-4.40377
Fbxo48	F-box protein 48	-0.933275	2.24311	-1.72415	0.087524	0.427041	-4.40378
Lce1g	late cornified envelope 1G	-0.826064	0.379423	-1.69364	0.093199	0.427041	-4.40381
Adgrb3	adhesion G protein-coupled receptor B3	-0.87093	7.50924	-1.72403	0.0875453	0.427041	-4.40389
Smad7	SMAD family member 7	-0.914096	7.50372	-1.72137	0.0880294	0.427041	-4.40424
Lipo4	lipase, member O4	-0.847591	1.8937	-1.71365	0.0894433	0.427041	-4.40424
Nyap2	neuronal tyrosine-phophorylated phosphoinositide 3-kinase adaptor 2	-0.874308	6.61849	-1.72901	0.086647	0.427041	-4.40425
Vwa2	von Willebrand factor A domain containing 2	-0.928161	5.70493	-1.74141	0.0844413	0.427041	-4.40432
Hmgcll1	3-hydroxymethyl-3-methylglutaryl-Coenzyme A lyase-like 1	-0.893027	6.31755	-1.73168	0.0861676	0.427041	-4.40438
Qpct	glutaminyl-peptide cyclotransferase (glutaminyl cyclase)	-0.947556	5.3177	-1.75086	0.0827922	0.427041	-4.40442
Ccdc3	coiled-coil domain containing 3	-0.893885	6.45833	-1.72893	0.0866623	0.427041	-4.40458
Iqca1	IQ motif containing with AAA domain 1	-0.898503	6.56066	-1.72704	0.0870009	0.427041	-4.40487
Cyp1a2	cytochrome P450, family 1, subfamily a, polypeptide 2	-0.868491	1.98764	-1.72218	0.0878825	0.427041	-4.4049
Bpifa3	BPI fold containing family A, member 3	-0.880105	1.83201	-1.7112	0.0898979	0.427041	-4.40493
U90926	cDNA sequence U90926	-0.921853	2.5858	-1.7298	0.0865055	0.427041	-4.40502
Mrgpra3	MAS-related GPR, member A3	0.884421	0.661883	1.70762	0.090563	0.427041	-4.40507
Oxt	oxytocin	-0.949075	1.9388	-1.71759	0.0887194	0.427041	-4.4051
Brd2	bromodomain containing 2	-0.930052	5.97744	-1.73446	0.0856727	0.427041	-4.40513
Krt13	keratin 13	-0.957121	3.01111	-1.74126	0.0844687	0.427041	-4.40527
Agxt	alanine-glyoxylate aminotransferase	-0.977791	4.5037	-1.76298	0.0807143	0.427041	-4.4053
Ibsp	integrin binding sialoprotein	-0.892196	2.68997	-1.73651	0.0853082	0.427041	-4.40544
Prl7a1	prolactin family 7, subfamily a, member 1	-0.862981	1.7589	-1.70587	0.0908896	0.427041	-4.40553
Naaa	N-acylethanolamine acid amidase	-0.942033	5.01859	-1.75223	0.0825552	0.427041	-4.40559
Fsip1	fibrous sheath-interacting protein 1	-0.906313	6.8939	-1.72213	0.08789	0.427041	-4.40567
Prg3	proteoglycan 3	-0.870384	2.06136	-1.72292	0.0877466	0.427041	-4.40581
Phgr1	proline/histidine/glycine-rich 1	-0.909616	2.7024	-1.73659	0.085293	0.427041	-4.40581
Sgpp2	sphingosine-1-phosphate phosphatase 2	-0.882686	6.80401	-1.72197	0.0879192	0.427041	-4.40599
Trmt5	TRM5 tRNA methyltransferase 5	-0.940688	2.98695	-1.74392	0.084001	0.427041	-4.40602
Mllt3	myeloid/lymphoid or mixed-lineage leukemia; translocated to, 3	-0.892387	8.17536	-1.71238	0.0896794	0.427041	-4.40603
Col24a1	collagen, type XXIV, alpha 1	-0.890601	7.57407	-1.7164	0.0889379	0.427041	-4.40603
Psg20	pregnancy-specific beta-1-glycoprotein 20	-0.8877	1.71296	-1.71199	0.0897514	0.427041	-4.40607
Zbtb8b	zinc finger and BTB domain containing 8b	-0.964151	3.6	-1.75619	0.0818731	0.427041	-4.40615
Or10d3	olfactory receptor family 10 subfamily D member 3	-0.88356	1.05119	-1.6891	0.0940673	0.427041	-4.40621
Atp8b4	ATPase, class I, type 8B, member 4	-0.896765	7.29927	-1.71715	0.0888006	0.427041	-4.40623
Tmem219	transmembrane protein 219	-0.921715	5.13945	-1.74537	0.0837473	0.427041	-4.40624
Stmn4	stathmin-like 4	-0.95125	4.41132	-1.76123	0.0810128	0.427041	-4.40628
Socs7	suppressor of cytokine signaling 7	-0.911631	5.96082	-1.72821	0.0867909	0.427041	-4.40638
Mfap5	microfibrillar associated protein 5	-0.968276	4.30955	-1.76003	0.0812157	0.427041	-4.40648
Slc35b1	solute carrier family 35, member B1	-0.975357	3.56829	-1.75457	0.0821517	0.427041	-4.40661
Foxc2	forkhead box C2	-0.981966	4.16456	-1.75952	0.0813029	0.427041	-4.40666
Zyg11a	zyg-11 family member A, cell cycle regulator	-0.941399	4.59988	-1.75559	0.0819754	0.427041	-4.40681
Gatb	glutamyl-tRNA amidotransferase subunit B	-0.903657	6.37018	-1.72368	0.0876092	0.427041	-4.40692
Bpi	bactericidal permeablility increasing protein	-0.926673	4.92521	-1.74798	0.0832914	0.427041	-4.40729
Wfdc6a	WAP four-disulfide core domain 6A	-0.911929	2.53229	-1.73073	0.0863387	0.427041	-4.40745
Slc8a3	solute carrier family 8 (sodium/calcium exchanger), member 3	-0.884787	6.20594	-1.72296	0.0877407	0.427041	-4.40748
Cstpp1	centriolar satellite-associated tubulin polyglutamylase complex regulator 1	-0.88254	7.35908	-1.71297	0.089569	0.427041	-4.40752
Spdye4c	speedy/RINGO cell cycle regulator family, member E4C	-0.846876	1.55323	-1.69854	0.0922669	0.427041	-4.40753
Minar1	membrane integral NOTCH2 associated receptor 1	-0.954227	4.18873	-1.75784	0.0815896	0.427041	-4.40755
Cd84	CD84 antigen	-0.937052	3.44203	-1.74578	0.083675	0.427041	-4.40768
Dcc	DCC netrin 1 receptor	-0.854914	8.51483	-1.70652	0.0907675	0.427041	-4.40776
Zfp36	zinc finger protein 36	-0.975677	4.14079	-1.75622	0.0818679	0.427041	-4.40777
Ppp1r8	protein phosphatase 1, regulatory subunit 8	-0.964067	4.6374	-1.75269	0.0824759	0.427041	-4.40789
Aoc1l2	amine oxidase copper containing 1-like 2	-0.845374	1.017	-1.68837	0.0942084	0.427041	-4.40799
Dapk2	death-associated protein kinase 2	-0.877425	6.62882	-1.71675	0.0888743	0.427041	-4.40801
Cd209f	CD209f antigen	-0.837044	0.902145	-1.6917	0.0935688	0.427041	-4.40806
Card6	caspase recruitment domain family, member 6	-0.898411	2.92776	-1.7315	0.0862001	0.427041	-4.40811
Trmt1l	tRNA methyltransferase 1 like	-0.96164	4.45695	-1.75364	0.0823111	0.427041	-4.40825
Ninj1	ninjurin 1	-0.959008	5.2892	-1.73983	0.0847202	0.427041	-4.40828
Smim22	small integral membrane protein 22	-0.889843	1.05625	-1.68948	0.0939936	0.427041	-4.40828
Kif5c	kinesin family member 5C	-0.883293	7.48987	-1.71034	0.0900564	0.427041	-4.40832
Vamp4	vesicle-associated membrane protein 4	-0.9504	4.73241	-1.74954	0.0830207	0.427041	-4.40835
Acsf2	acyl-CoA synthetase family member 2	-0.921469	5.56527	-1.73168	0.086169	0.427041	-4.40842
Smad6	SMAD family member 6	-0.905163	8.00936	-1.70569	0.0909222	0.427041	-4.4087
Irag1	inositol 1,4,5-triphosphate receptor associated 1	-0.888794	7.1062	-1.71182	0.0897817	0.427041	-4.40871
Rad9a	RAD9 checkpoint clamp component A	-0.997972	4.75196	-1.74789	0.0833066	0.427041	-4.40874
Odam	odontogenic, ameloblast asssociated	-0.83859	0.654369	-1.68105	0.0956251	0.427041	-4.40877
Mroh2b	maestro heat-like repeat family member 2B	-0.920596	4.58331	-1.75315	0.0823963	0.427041	-4.40878
Fgf3	fibroblast growth factor 3	-0.901001	2.58972	-1.72558	0.087266	0.427041	-4.40883
Rag2	recombination activating gene 2	-0.866364	1.485	-1.69276	0.0933658	0.427041	-4.40885
Cacng1	calcium channel, voltage-dependent, gamma subunit 1	-0.934506	4.53319	-1.75135	0.0827067	0.427041	-4.40896
Ppbp	pro-platelet basic protein	-0.895745	0.775711	-1.67857	0.096109	0.427041	-4.40907
Pick1	protein interacting with C kinase 1	-0.954896	4.79438	-1.74681	0.0834948	0.427041	-4.40912
Dytn	dystrotelin	-0.928414	4.93234	-1.74449	0.0839004	0.427041	-4.40913
Emid1	EMI domain containing 1	-0.90653	6.14275	-1.71875	0.0885081	0.427041	-4.40915
Bcas3	BCAS3 microtubule associated cell migration factor	-0.869065	8.51062	-1.7014	0.0917282	0.427041	-4.40929
Trim42	tripartite motif-containing 42	-0.907895	2.63365	-1.71203	0.0897429	0.427041	-4.40932
Borcs6	BLOC-1 related complex subunit 6	-0.987433	4.51211	-1.74998	0.082944	0.427041	-4.4094
Sned1	sushi, nidogen and EGF-like domains 1	-0.901513	6.45322	-1.71424	0.0893361	0.427041	-4.40942
Fbxl20	F-box and leucine-rich repeat protein 20	-0.897152	6.03881	-1.71924	0.0884182	0.427041	-4.40942
Sult1e1	sulfotransferase family 1E, member 1	-0.850834	1.85006	-1.69891	0.092198	0.427041	-4.40952
Myzap	myocardial zonula adherens protein	-0.899413	6.12872	-1.71792	0.0886599	0.427041	-4.40978
Dnah7b	dynein, axonemal, heavy chain 7B	-0.869305	6.58513	-1.71402	0.0893751	0.427041	-4.40991
Lin28b	lin-28 homolog B	-0.892821	5.73498	-1.72466	0.0874326	0.427041	-4.41002
Gstt3	glutathione S-transferase, theta 3	-0.961026	3.23654	-1.74107	0.0845021	0.427041	-4.41005
Ms4a2	membrane-spanning 4-domains, subfamily A, member 2	-0.91882	2.60705	-1.71889	0.0884826	0.427041	-4.41013
Phax	phosphorylated adaptor for RNA export	-0.959302	4.86906	-1.74047	0.0846065	0.427041	-4.41016
Mark1	MAP/microtubule affinity regulating kinase 1	-0.874923	6.62996	-1.71048	0.0900298	0.427041	-4.41018
C8a	complement component 8, alpha polypeptide	-0.909418	4.95302	-1.73997	0.0846944	0.427041	-4.41044
Sprr1b	small proline-rich protein 1B	-0.89068	0.799804	-1.68057	0.0957184	0.427041	-4.41045
Gucy1b1	guanylate cyclase 1, soluble, beta 1	-0.904898	5.19273	-1.73324	0.085889	0.427041	-4.41048
Col14a1	collagen, type XIV, alpha 1	-0.882391	7.38399	-1.70475	0.0910987	0.427041	-4.41049
Aox1	aldehyde oxidase 1	-0.892405	6.19051	-1.71476	0.0892395	0.427041	-4.41049
Tex2	testis expressed gene 2	-0.89512	7.69488	-1.70191	0.0916306	0.427041	-4.41062
H1f5	H1.5 linker histone, cluster member	-0.926344	2.6375	-1.721	0.088096	0.427041	-4.41068
Zic4	zinc finger protein of the cerebellum 4	-0.918911	5.74032	-1.72474	0.0874173	0.427041	-4.41088
Dnah9	dynein, axonemal, heavy chain 9	-0.864193	7.21661	-1.70502	0.0910481	0.427041	-4.41098
Lipo3	lipase, member O3	-0.886036	3.27662	-1.72387	0.0875749	0.427041	-4.41107
Cideb	cell death-inducing DNA fragmentation factor, alpha subunit-like effector B	-0.896233	1.78323	-1.69608	0.0927333	0.427041	-4.4111
Bola1	bolA family member 1	-0.941962	2.60141	-1.71401	0.0893775	0.427041	-4.4111
Aldh3b3	aldehyde dehydrogenase 3 family, member B3	-0.935048	3.65992	-1.74421	0.0839503	0.427041	-4.41117
Shoc1	shortage in chiasmata 1	-0.901471	5.33396	-1.72791	0.0868442	0.427041	-4.41127
Higd2a	HIG1 domain family, member 2A	-0.944031	3.00114	-1.72659	0.0870826	0.427041	-4.41129
Rnf144b	ring finger protein 144B	-0.897946	6.95222	-1.70503	0.0910458	0.427041	-4.4114
Slco1a5	solute carrier organic anion transporter family, member 1a5	-0.914666	5.30509	-1.73331	0.0858774	0.427041	-4.41142
Sit1	suppression inducing transmembrane adaptor 1	-0.882092	1.82431	-1.69343	0.0932391	0.427041	-4.41144
Hormad2	HORMA domain containing 2	-0.908941	5.63191	-1.72173	0.0879628	0.427041	-4.41154
H2ac15	H2A clustered histone 15	-0.868995	1.73112	-1.6913	0.0936452	0.427041	-4.41155
Tctn2	tectonic family member 2	-0.948528	4.3758	-1.74381	0.0840194	0.427041	-4.41167
Thsd4	thrombospondin, type I, domain containing 4	-0.860452	8.9875	-1.69193	0.0935257	0.427041	-4.41174
Fyb1	FYN binding protein 1	-0.932952	4.8657	-1.73629	0.0853457	0.427041	-4.41199
Pate1	prostate and testis expressed 1	-0.94467	2.56668	-1.70865	0.0903707	0.427041	-4.41201
Gmds	GDP-mannose 4, 6-dehydratase	-0.871221	8.71016	-1.69225	0.0934628	0.427041	-4.41201
Slc7a13	solute carrier family 7, (cationic amino acid transporter, y+ system) member 13	-0.921492	3.59545	-1.73861	0.0849356	0.427041	-4.41223
Mettl26	methyltransferase like 26	-0.974605	3.28301	-1.73136	0.0862262	0.427041	-4.41244
Foxo1	forkhead box O1	-0.88945	7.11782	-1.69975	0.0920377	0.427041	-4.41251
Spinkl	serine protease inhibitor, Kazal type-like	-0.810593	0.45088	-1.66758	0.0982791	0.427041	-4.41257
Unc79	unc-79 homolog	-0.874756	6.75119	-1.70391	0.0912552	0.427041	-4.4126
Tshb	thyroid stimulating hormone, beta subunit	-0.852331	0.758514	-1.6739	0.0970264	0.427041	-4.41273
Cpne5	copine V	-0.890993	6.8155	-1.70084	0.0918321	0.427041	-4.41282
Lck	lymphocyte protein tyrosine kinase	-0.929266	5.1752	-1.7256	0.0872626	0.427041	-4.41289
Wnt7a	wingless-type MMTV integration site family, member 7A	-0.88541	5.71062	-1.71581	0.0890465	0.427041	-4.41305
Hnf4g	hepatocyte nuclear factor 4, gamma	-0.894088	5.26305	-1.72618	0.0871576	0.427041	-4.41314
Pth	parathyroid hormone	-0.824779	0.543375	-1.67151	0.0974978	0.427041	-4.41315
Naa38	N(alpha)-acetyltransferase 38, NatC auxiliary subunit	-0.902351	2.56387	-1.70374	0.0912886	0.427041	-4.41318
Rad51c	RAD51 paralog C	-0.93818	3.98705	-1.73968	0.0847471	0.427041	-4.41328
Fam180a	family with sequence similarity 180, member A	-0.942589	4.71027	-1.73648	0.0853135	0.427041	-4.4133
Padi3	peptidyl arginine deiminase, type III	-0.921256	4.08882	-1.74054	0.084594	0.427041	-4.41337
Meiob	meiosis specific with OB domains	-0.944101	4.49375	-1.73699	0.085222	0.427041	-4.4134
C1ql4	complement component 1, q subcomponent-like 4	-0.910102	2.19209	-1.69576	0.0927938	0.427041	-4.41342
Odf2	outer dense fiber of sperm tails 2	-0.917791	5.76826	-1.71131	0.0898769	0.427041	-4.41358
Krt15	keratin 15	-0.924552	3.08475	-1.72028	0.0882271	0.427041	-4.4136
Akap6	A kinase anchor protein 6	-0.86897	8.58882	-1.68881	0.0941232	0.427041	-4.41369
Ern1	endoplasmic reticulum to nucleus signalling 1	-0.894074	6.51648	-1.7005	0.0918972	0.427041	-4.414
Gabrg2	gamma-aminobutyric acid type A receptor, subunit gamma 2	-0.923496	3.94666	-1.7365	0.0853097	0.427041	-4.41404
Hic1	hypermethylated in cancer 1	-0.935394	5.63533	-1.71305	0.0895555	0.427041	-4.41419
Stk10	serine/threonine kinase 10	-0.898212	7.65905	-1.69054	0.0937917	0.427041	-4.41455
Pigl	phosphatidylinositol glycan anchor biosynthesis, class L	-0.890454	6.00051	-1.70373	0.0912892	0.427041	-4.41479
Doc2b	double C2, beta	-0.919618	5.09987	-1.7213	0.0880412	0.427041	-4.41484
Sf3b5	splicing factor 3b, subunit 5	-0.922258	2.59384	-1.7013	0.0917461	0.427041	-4.41488
Muc20	mucin 20	-0.912133	3.23577	-1.72147	0.0880104	0.427041	-4.41494
Reln	reelin	-0.846903	7.71933	-1.68975	0.093942	0.427041	-4.41496
AI467606	expressed sequence AI467606	-0.887024	2.25725	-1.69353	0.09322	0.427041	-4.4153
H4c3	H4 clustered histone 3	-0.902231	0.91789	-1.66885	0.0980258	0.427041	-4.41536
Tbkbp1	TBK1 binding protein 1	-0.926535	5.96761	-1.7036	0.0913147	0.427041	-4.41536
Tmem79	transmembrane protein 79	-0.954609	3.25268	-1.72141	0.0880211	0.427041	-4.4154
Gkn2	gastrokine 2	-0.85467	1.89418	-1.68486	0.0948859	0.427041	-4.41559
Ints4	integrator complex subunit 4	-0.887901	5.46803	-1.71123	0.0898924	0.427041	-4.41567
Mroh4	maestro heat-like repeat family member 4	-0.907669	5.58592	-1.70814	0.090465	0.427041	-4.41585
Rps6ka1	ribosomal protein S6 kinase polypeptide 1	-0.900033	5.68359	-1.70614	0.0908391	0.427041	-4.41602
Rbm5	RNA binding motif protein 5	-0.922288	4.98818	-1.71979	0.0883176	0.427041	-4.41611
Slc6a4	solute carrier family 6 (neurotransmitter transporter, serotonin), member 4	-0.922143	5.48247	-1.70957	0.0902	0.427041	-4.41615
Chst11	carbohydrate sulfotransferase 11	-0.872624	8.68391	-1.67906	0.096014	0.427041	-4.41656
Nup214	nucleoporin 214	-0.894544	5.82662	-1.70238	0.0915438	0.427041	-4.4166
Pde6g	phosphodiesterase 6G, cGMP-specific, rod, gamma	-0.911246	2.90452	-1.71256	0.0896447	0.427041	-4.41683
Gpr179	G protein-coupled receptor 179	-0.930677	5.00356	-1.7176	0.0887186	0.427041	-4.41698
Fam167b	family with sequence similarity 167, member B	-0.882939	1.30959	-1.66737	0.0983194	0.427041	-4.41712
Kcnn2	potassium intermediate/small conductance calcium-activated channel, subfamily N, member 2	-0.835218	7.48464	-1.68437	0.0949797	0.427041	-4.41741
Slc16a9	solute carrier family 16 (monocarboxylic acid transporters), member 9	-0.917859	5.1447	-1.71477	0.0892382	0.427041	-4.41751
Dus1l	dihydrouridine synthase 1 like	-0.960746	4.58706	-1.72229	0.0878621	0.427041	-4.41759
Timm13	translocase of inner mitochondrial membrane 13	-0.969699	3.08192	-1.70749	0.0905862	0.427041	-4.41773
Kcnk1	potassium channel, subfamily K, member 1	-0.905468	5.15887	-1.71591	0.0890279	0.427041	-4.41777
Dapl1	death associated protein-like 1	-0.914447	3.59748	-1.72155	0.0879962	0.427041	-4.41778
Pik3r3	phosphoinositide-3-kinase regulatory subunit 3	-0.879384	6.07575	-1.69484	0.092969	0.427041	-4.41781
Pmvk	phosphomevalonate kinase	-0.954975	4.8877	-1.71794	0.0886556	0.427041	-4.4182
Bloc1s4	biogenesis of lysosomal organelles complex-1, subunit 4, cappuccino	-0.928319	2.50327	-1.69331	0.0932618	0.427041	-4.4182
Mgat5b	mannoside acetylglucosaminyltransferase 5, isoenzyme B	-0.871419	5.99452	-1.69311	0.0932987	0.427041	-4.41832
Aspscr1	ASPSCR1 tether for SLC2A4, UBX domain containing	-0.902309	6.7811	-1.68585	0.0946946	0.427041	-4.41833
Lgals4	lectin, galactose binding, soluble 4	-0.916844	2.95112	-1.70808	0.0904767	0.427041	-4.41841
Cldn13	claudin 13	-0.834499	0.505292	-1.65359	0.101096	0.427041	-4.41862
Hoxc11	homeobox C11	-0.97713	3.58315	-1.71813	0.0886212	0.427041	-4.41876
Klhl6	kelch-like 6	-0.926434	4.50664	-1.7237	0.0876061	0.427041	-4.41882
Mgat4f	MGAT4 family, member F	-0.868024	2.28254	-1.68874	0.0941363	0.427041	-4.41891
Gabrg1	gamma-aminobutyric acid type A receptor subunit gamma 1	-0.897855	3.24889	-1.70942	0.0902278	0.427041	-4.41891
Nat8f3	N-acetyltransferase 8 (GCN5-related) family member 3	-0.820241	0.864896	-1.65919	0.0999615	0.427041	-4.41893
Dusp23	dual specificity phosphatase 23	-0.938584	2.95332	-1.7001	0.0919734	0.427041	-4.41897
Hspa8	heat shock protein 8	-0.957114	3.55054	-1.7174	0.088755	0.427041	-4.419
Add2	adducin 2	-0.859067	6.68568	-1.68392	0.0950684	0.427041	-4.419
Tecpr2	tectonin beta-propeller repeat containing 2	-0.887796	6.71801	-1.68337	0.0951741	0.427041	-4.41919
Gstp2	glutathione S-transferase, pi 2	-0.888818	1.38236	-1.66329	0.0991354	0.427041	-4.4192
Itgad	integrin, alpha D	-0.924326	4.44444	-1.71993	0.0882921	0.427041	-4.41942
Ltbp3	latent transforming growth factor beta binding protein 3	-0.923936	6.34382	-1.68682	0.0945058	0.427041	-4.41954
Stpg1	sperm tail PG rich repeat containing 1	-0.909674	5.1071	-1.70682	0.0907123	0.427041	-4.41958
Hoxc6	homeobox C6	-0.960426	4.11578	-1.71992	0.0882945	0.427041	-4.4196
Ak1	adenylate kinase 1	-0.944776	6.28877	-1.68887	0.0941119	0.427041	-4.41966
Hddc3	HD domain containing 3	-0.901667	2.52237	-1.68616	0.0946348	0.427041	-4.4198
Cxcl15	C-X-C motif chemokine ligand 15	-0.84689	2.18743	-1.67728	0.0963621	0.427041	-4.4198
Mroh9	maestro heat-like repeat family member 9	-0.918416	4.58146	-1.71735	0.0887637	0.427041	-4.41996
Tyro3	TYRO3 protein tyrosine kinase 3	-0.915118	5.38353	-1.6997	0.0920488	0.427041	-4.41997
Ier2	immediate early response 2	-0.958675	3.87686	-1.71696	0.0888357	0.427041	-4.41998
Acy3	aminoacylase 3	-0.904118	2.1849	-1.67854	0.0961152	0.427041	-4.42
Slc38a2	solute carrier family 38, member 2	-0.943019	4.75271	-1.71229	0.0896961	0.427041	-4.42
Upk3bl	uroplakin 3B-like	-0.963992	3.49049	-1.7112	0.0898968	0.427041	-4.42018
Dclk3	doublecortin-like kinase 3	-0.89135	5.34761	-1.70416	0.0912098	0.427041	-4.42019
Efcab6	EF-hand calcium binding domain 6	-0.853697	6.60552	-1.68144	0.0955502	0.427041	-4.42023
Zfp618	zinc finger protein 618	-0.870854	7.89837	-1.67311	0.0971827	0.427041	-4.42028
Vim	vimentin	-0.977185	4.38115	-1.71749	0.0887378	0.427041	-4.42029
Zpbp	zona pellucida binding protein	-0.903579	5.12808	-1.70874	0.0903536	0.427041	-4.42036
Tssk1	testis-specific serine kinase 1	-0.878027	0.697202	-1.65231	0.101357	0.427041	-4.42039
Patz1	POZ (BTB) and AT hook containing zinc finger 1	-0.905887	6.00259	-1.68824	0.094233	0.427041	-4.42047
Tec	tec protein tyrosine kinase	-0.87842	7.51169	-1.6753	0.0967504	0.427041	-4.42053
Cntnap3	contactin associated protein-like 3	-0.935026	4.3224	-1.71852	0.08855	0.427041	-4.42066
Rpn1	ribophorin I	-0.932403	5.02847	-1.70242	0.0915352	0.427041	-4.42067
Gdnf	glial cell line derived neurotrophic factor	-0.925799	5.40679	-1.69878	0.0922219	0.427041	-4.42069
Cdh8	cadherin 8	-0.909449	5.76011	-1.69721	0.0925183	0.427041	-4.4208
Cxxc5	CXXC finger 5	-0.893555	7.7427	-1.67255	0.0972927	0.427041	-4.42082
Cdk5rap1	CDK5 regulatory subunit associated protein 1	-0.926843	4.7732	-1.71186	0.0897751	0.427041	-4.42086
Gabpb1	GA repeat binding protein, beta 1	-0.901974	5.07986	-1.70229	0.0915608	0.427041	-4.421
Npas3	neuronal PAS domain protein 3	-0.847871	9.22912	-1.66415	0.0989644	0.427041	-4.42107
Prkcb	protein kinase C, beta	-0.839902	7.81976	-1.67101	0.0975963	0.427041	-4.42121
Muc1	mucin 1, transmembrane	-0.937324	3.18237	-1.70083	0.0918356	0.427041	-4.42123
Rhbdf2	rhomboid 5 homolog 2	-0.905894	6.00543	-1.68641	0.0945851	0.427041	-4.42125
Kctd11	potassium channel tetramerisation domain containing 11	-0.968918	4.77622	-1.71042	0.0900411	0.427041	-4.42126
Ybey	ybeY metallopeptidase	-0.919598	2.91256	-1.69732	0.0924975	0.427041	-4.42132
Crebzf	CREB/ATF bZIP transcription factor	-0.943888	4.34197	-1.71489	0.089215	0.427041	-4.42136
Fgd3	FYVE, RhoGEF and PH domain containing 3	-0.900905	6.3718	-1.68211	0.0954183	0.427041	-4.42139
Aatk	apoptosis-associated tyrosine kinase	-0.895778	6.11808	-1.68254	0.0953349	0.427041	-4.42148
Npb	neuropeptide B	-0.910352	2.35012	-1.67516	0.096778	0.427041	-4.42176
Ubxn11	UBX domain protein 11	-0.915095	5.49692	-1.69372	0.093182	0.427041	-4.42184
Wdr64	WD repeat domain 64	-0.870286	5.53677	-1.69121	0.0936618	0.427041	-4.42193
Ccdc153	coiled-coil domain containing 153	-0.898833	3.12036	-1.70292	0.0914409	0.427041	-4.42193
Tsc22d2	TSC22 domain family, member 2	-0.883698	6.36134	-1.67918	0.0959896	0.427041	-4.42197
Lce1c	late cornified envelope 1C	-0.815352	0.965338	-1.65004	0.101823	0.427041	-4.422
Zfp36l1	zinc finger protein 36, C3H type-like 1	-0.962395	4.63735	-1.70944	0.0902231	0.427041	-4.42221
Cfap144	cilia and flagella associated protein 144	-0.875218	2.76859	-1.68791	0.0942957	0.427041	-4.42244
Galr3	galanin receptor 3	-0.882294	1.57213	-1.6617	0.0994554	0.427041	-4.42244
Zbtb7c	zinc finger and BTB domain containing 7C	-0.850149	8.75622	-1.66252	0.0992906	0.427041	-4.42248
Mup18	major urinary protein 18	-0.880453	-0.364068	-1.63077	0.105834	0.427041	-4.42252
Crp	C-reactive protein, pentraxin-related	-0.842216	1.12967	-1.65252	0.101315	0.427041	-4.42258
Trmt112	tRNA methyltransferase 11-2	-0.916683	2.64568	-1.68109	0.0956168	0.427041	-4.4226
Pitpnm2	phosphatidylinositol transfer protein, membrane-associated 2	-0.878929	7.7399	-1.6668	0.0984343	0.427041	-4.42261
Adamts1	ADAM metallopeptidase with thrombospondin type 1 motif 1	-0.953336	4.84157	-1.70411	0.0912191	0.427041	-4.42265
Lce3c	late cornified envelope 3C	-0.844721	1.23063	-1.65473	0.100865	0.427041	-4.42275
Canx	calnexin	-0.898767	5.70974	-1.68455	0.0949446	0.427041	-4.42281
Duxbl1	double homeobox B-like 1	-0.842517	1.91677	-1.66614	0.0985663	0.427041	-4.42286
Gdpd5	glycerophosphodiester phosphodiesterase domain containing 5	-0.875368	7.70922	-1.6664	0.0985136	0.427041	-4.42292
Capn15	calpain 15	-0.899544	5.7615	-1.68256	0.095332	0.427041	-4.42298
Cebpb	CCAAT/enhancer binding protein beta	-0.923881	2.98239	-1.68933	0.0940233	0.427041	-4.42302
Syt12	synaptotagmin XII	-0.91262	5.69068	-1.68659	0.0945511	0.427041	-4.42318
Zhx2	zinc fingers and homeoboxes 2	-0.866934	7.94011	-1.6642	0.0989524	0.427041	-4.42324
Rftn2	raftlin family member 2	-0.879528	6.3618	-1.67544	0.0967234	0.427041	-4.42325
Actb	actin, beta	-0.973627	4.21908	-1.70839	0.0904196	0.427041	-4.42327
Slc34a1	solute carrier family 34 (sodium phosphate), member 1	-0.93346	4.27748	-1.708	0.0904918	0.427041	-4.42332
P2ry6	pyrimidinergic receptor P2Y, G-protein coupled, 6	-0.890159	5.5561	-1.6856	0.0947417	0.427041	-4.42335
Ccdc170	coiled-coil domain containing 170	-0.870851	5.87418	-1.68127	0.095583	0.427041	-4.42353
Cby1	chibby family member 1, beta catenin antagonist	-0.933309	3.27117	-1.69886	0.092206	0.427041	-4.42362
Akr1c18	aldo-keto reductase family 1, member C18	-0.862777	2.74731	-1.67847	0.096128	0.427041	-4.42394
Fam83f	family with sequence similarity 83, member F	-0.90316	5.39323	-1.68797	0.0942842	0.427041	-4.42419
Sez6	seizure related gene 6	-0.870266	5.73064	-1.67812	0.0961977	0.427041	-4.42425
Lsm7	LSM7 homolog, U6 small nuclear RNA and mRNA degradation associated	-0.972742	3.11478	-1.69384	0.0931595	0.427041	-4.42425
Cgnl1	cingulin-like 1	-0.889663	7.83677	-1.66166	0.0994636	0.427041	-4.42429
Abca16	ATP-binding cassette, sub-family A member 16	-0.901229	4.87952	-1.69874	0.09223	0.427041	-4.42432
Zfp979	zinc finger protein 979	-0.811008	0.863731	-1.63758	0.104401	0.427041	-4.42447
Cyp2j5	cytochrome P450, family 2, subfamily j, polypeptide 5	-0.861538	2.70016	-1.67042	0.097714	0.427041	-4.42466
Ccdc33	coiled-coil domain containing 33	-0.866172	6.49149	-1.66882	0.0980317	0.427041	-4.42468
Fpr1	formyl peptide receptor 1	-0.844033	2.07606	-1.66215	0.0993648	0.427041	-4.42476
Camk1d	calcium/calmodulin-dependent protein kinase ID	-0.847926	8.61682	-1.6559	0.100627	0.427041	-4.42478
Lrrc55	leucine rich repeat containing 55	-0.9082	3.66577	-1.70064	0.0918697	0.427041	-4.4248
Abl1	c-abl oncogene 1, non-receptor tyrosine kinase	-0.873432	7.87136	-1.65961	0.0998759	0.427041	-4.42488
Hmgcs2	3-hydroxy-3-methylglutaryl-Coenzyme A synthase 2	-0.904709	4.16773	-1.70478	0.0910932	0.427041	-4.42492
Asap3	ArfGAP with SH3 domain, ankyrin repeat and PH domain 3	-0.894074	6.41467	-1.66948	0.0979006	0.427041	-4.425
Rab34	RAB34, member RAS oncogene family	-0.95275	4.50555	-1.7015	0.0917087	0.427041	-4.4251
Bcl2a1a	B cell leukemia/lymphoma 2 related protein A1a	-0.802153	0.037112	-1.63056	0.105879	0.427041	-4.42513
Cfap161	cilia and flagella associated protein 161	-0.902391	3.26734	-1.69258	0.0934002	0.427041	-4.42514
Sim1	single-minded family bHLH transcription factor 1	-0.861434	5.9294	-1.67521	0.0967688	0.427041	-4.42524
Dcpp1	demilune cell and parotid protein 1	-0.852812	0.244441	-1.63263	0.10544	0.427041	-4.42525
Sdhd	succinate dehydrogenase complex, subunit D, integral membrane protein	-0.940875	3.82979	-1.70222	0.0915732	0.427041	-4.42525
Fmo6	flavin containing monooxygenase 6	-0.90252	3.54631	-1.69822	0.0923283	0.427041	-4.4253
Stk32b	serine/threonine kinase 32B	-0.861328	6.37771	-1.66982	0.0978326	0.427041	-4.42545
Ptx4	pentraxin 4	-0.879788	2.59389	-1.67858	0.0961074	0.427041	-4.42548
Irf2bpl	interferon regulatory factor 2 binding protein-like	-0.907954	5.51257	-1.68286	0.0952726	0.427041	-4.42551
Slco2b1	solute carrier organic anion transporter family, member 2b1	-0.86206	5.43646	-1.68022	0.0957861	0.427041	-4.42552
Chchd6	coiled-coil-helix-coiled-coil-helix domain containing 6	-0.844659	8.08192	-1.65643	0.100519	0.427041	-4.42561
Stub1	STIP1 homology and U-Box containing protein 1	-0.908667	2.69011	-1.67453	0.0969029	0.427041	-4.42561
Mapre3	microtubule-associated protein, RP/EB family, member 3	-0.882166	6.29064	-1.66817	0.0981605	0.427041	-4.42561
Gcm1	glial cells missing homolog 1	-0.918306	3.94177	-1.70118	0.091769	0.427041	-4.4257
Greb1	gene regulated by estrogen in breast cancer protein	-0.852367	7.00036	-1.66191	0.0994138	0.427041	-4.42589
Spp1	secreted phosphoprotein 1	-0.86463	2.0854	-1.65677	0.10045	0.427041	-4.42594
Sorbs2	sorbin and SH3 domain containing 2	-0.872154	7.86127	-1.65674	0.100457	0.427041	-4.42604
Hmga1b	high mobility group AT-hook 1B	-0.907119	2.53737	-1.66571	0.0986523	0.427041	-4.42606
Faim2	Fas apoptotic inhibitory molecule 2	-0.89194	5.65395	-1.67664	0.0964882	0.427041	-4.42606
Cbr2	carbonyl reductase 2	-0.890154	2.51655	-1.66725	0.098344	0.427041	-4.42617
Srgap3	SLIT-ROBO Rho GTPase activating protein 3	-0.846969	8.41517	-1.65307	0.101203	0.427041	-4.42624
Igdcc4	immunoglobulin superfamily, DCC subclass, member 4	-0.904608	5.73447	-1.67595	0.0966229	0.427041	-4.42633
Gle1	GLE1 RNA export mediator	-0.927453	4.33825	-1.69804	0.0923613	0.427041	-4.42635
Arhgef33	Rho guanine nucleotide exchange factor 33	-0.858911	6.06565	-1.66849	0.0980977	0.427041	-4.42643
Stard10	StAR related lipid transfer domain containing 10	-0.899898	6.11647	-1.66934	0.0979288	0.427041	-4.42652
Ppp1r3c	protein phosphatase 1, regulatory subunit 3C	-0.899557	2.73278	-1.66957	0.0978833	0.427041	-4.42653
F13a1	coagulation factor XIII, A1 subunit	-0.840975	6.69493	-1.66274	0.0992457	0.427041	-4.42656
Cfap107	cilia and flagella associated protein 107	-0.834935	1.70361	-1.646	0.102653	0.427041	-4.42664
Sox4	SRY (sex determining region Y)-box 4	-0.95962	4.31116	-1.69792	0.0923846	0.427041	-4.42666
Coro2b	coronin, actin binding protein, 2B	-0.85697	7.30981	-1.65784	0.100233	0.427041	-4.42667
Sohlh1	spermatogenesis and oogenesis specific basic helix-loop-helix 1	-0.855049	2.18359	-1.66013	0.0997703	0.427041	-4.42677
Dpf3	double PHD fingers 3	-0.83418	7.49829	-1.65636	0.100534	0.427041	-4.42686
Cpne8	copine VIII	-0.858205	7.51282	-1.65589	0.100628	0.427041	-4.4269
Caln1	calneuron 1	-0.838827	7.51331	-1.65661	0.100483	0.427041	-4.42698
Mroh7	maestro heat-like repeat family member 7	-0.879035	5.50769	-1.675	0.0968088	0.427041	-4.42711
Il2rb	interleukin 2 receptor, beta chain	-0.904085	4.92883	-1.69131	0.0936431	0.427041	-4.42723
Ifitm6	interferon induced transmembrane protein 6	-0.825519	1.21922	-1.63617	0.104697	0.427041	-4.42728
Ift140	intraflagellar transport 140	-0.880796	5.99181	-1.66757	0.0982795	0.427041	-4.42729
Echdc3	enoyl Coenzyme A hydratase domain containing 3	-0.869627	2.60632	-1.66703	0.0983886	0.427041	-4.42737
Gpr155	G protein-coupled receptor 155	-0.893813	5.14732	-1.68163	0.0955121	0.427041	-4.42743
Aldh1l1	aldehyde dehydrogenase 1 family, member L1	-0.882983	6.4049	-1.66286	0.099222	0.427041	-4.4275
Ptrhd1	peptidyl-tRNA hydrolase domain containing 1	-0.908174	3.12334	-1.67745	0.0963277	0.427041	-4.42754
Cdh20	cadherin 20	-0.844998	6.55195	-1.66066	0.0996642	0.427041	-4.42771
Slc41a3	solute carrier family 41, member 3	-0.871491	6.03795	-1.66536	0.0987216	0.427041	-4.42776
Mga	MAX gene associated	-0.88685	5.76574	-1.66893	0.0980093	0.427041	-4.42786
Krt88	keratin 88	-0.949523	3.71469	-1.68987	0.0939194	0.427041	-4.42786
Nsmce2	NSE2/MMS21 homolog, SMC5-SMC6 complex SUMO ligase	-0.8697	8.51093	-1.6476	0.102324	0.427041	-4.42793
Musk	muscle, skeletal, receptor tyrosine kinase	-0.878625	6.10117	-1.66601	0.098591	0.427041	-4.42796
Mcl1	myeloid cell leukemia sequence 1	-0.948452	4.13748	-1.69411	0.0931087	0.427041	-4.42796
Fgf1	fibroblast growth factor 1	-0.875856	5.72261	-1.67064	0.0976712	0.427041	-4.42801
Bmp5	bone morphogenetic protein 5	-0.861803	6.23429	-1.66322	0.0991507	0.427041	-4.42805
Pappa	pregnancy-associated plasma protein A	-0.85334	8.00694	-1.65007	0.101815	0.427041	-4.42815
Serpina1b	serine (or cysteine) preptidase inhibitor, clade A, member 1B	-0.817763	1.65276	-1.63807	0.104299	0.427041	-4.42815
Acly	ATP citrate lyase	-0.870299	6.47802	-1.65847	0.100107	0.427041	-4.42819
Elapor2	endosome-lysosome associated apoptosis and autophagy regulator family member 2	-0.841775	6.55481	-1.65871	0.100057	0.427041	-4.42821
Grap	GRB2-related adaptor protein	-0.901866	4.7328	-1.68848	0.0941874	0.427041	-4.42824
Cdnf	cerebral dopamine neurotrophic factor	-0.910643	3.63086	-1.69043	0.0938122	0.427041	-4.42825
Insl6	insulin-like 6	-0.883709	2.20979	-1.65002	0.101826	0.427041	-4.42829
Qprt	quinolinate phosphoribosyltransferase	-0.94271	4.8062	-1.6873	0.0944138	0.427041	-4.42837
Pask	PAS domain containing serine/threonine kinase	-0.914912	4.74644	-1.68874	0.0941359	0.427041	-4.42839
Ier3	immediate early response 3	-0.902458	2.87006	-1.66918	0.0979593	0.427041	-4.42844
Peli2	pellino 2	-0.858904	7.27366	-1.65253	0.101313	0.427041	-4.42852
Tmcc3	transmembrane and coiled coil domains 3	-0.864289	8.67527	-1.64482	0.102897	0.427041	-4.42858
Sugct	succinyl-CoA glutarate-CoA transferase	-0.833942	8.61526	-1.64516	0.102827	0.427041	-4.42866
Agbl4	ATP/GTP binding protein-like 4	-0.822388	8.66225	-1.64498	0.102865	0.427041	-4.4287
Slc25a17	solute carrier family 25 (mitochondrial carrier, peroxisomal membrane protein), member 17	-0.88991	5.73272	-1.66549	0.0986948	0.427041	-4.42877
Fam78a	family with sequence similarity 78, member A	-0.888812	5.13179	-1.67666	0.0964835	0.427041	-4.42892
D1Pas1	DNA segment, Chr 1, Pasteur Institute 1	0.777809	0.449148	1.61927	0.108287	0.427041	-4.42894
Cntn4	contactin 4	-0.831105	7.9829	-1.6484	0.10216	0.427041	-4.42896
Krt71	keratin 71	-0.859472	2.70782	-1.67053	0.0976925	0.427041	-4.42899
Neto1	neuropilin (NRP) and tolloid (TLL)-like 1	-0.912432	4.65931	-1.68928	0.0940335	0.427041	-4.42906
Tut4	terminal uridylyl transferase 4	-0.875295	5.79083	-1.66626	0.0985414	0.427041	-4.42912
Tmem94	transmembrane protein 94	-0.878357	6.12242	-1.66	0.0997973	0.427041	-4.42916
Sra1	steroid receptor RNA activator 1	-0.9252	3.09696	-1.67365	0.0970764	0.427041	-4.42918
Snx31	sorting nexin 31	-0.866669	5.63554	-1.6666	0.0984744	0.427041	-4.42922
Prkd3	protein kinase D3	-0.870295	5.9998	-1.66186	0.0994234	0.427041	-4.42923
Lime1	Lck interacting transmembrane adaptor 1	-0.87053	2.73359	-1.66462	0.0988699	0.427041	-4.42932
Zfc3h1	zinc finger, C3H1-type containing	-0.886962	5.69997	-1.6659	0.0986144	0.427041	-4.42936
Cd7	CD7 antigen	-0.855445	2.18792	-1.65367	0.101081	0.427041	-4.42941
Cux2	cut-like homeobox 2	-0.839583	7.33105	-1.64892	0.102053	0.427041	-4.42941
Ephx3	epoxide hydrolase 3	-0.894811	2.92946	-1.67133	0.0975347	0.427041	-4.42948
Usp20	ubiquitin specific peptidase 20	-0.891786	6.19447	-1.65937	0.0999239	0.427041	-4.4295
Rps29	ribosomal protein S29	-0.905053	2.87461	-1.67118	0.0975627	0.427041	-4.42957
Ccdc103	coiled-coil domain containing 103	-0.958234	3.85962	-1.68696	0.0944804	0.427041	-4.4296
Cdh19	cadherin 19, type 2	-0.878465	3.48122	-1.68124	0.0955882	0.427041	-4.42964
Cnga2	cyclic nucleotide gated channel alpha 2	-0.858613	3.02784	-1.6657	0.0986544	0.427041	-4.42971
Pou2af2	POU domain, class 2, associating factor 2	-0.899359	4.64611	-1.68613	0.0946394	0.427041	-4.42981
Serpina16	serine (or cysteine) peptidase inhibitor, clade A (alpha-1 antiproteinase, antitrypsin), member 16	-0.839141	2.82633	-1.65396	0.101021	0.427041	-4.42984
Lrfn5	leucine rich repeat and fibronectin type III domain containing 5	-0.871224	5.6923	-1.66572	0.0986497	0.427041	-4.42992
Pramel57	PRAME like 57	-0.82861	-0.122569	-1.61441	0.109339	0.427041	-4.42994
Tmem120b	transmembrane protein 120B	-0.880928	5.80212	-1.6631	0.0991731	0.427041	-4.42996
Tekt2	tektin 2	-0.909845	2.87689	-1.66457	0.0988786	0.427041	-4.43002
Dmrtb1	DMRT-like family B with proline-rich C-terminal, 1	-0.902388	3.29586	-1.68097	0.0956413	0.427041	-4.43008
Cabcoco1	ciliary associated calcium binding coiled-coil 1	-0.871455	6.37416	-1.65445	0.100922	0.427041	-4.43015
Slc24a1	solute carrier family 24 (sodium/potassium/calcium exchanger), member 1	-0.896517	5.09925	-1.67492	0.0968256	0.427041	-4.43016
Prss34	serine protease 34	-0.832716	1.76046	-1.64285	0.103304	0.427041	-4.43041
Il1rl2	interleukin 1 receptor-like 2	-0.893193	5.73075	-1.66442	0.0989098	0.427041	-4.43054
Slc11a1	solute carrier family 11 (proton-coupled divalent metal ion transporters), member 1	-0.936896	4.06415	-1.68601	0.0946632	0.427041	-4.43054
Abhd12b	abhydrolase domain containing 12B	-0.899974	4.39252	-1.6864	0.0945882	0.427041	-4.43055
Plppr5	phospholipid phosphatase related 5	-0.863871	5.58265	-1.66481	0.0988309	0.427041	-4.43056
H3f3b	H3.3 histone B	-0.870644	1.71551	-1.6383	0.104251	0.427041	-4.43062
Ankrd48	ankyrin repeat domain 48	-0.853618	5.74243	-1.66015	0.099767	0.427041	-4.43065
Rac2	Rac family small GTPase 2	-0.894736	3.76397	-1.6857	0.0947225	0.427041	-4.43071
Fam163b	family with sequence similarity 163, member B	-0.875032	5.23444	-1.67146	0.0975085	0.427041	-4.43074
Bcs1l	BCS1 homolog, ubiquinol-cytochrome c reductase complex chaperone	-0.937402	2.99847	-1.6669	0.0984142	0.427041	-4.43084
Tmc6	transmembrane channel-like gene family 6	-0.932923	4.82435	-1.68024	0.0957828	0.427041	-4.43096
Gdpd1	glycerophosphodiester phosphodiesterase domain containing 1	-0.885403	4.80122	-1.67602	0.0966089	0.427041	-4.43118
Dhcr24	24-dehydrocholesterol reductase	-0.886416	5.87945	-1.65707	0.100389	0.427041	-4.4312
Scarf2	scavenger receptor class F, member 2	-0.887572	6.2809	-1.6517	0.101482	0.427041	-4.43129
Cyp39a1	cytochrome P450, family 39, subfamily a, polypeptide 1	-0.871208	5.77073	-1.66072	0.0996533	0.427041	-4.43148
Banf1	BAF nuclear assembly factor 1	-0.91133	2.80405	-1.6578	0.100243	0.427041	-4.4315
Defb50	defensin beta 50	-0.797301	0.48962	-1.61596	0.109003	0.427041	-4.4315
Tmem132b	transmembrane protein 132B	-0.84842	6.62738	-1.64821	0.102197	0.427041	-4.43151
Tspan3	tetraspanin 3	-0.900219	5.34717	-1.66566	0.0986618	0.427041	-4.43156
Fut9	fucosyltransferase 9	-0.869162	5.47915	-1.66723	0.0983483	0.427041	-4.43164
Ypel2	yippee like 2	-0.863434	6.43804	-1.64924	0.101987	0.427041	-4.43164
Smoc2	SPARC related modular calcium binding 2	-0.875644	7.54593	-1.64167	0.103549	0.427041	-4.43166
Ahcyl2	S-adenosylhomocysteine hydrolase-like 2	-0.847711	6.57387	-1.64724	0.102397	0.427041	-4.4317
Trpm8	transient receptor potential cation channel, subfamily M, member 8	-0.859738	5.9511	-1.65727	0.100348	0.427041	-4.43172
Aff3	AF4/FMR2 family, member 3	-0.831158	9.22983	-1.63316	0.105329	0.427041	-4.43175
Afap1l2	actin filament associated protein 1-like 2	-0.855859	7.18152	-1.64374	0.103119	0.427041	-4.43179
Mcpt9	mast cell protease 9	-0.813104	1.94914	-1.63517	0.104907	0.427041	-4.432
Supt7l	SPT7-like, STAGA complex gamma subunit	-0.899621	2.8624	-1.66301	0.0991922	0.427041	-4.43201
Anxa13	annexin A13	-0.876311	6.24688	-1.65305	0.101208	0.427041	-4.43209
Sh3bp2	SH3-domain binding protein 2	-0.881035	6.55612	-1.64693	0.102461	0.427041	-4.4321
Pla2r1	phospholipase A2 receptor 1	-0.856165	6.69421	-1.64511	0.102836	0.427041	-4.43216
Ndufb10	NADH:ubiquinone oxidoreductase subunit B10	-0.939373	3.88108	-1.68013	0.095805	0.427041	-4.43216
Dip2b	disco interacting protein 2 homolog B	-0.845894	8.10593	-1.63679	0.104567	0.427041	-4.43219
Tpsab1	tryptase alpha/beta 1	-0.816724	1.50842	-1.62745	0.106537	0.427041	-4.4322
Gpx7	glutathione peroxidase 7	-0.932141	3.88972	-1.679	0.0960258	0.427041	-4.43228
Adam29	a disintegrin and metallopeptidase domain 29	-0.822123	1.5075	-1.62633	0.106776	0.427041	-4.4323
Ap3d1	adaptor-related protein complex 3, delta 1 subunit	-0.87415	6.31873	-1.64691	0.102466	0.427041	-4.43235
Limch1	LIM and calponin homology domains 1	-0.839926	8.05811	-1.63724	0.104474	0.427041	-4.43242
Kyat1	kynurenine aminotransferase 1	-0.901272	4.61483	-1.67536	0.0967393	0.427041	-4.43243
Ccdc190	coiled-coil domain containing 190	-0.87505	2.53873	-1.65095	0.101637	0.427041	-4.43246
Dcp1b	decapping mRNA 1B	-0.898491	4.22712	-1.68055	0.095723	0.427041	-4.43257
Veph1	ventricular zone expressed PH domain-containing 1	-0.84988	7.43308	-1.64016	0.103863	0.427041	-4.43259
Erich5	glutamate rich 5	-0.899882	3.7615	-1.67874	0.096076	0.427041	-4.43262
Klb	klotho beta	-0.891121	4.73085	-1.67335	0.0971343	0.427041	-4.43263
Naaladl2	N-acetylated alpha-linked acidic dipeptidase-like 2	-0.819437	7.89292	-1.6371	0.104502	0.427041	-4.43264
Scn11a	sodium channel, voltage-gated, type XI, alpha	-0.88423	4.83717	-1.67271	0.0972604	0.427041	-4.43276
Rps2	ribosomal protein S2	-0.922592	3.0272	-1.66491	0.0988105	0.427041	-4.43276
Catsper2	cation channel, sperm associated 2	-0.922316	4.19083	-1.67925	0.0959765	0.427041	-4.43282
Lrrc74b	leucine rich repeat containing 74B	-0.917554	5.07887	-1.67006	0.0977849	0.427041	-4.43282
Lrp4	low density lipoprotein receptor-related protein 4	-0.869695	5.92277	-1.65162	0.1015	0.427041	-4.43285
Cd200	CD200 molecule	-0.914195	4.69456	-1.67331	0.0971422	0.427041	-4.43288
Pkm	pyruvate kinase, muscle	-0.894507	5.99615	-1.6505	0.101729	0.427041	-4.43295
Rasgrp1	RAS guanyl releasing protein 1	-0.854087	5.59073	-1.65598	0.10061	0.427041	-4.43299
Zc3h18	zinc finger CCCH-type containing 18	-0.878354	5.72857	-1.65314	0.101188	0.427041	-4.43301
Slc22a23	solute carrier family 22, member 23	-0.842011	7.53484	-1.63747	0.104424	0.427041	-4.43305
Mrps12	mitochondrial ribosomal protein S12	-0.912332	2.88084	-1.65687	0.10043	0.427041	-4.43311
Prkg1	protein kinase, cGMP-dependent, type I	-0.82368	9.61682	-1.62731	0.106566	0.427041	-4.43318
Pex5l	peroxisomal biogenesis factor 5-like	-0.850534	5.92956	-1.65195	0.101432	0.427041	-4.43324
Pcx	pyruvate carboxylase	-0.849161	6.94283	-1.64013	0.103869	0.427041	-4.43326
Or8g20	olfactory receptor family 8 subfamily G member 20	-0.792491	0.874829	-1.61595	0.109005	0.427041	-4.43327
Cd79b	CD79B antigen	-0.852987	2.26871	-1.64965	0.101902	0.427041	-4.43329
Hmcn2	hemicentin 2	-0.845709	7.44122	-1.63702	0.10452	0.427041	-4.43331
Gykl1	glycerol kinase-like 1	-0.78326	-0.0170763	-1.60496	0.111406	0.427041	-4.43346
Gsdma3	gasdermin A3	-0.876546	3.11683	-1.66773	0.0982481	0.427041	-4.43347
Fzd7	frizzled class receptor 7	-0.904331	5.22113	-1.66344	0.0991065	0.427041	-4.43349
C2cd6	C2 calcium dependent domain containing 6	-0.863043	5.20217	-1.6613	0.0995362	0.427041	-4.43358
Neurod1	neurogenic differentiation 1	-0.920081	2.16652	-1.64152	0.10358	0.427041	-4.43368
Ap4b1	adaptor-related protein complex AP-4, beta 1	-0.926861	3.80614	-1.67428	0.0969508	0.427041	-4.43372
Ankdd1b	ankyrin repeat and death domain containing 1B	-0.856162	5.88512	-1.65049	0.10173	0.427041	-4.43377
Vmn2r97	vomeronasal 2, receptor 97	-0.822659	0.294765	-1.60549	0.111288	0.427041	-4.43384
Spry2	sprouty RTK signaling antagonist 2	-0.902511	5.16745	-1.66267	0.0992593	0.427041	-4.43394
Mstn	myostatin	-0.831365	1.7293	-1.62686	0.106662	0.427041	-4.43395
Synm	synemin, intermediate filament protein	-0.887927	5.79086	-1.65129	0.101567	0.427041	-4.43396
Mef2bl	myocyte enhancer factor 2B like	-0.909364	2.68717	-1.65133	0.101559	0.427041	-4.43402
Tdrd1	tudor domain containing 1	-0.8734	5.27954	-1.65884	0.100031	0.427041	-4.43406
Tgm5	transglutaminase 5	-0.882817	4.74086	-1.66871	0.0980545	0.427041	-4.43409
Prl7c1	prolactin family 7, subfamily c, member 1	-0.803655	0.79271	-1.60958	0.110391	0.427041	-4.43412
Rtn4rl1	reticulon 4 receptor-like 1	-0.853391	6.64066	-1.63905	0.104096	0.427041	-4.43424
Gltpd2	glycolipid transfer protein domain containing 2	-0.877428	2.66389	-1.64257	0.103363	0.427041	-4.43425
Mbd3l1	methyl-CpG binding domain protein 3-like 1	-0.811429	1.50114	-1.62277	0.107536	0.427041	-4.43427
Wdr93	WD repeat domain 93	-0.884419	5.56834	-1.65388	0.101038	0.427041	-4.43427
Igfbpl1	insulin-like growth factor binding protein-like 1	-0.928099	4.96131	-1.66634	0.0985256	0.427041	-4.43429
Spock3	sparc/osteonectin, cwcv and kazal-like domains proteoglycan 3	-0.839099	6.40508	-1.6445	0.102963	0.427041	-4.43433
Hsdl2	hydroxysteroid dehydrogenase like 2	-0.883259	4.96989	-1.66392	0.0990095	0.427041	-4.43435
Arid1a	AT-rich interaction domain 1A	-0.861041	7.58654	-1.63304	0.105354	0.427041	-4.43437
Fscn1	fascin actin-bundling protein 1	-0.890529	5.93145	-1.64677	0.102495	0.427041	-4.43446
Klf3	Kruppel-like transcription factor 3 (basic)	-0.878376	6.65626	-1.63884	0.10414	0.427041	-4.43449
Plxdc1	plexin domain containing 1	-0.872155	6.38772	-1.64087	0.103716	0.427041	-4.43461
Gpr141b	G protein-coupled receptor 141B	-0.827619	1.12354	-1.61459	0.1093	0.427041	-4.43464
Bbs1	Bardet-Biedl syndrome 1	-0.908459	3.87512	-1.67208	0.0973863	0.427041	-4.43497
Klhl38	kelch-like 38	-0.891847	3.36911	-1.66283	0.0992272	0.427041	-4.43506
Lox	lysyl oxidase	-0.90181	5.42702	-1.65453	0.100905	0.427041	-4.43512
Cnbd2	cyclic nucleotide binding domain containing 2	-0.868543	5.4691	-1.6521	0.101401	0.427041	-4.43514
B3gntl1	UDP-GlcNAc:betaGal beta-1,3-N-acetylglucosaminyltransferase-like 1	-0.868608	6.488	-1.63891	0.104124	0.427041	-4.43514
Liph	lipase, member H	-0.873909	5.60637	-1.64997	0.101837	0.427041	-4.43515
Grik4	glutamate receptor, ionotropic, kainate 4	-0.815864	8.51551	-1.62634	0.106775	0.427041	-4.43516
Gucy2g	guanylate cyclase 2g	-0.876702	5.86517	-1.64577	0.102699	0.427041	-4.4352
Mttp	microsomal triglyceride transfer protein	-0.867757	5.3959	-1.65515	0.100779	0.427041	-4.43521
Cacng3	calcium channel, voltage-dependent, gamma subunit 3	-0.918982	4.84442	-1.66878	0.0980398	0.427041	-4.43522
Trpm4	transient receptor potential cation channel, subfamily M, member 4	-0.906188	5.42301	-1.65516	0.100777	0.427041	-4.43522
Skida1	SKI/DACH domain containing 1	-0.926747	4.52377	-1.67014	0.0977696	0.427041	-4.43528
Ica1l	islet cell autoantigen 1-like	-0.874761	5.80444	-1.64601	0.102652	0.427041	-4.43532
Or4d11	olfactory receptor family 4 subfamily D member 11	-0.813913	0.630728	-1.60486	0.111428	0.427041	-4.43539
Igf2bp1	insulin-like growth factor 2 mRNA binding protein 1	-0.86784	6.88819	-1.63376	0.105203	0.427041	-4.43541
Ccl1	C-C motif chemokine ligand 1	-0.836006	2.13555	-1.62798	0.106425	0.427041	-4.43544
Klhl1	kelch-like 1	-0.839436	6.21712	-1.63993	0.103912	0.427041	-4.43552
Sac3d1	SAC3 domain containing 1	-0.938882	3.4699	-1.66259	0.0992767	0.427041	-4.43562
Lcn8	lipocalin 8	-0.864173	2.68904	-1.64635	0.10258	0.427041	-4.43571
Ubl7	ubiquitin-like 7 (bone marrow stromal cell-derived)	-0.909945	3.7966	-1.6685	0.0980962	0.427041	-4.43575
Myl4	myosin, light polypeptide 4	-0.883889	5.70353	-1.64809	0.102223	0.427041	-4.43578
Epo	erythropoietin	-0.84533	2.30557	-1.63742	0.104436	0.427041	-4.43579
Slc16a11	solute carrier family 16 (monocarboxylic acid transporters), member 11	-0.959725	3.83828	-1.66646	0.098501	0.427041	-4.43588
Mylpf	myosin light chain, phosphorylatable, fast skeletal muscle	-0.898128	3.10474	-1.6553	0.100748	0.427041	-4.43592
Krt81	keratin 81	-0.897456	2.97846	-1.64926	0.101981	0.427041	-4.43596
Tcp11l2	t-complex 11 (mouse) like 2	-0.875189	5.44867	-1.64906	0.102023	0.427041	-4.43614
Rnd3	Rho family GTPase 3	-0.893057	5.86632	-1.64279	0.103317	0.427041	-4.43617
Slc25a44	solute carrier family 25, member 44	-0.918036	5.02368	-1.65784	0.100234	0.427041	-4.43627
Cltc	clathrin heavy chain	-0.873679	6.19231	-1.63705	0.104513	0.427041	-4.4363
Cutc	cutC copper transporter	-0.867126	2.84232	-1.64525	0.102808	0.427041	-4.43632
Ccdc92	coiled-coil domain containing 92	-0.884363	5.4988	-1.64616	0.10262	0.427041	-4.43645
Oit3	oncoprotein induced transcript 3	-0.922976	5.15941	-1.65749	0.100304	0.427041	-4.43651
Dok3	docking protein 3	-0.893659	2.97685	-1.64935	0.101963	0.427041	-4.43651
Snap25	synaptosomal-associated protein 25	-0.872879	4.71985	-1.66355	0.0990829	0.427041	-4.43662
Npffr2	neuropeptide FF receptor 2	-0.883872	4.25803	-1.66837	0.0981214	0.427041	-4.43662
Cacna1a	calcium channel, voltage-dependent, P/Q type, alpha 1A subunit	-0.843404	7.97765	-1.62424	0.107222	0.427041	-4.43664
Cyb5rl	cytochrome b5 reductase-like	-0.89823	5.18113	-1.65442	0.100928	0.427041	-4.4367
Ces2c	carboxylesterase 2C	-0.817212	0.482601	-1.6005	0.11239	0.427041	-4.4368
Fancd2os	Fancd2 opposite strand	-0.84966	2.20958	-1.63054	0.105883	0.427041	-4.43696
Snx18	sorting nexin 18	-0.869606	6.75929	-1.62982	0.106036	0.427041	-4.43699
Zbtb25	zinc finger and BTB domain containing 25	-0.892812	5.39759	-1.64874	0.102089	0.427041	-4.43701
Gpld1	glycosylphosphatidylinositol specific phospholipase D1	-0.863584	5.66992	-1.64314	0.103244	0.427041	-4.43702
Or13l2	olfactory receptor family 13 subfamily L member 2	-0.784791	0.319412	-1.59807	0.112932	0.427041	-4.43702
Odad2	outer dynein arm docking complex subunit 2	-0.835242	6.97472	-1.6298	0.106039	0.427041	-4.43705
Acsbg1	acyl-CoA synthetase bubblegum family member 1	-0.847455	6.13209	-1.63638	0.104652	0.427041	-4.43724
Capn5	calpain 5	-0.868639	6.834	-1.62922	0.106162	0.427041	-4.43737
Rasgrp3	RAS, guanyl releasing protein 3	-0.849887	6.44958	-1.63231	0.105509	0.427041	-4.43738
Ntsr2	neurotensin receptor 2	-0.8607	2.59743	-1.6369	0.104543	0.427041	-4.43738
Slitrk6	SLIT and NTRK-like family, member 6	-0.835688	2.07911	-1.62261	0.10757	0.427041	-4.43739
Gfod2	glucose-fructose oxidoreductase domain containing 2	-0.863084	5.97458	-1.63603	0.104727	0.427041	-4.43748
Tctn1	tectonic family member 1	-0.892638	4.82575	-1.65725	0.100353	0.427041	-4.43753
Ncald	neurocalcin delta	-0.821304	8.36896	-1.61993	0.108146	0.427041	-4.43765
Scara3	scavenger receptor class A, member 3	-0.870171	5.62014	-1.64302	0.103269	0.427041	-4.43769
Vmp1	vacuole membrane protein 1	-0.861696	7.54559	-1.62347	0.107386	0.427041	-4.4378
Tmt1a3	thiol methyltransferase 1A3	-0.839423	2.43434	-1.63416	0.105119	0.427041	-4.43789
Asic1	acid-sensing ion channel 1	-0.878235	5.41285	-1.64263	0.10335	0.427041	-4.43803
Eeig1	estrogen-induced osteoclastogenesis regulator 1	-0.871403	6.00403	-1.63359	0.10524	0.427041	-4.43806
Slc44a5	solute carrier family 44, member 5	-0.822006	7.59296	-1.62272	0.107546	0.427041	-4.43812
Pparg	peroxisome proliferator activated receptor gamma	-0.855755	6.92486	-1.62551	0.10695	0.427041	-4.43815
Hadhb	hydroxyacyl-CoA dehydrogenase trifunctional multienzyme complex subunit beta	-0.891283	4.9928	-1.65106	0.101613	0.427041	-4.43818
Fgd6	FYVE, RhoGEF and PH domain containing 6	-0.849323	7.06214	-1.62434	0.107201	0.427041	-4.43826
Garnl3	GTPase activating RANGAP domain-like 3	-0.831153	6.88872	-1.62521	0.107015	0.427041	-4.43837
Spi1	Spi-1 proto-oncogene	-0.869622	5.49689	-1.64197	0.103487	0.427041	-4.43843
Supt6	SPT6, histone chaperone and transcription elongation factor	-0.886755	5.26039	-1.64438	0.102987	0.427041	-4.43843
Lsm3	LSM3 homolog, U6 small nuclear RNA and mRNA degradation associated	-0.90985	3.47614	-1.65507	0.100796	0.427041	-4.43844
Kiss1	KiSS-1 metastasis-suppressor	-0.852757	2.01224	-1.62488	0.107084	0.427041	-4.43849
Susd1	sushi domain containing 1	-0.854761	7.37478	-1.62277	0.107536	0.427041	-4.43849
Tbpl2	TATA box binding protein like 2	-0.850206	3.13888	-1.63952	0.103996	0.427041	-4.43853
Csf2ra	colony stimulating factor 2 receptor, alpha, low-affinity (granulocyte-macrophage)	-0.917437	3.42347	-1.64856	0.102127	0.427041	-4.43854
Tmprss7	transmembrane serine protease 7	-0.878762	4.49776	-1.65928	0.099943	0.427041	-4.43856
Megf10	multiple EGF-like-domains 10	-0.847483	7.27201	-1.62236	0.107625	0.427041	-4.43857
Wdr19	WD repeat domain 19	-0.859846	5.57531	-1.63905	0.104095	0.427041	-4.43859
Dtd1	D-tyrosyl-tRNA deacylase 1	-0.825993	7.19308	-1.62295	0.107498	0.427041	-4.43861
Rergl	RERG/RAS-like	-0.816419	1.08206	-1.59969	0.112571	0.427041	-4.43873
Nos2	nitric oxide synthase 2, inducible	-0.87125	5.05639	-1.64796	0.10225	0.427041	-4.43887
Akr1a1	aldo-keto reductase family 1, member A1	-0.898355	5.06092	-1.64798	0.102246	0.427041	-4.43893
Zfp438	zinc finger protein 438	-0.838639	6.61257	-1.62555	0.106941	0.427041	-4.43894
Aldh3b1	aldehyde dehydrogenase 3 family, member B1	-0.902733	5.53149	-1.64232	0.103414	0.427041	-4.439
Ngf	nerve growth factor	-0.883816	6.96227	-1.62254	0.107585	0.427041	-4.43911
Wdtc1	WD and tetratricopeptide repeats 1	-0.867063	5.87604	-1.63342	0.105275	0.427041	-4.43918
Reck	reversion-inducing-cysteine-rich protein with kazal motifs	-0.848683	6.32306	-1.62724	0.106583	0.427041	-4.4392
Kcnab3	potassium voltage-gated channel, shaker-related subfamily, beta member 3	-0.934818	4.40635	-1.65806	0.100189	0.427041	-4.43925
Cacnb4	calcium channel, voltage-dependent, beta 4 subunit	-0.830235	7.81397	-1.61739	0.108694	0.427041	-4.43933
Itgam	integrin alpha M	-0.865375	5.11849	-1.64617	0.102619	0.427041	-4.43945
Wfikkn1	WAP, FS, Ig, KU, and NTR-containing protein 1	-0.897837	2.6097	-1.63177	0.105623	0.427041	-4.4395
Mmp2	matrix metallopeptidase 2	-0.870481	5.94925	-1.63169	0.105639	0.427041	-4.4395
Uvrag	UV radiation resistance associated gene	-0.849035	8.84547	-1.6116	0.109951	0.427041	-4.43957
Pstpip1	proline-serine-threonine phosphatase-interacting protein 1	-0.876463	6.79793	-1.62271	0.107549	0.427041	-4.43976
Ulk1	unc-51 like kinase 1	-0.87008	5.79718	-1.63185	0.105607	0.427041	-4.4398
Rnf183	ring finger protein 183	-0.906568	3.62907	-1.65209	0.101402	0.427041	-4.4398
Mettl25b	methyltransferase like 25B	-0.942829	3.70122	-1.65421	0.10097	0.427041	-4.43992
Cyth1	cytohesin 1	-0.848576	7.66085	-1.61603	0.108988	0.427041	-4.43995
Efcab5	EF-hand calcium binding domain 5	-0.851967	5.66528	-1.63449	0.105049	0.427041	-4.43995
Dop1b	DOP1 leucine zipper like protein B	-0.831998	6.89231	-1.61991	0.108151	0.427041	-4.43999
Akap10	A kinase anchor protein 10	-0.862383	5.46037	-1.63518	0.104904	0.427041	-4.44
Erbin	Erbb2 interacting protein	-0.851372	6.56951	-1.62242	0.107612	0.427041	-4.44005
Rapgef4	Rap guanine nucleotide exchange factor (GEF) 4	-0.827379	7.75557	-1.61562	0.109075	0.427041	-4.44006
Ccdc154	coiled-coil domain containing 154	-0.909649	3.92152	-1.65535	0.100738	0.427041	-4.44008
Ppp1r27	protein phosphatase 1, regulatory subunit 27	-0.861522	1.49349	-1.6027	0.111904	0.427041	-4.44012
Arhgap26	Rho GTPase activating protein 26	-0.823915	8.68175	-1.61088	0.110106	0.427041	-4.44014
Il36a	interleukin 36A	-0.821278	1.31294	-1.59946	0.112621	0.427041	-4.44015
Or2y1f	olfactory receptor family 2 subfamily Y member 1F	-0.773116	0.261215	-1.58999	0.114743	0.427041	-4.44018
Alox12e	arachidonate lipoxygenase, epidermal	-0.869606	2.88462	-1.6402	0.103855	0.427041	-4.44021
Cpeb3	cytoplasmic polyadenylation element binding protein 3	-0.830056	7.18136	-1.61739	0.108693	0.427041	-4.4403
Zbtb46	zinc finger and BTB domain containing 46	-0.84307	6.55044	-1.62135	0.10784	0.427041	-4.44046
Il22ra1	interleukin 22 receptor, alpha 1	-0.871633	4.71178	-1.64989	0.101852	0.427041	-4.44054
Defb2	defensin beta 2	-0.803963	0.515841	-1.59165	0.114368	0.427041	-4.44054
Ext2	exostosin glycosyltransferase 2	-0.843499	7.65659	-1.6142	0.109385	0.427041	-4.44055
Or1ab2	olfactory receptor family 1 subfamily AB member 2	-0.814936	1.92353	-1.61265	0.10972	0.427041	-4.44055
Ly6c2	lymphocyte antigen 6 family memberC2	-0.838252	2.45081	-1.62191	0.10772	0.427041	-4.44056
Nufip2	nuclear FMR1 interacting protein 2	-0.880203	5.37366	-1.63657	0.104614	0.427041	-4.44057
Parvg	parvin, gamma	-0.886384	4.52015	-1.65338	0.101139	0.427041	-4.44057
Thap7	THAP domain containing 7	-0.93314	4.09958	-1.6538	0.101053	0.427041	-4.44066
Pecam1	platelet/endothelial cell adhesion molecule 1	-0.846688	6.42337	-1.62238	0.107619	0.427041	-4.44068
Morn3	MORN repeat containing 3	-0.910551	3.38983	-1.64714	0.102417	0.427041	-4.44075
Uqcc1	ubiquinol-cytochrome c reductase complex assembly factor 1	-0.854353	6.69253	-1.61971	0.108192	0.427041	-4.44075
H2bc3	H2B clustered histone 3	-0.824962	1.36432	-1.60023	0.112451	0.427041	-4.44075
Syt11	synaptotagmin XI	-0.884903	4.96884	-1.64457	0.102948	0.427041	-4.44083
Smim27	small integral membrane protein 27	-0.874037	1.8552	-1.60878	0.110565	0.427041	-4.44083
Scrn3	secernin 3	-0.881037	3.48621	-1.64934	0.101966	0.427041	-4.44085
Hnrnpf	heterogeneous nuclear ribonucleoprotein F	-0.860339	6.1715	-1.62402	0.107268	0.427041	-4.44091
Pax1	paired box 1	-0.920879	4.72158	-1.65146	0.101531	0.427041	-4.44096
Lrrtm4	leucine rich repeat transmembrane neuronal 4	-0.804748	7.74712	-1.61286	0.109674	0.427041	-4.44102
Or52l1	olfactory receptor family 52 subfamily L member 1	-0.830804	-0.00284939	-1.58795	0.115203	0.427041	-4.4411
Trmt10c	tRNA methyltransferase 10C, mitochondrial RNase P subunit	-0.924866	3.8323	-1.65126	0.101573	0.427041	-4.44114
Card10	caspase recruitment domain family, member 10	-0.875176	5.6168	-1.6308	0.105827	0.427041	-4.44118
Slc25a42	solute carrier family 25, member 42	-0.845098	5.71756	-1.62661	0.106717	0.427041	-4.44125
Catsperd	cation channel sperm associated auxiliary subunit delta	-0.856952	5.66146	-1.62909	0.106189	0.427041	-4.44127
Ctrb1	chymotrypsinogen B1	-0.860859	2.47069	-1.62429	0.107211	0.427041	-4.44128
Slc35g2	solute carrier family 35, member G2	-0.885519	4.41937	-1.65095	0.101636	0.427041	-4.44131
Slc23a4	solute carrier family 23 member 4	-0.874149	5.2925	-1.63645	0.104639	0.427041	-4.44135
Hnrnpr	heterogeneous nuclear ribonucleoprotein R	-0.877646	5.69521	-1.62911	0.106186	0.427041	-4.4414
Zer1	zyg-11 related, cell cycle regulator	-0.869122	5.38081	-1.63311	0.10534	0.427041	-4.44151
Speer4a2	spermatogenesis associated glutamate (E)-rich protein 4A2	-0.782818	1.27541	-1.59697	0.113177	0.427041	-4.44153
Sult1d1	sulfotransferase family 1D, member 1	-0.819668	0.962045	-1.59329	0.113999	0.427041	-4.44164
Me3	malic enzyme 3, NADP(+)-dependent, mitochondrial	-0.848404	8.03116	-1.60903	0.110511	0.427041	-4.44177
Gpbp1l1	GC-rich promoter binding protein 1-like 1	-0.880399	4.83993	-1.64276	0.103323	0.427041	-4.44183
Ccdc121	coiled-coil domain containing 121	-0.795518	0.364958	-1.5827	0.116396	0.427041	-4.44207
Dolk	dolichol kinase	-0.918322	3.21465	-1.63833	0.104244	0.427041	-4.44211
Fam216a	family with sequence similarity 216, member A	-0.916792	3.73692	-1.64718	0.10241	0.427041	-4.44215
Prrc2b	proline-rich coiled-coil 2B	-0.848477	7.894	-1.60814	0.110706	0.427041	-4.44215
Smyd1	SET and MYND domain containing 1	-0.846349	5.61064	-1.62792	0.106437	0.427041	-4.44221
Adarb1	adenosine deaminase, RNA-specific, B1	-0.82908	7.23419	-1.61164	0.10994	0.427041	-4.44223
Aamdc	adipogenesis associated Mth938 domain containing	-0.882862	4.44757	-1.64789	0.102265	0.427041	-4.44234
Fam13c	family with sequence similarity 13, member C	-0.841424	6.60862	-1.61593	0.10901	0.427041	-4.44236
Glis1	GLIS family zinc finger 1	-0.841072	8.95341	-1.60294	0.111851	0.427041	-4.44237
Stard5	StAR related lipid transfer domain containing 5	-0.91596	4.05061	-1.64791	0.102259	0.427041	-4.44239
Cmss1	cms small ribosomal subunit 1	-0.842656	6.39663	-1.61664	0.108856	0.427041	-4.44243
Msln	mesothelin	-0.929033	4.19877	-1.64792	0.102257	0.427041	-4.44246
Lsmem2	leucine-rich single-pass membrane protein 2	-0.889713	2.80068	-1.62878	0.106256	0.427041	-4.44248
Myo15b	myosin XVB	-0.855767	5.64529	-1.6247	0.107124	0.427041	-4.44255
Itgb6	integrin beta 6	-0.856596	7.22268	-1.611	0.110081	0.427041	-4.4426
Mageb16	MAGE family member B16	-0.807258	2.46568	-1.6125	0.109754	0.427041	-4.44265
Shc4	SHC (Src homology 2 domain containing) family, member 4	-0.847277	6.86137	-1.6122	0.109819	0.427041	-4.44273
Pid1	phosphotyrosine interaction domain containing 1	-0.815513	7.75294	-1.60741	0.110866	0.427041	-4.44275
Arel1	apoptosis resistant E3 ubiquitin protein ligase 1	-0.851016	5.80967	-1.62243	0.107609	0.427041	-4.44285
Ctsf	cathepsin F	-0.923314	3.54365	-1.64109	0.103669	0.427041	-4.44286
Bnip1	BCL2/adenovirus E1B interacting protein 1	-0.901043	3.76126	-1.64509	0.102841	0.427041	-4.44293
Rgs22	regulator of G-protein signalling 22	-0.8259	6.36594	-1.61609	0.108975	0.427041	-4.44304
Ctsg	cathepsin G	-0.78367	1.34391	-1.59173	0.11435	0.427041	-4.44307
Slc22a12	solute carrier family 22 (organic anion/cation transporter), member 12	-0.867447	3.03033	-1.63288	0.105389	0.427041	-4.44309
Arhgef5	Rho guanine nucleotide exchange factor 5	-0.881387	5.29226	-1.63028	0.105938	0.427041	-4.44313
Cd68	CD68 antigen	-0.901878	2.60888	-1.61743	0.108684	0.427041	-4.44321
Lrrc41	leucine rich repeat containing 41	-0.861271	5.88743	-1.62027	0.108073	0.427041	-4.44327
Epha8	Eph receptor A8	-0.869975	4.83708	-1.63655	0.104617	0.427041	-4.4433
Polr2k	polymerase (RNA) II (DNA directed) polypeptide K	-0.829485	1.04963	-1.58901	0.114964	0.427041	-4.44333
Abcg3	ATP binding cassette subfamily G member 3	-0.872874	4.65963	-1.64208	0.103464	0.427041	-4.44354
Scyl1	SCY1-like 1 (S. cerevisiae)	-0.900763	5.26807	-1.62875	0.106261	0.427041	-4.44361
Sla2	Src-like-adaptor 2	-0.896488	4.55629	-1.64202	0.103476	0.427041	-4.44363
Lpin1	lipin 1	-0.83597	6.76324	-1.60994	0.110313	0.427041	-4.44364
Gabrr2	gamma-aminobutyric acid type A receptor subunit rho 2	-0.868799	4.76616	-1.63993	0.103911	0.427041	-4.44365
Acss1	acyl-CoA synthetase short-chain family member 1	-0.8447	5.39101	-1.62627	0.106789	0.427041	-4.44373
Abi3bp	ABI family member 3 binding protein	-0.820341	6.78122	-1.61	0.110298	0.427041	-4.4438
Znrf2	zinc and ring finger 2	-0.859173	6.44604	-1.61242	0.109772	0.427041	-4.4438
Itsn1	intersectin 1 (SH3 domain protein 1A)	-0.832203	8.34424	-1.60117	0.112243	0.427041	-4.44382
Arl8a	ADP-ribosylation factor-like 8A	-0.896439	5.33613	-1.62607	0.106831	0.427041	-4.44382
Fgfbp3	fibroblast growth factor binding protein 3	-0.921579	3.669	-1.6408	0.103731	0.427041	-4.44388
Ampd3	adenosine monophosphate deaminase 3	-0.872098	7.1912	-1.60724	0.110904	0.427041	-4.44394
N4bp2	NEDD4 binding protein 2	-0.849392	5.60143	-1.62201	0.107698	0.427041	-4.44397
Ascc1	activating signal cointegrator 1 complex subunit 1	-0.830066	6.60762	-1.60979	0.110344	0.427041	-4.44404
Bcdin3d	BCDIN3 domain containing	-0.91664	3.4666	-1.63345	0.105268	0.427041	-4.44406
Arhgap8	Rho GTPase activating protein 8	-0.843013	6.17463	-1.61395	0.109438	0.427041	-4.44409
Batf	basic leucine zipper transcription factor, ATF-like	-0.890042	5.13229	-1.63336	0.105287	0.427041	-4.4441
Fmo1	flavin containing monooxygenase 1	-0.871557	4.52242	-1.64288	0.103299	0.427041	-4.44411
Cd48	CD48 antigen	-0.853543	2.1992	-1.60113	0.112252	0.427041	-4.44418
Wnt11	wingless-type MMTV integration site family, member 11	-0.874443	5.75537	-1.61986	0.108162	0.427041	-4.44419
Tab1	TGF-beta activated kinase 1/MAP3K7 binding protein 1	-0.865784	6.2259	-1.61358	0.109518	0.427041	-4.4442
Srf	serum response factor	-0.887945	5.64188	-1.62145	0.107818	0.427041	-4.44436
Ugt2b35	UDP glucuronosyltransferase 2 family, polypeptide B35	-0.776493	0.525769	-1.58143	0.116686	0.427041	-4.44444
Sh3rf2	SH3 domain containing ring finger 2	-0.814744	6.56133	-1.6098	0.110342	0.427041	-4.44444
Ubxn7	UBX domain protein 7	-0.858198	5.78039	-1.61749	0.108672	0.427041	-4.44449
Cib4	calcium and integrin binding family member 4	-0.839417	5.83259	-1.61754	0.108661	0.427041	-4.44453
Ezh1	enhancer of zeste 1 polycomb repressive complex 2 subunit	-0.881967	4.91567	-1.63319	0.105323	0.427041	-4.44455
Cpeb1	cytoplasmic polyadenylation element binding protein 1	-0.828473	6.15007	-1.61189	0.109887	0.427041	-4.44461
Gng7	guanine nucleotide binding protein (G protein), gamma 7	-0.863011	7.11474	-1.60537	0.111315	0.427041	-4.44462
Syn2	synapsin II	-0.833719	6.76488	-1.60744	0.110859	0.427041	-4.44463
Rhbdd3	rhomboid domain containing 3	-0.907361	4.57939	-1.63956	0.103989	0.427041	-4.44466
Cep131	centrosomal protein 131	-0.876562	5.30984	-1.62461	0.107142	0.427041	-4.4447
Vmn2r120	vomeronasal 2, receptor 120	-0.847876	2.1429	-1.60307	0.111823	0.427041	-4.44471
Abcc3	ATP-binding cassette, sub-family C member 3	-0.859339	6.0213	-1.61527	0.109153	0.427041	-4.44472
Irf2bp2	interferon regulatory factor 2 binding protein 2	-0.896743	4.98365	-1.63289	0.105385	0.427041	-4.44473
Itpkb	inositol 1,4,5-trisphosphate 3-kinase B	-0.836033	7.59141	-1.60176	0.112111	0.427041	-4.44474
Zfp385c	zinc finger protein 385C	-0.835349	6.28661	-1.60998	0.110303	0.427041	-4.4448
Slc25a3	solute carrier family 25 (mitochondrial carrier, phosphate carrier), member 3	-0.913246	4.34462	-1.6396	0.103981	0.427041	-4.44491
Mfsd14a	major facilitator superfamily domain containing 14A	-0.852689	5.79707	-1.61457	0.109304	0.427041	-4.44495
Mllt6	myeloid/lymphoid or mixed-lineage leukemia; translocated to, 6	-0.88016	5.40355	-1.62242	0.10761	0.427041	-4.44496
Mfsd11	major facilitator superfamily domain containing 11	-0.880021	4.88436	-1.63191	0.105594	0.427041	-4.44497
Ttc28	tetratricopeptide repeat domain 28	-0.824518	9.4104	-1.59301	0.114063	0.427041	-4.445
Fcgbpl1	Fc fragment of IgG binding protein like 1	-0.855756	5.52925	-1.62063	0.107995	0.427041	-4.44509
Fibcd1	fibrinogen C domain containing 1	-0.864755	5.68527	-1.61714	0.108747	0.427041	-4.44512
Mindy1	MINDY lysine 48 deubiquitinase 1	-0.896697	5.04525	-1.62973	0.106054	0.427041	-4.44512
Maco1	macoilin 1	-0.846664	5.999	-1.61205	0.109852	0.427041	-4.44523
Tmem108	transmembrane protein 108	-0.812994	7.66146	-1.60116	0.112244	0.427041	-4.44526
Adam18	a disintegrin and metallopeptidase domain 18	-0.83337	5.45985	-1.62131	0.107849	0.427041	-4.44526
Plekha6	pleckstrin homology domain containing, family A member 6	-0.866343	6.05236	-1.61374	0.109484	0.427041	-4.44532
Cdc42ep1	CDC42 effector protein 1	-0.911035	5.04788	-1.63107	0.105771	0.427041	-4.44536
Nfkbib	nuclear factor of kappa light polypeptide gene enhancer in B cells inhibitor, beta	-0.897493	3.6911	-1.63584	0.104765	0.427041	-4.4454
Il16	interleukin 16	-0.822928	6.23907	-1.60983	0.110336	0.427041	-4.44544
Ubr1	ubiquitin protein ligase E3 component n-recognin 1	-0.844254	5.85339	-1.61355	0.109525	0.427041	-4.4455
Fzd2	frizzled class receptor 2	-0.899328	4.9391	-1.63013	0.10597	0.427041	-4.44556
Pcsk5	proprotein convertase subtilisin/kexin type 5	-0.802664	7.93468	-1.59885	0.112758	0.427041	-4.44557
Cxcr5	C-X-C motif chemokine receptor 5	-0.897077	4.52615	-1.63661	0.104605	0.427041	-4.44564
Cops2	COP9 signalosome subunit 2	-0.903509	4.56437	-1.63513	0.104916	0.427041	-4.44565
Nop10	NOP10 ribonucleoprotein	-0.853169	2.44078	-1.60596	0.111184	0.427041	-4.44566
Decr2	2-4-dienoyl-Coenzyme A reductase 2, peroxisomal	-0.889481	2.97589	-1.61884	0.108381	0.427041	-4.44568
St8sia1	ST8 alpha-N-acetyl-neuraminide alpha-2,8-sialyltransferase 1	-0.824198	6.73821	-1.60522	0.111347	0.427041	-4.44573
Mgll	monoglyceride lipase	-0.832964	7.64436	-1.59875	0.11278	0.427041	-4.4458
Epb41l1	erythrocyte membrane protein band 4.1 like 1	-0.84137	7.68074	-1.59802	0.112942	0.427041	-4.44581
Ctnnbip1	catenin beta interacting protein 1	-0.853026	6.85987	-1.6026	0.111925	0.427041	-4.44591
Cul9	cullin 9	-0.857263	5.45532	-1.61856	0.10844	0.427041	-4.44596
Naa11	N(alpha)-acetyltransferase 11, NatA catalytic subunit	-0.835726	2.84408	-1.61309	0.109626	0.427041	-4.44597
Dgat2	diacylglycerol O-acyltransferase 2	-0.854584	5.83882	-1.61406	0.109414	0.427041	-4.44602
Mtmr3	myotubularin related protein 3	-0.835242	6.78868	-1.60221	0.112011	0.427041	-4.44607
Slc15a1	solute carrier family 15 (oligopeptide transporter), member 1	-0.847354	5.26425	-1.62078	0.107963	0.427041	-4.44618
Zfp106	zinc finger protein 106	-0.855059	5.77329	-1.61175	0.109918	0.427041	-4.44622
Poln	DNA polymerase N	-0.823022	6.07043	-1.60787	0.110764	0.427041	-4.44624
Kdm2b	lysine (K)-specific demethylase 2B	-0.831325	7.04573	-1.59981	0.112543	0.427041	-4.44635
Nbeal1	neurobeachin like 1	-0.841348	6.21976	-1.60625	0.111122	0.427041	-4.44635
Cntd1	cyclin N-terminal domain containing 1	-0.876346	2.97503	-1.62269	0.107554	0.427041	-4.44641
Dnah2	dynein, axonemal, heavy chain 2	-0.830203	6.89314	-1.6003	0.112436	0.427041	-4.44642
Twnk	twinkle mtDNA helicase	-0.930991	4.52182	-1.63402	0.105149	0.427041	-4.44646
Hcn4	hyperpolarization-activated, cyclic nucleotide-gated K+ 4	-0.850111	5.55858	-1.6133	0.10958	0.427041	-4.4465
Or5an1	olfactory receptor family 5 subfamily AN member 1	-0.797672	1.4506	-1.58336	0.116244	0.427041	-4.44656
Qrfpr	pyroglutamylated RFamide peptide receptor	-0.871775	5.15181	-1.62086	0.107946	0.427041	-4.4466
Krtcap2	keratinocyte associated protein 2	-0.888826	3.0839	-1.61874	0.108401	0.427041	-4.44662
Krt7	keratin 7	-0.900821	5.28333	-1.62273	0.107545	0.427041	-4.44665
AI182371	expressed sequence AI182371	-0.841464	2.87212	-1.61724	0.108726	0.427041	-4.44675
Car12	carbonic anhydrase 12	-0.849282	6.02809	-1.60867	0.11059	0.427041	-4.44678
Snapc1	small nuclear RNA activating complex, polypeptide 1	-0.896632	5.0078	-1.62568	0.106914	0.427041	-4.44681
Tsku	tsukushi, small leucine rich proteoglycan	-0.868283	6.0547	-1.60679	0.111002	0.427041	-4.4469
Ppp1r2	protein phosphatase 1, regulatory inhibitor subunit 2	-0.893982	4.75157	-1.62736	0.106556	0.427041	-4.44692
Svep1	sushi, von Willebrand factor type A, EGF and pentraxin domain containing 1	-0.829091	7.04106	-1.5987	0.112792	0.427041	-4.447
Crat	carnitine acetyltransferase	-0.902005	4.70222	-1.62859	0.106295	0.427041	-4.44717
Btg1c	BTG anti-proliferation factor 1C	-0.801923	2.01	-1.5913	0.114447	0.427041	-4.44718
Fndc1	fibronectin type III domain containing 1	-0.822205	6.10677	-1.60686	0.110987	0.427041	-4.4472
Glis3	GLIS family zinc finger 3	-0.822212	9.0121	-1.58859	0.115057	0.427041	-4.44721
Slc47a1	solute carrier family 47, member 1	-0.854819	4.73879	-1.62648	0.106745	0.427041	-4.44721
Fam43b	family with sequence similarity 43, member B	-0.89098	2.31456	-1.603	0.111838	0.427041	-4.44722
Abca14	ATP-binding cassette, sub-family A member 14	-0.867389	4.75803	-1.62916	0.106175	0.427041	-4.44724
Pla2g4e	phospholipase A2, group IVE	-0.829735	5.58722	-1.61158	0.109953	0.427041	-4.44732
Ankrd31	ankyrin repeat domain 31	-0.829902	6.10941	-1.60437	0.111535	0.427041	-4.44736
Ankrd44	ankyrin repeat domain 44	-0.8186	8.42089	-1.59004	0.114731	0.427041	-4.44742
Rsrp1	arginine/serine rich protein 1	-0.908761	3.80428	-1.63036	0.10592	0.427041	-4.44744
Prss37	serine protease 37	-0.797849	1.67075	-1.58612	0.115618	0.427041	-4.44755
Ivl	involucrin	-0.833858	2.34062	-1.59878	0.112772	0.427041	-4.44758
Coa3	cytochrome C oxidase assembly factor 3	-0.89313	2.48706	-1.60082	0.112319	0.427041	-4.44759
Rfx6	regulatory factor X, 6	-0.870325	4.14389	-1.63284	0.105396	0.427041	-4.44759
Srsf2	serine and arginine-rich splicing factor 2	-0.884294	3.51337	-1.62686	0.106664	0.427041	-4.44772
Bbs10	Bardet-Biedl syndrome 10	-0.885629	2.93636	-1.61018	0.11026	0.427041	-4.4478
Scube2	signal peptide, CUB domain, EGF-like 2	-0.824539	6.19255	-1.60224	0.112005	0.427041	-4.44786
Trappc2b	trafficking protein particle complex 2B	-0.876209	2.63953	-1.60514	0.111366	0.427041	-4.4479
Cacna1g	calcium channel, voltage-dependent, T type, alpha 1G subunit	-0.830305	6.97755	-1.59546	0.113515	0.427041	-4.44791
Lnp1	leukemia NUP98 fusion partner 1	-0.839118	3.10527	-1.61888	0.108371	0.427041	-4.44796
Masp2	MBL associated serine protease 2	-0.909473	4.62097	-1.62765	0.106494	0.427041	-4.448
Tmtc1	transmembrane and tetratricopeptide repeat containing 1	-0.804314	7.76154	-1.59155	0.11439	0.427041	-4.44804
Krt82	keratin 82	-0.85233	3.27428	-1.61947	0.108244	0.427041	-4.44805
Atp10d	ATPase, class V, type 10D	-0.827376	6.18361	-1.6021	0.112036	0.427041	-4.44807
Rnf141	ring finger protein 141	-0.878855	5.25479	-1.61733	0.108707	0.427041	-4.44811
Klhl32	kelch-like 32	-0.80916	6.66762	-1.59713	0.11314	0.427041	-4.44813
Sh2d3c	SH2 domain containing 3C	-0.87906	5.54363	-1.61139	0.109996	0.427041	-4.44816
Slc26a9	solute carrier family 26, member 9	-0.863603	5.19507	-1.6177	0.108627	0.427041	-4.44816
Tff1	trefoil factor 1	-0.797818	1.35662	-1.57604	0.117923	0.427041	-4.44818
Slc7a14	solute carrier family 7 (cationic amino acid transporter, y+ system), member 14	-0.817408	6.50103	-1.59851	0.112833	0.427041	-4.44832
Slc2a6	solute carrier family 2 (facilitated glucose transporter), member 6	-0.901407	4.09977	-1.62855	0.106303	0.427041	-4.44835
H3c4	H3 clustered histone 4	-0.829293	1.24304	-1.57661	0.117792	0.427041	-4.44843
Atl1	atlastin GTPase 1	-0.848244	5.7846	-1.60552	0.111283	0.427041	-4.44858
Trp53tg5	transformation related protein 53 target 5	-0.857159	2.03621	-1.5901	0.114717	0.427041	-4.44862
Wnt5b	wingless-type MMTV integration site family, member 5B	-0.837644	7.3032	-1.59152	0.114396	0.427041	-4.44872
Rac3	Rac family small GTPase 3	-0.954364	3.29778	-1.61882	0.108385	0.427041	-4.44872
Hgf	hepatocyte growth factor	-0.860091	5.19544	-1.61538	0.109128	0.427041	-4.44881
Cpne4	copine IV	-0.81118	7.01304	-1.59326	0.114006	0.427041	-4.44883
Mast2	microtubule associated serine/threonine kinase 2	-0.825279	7.05888	-1.59202	0.114284	0.427041	-4.44884
Mafg	v-maf musculoaponeurotic fibrosarcoma oncogene family, protein G (avian)	-0.894076	5.2591	-1.61411	0.109403	0.427041	-4.44894
Nos1	nitric oxide synthase 1, neuronal	-0.828022	6.04216	-1.60326	0.111781	0.427041	-4.44904
Epb41l4b	erythrocyte membrane protein band 4.1 like 4b	-0.813973	6.99329	-1.59161	0.114377	0.427041	-4.44912
Trappc4	trafficking protein particle complex 4	-0.918225	3.84089	-1.62494	0.107073	0.427041	-4.44912
Med6	mediator complex subunit 6	-0.822695	2.53086	-1.5968	0.113214	0.427041	-4.44917
Rab15	RAB15, member RAS oncogene family	-0.856153	5.39263	-1.61052	0.110185	0.427041	-4.44918
Gpr158	G protein-coupled receptor 158	-0.811022	6.84399	-1.59335	0.113987	0.427041	-4.44923
Nup153	nucleoporin 153	-0.86068	5.6629	-1.60426	0.11156	0.427041	-4.44927
Lypd6b	LY6/PLAUR domain containing 6B	-0.811365	7.06195	-1.59134	0.114438	0.427041	-4.44928
Nptn	neuroplastin	-0.84193	6.53304	-1.594	0.113841	0.427041	-4.4493
Rnf222	ring finger protein 222	-0.871911	3.16768	-1.6184	0.108474	0.427041	-4.4493
Fbxw4	F-box and WD-40 domain protein 4	-0.823136	6.82538	-1.59191	0.11431	0.427041	-4.44935
Tex19.1	testis expressed gene 19.1	-0.773461	0.549231	-1.5672	0.119976	0.427041	-4.44941
Slc5a2	solute carrier family 5 (sodium/glucose cotransporter), member 2	-0.81895	2.47624	-1.59932	0.112654	0.427041	-4.44945
Daglb	diacylglycerol lipase, beta	-0.854542	5.96852	-1.59994	0.112515	0.427041	-4.44949
Cntfr	ciliary neurotrophic factor receptor	-0.85164	6.26903	-1.59704	0.113161	0.427041	-4.44955
Sema7a	sema domain, immunoglobulin domain (Ig), and GPI membrane anchor, (semaphorin) 7A	-0.855905	5.55612	-1.60467	0.111469	0.427041	-4.44956
Wdr5b	WD repeat domain 5B	-0.86945	2.91028	-1.60507	0.111381	0.427041	-4.44956
Pigx	phosphatidylinositol glycan anchor biosynthesis, class X	-0.887557	3.76415	-1.62449	0.107168	0.427041	-4.44957
Hspb9	heat shock protein, alpha-crystallin-related, B9	-0.886715	2.50795	-1.59344	0.113967	0.427041	-4.44959
Atp5po	ATP synthase peripheral stalk subunit OSCP	-0.899401	3.6023	-1.62266	0.10756	0.427041	-4.4496
Micu1	mitochondrial calcium uptake 1	-0.83639	7.83382	-1.58596	0.115655	0.427041	-4.44962
Tmem30b	transmembrane protein 30B	-0.875543	2.71286	-1.5989	0.112747	0.427041	-4.44974
Eif4g2	eukaryotic translation initiation factor 4, gamma 2	-0.899051	4.35477	-1.62411	0.10725	0.427041	-4.44977
Cnr2	cannabinoid receptor 2	-0.863679	4.30291	-1.62417	0.107237	0.427041	-4.44983
Ctnna3	catenin alpha 3	-0.785308	8.95293	-1.58071	0.116851	0.427041	-4.44985
Kif21b	kinesin family member 21B	-0.844002	6.71428	-1.59213	0.114259	0.427041	-4.44997
Abhd3	abhydrolase domain containing 3	-0.83538	5.30501	-1.6075	0.110846	0.427041	-4.44999
Wars1	tryptophanyl-tRNA synthetase1	-0.848624	5.75154	-1.60058	0.112372	0.427041	-4.45
Foxn1	forkhead box N1	-0.886601	5.77692	-1.60325	0.111782	0.427041	-4.45004
Mansc1	MANSC domain containing 1	-0.876261	4.84999	-1.61661	0.108862	0.427041	-4.45004
Setbp1	SET binding protein 1	-0.80864	8.85528	-1.58049	0.1169	0.427041	-4.45006
Klc4	kinesin light chain 4	-0.874708	5.20759	-1.61108	0.110062	0.427041	-4.45008
Rprml	reprimo-like	-0.88341	2.60563	-1.59852	0.11283	0.427041	-4.45011
Rnf185	ring finger protein 185	-0.851178	5.74037	-1.59971	0.112565	0.427041	-4.45012
Ddx5	DEAD box helicase 5	-0.908781	3.8541	-1.62188	0.107726	0.427041	-4.45013
Bbs2	Bardet-Biedl syndrome 2	-0.853517	5.15539	-1.61175	0.109918	0.427041	-4.45014
Asgr1	asialoglycoprotein receptor 1	-0.881139	2.808	-1.60342	0.111746	0.427041	-4.45019
Akr1c12	aldo-keto reductase family 1, member C12	-0.818	2.10066	-1.5894	0.114875	0.427041	-4.45026
Pde6b	phosphodiesterase 6B, cGMP, rod receptor, beta polypeptide	-0.838432	5.0018	-1.61235	0.109786	0.427041	-4.45026
Celf6	CUGBP, Elav-like family member 6	-0.870116	4.87424	-1.61451	0.109318	0.427041	-4.45027
Galntl6	UDP-N-acetyl-alpha-D-galactosamine:polypeptide N-acetylgalactosaminyltransferase-like 6	-0.800043	8.04439	-1.58379	0.116147	0.427041	-4.45029
F11r	F11 receptor	-0.851278	5.7702	-1.6003	0.112434	0.427041	-4.4503
Prex1	phosphatidylinositol-3,4,5-trisphosphate-dependent Rac exchange factor 1	-0.805198	7.28009	-1.58614	0.115614	0.427041	-4.45041
Mphosph9	M-phase phosphoprotein 9	-0.84658	5.68608	-1.60074	0.112338	0.427041	-4.45045
Tfec	transcription factor EC	-0.844569	5.2393	-1.60994	0.110313	0.427041	-4.45046
Apol7c	apolipoprotein L 7c	-0.787667	1.70908	-1.58111	0.116759	0.427041	-4.45048
H2ac13	H2A clustered histone 13	-0.821465	1.45949	-1.57172	0.118922	0.427041	-4.45049
Rasl12	RAS-like, family 12	-0.904388	4.48142	-1.62145	0.10782	0.427041	-4.4505
Styxl2	serine/threonine/tyrosine interacting like 2	-0.871602	5.00871	-1.61211	0.109839	0.427041	-4.45052
Stkld1	serine/threonine kinase-like domain containing 1	-0.868756	4.01517	-1.62278	0.107533	0.427041	-4.45053
Morn2	MORN repeat containing 2	-0.835489	2.23421	-1.58761	0.11528	0.427041	-4.45056
Kirrel3	kirre like nephrin family adhesion molecule 3	-0.792879	8.94946	-1.57847	0.117364	0.427041	-4.45061
Adamts9	ADAM metallopeptidase with thrombospondin type 1 motif 9	-0.820601	6.70986	-1.58973	0.114801	0.427041	-4.45061
Appl2	adaptor protein, phosphotyrosine interaction, PH domain and leucine zipper containing 2	-0.831181	6.16896	-1.59315	0.114031	0.427041	-4.45067
Iqcg	IQ motif containing G	-0.854263	4.97634	-1.6107	0.110145	0.427041	-4.45067
Wbp4	WW domain binding protein 4	-0.881747	4.63456	-1.61732	0.108708	0.427041	-4.4507
Wdr27	WD repeat domain 27	-0.817964	6.71876	-1.58888	0.114992	0.427041	-4.45073
Fam163a	family with sequence similarity 163, member A	-0.820068	6.28099	-1.59178	0.11434	0.427041	-4.45075
Slc22a5	solute carrier family 22 (organic cation transporter), member 5	-0.877247	4.76679	-1.61626	0.108937	0.427041	-4.45079
Tcof1	treacle ribosome biogenesis factor 1	-0.840281	5.53777	-1.60296	0.111845	0.427041	-4.45088
Sh3tc1	SH3 domain and tetratricopeptide repeats 1	-0.841483	6.41008	-1.59085	0.114549	0.427041	-4.45092
Tmem156	transmembrane protein 156	-0.870558	4.04987	-1.62147	0.107815	0.427041	-4.45092
Mapk3	mitogen-activated protein kinase 3	-0.900016	4.62826	-1.61673	0.108837	0.427041	-4.45095
Krt75	keratin 75	-0.857761	3.5714	-1.61583	0.109031	0.427041	-4.45107
Dnajc17	DnaJ heat shock protein family (Hsp40) member C17	-0.857896	5.8577	-1.59679	0.113216	0.427041	-4.4511
Siglec1	sialic acid binding Ig-like lectin 1, sialoadhesin	-0.86048	4.89081	-1.61171	0.109926	0.427041	-4.45125
Ankdd1a	ankyrin repeat and death domain containing 1A	-0.853311	5.23097	-1.60533	0.111323	0.427041	-4.45128
Cd274	CD274 antigen	-0.872994	4.26501	-1.62003	0.108124	0.427041	-4.4513
Epyc	epiphycan	-0.871402	3.99646	-1.61982	0.108169	0.427041	-4.45132
Dek	DEK proto-oncogene	-0.879508	5.03033	-1.60996	0.110307	0.427041	-4.45135
Lad1	ladinin	-0.875193	4.8963	-1.61066	0.110156	0.427041	-4.45137
Asic2	acid-sensing ion channel 2	-0.777711	9.48774	-1.57396	0.118403	0.427041	-4.45137
Pi4ka	phosphatidylinositol 4-kinase alpha	-0.812945	6.44748	-1.58839	0.115103	0.427041	-4.4514
Speer4a3	spermatogenesis associated glutamate (E)-rich protein 4A3	-0.772025	0.625032	-1.56248	0.121084	0.427041	-4.45144
Arl16	ADP-ribosylation factor-like 16	-0.925966	3.53255	-1.61499	0.109213	0.427041	-4.45145
Clic3	chloride intracellular channel 3	-0.83593	2.56092	-1.59294	0.114078	0.427041	-4.45147
Oip5	Opa interacting protein 5	-0.851463	2.4913	-1.58948	0.114856	0.427041	-4.45148
Csnk1e	casein kinase 1, epsilon	-0.858877	6.33787	-1.58924	0.114912	0.427041	-4.45151
Afap1l1	actin filament associated protein 1-like 1	-0.826004	6.07115	-1.59216	0.114254	0.427041	-4.45161
Zfp623	zinc finger protein 623	-0.899831	4.55283	-1.61602	0.10899	0.427041	-4.45162
Atp6v0a2	ATPase, H+ transporting, lysosomal V0 subunit A2	-0.861053	5.05557	-1.6066	0.111045	0.427041	-4.45162
Ncf2	neutrophil cytosolic factor 2	-0.850001	5.58592	-1.59899	0.112727	0.427041	-4.45174
Myo5c	myosin VC	-0.827214	6.86218	-1.5846	0.115963	0.427041	-4.45174
Serpinb13	serine (or cysteine) peptidase inhibitor, clade B (ovalbumin), member 13	-0.815291	2.44196	-1.58684	0.115454	0.427041	-4.45176
Dnajb4	DnaJ heat shock protein family (Hsp40) member B4	-0.854546	5.71478	-1.59686	0.1132	0.427041	-4.45177
Piezo2	piezo-type mechanosensitive ion channel component 2	-0.799842	8.34569	-1.57682	0.117743	0.427041	-4.45189
St13	suppression of tumorigenicity 13	-0.883168	4.75116	-1.61126	0.110023	0.427041	-4.45194
Rpl30	ribosomal protein L30	-0.873838	3.20898	-1.60714	0.110926	0.427041	-4.45195
Ffar1	free fatty acid receptor 1	-0.778602	0.694374	-1.56469	0.120562	0.427041	-4.45197
Zfp36l2	zinc finger protein 36, C3H type-like 2	-0.90404	4.21909	-1.6172	0.108735	0.427041	-4.45202
Arih2	ariadne RBR E3 ubiquitin protein ligase 2	-0.831204	6.152	-1.58857	0.115063	0.427041	-4.45203
Rab11fip4	RAB11 family interacting protein 4 (class II)	-0.820136	6.79721	-1.58378	0.116151	0.427041	-4.45204
Gfral	GDNF family receptor alpha like	-0.852569	4.37927	-1.61739	0.108694	0.427041	-4.45208
Ppargc1a	peroxisome proliferative activated receptor, gamma, coactivator 1 alpha	-0.826357	6.12111	-1.59028	0.114678	0.427041	-4.4521
Ms4a6d	membrane-spanning 4-domains, subfamily A, member 6D	-0.843585	3.14214	-1.60555	0.111275	0.427041	-4.45214
Grm5	glutamate receptor, metabotropic 5	-0.796796	7.11331	-1.58193	0.116572	0.427041	-4.45218
Zbtb39	zinc finger and BTB domain containing 39	-0.903079	3.95776	-1.61626	0.108939	0.427041	-4.45225
Gstm7	glutathione S-transferase, mu 7	-0.907078	3.81347	-1.6139	0.109449	0.427041	-4.45228
Sgsm2	small G protein signaling modulator 2	-0.841195	6.20916	-1.58739	0.11533	0.427041	-4.4523
Zscan22	zinc finger and SCAN domain containing 22	-0.896587	5.00293	-1.60803	0.110731	0.427041	-4.4523
Smim33	small integral membrane protein 33	-0.897715	3.51877	-1.60798	0.110742	0.427041	-4.45238
Gstm6	glutathione S-transferase, mu 6	-0.88022	4.63883	-1.61357	0.109521	0.427041	-4.45241
Zfp503	zinc finger protein 503	-0.876373	5.23951	-1.60335	0.11176	0.427041	-4.45241
Ntng2	netrin G2	-0.832165	5.75572	-1.59228	0.114226	0.427041	-4.45242
Tbc1d21	TBC1 domain family, member 21	-0.850445	3.09154	-1.60527	0.111336	0.427041	-4.45249
Ep300	E1A binding protein p300	-0.839643	5.9183	-1.59012	0.114714	0.427041	-4.4525
Hoxb9	homeobox B9	-0.921332	4.53138	-1.61333	0.109572	0.427041	-4.45258
Cradd	CASP2 and RIPK1 domain containing adaptor with death domain	-0.827559	7.27565	-1.57975	0.117071	0.427041	-4.45259
Ankrd13a	ankyrin repeat domain 13a	-0.8464	5.95534	-1.58813	0.115162	0.427041	-4.45261
Krtap5-25	keratin associated protein 5-25	-0.776021	1.05676	-1.56329	0.120892	0.427041	-4.45263
Actg1	actin, gamma, cytoplasmic 1	-0.900984	3.36033	-1.6065	0.111067	0.427041	-4.45263
Cd300c	CD300C molecule	-0.800391	2.18965	-1.57943	0.117143	0.427041	-4.45264
Crh	corticotropin releasing hormone	-0.817159	0.875754	-1.55895	0.121916	0.427041	-4.45271
Spsb4	splA/ryanodine receptor domain and SOCS box containing 4	-0.820369	7.06073	-1.58021	0.116965	0.427041	-4.45277
Ninj2	ninjurin 2	-0.837026	7.56865	-1.57803	0.117465	0.427041	-4.45278
Plcxd3	phosphatidylinositol-specific phospholipase C, X domain containing 3	-0.816796	5.89209	-1.59276	0.114119	0.427041	-4.45288
Anp32e	acidic nuclear phosphoprotein 32 family member E	-0.881081	4.59297	-1.61172	0.109923	0.427041	-4.45288
Edar	ectodysplasin-A receptor	-0.806731	6.37119	-1.58467	0.115947	0.427041	-4.45291
Cby2	chibby family member 2	-0.800523	2.36213	-1.58638	0.11556	0.427041	-4.45291
Zfp707	zinc finger protein 707	-0.89898	3.17644	-1.60536	0.111317	0.427041	-4.45294
Atp5f1b	ATP synthase F1 subunit beta	-0.897268	3.99667	-1.61418	0.109389	0.427041	-4.45294
Thbs1	thrombospondin 1	-0.87493	5.62776	-1.59413	0.113812	0.427041	-4.45297
Galnt14	polypeptide N-acetylgalactosaminyltransferase 14	-0.800322	7.18513	-1.58	0.117012	0.427041	-4.45303
Txnrd3	thioredoxin reductase 3	-0.851489	5.23933	-1.60102	0.112276	0.427041	-4.45305
Zfp696	zinc finger protein 696	-0.88636	2.58127	-1.58796	0.115201	0.427041	-4.4531
Glt1d1	glycosyltransferase 1 domain containing 1	-0.869564	4.40028	-1.6132	0.109602	0.427041	-4.45312
Hmgcr	3-hydroxy-3-methylglutaryl-Coenzyme A reductase	-0.855866	5.45218	-1.59554	0.113495	0.427041	-4.45316
Sntb1	syntrophin, basic 1	-0.796818	7.48748	-1.57728	0.117637	0.427041	-4.45316
Cant1	calcium activated nucleotidase 1	-0.852597	5.75554	-1.59052	0.114623	0.427041	-4.45316
Arf6	ADP-ribosylation factor 6	-0.899281	3.99421	-1.61275	0.1097	0.427041	-4.45321
Itprid1	ITPR interacting domain containing 1	-0.819956	5.69085	-1.59391	0.113861	0.427041	-4.45325
Csl	citrate synthase like	-0.768612	0.436746	-1.5515	0.123689	0.427041	-4.45336
Filip1	filamin A interacting protein 1	-0.802311	7.08308	-1.57868	0.117315	0.427041	-4.45338
Klf4	Kruppel-like transcription factor 4 (gut)	-0.905238	4.47067	-1.61188	0.109888	0.427041	-4.45338
Nf2	neurofibromin 2	-0.827063	6.53839	-1.58146	0.11668	0.427041	-4.45339
Alcam	activated leukocyte cell adhesion molecule	-0.818693	7.41864	-1.57622	0.117881	0.427041	-4.45346
Rhob	ras homolog family member B	-0.900399	4.37545	-1.61208	0.109844	0.427041	-4.45353
Pik3r5	phosphoinositide-3-kinase regulatory subunit 5	-0.836681	6.72239	-1.58061	0.116874	0.427041	-4.45357
Rasl2-9	RAS-like, family 2, locus 9	-0.781088	0.655482	-1.55216	0.123531	0.427041	-4.45373
Hoxa10	homeobox A10	-0.890832	4.9453	-1.60356	0.111713	0.427041	-4.45376
Tmem265	transmembrane protein 265	-0.885537	2.56475	-1.58294	0.116341	0.427041	-4.4538
Atraid	all-trans retinoic acid induced differentiation factor	-0.906019	2.85142	-1.59265	0.114143	0.427041	-4.45386
Fhit	fragile histidine triad gene	-0.773942	9.49212	-1.56639	0.120164	0.427041	-4.45388
Sbk1	SH3-binding kinase 1	-0.821724	6.34893	-1.58152	0.116666	0.427041	-4.45389
Btg4	BTG anti-proliferation factor 4	-0.796696	1.50964	-1.56378	0.120776	0.427041	-4.45395
Col27a1	collagen, type XXVII, alpha 1	-0.832728	7.72661	-1.57383	0.118434	0.427041	-4.45397
Flvcr2	feline leukemia virus subgroup C cellular receptor 2	-0.826984	5.85786	-1.5871	0.115397	0.427041	-4.45402
Grhl3	grainyhead like transcription factor 3	-0.850666	6.02805	-1.58451	0.115983	0.427041	-4.45405
Mmp24	matrix metallopeptidase 24	-0.838833	5.71682	-1.58809	0.115172	0.427041	-4.45406
Hgsnat	heparan-alpha-glucosaminide N-acetyltransferase	-0.853754	5.10649	-1.5988	0.112768	0.427041	-4.4541
Aldh3a1	aldehyde dehydrogenase family 3, subfamily A1	-0.857738	3.41879	-1.60641	0.111086	0.427041	-4.45415
Nmnat1	nicotinamide nucleotide adenylyltransferase 1	-0.854463	3.37193	-1.60385	0.111649	0.427041	-4.45416
Dio1	deiodinase, iodothyronine, type I	-0.874831	4.24952	-1.61026	0.110243	0.427041	-4.45427
BC048562	cDNA sequence BC048562	-0.862988	3.54068	-1.60652	0.111062	0.427041	-4.4543
a	nonagouti	-0.853582	5.43316	-1.59501	0.113613	0.427041	-4.45432
Rgs1	regulator of G-protein signaling 1	-0.771137	0.962702	-1.55329	0.123262	0.427041	-4.45435
Gck	glucokinase	-0.832626	6.04087	-1.58353	0.116208	0.427041	-4.45435
Pfdn1	prefoldin 1	-0.848075	6.88806	-1.57659	0.117797	0.427041	-4.45437
Selenbp2	selenium binding protein 2	-0.86368	3.41833	-1.60305	0.111826	0.427041	-4.45446
Lrrc46	leucine rich repeat containing 46	-0.831199	2.54712	-1.58466	0.115949	0.427041	-4.45451
Lmna	lamin A	-0.848466	7.02302	-1.57546	0.118056	0.427041	-4.45452
Hsd17b2	hydroxysteroid (17-beta) dehydrogenase 2	-0.835488	5.22296	-1.59651	0.113279	0.427041	-4.45457
Srrm3	serine/arginine repetitive matrix 3	-0.839083	6.25882	-1.57931	0.117171	0.427041	-4.4546
Sln	sarcolipin	-0.776408	1.52483	-1.56219	0.12115	0.427041	-4.4546
Acsm5	acyl-CoA synthetase medium-chain family member 5	-0.833787	1.92456	-1.56459	0.120587	0.427041	-4.45463
Fam237b	family with sequence similarity 237, member B	-0.843649	2.37177	-1.57754	0.117577	0.427041	-4.45464
Bnip5	BCL2 interacting protein 5	-0.903557	4.93775	-1.60203	0.112052	0.427041	-4.45466
Iqub	IQ motif and ubiquitin domain containing	-0.843878	4.74887	-1.60345	0.111738	0.427041	-4.45472
Hjurp	Holliday junction recognition protein	-0.834807	5.8888	-1.58084	0.116822	0.427041	-4.45478
Slc25a11	solute carrier family 25 (mitochondrial carrier oxoglutarate carrier), member 11	-0.916813	3.41337	-1.60266	0.111912	0.427041	-4.45478
Tmbim6	transmembrane BAX inhibitor motif containing 6	-0.862207	5.85467	-1.5851	0.115849	0.427041	-4.45478
St6galnac2	ST6 (alpha-N-acetyl-neuraminyl-2,3-beta-galactosyl-1,3)-N-acetylgalactosaminide alpha-2,6-sialyltransferase 2	-0.872675	4.89027	-1.60045	0.112403	0.427041	-4.45479
Alpk2	alpha-kinase 2	-0.803661	6.94981	-1.57501	0.11816	0.427041	-4.45484
Ptpa	protein phosphatase 2 protein activator	-0.855863	6.6395	-1.57645	0.11783	0.427041	-4.45486
Col5a3	collagen, type V, alpha 3	-0.846078	6.13949	-1.58157	0.116653	0.427041	-4.45494
Atp6v0a1	ATPase, H+ transporting, lysosomal V0 subunit A1	-0.843164	6.50717	-1.57701	0.117701	0.427041	-4.455
Zcchc17	zinc finger, CCHC domain containing 17	-0.83424	5.73182	-1.58453	0.115979	0.427041	-4.45504
Klf15	Kruppel-like transcription factor 15	-0.856227	4.99869	-1.60032	0.11243	0.427041	-4.45508
Pou6f2	POU domain, class 6, transcription factor 2	-0.792955	7.39356	-1.57186	0.11889	0.427041	-4.4551
Cdsn	corneodesmosin	-0.885207	5.5051	-1.59139	0.114427	0.427041	-4.45512
Dcdc2a	doublecortin domain containing 2a	-0.797954	6.75873	-1.57466	0.118242	0.427041	-4.45516
Fam83c	family with sequence similarity 83, member C	-0.851876	2.74552	-1.58858	0.11506	0.427041	-4.45517
Eps8l2	EPS8-like 2	-0.880055	4.70908	-1.60229	0.111993	0.427041	-4.45524
Cpn1	carboxypeptidase N, polypeptide 1	-0.859341	5.09818	-1.59434	0.113765	0.427041	-4.45527
Zdhhc18	zinc finger, DHHC domain containing 18	-0.850876	6.35607	-1.57816	0.117436	0.427041	-4.45532
Col1a1	collagen, type I, alpha 1	-0.86571	6.12911	-1.5793	0.117174	0.427041	-4.45547
Maff	v-maf musculoaponeurotic fibrosarcoma oncogene family, protein F (avian)	-0.868526	5.85033	-1.58337	0.116243	0.427041	-4.45551
Trarg1	trafficking regulator of GLUT4 (SLC2A4) 1	-0.87068	4.31844	-1.60576	0.11123	0.427041	-4.45551
Slc47a2	solute carrier family 47, member 2	-0.835569	5.09335	-1.59427	0.113779	0.427041	-4.4556
Arhgef37	Rho guanine nucleotide exchange factor 37	-0.849364	5.66401	-1.58596	0.115654	0.427041	-4.45561
Sec61a1	SEC61 translocon subunit alpha 1	-0.870898	4.91849	-1.59611	0.113368	0.427041	-4.45561
Ccl26	C-C motif chemokine ligand 26	-0.784383	0.319359	-1.54514	0.12522	0.427041	-4.45562
Efcab2	EF-hand calcium binding domain 2	-0.820702	6.01817	-1.57906	0.117228	0.427041	-4.45562
Tmigd1	transmembrane and immunoglobulin domain containing 1	-0.879997	4.96734	-1.59723	0.113118	0.427041	-4.4557
Msantd5l	Myb/SANT DNA binding domain containing 5 like	-0.857062	3.43568	-1.59984	0.112537	0.427041	-4.45572
Arl14	ADP-ribosylation factor-like 14	-1.54078	0.347501	-1.58796	0.131507	0.427041	-4.45577
Grm1	glutamate receptor, metabotropic 1	-0.78242	7.82991	-1.56721	0.119972	0.427041	-4.45582
Mmp1b	matrix metallopeptidase 1b (interstitial collagenase)	-0.779738	1.9761	-1.56399	0.120727	0.427041	-4.45582
Ssh2	slingshot protein phosphatase 2	-0.808985	7.42414	-1.56847	0.119679	0.427041	-4.45588
Scn4a	sodium channel, voltage-gated, type IV, alpha	-0.837811	4.87834	-1.59573	0.113453	0.427041	-4.45591
Lipc	lipase, hepatic	-0.806635	7.25458	-1.56995	0.119333	0.427041	-4.45592
Tmem268	transmembrane protein 268	-0.853328	5.30358	-1.5897	0.114807	0.427041	-4.45592
St6galnac4	ST6 (alpha-N-acetyl-neuraminyl-2,3-beta-galactosyl-1,3)-N-acetylgalactosaminide alpha-2,6-sialyltransferase 4	-0.894407	4.79822	-1.59926	0.112666	0.427041	-4.45594
Oca2	oculocutaneous albinism II	-0.813358	6.35231	-1.57741	0.117608	0.427041	-4.45596
Acox3	acyl-Coenzyme A oxidase 3, pristanoyl	-0.86287	5.08687	-1.59697	0.113177	0.427041	-4.45598
Stk17b	serine/threonine kinase 17b (apoptosis-inducing)	-0.867719	5.46956	-1.58791	0.115212	0.427041	-4.45602
Susd3	sushi domain containing 3	-0.873962	4.65008	-1.60078	0.112328	0.427041	-4.45606
Sdf2	stromal cell derived factor 2	-0.891631	3.93762	-1.60355	0.111716	0.427041	-4.45607
Znrf3	zinc and ring finger 3	-0.811028	7.6237	-1.56658	0.120121	0.427041	-4.45626
Agbl2	ATP/GTP binding protein-like 2	-0.837428	5.1583	-1.58949	0.114856	0.427041	-4.45629
Mpped1	metallophosphoesterase domain containing 1	-0.823036	5.39295	-1.58563	0.115728	0.427041	-4.45631
Dock2	dedicator of cyto-kinesis 2	-0.807774	6.96434	-1.57081	0.119134	0.427041	-4.45631
Xpnpep3	X-prolyl aminopeptidase 3, mitochondrial	-0.850599	4.91585	-1.59423	0.113788	0.427041	-4.45638
Mrpl2	mitochondrial ribosomal protein L2	-0.88706	3.00357	-1.58788	0.115219	0.427041	-4.45647
Dusp6	dual specificity phosphatase 6	-0.87965	4.62002	-1.5999	0.112524	0.427041	-4.45649
Elmo1	engulfment and cell motility 1	-0.788827	8.79648	-1.56087	0.121461	0.427041	-4.45654
Ikzf3	IKAROS family zinc finger 3	-0.816886	5.48542	-1.58328	0.116264	0.427041	-4.45658
Rasgrf2	RAS protein-specific guanine nucleotide-releasing factor 2	-0.791146	7.60504	-1.56564	0.12034	0.427041	-4.45679
Pop7	processing of precursor 7, ribonuclease P family, (S. cerevisiae)	-0.85968	2.91215	-1.57943	0.117144	0.427041	-4.45683
Nmnat2	nicotinamide nucleotide adenylyltransferase 2	-0.812684	7.56435	-1.56532	0.120414	0.427041	-4.45685
Usp3	ubiquitin specific peptidase 3	-0.822887	6.27409	-1.5726	0.118719	0.427041	-4.45689
Kcnmb3	potassium large conductance calcium-activated channel, subfamily M, beta member 3	-0.864515	5.24899	-1.58929	0.1149	0.427041	-4.45704
Rgs6	regulator of G-protein signaling 6	-0.783785	8.57989	-1.56037	0.121579	0.427041	-4.45708
Rhbdl3	rhomboid like 3	-0.814881	6.03135	-1.57429	0.118327	0.427041	-4.45708
Dbpht2	DNA binding protein with his-thr domain	-0.77452	1.23691	-1.54799	0.124532	0.427041	-4.45712
Shisa6	shisa family member 6	-0.787142	7.48277	-1.56548	0.120378	0.427041	-4.45714
Cpd	carboxypeptidase D	-0.827783	5.93124	-1.57528	0.118098	0.427041	-4.45717
Serpina1f	serine (or cysteine) peptidase inhibitor, clade A, member 1F	-0.812219	2.95383	-1.57556	0.118034	0.427041	-4.45722
Fam184a	family with sequence similarity 184, member A	-0.802062	6.1851	-1.57344	0.118524	0.427041	-4.45723
Nkg7	natural killer cell group 7 sequence	-0.819753	2.13303	-1.56202	0.12119	0.427041	-4.45723
Plxnb1	plexin B1	-0.838119	5.36058	-1.58592	0.115664	0.427041	-4.45723
Marchf10	membrane associated ring-CH-type finger 10	-0.814531	6.83578	-1.56769	0.119861	0.427041	-4.45723
Sox13	SRY (sex determining region Y)-box 13	-0.832439	6.18517	-1.57149	0.118976	0.427041	-4.45724
Zfp652	zinc finger protein 652	-0.846422	3.12439	-1.58652	0.115526	0.427041	-4.45728
Lgals9	lectin, galactose binding, soluble 9	-0.875505	4.805	-1.5938	0.113885	0.427041	-4.45732
Tlcd3a	TLC domain containing 3A	-0.858333	5.06326	-1.58734	0.11534	0.427041	-4.45734
Cfh	complement component factor h	-0.833089	4.92136	-1.59351	0.113951	0.427041	-4.45735
Slc14a1	solute carrier family 14 (urea transporter), member 1	-0.83922	5.67719	-1.57934	0.117164	0.427041	-4.45737
Poteg	POTE ankyrin domain family, member G	-0.840781	3.63542	-1.59732	0.113098	0.427041	-4.4574
Map2k5	mitogen-activated protein kinase kinase 5	-0.800966	7.56238	-1.56276	0.121016	0.427041	-4.4575
Fam167a	family with sequence similarity 167, member A	-0.850288	5.19755	-1.58739	0.115329	0.427041	-4.45752
Hspg2	perlecan (heparan sulfate proteoglycan 2)	-0.833324	8.48559	-1.55893	0.12192	0.427041	-4.45756
Ppp1cc	protein phosphatase 1 catalytic subunit gamma	-0.847964	6.11231	-1.57194	0.118872	0.427041	-4.45756
Pdk4	pyruvate dehydrogenase kinase, isoenzyme 4	-0.886464	3.68223	-1.59652	0.113277	0.427041	-4.45757
St3gal5	ST3 beta-galactoside alpha-2,3-sialyltransferase 5	-0.819319	6.24679	-1.57052	0.1192	0.427041	-4.45761
Sulf2	sulfatase 2	-0.830612	7.24546	-1.56376	0.120781	0.427041	-4.45769
Prox2	prospero homeobox 2	-0.871148	4.98669	-1.5892	0.11492	0.427041	-4.4577
Sh3gl2	SH3-domain GRB2-like 2	-0.790389	6.47468	-1.56916	0.119517	0.427041	-4.45774
Adamtsl1	ADAMTS-like 1	-0.787274	8.30088	-1.55956	0.121772	0.427041	-4.45776
Paqr5	progestin and adipoQ receptor family member V	-0.819812	6.35817	-1.56967	0.1194	0.427041	-4.45777
Cdk15	cyclin dependent kinase 15	-0.81958	6.72542	-1.56686	0.120056	0.427041	-4.45782
Fbxo17	F-box protein 17	-0.868202	5.56257	-1.58111	0.116759	0.427041	-4.45787
Galk2	galactokinase 2	-0.829953	7.24594	-1.56346	0.120853	0.427041	-4.45792
Banp	BTG3 associated nuclear protein	-0.834092	7.67831	-1.56118	0.12139	0.427041	-4.45795
Syt16	synaptotagmin XVI	-0.792356	7.36661	-1.56292	0.120978	0.427041	-4.45801
Ccdc30	coiled-coil domain containing 30	-0.798657	6.23777	-1.56936	0.11947	0.427041	-4.45803
Ift122	intraflagellar transport 122	-0.819434	6.5291	-1.56771	0.119856	0.427041	-4.45805
Srgap1	SLIT-ROBO Rho GTPase activating protein 1	-0.797244	8.32243	-1.55785	0.122177	0.427041	-4.45809
Gal3st1	galactose-3-O-sulfotransferase 1	-0.892186	4.75455	-1.592	0.114291	0.427041	-4.45837
Csnka2ip	casein kinase 2, alpha prime interacting protein	-0.817124	5.41022	-1.58206	0.116543	0.427041	-4.45842
Hlx	H2.0-like homeobox	-0.882894	4.51583	-1.59446	0.113738	0.427041	-4.45848
Krt78	keratin 78	-0.837841	3.08308	-1.58492	0.11589	0.427041	-4.45857
Slc23a1	solute carrier family 23 (nucleobase transporters), member 1	-0.856035	3.20613	-1.58387	0.11613	0.427041	-4.4586
Kcnk3	potassium channel, subfamily K, member 3	-0.8286	5.62171	-1.57487	0.118193	0.427041	-4.4586
Cubn	cubilin	-0.81708	8.13181	-1.55749	0.122261	0.427041	-4.45862
Dnm3	dynamin 3	-0.798947	9.04384	-1.55332	0.123255	0.427041	-4.45863
Tdpoz1	TD and POZ domain containing 1	0.753609	0.624917	1.53605	0.127434	0.427041	-4.45877
Tspyl3	TSPY-like 3	-0.885703	3.86988	-1.59431	0.113771	0.427041	-4.45878
Pcyt1a	phosphate cytidylyltransferase 1, choline, alpha isoform	-0.828312	5.41881	-1.57706	0.117689	0.427041	-4.45884
Fn1	fibronectin 1	-0.835232	6.3865	-1.56629	0.120188	0.427041	-4.45886
Pitx1	paired-like homeodomain transcription factor 1	-0.875214	4.64111	-1.58945	0.114864	0.427041	-4.45891
Sema3c	sema domain, immunoglobulin domain (Ig), short basic domain, secreted, (semaphorin) 3C	-0.811376	6.57986	-1.56431	0.120652	0.427041	-4.45893
Fgd5	FYVE, RhoGEF and PH domain containing 5	-0.792131	6.63512	-1.56301	0.120957	0.427041	-4.45896
Prmt7	protein arginine N-methyltransferase 7	-0.846747	5.13924	-1.58167	0.116632	0.427041	-4.45897
Cfhr1	complement factor H-related 1	-0.758119	0.838351	-1.53828	0.126886	0.427041	-4.45901
Fam117b	family with sequence similarity 117, member B	-0.829639	6.33605	-1.56514	0.120459	0.427041	-4.45907
Lamc3	laminin gamma 3	-0.833857	6.35575	-1.56549	0.120376	0.427041	-4.45908
Spg7	SPG7, paraplegin matrix AAA peptidase subunit	-0.84076	5.26423	-1.57907	0.117226	0.427041	-4.4591
Fam222b	family with sequence similarity 222, member B	-0.825633	6.89107	-1.56075	0.121491	0.427041	-4.45915
Vps53	VPS53 GARP complex subunit	-0.826774	7.66488	-1.55737	0.122289	0.427041	-4.45927
Syt6	synaptotagmin VI	-0.831452	6.47295	-1.5639	0.120748	0.427041	-4.45932
Efcab12	EF-hand calcium binding domain 12	-0.843174	4.8706	-1.58525	0.115814	0.427041	-4.45933
Pknox2	Pbx/knotted 1 homeobox 2	-0.793016	8.6184	-1.55314	0.123297	0.427041	-4.45934
Rtp3	receptor transporter protein 3	-0.778117	0.758098	-1.53958	0.126571	0.427041	-4.45934
Wfdc21	WAP four-disulfide core domain 21	-0.800068	2.17356	-1.55947	0.121794	0.427041	-4.45939
Unc13b	unc-13 homolog B	-0.801254	7.22968	-1.55912	0.121875	0.427041	-4.45939
Camkmt	calmodulin-lysine N-methyltransferase	-0.779925	7.51546	-1.55743	0.122277	0.427041	-4.45941
Clic6	chloride intracellular channel 6	-0.836012	5.24901	-1.5777	0.11754	0.427041	-4.45942
Cyp4a10	cytochrome P450, family 4, subfamily a, polypeptide 10	-0.806417	1.95248	-1.55262	0.123422	0.427041	-4.45947
Mustn1	musculoskeletal, embryonic nuclear protein 1	-0.906454	3.39652	-1.58357	0.116197	0.427041	-4.45965
Fsip2	fibrous sheath-interacting protein 2	-0.829932	3.71251	-1.58717	0.115379	0.427041	-4.45966
Sbno1	strawberry notch 1	-0.830414	5.84283	-1.56837	0.119703	0.427041	-4.45968
Adam32	a disintegrin and metallopeptidase domain 32	-0.809253	5.94998	-1.56838	0.1197	0.427041	-4.45973
Prune1	prune exopolyphosphatase	-0.856495	5.49264	-1.57438	0.118306	0.427041	-4.45976
Pkib	protein kinase inhibitor beta, cAMP dependent, testis specific	-0.815062	5.32322	-1.57598	0.117937	0.427041	-4.45978
Enthd1	ENTH domain containing 1	-0.805025	6.61232	-1.56141	0.121334	0.427041	-4.45981
Sh3gl3	SH3-domain GRB2-like 3	-0.803535	7.11246	-1.55813	0.122109	0.427041	-4.45983
Wdr20	WD repeat domain 20	-0.819754	7.15359	-1.55719	0.122333	0.427041	-4.45995
Emsy	EMSY, BRCA2-interacting transcriptional repressor	-0.830336	5.75832	-1.56916	0.119517	0.427041	-4.45998
Extl2	exostosin-like glycosyltransferase 2	-0.863139	4.85317	-1.58475	0.11593	0.427041	-4.46001
Chst1	carbohydrate sulfotransferase 1	-0.87662	5.6894	-1.57139	0.118999	0.427041	-4.46003
Tcl1b4	T cell leukemia/lymphoma 1B, 4	-0.796266	1.5055	-1.54446	0.125385	0.427041	-4.46005
Cfap97d1	CFAP97 domain containing 1	-0.805098	1.93595	-1.55232	0.123494	0.427041	-4.46007
Cyp2c23	cytochrome P450, family 2, subfamily c, polypeptide 23	-0.855132	4.00966	-1.59115	0.114481	0.427041	-4.4601
Cdpf1	cysteine rich, DPF motif domain containing 1	-0.880938	3.468	-1.58234	0.116478	0.427041	-4.46012
Vezf1	vascular endothelial zinc finger 1	-0.855491	4.97956	-1.58078	0.116835	0.427041	-4.46013
Flot2	flotillin 2	-0.870768	4.8745	-1.5823	0.116487	0.427041	-4.46042
Shisal1	shisa like 1	-0.795855	7.12206	-1.55639	0.122523	0.427041	-4.46043
Kalrn	kalirin, RhoGEF kinase	-0.7932	9.15411	-1.54702	0.124767	0.427041	-4.46043
Fbxo9	f-box protein 9	-0.838904	5.24167	-1.57575	0.117991	0.427041	-4.46044
Zfp941	zinc finger protein 941	-0.846222	3.26485	-1.577	0.117703	0.427041	-4.46045
Zfr2	zinc finger RNA binding protein 2	-0.857557	5.12877	-1.57819	0.117428	0.427041	-4.46047
Spns3	SPNS lysolipid transporter 3, sphingosine-1-phosphate (putative)	-0.809685	6.2102	-1.56168	0.12127	0.427041	-4.46064
Rab44	RAB44, member RAS oncogene family	-0.831202	5.28091	-1.57333	0.11855	0.427041	-4.46067
Lrrc36	leucine rich repeat containing 36	-0.828479	5.12356	-1.57656	0.117803	0.427041	-4.46072
Dock10	dedicator of cytokinesis 10	-0.789834	7.2586	-1.55552	0.12273	0.427041	-4.46073
Timm10	translocase of inner mitochondrial membrane 10	-0.900885	3.13319	-1.5752	0.118117	0.427041	-4.46077
Zfp62	zinc finger protein 62	-0.866751	4.88303	-1.5815	0.116669	0.427041	-4.46089
Grap2	GRB2-related adaptor protein 2	-0.810117	6.05532	-1.56269	0.121032	0.427041	-4.46089
Pde5a	phosphodiesterase 5A, cGMP-specific	-0.80218	6.54335	-1.55776	0.122198	0.427041	-4.46093
Mov10l1	Mov10 like RISC complex RNA helicase 1	-0.796991	5.83283	-1.56405	0.120714	0.427041	-4.46096
Hdgfl3	HDGF like 3	-0.816342	5.42083	-1.57141	0.118994	0.427041	-4.46099
Mpp4	membrane protein, palmitoylated 4 (MAGUK p55 subfamily member 4)	-0.839776	4.9986	-1.57893	0.117259	0.427041	-4.461
Abca8a	ATP-binding cassette, sub-family A member 8a	-0.81138	5.4825	-1.57232	0.118784	0.427041	-4.46102
Hsd3b6	hydroxy-delta-5-steroid dehydrogenase, 3 beta- and steroid delta-isomerase 6	-0.775528	2.18845	-1.55442	0.122991	0.427041	-4.46105
Plscr5	phospholipid scramblase family, member 5	-0.85138	3.74879	-1.58547	0.115765	0.427041	-4.46106
Stxbp1	syntaxin binding protein 1	-0.832003	6.5605	-1.55685	0.122414	0.427041	-4.4611
Meis1	Meis homeobox 1	-0.810997	8.16056	-1.54941	0.12419	0.427041	-4.46111
Pcolce2	procollagen C-endopeptidase enhancer 2	-0.817918	5.79756	-1.56639	0.120165	0.427041	-4.46111
Racgap1	Rac GTPase-activating protein 1	-0.844108	5.47592	-1.56897	0.119563	0.427041	-4.46112
Macroh2a2	macroH2A.2 histone	-0.829505	5.84312	-1.56521	0.120441	0.427041	-4.46113
Tal2	T cell acute lymphocytic leukemia 2	-0.856398	3.29507	-1.57768	0.117545	0.427041	-4.46126
Prdm6	PR domain containing 6	-0.816153	6.46225	-1.5588	0.12195	0.427041	-4.46129
Furin	furin, paired basic amino acid cleaving enzyme	-0.840779	6.13154	-1.56108	0.121413	0.427041	-4.46129
Rbfox1	RNA binding protein, fox-1 homolog (C. elegans) 1	-0.760953	9.78412	-1.54268	0.125816	0.427041	-4.4613
Clec4e	C-type lectin domain family 4, member e	-0.758741	0.0402235	-1.52762	0.129512	0.427041	-4.46135
Asb4	ankyrin repeat and SOCS box-containing 4	-0.833384	5.38924	-1.57165	0.118938	0.427041	-4.46138
Ralgds	ral guanine nucleotide dissociation stimulator	-0.836083	7.44437	-1.55204	0.123561	0.427041	-4.46141
Kcnip4	Kv channel interacting protein 4	-0.763841	8.66433	-1.54632	0.124934	0.427041	-4.4615
Hmg20a	high mobility group 20A	-0.823441	6.71271	-1.55453	0.122965	0.427041	-4.46162
Nt5c2	5'-nucleotidase, cytosolic II	-0.807781	7.28365	-1.55136	0.123724	0.427041	-4.4617
Kcnq3	potassium voltage-gated channel, subfamily Q, member 3	-0.774234	7.17816	-1.55192	0.123589	0.427041	-4.4617
Nfat5	nuclear factor of activated T cells 5	-0.81973	6.22092	-1.55718	0.122334	0.427041	-4.46184
Cpb1	carboxypeptidase B1	-0.866493	4.03335	-1.58451	0.115983	0.427041	-4.46188
Patl2	protein associated with topoisomerase II homolog 2 (yeast)	-0.828606	5.91347	-1.56157	0.121296	0.427041	-4.46193
Kdm2a	lysine (K)-specific demethylase 2A	-0.821428	6.49785	-1.55435	0.123008	0.427041	-4.46204
Rassf2	Ras association (RalGDS/AF-6) domain family member 2	-0.838417	6.14187	-1.55865	0.121986	0.427041	-4.46209
Gimap4	GTPase, IMAP family member 4	-0.78423	2.19396	-1.54756	0.124635	0.427041	-4.46223
Tacr3	tachykinin receptor 3	-0.8215	5.16336	-1.57253	0.118735	0.427041	-4.46224
Phactr2	phosphatase and actin regulator 2	-0.7835	7.7937	-1.54745	0.124662	0.427041	-4.46227
Anapc15	anaphase promoting complex C subunit 15	-0.862619	4.57057	-1.58077	0.116837	0.427041	-4.46228
Sh3tc2	SH3 domain and tetratricopeptide repeats 2	-0.822777	6.00422	-1.56008	0.121648	0.427041	-4.46228
Rpl10	ribosomal protein L10	-0.81897	1.35238	-1.5371	0.127176	0.427041	-4.4623
Klra7	killer cell lectin-like receptor, subfamily A, member 7	0.765777	0.0836963	1.52332	0.130584	0.427041	-4.46236
Nrg2	neuregulin 2	-0.787286	7.49457	-1.54797	0.124538	0.427041	-4.4624
Sh2d4a	SH2 domain containing 4A	-0.805552	5.93172	-1.55955	0.121774	0.427041	-4.4624
Pfkm	phosphofructokinase, muscle	-0.820759	5.6547	-1.56309	0.120939	0.427041	-4.46243
Ablim1	actin-binding LIM protein 1	-0.803576	8.60204	-1.54361	0.12559	0.427041	-4.46244
Pde3b	phosphodiesterase 3B, cGMP-inhibited	-0.797623	6.47256	-1.55389	0.123118	0.427041	-4.46245
Adap2	ArfGAP with dual PH domains 2	-0.845347	5.23406	-1.56955	0.119427	0.427041	-4.46246
Plk2	polo like kinase 2	-0.87691	4.36605	-1.58224	0.116502	0.427041	-4.46249
Ttll5	tubulin tyrosine ligase-like family, member 5	-0.810524	8.27225	-1.54466	0.125335	0.427041	-4.46251
Aagab	alpha- and gamma-adaptin binding protein	-0.837549	5.75099	-1.561	0.121431	0.427041	-4.46251
Sgsh	N-sulfoglucosamine sulfohydrolase (sulfamidase)	-0.880884	4.04549	-1.58258	0.116422	0.427041	-4.46252
Cd36	CD36 molecule	-0.812159	5.3672	-1.5683	0.119718	0.427041	-4.46253
Appbp2	amyloid beta precursor protein binding protein 2	-0.830631	5.7229	-1.56022	0.121616	0.427041	-4.46253
Magi3	membrane associated guanylate kinase, WW and PDZ domain containing 3	-0.811824	6.99675	-1.54986	0.124083	0.427041	-4.46254
Senp3	SUMO/sentrin specific peptidase 3	-0.893315	4.0556	-1.58218	0.116514	0.427041	-4.46255
Anxa5	annexin A5	-0.835048	6.56249	-1.55249	0.123453	0.427041	-4.4626
Chst9	carbohydrate sulfotransferase 9	-0.781841	6.99156	-1.54998	0.124055	0.427041	-4.46266
Cdc5l	cell division cycle 5-like	-0.834004	5.48614	-1.56372	0.120791	0.427041	-4.46268
Rida	reactive intermediate imine deaminase A homolog	-0.850857	3.04371	-1.56811	0.119762	0.427041	-4.46271
Nek9	NIMA (never in mitosis gene a)-related expressed kinase 9	-0.845091	5.36184	-1.56641	0.120159	0.427041	-4.46271
Ddo	D-aspartate oxidase	-0.827591	5.79616	-1.56163	0.121284	0.427041	-4.46271
Tmem51	transmembrane protein 51	-0.803617	6.30141	-1.55572	0.122683	0.427041	-4.46274
Pak6	p21 (RAC1) activated kinase 6	-0.837777	5.8316	-1.55886	0.121937	0.427041	-4.46284
Pkhd1	polycystic kidney and hepatic disease 1	-0.772472	7.6848	-1.54655	0.124878	0.427041	-4.46284
Ppih	peptidyl prolyl isomerase H	-0.865299	4.36951	-1.58139	0.116694	0.427041	-4.46288
Pbx3	pre B cell leukemia homeobox 3	-0.793577	7.19432	-1.548	0.12453	0.427041	-4.4629
Dbt	dihydrolipoamide branched chain transacylase E2	-0.844918	5.06412	-1.56946	0.119449	0.427041	-4.4629
Irgc	immunity related GTPase cinema	-0.865015	4.77847	-1.57678	0.117753	0.427041	-4.46291
Zc3h7b	zinc finger CCCH type containing 7B	-0.812654	6.15243	-1.55447	0.12298	0.427041	-4.463
Dennd4a	DENN domain containing 4A	-0.802939	6.06552	-1.55562	0.122705	0.427041	-4.46302
Nos3	nitric oxide synthase 3, endothelial cell	-0.841112	5.27908	-1.56907	0.119538	0.427041	-4.46305
Cimap2	ciliary microtubule associated protein 2	-0.873003	4.23092	-1.581	0.116784	0.427041	-4.46308
Cplane1	ciliogenesis and planar polarity effector 1	-0.806941	6.16329	-1.55403	0.123086	0.427041	-4.46309
Prdx1	peroxiredoxin 1	-0.870196	4.13117	-1.58088	0.116812	0.427041	-4.46309
Pwwp4d	PWWP domain containing 4D	-0.754313	0.495856	-1.52459	0.130267	0.427041	-4.46311
Lsamp	limbic system-associated membrane protein	-0.759909	9.33347	-1.53875	0.126773	0.427041	-4.46312
Six1	sine oculis-related homeobox 1	-0.874745	4.88863	-1.57502	0.118159	0.427041	-4.46316
[truncated: 15,564 more rows]
