# Supplementary material for: KAT6B overexpression rescues embryonic lethality in homozygous null KAT6A mice restoring vitality and normal lifespan
Source: Nat Commun. 2025 Feb 25;16:1958. doi: 10.1038/s41467-025-57155-4 (PMC11861323; doi:10.1038/s41467-025-57155-4)
Supplement: Supplementary file 14 — Supplementary Data 12 [file 41467_2025_57155_MOESM14_ESM.xlsx]

## Sheet: cfdcfd_Tg_vs_cfdcfd_WT_DMELnorm
Supplementary Table 12 related to Figure 6: CUT&Tag data, genes differentially decorated with H3K23ac in Kat6a–/–TgKat6bvs. Kat6a–/–Kat6b+/+ MEFs
Symbol	description	logFC	AveExpr	t	P.Value	adj.P.Val	B
Kat6b	K(lysine) acetyltransferase 6B	4.69434	9.6399	9.21195	2.74469e-15	4.82022e-11	23.498
Dusp29	dual specificity phosphatase 29	4.5549	7.3552	8.84551	1.85825e-14	1.63173e-10	21.7029
Dio3	deiodinase, iodothyronine type III	3.40023	1.19026	6.38945	4.25098e-09	2.48852e-05	10.4072
Mrpl43	mitochondrial ribosomal protein L43	3.25674	0.660351	5.89143	4.35245e-08	0.000191094	8.26212
Prlhr	prolactin releasing hormone receptor	3.24598	2.11586	5.79147	6.87078e-08	0.000214855	7.81534
Ascl1	achaete-scute family bHLH transcription factor 1	3.16564	2.11375	5.77692	7.34045e-08	0.000214855	7.76147
Rab39b	RAB39B, member RAS oncogene family	2.69775	1.17661	5.47818	2.80317e-07	0.000703277	6.54031
Npff	neuropeptide FF-amide peptide precursor	2.73089	0.457751	5.4425	3.28168e-07	0.000720411	6.39978
Oxt	oxytocin	2.96286	1.9388	5.35833	4.7499e-07	0.000926865	6.04543
Or2h2	olfactory receptor family 2 subfamily H member 2	2.7606	0.645318	5.28354	6.58055e-07	0.00115568	5.75685
Insm1	insulinoma-associated 1	2.80465	2.81416	5.2311	8.25863e-07	0.00123868	5.53077
Egr4	early growth response 4	2.86046	2.44216	5.21153	8.98631e-07	0.00123868	5.45537
Tril	TLR4 interactor with leucine-rich repeats	2.84737	3.34687	5.19487	9.65492e-07	0.00123868	5.38305
Fzd9	frizzled class receptor 9	2.81821	2.77545	5.18965	9.87448e-07	0.00123868	5.36677
Krtap4-25	keratin associated protein 4-25	2.66219	1.25243	5.10176	1.43857e-06	0.00168427	5.03482
Nefl	neurofilament, light polypeptide	2.82254	2.44684	5.06822	1.65917e-06	0.00173767	4.89435
Spmip1	sperm microtubule inner protein 1	2.65202	1.38838	5.06203	1.70334e-06	0.00173767	4.87909
Tomm6	translocase of outer mitochondrial membrane 6	2.73351	1.21144	5.05152	1.78101e-06	0.00173767	4.83996
Fezf1	Fez family zinc finger 1	2.72471	2.9261	4.99167	2.29326e-06	0.00194041	4.59654
Pin1rt1	peptidyl-prolyl cis/trans isomerase, NIMA-interacting 1, retrogene 1	2.56641	1.28862	4.98244	2.38408e-06	0.00194041	4.57162
Slc32a1	solute carrier family 32 (GABA vesicular transporter), member 1	2.71064	3.32029	4.96246	2.59283e-06	0.00194041	4.48318
Nkx2-2	NK2 homeobox 2	2.74189	3.61445	4.9437	2.80499e-06	0.00194041	4.40986
Lgals2	lectin, galactose-binding, soluble 2	2.79877	2.41749	4.94166	2.82904e-06	0.00194041	4.40661
Ramacl	RNA guanine-7 methyltransferase activating subunit like	2.52781	1.38468	4.93472	2.91246e-06	0.00194041	4.38839
Olig2	oligodendrocyte transcription factor 2	2.64543	2.6594	4.93188	2.94724e-06	0.00194041	4.37084
Hes5	hes family bHLH transcription factor 5	2.72781	2.61702	4.9265	3.01425e-06	0.00194041	4.3492
Cldn3	claudin 3	2.68762	2.83571	4.92257	3.06418e-06	0.00194041	4.33178
Neurog1	neurogenin 1	2.68363	2.19772	4.92028	3.09369e-06	0.00194041	4.3295
Adrb3	adrenergic receptor, beta 3	2.71429	3.92141	4.88803	3.53882e-06	0.00214306	4.19725
Ascl4	achaete-scute family bHLH transcription factor 4	2.57858	2.59378	4.86743	3.85503e-06	0.00214747	4.12565
Ttc9b	tetratricopeptide repeat domain 9B	2.64164	2.18958	4.84485	4.23334e-06	0.00214747	4.04264
P2ry1	purinergic receptor P2Y, G-protein coupled 1	2.57021	2.67873	4.83843	4.34727e-06	0.00214747	4.01315
Pspn	persephin	2.52778	0.559107	4.83328	4.4408e-06	0.00214747	4.00309
Tmem210	transmembrane protein 210	2.58931	1.45624	4.83337	4.43923e-06	0.00214747	4.00207
Ccdc177	coiled-coil domain containing 177	2.65306	2.89713	4.83421	4.42386e-06	0.00214747	3.99725
Fzd10	frizzled class receptor 10	2.61805	2.27096	4.82261	4.64092e-06	0.00214747	3.95623
Mycn	v-myc avian myelocytomatosis viral related oncogene, neuroblastoma derived	2.69491	4.40012	4.82347	4.62451e-06	0.00214747	3.95269
Ppp1r1b	protein phosphatase 1, regulatory inhibitor subunit 1B	2.66713	3.32291	4.82231	4.64662e-06	0.00214747	3.95142
C2cd4a	C2 calcium-dependent domain containing 4A	2.66542	2.50597	4.8151	4.78707e-06	0.00215565	3.92848
Rnf208	ring finger protein 208	2.65597	1.85462	4.80815	4.92628e-06	0.00215994	3.90498
Mfsd6l	major facilitator superfamily domain containing 6-like	2.43005	1.55516	4.79677	5.16248e-06	0.00215994	3.86365
Nubp2	nucleotide binding protein 2	2.70621	2.56961	4.79663	5.16555e-06	0.00215994	3.85799
Rhox2c	reproductive homeobox 2C	2.45791	0.550916	4.77889	5.55632e-06	0.00226931	3.79747
Dcaf12l1	DDB1 and CUL4 associated factor 12-like 1	2.52967	1.64172	4.7595	6.01635e-06	0.00231664	3.72269
Tmem200c	transmembrane protein 200C	2.6325	3.72714	4.75776	6.05943e-06	0.00231664	3.70859
Acta1	actin alpha 1, skeletal muscle	2.63111	3.51987	4.75742	6.06797e-06	0.00231664	3.7084
Ntf5	neurotrophin 5	2.64223	3.45418	4.73929	6.53506e-06	0.00242964	3.64084
Prph	peripherin	2.67956	3.33853	4.73031	6.77911e-06	0.00242964	3.60796
Hmx3	H6 homeobox 3	2.55045	3.20107	4.72913	6.81208e-06	0.00242964	3.60376
AI854703	expressed sequence AI854703	2.54128	3.03114	4.72406	6.95433e-06	0.00242964	3.58606
Icam4	intercellular adhesion molecule 4, Landsteiner-Wiener blood group	2.62986	2.04222	4.72051	7.05567e-06	0.00242964	3.57525
Tmem139	transmembrane protein 139	2.49155	2.40142	4.69827	7.7246e-06	0.00255961	3.4922
Camk2n1	calcium/calmodulin-dependent protein kinase II inhibitor 1	2.61684	3.89591	4.69853	7.71655e-06	0.00255961	3.48901
Cyb561d2	cytochrome b-561 domain containing 2	2.58797	3.27377	4.68877	8.02873e-06	0.00260244	3.45441
Ormdl2	ORM1-like 2 (S. cerevisiae)	2.54019	2.03514	4.68483	8.158e-06	0.00260244	3.44392
Foxe3	forkhead box E3	2.57455	2.40663	4.67502	8.48927e-06	0.00260244	3.40698
Tnp2	transition protein 2	2.3767	0.714573	4.66458	8.85619e-06	0.00260244	3.37041
Ccdc78	coiled-coil domain containing 78	2.53414	2.1514	4.66463	8.85443e-06	0.00260244	3.36894
Bhlha9	basic helix-loop-helix family, member a9	2.44543	1.76793	4.65573	9.17917e-06	0.00260244	3.33706
Ankrd63	ankyrin repeat domain 63	2.61479	4.09039	4.65308	9.27799e-06	0.00260244	3.32126
Nprl2	NPR2 like, GATOR1 complex subunit	2.56142	2.97345	4.65191	9.32186e-06	0.00260244	3.31936
Misp3	MISP family member 3	2.60276	2.4994	4.64926	9.4224e-06	0.00260244	3.31077
Ppm1n	protein phosphatase, Mg2+/Mn2+ dependent, 1N (putative)	2.47019	2.05807	4.64765	9.48388e-06	0.00260244	3.30667
Cilp2	cartilage intermediate layer protein 2	2.59594	4.59304	4.64779	9.47833e-06	0.00260244	3.30115
Or2i1	olfactory receptor family 2 subfamily I member 1	2.65953	2.68844	4.63536	9.96627e-06	0.00269273	3.25944
Hoxd1	homeobox D1	2.45212	2.04796	4.63147	1.01237e-05	0.00269384	3.24714
Fbxo2	F-box protein 2	2.6167	4.48541	4.62701	1.03074e-05	0.00270177	3.22529
Krtcap3	keratinocyte associated protein 3	2.48661	2.20808	4.60762	1.11441e-05	0.00278396	3.15912
Nkx6-3	NK6 homeobox 3	2.53449	3.79013	4.60836	1.11111e-05	0.00278396	3.15834
Pcdh8	protocadherin 8	2.4126	2.33429	4.60605	1.12145e-05	0.00278396	3.15367
Wnt1	wingless-type MMTV integration site family, member 1	2.5931	4.02718	4.60515	1.1255e-05	0.00278396	3.14655
Pou4f1	POU domain, class 4, transcription factor 1	2.48905	3.13797	4.59961	1.15086e-05	0.00280714	3.12807
Prr18	proline rich 18	2.56953	3.68031	4.59293	1.1821e-05	0.00284383	3.10262
Sct	secretin	2.44987	2.62781	4.58801	1.20569e-05	0.00286141	3.08681
Klf1	Kruppel-like transcription factor 1 (erythroid)	2.53451	3.38456	4.58152	1.23743e-05	0.0028702	3.06143
Sox14	SRY (sex determining region Y)-box 14	2.49235	2.48001	4.57717	1.25921e-05	0.0028702	3.04783
Ubl4a	ubiquitin-like 4A	2.43338	1.58431	4.5754	1.26816e-05	0.0028702	3.04217
Islr2	immunoglobulin superfamily containing leucine-rich repeat 2	2.61083	4.14387	4.5741	1.27477e-05	0.0028702	3.03331
Sowahd	sosondowah ankyrin repeat domain family member D	2.43551	2.17414	4.56803	1.30609e-05	0.00287542	3.01498
Tomm40l	translocase of outer mitochondrial membrane 40-like	2.53567	2.00713	4.56731	1.30984e-05	0.00287542	3.01233
Chpf	chondroitin polymerizing factor	2.61482	3.54465	4.56212	1.33732e-05	0.00289951	2.99088
Cdkn1c	cyclin dependent kinase inhibitor 1C	2.49879	3.27358	4.55493	1.37626e-05	0.00294755	2.96492
Eomes	eomesodermin	2.49498	3.63845	4.54423	1.43631e-05	0.00300433	2.9259
Rom1	rod outer segment membrane protein 1	2.56259	3.03006	4.54189	1.44978e-05	0.00300433	2.91839
Tpbgl	trophoblast glycoprotein-like	2.49754	2.26249	4.53935	1.46447e-05	0.00300433	2.91051
Nefm	neurofilament, medium polypeptide	2.51076	2.40637	4.5344	1.49363e-05	0.00300433	2.89247
Fezf2	Fez family zinc finger 2	2.48515	3.04617	4.53392	1.49653e-05	0.00300433	2.89008
Pard6a	par-6 family cell polarity regulator alpha	2.51258	2.72285	4.52762	1.5345e-05	0.00300433	2.86738
Entpd2	ectonucleoside triphosphate diphosphohydrolase 2	2.49261	3.61547	4.5265	1.54134e-05	0.00300433	2.86207
Tex38	testis expressed 38	2.37386	1.35275	4.52354	1.55962e-05	0.00300433	2.85338
Dbil5	diazepam binding inhibitor-like 5	2.40901	0.641378	4.52145	1.57262e-05	0.00300433	2.84528
Neurog2	neurogenin 2	2.54865	3.3068	4.52047	1.57877e-05	0.00300433	2.84078
Hes3	hes family bHLH transcription factor 3	2.51101	3.93502	4.51853	1.59095e-05	0.00300433	2.83309
Vgf	VGF nerve growth factor inducible	2.56391	3.26036	4.51259	1.62893e-05	0.00304332	2.81238
Gpr27	G protein-coupled receptor 27	2.36442	1.95661	4.50442	1.68263e-05	0.00311055	2.78446
Irx4	Iroquois homeobox 4	2.48204	4.19197	4.49864	1.7216e-05	0.00311254	2.76115
Fgf22	fibroblast growth factor 22	2.4815	2.32863	4.49593	1.74018e-05	0.00311254	2.75377
Icam5	intercellular adhesion molecule 5, telencephalin	2.55792	4.80773	4.49445	1.7504e-05	0.00311254	2.74611
Actrt3	actin related protein T3	2.41945	1.87948	4.49279	1.76198e-05	0.00311254	2.7425
Otp	orthopedia homeobox	2.49971	3.83162	4.49131	1.77232e-05	0.00311254	2.73536
Adam33	a disintegrin and metallopeptidase domain 33	2.42697	5.37273	4.48518	1.81583e-05	0.00312943	2.71395
Pou4f2	POU domain, class 4, transcription factor 2	2.49228	2.77311	4.48481	1.81848e-05	0.00312943	2.71335
Comp	cartilage oligomeric matrix protein	2.50827	4.68548	4.48062	1.84882e-05	0.00312943	2.69651
Msx3	msh homeobox 3	2.50027	3.35871	4.47749	1.87189e-05	0.00312943	2.68647
Plcxd1	phosphatidylinositol-specific phospholipase C, X domain containing 1	2.54262	4.03767	4.47361	1.90073e-05	0.00312943	2.67183
Psd	pleckstrin and Sec7 domain containing	2.52084	5.20332	4.47049	1.92435e-05	0.00312943	2.66105
Fitm1	fat storage-inducing transmembrane protein 1	2.25078	1.23407	4.46965	1.93069e-05	0.00312943	2.65863
Dnajc4	DnaJ heat shock protein family (Hsp40) member C4	2.52121	3.51519	4.46912	1.93477e-05	0.00312943	2.65631
Foxq1	forkhead box Q1	2.52383	3.27738	4.46603	1.95849e-05	0.00312943	2.64555
Spata2l	spermatogenesis associated 2-like	2.40674	2.93501	4.46582	1.96013e-05	0.00312943	2.64528
Foxb1	forkhead box B1	2.41884	2.49946	4.4608	1.99926e-05	0.0031365	2.62767
Hoxc12	homeobox C12	2.39029	2.49358	4.46068	2.00028e-05	0.0031365	2.62721
Inhbe	inhibin beta-E	2.37749	1.96011	4.45685	2.03063e-05	0.00314901	2.61342
Krtap1-4	keratin associated protein 1-4	2.57745	1.16563	4.48051	2.06332e-05	0.00314901	2.60913
Cyp26a1	cytochrome P450, family 26, subfamily a, polypeptide 1	2.43006	2.55633	4.45019	2.08463e-05	0.00314901	2.58968
Slc10a4	solute carrier family 10 (sodium/bile acid cotransporter family), member 4	2.41717	3.27262	4.44822	2.10085e-05	0.00314901	2.58206
Gpr84	G protein-coupled receptor 84	2.3488	2.50741	4.44765	2.10556e-05	0.00314901	2.5806
Foxh1	forkhead box H1	2.44866	2.15638	4.44446	2.13219e-05	0.00314901	2.56915
Pet100	PET100 homolog	2.42437	2.18801	4.44018	2.1683e-05	0.00314901	2.55397
Arid3c	AT-rich interaction domain 3C	2.46602	4.23322	4.43908	2.17771e-05	0.00314901	2.54867
Gjd3	gap junction protein, delta 3	2.42297	2.98373	4.43608	2.20356e-05	0.00314901	2.53901
Tprg1l	transformation related protein 63 regulated 1 like	2.48782	3.23942	4.43469	2.21565e-05	0.00314901	2.53391
Thoc6	THO complex 6	2.46807	3.66928	4.43277	2.23235e-05	0.00314901	2.52676
Lhx5	LIM homeobox protein 5	2.49953	4.71668	4.43184	2.24055e-05	0.00314901	2.52288
Rnase13	ribonuclease, RNase A family, 13 (non-active)	2.17156	0.246584	4.43175	2.24135e-05	0.00314901	2.52105
Cby3	chibby family member 3	2.35411	2.1082	4.42439	2.30697e-05	0.00317161	2.49754
Neurod1	neurogenic differentiation 1	2.46097	2.16652	4.42409	2.30974e-05	0.00317161	2.49644
Tmub1	transmembrane and ubiquitin-like domain containing 1	2.49521	3.27489	4.4207	2.34067e-05	0.00317161	2.48421
Prtn3	proteinase 3	2.43465	3.27435	4.41809	2.36468e-05	0.00317161	2.47495
Pycard	PYD and CARD domain containing	2.44349	2.31208	4.41472	2.39614e-05	0.00317161	2.46332
Pou3f2	POU domain, class 3, transcription factor 2	2.45517	3.5669	4.41413	2.40172e-05	0.00317161	2.4608
H2bc27	H2B clustered histone 27	2.37226	0.783619	4.41463	2.39696e-05	0.00317161	2.46079
Vpreb1a	V-set pre-B cell surrogate light chain 1A	2.34243	0.379512	4.41182	2.42352e-05	0.00317161	2.45013
Psmb8	proteasome (prosome, macropain) subunit, beta type 8 (large multifunctional peptidase 7)	2.41251	2.91163	4.40981	2.44266e-05	0.00317161	2.44582
Pou4f3	POU domain, class 4, transcription factor 3	2.375	1.75243	4.4056	2.48317e-05	0.00317161	2.43012
Mnx1	motor neuron and pancreas homeobox 1	2.46095	3.97783	4.40258	2.51271e-05	0.00317161	2.41967
Ppif	peptidylprolyl isomerase F (cyclophilin F)	2.43378	3.54327	4.40166	2.52174e-05	0.00317161	2.41668
Rps25	ribosomal protein S25	2.36919	2.70579	4.40097	2.5286e-05	0.00317161	2.41456
Tmem198	transmembrane protein 198	2.41919	3.1765	4.4004	2.53419e-05	0.00317161	2.41243
Sox11	SRY (sex determining region Y)-box 11	2.44083	4.26349	4.39799	2.55818e-05	0.00317161	2.4032
Prss8	serine protease 8 (prostasin)	2.3646	3.25264	4.3976	2.56214e-05	0.00317161	2.40247
Trmt5	TRM5 tRNA methyltransferase 5	2.36372	2.98695	4.39621	2.57608e-05	0.00317161	2.39764
Gja4	gap junction protein, alpha 4	2.42969	3.04247	4.39556	2.5826e-05	0.00317161	2.39538
Tmem217rt	transmembrane 217, retrotransposed	2.44529	3.03191	4.39359	2.60252e-05	0.00317161	2.38844
Tmem158	transmembrane protein 158	2.45332	2.89125	4.39068	2.63233e-05	0.00317161	2.37811
Ifnz	interferon zeta	2.5092	0.739628	4.41046	2.70258e-05	0.00317161	2.36235
Fignl2	fidgetin-like 2	2.32248	2.78588	4.38114	2.73212e-05	0.00317161	2.34444
Shisa2	shisa family member 2	2.38747	2.96729	4.37624	2.78479e-05	0.00317161	2.32715
Tmem121	transmembrane protein 121	2.42152	3.81283	4.37604	2.78691e-05	0.00317161	2.32612
Polrmt	polymerase (RNA) mitochondrial (DNA directed)	2.37043	2.50779	4.37481	2.80031e-05	0.00317161	2.32203
Slitrk2	SLIT and NTRK-like family, member 2	2.36181	3.64366	4.37399	2.80931e-05	0.00317161	2.31894
Recql4	RecQ protein-like 4	2.4311	3.1491	4.37236	2.82715e-05	0.00317161	2.31347
Fibp	fibroblast growth factor (acidic) intracellular binding protein	2.43704	3.72873	4.37133	2.83854e-05	0.00317161	2.30963
Igf2	insulin-like growth factor 2	2.44052	4.14317	4.37035	2.8494e-05	0.00317161	2.30588
Tmem249	transmembrane protein 249	2.39507	2.08747	4.36977	2.85589e-05	0.00317161	2.30359
Inhbb	inhibin beta-B	2.43297	3.9058	4.36767	2.87923e-05	0.00317161	2.2967
Clic3	chloride intracellular channel 3	2.29153	2.56092	4.3641	2.91955e-05	0.00317161	2.28427
Mapk11	mitogen-activated protein kinase 11	2.46414	4.65457	4.36304	2.93161e-05	0.00317161	2.28021
Ager	advanced glycosylation end product-specific receptor	2.36581	3.42467	4.36281	2.93428e-05	0.00317161	2.27978
Kcns1	K+ voltage-gated channel, subfamily S, 1	2.37327	3.47327	4.36257	2.937e-05	0.00317161	2.27894
Fbll1	fibrillarin-like 1	2.3082	1.72376	4.36268	2.93567e-05	0.00317161	2.2773
Nxnl1	nucleoredoxin-like 1	2.43013	3.24522	4.36177	2.94615e-05	0.00317161	2.27616
Sox15	SRY (sex determining region Y)-box 15	2.41209	2.55227	4.36126	2.95194e-05	0.00317161	2.27431
Sost	sclerostin	2.41603	3.58491	4.36041	2.96176e-05	0.00317161	2.27132
Dusp2	dual specificity phosphatase 2	2.34643	2.32026	4.35493	3.02545e-05	0.00320085	2.25189
Emc9	ER membrane protein complex subunit 9	2.42518	3.02571	4.35189	3.06137e-05	0.00320085	2.2415
Gsx1	GS homeobox 1	2.33052	2.54878	4.34915	3.09418e-05	0.00320085	2.2314
Ccna1	cyclin A1	2.29501	2.94072	4.34823	3.10517e-05	0.00320085	2.22862
Bsx	brain specific homeobox	2.32907	2.79406	4.3481	3.10674e-05	0.00320085	2.22793
Prdm13	PR domain containing 13	2.42395	4.01686	4.34777	3.11074e-05	0.00320085	2.22684
Smpd5	sphingomyelin phosphodiesterase 5	2.4229	2.99884	4.33986	3.20759e-05	0.00320085	2.19931
Gigyf1	GRB10 interacting GYF protein 1	2.37579	4.51699	4.33506	3.26781e-05	0.00320085	2.18225
Jph4	junctophilin 4	2.4315	4.63473	4.3336	3.28634e-05	0.00320085	2.17719
Prr36	proline rich 36	2.41172	4.81804	4.33175	3.30994e-05	0.00320085	2.1708
Otos	otospiralin	2.32921	3.09745	4.32134	3.44597e-05	0.00320085	2.13452
Kremen2	kringle containing transmembrane protein 2	2.42037	4.14894	4.32048	3.45754e-05	0.00320085	2.13146
Sowaha	sosondowah ankyrin repeat domain family member A	2.37811	3.1738	4.31915	3.47525e-05	0.00320085	2.12687
Mafa	MAF bZIP transcription factor A	2.36906	3.07597	4.31877	3.48041e-05	0.00320085	2.12545
Dda1	DET1 and DDB1 associated 1	2.45066	4.86819	4.31573	3.52154e-05	0.00320085	2.1149
Vgll2	vestigial like family member 2	2.39744	4.23554	4.31526	3.52796e-05	0.00320085	2.11323
Gnat1	G protein subunit alpha transducin 1	2.41736	3.08916	4.31269	3.56309e-05	0.00320085	2.10433
Bmyc	brain expressed myelocytomatosis oncogene	2.35391	2.24235	4.31096	3.58692e-05	0.00320085	2.0973
Mrpl55	mitochondrial ribosomal protein L55	2.36086	2.63792	4.30838	3.62284e-05	0.00320085	2.08878
Snx22	sorting nexin 22	2.36159	3.05691	4.3077	3.63245e-05	0.00320085	2.08689
Fgf4	fibroblast growth factor 4	2.33103	3.18728	4.30739	3.63674e-05	0.00320085	2.08581
Hrh3	histamine receptor H3	2.31154	3.28619	4.30499	3.6706e-05	0.00320085	2.07743
Slitrk4	SLIT and NTRK-like family, member 4	2.24552	1.8875	4.30487	3.67232e-05	0.00320085	2.07532
Mtfp1	mitochondrial fission process 1	2.34912	2.39407	4.30448	3.67772e-05	0.00320085	2.07512
Tmem267	transmembrane protein 267	2.21384	6.38648	4.30426	3.68094e-05	0.00320085	2.07426
Sowahb	sosondowah ankyrin repeat domain family member B	2.38442	3.75669	4.30263	3.70415e-05	0.00320085	2.06936
Zfp955b	zinc finger protein 955B	2.32165	2.3567	4.30157	3.71934e-05	0.00320085	2.06452
Dph2	DPH2 homolog	2.45984	2.70112	4.30106	3.72661e-05	0.00320085	2.06353
Slc25a35	solute carrier family 25, member 35	2.37808	2.67787	4.29988	3.74352e-05	0.00320085	2.05935
Or51m1	olfactory receptor family 51 subfamily M member 1	2.11492	0.994372	4.29923	3.75299e-05	0.00320085	2.05165
Nrtn	neurturin	2.41666	3.88816	4.29465	3.81971e-05	0.00320085	2.04166
Dlx4	distal-less homeobox 4	2.3547	3.39753	4.29317	3.84162e-05	0.00320085	2.03642
Foxa1	forkhead box A1	2.4046	4.08244	4.29233	3.85404e-05	0.00320085	2.03358
Rassf10	Ras association (RalGDS/AF-6) domain family (N-terminal) member 10	2.35107	2.89	4.29073	3.87789e-05	0.00320085	2.02759
Sema6b	sema domain, transmembrane domain (TM), and cytoplasmic domain, (semaphorin) 6B	2.41494	4.74593	4.29049	3.88142e-05	0.00320085	2.0272
Pip5kl1	phosphatidylinositol-4-phosphate 5-kinase-like 1	2.41334	3.97463	4.28951	3.89604e-05	0.00320085	2.02381
Nkx3-2	NK3 homeobox 2	2.39507	3.47942	4.28739	3.928e-05	0.00320085	2.01634
Gadd45gip1	growth arrest and DNA-damage-inducible, gamma interacting protein 1	2.35944	2.87239	4.28559	3.95529e-05	0.00320085	2.00979
Gsc	goosecoid homeobox	2.34869	3.5057	4.28434	3.97432e-05	0.00320085	2.00585
Lce1m	late cornified envelope 1M	2.14785	0.512297	4.28596	3.94972e-05	0.00320085	2.00545
Gdf6	growth differentiation factor 6	2.33287	5.35058	4.2842	3.97645e-05	0.00320085	2.00523
Asmt	acetylserotonin O-methyltransferase	2.18574	0.50336	4.28503	3.96387e-05	0.00320085	2.0026
Dusp9	dual specificity phosphatase 9	2.33169	2.82583	4.28323	3.9914e-05	0.00320085	2.00147
Rimbp3	RIMS binding protein 3	2.36788	3.25583	4.28204	4.00965e-05	0.00320085	1.99771
Hcrt	hypocretin	2.31297	2.22145	4.28085	4.02803e-05	0.00320085	1.99207
Apoa1	apolipoprotein A-I	2.29035	2.12421	4.28028	4.03684e-05	0.00320085	1.99034
Tmem25	transmembrane protein 25	2.27764	3.21461	4.279	4.05682e-05	0.00320085	1.98718
Nkx1-2	NK1 homeobox 2	2.33211	3.29268	4.27882	4.05959e-05	0.00320085	1.98657
Tmem174	transmembrane protein 174	2.14629	1.25528	4.27953	4.04857e-05	0.00320085	1.98451
Itpka	inositol 1,4,5-trisphosphate 3-kinase A	2.38031	4.23556	4.27543	4.1127e-05	0.00320085	1.97504
Irs3	insulin receptor substrate 3	2.36034	3.28197	4.27186	4.16951e-05	0.00320085	1.96252
Gpc2	glypican 2 cerebroglycan	2.32926	3.83497	4.27166	4.17272e-05	0.00320085	1.96197
AI593442	expressed sequence AI593442	2.30533	3.18574	4.27172	4.17173e-05	0.00320085	1.96184
Foxd3	forkhead box D3	2.36934	3.3477	4.27081	4.1864e-05	0.00320085	1.95887
Vps28	vacuolar protein sorting 28	2.4158	2.82293	4.27048	4.19171e-05	0.00320085	1.95731
Il17c	interleukin 17C	2.17344	1.48299	4.2709	4.18485e-05	0.00320085	1.95511
Sox3	SRY (sex determining region Y)-box 3	2.27174	2.49478	4.26964	4.20513e-05	0.00320085	1.95366
Msx2	msh homeobox 2	2.43859	3.67806	4.26875	4.21952e-05	0.00320085	1.95187
Rprm	reprimo, TP53 dependent G2 arrest mediator candidate	2.35676	2.96727	4.2676	4.23814e-05	0.00320085	1.94754
Mrpl53	mitochondrial ribosomal protein L53	2.32032	2.46753	4.2674	4.2415e-05	0.00320085	1.94597
Dctpp1	dCTP pyrophosphatase 1	2.33069	3.00187	4.26581	4.26746e-05	0.00320085	1.9413
Elovl3	ELOVL fatty acid elongase 3	2.36068	2.72406	4.26583	4.26706e-05	0.00320085	1.94117
Nppc	natriuretic peptide type C	2.29136	2.78698	4.26446	4.28948e-05	0.00320085	1.93631
Dlx5	distal-less homeobox 5	2.37465	4.13321	4.26394	4.29819e-05	0.00320085	1.9353
Dmrta2	doublesex and mab-3 related transcription factor like family A2	2.37992	4.34003	4.26386	4.29946e-05	0.00320085	1.93504
Slc17a7	solute carrier family 17 (sodium-dependent inorganic phosphate cotransporter), member 7	2.35487	4.52157	4.26354	4.30468e-05	0.00320085	1.93394
Sapcd1	suppressor APC domain containing 1	2.23227	1.96184	4.26287	4.31584e-05	0.00320085	1.92879
Nkx2-9	NK2 homeobox 9	2.32597	3.1463	4.25852	4.38832e-05	0.00320085	1.91606
Zic3	zinc finger protein of the cerebellum 3	2.30629	3.61268	4.25729	4.40908e-05	0.00320085	1.91223
Exoc3l	exocyst complex component 3-like	2.39073	3.8855	4.25716	4.41123e-05	0.00320085	1.91189
Msc	musculin	2.35999	2.73944	4.25647	4.4229e-05	0.00320085	1.90866
B3gnt7	UDP-GlcNAc:betaGal beta-1,3-N-acetylglucosaminyltransferase 7	2.18582	1.94221	4.25724	4.40982e-05	0.00320085	1.90845
Ranbp6	RAN binding protein 6	2.3671	2.66124	4.2559	4.43259e-05	0.00320085	1.9065
Cntfr	ciliary neurotrophic factor receptor	2.26174	6.26903	4.25499	4.44796e-05	0.00320085	1.90265
Triap1	TP53 regulated inhibitor of apoptosis 1	2.31593	2.20245	4.25448	4.45675e-05	0.00320085	1.90024
Slc35d3	solute carrier family 35, member D3	2.40405	4.1631	4.25369	4.47025e-05	0.00320085	1.89994
Znrf4	zinc and ring finger 4	2.32533	2.13021	4.25335	4.47607e-05	0.00320085	1.8957
Lhx3	LIM homeobox protein 3	2.32254	3.60883	4.25226	4.49478e-05	0.00320085	1.89474
Slc5a5	solute carrier family 5 (sodium iodide symporter), member 5	2.36059	4.20533	4.25163	4.50552e-05	0.00320085	1.89288
Nags	N-acetylglutamate synthase	2.34913	3.56954	4.2486	4.55815e-05	0.00320085	1.88216
Sdf2l1	stromal cell-derived factor 2-like 1	2.35366	3.75406	4.24488	4.62344e-05	0.00320085	1.86951
Ocel1	occludin/ELL domain containing 1	2.34698	2.93262	4.24494	4.62236e-05	0.00320085	1.86908
Plin5	perilipin 5	2.30905	3.34608	4.24467	4.62715e-05	0.00320085	1.86854
Zdhhc12	zinc finger, DHHC domain containing 12	2.36916	3.5288	4.24451	4.62996e-05	0.00320085	1.86817
Cort	cortistatin	2.13899	1.18847	4.24464	4.6276e-05	0.00320085	1.86281
Tradd	TNFRSF1A-associated via death domain	2.4176	3.85032	4.24067	4.69846e-05	0.00320085	1.85505
Ccdc88b	coiled-coil domain containing 88B	2.34197	4.54331	4.23942	4.72087e-05	0.00320085	1.85085
Nog	noggin	2.38881	3.66363	4.23848	4.73787e-05	0.00320085	1.84741
Sp5	trans-acting transcription factor 5	2.35265	3.18276	4.23776	4.75097e-05	0.00320085	1.84459
Lrg1	leucine-rich alpha-2-glycoprotein 1	2.31048	2.98686	4.23621	4.7792e-05	0.00320085	1.83864
Fkrp	fukutin related protein	2.38523	3.96087	4.23521	4.79736e-05	0.00320085	1.83632
Thtpa	thiamine triphosphatase	2.34234	3.84754	4.23418	4.81624e-05	0.00320085	1.83276
Shd	src homology 2 domain-containing transforming protein D	2.32446	3.87702	4.23312	4.83586e-05	0.00320085	1.8291
Nhlrc1	NHL repeat containing 1	2.30019	2.62029	4.23351	4.82866e-05	0.00320085	1.82886
Eme2	essential meiotic structure-specific endonuclease subunit 2	2.39512	3.3755	4.23254	4.84653e-05	0.00320085	1.82674
Cldn6	claudin 6	2.32583	3.28068	4.23104	4.87439e-05	0.00320085	1.82151
Npw	neuropeptide W	2.29662	2.51384	4.2293	4.90689e-05	0.00320085	1.81417
Msx1	msh homeobox 1	2.33211	3.47841	4.22783	4.93444e-05	0.00320085	1.81072
Cited4	Cbp/p300-interacting transactivator, with Glu/Asp-rich carboxy-terminal domain, 4	2.33622	3.13476	4.22759	4.93896e-05	0.00320085	1.80962
Slc26a10	solute carrier family 26, member 10	2.36383	4.34413	4.22486	4.99052e-05	0.00320085	1.80086
Lsm7	LSM7 homolog, U6 small nuclear RNA and mRNA degradation associated	2.40673	3.11478	4.22353	5.016e-05	0.00320085	1.79547
Gp1bb	glycoprotein Ib, beta polypeptide	2.24656	2.27159	4.22369	5.01286e-05	0.00320085	1.7941
Rbfa	ribosome binding factor A	2.27005	3.137	4.22284	5.02906e-05	0.00320085	1.79314
Kcna3	potassium voltage-gated channel, shaker-related subfamily, member 3	2.32163	3.22058	4.22168	5.05134e-05	0.00320085	1.78928
C2cd4d	C2 calcium-dependent domain containing 4D	2.33228	3.1002	4.22064	5.07143e-05	0.00320085	1.7855
Gipr	gastric inhibitory polypeptide receptor	2.35346	4.03409	4.22036	5.07694e-05	0.00320085	1.78537
Insm2	insulinoma-associated 2	2.27184	2.23333	4.22044	5.07537e-05	0.00320085	1.78229
H2bc26	H2B clustered histone 26	2.15229	0.753377	4.22103	5.0639e-05	0.00320085	1.77904
Gng14	G protein subunit gamma 14	2.17069	0.866827	4.22066	5.0711e-05	0.00320085	1.77818
Efna3	ephrin A3	2.40815	5.1431	4.21834	5.11612e-05	0.00320085	1.77813
Amn	amnionless	2.39554	4.25944	4.21752	5.13214e-05	0.00320085	1.77565
Barhl1	BarH like homeobox 1	2.35566	4.45429	4.21723	5.13769e-05	0.00320085	1.77471
Gfus	GDP-L-fucose synthase	2.38007	3.94569	4.21676	5.14688e-05	0.00320085	1.77299
Kcnc3	potassium voltage gated channel, Shaw-related subfamily, member 3	2.33222	4.98663	4.21251	5.23091e-05	0.00320085	1.75838
Mfap4	microfibrillar-associated protein 4	2.31475	3.7422	4.21144	5.25221e-05	0.00320085	1.75472
Tcf21	transcription factor 21	2.25664	2.74939	4.20771	5.32731e-05	0.00320085	1.74047
Pou3f1	POU domain, class 3, transcription factor 1	2.28817	2.58674	4.20704	5.34078e-05	0.00320085	1.7375
Tmem229a	transmembrane protein 229A	2.23072	2.47696	4.20533	5.37558e-05	0.00320085	1.73198
Atp5pd	ATP synthase peripheral stalk subunit d	2.32507	3.48518	4.20449	5.39281e-05	0.00320085	1.73054
Epor	erythropoietin receptor	2.39316	3.76241	4.20407	5.40133e-05	0.00320085	1.7294
Kank3	KN motif and ankyrin repeat domains 3	2.35964	5.1772	4.20375	5.40799e-05	0.00320085	1.72809
Lratd1	LRAT domain containing 1	2.35787	3.84006	4.20293	5.42483e-05	0.00320085	1.72551
Tmem52	transmembrane protein 52	2.19023	2.49258	4.2035	5.41311e-05	0.00320085	1.72529
Ndufaf4	NADH:ubiquinone oxidoreductase complex assembly factor 4	2.28603	2.9802	4.20168	5.45075e-05	0.00320085	1.72019
Tubb3	tubulin, beta 3 class III	2.3342	3.60264	4.20095	5.46575e-05	0.00320085	1.71868
Ltb	lymphotoxin B	2.30083	3.33601	4.20064	5.47231e-05	0.00320085	1.71746
Tmem30b	transmembrane protein 30B	2.32134	2.71286	4.20026	5.48025e-05	0.00320085	1.71524
Tmem129	transmembrane protein 129	2.37067	4.04039	4.19928	5.5005e-05	0.00320085	1.71323
P2rx2	purinergic receptor P2X, ligand-gated ion channel, 2	2.27821	3.32462	4.19815	5.52431e-05	0.00320085	1.70881
Evx1	even-skipped homeobox 1	2.29334	3.63199	4.1969	5.55052e-05	0.00320085	1.70474
Hmx2	H6 homeobox 2	2.30626	4.92393	4.19623	5.56464e-05	0.00320085	1.70276
Barx1	BarH-like homeobox 1	2.30671	3.60343	4.19618	5.5657e-05	0.00320085	1.70231
Zfand2b	zinc finger, AN1 type domain 2B	2.32745	3.24242	4.19501	5.59056e-05	0.00320085	1.69802
Tapbp	TAP binding protein	2.34058	3.63476	4.19321	5.62887e-05	0.00320085	1.69217
Nkapl	NFKB activating protein-like	2.2615	2.5426	4.19343	5.62408e-05	0.00320085	1.69117
Ppp2r3d	protein phosphatase 2 (formerly 2A), regulatory subunit B'', delta	2.34613	1.5182	4.19367	5.61889e-05	0.00320085	1.68946
Adra2a	adrenergic receptor, alpha 2a	2.37634	3.63375	4.19177	5.65953e-05	0.00320085	1.68723
Zfp575	zinc finger protein 575	2.19565	2.62394	4.19041	5.68886e-05	0.00320085	1.68047
Hspe1	heat shock protein 1 (chaperonin 10)	2.27141	2.83249	4.18987	5.70061e-05	0.00320085	1.67943
Cbln1	cerebellin 1 precursor protein	2.35492	3.9504	4.18904	5.7185e-05	0.00320085	1.67816
Enkd1	enkurin domain containing 1	2.33528	3.59752	4.18743	5.75353e-05	0.00320085	1.67245
Skic2	SKI2 subunit of superkiller complex	2.33301	4.20016	4.1868	5.76734e-05	0.00320085	1.67067
Fbxl16	F-box and leucine-rich repeat protein 16	2.37102	4.50821	4.18543	5.79717e-05	0.00320085	1.66606
Slitrk5	SLIT and NTRK-like family, member 5	2.38345	4.51468	4.185	5.80667e-05	0.00320085	1.66458
Rlig1	RNA 5'-phosphate and 3'-OH ligase 1	2.21884	3.25263	4.18329	5.84444e-05	0.00320085	1.65761
Tmem160	transmembrane protein 160	2.2963	2.89399	4.18287	5.85368e-05	0.00320085	1.65601
Hcst	hematopoietic cell signal transducer	2.1005	0.989595	4.18381	5.83301e-05	0.00320085	1.6514
Lhx1	LIM homeobox protein 1	2.33108	4.19059	4.18102	5.89486e-05	0.00320085	1.65103
Dlx3	distal-less homeobox 3	2.32994	3.60438	4.18108	5.89359e-05	0.00320085	1.65076
Hint2	histidine triad nucleotide binding protein 2	2.31792	2.61973	4.18016	5.91414e-05	0.00320085	1.64585
Hrc	histidine rich calcium binding protein	2.30189	3.39468	4.17935	5.93219e-05	0.00320085	1.64473
Nkx1-1	NK1 homeobox 1	2.33239	3.78514	4.17926	5.93425e-05	0.00320085	1.64463
Cimap1b	ciliary microtubule associated protein 1B	2.29161	3.17844	4.17657	5.99508e-05	0.00320085	1.63473
Rxfp3	relaxin family peptide receptor 3	2.31637	3.22947	4.17587	6.01103e-05	0.00320085	1.63219
Nppa	natriuretic peptide type A	2.21539	0.974541	4.17771	5.9693e-05	0.00320085	1.63061
Dpm2	dolichyl-phosphate mannosyltransferase subunit 2, regulatory	2.34821	3.24979	4.17526	6.02486e-05	0.00320085	1.63051
Skor1	SKI family transcriptional corepressor 1	2.35321	4.74828	4.17498	6.03122e-05	0.00320085	1.63046
Kbtbd6	kelch repeat and BTB (POZ) domain containing 6	2.23312	2.22244	4.17446	6.04298e-05	0.00320085	1.62474
Npbwr1	neuropeptides B/W receptor 1	2.30332	3.34807	4.17298	6.07688e-05	0.00320085	1.62293
Psme1	proteasome (prosome, macropain) activator subunit 1 (PA28 alpha)	2.29673	3.34163	4.17128	6.11607e-05	0.00320085	1.61713
Zfp511	zinc finger protein 511	2.28616	3.1451	4.17095	6.12384e-05	0.00320085	1.61573
Rell2	RELT-like 2	2.32391	2.20501	4.17151	6.11091e-05	0.00320085	1.6153
Nkx2-1	NK2 homeobox 1	2.31702	4.25418	4.17003	6.14505e-05	0.00320085	1.61362
Gdpd3	glycerophosphodiester phosphodiesterase domain containing 3	2.26035	3.4231	4.16978	6.1509e-05	0.00320085	1.61211
LOC666331	uncharacterized LOC666331	2.14501	1.97588	4.16995	6.14711e-05	0.00320085	1.60775
Igsf9	immunoglobulin superfamily, member 9	2.23699	5.29401	4.16764	6.20098e-05	0.00320085	1.60456
Ache	acetylcholinesterase	2.35592	4.56002	4.16712	6.213e-05	0.00320085	1.60377
Slc35g3	solute carrier family 35, member G3	2.32717	3.24993	4.16523	6.25771e-05	0.00320085	1.59638
Polr2k	polymerase (RNA) II (DNA directed) polypeptide K	2.17807	1.04963	4.16652	6.2271e-05	0.00320085	1.59291
Khdc3	KH domain containing 3, subcortical maternal complex member	2.24572	3.11503	4.16386	6.29018e-05	0.00320085	1.59127
Hddc3	HD domain containing 3	2.24076	2.52237	4.16359	6.29658e-05	0.00320085	1.58918
Hbq1a	hemoglobin, theta 1A	2.11278	1.18025	4.16319	6.30604e-05	0.00320085	1.58153
C1ql4	complement component 1, q subcomponent-like 4	2.2511	2.19209	4.16147	6.34709e-05	0.00320085	1.58081
Zic5	zinc finger protein of the cerebellum 5	2.3165	4.21123	4.16011	6.37974e-05	0.00320085	1.57999
Galr3	galanin receptor 3	2.18846	1.57213	4.16196	6.33526e-05	0.00320085	1.57846
Hoxa1	homeobox A1	2.2416	1.68731	4.1615	6.34636e-05	0.00320085	1.57762
Ubd	ubiquitin D	2.32146	1.5573	4.16068	6.36603e-05	0.00320085	1.57524
Tmem59l	transmembrane protein 59-like	2.27068	2.94387	4.15904	6.40559e-05	0.00320085	1.57451
Foxa2	forkhead box A2	2.32558	4.23415	4.1576	6.44048e-05	0.00320085	1.57141
Tfap2a	transcription factor AP-2, alpha	2.30078	4.22506	4.15671	6.4621e-05	0.00320085	1.56849
Atoh1	atonal bHLH transcription factor 1	2.27162	2.94166	4.15619	6.47486e-05	0.00320085	1.5645
Paxx	non-homologous end joining factor	2.33727	3.13608	4.15578	6.48478e-05	0.00320085	1.56422
Gnptg	N-acetylglucosamine-1-phosphotransferase, gamma subunit	2.16213	1.97219	4.15666	6.46335e-05	0.00320085	1.56213
Scrt1	scratch family zinc finger 1	2.38252	4.17425	4.15428	6.5217e-05	0.00320085	1.56004
Aqp2	aquaporin 2	2.35198	3.61402	4.15295	6.55447e-05	0.00320085	1.55518
Ankle1	ankyrin repeat and LEM domain containing 1	2.3242	3.51489	4.15275	6.55932e-05	0.00320085	1.55441
Uncx	UNC homeobox	2.27524	3.53751	4.15061	6.6125e-05	0.00320085	1.5469
Tchh	trichohyalin	2.37178	4.52189	4.14998	6.6281e-05	0.00320085	1.54563
Bhlhe22	basic helix-loop-helix family, member e22	2.30007	3.47118	4.15015	6.6239e-05	0.00320085	1.54541
Paqr6	progestin and adipoQ receptor family member VI	2.25719	2.83063	4.15054	6.61413e-05	0.00320085	1.54535
Foxd4	forkhead box D4	2.22365	3.0859	4.14765	6.68664e-05	0.00320085	1.53578
Swsap1	SWIM type zinc finger 7 associated protein 1	2.26113	2.14372	4.14812	6.6749e-05	0.00320085	1.53511
Mrps18c	mitochondrial ribosomal protein S18C	2.20539	2.66178	4.14625	6.72203e-05	0.00320085	1.53049
Xab2	XPA binding protein 2	2.22514	3.52061	4.14528	6.7466e-05	0.00320085	1.52902
Neurl4	neuralized E3 ubiquitin protein ligase 4	2.30352	4.46787	4.14414	6.77571e-05	0.00320085	1.5259
Pax6	paired box 6	2.20675	6.19962	4.14463	6.76302e-05	0.00320085	1.52419
Fgf11	fibroblast growth factor 11	2.33767	4.47187	4.14358	6.78987e-05	0.00320085	1.52398
Nkx2-6	NK2 homeobox 6	2.32285	3.54336	4.14256	6.81613e-05	0.00320085	1.51987
C8g	complement component 8, gamma polypeptide	2.17238	2.25287	4.14321	6.79929e-05	0.00320085	1.51881
Cxcr4	C-X-C motif chemokine receptor 4	2.28531	3.36518	4.14193	6.83212e-05	0.00320085	1.51747
Hapln2	hyaluronan and proteoglycan link protein 2	2.34036	3.98159	4.14172	6.83767e-05	0.00320085	1.51738
Prss57	serine protease 57	2.26023	2.66671	4.14209	6.82808e-05	0.00320085	1.51628
Nptx1	neuronal pentraxin 1	2.30487	4.34929	4.14121	6.85075e-05	0.00320085	1.51597
Sp8	trans-acting transcription factor 8	2.30773	4.50896	4.14109	6.85394e-05	0.00320085	1.51558
Arhgdig	Rho GDP dissociation inhibitor gamma	2.37874	2.99206	4.14075	6.86265e-05	0.00320085	1.51258
Pnma8b	PNMA family member 8B	2.30892	3.82271	4.14023	6.87606e-05	0.00320085	1.51235
Nmb	neuromedin B	2.32279	3.13525	4.14037	6.87243e-05	0.00320085	1.51193
Pitx2	paired-like homeodomain transcription factor 2	2.20073	5.95113	4.14027	6.87506e-05	0.00320085	1.50977
Fbxl8	F-box and leucine-rich repeat protein 8	2.36713	3.93701	4.13743	6.94879e-05	0.00320085	1.50301
Pmpca	peptidase (mitochondrial processing) alpha	2.31071	3.8124	4.13739	6.94988e-05	0.00320085	1.50263
Cracr2b	calcium release activated channel regulator 2B	2.10695	0.864595	4.13984	6.88606e-05	0.00320085	1.50033
En2	engrailed 2	2.31738	4.36444	4.13645	6.97443e-05	0.00320085	1.49991
F8a	factor 8-associated gene A	2.31273	2.65918	4.13712	6.95687e-05	0.00320085	1.4994
Gbx2	gastrulation brain homeobox 2	2.30351	3.31236	4.13647	6.97413e-05	0.00320085	1.49882
Rhox2a	reproductive homeobox 2A	2.10929	1.24233	4.13838	6.92398e-05	0.00320085	1.49717
Hoxd11	homeobox D11	2.28482	4.36453	4.1356	6.99677e-05	0.00320085	1.49706
Celf5	CUGBP, Elav-like family member 5	2.25222	5.43039	4.13571	6.99408e-05	0.00320085	1.4962
Rnf151	ring finger protein 151	2.17588	1.75672	4.13775	6.9405e-05	0.00320085	1.49616
Mesp1	mesoderm posterior 1	2.29573	2.9603	4.13559	6.99715e-05	0.00320085	1.49492
Gdf7	growth differentiation factor 7	2.29099	4.03054	4.1334	7.05488e-05	0.00320085	1.48948
Rpp25	ribonuclease P/MRP 25 subunit	2.36792	2.49506	4.13433	7.03032e-05	0.00320085	1.48941
Gtpbp3	GTP binding protein 3	2.34662	4.74119	4.13277	7.07169e-05	0.00320085	1.48722
Maneal	mannosidase, endo-alpha-like	2.2079	3.00523	4.13329	7.05796e-05	0.00320085	1.48685
Tnfrsf13c	tumor necrosis factor receptor superfamily, member 13c	2.25804	2.73258	4.13302	7.06499e-05	0.00320085	1.4852
Rps6ka4	ribosomal protein S6 kinase, polypeptide 4	2.32532	4.88127	4.13093	7.1208e-05	0.00320816	1.48094
Bcan	brevican	2.32344	4.67684	4.13055	7.13087e-05	0.00320816	1.47995
Tm7sf2	transmembrane 7 superfamily member 2	2.35851	3.75703	4.12843	7.18804e-05	0.00320816	1.47236
Nkx2-4	NK2 homeobox 4	2.25625	2.80473	4.12909	7.17024e-05	0.00320816	1.47232
Tm4sf5	transmembrane 4 superfamily member 5	2.16806	2.59216	4.12898	7.17319e-05	0.00320816	1.47149
Prxl2b	peroxiredoxin like 2B	2.30212	3.56379	4.12808	7.19745e-05	0.00320816	1.47115
Guca1a	guanylate cyclase activator 1a (retina)	2.29538	3.46219	4.12421	7.30264e-05	0.00322055	1.45782
Ccdc184	coiled-coil domain containing 184	2.35082	3.72119	4.124	7.30865e-05	0.00322055	1.45732
Esrp2	epithelial splicing regulatory protein 2	2.24207	3.2154	4.12132	7.38237e-05	0.00322055	1.4472
Dnali1	dynein, axonemal, light intermediate polypeptide 1	2.28279	4.10538	4.11998	7.41967e-05	0.00322055	1.44426
Mrps17	mitochondrial ribosomal protein S17	2.31068	3.01203	4.12044	7.40681e-05	0.00322055	1.44389
Nkx6-2	NK6 homeobox 2	2.28241	3.34714	4.11979	7.42483e-05	0.00322055	1.4424
Tacstd2	tumor-associated calcium signal transducer 2	2.14621	2.49504	4.11951	7.43281e-05	0.00322055	1.43856
Hapln4	hyaluronan and proteoglycan link protein 4	2.30625	3.94469	4.11749	7.48924e-05	0.00322055	1.43561
Znhit1	zinc finger, HIT domain containing 1	2.28157	3.07616	4.11777	7.48121e-05	0.00322055	1.43489
Mul1	mitochondrial ubiquitin ligase activator of NFKB 1	2.28445	3.36051	4.11731	7.49432e-05	0.00322055	1.43414
Ly6h	lymphocyte antigen 6 family member H	2.1575	2.81881	4.11799	7.47505e-05	0.00322055	1.43399
Kat2a	K(lysine) acetyltransferase 2A	2.30666	3.94516	4.11649	7.51744e-05	0.00322055	1.43237
Tjp3	tight junction protein 3	2.26394	4.47207	4.11585	7.53547e-05	0.00322055	1.43047
Mvb12a	multivesicular body subunit 12A	2.26344	3.74936	4.11433	7.57839e-05	0.00322055	1.425
Ap1g2	adaptor protein complex AP-1, gamma 2 subunit	2.3319	3.7063	4.11426	7.58053e-05	0.00322055	1.42452
Mapk15	mitogen-activated protein kinase 15	2.34646	4.33731	4.1127	7.62492e-05	0.00322055	1.41972
BC030500	cDNA sequence BC030500	2.28166	3.21992	4.1131	7.61339e-05	0.00322055	1.41965
Fbxo46	F-box protein 46	2.24492	5.23731	4.11241	7.63311e-05	0.00322055	1.4179
Calhm6	calcium homeostasis modulator family member 6	2.09488	2.03932	4.11294	7.61806e-05	0.00322055	1.41364
Rln3	relaxin 3	2.24195	2.82491	4.11057	7.68595e-05	0.00322055	1.41003
Gpr25	G protein-coupled receptor 25	2.29509	2.71845	4.10997	7.7033e-05	0.00322055	1.40801
Dph7	diphthamine biosynethesis 7	2.25911	3.60713	4.10833	7.75082e-05	0.00322055	1.40445
Nudt22	nudix hydrolase 22	2.29883	3.3678	4.10832	7.75105e-05	0.00322055	1.40377
Phox2a	paired-like homeobox 2a	2.31478	4.02137	4.10695	7.791e-05	0.00322055	1.40033
Tmem100	transmembrane protein 100	2.26105	3.24527	4.10718	7.78414e-05	0.00322055	1.39961
Kcna1	potassium voltage-gated channel, shaker-related subfamily, member 1	2.30212	4.04921	4.1061	7.81557e-05	0.00322055	1.39751
Aspdh	aspartate dehydrogenase domain containing	2.11394	1.71198	4.10824	7.75322e-05	0.00322055	1.3973
Eef1b2	eukaryotic translation elongation factor 1 beta 2	2.26729	2.87748	4.10648	7.80455e-05	0.00322055	1.39619
Adra1d	adrenergic receptor, alpha 1d	2.21499	6.49133	4.1069	7.79225e-05	0.00322055	1.39554
Gpr50	G-protein-coupled receptor 50	2.12715	2.7492	4.10653	7.80324e-05	0.00322055	1.39502
Ccdc24	coiled-coil domain containing 24	2.24523	2.89259	4.1055	7.83328e-05	0.00322055	1.39317
Ccdc137	coiled-coil domain containing 137	2.3328	3.58859	4.10495	7.84947e-05	0.00322055	1.39293
Grin3b	glutamate receptor, ionotropic, NMDA3B	2.27908	3.80012	4.1046	7.85954e-05	0.00322055	1.39207
Lzts3	leucine zipper, putative tumor suppressor family member 3	2.27394	4.72764	4.10425	7.86987e-05	0.00322055	1.39128
Sh3glb2	SH3-domain GRB2-like endophilin B2	2.28279	5.52299	4.10273	7.91482e-05	0.00322055	1.38424
Lgals7	lectin, galactose binding, soluble 7	2.24951	2.70156	4.10248	7.9224e-05	0.00322055	1.38267
Spef1	sperm flagellar 1	2.32004	3.59032	4.10133	7.95643e-05	0.00322055	1.38072
Matn4	matrilin 4	2.2503	3.68285	4.10047	7.98219e-05	0.00322055	1.37828
Smpd1	sphingomyelin phosphodiesterase 1, acid lysosomal	2.28656	4.24962	4.09892	8.02843e-05	0.00322055	1.3735
Wnt10a	wingless-type MMTV integration site family, member 10A	2.33034	5.05841	4.09858	8.03872e-05	0.00322055	1.37153
Dusp8	dual specificity phosphatase 8	2.18326	6.29937	4.09879	8.03227e-05	0.00322055	1.36832
Agap2	ArfGAP with GTPase domain, ankyrin repeat and PH domain 2	2.24585	5.27727	4.09769	8.06542e-05	0.00322055	1.36814
Mos	Moloney sarcoma oncogene	2.27739	3.06624	4.09757	8.06914e-05	0.00322055	1.36743
Lrrc10	leucine rich repeat containing 10	2.23858	2.33294	4.09753	8.07037e-05	0.00322055	1.36388
Duoxa2	dual oxidase maturation factor 2	2.29523	4.39959	4.09583	8.12164e-05	0.00322055	1.36317
Sox21	SRY (sex determining region Y)-box 21	2.26732	3.43957	4.09502	8.14634e-05	0.00322055	1.35928
Gdi1	GDP dissociation inhibitor 1	2.24684	3.281	4.09498	8.14741e-05	0.00322055	1.35878
Tmem151b	transmembrane protein 151B	2.31185	3.88513	4.09424	8.17015e-05	0.00322055	1.35748
Smim10l2a	small integral membrane protein 10 like 2A	2.21327	3.14219	4.09433	8.16748e-05	0.00322055	1.35614
Rem2	rad and gem related GTP binding protein 2	2.29416	3.96168	4.09377	8.18456e-05	0.00322055	1.35603
Pth1r	parathyroid hormone 1 receptor	2.17792	5.9589	4.09374	8.18549e-05	0.00322055	1.35231
Dhrs13	dehydrogenase/reductase 13	2.25272	3.17786	4.09229	8.22977e-05	0.00322055	1.34962
Wdr74	WD repeat domain 74	2.29658	3.33467	4.09166	8.24919e-05	0.00322055	1.34746
Dkkl1	dickkopf-like 1	2.07187	1.99443	4.09303	8.2071e-05	0.00322055	1.34629
Neurod2	neurogenic differentiation 2	2.27908	3.4932	4.09097	8.27051e-05	0.00322055	1.3455
Psmc3ip	proteasome (prosome, macropain) 26S subunit, ATPase 3, interacting protein	2.23702	2.8399	4.09116	8.26478e-05	0.00322055	1.34417
Bloc1s4	biogenesis of lysosomal organelles complex-1, subunit 4, cappuccino	2.24062	2.50327	4.09132	8.25957e-05	0.00322055	1.34376
Cenpx	centromere protein X	2.32723	3.19679	4.08866	8.34229e-05	0.00323229	1.33727
Rprml	reprimo-like	2.25878	2.60563	4.08817	8.35758e-05	0.00323229	1.33366
Acot5	acyl-CoA thioesterase 5	2.16511	2.61922	4.08819	8.35673e-05	0.00323229	1.33311
Cldn9	claudin 9	2.3093	3.02353	4.08663	8.40555e-05	0.00323229	1.33014
Rfng	RFNG O-fucosylpeptide 3-beta-N-acetylglucosaminyltransferase	2.25202	3.48354	4.08601	8.42507e-05	0.00323229	1.32911
Crct1	cysteine-rich C-terminal 1	2.24415	2.85483	4.08603	8.42456e-05	0.00323229	1.32791
Rnf39	ring finger protein 39	2.28287	4.52132	4.0851	8.45378e-05	0.00323229	1.32718
Smbd1	somatomedin B domain containing 1	2.1618	2.58385	4.08437	8.47687e-05	0.00323229	1.32087
Sncb	synuclein, beta	2.20219	3.32657	4.08299	8.5204e-05	0.00323229	1.31818
Imp4	IMP4, U3 small nucleolar ribonucleoprotein	2.22433	2.99498	4.08284	8.52532e-05	0.00323229	1.31714
Tprn	taperin	2.27097	5.09846	4.08228	8.54312e-05	0.00323229	1.31679
Dcaf12l2	DDB1 and CUL4 associated factor 12-like 2	2.15516	2.29608	4.08264	8.53176e-05	0.00323229	1.31347
Alg3	ALG3 alpha-1,3- mannosyltransferase	2.23091	3.20171	4.08091	8.58678e-05	0.00323229	1.31151
Ntn3	netrin 3	2.3144	4.88599	4.08013	8.61183e-05	0.00323229	1.30995
Gsx2	GS homeobox 2	2.19252	2.87472	4.07938	8.63611e-05	0.00323229	1.30447
Prdm8	PR domain containing 8	2.2659	3.95615	4.07791	8.68355e-05	0.00323229	1.30288
Galr2	galanin receptor 2	2.25398	3.47596	4.07785	8.68551e-05	0.00323229	1.30158
Fgf17	fibroblast growth factor 17	2.21014	3.55441	4.07714	8.70825e-05	0.00323229	1.29959
Hoxb13	homeobox B13	2.24675	3.2789	4.07701	8.71263e-05	0.00323229	1.29844
Llgl2	LLGL2 scribble cell polarity complex component	2.19172	6.42281	4.07734	8.70198e-05	0.00323229	1.29591
Ppp1r3e	protein phosphatase 1, regulatory subunit 3E	2.28836	3.60776	4.07574	8.75388e-05	0.00323229	1.29512
Rax	retina and anterior neural fold homeobox	2.30228	4.15289	4.07553	8.7607e-05	0.00323229	1.2951
Tle5	TLE family member 5, transcriptional modulator	2.26543	5.27962	4.07491	8.78099e-05	0.00323229	1.29151
Fbxo48	F-box protein 48	2.22684	2.24311	4.0758	8.75191e-05	0.00323229	1.29099
Foxe1	forkhead box E1	2.23556	2.93144	4.07478	8.78511e-05	0.00323229	1.28963
Col8a2	collagen, type VIII, alpha 2	2.19937	6.2376	4.07523	8.77044e-05	0.00323229	1.2894
Arid3a	AT-rich interaction domain 3A	2.20777	6.52665	4.0744	8.79759e-05	0.00323229	1.28616
Rab1b	RAB1B, member RAS oncogene family	2.29141	4.54625	4.07231	8.86653e-05	0.00323348	1.28438
Apom	apolipoprotein M	2.13677	2.52023	4.07335	8.83215e-05	0.00323348	1.28248
Dll1	delta like canonical Notch ligand 1	2.30046	4.64708	4.07068	8.92024e-05	0.00323348	1.27891
Cox7a1	cytochrome c oxidase subunit 7A1	2.25249	2.45669	4.07099	8.91e-05	0.00323348	1.27492
Ramp2	receptor (calcitonin) activity modifying protein 2	2.29769	2.94917	4.06948	8.96025e-05	0.00323348	1.2721
Mettl17	methyltransferase like 17	2.23953	3.50134	4.06884	8.98186e-05	0.00323348	1.27179
Lhx6	LIM homeobox protein 6	2.21061	5.96035	4.06819	9.00336e-05	0.00323348	1.26694
Pcyt2	phosphate cytidylyltransferase 2, ethanolamine	2.2791	4.69039	4.06697	9.04442e-05	0.00323395	1.26635
Olig3	oligodendrocyte transcription factor 3	2.11463	1.77272	4.06988	8.94714e-05	0.00323348	1.26634
Krtap1-5	keratin associated protein 1-5	2.28036	1.05753	4.07028	8.9336e-05	0.00323348	1.26609
Crh	corticotropin releasing hormone	2.13942	0.875754	4.0699	8.94618e-05	0.00323348	1.26377
Spmap1	sperm microtubule associated protein 1	2.10237	2.06723	4.06848	8.99378e-05	0.00323348	1.26321
Ccdc124	coiled-coil domain containing 124	2.33538	4.23734	4.0656	9.09072e-05	0.00323395	1.26194
Ano8	anoctamin 8	2.31404	4.52103	4.064	9.14477e-05	0.00323395	1.25658
Pcyox1l	prenylcysteine oxidase 1 like	2.28858	3.95058	4.06381	9.15118e-05	0.00323395	1.25591
Jak3	Janus kinase 3	2.24617	5.68507	4.06432	9.13412e-05	0.00323395	1.25422
D8Ertd738e	DNA segment, Chr 8, ERATO Doi 738, expressed	2.25745	2.95149	4.06379	9.152e-05	0.00323395	1.25303
Or55b3	olfactory receptor family 55 subfamily B member 3	2.11156	0.864237	4.0659	9.08039e-05	0.00323395	1.25044
Chadl	chondroadherin-like	2.27513	4.24477	4.06189	9.21671e-05	0.00324274	1.24964
Cideb	cell death-inducing DNA fragmentation factor, alpha subunit-like effector B	2.14123	1.78323	4.06425	9.13631e-05	0.00323395	1.24853
Abhd16b	abhydrolase domain containing 16B	2.19113	2.27295	4.06223	9.20524e-05	0.00324274	1.24465
Kiss1r	KISS1 receptor	2.33444	4.44324	4.06037	9.26918e-05	0.00324274	1.2445
Cyp26b1	cytochrome P450, family 26, subfamily b, polypeptide 1	2.21432	5.77058	4.06132	9.23641e-05	0.00324274	1.24387
Wdr83os	WD repeat domain 83 opposite strand	2.31686	3.2085	4.06057	9.26229e-05	0.00324274	1.24355
Vax1	ventral anterior homeobox 1	2.26737	3.95025	4.05796	9.35239e-05	0.00325597	1.23617
Noxo1	NADPH oxidase organizer 1	2.24562	3.16749	4.05821	9.34392e-05	0.00325597	1.23536
Eri2	exoribonuclease 2	2.18589	3.03853	4.05752	9.36792e-05	0.00325597	1.23249
Chrne	cholinergic receptor, nicotinic, epsilon polypeptide	2.16815	2.83181	4.05714	9.38116e-05	0.00325597	1.23065
Epop	elongin BC and polycomb repressive complex 2 associated protein	2.29789	3.08422	4.05548	9.43901e-05	0.00325907	1.22594
Nkx6-1	NK6 homeobox 1	2.23897	4.40114	4.05441	9.47646e-05	0.00325907	1.22481
Isyna1	myo-inositol 1-phosphate synthase A1	2.29146	3.80701	4.05428	9.48118e-05	0.00325907	1.22365
Rnf207	ring finger protein 207	2.25956	5.09384	4.054	9.49108e-05	0.00325907	1.22217
Glo1	glyoxalase 1	2.1567	6.08853	4.05467	9.46748e-05	0.00325907	1.22098
Gpr162	G protein-coupled receptor 162	2.30193	4.49329	4.05327	9.51664e-05	0.00325907	1.22081
Ppm1m	protein phosphatase 1M	2.2158	4.09091	4.05267	9.53815e-05	0.00325907	1.2189
Sigirr	single immunoglobulin and toll-interleukin 1 receptor (TIR) domain	2.23851	4.4827	4.05218	9.55535e-05	0.00325907	1.21727
Six3	sine oculis-related homeobox 3	2.25821	4.06215	4.05021	9.62537e-05	0.00327088	1.21052
Zfp579	zinc finger protein 579	2.26628	3.82627	4.04982	9.63944e-05	0.00327088	1.20892
Clpsl2	colipase-like 2	2.02845	1.19187	4.05213	9.55711e-05	0.00325907	1.20377
Gfi1	growth factor independent 1 transcription repressor	2.23163	5.22795	4.04792	9.70764e-05	0.0032802	1.20183
Efna2	ephrin A2	2.22747	4.42121	4.04657	9.75628e-05	0.00328342	1.19873
Plppr3	phospholipid phosphatase related 3	2.27723	4.34013	4.04648	9.75939e-05	0.00328342	1.19834
H3c2	H3 clustered histone 2	2.14025	1.40317	4.04959	9.64763e-05	0.00327088	1.19779
Alad	aminolevulinate, delta-, dehydratase	2.1435	6.2316	4.04778	9.71246e-05	0.0032802	1.19768
Dusp15	dual specificity phosphatase-like 15	2.26603	4.62446	4.04305	9.88441e-05	0.00330305	1.18692
Nes	nestin	2.24042	5.36629	4.04355	9.86607e-05	0.00330305	1.18611
Fbxo5	F-box protein 5	2.26372	3.96091	4.04257	9.90187e-05	0.00330305	1.18505
Mia	MIA SH3 domain containing	2.14081	1.17904	4.04588	9.78134e-05	0.00328451	1.18452
Dnajc9	DnaJ heat shock protein family (Hsp40) member C9	2.23814	3.81021	4.04133	9.94772e-05	0.00330305	1.18068
Castor1	cytosolic arginine sensor for mTORC1 subunit 1	2.29215	3.78209	4.04131	9.94823e-05	0.00330305	1.18053
Tmem150a	transmembrane protein 150A	2.25031	4.47065	4.04007	9.99435e-05	0.00331171	1.17707
Cldn23	claudin 23	2.23852	2.79645	4.04128	9.94941e-05	0.00330305	1.1769
Ciao3	cytosolic iron-sulfur assembly component 3	2.2762	3.45308	4.03808	0.000100681	0.00331738	1.16914
Aqp5	aquaporin 5	2.21724	2.96527	4.03824	0.000100621	0.00331738	1.16842
Tmem191	transmembrane protein 191	2.25701	2.97416	4.03753	0.000100885	0.00331785	1.16574
Prl3d1	prolactin family 3, subfamily d, member 1	2.08523	1.60844	4.03866	0.000100464	0.00331738	1.16331
Avp	arginine vasopressin	2.23662	3.40521	4.03539	0.000101689	0.00332564	1.15953
Mrpl34	mitochondrial ribosomal protein L34	2.20851	2.01596	4.03683	0.000101148	0.00331866	1.15827
Cxcl2	C-X-C motif chemokine ligand 2	2.16584	2.07106	4.03646	0.000101287	0.00331866	1.15722
Gpr62	G protein-coupled receptor 62	2.23278	3.19978	4.03453	0.000102012	0.00332843	1.15667
Sp6	trans-acting transcription factor 6	2.27474	3.87972	4.03384	0.000102274	0.00332843	1.15584
Fam217b	family with sequence similarity 217, member B	2.20986	4.16044	4.0333	0.000102478	0.00332843	1.15465
Lrrc26	leucine rich repeat containing 26	2.21701	1.74284	4.03316	0.000102533	0.00332843	1.14357
Zcchc12	zinc finger, CCHC domain containing 12	2.10037	1.98965	4.03082	0.000103423	0.00335113	1.13826
Nxph3	neurexophilin 3	2.29087	3.5372	4.02725	0.000104796	0.00338116	1.13305
Coch	cochlin	2.24091	4.09508	4.02679	0.000104977	0.00338116	1.13291
Dhh	desert hedgehog	2.28581	4.98108	4.02598	0.000105292	0.00338116	1.12938
Sox18	SRY (sex determining region Y)-box 18	2.13552	2.07618	4.02782	0.000104576	0.00338116	1.12861
Fgf8	fibroblast growth factor 8	2.25756	4.19234	4.02494	0.000105697	0.00338116	1.12673
Espn	espin	2.17389	6.05469	4.02581	0.000105358	0.00338116	1.12484
Rbmx2	RNA binding motif protein, X-linked 2	2.11827	2.8758	4.025	0.000105671	0.00338116	1.1231
Apc2	APC regulator of WNT signaling pathway 2	2.19266	5.77496	4.02439	0.000105909	0.00338177	1.12143
Ppp1r3d	protein phosphatase 1, regulatory subunit 3D	2.24817	3.68125	4.02235	0.000106713	0.00338828	1.11755
Catsperz	cation channel sperm associated auxiliary subunit zeta	2.29529	3.2819	4.02208	0.000106818	0.00338828	1.11543
Nelfe	negative elongation factor complex member E, Rdbp	2.26153	3.79899	4.02147	0.00010706	0.00338828	1.11473
Cdca3	cell division cycle associated 3	2.15355	2.82428	4.02212	0.000106801	0.00338828	1.11389
Fev	FEV transcription factor, ETS family member	2.22852	3.78813	4.01883	0.000108108	0.00340307	1.10582
Csrp2	cysteine and glycine-rich protein 2	2.1835	5.61761	4.01875	0.000108141	0.00340307	1.10285
H4c1	H4 clustered histone 1	2.15748	1.23639	4.02142	0.000107078	0.00338828	1.10131
Mdk	midkine	2.25079	3.21182	4.01742	0.000108672	0.00340307	1.10032
Mesp2	mesoderm posterior 2	2.14478	2.22762	4.01739	0.000108683	0.00340307	1.0942
Fv1	Friend virus susceptibility 1	2.20432	2.96586	4.01519	0.000109569	0.00340307	1.09146
Dpcd	deleted in primary ciliary dyskinesia	2.21841	4.77251	4.01384	0.000110116	0.00340307	1.08983
Nxnl2	nucleoredoxin-like 2	2.17986	3.47973	4.0138	0.000110135	0.00340307	1.08844
Kcnk4	potassium channel, subfamily K, member 4	2.27018	4.67101	4.01313	0.000110407	0.00340307	1.08763
Obsl1	obscurin-like 1	2.17084	5.66752	4.01424	0.000109956	0.00340307	1.08749
Ripply2	ripply transcriptional repressor 2	2.13152	2.65395	4.01472	0.000109759	0.00340307	1.08707
Atp5f1d	ATP synthase F1 subunit delta	2.29094	4.0628	4.01251	0.000110659	0.00340307	1.08548
Syngr3	synaptogyrin 3	2.23039	3.5336	4.01269	0.000110586	0.00340307	1.08506
Arl16	ADP-ribosylation factor-like 16	2.28829	3.53255	4.01222	0.000110776	0.00340307	1.0835
Unc119	unc-119 lipid binding chaperone	2.25771	3.82619	4.01162	0.000111021	0.00340307	1.08232
Utf1	undifferentiated embryonic cell transcription factor 1	2.23147	2.71083	4.01276	0.000110558	0.00340307	1.08218
C2cd4c	C2 calcium-dependent domain containing 4C	2.21739	4.3214	4.01079	0.000111364	0.00340307	1.08013
Slc27a3	solute carrier family 27 (fatty acid transporter), member 3	2.25216	4.35726	4.01007	0.000111659	0.00340307	1.0777
Ell3	elongation factor RNA polymerase II-like 3	2.20964	3.63746	4.00976	0.000111785	0.00340307	1.07584
Tmem74b	transmembrane protein 74B	2.21946	4.27004	4.00936	0.000111953	0.00340307	1.07535
Klk10	kallikrein related-peptidase 10	2.26414	4.35724	4.00929	0.000111981	0.00340307	1.07509
Rce1	Ras converting CAAX endopeptidase 1	2.29514	2.94991	4.00982	0.000111761	0.00340307	1.07353
Kcnj11	potassium inwardly rectifying channel, subfamily J, member 11	2.05831	2.17472	4.00924	0.000112002	0.00340307	1.06588
Pthlh	parathyroid hormone-like peptide	2.22201	4.09058	4.00649	0.00011314	0.00341674	1.06578
Or10aa1	olfactory receptor family 10 subfamily AA member 1	2.02698	1.21614	4.00966	0.000111829	0.00340307	1.06314
Plcd1	phospholipase C, delta 1	2.15973	6.05705	4.00728	0.000112812	0.00341674	1.063
Hmx1	H6 homeobox 1	2.21788	4.44815	4.00452	0.000113967	0.00341674	1.05941
Rwdd2b	RWD domain containing 2B	2.16158	3.1024	4.00501	0.000113762	0.00341674	1.05826
Zar1	zygote arrest 1	2.26412	3.44402	4.00432	0.00011405	0.00341674	1.05723
Eme1	essential meiotic structure-specific endonuclease 1	2.04741	2.27215	4.00581	0.000113426	0.00341674	1.05682
Ddx41	DEAD box helicase 41	2.25167	3.63251	4.00367	0.000114323	0.00341674	1.05554
Liat1	ligand of ATE1	2.14889	2.61134	4.00465	0.00011391	0.00341674	1.054
Pnck	pregnancy upregulated non-ubiquitously expressed CaM kinase	2.12608	2.58171	4.00416	0.000114116	0.00341674	1.05251
Rps3	ribosomal protein S3	2.23961	4.38814	4.00218	0.000114951	0.00342014	1.05169
Ifi44l	interferon-induced protein 44 like	2.25365	2.54484	4.00349	0.000114397	0.00341674	1.05152
Mrpl28	mitochondrial ribosomal protein L28	2.23556	3.50111	4.00219	0.000114946	0.00342014	1.05001
Dipk1b	divergent protein kinase domain 1B	2.25887	4.58191	4.00125	0.000115347	0.00342014	1.04835
Loricrin	loricrin cornified envelope precursor protein	2.19991	3.67267	4.00043	0.000115695	0.00342014	1.04477
Foxf2	forkhead box F2	2.254	4.53153	3.99964	0.000116033	0.00342014	1.04315
Pimreg	PICALM interacting mitotic regulator	2.1965	4.11681	3.99955	0.000116069	0.00342014	1.04299
Tymp	thymidine phosphorylase	2.21525	3.33827	3.99992	0.000115914	0.00342014	1.0424
Hey1	hairy/enhancer-of-split related with YRPW motif 1	2.24323	3.2538	3.99884	0.000116374	0.00342109	1.03861
Dhrs1	dehydrogenase/reductase 1	2.2317	3.59664	3.99849	0.000116524	0.00342109	1.03814
Emc4	ER membrane protein complex subunit 4	2.16961	3.22406	3.9973	0.000117035	0.00342109	1.03272
Ascl5	achaete-scute family bHLH transcription factor 5	2.11292	1.47448	3.99978	0.000115971	0.00342014	1.03119
Reep6	receptor accessory protein 6	2.20175	3.19837	3.99656	0.000117353	0.00342109	1.03074
Pdlim2	PDZ and LIM domain 2	2.23483	5.94646	3.99583	0.000117671	0.00342109	1.02543
Phf1	PHD finger protein 1	2.25987	4.64905	3.9938	0.000118553	0.00342109	1.02386
Pnma1	paraneoplastic antigen MA1	2.14349	2.43808	3.99541	0.00011785	0.00342109	1.02276
Noc2l	NOC2 like nucleolar associated transcriptional repressor	2.18773	4.6262	3.99268	0.000119039	0.00342109	1.02029
Tlcd3b	TLC domain containing 3B	2.237	4.47432	3.99255	0.000119098	0.00342109	1.01994
Atoh7	atonal bHLH transcription factor 7	2.08803	2.29337	3.99478	0.000118126	0.00342109	1.01904
Prr35	proline rich 35	2.18642	3.31493	3.99307	0.000118872	0.00342109	1.01877
Sh3gl1	SH3-domain GRB2-like 1	2.15092	7.10026	3.99423	0.000118366	0.00342109	1.01726
Npas4	neuronal PAS domain protein 4	2.13213	1.63607	3.99466	0.000118179	0.00342109	1.01508
Mmp9	matrix metallopeptidase 9	2.21005	3.97502	3.9909	0.000119822	0.00342109	1.01408
Rwdd2a	RWD domain containing 2A	2.21881	2.65561	3.9921	0.000119296	0.00342109	1.01373
Rtn2	reticulon 2 (Z-band associated protein)	2.25691	3.76987	3.99062	0.000119943	0.00342109	1.01294
Dmpk	dystrophia myotonica-protein kinase	2.24657	5.45324	3.98968	0.000120358	0.00342109	1.00742
Myl9	myosin, light polypeptide 9, regulatory	2.24518	4.83793	3.98907	0.000120631	0.00342109	1.00729
Cenps	centromere protein S	2.20766	4.01681	3.98868	0.000120805	0.00342109	1.00706
Uqcr11	ubiquinol-cytochrome c reductase, complex III subunit XI	2.24448	4.09242	3.98813	0.000121046	0.00342109	1.00517
Pigt	phosphatidylinositol glycan anchor biosynthesis, class T	2.25802	3.83566	3.9882	0.000121016	0.00342109	1.00503
Zfp605	zinc finger protein 605	2.21798	3.85788	3.98767	0.000121253	0.00342109	1.00347
Lhx2	LIM homeobox protein 2	2.14641	5.94924	3.98908	0.000120624	0.00342109	1.00298
Pidd1	p53 induced death domain protein 1	2.28009	4.58947	3.98718	0.000121473	0.00342109	1.00206
Klk9	kallikrein related-peptidase 9	2.22757	3.93845	3.98695	0.000121571	0.00342109	1.00104
Polr1h	RNA polymerase I subunit H	2.20354	2.89651	3.9878	0.000121193	0.00342109	1.00077
Cenatac	centrosomal AT-AC splicing factor	2.19475	3.66133	3.98659	0.000121733	0.00342109	0.999179
Slc22a17	solute carrier family 22 (organic cation transporter), member 17	2.17586	4.42143	3.9856	0.000122179	0.00342109	0.997186
Smtnl1	smoothelin-like 1	2.1594	4.04278	3.98521	0.000122351	0.00342109	0.99573
Lcat	lecithin cholesterol acyltransferase	2.18735	2.08728	3.98729	0.000121422	0.00342109	0.994183
Foxred1	FAD-dependent oxidoreductase domain containing 1	2.2033	3.39803	3.98513	0.000122389	0.00342109	0.993879
Btbd17	BTB domain containing 17	2.19083	3.33134	3.98532	0.000122304	0.00342109	0.993672
N4bp3	NEDD4 binding protein 3	2.25183	4.60156	3.98372	0.000123025	0.00342109	0.990662
Snrpd2	small nuclear ribonucleoprotein D2	2.1869	3.27649	3.98346	0.00012314	0.00342109	0.987433
Efcab15	EF-hand calcium binding domain 15	2.17135	3.36055	3.98252	0.000123567	0.00342109	0.985047
Hmg20b	high mobility group 20B	2.29881	4.16964	3.98175	0.000123917	0.00342109	0.984196
Pdxp	pyridoxal (pyridoxine, vitamin B6) phosphatase	2.25496	4.20381	3.9812	0.000124165	0.00342109	0.982576
Tmem121b	transmembrane protein 121B	2.27432	4.06639	3.98041	0.000124527	0.00342109	0.979703
Cnep1r1	CTD nuclear envelope phosphatase 1 regulatory subunit 1	2.17413	4.14446	3.97949	0.000124949	0.00342109	0.976847
Hars2	histidyl-tRNA synthetase 2	2.15028	3.06549	3.9804	0.000124534	0.00342109	0.976437
Exosc6	exosome component 6	2.2135	3.45841	3.97973	0.000124837	0.00342109	0.976305
Gale	galactose-4-epimerase, UDP	2.25594	4.01052	3.97922	0.000125072	0.00342109	0.975855
Krtap5-26	keratin associated protein 5-26	2.01977	0.453805	3.98444	0.000122701	0.00342109	0.973817
Klc3	kinesin light chain 3	2.24585	4.25276	3.97838	0.000125457	0.00342109	0.973315
Ccdc116	coiled-coil domain containing 116	2.12517	2.88642	3.97854	0.000125386	0.00342109	0.969417
Hes2	hes family bHLH transcription factor 2	2.20293	3.5113	3.97757	0.000125832	0.00342109	0.968345
Nanos2	nanos C2HC-type zinc finger 2	2.0497	1.47436	3.98088	0.000124314	0.00342109	0.967624
Tas1r3	taste receptor, type 1, member 3	2.0826	2.3216	3.97875	0.000125289	0.00342109	0.966033
Garem2	GRB2 associated regulator of MAPK1 subtype 2	2.20429	4.86109	3.97629	0.000126426	0.00342109	0.965153
Spdya	speedy/RINGO cell cycle regulator family, member A	2.14551	2.83214	3.97637	0.000126384	0.00342109	0.962288
Ucn	urocortin	2.12945	2.02347	3.97826	0.000125513	0.00342109	0.962241
Aldh1b1	aldehyde dehydrogenase 1 family, member B1	2.14247	2.40964	3.97683	0.000126173	0.00342109	0.961902
Tnnc2	troponin C2, fast	2.05212	2.11436	3.97679	0.000126191	0.00342109	0.958245
Tbx6	T-box 6	2.22751	3.63964	3.9739	0.000127538	0.00342456	0.957641
Lsmem2	leucine-rich single-pass membrane protein 2	2.16004	2.80068	3.97499	0.000127028	0.00342456	0.957377
Ndufb7	NADH:ubiquinone oxidoreductase subunit B7	2.20013	4.46223	3.97308	0.000127919	0.00342456	0.956005
Mcrip2	MAPK regulated corepressor interacting protein 2	2.24322	3.88104	3.97326	0.000127837	0.00342456	0.955844
Sh2d3c	SH2 domain containing 3C	2.16211	5.54363	3.97422	0.000127386	0.00342456	0.955376
Ankrd24	ankyrin repeat domain 24	2.1602	5.77752	3.97418	0.000127407	0.00342456	0.954646
Manf	mesencephalic astrocyte-derived neurotrophic factor	2.21208	3.72329	3.97255	0.000128168	0.003426	0.953265
Egr2	early growth response 2	2.22506	4.65349	3.97132	0.000128747	0.00342828	0.950043
Hbq1b	hemoglobin, theta 1B	2.03346	1.14455	3.97538	0.000126848	0.00342456	0.948827
Mthfsd	methenyltetrahydrofolate synthetase domain containing	2.19304	4.98232	3.97009	0.000129328	0.00342828	0.944783
Coro1a	coronin, actin binding protein 1A	2.23838	3.91195	3.9694	0.000129657	0.00342828	0.943371
Tubb2b	tubulin, beta 2B class IIB	2.19256	3.84769	3.96912	0.00012979	0.00342828	0.942624
Glmp	glycosylated lysosomal membrane protein	2.23886	3.41657	3.96933	0.000129687	0.00342828	0.941823
Garin5a	golgi associated RAB2 interactor 5A	2.16382	3.15464	3.96948	0.000129618	0.00342828	0.941474
Acvrl1	activin A receptor, type II-like 1	2.12917	5.56611	3.96976	0.000129485	0.00342828	0.940899
Fndc4	fibronectin type III domain containing 4	2.26303	3.87822	3.96814	0.000130256	0.00342828	0.939389
Nkpd1	NTPase, KAP family P-loop domain containing 1	2.20064	4.48856	3.96787	0.000130385	0.00342828	0.938903
Tfap4	transcription factor AP4	2.16291	5.57472	3.96874	0.000129968	0.00342828	0.93771
Ltc4s	leukotriene C4 synthase	2.2384	4.18329	3.96729	0.000130662	0.00343002	0.936765
Aacs	acetoacetyl-CoA synthetase	2.08455	6.79191	3.96784	0.0001304	0.00342828	0.930665
Capn12	calpain 12	2.23094	4.38843	3.9651	0.000131714	0.00344246	0.929769
Angptl6	angiopoietin-like 6	2.20737	3.50973	3.96467	0.00013192	0.00344246	0.927177
Hsd11b2	hydroxysteroid 11-beta dehydrogenase 2	2.22553	4.17565	3.96341	0.00013253	0.00344548	0.924219
Mmachc	methylmalonic aciduria cblC type, with homocystinuria	2.17571	2.35984	3.96538	0.000131579	0.00344246	0.923545
Hmgb3	high mobility group box 3	2.13094	2.62773	3.96483	0.000131845	0.00344246	0.923079
Bicdl2	BICD family like cargo adaptor 2	2.23146	4.01348	3.96292	0.000132769	0.00344548	0.922372
Atp6v0e2	ATPase, H+ transporting, lysosomal V0 subunit E2	2.26068	3.62279	3.96237	0.000133034	0.00344548	0.920105
Kctd12	potassium channel tetramerisation domain containing 12	2.20681	3.70465	3.96201	0.000133212	0.00344548	0.918554
Kcnf1	potassium voltage-gated channel, subfamily F, member 1	2.25818	4.38022	3.96143	0.000133493	0.00344765	0.91767
Sema4c	sema domain, immunoglobulin domain (Ig), transmembrane domain (TM) and short cytoplasmic domain, (semaphorin) 4C	2.16182	5.75285	3.96293	0.000132762	0.00344548	0.917513
Yjefn3	YjeF N-terminal domain containing 3	2.25175	4.24546	3.95986	0.000134262	0.00345893	0.912501
Foxp4	forkhead box P4	2.08643	7.32672	3.96246	0.000132991	0.00344548	0.911991
Arc	activity regulated cytoskeletal-associated protein	2.24445	3.90352	3.95973	0.000134323	0.00345893	0.911673
Gpr3	G-protein coupled receptor 3	2.22466	2.88626	3.95905	0.000134658	0.00346116	0.905822
Nrgn	neurogranin	2.20019	3.81565	3.95746	0.000135446	0.00346116	0.904242
Hoxa13	homeobox A13	2.15398	3.17055	3.95765	0.00013535	0.00346116	0.902519
BC107364	cDNA sequence BC107364	2.15009	3.5273	3.95604	0.000136151	0.00346116	0.898788
Dmrt2	doublesex and mab-3 related transcription factor 2	2.20779	3.84106	3.95556	0.000136387	0.00346116	0.898172
Lingo3	leucine rich repeat and Ig domain containing 3	2.18437	4.39986	3.95497	0.000136686	0.00346116	0.896704
Plvap	plasmalemma vesicle associated protein	2.19513	4.22735	3.95477	0.000136784	0.00346116	0.895964
Slc25a19	solute carrier family 25 (mitochondrial thiamine pyrophosphate carrier), member 19	2.1603	4.16277	3.95474	0.0001368	0.00346116	0.895946
Smim24	small integral membrane protein 24	2.15771	3.01675	3.95592	0.000136211	0.00346116	0.895843
Gpr135	G protein-coupled receptor 135	2.18869	2.64264	3.95601	0.000136166	0.00346116	0.894919
Kcnk7	potassium channel, subfamily K, member 7	2.21467	3.47198	3.95486	0.000136738	0.00346116	0.894212
Tusc1	tumor suppressor candidate 1	2.2102	2.78923	3.95537	0.000136486	0.00346116	0.893293
Tmem200b	transmembrane protein 200B	2.19892	2.92523	3.95439	0.000136973	0.00346116	0.890393
Rhov	ras homolog family member V	2.1485	2.79253	3.95383	0.000137253	0.00346116	0.887877
Grcc10	gene rich cluster, C10 gene	2.16185	2.87106	3.95361	0.000137366	0.00346116	0.887212
Apex1	apurinic/apyrimidinic endonuclease 1	2.10837	2.83322	3.95301	0.000137665	0.00346373	0.885455
Zbtb12	zinc finger and BTB domain containing 12	2.24826	3.53304	3.95149	0.000138433	0.00347289	0.883734
Ccdc166	coiled-coil domain containing 166	2.23185	2.9089	3.9523	0.000138023	0.00346776	0.883692
Mex3d	mex3 RNA binding family member D	2.19676	5.14454	3.95055	0.00013891	0.00347289	0.880461
Rassf7	Ras association (RalGDS/AF-6) domain family (N-terminal) member 7	2.23849	4.64876	3.95009	0.000139143	0.00347289	0.880257
Wnt6	wingless-type MMTV integration site family, member 6	2.21163	4.38102	3.94955	0.000139414	0.00347289	0.878932
Prelid1	PRELI domain containing 1	2.2152	3.46633	3.9501	0.000139136	0.00347289	0.878833
Bbln	bublin coiled coil protein	2.23937	2.9248	3.9496	0.000139389	0.00347289	0.875322
Mycl	v-myc avian myelocytomatosis viral oncogene lung carcinoma derived	2.22031	4.39161	3.94814	0.000140134	0.00347666	0.874322
Shisa8	shisa family member 8	2.20946	3.98317	3.94773	0.000140345	0.00347666	0.872559
Dlk2	delta like non-canonical Notch ligand 2	2.20893	4.06534	3.94705	0.000140693	0.00347681	0.870422
Spryd4	SPRY domain containing 4	2.204	3.07906	3.94778	0.00014032	0.00347666	0.869889
Npffr1	neuropeptide FF receptor 1	2.13495	5.35409	3.94643	0.00014101	0.00347681	0.865267
Vtn	vitronectin	2.07974	2.261	3.94771	0.000140357	0.00347666	0.86274
Diras1	DIRAS family, GTP-binding RAS-like 1	2.19073	3.76481	3.94265	0.000142967	0.00347681	0.855474
Mroh6	maestro heat-like repeat family member 6	2.26277	4.12375	3.9424	0.000143101	0.00347681	0.85538
Slc25a29	solute carrier family 25 (mitochondrial carrier, palmitoylcarnitine transporter), member 29	2.13933	5.35551	3.94298	0.000142796	0.00347681	0.854268
Wdr55	WD repeat domain 55	2.16924	3.46256	3.94214	0.000143234	0.00347681	0.852579
Cenpb	centromere protein B	2.23063	4.10397	3.94119	0.00014373	0.00347681	0.851391
S1pr5	sphingosine-1-phosphate receptor 5	2.17235	3.40935	3.94137	0.000143639	0.00347681	0.849647
Mt3	metallothionein 3	2.1302	2.8362	3.94179	0.000143419	0.00347681	0.848348
Rpa3	replication protein A3	2.09556	2.04376	3.9432	0.000142683	0.00347681	0.848268
Nrbp2	nuclear receptor binding protein 2	2.22044	4.18965	3.93999	0.000144361	0.00347681	0.847701
Rnpepl1	arginyl aminopeptidase (aminopeptidase B)-like 1	2.19843	4.47472	3.93932	0.000144714	0.00347681	0.845559
Rtl8c	retrotransposon Gag like 8C	2.06301	2.40587	3.94069	0.000143994	0.00347681	0.842389
Ajm1	apical junction component 1	2.24831	4.07531	3.93841	0.000145197	0.00347681	0.842248
Cbln3	cerebellin 3 precursor protein	2.14017	3.22279	3.93886	0.000144956	0.00347681	0.841817
Gpr150	G protein-coupled receptor 150	2.20584	3.22814	3.93888	0.000144949	0.00347681	0.840712
Tmem190	transmembrane protein 190	2.07499	2.33869	3.94034	0.000144179	0.00347681	0.840574
Tac4	tachykinin 4	2.17262	3.73535	3.93807	0.000145378	0.00347681	0.84036
Lrrc47	leucine rich repeat containing 47	2.17021	4.98754	3.93755	0.000145654	0.00347681	0.838737
Ctla2b	cytotoxic T lymphocyte-associated protein 2 beta	2.14388	2.46374	3.93874	0.00014502	0.00347681	0.835864
E2f4	E2F transcription factor 4	2.21143	4.90076	3.93589	0.000146536	0.00347681	0.833231
Fam181b	family with sequence similarity 181, member B	2.20826	3.86914	3.93529	0.000146856	0.00347681	0.831803
Cops6	COP9 signalosome subunit 6	2.19475	3.71651	3.93456	0.000147249	0.00347681	0.828819
Mrpl46	mitochondrial ribosomal protein L46	2.1264	2.96748	3.93523	0.000146889	0.00347681	0.828305
Fut1	fucosyltransferase 1	2.06642	1.9795	3.9356	0.00014669	0.00347681	0.822978
Cnih2	cornichon family AMPA receptor auxiliary protein 2	2.2627	4.24646	3.93074	0.000149308	0.00347681	0.817441
Ctf1	cardiotrophin 1	2.18911	3.62651	3.93071	0.000149322	0.00347681	0.816685
Ly6e	lymphocyte antigen 6 family member E	2.16189	4.94372	3.93074	0.000149306	0.00347681	0.816055
Mrps2	mitochondrial ribosomal protein S2	2.20544	2.75293	3.9314	0.000148949	0.00347681	0.814464
Trim56	tripartite motif-containing 56	2.17395	3.90694	3.92988	0.000149776	0.00347681	0.814418
Ptgir	prostaglandin I receptor (IP)	2.15999	3.95851	3.92872	0.00015041	0.00347681	0.811086
Apol8	apolipoprotein L 8	2.25062	3.32084	3.92937	0.000150054	0.00347681	0.810741
Gipc1	GIPC PDZ domain containing family, member 1	2.17818	5.4015	3.92919	0.000150154	0.00347681	0.808927
Mgme1	mitochondrial genome maintenance exonuclease 1	2.20125	3.88916	3.92822	0.000150685	0.00347681	0.808806
Hgh1	HGH1 homolog	2.19788	3.38738	3.92885	0.000150336	0.00347681	0.808791
Hdac10	histone deacetylase 10	2.24536	4.4161	3.92783	0.000150899	0.00347681	0.808
Ddx49	DEAD box helicase 49	2.17868	3.80676	3.92727	0.000151204	0.00347681	0.805474
Neurl2	neuralized E3 ubiquitin protein ligase 2	2.17229	2.69845	3.92832	0.00015063	0.00347681	0.804575
Zfp830	zinc finger protein 830	2.16307	3.22017	3.92766	0.000150988	0.00347681	0.804299
Ppt1	palmitoyl-protein thioesterase 1	2.17703	4.9519	3.92702	0.000151343	0.00347681	0.804091
Maf	MAF bZIP transcription factor	2.21335	3.40134	3.92716	0.000151264	0.00347681	0.803972
Rhbdl1	rhomboid like 1	2.20971	4.42673	3.92618	0.000151806	0.00347681	0.802758
Foxd2	forkhead box D2	2.22192	3.72378	3.92646	0.000151653	0.00347681	0.802117
Kcnn1	potassium intermediate/small conductance calcium-activated channel, subfamily N, member 1	2.12245	5.52129	3.9272	0.000151242	0.00347681	0.801517
Tmem161a	transmembrane protein 161A	2.1418	4.32188	3.92529	0.000152299	0.00347681	0.800033
Pmaip1	phorbol-12-myristate-13-acetate-induced protein 1	2.22531	3.58366	3.92574	0.000152051	0.00347681	0.800021
Shh	sonic hedgehog	2.18233	4.01023	3.92543	0.000152222	0.00347681	0.799622
Ankrd53	ankyrin repeat domain 53	2.10802	3.11691	3.92646	0.00015165	0.00347681	0.799593
Them6	thioesterase superfamily member 6	2.21934	3.59888	3.92467	0.000152639	0.00347681	0.796849
Kbtbd4	kelch repeat and BTB (POZ) domain containing 4	2.19154	3.17154	3.92487	0.000152531	0.00347681	0.794834
Bcorl1	BCL6 co-repressor-like 1	2.06254	6.16247	3.9253	0.000152293	0.00347681	0.792817
Hspa13	heat shock protein 70 family, member 13	2.12548	3.39089	3.92368	0.000153189	0.00347681	0.792504
H4c11	H4 clustered histone 11	2.10238	1.78714	3.9266	0.000151573	0.00347681	0.792136
Sox17	SRY (sex determining region Y)-box 17	2.15167	4.22967	3.92271	0.000153731	0.00347681	0.79163
Csf3	colony stimulating factor 3 (granulocyte)	2.10955	2.38177	3.9245	0.000152738	0.00347681	0.788798
Tmem145	transmembrane protein 145	2.1602	4.47926	3.92165	0.000154324	0.00347681	0.788164
Mast1	microtubule associated serine/threonine kinase 1	2.15826	4.8019	3.92183	0.000154222	0.00347681	0.788036
Gcat	glycine C-acetyltransferase (2-amino-3-ketobutyrate-coenzyme A ligase)	2.19466	4.18257	3.92154	0.00015439	0.00347681	0.787573
Cldn7	claudin 7	2.16161	3.25326	3.92211	0.000154067	0.00347681	0.786335
Cdx2	caudal type homeobox 2	2.19858	4.38088	3.92054	0.000154947	0.00347681	0.784399
Ak6	adenylate kinase 6	2.12481	3.44275	3.92125	0.000154552	0.00347681	0.783947
Trmt12	tRNA methyltransferase 12	2.1639	3.09344	3.92067	0.000154875	0.00347681	0.781097
Dok4	docking protein 4	2.14817	5.7247	3.9204	0.000155029	0.00347681	0.778675
Shox2	SHOX homeobox 2	2.16949	4.68616	3.91864	0.000156023	0.00347681	0.777774
Slc30a3	solute carrier family 30 (zinc transporter), member 3	2.15001	5.28042	3.91934	0.000155626	0.00347681	0.777366
Spsb3	splA/ryanodine receptor domain and SOCS box containing 3	2.20927	4.3633	3.91772	0.000156543	0.00347681	0.775287
Pdp2	pyruvate dehydrogenase phosphatase catalytic subunit 2	2.14687	4.03669	3.91637	0.000157315	0.00347681	0.770839
Foxb2	forkhead box B2	2.1607	3.48735	3.91693	0.000156996	0.00347681	0.770765
Cables2	CDK5 and Abl enzyme substrate 2	2.08258	5.88171	3.91762	0.000156603	0.00347681	0.769334
Abt1	activator of basal transcription 1	2.16035	2.7184	3.91802	0.000156372	0.00347681	0.769204
Hsf4	heat shock transcription factor 4	2.19906	4.49559	3.91557	0.000157773	0.00347681	0.768168
Mpnd	MPN domain containing	2.19361	4.68623	3.91493	0.000158138	0.00347681	0.765656
Zfp672	zinc finger protein 672	2.15897	5.27315	3.91557	0.000157773	0.00347681	0.765542
Peg12	paternally expressed 12	2.12055	3.42149	3.91495	0.000158126	0.00347681	0.763757
Pin1	peptidyl-prolyl cis/trans isomerase, NIMA-interacting 1	2.16341	5.04059	3.91414	0.000158593	0.00347681	0.762294
Rasgrp2	RAS, guanyl releasing protein 2	2.17814	4.37913	3.91332	0.000159062	0.00347681	0.761074
Crtap	cartilage associated protein	2.15973	4.99756	3.91321	0.000159126	0.00347681	0.759182
Slc4a2	solute carrier family 4 (anion exchanger), member 2	2.13824	5.75868	3.91421	0.000158554	0.00347681	0.758493
Six6	sine oculis-related homeobox 6	2.12341	2.92305	3.91395	0.000158704	0.00347681	0.757988
H3f4	H3.4 histone, cluster member	1.97303	0.0579145	3.9189	0.000155874	0.00347681	0.755738
Rnf225	ring finger protein 225	2.12873	3.97824	3.91131	0.000160231	0.00347681	0.754317
Mrps15	mitochondrial ribosomal protein S15	2.18237	4.04835	3.9102	0.000160878	0.00347681	0.750671
Srrd	SRR1 domain containing	2.18148	3.67982	3.91032	0.000160808	0.00347681	0.750245
Adrb1	adrenergic receptor, beta 1	2.17328	3.90545	3.9096	0.000161223	0.00347681	0.748401
Tcf19	transcription factor 19	2.21311	4.11402	3.90925	0.00016143	0.00347681	0.747674
Rpain	RPA interacting protein	2.15931	3.79882	3.9088	0.000161696	0.00347681	0.74555
Rps21	ribosomal protein S21	2.09073	2.52874	3.91107	0.000160367	0.00347681	0.745546
Apobr	apolipoprotein B receptor	2.14613	3.31125	3.90929	0.000161406	0.00347681	0.745291
Mrps34	mitochondrial ribosomal protein S34	2.16927	2.64407	3.91039	0.000160766	0.00347681	0.744616
Samd1	sterile alpha motif domain containing 1	2.18222	3.72423	3.90839	0.000161934	0.00347681	0.743812
B3galt4	UDP-Gal:betaGlcNAc beta 1,3-galactosyltransferase, polypeptide 4	2.16874	3.3751	3.90877	0.00016171	0.00347681	0.743644
Nxph4	neurexophilin 4	2.15703	5.18397	3.90849	0.000161875	0.00347681	0.742628
Fam241b	family with sequence similarity 241, member B	2.05283	2.19063	3.91116	0.000160315	0.00347681	0.742555
Ube2c	ubiquitin-conjugating enzyme E2C	2.18889	3.29842	3.90817	0.000162064	0.00347681	0.741769
Cisd3	CDGSH iron sulfur domain 3	2.17961	3.45301	3.90701	0.000162749	0.00347681	0.738945
Slc30a1	solute carrier family 30 (zinc transporter), member 1	2.19338	3.84855	3.90624	0.000163199	0.00347681	0.737395
Prss16	serine protease 16 (thymus)	2.20384	4.54486	3.90574	0.000163495	0.00347681	0.736294
Fam83e	family with sequence similarity 83, member E	2.15793	4.30688	3.90496	0.000163958	0.00347681	0.734023
Ppp1r3g	protein phosphatase 1, regulatory subunit 3G	2.19062	3.99966	3.90443	0.000164275	0.00347681	0.731974
Pigw	phosphatidylinositol glycan anchor biosynthesis, class W	2.15343	2.88708	3.90569	0.000163526	0.00347681	0.731156
Calr	calreticulin	2.20188	3.94941	3.90423	0.000164394	0.00347681	0.731007
Ccdc8	coiled-coil domain containing 8	2.14575	4.50492	3.90411	0.000164465	0.00347681	0.730934
Lmtk3	lemur tyrosine kinase 3	2.1194	5.93672	3.9061	0.000163283	0.00347681	0.730364
Zmynd15	zinc finger, MYND-type containing 15	2.15293	3.64226	3.90403	0.000164512	0.00347681	0.729943
Gng13	guanine nucleotide binding protein (G protein), gamma 13	2.13174	2.61061	3.90576	0.000163483	0.00347681	0.729606
Rab42	RAB42, member RAS oncogene family	2.1301	2.46901	3.90558	0.000163591	0.00347681	0.729378
Acp4	acid phosphatase 4	2.0281	2.71809	3.9052	0.000163818	0.00347681	0.728497
Tmem42	transmembrane protein 42	2.16704	2.47164	3.90462	0.00016416	0.00347681	0.726217
Prdm12	PR domain containing 12	2.16643	4.20766	3.90242	0.000165479	0.00347681	0.725566
Lbx2	ladybird homeobox 2	2.18365	3.19248	3.90291	0.000165185	0.00347681	0.723373
Gjb2	gap junction protein, beta 2	2.2315	3.80418	3.90113	0.000166249	0.00347681	0.720788
Stmn1	stathmin 1	2.10001	3.18969	3.90086	0.000166414	0.00347681	0.718117
Fem1a	fem 1 homolog a	2.19673	4.79006	3.90025	0.00016678	0.00347681	0.718117
Tbrg4	transforming growth factor beta regulated gene 4	2.15844	4.57838	3.89984	0.000167026	0.00347681	0.717306
Matk	megakaryocyte-associated tyrosine kinase	2.16441	4.66609	3.89995	0.000166961	0.00347681	0.717303
Mfsd12	major facilitator superfamily domain containing 12	2.17961	5.11068	3.90013	0.000166852	0.00347681	0.716108
Rnf25	ring finger protein 25	2.18917	3.24884	3.90024	0.000166785	0.00347681	0.715558
Apon	apolipoprotein N	2.07357	1.71432	3.90309	0.000165075	0.00347681	0.715095
Dhx58	DExH-box helicase 58	2.18472	3.63969	3.89932	0.000167345	0.00347681	0.71447
Gdf5	growth differentiation factor 5	2.1349	2.9689	3.89984	0.000167027	0.00347681	0.71335
Rnaseh2a	ribonuclease H2, large subunit	2.20178	4.00449	3.89862	0.000167769	0.00347681	0.713259
Mc1r	melanocortin 1 receptor	2.22764	3.28331	3.89838	0.000167913	0.00347681	0.710455
Nol3	nucleolar protein 3 (apoptosis repressor with CARD domain)	2.18949	3.79117	3.8974	0.000168509	0.00347681	0.708222
Itprip	inositol 1,4,5-triphosphate receptor interacting protein	2.06665	6.86512	3.89939	0.000167299	0.00347681	0.706093
Dapk3	death-associated protein kinase 3	2.21021	4.76052	3.89639	0.000169129	0.00347681	0.705209
Exosc3	exosome component 3	2.07673	2.78415	3.89767	0.000168345	0.00347681	0.704159
Palm3	paralemmin 3	2.21666	4.74383	3.89607	0.000169324	0.00347681	0.704151
Gtpbp6	GTP binding protein 6 (putative)	2.2154	4.1714	3.8956	0.000169615	0.00347681	0.703481
Pttg1	pituitary tumor-transforming gene 1	2.07981	2.95219	3.89661	0.000168993	0.00347681	0.702584
Prss56	serine protease 56	2.22168	3.71237	3.89547	0.000169692	0.00347681	0.702229
Impa2	inositol monophosphatase 2	2.07826	6.07364	3.89741	0.000168502	0.00347681	0.701687
Renbp	renin binding protein	2.14137	3.31264	3.89554	0.000169652	0.00347681	0.701661
Ccdc96	coiled-coil domain containing 96	2.15571	2.81142	3.89622	0.000169232	0.00347681	0.700299
Commd5	COMM domain containing 5	2.13972	2.99971	3.89594	0.000169403	0.00347681	0.699777
Slco4a1	solute carrier organic anion transporter family, member 4a1	2.06246	4.99376	3.89505	0.000169951	0.00347681	0.698666
Neu1	neuraminidase 1	2.15212	3.97811	3.89409	0.000170543	0.00347681	0.698586
Myadml2	myeloid-associated differentiation marker-like 2	2.0597	2.14517	3.8971	0.000168695	0.00347681	0.698526
Mrpl18	mitochondrial ribosomal protein L18	2.11934	2.99283	3.89507	0.000169936	0.00347681	0.697217
Shmt2	serine hydroxymethyltransferase 2 (mitochondrial)	2.17367	4.3652	3.8936	0.000170844	0.00347681	0.69715
Fat1	FAT atypical cadherin 1	2.07374	7.55792	3.8967	0.000168936	0.00347681	0.696038
Nat8l	N-acetyltransferase 8-like	2.15831	4.02754	3.89297	0.000171236	0.00347681	0.694778
Fzd5	frizzled class receptor 5	2.16828	5.11812	3.89331	0.000171024	0.00347681	0.693841
Hyal3	hyaluronoglucosaminidase 3	2.12508	2.19359	3.8959	0.000169431	0.00347681	0.693815
Slc25a5	solute carrier family 25 (mitochondrial carrier, adenine nucleotide translocator), member 5	2.16711	2.68528	3.89357	0.000170865	0.00347681	0.691047
Mettl18	methyltransferase like 18	1.98401	1.73982	3.89579	0.000169494	0.00347681	0.690895
Ska3	spindle and kinetochore associated complex subunit 3	2.12677	4.44173	3.89146	0.000172172	0.00347681	0.69042
Rbak	RB-associated KRAB zinc finger	2.17097	3.04335	3.89277	0.000171357	0.00347681	0.690013
Vkorc1	vitamin K epoxide reductase complex, subunit 1	2.14148	2.86525	3.89215	0.000171744	0.00347681	0.688129
Get1	guided entry of tail-anchored proteins factor 1	2.15594	5.7993	3.89236	0.000171608	0.00347681	0.68678
Ptprcap	protein tyrosine phosphatase receptor type C polypeptide-associated protein	2.08882	2.18688	3.8939	0.000170659	0.00347681	0.686641
Dll3	delta like canonical Notch ligand 3	2.19662	3.69782	3.89059	0.000172714	0.00347681	0.685949
Psmg3	proteasome (prosome, macropain) assembly chaperone 3	2.16607	3.25937	3.89089	0.000172525	0.00347681	0.68532
Hand1	heart and neural crest derivatives expressed 1	2.14464	3.24584	3.89051	0.000172764	0.00347681	0.684637
Wnk4	WNK lysine deficient protein kinase 4	2.15241	5.59153	3.89093	0.0001725	0.00347681	0.683561
Htr1b	5-hydroxytryptamine (serotonin) receptor 1B	2.1914	3.35328	3.88986	0.000173166	0.00347681	0.681898
Fam83h	family with sequence similarity 83, member H	2.22567	4.62803	3.88852	0.000174007	0.00347681	0.680572
Irf9	interferon regulatory factor 9	2.10374	3.48075	3.88894	0.000173749	0.00347681	0.680361
Nr2f6	nuclear receptor subfamily 2, group F, member 6	2.15592	5.57716	3.88976	0.000173233	0.00347681	0.679987
Zic2	zinc finger protein of the cerebellum 2	2.16436	4.00939	3.88781	0.000174456	0.00347681	0.678198
Barhl2	BarH like homeobox 2	2.16644	4.21796	3.88705	0.000174935	0.00347681	0.675958
Stk19	serine/threonine kinase 19	2.12762	3.85565	3.88708	0.00017492	0.00347681	0.675392
Prr5	proline rich 5 (renal)	2.04506	6.85899	3.89	0.00017308	0.00347681	0.675388
Cxcl3	C-X-C motif chemokine ligand 3	2.07958	2.02106	3.89021	0.00017295	0.00347681	0.675373
Lypd3	Ly6/Plaur domain containing 3	2.12762	4.01937	3.88648	0.000175299	0.00347681	0.673721
Gemin7	gem nuclear organelle associated protein 7	2.17112	4.4842	3.88612	0.000175524	0.00347681	0.673018
Otx2	orthodenticle homeobox 2	2.1292	4.25276	3.886	0.000175601	0.00347681	0.672748
Nicol1	NELL2 interacting cell ontogeny regulator 1	2.21455	3.25456	3.88669	0.000175167	0.00347681	0.671672
Cog1	component of oligomeric golgi complex 1	2.10306	5.20912	3.88611	0.000175529	0.00347681	0.670275
Nicn1	nicolin 1	2.08405	2.75818	3.88685	0.00017506	0.00347681	0.668843
Amigo2	adhesion molecule with Ig like domain 2	2.04071	2.24578	3.88764	0.000174562	0.00347681	0.668228
Nkx3-1	NK3 homeobox 1	2.12756	3.25155	3.88551	0.00017591	0.00347681	0.667545
Dnajc22	DnaJ heat shock protein family (Hsp40) member C22	2.01303	2.06193	3.88703	0.00017495	0.00347681	0.665335
Wbp1	WW domain binding protein 1	2.23493	3.77783	3.88335	0.000177289	0.00347681	0.662806
Pif1	PIF1 5'-to-3' DNA helicase	2.17398	3.9616	3.88292	0.000177562	0.00347681	0.662254
Epha1	Eph receptor A1	2.14954	4.421	3.88271	0.0001777	0.00347681	0.661735
Shroom1	shroom family member 1	2.19068	4.71354	3.8829	0.000177576	0.00347681	0.661572
Ccdc17	coiled-coil domain containing 17	2.17625	3.15959	3.88338	0.000177269	0.00347681	0.660281
Zfp467	zinc finger protein 467	2.08497	5.39335	3.88286	0.000177603	0.00347681	0.657832
Rnase4	ribonuclease, RNase A family 4	2.06461	1.24602	3.88667	0.000175177	0.00347681	0.656026
Smim29	small integral membrane protein 29	2.22209	3.92559	3.88104	0.000178771	0.00347681	0.655924
Nop2	NOP2 nucleolar protein	2.15731	4.94231	3.88109	0.000178743	0.00347681	0.655689
Casq1	calsequestrin 1	2.15339	4.11693	3.88067	0.000179016	0.00347681	0.655467
Cplx3	complexin 3	2.21273	3.85899	3.88069	0.000179003	0.00347681	0.654928
Rnd1	Rho family GTPase 1	2.21407	4.73031	3.88054	0.000179099	0.00347681	0.654503
Mrpl10	mitochondrial ribosomal protein L10	2.18767	3.55233	3.88066	0.00017902	0.00347681	0.653444
Loxl3	lysyl oxidase-like 3	2.13739	5.67086	3.88133	0.000178585	0.00347681	0.652834
Hand2	heart and neural crest derivatives expressed 2	2.1682	3.7524	3.87999	0.000179455	0.00347681	0.652552
Chtf18	CTF18, chromosome transmission fidelity factor 18	2.19143	3.52043	3.88013	0.000179362	0.00347681	0.651887
Urad	ureidoimidazoline (2-oxo-4-hydroxy-4-carboxy-5) decarboxylase	2.13484	3.65176	3.87921	0.000179957	0.00347681	0.649442
R3hdm4	R3H domain containing 4	2.16491	4.239	3.87863	0.000180337	0.00347681	0.648866
Mex3b	mex3 RNA binding family member B	2.20978	4.55256	3.87865	0.000180325	0.00347681	0.648703
Gata2	GATA binding protein 2	2.17302	5.71577	3.87968	0.000179654	0.00347681	0.646878
Atn1	atrophin 1	2.10124	5.74745	3.87909	0.000180038	0.00347681	0.644214
Foxo6	forkhead box O6	2.09972	5.72212	3.87889	0.000180169	0.00347681	0.643693
Atoh8	atonal bHLH transcription factor 8	2.10383	6.7424	3.87974	0.000179615	0.00347681	0.642511
Nrarp	Notch-regulated ankyrin repeat protein	2.18681	2.99533	3.87801	0.000180741	0.00347681	0.642444
Ndufb9	NADH:ubiquinone oxidoreductase subunit B9	2.10318	2.89426	3.87802	0.000180733	0.00347681	0.640424
Coprs	coordinator of PRMT5, differentiation stimulator	2.09506	3.7534	3.87605	0.00018202	0.00347681	0.639586
Fam131b	family with sequence similarity 131, member B	2.13167	4.61392	3.8756	0.000182316	0.00347681	0.638897
Reep4	receptor accessory protein 4	2.21084	3.80309	3.87409	0.000183314	0.00347681	0.633376
Gmpr	guanosine monophosphate reductase	2.08983	5.94122	3.87547	0.000182405	0.00347681	0.631062
Cox6a1	cytochrome c oxidase subunit 6A1	2.15535	3.36312	3.87387	0.000183454	0.00347681	0.630893
Trmt61a	tRNA methyltransferase 61A	2.16474	4.66826	3.87207	0.000184652	0.00347681	0.626754
Pawr	PRKC, apoptosis, WT1, regulator	2.03001	7.16908	3.87506	0.000182672	0.00347681	0.626139
Lamtor4	late endosomal/lysosomal adaptor, MAPK and MTOR activator 4	2.20256	4.00761	3.87088	0.000185442	0.00347681	0.623619
Bop1	block of proliferation 1	2.10296	6.48369	3.8737	0.000183573	0.00347681	0.623482
Osgin1	oxidative stress induced growth inhibitor 1	2.18061	4.45988	3.87078	0.000185509	0.00347681	0.623194
Usp2	ubiquitin specific peptidase 2	2.10156	6.41906	3.87327	0.000183855	0.00347681	0.622203
Cend1	cell cycle exit and neuronal differentiation 1	2.08048	3.21598	3.87075	0.00018553	0.00347681	0.619569
Drd4	dopamine receptor D4	2.19503	4.20774	3.86949	0.000186376	0.00347681	0.619363
Msh6	mutS homolog 6	2.12211	4.80048	3.86929	0.000186511	0.00347681	0.617904
Nxt1	NTF2-related export protein 1	2.11575	3.4395	3.86908	0.000186648	0.00347681	0.615618
Il17rc	interleukin 17 receptor C	2.12584	5.21629	3.8692	0.000186569	0.00347681	0.614796
Atg9b	autophagy related 9B	2.18995	4.37615	3.86774	0.000187552	0.00347681	0.613688
Slc52a2	solute carrier protein 52, member 2	2.13506	3.73968	3.8679	0.000187448	0.00347681	0.613263
Draxin	dorsal inhibitory axon guidance protein	2.03275	5.75187	3.86936	0.000186464	0.00347681	0.612615
Mrpl16	mitochondrial ribosomal protein L16	2.12838	3.06552	3.86768	0.000187593	0.00347681	0.609349
Cetn2	centrin 2	1.99897	1.0667	3.87208	0.000184647	0.00347681	0.609155
Fam136a	family with sequence similarity 136, member A	2.16753	3.62665	3.86626	0.000188558	0.00347681	0.607553
Tmem106c	transmembrane protein 106C	2.12771	3.47803	3.86629	0.000188534	0.00347681	0.60726
Cysrt1	cysteine rich tail 1	2.08728	1.24079	3.87087	0.000185453	0.00347681	0.605733
Nhlh2	nescient helix loop helix 2	2.16267	3.42559	3.86588	0.000188815	0.00347681	0.605194
Epn3	epsin 3	2.14872	4.65659	3.86508	0.000189358	0.00347681	0.604655
Nanos1	nanos C2HC-type zinc finger 1	2.19339	4.05011	3.8646	0.000189683	0.00347681	0.60324
Zfp697	zinc finger protein 697	2.04856	6.55568	3.86696	0.000188078	0.00347681	0.601563
C1qtnf4	C1q and tumor necrosis factor related protein 4	2.16144	4.36437	3.86389	0.000190172	0.00347681	0.601447
Ncln	nicalin	2.11808	5.14801	3.86444	0.000189795	0.00347681	0.601024
Cycs	cytochrome c, somatic	2.14258	2.95522	3.86507	0.000189366	0.00347681	0.599981
Glis2	GLIS family zinc finger 2	2.08935	7.02828	3.86606	0.000188689	0.00347681	0.597568
Wdr1	WD repeat domain 1	2.08553	7.11091	3.86602	0.000188719	0.00347681	0.597156
Amh	anti-Mullerian hormone	2.2102	3.47563	3.86295	0.000190815	0.00347681	0.596077
Lgi3	leucine-rich repeat LGI family, member 3	2.1449	3.78003	3.86162	0.00019173	0.00347681	0.593381
Pcdh20	protocadherin 20	2.16226	3.73155	3.86178	0.000191621	0.00347681	0.592943
Sox8	SRY (sex determining region Y)-box 8	2.16005	3.00314	3.86229	0.00019127	0.00347681	0.591545
Pigs	phosphatidylinositol glycan anchor biosynthesis, class S	2.0891	3.7164	3.86102	0.000192148	0.00347681	0.590965
Krt19	keratin 19	2.15606	3.82757	3.86069	0.000192376	0.00347681	0.590823
Dkk1	dickkopf WNT signaling pathway inhibitor 1	2.09641	3.0663	3.86125	0.000191983	0.00347681	0.587881
Hoxd9	homeobox D9	2.13836	3.57705	3.85992	0.000192903	0.00347681	0.587326
Mettl25b	methyltransferase like 25B	2.19258	3.70122	3.85897	0.000193569	0.00347681	0.584241
Rnf113a1	ring finger protein 113A1	2.00357	1.9692	3.86228	0.000191273	0.00347681	0.583533
Marchf9	membrane associated ring-CH-type finger 9	2.1677	3.88043	3.85819	0.000194111	0.00347681	0.582447
Drd1	dopamine receptor D1	2.04934	2.51142	3.86087	0.000192248	0.00347681	0.582379
Plekhg5	pleckstrin homology domain containing, family G (with RhoGef domain) member 5	2.04976	6.01577	3.86003	0.000192828	0.00347681	0.580969
Artn	artemin	2.20726	3.87949	3.85754	0.000194561	0.00347681	0.580648
Hdhd3	haloacid dehalogenase-like hydrolase domain containing 3	2.11401	3.84773	3.85739	0.000194668	0.00347681	0.579714
Afmid	arylformamidase	2.13303	5.16085	3.85823	0.000194084	0.00347681	0.579436
Aldoc	aldolase C, fructose-bisphosphate	2.085	3.08005	3.85797	0.000194263	0.00347681	0.578597
Wnt11	wingless-type MMTV integration site family, member 11	2.07834	5.75537	3.85809	0.000194177	0.00347681	0.57583
Meaf6	MYST/Esa1-associated factor 6	2.06314	5.58951	3.85732	0.000194719	0.00347681	0.574305
Fam110c	family with sequence similarity 110, member C	2.18345	4.46137	3.85515	0.000196241	0.00347681	0.573317
Rab3a	RAB3A, member RAS oncogene family	2.20323	4.00886	3.85487	0.000196441	0.00347681	0.572079
Arhgef39	Rho guanine nucleotide exchange factor 39	2.15788	4.43156	3.85398	0.000197069	0.00347681	0.569458
Pus3	pseudouridine synthase 3	2.05909	2.17938	3.85696	0.000194967	0.00347681	0.567231
Crlf1	cytokine receptor-like factor 1	2.14449	5.40359	3.85447	0.00019672	0.00347681	0.566446
Noct	nocturnin	2.06357	6.01245	3.85541	0.000196062	0.00347681	0.566367
Faap24	Fanconi anemia core complex associated protein 24	2.07721	2.94052	3.85435	0.000196805	0.00347681	0.56551
Gcnt4	glucosaminyl (N-acetyl) transferase 4, core 2 (beta-1,6-N-acetylglucosaminyltransferase)	2.08173	6.24065	3.85543	0.000196043	0.00347681	0.565404
Pias3	protein inhibitor of activated STAT 3	2.16666	4.31018	3.85267	0.000198	0.00347681	0.565402
Wnt10b	wingless-type MMTV integration site family, member 10B	2.17729	4.83438	3.85296	0.000197795	0.00347681	0.565206
Sp7	Sp7 transcription factor 7	2.12258	4.84045	3.853	0.000197764	0.00347681	0.565127
Gsdmd	gasdermin D	2.12327	3.59161	3.85261	0.000198043	0.00347681	0.563982
Adra2b	adrenergic receptor, alpha 2b	2.09734	3.06507	3.85382	0.000197183	0.00347681	0.563392
Slitrk1	SLIT and NTRK-like family, member 1	2.15126	3.59072	3.85263	0.000198024	0.00347681	0.563157
Ihh	Indian hedgehog	2.19	4.13834	3.85195	0.000198511	0.00347681	0.562695
Zfp30	zinc finger protein 30	2.17826	4.14025	3.85159	0.000198767	0.00347681	0.561758
Cnn2	calponin 2	2.17724	4.73552	3.85159	0.000198766	0.00347681	0.561256
Snrpg	small nuclear ribonucleoprotein polypeptide G	2.14058	3.50969	3.85189	0.000198554	0.00347681	0.560911
Pex16	peroxisomal biogenesis factor 16	2.16592	4.05217	3.85116	0.000199073	0.00347681	0.560352
Rbpjl	recombination signal binding protein for immunoglobulin kappa J region-like	2.10953	3.89072	3.85107	0.000199136	0.00347681	0.559655
Oxld1	oxidoreductase like domain containing 1	2.06454	2.65555	3.85331	0.000197541	0.00347681	0.55947
Atp5f1e	ATP synthase F1 subunit epsilon	2.13694	3.62712	3.85119	0.000199053	0.00347681	0.559447
Toe1	target of EGR1, member 1 (nuclear)	2.17072	2.97987	3.85126	0.000199006	0.00347681	0.55637
Stard10	StAR related lipid transfer domain containing 10	2.06757	6.11647	3.85159	0.000198771	0.00347681	0.552934
Lefty1	left right determination factor 1	2.2073	3.7521	3.84892	0.000200684	0.00347681	0.552356
Timm13	translocase of inner mitochondrial membrane 13	2.19872	3.08192	3.84969	0.000200128	0.00347681	0.552256
Lrrc73	leucine rich repeat containing 73	2.17938	3.84822	3.84873	0.000200819	0.00347681	0.551749
Mief2	mitochondrial elongation factor 2	2.19762	3.72607	3.8486	0.000200916	0.00347681	0.5511
Mrpl40	mitochondrial ribosomal protein L40	2.10488	3.06932	3.84949	0.000200272	0.00347681	0.550733
Cd68	CD68 antigen	2.16103	2.60888	3.8501	0.000199834	0.00347681	0.550207
Igflr1	IGF-like family receptor 1	2.02926	2.25552	3.85133	0.000198951	0.00347681	0.550046
Dnaaf3	dynein, axonemal assembly factor 3	2.14951	4.37739	3.84759	0.000201642	0.00347681	0.54904
Izumo1	izumo sperm-egg fusion 1	2.00195	2.3299	3.85024	0.000199735	0.00347681	0.547578
Cbr2	carbonyl reductase 2	2.06493	2.51655	3.84952	0.000200251	0.00347681	0.54733
Syne4	spectrin repeat containing, nuclear envelope family member 4	2.04965	3.02165	3.84843	0.000201033	0.00347681	0.546375
Zmat2	zinc finger, matrin type 2	2.09835	3.13865	3.84795	0.000201382	0.00347681	0.545985
Ccdc87	coiled-coil domain containing 87	2.12537	2.27823	3.84987	0.000199997	0.00347681	0.545902
Yif1a	Yip1 interacting factor homolog A (S. cerevisiae)	2.18468	3.68613	3.84673	0.000202262	0.00347681	0.544913
Lyl1	lymphoblastomic leukemia 1	2.13353	3.92911	3.84611	0.000202718	0.00347681	0.543926
Trex2	three prime repair exonuclease 2	1.98937	0.39611	3.85164	0.00019873	0.00347681	0.53985
Npas1	neuronal PAS domain protein 1	2.10467	4.81312	3.84476	0.000203703	0.00347681	0.539357
Mettl14	methyltransferase 14, N6-adenosine-methyltransferase subunit	2.09971	3.83863	3.8446	0.000203819	0.00347681	0.538941
Slc12a5	solute carrier family 12, member 5	2.05831	5.30225	3.84524	0.000203348	0.00347681	0.538283
Ch25h	cholesterol 25-hydroxylase	2.10325	2.96465	3.84549	0.000203164	0.00347681	0.537584
Pde4c	phosphodiesterase 4C, cAMP specific	2.06069	5.47882	3.84568	0.000203029	0.00347681	0.537514
Nle1	notchless homolog 1	2.11653	3.75428	3.84414	0.000204155	0.00347681	0.537213
Pdx1	pancreatic and duodenal homeobox 1	2.08719	3.46937	3.84437	0.000203987	0.00347681	0.535997
Mydgf	myeloid derived growth factor	2.14141	4.38952	3.84341	0.000204691	0.00347681	0.535747
Nfkbie	nuclear factor of kappa light polypeptide gene enhancer in B cells inhibitor, epsilon	2.14131	4.26631	3.8431	0.000204918	0.00347681	0.534837
Slc25a22	solute carrier family 25 (mitochondrial carrier, glutamate), member 22	2.13229	5.32827	3.84412	0.000204171	0.00347681	0.533818
Plxnb2	plexin B2	2.06218	6.95147	3.84617	0.000202674	0.00347681	0.533284
Aplp1	amyloid beta precursor like protein 1	2.12977	3.58502	3.84291	0.000205058	0.00347681	0.532602
Med19	mediator complex subunit 19	2.07852	2.99468	3.84389	0.000204339	0.00347681	0.531812
Mafb	MAF bZIP transcription factor B	2.1816	4.06128	3.8412	0.00020632	0.00347681	0.528485
Kbtbd11	kelch repeat and BTB (POZ) domain containing 11	2.07316	5.74801	3.84307	0.000204939	0.00347681	0.527524
Pkdrej	polycystin (PKD) family receptor for egg jelly	2.07877	3.10278	3.84226	0.000205536	0.00347681	0.527248
Ccdc159	coiled-coil domain containing 159	2.06418	2.85617	3.84181	0.000205866	0.00347681	0.52427
Serinc3	serine incorporator 3	2.10792	4.53026	3.83955	0.000207541	0.00347681	0.52339
Pcna	proliferating cell nuclear antigen	2.12396	3.64676	3.83981	0.000207347	0.00347681	0.523199
Lsm10	U7 snRNP-specific Sm-like protein LSM10	2.09986	3.21646	3.8404	0.000206912	0.00347681	0.522995
Ccdc194	coiled-coil domain containing 194	2.14262	3.17458	3.84007	0.000207155	0.00347681	0.522196
Lonp1	lon peptidase 1, mitochondrial	2.1205	5.3932	3.84028	0.000207	0.00347681	0.521963
Bad	BCL2-associated agonist of cell death	2.12954	5.14844	3.83983	0.000207328	0.00347681	0.521292
Slc27a4	solute carrier family 27 (fatty acid transporter), member 4	2.12274	4.67715	3.8389	0.000208027	0.00347681	0.520879
Bag5	BCL2-associated athanogene 5	2.10375	3.51336	3.83908	0.000207889	0.00347681	0.519449
Plxna1	plexin A1	2.04014	7.59781	3.84214	0.000205623	0.00347681	0.519163
Tgfbr3l	transforming growth factor, beta receptor III-like	2.16882	3.70715	3.83839	0.000208407	0.00347681	0.518366
Uck1	uridine-cytidine kinase 1	2.17604	3.93336	3.83787	0.00020879	0.00347681	0.517251
Iqcd	IQ motif containing D	2.13423	4.6735	3.83776	0.000208875	0.00347681	0.516993
Cdc20	cell division cycle 20	2.13249	4.32044	3.83675	0.00020963	0.00347681	0.514526
Rbm42	RNA binding motif protein 42	2.09768	3.61725	3.83729	0.000209224	0.00347681	0.514495
B4galnt1	beta-1,4-N-acetyl-galactosaminyl transferase 1	2.15574	5.10475	3.83704	0.000209413	0.00347681	0.512532
Gramd4	GRAM domain containing 4	2.04486	8.06301	3.8403	0.000206982	0.00347681	0.512275
Alkbh2	alkB homolog 2, alpha-ketoglutarate-dependent dioxygenase	2.16136	3.48858	3.83652	0.000209804	0.00347681	0.511952
Gli1	GLI-Kruppel family member GLI1	2.12083	4.31326	3.83577	0.000210371	0.00347681	0.511454
Mcam	melanoma cell adhesion molecule	2.14642	5.02618	3.83591	0.000210268	0.00347681	0.510192
Bcl6b	B cell CLL/lymphoma 6, member B	2.17791	3.64075	3.8354	0.000210651	0.00347681	0.508966
Necab3	N-terminal EF-hand calcium binding protein 3	2.11603	5.12907	3.8357	0.000210421	0.00347681	0.508127
Myh7b	myosin, heavy chain 7B, cardiac muscle, beta	2.10491	5.27659	3.83547	0.000210596	0.00347681	0.506413
Shfl	shiftless antiviral inhibitor of ribosomal frameshifting	2.07963	3.29885	3.83494	0.000210992	0.00347681	0.506337
Coro1b	coronin, actin binding protein 1B	2.14676	4.74322	3.83412	0.000211614	0.00347681	0.50544
Cln6	ceroid-lipofuscinosis, neuronal 6	2.15233	3.4819	3.83438	0.000211419	0.00347681	0.504394
Tlx3	T cell leukemia, homeobox 3	2.15346	4.11109	3.83365	0.000211974	0.00347681	0.50415
Snapin	SNAP-associated protein	2.12837	3.15353	3.83434	0.00021145	0.00347681	0.50308
Des	desmin	2.10555	3.66336	3.83332	0.000212221	0.00347681	0.502833
Tmem101	transmembrane protein 101	2.11549	2.96732	3.83449	0.000211335	0.00347681	0.501495
Hspa1a	heat shock protein 1A	2.13175	3.02259	3.83408	0.000211644	0.00347681	0.501374
Lsm5	LSM5 homolog, U6 small nuclear RNA and mRNA degradation associated	1.99845	2.24359	3.83609	0.00021013	0.00347681	0.500446
Kctd17	potassium channel tetramerisation domain containing 17	2.12101	5.6717	3.83451	0.000211321	0.00347681	0.500335
Pfn3	profilin 3	2.04195	1.07398	3.8382	0.000208544	0.00347681	0.500147
Pear1	platelet endothelial aggregation receptor 1	2.08397	6.66232	3.8354	0.000210651	0.00347681	0.499176
Wdr6	WD repeat domain 6	2.14874	4.3222	3.83163	0.000213511	0.00347681	0.498147
Rtn4rl2	reticulon 4 receptor-like 2	2.08867	5.14068	3.83212	0.000213133	0.00347681	0.49704
B4galnt4	beta-1,4-N-acetyl-galactosaminyl transferase 4	2.10557	4.61359	3.83121	0.00021383	0.00347681	0.496448
Ncdn	neurochondrin	2.1484	4.92459	3.83145	0.000213648	0.00347681	0.495383
Krt18	keratin 18	2.03417	2.95696	3.8316	0.000213531	0.00347681	0.493507
Dbx1	developing brain homeobox 1	2.11875	4.19562	3.83012	0.000214665	0.00347681	0.49329
Tlx2	T cell leukemia, homeobox 2	2.13596	3.61246	3.83073	0.000214202	0.00347681	0.493231
Alkbh4	alkB homolog 4, lysine demethylase	2.08599	3.084	3.83178	0.000213396	0.00347681	0.493156
Hhex	hematopoietically expressed homeobox	2.1106	3.40518	3.83068	0.000214239	0.00347681	0.492412
Fabp5	fatty acid binding protein 5, epidermal	2.13622	4.16338	3.82945	0.000215183	0.00347681	0.49117
Csk	c-src tyrosine kinase	2.06355	6.99016	3.83297	0.000212493	0.00347681	0.490775
Npdc1	neural proliferation, differentiation and control 1	2.14931	4.04154	3.82908	0.000215466	0.00347681	0.489621
Gtf2h4	general transcription factor II H, polypeptide 4	2.13982	4.10699	3.82875	0.000215722	0.00347681	0.488922
Gcdh	glutaryl-Coenzyme A dehydrogenase	2.09026	3.04902	3.83003	0.000214735	0.00347681	0.488231
Hspb2	heat shock protein 2	2.12669	0.96534	3.83449	0.000211337	0.00347681	0.486964
Dnd1	DND microRNA-mediated repression inhibitor 1	2.07229	2.989	3.82993	0.000214815	0.00347681	0.486779
Cyp26c1	cytochrome P450, family 26, subfamily c, polypeptide 1	2.19581	4.29787	3.82808	0.000216237	0.00347681	0.48667
Psmd13	proteasome (prosome, macropain) 26S subunit, non-ATPase, 13	2.0936	3.9755	3.82795	0.000216337	0.00347681	0.486125
Mtln	mitoregulin	2.02274	1.821	3.83242	0.000212911	0.00347681	0.485878
Ssbp4	single stranded DNA binding protein 4	2.10053	5.47339	3.82934	0.000215267	0.00347681	0.48521
Tnfrsf25	tumor necrosis factor receptor superfamily, member 25	2.08612	3.91646	3.82765	0.000216569	0.00347681	0.48471
Tha1	threonine aldolase 1	2.15492	3.54309	3.82788	0.000216392	0.00347681	0.484623
Spmip6	sperm microtubule inner protein 6	2.0961	4.06004	3.82637	0.000217567	0.00347681	0.481299
Selenom	selenoprotein M	2.15388	3.91656	3.82613	0.000217754	0.00347681	0.480068
Atp1b2	ATPase, Na+/K+ transporting, beta 2 polypeptide	2.15297	3.9653	3.82586	0.000217961	0.00347681	0.47916
Doc2a	double C2, alpha	2.13939	4.11064	3.82558	0.000218178	0.00347681	0.478645
Rusc1	RUN and SH3 domain containing 1	2.16267	5.13884	3.82634	0.000217588	0.00347681	0.478126
Slc66a3	solute carrier family 66 member 3	2.15241	4.87993	3.82565	0.000218127	0.00347681	0.477776
Krtap3-1	keratin associated protein 3-1	1.96939	0.115019	3.83268	0.000212712	0.00347681	0.477766
Ccdc71	coiled-coil domain containing 71	2.09336	3.28021	3.82664	0.000217357	0.00347681	0.477307
Arglu1	arginine and glutamate rich 1	2.04969	5.49697	3.82651	0.000217456	0.00347681	0.477056
Cacnb3	calcium channel, voltage-dependent, beta 3 subunit	2.0745	5.68789	3.82693	0.000217128	0.00347681	0.477052
Rfc5	replication factor C (activator 1) 5	2.09993	4.95819	3.82537	0.000218344	0.00347681	0.476567
S1pr4	sphingosine-1-phosphate receptor 4	2.00063	1.74822	3.82962	0.000215055	0.00347681	0.476362
Eif5a2	eukaryotic translation initiation factor 5A2	2.07308	3.70367	3.82504	0.000218599	0.00347681	0.475577
Prkcg	protein kinase C, gamma	2.06716	4.90842	3.82508	0.000218568	0.00347681	0.475043
Wdr83	WD repeat domain containing 83	2.21589	4.19387	3.82409	0.000219347	0.00347681	0.473769
Gfra4	glial cell line derived neurotrophic factor family receptor alpha 4	2.11897	3.0891	3.82535	0.000218363	0.00347681	0.473403
Timm10	translocase of inner mitochondrial membrane 10	2.19288	3.13319	3.8246	0.000218945	0.00347681	0.471914
Prrt4	proline-rich transmembrane protein 4	2.14361	5.11119	3.82394	0.000219462	0.00347681	0.470509
Vsig8	V-set and immunoglobulin domain containing 8	2.09139	4.68212	3.82307	0.000220144	0.00347681	0.470186
Rasl10b	RAS-like, family 10, member B	2.1223	4.48202	3.82273	0.000220413	0.00347681	0.469737
Plod1	procollagen-lysine, 2-oxoglutarate 5-dioxygenase 1	2.01223	6.06408	3.82488	0.000218726	0.00347681	0.46783
Akap14	A kinase anchor protein 14	1.96557	2.81782	3.82377	0.000219598	0.00347681	0.46623
Has1	hyaluronan synthase 1	2.08973	4.92324	3.82228	0.000220772	0.00347681	0.466022
Slc4a11	solute carrier family 4, sodium bicarbonate transporter-like, member 11	2.12078	4.85353	3.82176	0.000221178	0.00347681	0.465198
Agap3	ArfGAP with GTPase domain, ankyrin repeat and PH domain 3	2.03041	7.03789	3.82473	0.000218846	0.00347681	0.464378
Rflna	refilin A	2.12838	4.29501	3.82099	0.000221792	0.00347681	0.464224
Ciao1	cytosolic iron-sulfur protein assembly 1	2.10927	3.25765	3.82205	0.000220947	0.00347681	0.463767
Unc13a	unc-13 homolog A	2.05151	6.99113	3.82365	0.000219695	0.00347681	0.460611
Esyt1	extended synaptotagmin-like protein 1	2.11036	5.27003	3.82094	0.000221825	0.00347681	0.460183
Pcsk4	proprotein convertase subtilisin/kexin type 4	2.18946	4.54265	3.81985	0.000222698	0.00347681	0.460109
Dbh	dopamine beta hydroxylase	2.08901	5.76371	3.82184	0.000221118	0.00347681	0.458787
Arhgap45	Rho GTPase activating protein 45	2.0976	5.06547	3.81944	0.000223022	0.00347681	0.455192
Spry4	sprouty RTK signaling antagonist 4	2.05674	5.83767	3.82028	0.000222349	0.00347681	0.454457
B4gat1	beta-1,4-glucuronyltransferase 1	2.14545	3.88266	3.81816	0.000224043	0.00347681	0.454376
Zfpm1	zinc finger protein, multitype 1	2.02102	7.14335	3.82173	0.000221206	0.00347681	0.454249
Arhgap27	Rho GTPase activating protein 27	2.07144	6.21824	3.8209	0.000221864	0.00347681	0.453933
Fbxl19	F-box and leucine-rich repeat protein 19	2.06654	5.93114	3.82018	0.000222434	0.00347681	0.453495
Cog8	component of oligomeric golgi complex 8	2.13263	4.01561	3.81771	0.000224406	0.00347681	0.453297
Pdf	peptide deformylase (mitochondrial)	2.11908	3.29313	3.81827	0.000223952	0.00347681	0.451638
Igfbp5	insulin-like growth factor binding protein 5	2.12168	4.72424	3.8171	0.000224888	0.00347681	0.450749
Nfkbid	nuclear factor of kappa light polypeptide gene enhancer in B cells inhibitor, delta	2.12883	3.35901	3.81749	0.000224581	0.00347681	0.450054
Polr2c	polymerase (RNA) II (DNA directed) polypeptide C	2.14867	4.18352	3.81651	0.000225369	0.00347681	0.449778
Rbm48	RNA binding motif protein 48	2.02037	3.02658	3.81796	0.000224206	0.00347681	0.449241
Irf7	interferon regulatory factor 7	2.11074	4.00053	3.81557	0.000226124	0.00347681	0.446591
Zbtb48	zinc finger and BTB domain containing 48	2.07633	5.34799	3.8166	0.000225292	0.00347681	0.445955
Otx1	orthodenticle homeobox 1	2.09347	4.991	3.81571	0.000226014	0.00347681	0.445043
Wfikkn1	WAP, FS, Ig, KU, and NTR-containing protein 1	2.09632	2.6097	3.81752	0.000224551	0.00347681	0.444642
Snrnp25	small nuclear ribonucleoprotein 25 (U11/U12)	2.10572	3.80265	3.81491	0.000226659	0.00347681	0.443999
Entr1	endosome associated trafficking regulator 1	2.12151	4.37204	3.81431	0.000227143	0.00347681	0.443004
Tbl3	transducin (beta)-like 3	2.15106	3.77522	3.81457	0.000226928	0.00347681	0.442611
Pitx1	paired-like homeodomain transcription factor 1	2.11715	4.64111	3.81369	0.000227646	0.00347681	0.440663
Gal	galanin and GMAP prepropeptide	2.07064	3.86819	3.81363	0.00022769	0.00347681	0.440288
Sdhaf1	succinate dehydrogenase complex assembly factor 1	2.11873	3.14827	3.81471	0.000226814	0.00347681	0.439518
Ovca2	candidate tumor suppressor in ovarian cancer 2	2.05362	1.27691	3.81938	0.000223065	0.00347681	0.439157
Ccno	cyclin O	2.19851	3.9904	3.81311	0.000228114	0.00347681	0.438618
Lmntd2	lamin tail domain containing 2	2.00635	3.09758	3.81477	0.000226768	0.00347681	0.438446
Eef1e1	eukaryotic translation elongation factor 1 epsilon 1	2.11614	4.83245	3.81308	0.000228141	0.00347681	0.437595
Wdr81	WD repeat domain 81	2.06136	5.56635	3.81437	0.000227091	0.00347681	0.437171
Pfdn6	prefoldin subunit 6	2.09971	3.38824	3.81312	0.000228108	0.00347681	0.435764
Efnb3	ephrin B3	2.10148	3.80451	3.81226	0.00022881	0.00347681	0.435461
Aph1a	aph1 homolog A, gamma secretase subunit	2.14427	3.53892	3.81242	0.00022868	0.00347681	0.435342
Myg1	melanocyte proliferating gene 1	2.11742	3.84375	3.81203	0.000228995	0.00347681	0.435052
Eef1ece2	Eef1akmt4-endothelin converting enzyme 2 readthrough	2.13575	4.29663	3.81147	0.000229457	0.00347681	0.433877
Zfp607b	zinc finger protein 607B	2.07834	5.18419	3.81244	0.000228661	0.00347681	0.433074
Tmem205	transmembrane protein 205	2.20034	3.87402	3.81124	0.000229641	0.00347681	0.432575
Vangl1	VANGL planar cell polarity 1	2.04622	6.76069	3.81467	0.00022685	0.00347681	0.432351
Hectd3	HECT domain E3 ubiquitin protein ligase 3	2.13508	4.24625	3.81016	0.000230525	0.00347681	0.429756
Irs2	insulin receptor substrate 2	2.02485	6.66112	3.81346	0.000227835	0.00347681	0.429008
Pyroxd1	pyridine nucleotide-disulphide oxidoreductase domain 1	2.05609	3.57399	3.81049	0.000230262	0.00347681	0.428991
Pcbp4	poly(rC) binding protein 4	2.05439	5.95711	3.81231	0.000228772	0.00347681	0.428366
Ndufb6	NADH:ubiquinone oxidoreductase subunit B6	2.15399	4.43927	3.80932	0.000231219	0.00347681	0.4269
Tsen54	tRNA splicing endonuclease subunit 54	2.15337	4.41205	3.8091	0.000231403	0.00347681	0.426232
Tsr3	TSR3 20S rRNA accumulation	2.1558	3.11828	3.81041	0.000230325	0.00347681	0.425965
Paqr4	progestin and adipoQ receptor family member IV	2.13226	4.10089	3.80896	0.000231518	0.00347681	0.425707
Znhit3	zinc finger, HIT type 3	2.17306	3.1084	3.80976	0.000230858	0.00347681	0.424584
Bgn	biglycan	2.10863	5.12544	3.8091	0.000231398	0.00347681	0.423277
Ccl7	C-C motif chemokine ligand 7	2.08617	2.66363	3.8099	0.000230746	0.00347681	0.420932
Arpc1b	actin related protein 2/3 complex, subunit 1B	2.0632	5.8819	3.80978	0.000230844	0.00347681	0.420498
Senp3	SUMO/sentrin specific peptidase 3	2.15253	4.0556	3.80726	0.000232927	0.00347681	0.420315
Lmf2	lipase maturation factor 2	2.12009	4.21805	3.80647	0.000233584	0.00347681	0.418022
Serinc4	serine incorporator 4	2.1501	3.37436	3.80739	0.000232818	0.00347681	0.417916
Dlk1	delta like non-canonical Notch ligand 1	2.07206	4.42211	3.80524	0.000234604	0.00347681	0.414246
Cfd	complement factor D	2.0661	1.36326	3.81015	0.000230534	0.00347681	0.412565
Gsc2	goosecoid homebox 2	2.109	2.85458	3.80693	0.000233194	0.00347681	0.41179
Ccdc142	coiled-coil domain containing 142	2.1538	4.90635	3.80494	0.000234854	0.00347681	0.411327
Rnf186	ring finger protein 186	1.89806	1.11742	3.81041	0.000230326	0.00347681	0.409786
Cbarp	calcium channel, voltage-dependent, beta subunit associated regulatory protein	2.11411	5.20877	3.80485	0.000234931	0.00347681	0.409537
H2-M3	histocompatibility 2, M region locus 3	2.13481	3.79789	3.80317	0.00023634	0.00347681	0.406992
Snrpd3	small nuclear ribonucleoprotein D3	2.08794	4.96833	3.80342	0.000236131	0.00347681	0.406733
Scgb1c1	secretoglobin, family 1C, member 1	1.94839	1.16857	3.80889	0.000231571	0.00347681	0.405532
Mdp1	magnesium-dependent phosphatase 1	2.05128	3.15808	3.80387	0.000235752	0.00347681	0.405158
Spr	sepiapterin reductase	2.18375	3.42182	3.80299	0.00023649	0.00347681	0.404723
Mrpl2	mitochondrial ribosomal protein L2	2.12185	3.00357	3.80385	0.000235767	0.00347681	0.404393
Hsbp1	heat shock factor binding protein 1	2.07573	3.2664	3.80324	0.000236288	0.00347681	0.404034
Mcidas	multiciliate differentiation and DNA synthesis associated cell cycle protein	2.15045	3.63652	3.80252	0.000236888	0.00347681	0.403929
Gna11	guanine nucleotide binding protein, alpha 11	2.03808	6.28603	3.8047	0.000235057	0.00347681	0.402855
Fabp4	fatty acid binding protein 4, adipocyte	2.0753	2.54279	3.80385	0.000235769	0.00347681	0.401251
Pycr2	pyrroline-5-carboxylate reductase family, member 2	2.13095	3.94045	3.80136	0.00023787	0.00347681	0.401085
Spout1	SPOUT domain containing methyltransferase 1	2.13072	3.53461	3.80175	0.000237539	0.00347681	0.401066
Ethe1	ethylmalonic encephalopathy 1	2.05692	5.24692	3.80252	0.000236892	0.00347681	0.40056
Rbis	ribosomal biogenesis factor	2.11687	3.21762	3.8022	0.000237156	0.00347681	0.399881
Nherf1	NHERF family PDZ scaffold protein 1	2.05377	5.94126	3.80234	0.000237043	0.00347681	0.396265
Sh2d5	SH2 domain containing 5	2.12415	4.47396	3.79919	0.000239712	0.00347681	0.394842
Trp53i13	transformation related protein 53 inducible protein 13	2.14493	3.95421	3.79924	0.000239669	0.00347681	0.394638
Smagp	small cell adhesion glycoprotein	2.10823	4.55994	3.79885	0.000240009	0.00347681	0.393438
Cnfn	cornifelin	2.04246	3.30925	3.79998	0.000239046	0.00347681	0.392931
Rhbdf1	rhomboid 5 homolog 1	2.08507	5.70592	3.80021	0.000238843	0.00347681	0.391465
Pld6	phospholipase D family member 6	2.12639	3.27557	3.79901	0.000239867	0.00347681	0.390629
Avpr1a	arginine vasopressin receptor 1A	2.11702	3.79798	3.79762	0.000241057	0.00347681	0.389409
Ckm	creatine kinase, muscle	2.02698	3.05689	3.79938	0.000239556	0.00347681	0.389201
Timm50	translocase of inner mitochondrial membrane 50	2.14748	3.88122	3.79745	0.000241202	0.00347681	0.388744
Nrsn2	neurensin 2	1.96881	2.45302	3.80105	0.000238131	0.00347681	0.388706
Tbcb	tubulin folding cofactor B	2.10603	3.7218	3.79752	0.000241147	0.00347681	0.388262
Pabpc1	poly(A) binding protein, cytoplasmic 1	2.10592	4.34743	3.79698	0.000241608	0.00347681	0.387978
Abhd14a	abhydrolase domain containing 14A	2.11528	3.8509	3.79716	0.000241452	0.00347681	0.387821
Cbx2	chromobox 2	2.1345	4.78732	3.79705	0.000241547	0.00347681	0.386994
Prox2	prospero homeobox 2	2.0903	4.98669	3.79731	0.00024132	0.00347681	0.386549
Itpripl1	inositol 1,4,5-triphosphate receptor interacting protein-like 1	2.16068	3.46902	3.79664	0.000241897	0.00347681	0.384413
Slc10a5	solute carrier family 10 (sodium/bile acid cotransporter family), member 5	2.02078	1.96058	3.80071	0.000238418	0.00347681	0.384001
Card10	caspase recruitment domain family, member 10	2.0381	5.6168	3.79779	0.000240912	0.00347681	0.383542
Mogs	mannosyl-oligosaccharide glucosidase	2.14434	4.38915	3.79514	0.000243197	0.00347681	0.381964
Rac3	Rac family small GTPase 3	2.2333	3.29778	3.79551	0.000242872	0.00347681	0.379699
Gltp	glycolipid transfer protein	2.07496	5.55678	3.79542	0.000242956	0.00347681	0.376886
Acot8	acyl-CoA thioesterase 8	2.12455	4.38584	3.79345	0.000244657	0.00347681	0.37673
Pnmt	phenylethanolamine-N-methyltransferase	1.94009	1.95978	3.79823	0.000240539	0.00347681	0.376471
Tmed4	transmembrane p24 trafficking protein 4	2.12486	3.28874	3.79409	0.000244107	0.00347681	0.375108
Eif3i	eukaryotic translation initiation factor 3, subunit I	2.11554	3.85239	3.79243	0.000245548	0.00347681	0.372654
Fbl	fibrillarin	2.08592	4.82418	3.79189	0.000246022	0.00347681	0.370558
Nme4	NME/NM23 nucleoside diphosphate kinase 4	2.09639	3.0739	3.79292	0.000245122	0.00347681	0.370299
Rtkn2	rhotekin 2	2.00739	5.80939	3.79391	0.000244256	0.00347681	0.369379
Nrn1	neuritin 1	2.13715	4.681	3.79124	0.00024659	0.00347681	0.369127
Apoe	apolipoprotein E	2.06821	3.11656	3.79232	0.00024564	0.00347681	0.368323
Ltbp4	latent transforming growth factor beta binding protein 4	2.05059	6.39257	3.7933	0.000244788	0.00347681	0.36525
Fmnl1	formin-like 1	2.03554	5.56541	3.7918	0.000246098	0.00347681	0.365015
Zfp354b	zinc finger protein 354B	2.07707	3.53429	3.79018	0.00024752	0.00347681	0.363985
Apol9b	apolipoprotein L 9b	2.06945	3.16767	3.79056	0.000247189	0.00347681	0.363952
Tmem143	transmembrane protein 143	2.07075	5.16534	3.79059	0.000247158	0.00347681	0.363634
Nodal	nodal growth differentiation factor	2.09762	3.75703	3.78966	0.000247974	0.00347681	0.363492
Faim	Fas apoptotic inhibitory molecule	2.05692	4.54376	3.78922	0.000248364	0.00347681	0.363405
Lbx1	ladybird homeobox 1	2.12254	3.94547	3.78925	0.000248336	0.00347681	0.362964
Foxl2	forkhead box L2	2.09109	3.49857	3.78991	0.000247753	0.00347681	0.362182
Tram1l1	translocation associated membrane protein 1-like 1	2.05824	3.21283	3.79009	0.000247594	0.00347681	0.362122
Gas6	growth arrest specific 6	1.98813	5.77402	3.79144	0.00024641	0.00347681	0.362077
Mrpl22	mitochondrial ribosomal protein L22	2.10017	3.06263	3.79014	0.000247557	0.00347681	0.361789
Socs1	suppressor of cytokine signaling 1	2.1363	3.46743	3.78936	0.000248238	0.00347681	0.361536
Acot3	acyl-CoA thioesterase 3	2.04262	3.26452	3.78958	0.000248048	0.00347681	0.360839
Prpf31	pre-mRNA processing factor 31	2.05477	3.4223	3.78907	0.000248498	0.00347681	0.360117
Phb2	prohibitin 2	2.1274	4.22753	3.78804	0.000249407	0.00347681	0.359558
Rgs9bp	regulator of G-protein signalling 9 binding protein	2.16431	4.30083	3.78798	0.000249459	0.00347681	0.359254
Rep15	RAB15 effector protein	1.93146	1.81338	3.79281	0.000245215	0.00347681	0.358658
R3hdml	R3H domain containing-like	1.9385	1.74579	3.79305	0.000245006	0.00347681	0.357263
Tsks	testis-specific serine kinase substrate	2.06646	4.73942	3.7875	0.000249883	0.00347681	0.357199
Jsrp1	junctional sarcoplasmic reticulum protein 1	2.14354	3.76194	3.78744	0.000249939	0.00347681	0.356931
Ccdc74a	coiled-coil domain containing 74A	2.13248	4.44936	3.78675	0.000250552	0.00347681	0.35547
Mtss1	MTSS I-BAR domain containing 1	1.99165	7.92827	3.79125	0.000246576	0.00347681	0.355094
Kifc2	kinesin family member C2	2.14729	4.19392	3.78544	0.000251719	0.00347681	0.351274
Twf2	twinfilin actin binding protein 2	2.07941	5.31437	3.78697	0.000250356	0.00347681	0.351237
Pbx2	pre B cell leukemia homeobox 2	2.1273	4.36012	3.78471	0.000252376	0.00347681	0.348975
Gpr88	G-protein coupled receptor 88	2.12751	3.44568	3.78556	0.000251614	0.00347681	0.348803
Krtap2-4	keratin associated protein 2-4	1.99981	0.289637	3.79208	0.000245851	0.00347681	0.347682
Mast3	microtubule associated serine/threonine kinase 3	2.07921	5.4793	3.78599	0.000251232	0.00347681	0.347463
Mis18a	MIS18 kinetochore protein A	2.04778	3.36786	3.78503	0.000252085	0.00347681	0.34687
Jpt1	Jupiter microtubule associated homolog 1	2.04765	5.60379	3.78572	0.000251469	0.00347681	0.346027
Rsl24d1	ribosomal L24 domain containing 1	2.07849	3.72463	3.78408	0.00025294	0.00347681	0.345365
Timm29	translocase of inner mitochondrial membrane 29	2.14225	3.55527	3.78415	0.000252874	0.00347681	0.344919
Has3	hyaluronan synthase 3	2.0935	4.74283	3.78339	0.000253563	0.00347681	0.344489
Calm3	calmodulin 3	2.09633	5.30018	3.78463	0.000252445	0.00347681	0.344186
Zfp853	zinc finger protein 853	2.132	3.96212	3.78333	0.000253611	0.00347681	0.343758
Tnnt2	troponin T2, cardiac	2.07228	5.27554	3.78477	0.000252322	0.00347681	0.343753
Abhd8	abhydrolase domain containing 8	2.12953	4.45727	3.78279	0.000254102	0.00347681	0.342836
Zbed5	zinc finger BED-type containing 5	2.01048	2.72388	3.78548	0.000251685	0.00347681	0.342805
Cdk18	cyclin dependent kinase 18	2.07517	6.38501	3.78608	0.00025115	0.00347681	0.342562
Raet1e	retinoic acid early transcript 1E	2.03115	5.15056	3.78403	0.000252986	0.00347681	0.342482
Zyx	zyxin	2.04568	6.13279	3.7847	0.00025238	0.00347681	0.339112
Zfp251	zinc finger protein 251	2.07381	4.91968	3.78194	0.000254868	0.00347681	0.338293
Rbm15b	RNA binding motif protein 15B	2.05515	5.36183	3.78272	0.000254159	0.00347681	0.338119
Sh3bp5l	SH3 binding domain protein 5 like	2.09069	4.92426	3.7818	0.000254993	0.00347681	0.33758
Sfrp5	secreted frizzled-related sequence protein 5	1.96826	2.70979	3.78499	0.000252127	0.00347681	0.337506
Zfp512b	zinc finger protein 512B	2.08434	4.66186	3.78107	0.000255658	0.00347681	0.337221
Coq6	coenzyme Q6 monooxygenase	2.05198	3.57403	3.78131	0.000255436	0.00347681	0.336241
Kazald1	Kazal-type serine peptidase inhibitor domain 1	2.16295	4.36314	3.78068	0.000256012	0.00347681	0.336058
Zfp280b	zinc finger protein 280B	2.07823	3.99206	3.77922	0.000257339	0.00347681	0.331528
Stk16	serine/threonine kinase 16	2.13521	3.66663	3.77953	0.000257054	0.00347681	0.330623
Setd6	SET domain containing 6	2.12447	3.84732	3.77917	0.000257382	0.00347681	0.33056
Aoc2	amine oxidase copper containing 2	2.08239	2.74086	3.78097	0.000255744	0.00347681	0.330278
Tomm40	translocase of outer mitochondrial membrane 40	2.06438	4.91769	3.7793	0.000257262	0.00347681	0.330127
Tstd3	thiosulfate sulfurtransferase (rhodanese)-like domain containing 3	2.02158	3.12114	3.78008	0.000256558	0.00347681	0.328538
Bok	BCL2-related ovarian killer	2.08919	5.27541	3.77922	0.000257339	0.00347681	0.327322
Ngfr	nerve growth factor receptor (TNFR superfamily, member 16)	2.0759	5.06311	3.77851	0.000257985	0.00347681	0.326565
Zfp784	zinc finger protein 784	2.0815	3.13286	3.77875	0.00025777	0.00347681	0.325763
Rcor2	REST corepressor 2	2.09656	5.15203	3.77854	0.000257963	0.00347681	0.325352
Tyw5	tRNA-yW synthesizing protein 5	2.06686	3.58881	3.77782	0.000258615	0.00347681	0.325032
Foxi3	forkhead box I3	2.02671	3.04429	3.77925	0.000257309	0.00347681	0.324845
Nt5dc2	5'-nucleotidase domain containing 2	2.10157	4.70636	3.77722	0.000259167	0.00347681	0.324538
Gfer	growth factor, augmenter of liver regeneration	2.06629	3.09347	3.77875	0.000257763	0.00347681	0.324318
Sult1a1	sulfotransferase family 1A, phenol-preferring, member 1	1.98834	1.25537	3.78327	0.000253668	0.00347681	0.323709
Ap5b1	adaptor-related protein complex 5, beta 1 subunit	2.10716	3.21593	3.77733	0.000259071	0.00347681	0.322349
Eif1ad	eukaryotic translation initiation factor 1A domain containing	2.14642	3.01684	3.77781	0.000258625	0.00347681	0.321633
Notum	notum palmitoleoyl-protein carboxylesterase	2.06896	4.07298	3.77576	0.000260516	0.00347681	0.320541
Mvd	mevalonate (diphospho) decarboxylase	2.09899	4.15937	3.77555	0.000260711	0.00347681	0.319982
Naa10	N(alpha)-acetyltransferase 10, NatA catalytic subunit	2.09985	3.17045	3.7768	0.000259559	0.00347681	0.31971
Trim46	tripartite motif-containing 46	2.10959	4.4244	3.77548	0.000260772	0.00347681	0.319453
Txndc5	thioredoxin domain containing 5	2.02599	6.08537	3.77841	0.000258082	0.00347681	0.319328
Fxyd1	FXYD domain-containing ion transport regulator 1	2.13291	4.12584	3.77493	0.000261283	0.00347681	0.317931
Rnf31	ring finger protein 31	2.06618	5.04716	3.77472	0.000261473	0.00347681	0.315167
Fblim1	filamin binding LIM protein 1	2.05907	6.10674	3.77692	0.000259444	0.00347681	0.31449
Chst2	carbohydrate sulfotransferase 2	2.06421	4.7909	3.7735	0.000262606	0.00347681	0.312657
Gp5	glycoprotein 5 platelet	2.12326	3.49631	3.77351	0.000262597	0.00347681	0.311212
Tpcn1	two pore channel 1	2.00424	7.32799	3.77696	0.000259406	0.00347681	0.310931
Upf1	UPF1 RNA helicase and ATPase	2.03371	6.30771	3.7758	0.000260474	0.00347681	0.310506
Snx11	sorting nexin 11	2.10931	4.32959	3.7721	0.00026391	0.00347681	0.309241
Nectin2	nectin cell adhesion molecule 2	1.99176	6.4273	3.77567	0.000260596	0.00347681	0.309097
Mrpl30	mitochondrial ribosomal protein L30	2.09478	3.68055	3.77243	0.000263606	0.00347681	0.308477
Ppp1r9b	protein phosphatase 1, regulatory subunit 9B	2.06036	6.13674	3.77497	0.000261246	0.00347681	0.308326
Cyp2u1	cytochrome P450, family 2, subfamily u, polypeptide 1	2.09358	4.13764	3.7715	0.000264471	0.00347681	0.307367
Sipa1	signal-induced proliferation associated gene 1	2.0999	5.30199	3.77269	0.000263363	0.00347681	0.30596
Usp17la	ubiquitin specific peptidase 17-like A	2.0835	2.51093	3.77395	0.000262187	0.00347681	0.305893
Mmp28	matrix metallopeptidase 28 (epilysin)	2.0549	6.25077	3.7744	0.000261775	0.00347681	0.305729
Sprn	shadow of prion protein	1.98925	3.00421	3.77335	0.000262748	0.00347681	0.305597
Zfp108	zinc finger protein 108	2.05052	3.69545	3.77131	0.000264654	0.00347681	0.305371
Rps6kl1	ribosomal protein S6 kinase-like 1	2.06282	5.02647	3.7718	0.000264191	0.00347681	0.30497
Trp53i11	transformation related protein 53 inducible protein 11	2.10077	4.76237	3.77082	0.00026511	0.00347681	0.304093
Ildr2	immunoglobulin-like domain containing receptor 2	1.95608	6.51711	3.77431	0.000261853	0.00347681	0.304054
Pls3	plastin 3 (T-isoform)	1.99847	6.28082	3.77386	0.000262276	0.00347681	0.303996
Meis3	Meis homeobox 3	2.10539	4.28831	3.77014	0.000265751	0.00347681	0.303061
Mad2l2	MAD2 mitotic arrest deficient-like 2	2.08217	4.69621	3.76995	0.000265929	0.00347681	0.301438
Derl3	Der1-like domain family, member 3	2.09368	2.91739	3.77104	0.000264906	0.00347681	0.300551
Eny2	ENY2 transcription and export complex 2 subunit	2.07748	3.53182	3.77003	0.000265857	0.00347681	0.300467
Bmp2	bone morphogenetic protein 2	2.15539	4.09231	3.76924	0.000266604	0.00347681	0.299945
Get4	golgi to ER traffic protein 4	2.02468	5.84514	3.77119	0.000264765	0.00347681	0.297504
Zfp692	zinc finger protein 692	2.11316	4.03028	3.76835	0.000267443	0.00347681	0.297046
Tmx2	thioredoxin-related transmembrane protein 2	2.08099	3.5919	3.76861	0.0002672	0.00347681	0.296452
Dazap1	DAZ associated protein 1	2.01922	6.26945	3.77107	0.00026488	0.00347681	0.295615
D17H6S56E-5	DNA segment, Chr 17, human D6S56E 5	2.06756	3.31929	3.76838	0.000267412	0.00347681	0.294488
Emg1	EMG1 N1-specific pseudouridine methyltransferase	2.11236	4.11442	3.76748	0.000268268	0.00347681	0.294452
Enho	energy homeostasis associated	2.08581	2.80036	3.7694	0.00026645	0.00347681	0.294022
Rbbp9	retinoblastoma binding protein 9, serine hydrolase	2.05547	3.83867	3.76727	0.000268468	0.00347681	0.29318
Selenov	selenoprotein V	2.062	4.01562	3.76651	0.000269191	0.00347681	0.29097
Tcf15	transcription factor 15	1.99204	2.99892	3.76736	0.000268379	0.00347681	0.287815
Sowahc	sosondowah ankyrin repeat domain family member C	2.10931	4.49685	3.76534	0.000270306	0.00347681	0.287673
Lin7b	lin-7 homolog B, crumbs cell polarity complex component	2.1544	3.5534	3.76558	0.000270075	0.00347681	0.286919
Rgma	repulsive guidance molecule family member A	1.99018	7.26977	3.76913	0.0002667	0.00347681	0.286451
Cep170b	centrosomal protein 170B	2.01309	6.42056	3.76831	0.000267477	0.00347681	0.285982
Mlx	MAX-like protein X	2.09932	3.9436	3.76472	0.000270896	0.00347681	0.285277
Utp23	UTP23 small subunit processome component	2.07724	3.28349	3.76504	0.000270589	0.00347681	0.283841
Gabbr1	gamma-aminobutyric acid type B receptor subunit 1	2.01053	6.42004	3.76711	0.000268618	0.00347681	0.282069
Ifitm6	interferon induced transmembrane protein 6	1.91341	1.21922	3.76955	0.000266312	0.00347681	0.280976
Slc25a34	solute carrier family 25, member 34	2.01795	3.29404	3.76441	0.000271194	0.00347681	0.28084
Sh3bp1	SH3-domain binding protein 1	2.10266	5.29886	3.76408	0.000271517	0.00347681	0.279567
Prss36	serine protease 36	2.09145	4.99587	3.76328	0.000272282	0.00347681	0.278524
Atp6v1g2	ATPase, H+ transporting, lysosomal V1 subunit G2	2.11557	2.77692	3.76466	0.000270959	0.00347681	0.278143
Snx18	sorting nexin 18	2.01005	6.75929	3.76596	0.000269712	0.00347681	0.277361
Tspan9	tetraspanin 9	1.96763	9.25306	3.76748	0.000268268	0.00347681	0.276701
Acy1	aminoacylase 1	2.10358	4.5776	3.76184	0.000273667	0.00347681	0.27647
Rbm7	RNA binding motif protein 7	2.07766	3.31467	3.76255	0.000272981	0.00347681	0.275324
Rasip1	Ras interacting protein 1	2.08873	3.43424	3.76212	0.000273404	0.00347681	0.275107
Rhebl1	Ras homolog enriched in brain like 1	2.09757	3.19484	3.76199	0.000273524	0.00347681	0.273382
Trim71	tripartite motif-containing 71	1.96848	6.99529	3.76487	0.000270751	0.00347681	0.272999
Prokr1	prokineticin receptor 1	2.07887	4.23056	3.76051	0.000274959	0.00347681	0.272792
Plcb3	phospholipase C, beta 3	2.06643	5.36711	3.76207	0.000273447	0.00347681	0.272504
Pcdh18	protocadherin 18	2.07583	5.06052	3.76119	0.0002743	0.00347681	0.271975
Cdk5r1	cyclin dependent kinase 5, regulatory subunit 1	2.13377	3.82121	3.76069	0.000274785	0.00347681	0.271699
Lhx9	LIM homeobox protein 9	2.02066	5.7746	3.76246	0.000273076	0.00347681	0.270949
Nthl1	nth (endonuclease III)-like 1 (E.coli)	2.08674	3.88469	3.76005	0.000275412	0.00347681	0.270627
Ripk3	receptor-interacting serine-threonine kinase 3	2.10894	3.95384	3.75966	0.000275791	0.00347681	0.269383
Fzd8	frizzled class receptor 8	2.12677	4.61998	3.75956	0.000275891	0.00347681	0.269184
Fzr1	fizzy and cell division cycle 20 related 1	2.05894	5.21599	3.76039	0.000275082	0.00347681	0.268623
Rab33a	RAB33A, member RAS oncogene family	2.05921	3.78347	3.75874	0.000276686	0.00347681	0.266315
Dpm3	dolichyl-phosphate mannosyltransferase polypeptide 3	2.01379	2.54782	3.76128	0.000274211	0.00347681	0.26552
Vsig10l	V-set and immunoglobulin domain containing 10 like	2.06951	4.81066	3.75874	0.000276685	0.00347681	0.265198
Boc	BOC cell adhesion associated, oncogene regulated	1.91034	7.36376	3.76267	0.000272869	0.00347681	0.265029
Scrt2	scratch family zinc finger 2	2.0691	4.21257	3.75777	0.000277632	0.00347681	0.264016
Agbl5	ATP/GTP binding protein-like 5	2.02504	5.46581	3.75989	0.000275568	0.00347681	0.263776
Mterf2	mitochondrial transcription termination factor 2	2.02638	3.19655	3.75937	0.000276073	0.00347681	0.26365
Srp54a	signal recognition particle 54A	1.97267	3.23755	3.75949	0.000275953	0.00347681	0.263597
Fgf3	fibroblast growth factor 3	1.94644	2.58972	3.76076	0.000274717	0.00347681	0.262779
Aen	apoptosis enhancing nuclease	2.04842	5.65414	3.7593	0.000276139	0.00347681	0.261961
Timm44	translocase of inner mitochondrial membrane 44	2.06673	4.9571	3.75734	0.000278055	0.00347681	0.260703
Hoxd12	homeobox D12	2.07274	3.58807	3.75726	0.000278138	0.00347681	0.260557
Ccr10	C-C motif chemokine receptor 10	2.18894	3.35835	3.75752	0.000277881	0.00347681	0.259981
Flot1	flotillin 1	2.08746	5.03204	3.7573	0.000278102	0.00347681	0.259593
Surf2	surfeit gene 2	2.12637	4.43822	3.75616	0.000279218	0.00347681	0.258784
Pinlyp	phospholipase A2 inhibitor and LY6/PLAUR domain containing	1.95901	2.5654	3.75959	0.000275859	0.00347681	0.258779
Prelid3b	PRELI domain containing 3B	2.09493	4.41995	3.75612	0.00027926	0.00347681	0.258695
Zfp955a	zinc finger protein 955A	2.0729	2.74973	3.75867	0.000276753	0.00347681	0.258522
Cd1d1	CD1d1 antigen	2.0697	3.16705	3.75719	0.000278207	0.00347681	0.258157
Il17rd	interleukin 17 receptor D	1.91869	7.23363	3.76018	0.000275278	0.00347681	0.257522
Nuak1	NUAK family, SNF1-like kinase, 1	2.00003	7.85381	3.7605	0.000274969	0.00347681	0.257507
Zfp296	zinc finger protein 296	2.12566	4.0115	3.75578	0.000279596	0.00347681	0.257221
Nudt16l1	nudix hydrolase 16 like 1	2.09071	3.04174	3.75716	0.00027824	0.00347681	0.256278
Kdf1	keratinocyte differentiation factor 1	2.01599	3.31924	3.75675	0.000278637	0.00347681	0.256039
Snai3	snail family zinc finger 3	2.06099	3.52468	3.75577	0.000279601	0.00347681	0.255266
Pnkp	polynucleotide kinase 3'- phosphatase	2.13127	4.63237	3.75506	0.000280303	0.00347681	0.254838
Mak16	MAK16 homolog	2.06764	3.66201	3.75546	0.000279911	0.00347681	0.254667
Tsr1	TSR1 20S rRNA accumulation	2.07125	3.64183	3.7555	0.000279873	0.00347681	0.254626
Gpi1	glucose-6-phosphate isomerase 1	1.99236	6.46694	3.75839	0.000277026	0.00347681	0.254377
Bcl3	B cell leukemia/lymphoma 3	1.99222	5.63895	3.75732	0.000278076	0.00347681	0.254083
Klf16	Kruppel-like transcription factor 16	2.06667	5.63012	3.75642	0.000278965	0.00347681	0.252601
Erg28	ergosterol biosynthesis 28	2.12266	3.92813	3.75418	0.000281176	0.00347681	0.252315
Ina	internexin neuronal intermediate filament protein, alpha	1.93788	2.39951	3.75824	0.000277171	0.00347681	0.252201
Ift22	intraflagellar transport 22	2.07042	2.83161	3.75513	0.000280242	0.00347681	0.248711
Ndufa11	NADH:ubiquinone oxidoreductase subunit A11	2.12414	4.62821	3.75244	0.000282908	0.00347681	0.246949
Kars1	lysyl-tRNA synthetase 1	2.0528	4.46583	3.75221	0.000283137	0.00347681	0.246692
P2rx5	purinergic receptor P2X, ligand-gated ion channel, 5	2.05255	5.34091	3.75357	0.000281783	0.00347681	0.245822
Coil	coilin	2.06531	4.03214	3.75173	0.000283625	0.00347681	0.244714
Mrm3	mitochondrial rRNA methyltransferase 3	2.05986	2.53952	3.75497	0.000280399	0.00347681	0.24469
Tnks1bp1	tankyrase 1 binding protein 1	2.01306	6.91889	3.75578	0.000279592	0.00347681	0.244666
Ptgds	prostaglandin D2 synthase (brain)	1.96942	2.62023	3.75432	0.000281038	0.00347681	0.244159
Chchd2	coiled-coil-helix-coiled-coil-helix domain containing 2	2.06249	3.43529	3.75221	0.000283145	0.00347681	0.243594
Lbhd2	LBH domain containing 2	2.10511	4.41066	3.75114	0.000284215	0.00347681	0.243021
Aldh4a1	aldehyde dehydrogenase 4 family, member A1	2.01027	6.11814	3.75414	0.00028122	0.00347681	0.242005
Esrra	estrogen related receptor, alpha	2.07903	5.34818	3.75181	0.000283545	0.00347681	0.240393
Ilk	integrin linked kinase	2.07142	4.54132	3.75005	0.000285305	0.00347681	0.239676
Ybey	ybeY metallopeptidase	2.01888	2.91256	3.75231	0.000283046	0.00347681	0.239458
Fhl3	four and a half LIM domains 3	2.0366	6.0246	3.75295	0.000282398	0.00347681	0.238848
Tmem171	transmembrane protein 171	2.04627	3.69943	3.7495	0.000285857	0.00347681	0.237647
Pcdh10	protocadherin 10	2.06557	4.79025	3.74932	0.000286046	0.00347681	0.23617
Prrt2	proline-rich transmembrane protein 2	2.09234	4.55591	3.74865	0.000286716	0.00347681	0.235063
Rhpn1	rhophilin, Rho GTPase binding protein 1	2.0746	4.63326	3.74826	0.000287116	0.00347681	0.233704
Slc39a13	solute carrier family 39 (metal ion transporter), member 13	2.11924	5.19274	3.74935	0.000286014	0.00347681	0.232926
Limd2	LIM domain containing 2	2.064	4.98136	3.74859	0.000286785	0.00347681	0.232524
Fam171a2	family with sequence similarity 171, member A2	2.07374	5.28142	3.74935	0.000286013	0.00347681	0.232272
Cyp2s1	cytochrome P450, family 2, subfamily s, polypeptide 1	2.0094	5.48633	3.74992	0.000285443	0.00347681	0.232262
Mov10	Mov10 RISC complex RNA helicase	1.99903	5.63535	3.74974	0.000285623	0.00347681	0.23142
Lsm14b	LSM family member 14B	2.00661	6.05885	3.75038	0.000284974	0.00347681	0.230625
Ebi3	Epstein-Barr virus induced gene 3	1.94156	2.19084	3.75184	0.000283511	0.00347681	0.229931
Slc35c1	solute carrier family 35, member C1	2.09802	4.76612	3.74678	0.000288614	0.00347681	0.228259
Syngap1	synaptic Ras GTPase activating protein 1 homolog (rat)	2.01914	6.72543	3.75003	0.000285325	0.00347681	0.2268
Alx3	aristaless-like homeobox 3	2.0185	4.88814	3.74667	0.000288729	0.00347681	0.226775
Fhl2	four and a half LIM domains 2	2.01524	7.63526	3.75025	0.000285108	0.00347681	0.225421
Ndufa1	NADH:ubiquinone oxidoreductase subunit A1	1.9579	2.04307	3.75018	0.000285174	0.00347681	0.224204
Mfap3	microfibrillar-associated protein 3	2.05498	4.10059	3.74494	0.000290493	0.00347681	0.223645
Celsr3	cadherin, EGF LAG seven-pass G-type receptor 3	2.01389	5.50305	3.74656	0.000288845	0.00347681	0.22223
Sh3bp4	SH3-domain binding protein 4	1.98779	7.93559	3.74866	0.000286705	0.00347681	0.219827
Hip1r	huntingtin interacting protein 1 related	2.03688	6.30983	3.74722	0.000288173	0.00347681	0.219707
Nfic	nuclear factor I/C	2.02986	7.4929	3.74801	0.000287368	0.00347681	0.218645
Dusp28	dual specificity phosphatase 28	2.18258	2.7585	3.74521	0.000290218	0.00347681	0.218268
Pwwp2b	PWWP domain containing 2B	2.00433	6.81735	3.74721	0.000288175	0.00347681	0.217801
Mzt2	mitotic spindle organizing protein 2	2.04495	4.63706	3.74314	0.000292343	0.00347681	0.217691
Efhd2	EF hand domain containing 2	2.01299	6.04551	3.74597	0.000289445	0.00347681	0.21689
Hsd17b1	hydroxysteroid (17-beta) dehydrogenase 1	2.05415	2.86529	3.74503	0.000290401	0.00347681	0.216794
Ddost	dolichyl-di-phosphooligosaccharide-protein glycotransferase	2.07692	3.60079	3.74299	0.000292495	0.00347681	0.215681
Polr3h	polymerase (RNA) III (DNA directed) polypeptide H	2.04782	5.50924	3.74453	0.000290919	0.00347681	0.215636
Bcl11b	B cell leukemia/lymphoma 11B	1.91257	7.48682	3.74647	0.000288933	0.00347681	0.213962
Ppp1r37	protein phosphatase 1, regulatory subunit 37	1.96252	6.84477	3.74593	0.000289479	0.00347681	0.213915
Cxcl14	C-X-C motif chemokine ligand 14	1.99516	3.8496	3.74154	0.000294	0.00347681	0.212948
Phactr4	phosphatase and actin regulator 4	1.99492	6.64173	3.74551	0.000289909	0.00347681	0.212892
Med29	mediator complex subunit 29	2.1304	4.48059	3.74115	0.000294402	0.00347681	0.211427
Mier2	MIER family member 2	1.99046	5.75192	3.74337	0.000292109	0.00347681	0.210859
Mapk12	mitogen-activated protein kinase 12	2.05485	4.19523	3.74078	0.000294783	0.00347681	0.210773
Vps37d	vacuolar protein sorting 37D	2.07547	3.87668	3.74102	0.000294536	0.00347681	0.210631
Mrpl44	mitochondrial ribosomal protein L44	2.03488	2.99804	3.74283	0.000292664	0.00347681	0.210031
Dvl2	dishevelled segment polarity protein 2	2.06668	4.94861	3.74127	0.000294276	0.00347681	0.209951
Mrpl20	mitochondrial ribosomal protein L20	2.08397	4.04932	3.74066	0.000294904	0.00347681	0.209828
Vmac	vimentin-type intermediate filament associated coiled-coil protein	2.10839	4.19805	3.74041	0.000295166	0.00347681	0.209483
Lpcat4	lysophosphatidylcholine acyltransferase 4	2.08581	4.55581	3.74045	0.000295127	0.00347681	0.20926
Tamalin	trafficking regulator and scaffold protein tamalin	2.07614	4.84928	3.74103	0.00029453	0.00347681	0.209225
Nxpe3	neurexophilin and PC-esterase domain family, member 3	1.97909	5.63537	3.74245	0.000293054	0.00347681	0.208111
Ccnq	cyclin Q	2.01443	2.01164	3.7448	0.000290637	0.00347681	0.20806
Fbxl12	F-box and leucine-rich repeat protein 12	2.07805	4.08214	3.73969	0.00029592	0.00347681	0.207054
Dnph1	2'-deoxynucleoside 5'-phosphate N-hydrolase 1	2.09325	3.07508	3.74124	0.000294308	0.00347681	0.206902
Actr1b	ARP1 actin-related protein 1B, centractin beta	2.05456	5.03153	3.74025	0.000295332	0.00347681	0.206752
Slc25a1	solute carrier family 25 (mitochondrial carrier, citrate transporter), member 1	2.09762	4.16377	3.73943	0.00029619	0.00347681	0.206389
Mest	mesoderm specific transcript	2.09762	3.98156	3.73936	0.00029626	0.00347681	0.205966
Lkaaear1	LKAAEAR motif containing 1 (IKAAEAR murine motif)	1.85039	1.49907	3.74569	0.000289731	0.00347681	0.205052
Nrl	neural retina leucine zipper gene	2.02858	3.657	3.73949	0.000296132	0.00347681	0.205004
Zfpl1	zinc finger like protein 1	2.12992	3.49996	3.73967	0.000295936	0.00347681	0.204225
Penk	preproenkephalin	2.04913	2.4908	3.74241	0.000293096	0.00347681	0.204084
Onecut1	one cut domain, family member 1	2.02088	5.0276	3.73918	0.000296448	0.00347681	0.203912
Tfip11	tuftelin interacting protein 11	2.11543	4.32	3.73829	0.000297377	0.00347681	0.202868
Nlrp6	NLR family, pyrin domain containing 6	2.00573	3.66384	3.7389	0.000296742	0.00347681	0.202757
Trnp1	TMF1-regulated nuclear protein 1	2.10761	4.82108	3.73887	0.000296775	0.00347681	0.202649
Zbtb45	zinc finger and BTB domain containing 45	2.07225	4.43856	3.73821	0.000297466	0.00347681	0.202571
Tal1	T cell acute lymphocytic leukemia 1	1.99503	5.53608	3.73972	0.00029589	0.00347681	0.200684
Psmd4	proteasome (prosome, macropain) 26S subunit, non-ATPase, 4	2.07952	4.04522	3.73759	0.000298118	0.00347681	0.200436
Got2	glutamatic-oxaloacetic transaminase 2, mitochondrial	2.03254	5.09077	3.73855	0.000297112	0.00347681	0.200037
Tmem79	transmembrane protein 79	2.07474	3.25268	3.73844	0.000297228	0.00347681	0.199523
Akt1	thymoma viral proto-oncogene 1	1.99764	6.76682	3.74135	0.000294194	0.00347681	0.199377
Rgs8	regulator of G-protein signaling 8	1.99201	6.17694	3.74068	0.000294887	0.00347681	0.199348
Csrp1	cysteine and glycine-rich protein 1	1.99822	6.78261	3.74103	0.000294528	0.00347681	0.198145
St6galnac2	ST6 (alpha-N-acetyl-neuraminyl-2,3-beta-galactosyl-1,3)-N-acetylgalactosaminide alpha-2,6-sialyltransferase 2	2.04638	4.89027	3.73695	0.000298783	0.00347681	0.196541
Wdr38	WD repeat domain 38	2.14039	3.86699	3.7356	0.000300213	0.00347681	0.193188
Kcnab3	potassium voltage-gated channel, shaker-related subfamily, beta member 3	2.10934	4.40635	3.73475	0.000301113	0.00347681	0.191356
Mettl26	methyltransferase like 26	2.10243	3.28301	3.73579	0.000300008	0.00347681	0.191261
Prickle4	prickle planar cell polarity protein 4	2.1172	3.63619	3.73497	0.000300872	0.00347681	0.190208
Cspg5	chondroitin sulfate proteoglycan 5	2.05403	4.69269	3.73434	0.000301542	0.00347681	0.18998
Armc12	armadillo repeat containing 12	1.96486	2.88891	3.73559	0.000300216	0.00347681	0.187401
Uqcc6	ubiquinol-cytochrome c reductase complex assembly factor 6	2.07551	2.56711	3.7364	0.000299367	0.00347681	0.18713
Ldlrap1	low density lipoprotein receptor adaptor protein 1	2.02096	6.15609	3.73665	0.000299103	0.00347681	0.186539
Endog	endonuclease G	2.13647	3.34223	3.73377	0.000302146	0.00347681	0.185822
Fgfr3	fibroblast growth factor receptor 3	2.05913	5.10714	3.73381	0.000302105	0.00347681	0.185521
Hmgn2	high mobility group nucleosomal binding domain 2	2.01475	2.76106	3.73545	0.000300371	0.00347681	0.185395
Fam162a	family with sequence similarity 162, member A	1.97042	6.39808	3.73608	0.000299702	0.00347681	0.184105
Hs3st3b1	heparan sulfate (glucosamine) 3-O-sulfotransferase 3B1	1.92598	6.22399	3.73581	0.000299984	0.00347681	0.183529
Dynll1	dynein light chain LC8-type 1	2.10689	3.55983	3.73247	0.000303531	0.00347681	0.182429
Zfp316	zinc finger protein 316	2.05296	4.96938	3.73251	0.000303496	0.00347681	0.182072
Lrfn3	leucine rich repeat and fibronectin type III domain containing 3	2.05054	4.5318	3.73123	0.000304861	0.00347681	0.180714
Comtd1	catechol-O-methyltransferase domain containing 1	2.07792	3.4275	3.73173	0.000304324	0.00347681	0.17925
Pcbd1	pterin 4 alpha carbinolamine dehydratase/dimerization cofactor of hepatocyte nuclear factor 1 alpha (TCF1) 1	2.02096	3.25504	3.73195	0.000304089	0.00347681	0.178906
Slc2a4	solute carrier family 2 (facilitated glucose transporter), member 4	2.01767	3.39939	3.73143	0.000304646	0.00347681	0.178668
Fam167b	family with sequence similarity 167, member B	1.98487	1.30959	3.73714	0.000298587	0.00347681	0.178268
Rps7	ribosomal protein S7	2.06423	4.19553	3.73037	0.000305785	0.00347681	0.178125
Rnf227	ring finger protein 227	2.058	2.02018	3.73489	0.000300958	0.00347681	0.176837
Cldn5	claudin 5	2.04085	3.29445	3.7316	0.000304465	0.00347681	0.176788
Gli2	GLI-Kruppel family member GLI2	1.88658	8.88688	3.73565	0.000300155	0.00347681	0.176576
Mrps16	mitochondrial ribosomal protein S16	2.0786	3.23535	3.73106	0.000305041	0.00347681	0.176394
Sf3a1	splicing factor 3a, subunit 1	2.05841	5.16866	3.73104	0.000305063	0.00347681	0.176294
Cyp2r1	cytochrome P450, family 2, subfamily r, polypeptide 1	1.97143	3.03769	3.73123	0.000304865	0.00347681	0.17578
Upk2	uroplakin 2	2.05222	2.36004	3.73344	0.000302497	0.00347681	0.174908
Abca7	ATP-binding cassette, sub-family A member 7	2.05551	5.10008	3.73042	0.000305728	0.00347681	0.174608
Septin1	septin 1	2.04277	2.47509	3.73222	0.000303803	0.00347681	0.173893
Cwc15	CWC15 spliceosome-associated protein	1.99371	3.11441	3.73087	0.000305246	0.00347681	0.17376
Irf1	interferon regulatory factor 1	2.01195	4.83085	3.72942	0.000306802	0.00347681	0.173477
Lfng	LFNG O-fucosylpeptide 3-beta-N-acetylglucosaminyltransferase	2.04144	5.63944	3.7306	0.000305536	0.00347681	0.170508
Ulk3	unc-51-like kinase 3	2.09332	4.53541	3.72802	0.000308318	0.00347681	0.170354
Prrc1	proline-rich coiled-coil 1	2.00702	5.67873	3.73042	0.000305733	0.00347681	0.170317
Trim27	tripartite motif-containing 27	2.00282	5.39514	3.7294	0.000306832	0.00347681	0.169655
Adgrb2	adhesion G protein-coupled receptor B2	1.98259	6.18463	3.73105	0.000305053	0.00347681	0.169006
Tmed9	transmembrane p24 trafficking protein 9	2.0843	3.5224	3.7276	0.000308779	0.00347681	0.16639
Irf8	interferon regulatory factor 8	2.03721	4.86281	3.72686	0.000309576	0.00347681	0.164437
Tlnrd1	talin rod domain containing 1	2.07152	4.52079	3.72595	0.000310574	0.00347681	0.163933
Lysmd3	LysM, putative peptidoglycan-binding, domain containing 3	2.0412	4.80434	3.72617	0.000310329	0.00347681	0.163874
S100a14	S100 calcium binding protein A14	1.93292	2.08488	3.73056	0.00030558	0.00347681	0.163804
H2-T22	histocompatibility 2, T region locus 22	2.17854	3.86968	3.72645	0.00031002	0.00347681	0.163761
Agtrap	angiotensin II, type I receptor-associated protein	2.04019	5.03961	3.72697	0.000309458	0.00347681	0.163732
Tmem221	transmembrane protein 221	2.01168	3.27787	3.72716	0.000309253	0.00347681	0.162973
Farp1	FERM, ARH/RhoGEF and pleckstrin domain protein 1	1.96037	9.09704	3.73127	0.000304813	0.00347681	0.162409
Nkx2-5	NK2 homeobox 5	2.05831	2.83659	3.72775	0.000308611	0.00347681	0.161089
Wdr54	WD repeat domain 54	2.06022	3.63026	3.72532	0.000311257	0.00347681	0.160718
Plekhg2	pleckstrin homology domain containing, family G (with RhoGef domain) member 2	2.01092	5.96238	3.72767	0.000308701	0.00347681	0.159943
Crb3	crumbs family member 3	2.0254	2.64055	3.72768	0.000308685	0.00347681	0.159181
Esco2	establishment of sister chromatid cohesion N-acetyltransferase 2	2.01743	3.3734	3.72522	0.000311364	0.00347681	0.158932
Msi1	musashi RNA-binding protein 1	2.01927	5.38415	3.72603	0.000310488	0.00347681	0.158049
Car7	carbonic anhydrase 7	2.01624	5.14401	3.72498	0.000311626	0.00347681	0.157841
Lrrc8e	leucine rich repeat containing 8 family, member E	2.02551	4.50208	3.72321	0.000313573	0.00347681	0.155714
Ccdc51	coiled-coil domain containing 51	2.04716	4.64495	3.72258	0.000314269	0.00347681	0.153167
Mapk8ip3	mitogen-activated protein kinase 8 interacting protein 3	1.99862	6.13529	3.72531	0.000311266	0.00347681	0.151563
Frat1	frequently rearranged in advanced T cell lymphomas	2.07668	3.65377	3.72253	0.000314318	0.00347681	0.151269
Ccdc61	coiled-coil domain containing 61	1.97604	5.6351	3.72419	0.000312493	0.00347681	0.151091
Apoa2	apolipoprotein A-II	1.98385	2.70831	3.72448	0.000312183	0.00347681	0.150621
Gtf2h5	general transcription factor IIH, polypeptide 5	1.9849	2.67471	3.72554	0.000311015	0.00347681	0.150589
Bmf	BCL2 modifying factor	2.03151	6.12861	3.72523	0.00031136	0.00347681	0.150246
Tpm2	tropomyosin 2, beta	2.05482	5.5889	3.72326	0.000313515	0.00347681	0.14809
Tlx1	T cell leukemia, homeobox 1	2.05469	4.10851	3.72083	0.000316206	0.00347681	0.148054
Cep19	centrosomal protein 19	2.06143	2.94109	3.72228	0.000314601	0.00347681	0.14726
Thra	thyroid hormone receptor alpha	2.00705	6.8656	3.7242	0.00031249	0.00347681	0.144863
Mcm2	minichromosome maintenance complex component 2	2.06091	4.35335	3.71955	0.00031763	0.00347681	0.144209
Col2a1	collagen, type II, alpha 1	2.00516	6.21908	3.72322	0.000313565	0.00347681	0.144181
Tnfaip3	tumor necrosis factor, alpha-induced protein 3	2.02977	5.19204	3.72064	0.000316416	0.00347681	0.142609
Sat2	spermidine/spermine N1-acetyl transferase 2	1.98249	2.18371	3.72321	0.000313573	0.00347681	0.142122
Thpo	thrombopoietin	2.09462	5.10169	3.72012	0.000316994	0.00347681	0.141976
Nherf4	NHERF family PDZ scaffold protein 4	1.95758	2.97633	3.72138	0.000315589	0.00347681	0.141916
Erbb3	erb-b2 receptor tyrosine kinase 3	2.03855	5.0322	3.71963	0.000317541	0.00347681	0.141915
Pik3r2	phosphoinositide-3-kinase regulatory subunit 2	2.11721	5.30945	3.72058	0.000316484	0.00347681	0.141712
Smim43	small integral membrane protein 43	1.98532	3.0827	3.72087	0.000316164	0.00347681	0.141366
Ddn	dendrin	2.14577	4.29583	3.71866	0.000318624	0.00347681	0.14129
Dus1l	dihydrouridine synthase 1 like	2.08825	4.58706	3.71849	0.000318808	0.00347681	0.140525
Noa1	nitric oxide associated 1	2.04277	4.88864	3.71809	0.000319255	0.00347681	0.138098
Mageb3	MAGE family member B3	2.01875	2.4001	3.72138	0.000315599	0.00347681	0.137743
Smarcd3	SWI/SNF related, matrix associated, actin dependent regulator of chromatin, subfamily d, member 3	2.09753	4.98144	3.71831	0.00031901	0.00347681	0.137282
Arf2	ADP-ribosylation factor 2	2.01309	5.30188	3.71895	0.000318294	0.00347681	0.136989
E2f2	E2F transcription factor 2	2.03544	5.6442	3.7201	0.000317014	0.00347681	0.136567
Gpr75	G protein-coupled receptor 75	2.0021	3.13889	3.71798	0.000319381	0.00347681	0.134089
Zfp696	zinc finger protein 696	2.07641	2.58127	3.71927	0.000317935	0.00347681	0.133188
Sod2	superoxide dismutase 2, mitochondrial	2.06559	4.04202	3.71614	0.000321451	0.00347681	0.133138
Btn1a1	butyrophilin, subfamily 1, member A1	2.09763	4.44455	3.71596	0.000321655	0.00347681	0.132883
Rpl17	ribosomal protein L17	2.10744	3.86627	3.71614	0.000321453	0.00347681	0.132352
Szrd1	SUZ RNA binding domain containing 1	1.9767	6.43381	3.71951	0.000317669	0.00347681	0.132031
Tmem185b	transmembrane protein 185B	2.02788	3.12217	3.7171	0.000320364	0.00347681	0.131584
Rex1bd	required for excision 1-B domain containing	2.16657	4.05571	3.7156	0.000322059	0.00347681	0.131517
Slc35e1	solute carrier family 35, member E1	2.02366	4.84749	3.71578	0.00032186	0.00347681	0.131296
Rab26	RAB26, member RAS oncogene family	2.10015	4.73215	3.71562	0.000322038	0.00347681	0.130509
Cdk5	cyclin dependent kinase 5	2.07578	4.03496	3.71508	0.000322651	0.00347681	0.130194
Cdc6	cell division cycle 6	2.03384	5.05332	3.71644	0.000321108	0.00347681	0.130162
Apeh	acylpeptide hydrolase	2.05189	4.19716	3.7144	0.000323416	0.00347681	0.128211
Fcor	Foxo1 corepressor	2.01335	2.36145	3.71768	0.000319718	0.00347681	0.127735
Timm23	translocase of inner mitochondrial membrane 23	2.05001	4.43659	3.71365	0.000324274	0.00347681	0.125986
Ufc1	ubiquitin-fold modifier conjugating enzyme 1	2.04656	3.3769	3.71482	0.000322937	0.00347681	0.125815
Bola2	bolA family member 2	2.0138	2.77538	3.71648	0.000321067	0.00347681	0.125447
Myog	myogenin	1.90788	1.90818	3.71885	0.000318404	0.00347681	0.125434
Rab3ip	RAB3A interacting protein	1.97907	6.20541	3.71703	0.000320448	0.00347681	0.124953
Sfrp2	secreted frizzled-related protein 2	2.05629	3.82963	3.71361	0.000324311	0.00347681	0.124759
Pdap1	PDGFA associated protein 1	2.04515	5.26568	3.71474	0.000323034	0.00347681	0.124382
Rtbdn	retbindin	2.02837	3.32917	3.71426	0.000323574	0.00347681	0.124249
Ppp1r13l	protein phosphatase 1, regulatory subunit 13 like	2.07846	5.31904	3.71453	0.000323267	0.00347681	0.12391
Tspan4	tetraspanin 4	1.99997	6.47546	3.71681	0.000320692	0.00347681	0.122993
Vasp	vasodilator-stimulated phosphoprotein	2.00976	6.07329	3.71616	0.000321427	0.00347681	0.122803
Ppm1j	protein phosphatase 1J	2.06928	4.24619	3.71263	0.000325431	0.00347681	0.122801
Sidt2	SID1 transmembrane family, member 2	1.98149	5.66721	3.7154	0.000322283	0.00347681	0.122794
Wdr18	WD repeat domain 18	2.08487	4.28339	3.71203	0.000326118	0.00347681	0.120821
Zbtb7b	zinc finger and BTB domain containing 7B	2.0349	6.07507	3.71544	0.000322236	0.00347681	0.120723
Gse1	genetic suppressor element 1, coiled-coil protein	1.97333	8.38013	3.71748	0.000319941	0.00347681	0.120555
Mrpl36	mitochondrial ribosomal protein L36	2.07494	3.39818	3.71289	0.000325134	0.00347681	0.120391
Wiz	widely-interspaced zinc finger motifs	1.98592	5.56917	3.71419	0.000323657	0.00347681	0.120179
Zfp385a	zinc finger protein 385A	1.98167	6.61681	3.71507	0.000322654	0.00347681	0.117266
Agpat2	1-acylglycerol-3-phosphate O-acyltransferase 2	2.0412	4.8879	3.71158	0.000326629	0.00347681	0.11713
Slc7a1	solute carrier family 7 (cationic amino acid transporter, y+ system), member 1	1.95383	7.36132	3.71552	0.000322148	0.00347681	0.116574
Mta1	metastasis associated 1	1.95543	6.94022	3.71507	0.000322663	0.00347681	0.116026
Ric8a	RIC8 guanine nucleotide exchange factor A	2.0167	5.29147	3.71176	0.000326423	0.00347681	0.115221
Tle6	transducin-like enhancer of split 6	2.07848	4.88692	3.71104	0.000327243	0.00347681	0.115055
Cxcl12	C-X-C motif chemokine ligand 12	2.02161	5.37835	3.71175	0.000326438	0.00347681	0.114186
Notch1	notch 1	1.96386	6.73577	3.71417	0.000323677	0.00347681	0.113787
Baiap2l2	BAI1-associated protein 2-like 2	2.01874	5.21225	3.71117	0.000327102	0.00347681	0.113665
Ehd2	EH-domain containing 2	2.02522	6.53809	3.71379	0.000324111	0.00347681	0.113306
Chst5	carbohydrate sulfotransferase 5	2.06501	4.67141	3.7098	0.000328672	0.00347681	0.112947
Usp36	ubiquitin specific peptidase 36	1.99071	5.62716	3.71192	0.000326236	0.00347681	0.112599
Cdc42ep5	CDC42 effector protein 5	2.01257	4.98912	3.71015	0.000328265	0.00347681	0.112216
Mterf1b	mitochondrial transcription termination factor 1b	1.9278	1.7784	3.71513	0.000322593	0.00347681	0.111972
Fam32a	family with sequence similarity 32, member A	2.07978	3.78511	3.70947	0.000329056	0.00347681	0.111564
Fbxw5	F-box and WD-40 domain protein 5	2.09129	3.82371	3.70935	0.000329192	0.00347681	0.111487
Creb3	cAMP responsive element binding protein 3	2.09343	3.57705	3.70965	0.000328847	0.00347681	0.111463
Serf1	small EDRK-rich factor 1	2.06911	3.31889	3.71044	0.000327942	0.00347681	0.111349
Ndufs1	NADH:ubiquinone oxidoreductase core subunit S1	2.02642	3.85943	3.70911	0.000329466	0.00347681	0.110999
Slitrk3	SLIT and NTRK-like family, member 3	2.03193	3.99602	3.70851	0.00033016	0.00347681	0.109807
Map3k11	mitogen-activated protein kinase kinase kinase 11	2.02837	5.7291	3.71114	0.000327135	0.00347681	0.109509
Bmp4	bone morphogenetic protein 4	2.08768	4.25221	3.70838	0.000330309	0.00347681	0.109399
Duoxa1	dual oxidase maturation factor 1	2.10891	4.4043	3.70841	0.000330281	0.00347681	0.109236
Etv4	ets variant 4	2.0624	5.3323	3.70999	0.000328456	0.00347681	0.108996
Nectin4	nectin cell adhesion molecule 4	2.0197	5.86426	3.71163	0.000326578	0.00347681	0.108953
Sp9	trans-acting transcription factor 9	2.06688	3.7671	3.70827	0.000330444	0.00347681	0.107827
Cox8b	cytochrome c oxidase subunit 8B	1.83694	0.599952	3.71691	0.000320587	0.00347681	0.107294
Scarf2	scavenger receptor class F, member 2	1.99224	6.2809	3.71157	0.000326645	0.00347681	0.107281
Anxa1	annexin A1	2.06356	3.98489	3.70773	0.000331064	0.00347681	0.107278
Sstr1	somatostatin receptor 1	2.06874	3.60831	3.70839	0.000330302	0.00347681	0.1072
Lmnb1	lamin B1	1.97544	6.75252	3.7116	0.000326604	0.00347681	0.105636
Commd4	COMM domain containing 4	2.08295	3.19235	3.70843	0.000330255	0.00347681	0.105141
Spmip4	sperm microtubule inner protein 4	1.99638	1.89901	3.71305	0.00032495	0.00347681	0.105075
Pom121l2	POM121 transmembrane nucleoporin like 2	2.05597	4.04083	3.70694	0.000331976	0.00347681	0.104798
Map4k2	mitogen-activated protein kinase kinase kinase kinase 2	2.02067	4.72302	3.70718	0.000331707	0.00347681	0.104521
Nbeal2	neurobeachin-like 2	1.96498	5.88011	3.70902	0.000329575	0.00347681	0.101936
Akap12	A kinase anchor protein 12	1.94417	7.63707	3.71098	0.00032732	0.00347681	0.101699
Prkaca	protein kinase, cAMP dependent, catalytic, alpha	2.00308	5.44554	3.70784	0.000330937	0.00347681	0.101503
Sirt7	sirtuin 7	2.09991	3.77653	3.70578	0.000333332	0.00347681	0.0996828
Smim30	small integral membrane protein 30	2.04649	2.79373	3.70786	0.000330911	0.00347681	0.0993235
Kifc1	kinesin family member C1	2.02973	4.64438	3.70529	0.000333903	0.00347681	0.0991615
Sh2b1	SH2B adaptor protein 1	2.05652	4.27971	3.7049	0.000334363	0.00347681	0.0987414
Tssk5	testis-specific serine kinase 5	1.97452	2.64005	3.70854	0.000330127	0.00347681	0.0985391
Eif3g	eukaryotic translation initiation factor 3, subunit G	2.08726	4.66784	3.70506	0.000334171	0.00347681	0.0983869
F12	coagulation factor XII (Hageman factor)	2.0477	3.73927	3.70542	0.000333753	0.00347681	0.0983755
Kcna5	potassium voltage-gated channel, shaker-related subfamily, member 5	1.92696	2.09536	3.70994	0.000328509	0.00347681	0.0980994
Nit1	nitrilase 1	2.00891	2.58773	3.70766	0.000331145	0.00347681	0.0973027
Tmem82	transmembrane protein 82	2.06183	3.25736	3.70566	0.000333468	0.00347681	0.0969948
Pdia6	protein disulfide isomerase associated 6	2.01219	5.06059	3.7054	0.000333775	0.00347681	0.0968295
Prkab1	protein kinase, AMP-activated, beta 1 non-catalytic subunit	2.04949	4.74898	3.70461	0.000334703	0.00347681	0.0967522
Bckdk	branched chain ketoacid dehydrogenase kinase	2.06204	3.43851	3.70511	0.000334109	0.00347681	0.096289
Caskin2	CASK-interacting protein 2	2.02007	5.23678	3.70559	0.000333557	0.00347681	0.0959608
Stard13	StAR related lipid transfer domain containing 13	1.954	8.38076	3.70969	0.000328804	0.00347681	0.0958764
Cfap157	cilia and flagella associated protein 157	2.09733	3.47407	3.70485	0.000334416	0.00347681	0.0958748
Fam110d	family with sequence similarity 110, member D	2.091	3.81338	3.70385	0.000335596	0.00347681	0.0942726
Cetn4	centrin 4	2.03783	2.66309	3.70638	0.00033263	0.00347681	0.0939946
Creld2	cysteine-rich with EGF-like domains 2	2.04294	4.32957	3.70309	0.000336479	0.00347681	0.0931712
Elavl1	ELAV like RNA binding protein 1	1.96397	6.11935	3.7063	0.000332723	0.00347681	0.0920009
Cox6b2	cytochrome c oxidase subunit 6B2	2.07755	3.42564	3.70358	0.000335904	0.00347681	0.0915421
Inpp5e	inositol polyphosphate-5-phosphatase E	2.02134	5.29227	3.70383	0.000335618	0.00347681	0.0896841
Scrn2	secernin 2	2.09846	3.52802	3.70286	0.000336754	0.00347681	0.0896251
Fbxo44	F-box protein 44	2.06334	4.30086	3.70194	0.000337838	0.00347681	0.0894228
Ostm1	osteopetrosis associated transmembrane protein 1	2.02761	4.74368	3.70195	0.000337833	0.00347681	0.0881577
Washc1	WASH complex subunit 1	2.05647	4.12594	3.70152	0.000338339	0.00347681	0.0881203
Ywhag	tyrosine 3-monooxygenase/tryptophan 5-monooxygenase activation protein, gamma polypeptide	2.01666	6.09925	3.70501	0.000334227	0.00347681	0.0877463
Hs3st1	heparan sulfate (glucosamine) 3-O-sulfotransferase 1	1.96587	5.55129	3.70383	0.00033561	0.00347681	0.0874925
Etv2	ets variant 2	2.04325	3.39044	3.70254	0.00033713	0.00347681	0.0871238
Cap1	cyclase associated actin cytoskeleton regulatory protein 1	1.99758	6.06112	3.70462	0.000334692	0.00347681	0.0868012
Podxl2	podocalyxin-like 2	2.00771	5.31617	3.70298	0.000336617	0.00347681	0.0866172
Dnajc30	DnaJ heat shock protein family (Hsp40) member C30	1.85045	0.802425	3.70939	0.000329146	0.00347681	0.0862741
Sapcd2	suppressor APC domain containing 2	2.07333	4.09474	3.70094	0.000339019	0.00347681	0.086184
Bst2	bone marrow stromal cell antigen 2	2.02085	3.44202	3.70156	0.000338294	0.00347681	0.0858796
Pcsk7	proprotein convertase subtilisin/kexin type 7	2.00446	5.66119	3.70334	0.000336187	0.00347681	0.0857672
Rab25	RAB25, member RAS oncogene family	2.04686	3.45809	3.70176	0.000338055	0.00347681	0.0854381
Pitx3	paired-like homeodomain transcription factor 3	2.05806	4.94457	3.70145	0.00033842	0.00347681	0.0853667
Elfn1	leucine rich repeat and fibronectin type III, extracellular 1	1.96385	6.86538	3.70522	0.00033398	0.00347681	0.0850836
Stac3	SH3 and cysteine rich domain 3	2.0438	3.4234	3.70147	0.000338397	0.00347681	0.084771
Emp3	epithelial membrane protein 3	2.07811	4.8779	3.70095	0.000339011	0.00347681	0.083785
Jrk	jerky	2.07986	4.76364	3.70067	0.000339347	0.00347681	0.0836357
Rgs2	regulator of G-protein signaling 2	2.03313	3.56086	3.70052	0.000339524	0.00347681	0.0827528
Smim32	small integral membrane protein 32	2.00537	3.57395	3.70082	0.000339162	0.00347681	0.0827336
Myd88	myeloid differentiation primary response gene 88	2.0819	3.94976	3.69988	0.000340285	0.00347681	0.0823631
Dad1	defender against cell death 1	2.03036	5.19362	3.70091	0.000339061	0.00347681	0.0821583
Tnc	tenascin C	1.94258	6.87467	3.70344	0.000336077	0.00347681	0.0796045
Pcyox1	prenylcysteine oxidase 1	2.08368	4.35452	3.69874	0.000341641	0.00347681	0.079437
Fkbp4	FK506 binding protein 4	2.04512	4.59976	3.69871	0.000341676	0.00347681	0.0790344
Speg	SPEG complex locus	1.98391	7.1031	3.70333	0.000336197	0.00347681	0.0784586
Cryba2	crystallin, beta A2	2.135	2.58692	3.7021	0.000337656	0.00347681	0.0783952
Jup	junction plakoglobin	1.98451	6.42381	3.70233	0.000337375	0.00347681	0.0779162
Crabp1	cellular retinoic acid binding protein I	2.01255	4.82448	3.69877	0.000341607	0.00347681	0.0777438
Gpc4	glypican 4	1.94317	6.58527	3.70246	0.000337232	0.00347681	0.0776295
Lrrc3	leucine rich repeat containing 3	2.01642	3.40079	3.69913	0.000341172	0.00347681	0.077532
Bcl9	B cell CLL/lymphoma 9	1.98691	5.20429	3.69967	0.00034053	0.00347681	0.0772938
Mterf4	mitochondrial transcription termination factor 4	2.03162	2.83168	3.70092	0.000339044	0.00347681	0.0768545
Zfta	zinc finger translocation associated	2.02406	5.86136	3.70092	0.000339048	0.00347681	0.0766299
Airim	AFG2 interacting ribosome maturation factor	2.10371	3.82065	3.69758	0.000343026	0.00347681	0.0747313
Uhrf1	ubiquitin-like, containing PHD and RING finger domains, 1	1.96634	5.55754	3.69973	0.000340462	0.00347681	0.0746004
Dynlt1b	dynein light chain Tctex-type 1B	1.97978	4.14494	3.69707	0.000343646	0.00347681	0.0743766
Metrnl	meteorin, glial cell differentiation regulator-like	1.97359	6.06809	3.70064	0.000339384	0.00347681	0.0742129
Gpt	glutamic pyruvic transaminase, soluble	2.1294	3.3653	3.69788	0.000342671	0.00347681	0.074211
Sigmar1	sigma non-opioid intracellular receptor 1	2.10931	4.04088	3.69703	0.00034369	0.00347681	0.0738545
Foxl3	forkhead box L3	2.01627	3.05133	3.69887	0.000341491	0.00347681	0.0723583
Zfp777	zinc finger protein 777	1.99824	5.17114	3.69748	0.000343147	0.00347681	0.0718593
Pik3r1	phosphoinositide-3-kinase regulatory subunit 1	1.95885	7.38984	3.70109	0.000338845	0.00347681	0.0712544
Rbm38	RNA binding motif protein 38	1.98762	5.40196	3.69709	0.000343613	0.00347681	0.0689634
Eps8l1	EPS8-like 1	1.97405	5.39371	3.69714	0.00034356	0.00347681	0.068519
Mrpl58	mitochondrial ribosomal protein L58	2.06852	4.42437	3.69508	0.000346037	0.00347681	0.0680356
Slc39a5	solute carrier family 39 (metal ion transporter), member 5	2.01707	3.8066	3.69534	0.000345721	0.00347681	0.0679533
Dbr1	debranching RNA lariats 1	2.05329	3.89238	3.69504	0.000346089	0.00347681	0.0672726
Spred3	sprouty-related EVH1 domain containing 3	2.0725	4.40287	3.69465	0.000346556	0.00347681	0.0667291
Bola3	bolA family member 3	2.0713	4.78334	3.69488	0.000346283	0.00347681	0.0663302
Samd11	sterile alpha motif domain containing 11	2.02499	4.92789	3.69552	0.000345513	0.00347681	0.0660335
Casp14	caspase 14	2.05006	3.91116	3.69431	0.000346974	0.00347681	0.0657278
Ift70b	intraflagellar transport 70B	2.09506	3.07456	3.69565	0.000345351	0.00347681	0.0650101
Rab29	RAB29, member RAS oncogene family	2.02376	3.44107	3.6948	0.000346376	0.00347681	0.0634439
Nsmf	NMDA receptor synaptonuclear signaling and neuronal migration factor	2.04577	4.39566	3.69355	0.000347896	0.00347681	0.0634136
Susd2	sushi domain containing 2	1.98283	3.54491	3.69417	0.000347147	0.00347681	0.0627247
Tnfsf18	tumor necrosis factor (ligand) superfamily, member 18	2.08512	3.33413	3.69464	0.000346574	0.00347681	0.0625419
Apln	apelin	2.05208	3.91408	3.6934	0.000348072	0.00347681	0.0620098
Arhgap33	Rho GTPase activating protein 33	2.00546	5.26041	3.69506	0.000346059	0.00347681	0.0613245
Aanat	arylalkylamine N-acetyltransferase	1.89999	2.33045	3.69783	0.000342726	0.00347681	0.0611403
Wdr46	WD repeat domain 46	2.06756	4.48492	3.69268	0.000348949	0.00347681	0.0606004
Dpp7	dipeptidylpeptidase 7	2.07742	3.65922	3.69323	0.000348281	0.00347681	0.0605675
Tsc22d4	Tsc22 domain family, member 4	1.99363	5.98923	3.69614	0.000344756	0.00347681	0.0605026
AI661453	expressed sequence AI661453	1.97266	6.20786	3.69649	0.000344345	0.00347681	0.0604796
Fjx1	four jointed box 1	2.09388	3.86208	3.69286	0.000348735	0.00347681	0.0603571
Nacad	NAC alpha domain containing	2.04893	5.26082	3.69428	0.000347002	0.00347681	0.0601065
Tor1aip2	torsin A interacting protein 2	1.99875	5.60939	3.69506	0.000346061	0.00347681	0.0595687
Trmt6	tRNA methyltransferase 6	2.04281	3.73226	3.6926	0.000349051	0.00347681	0.0589091
Cpne7	copine VII	1.98765	5.10917	3.69314	0.000348389	0.00347681	0.0573927
Qrfp	pyroglutamylated RFamide peptide	2.1041	3.97094	3.69149	0.00035041	0.00347681	0.0564477
Tspoap1	TSPO associated protein 1	1.95543	5.79561	3.69431	0.000346975	0.00347681	0.0559897
Rnf123	ring finger protein 123	1.99101	5.3377	3.69279	0.000348817	0.00347681	0.0549917
Gdf11	growth differentiation factor 11	2.03291	4.72422	3.691	0.000351004	0.00347681	0.0546867
Trabd	TraB domain containing	2.03316	5.24553	3.69224	0.00034949	0.00347681	0.0546735
Macrod1	mono-ADP ribosylhydrolase 1	1.93116	8.26813	3.69638	0.000344475	0.00347681	0.0545235
Il17d	interleukin 17D	2.00383	4.93121	3.69098	0.000351025	0.00347681	0.0530629
Exosc1	exosome component 1	2.04175	4.22608	3.69022	0.000351967	0.00347681	0.0530512
Tulp1	TUB like protein 1	2.00422	5.25632	3.69144	0.000350463	0.00347681	0.0515113
Fam107b	family with sequence similarity 107, member B	1.91328	7.46294	3.69482	0.000346355	0.00347681	0.0514585
C1ql1	complement component 1, q subcomponent-like 1	1.99357	3.39033	3.69119	0.000350776	0.00347681	0.0511636
Phf19	PHD finger protein 19	2.02733	4.99521	3.69047	0.000351651	0.00347681	0.0503065
B3gnt3	UDP-GlcNAc:betaGal beta-1,3-N-acetylglucosaminyltransferase 3	2.05761	4.27336	3.68909	0.00035335	0.00347681	0.0496013
Fgf15	fibroblast growth factor 15	2.02034	3.16543	3.69091	0.000351118	0.00347681	0.0485482
Apba3	amyloid beta precursor protein binding family A member 3	2.07066	3.80488	3.68892	0.000353568	0.00347681	0.0475964
Gprin1	G protein-regulated inducer of neurite outgrowth 1	1.96731	3.33854	3.68968	0.000352626	0.00347681	0.0461529
Lama5	laminin, alpha 5	1.92753	6.7363	3.69242	0.00034927	0.00347681	0.0456113
Mrpl52	mitochondrial ribosomal protein L52	2.03774	3.62399	3.68817	0.00035449	0.00347681	0.0444928
Tmem63a	transmembrane protein 63a	2.01232	6.17833	3.69122	0.000350736	0.00347681	0.0440791
Onecut3	one cut domain, family member 3	2.0254	5.403	3.68912	0.000353316	0.00347681	0.0438793
Nrp2	neuropilin 2	1.96959	7.79475	3.69219	0.000349546	0.00347681	0.0423613
Eml2	echinoderm microtubule associated protein like 2	2.00986	5.2855	3.68859	0.000353972	0.00347681	0.0421251
Crispld2	cysteine-rich secretory protein LCCL domain containing 2	1.94256	7.0152	3.69157	0.000350309	0.00347681	0.0421017
Zfhx3	zinc finger homeobox 3	1.93176	9.22604	3.69296	0.000348614	0.00347681	0.0416908
Efnb2	ephrin B2	1.94402	7.06956	3.69128	0.000350667	0.00347681	0.041306
Btbd3	BTB domain containing 3	1.95793	6.22514	3.69012	0.000352084	0.00347681	0.0406882
Tmem147	transmembrane protein 147	2.06817	3.18876	3.68791	0.000354808	0.00347681	0.040402
Sema6a	sema domain, transmembrane domain (TM), and cytoplasmic domain, (semaphorin) 6A	1.9154	7.43285	3.69104	0.000350952	0.00347681	0.0396763
Alpi	alkaline phosphatase, intestinal	1.92249	2.26554	3.69073	0.000351331	0.00347681	0.0386326
Tspyl5	testis-specific protein, Y-encoded-like 5	2.02412	3.29587	3.6866	0.000356434	0.00347681	0.037178
Rundc3a	RUN domain containing 3A	2.06134	4.24802	3.68466	0.000358859	0.00347681	0.035661
Tspan32	tetraspanin 32	1.99593	6.07028	3.68857	0.000353998	0.00347681	0.0355281
Gcgr	glucagon receptor	2.03033	4.33744	3.68453	0.000359021	0.00347681	0.0354961
Trio	triple functional domain (PTPRF interacting)	1.92689	9.68389	3.6912	0.00035076	0.00347681	0.0353818
Col4a1	collagen, type IV, alpha 1	1.97181	7.92423	3.68948	0.000352876	0.00347681	0.0336833
Hirip3	HIRA interacting protein 3	2.04251	3.34495	3.68461	0.000358919	0.00347681	0.0327089
Srrm3	serine/arginine repetitive matrix 3	1.9634	6.25882	3.68754	0.000355265	0.00347681	0.0326947
Trim14	tripartite motif-containing 14	2.00759	5.20384	3.68489	0.000358573	0.00347681	0.0321589
Igdcc4	immunoglobulin superfamily, DCC subclass, member 4	1.97996	5.73447	3.68669	0.000356329	0.00347681	0.0320009
Ccrl2	C-C motif chemokine receptor-like 2	2.02532	3.41981	3.68445	0.000359117	0.00347681	0.0317705
Map10	microtubule-associated protein 10	2.02598	2.49071	3.68693	0.000356023	0.00347681	0.0311825
Tcfl5	transcription factor-like 5 (basic helix-loop-helix)	2.05995	4.83019	3.68331	0.00036055	0.00347681	0.0310969
Zbtb47	zinc finger and BTB domain containing 47	2.03575	5.02303	3.68418	0.000359462	0.00347681	0.0305939
Ipo4	importin 4	2.03709	4.66603	3.68272	0.000361293	0.00347681	0.0291594
Zfp748	zinc finger protein 748	2.03781	3.90067	3.68262	0.000361415	0.00347681	0.0290968
Lsm11	U7 snRNP-specific Sm-like protein LSM11	2.01144	5.14163	3.68362	0.000360166	0.00347681	0.0287464
Pygo2	pygopus 2	2.09705	4.04797	3.6825	0.000361569	0.00347681	0.0285154
Fbxl6	F-box and leucine-rich repeat protein 6	2.10988	3.39096	3.68344	0.000360386	0.00347681	0.0285107
Zfp13	zinc finger protein 13	2.00662	5.5886	3.68485	0.000358622	0.00347681	0.0274806
Emilin3	elastin microfibril interfacer 3	1.98256	3.55668	3.68296	0.000360994	0.00347681	0.0274098
Ankrd49	ankyrin repeat domain 49	1.99012	2.25934	3.68679	0.000356206	0.00347681	0.0272691
Exosc4	exosome component 4	2.05706	3.53959	3.68269	0.000361334	0.00347681	0.026829
Pgam5	phosphoglycerate mutase family member 5	2.03279	4.39053	3.68171	0.000362566	0.00347681	0.026709
Tent4a	terminal nucleotidyltransferase 4A	1.92428	6.99455	3.68644	0.000356629	0.00347681	0.0267013
Flt4	FMS-like tyrosine kinase 4	1.92892	6.36268	3.68592	0.000357277	0.00347681	0.026547
Ndufv1	NADH:ubiquinone oxidoreductase core subunit V1	2.04955	3.40773	3.68304	0.000360891	0.00347681	0.0264542
Lrrc75a	leucine rich repeat containing 75A	1.97512	7.17992	3.68641	0.000356667	0.00347681	0.0257632
Rita1	RBPJ interacting and tubulin associated 1	2.05112	3.97687	3.68136	0.00036301	0.00347681	0.0250638
Hspa12b	heat shock protein 12B	1.97797	5.27807	3.68287	0.000361104	0.00347681	0.0247091
Btbd18	BTB domain containing 18	2.02371	3.91311	3.68127	0.000363128	0.00347681	0.0246316
Abi3	ABI family member 3	2.03316	4.43116	3.68113	0.000363302	0.00347681	0.0245175
Abracl	ABRA C-terminal like	2.03827	4.64619	3.68128	0.000363114	0.00347681	0.0241299
Tmem259	transmembrane protein 259	2.07721	4.6981	3.68113	0.000363301	0.00347681	0.0240284
Ptrh1	peptidyl-tRNA hydrolase 1 homolog	2.05077	3.2196	3.68273	0.000361284	0.00347681	0.0240172
Hoxd13	homeobox D13	1.9774	3.15787	3.68259	0.00036145	0.00347681	0.0239582
Prss53	serine protease 53	2.07094	3.91258	3.68104	0.000363416	0.00347681	0.0231306
Tmem215	transmembrane protein 215	1.93528	2.63365	3.68423	0.000359389	0.00347681	0.0230485
Atxn7l2	ataxin 7-like 2	2.08148	4.07333	3.68059	0.000363989	0.00347681	0.0230312
Smtn	smoothelin	2.01227	5.84837	3.68378	0.000359962	0.00347681	0.0227111
Myl6	myosin, light polypeptide 6, alkali, smooth muscle and non-muscle	2.06789	4.51142	3.68035	0.000364288	0.00347681	0.0220938
Hdac11	histone deacetylase 11	2.02379	5.3896	3.68239	0.00036171	0.00347681	0.0216688
Hrk	harakiri, BCL2 interacting protein (contains only BH3 domain)	2.00669	5.05814	3.68057	0.000364013	0.00347681	0.0198794
Shisa3	shisa family member 3	2.04507	3.92499	3.67951	0.000365362	0.00347681	0.0194522
Ppat	phosphoribosyl pyrophosphate amidotransferase	1.97677	5.55266	3.68176	0.000362498	0.00347681	0.0192978
Yipf3	Yip1 domain family, member 3	2.08116	4.00141	3.67947	0.000365405	0.00347681	0.0189921
Tmem120a	transmembrane protein 120A	2.07055	3.74443	3.67982	0.000364958	0.00347681	0.0188666
Tepsin	TEPSIN, adaptor related protein complex 4 accessory protein	2.0482	4.14174	3.67889	0.000366141	0.00347681	0.0177697
Plgrkt	plasminogen receptor, C-terminal lysine transmembrane protein	2.04513	4.06626	3.67882	0.000366234	0.00347681	0.0176463
Lif	leukemia inhibitory factor	2.05215	5.61451	3.68172	0.000362553	0.00347681	0.0172113
Tnfrsf11a	tumor necrosis factor receptor superfamily, member 11a, NFKB activator	1.93138	6.82278	3.68329	0.000360573	0.00347681	0.0171108
Troap	trophinin associated protein	2.02522	4.03938	3.67858	0.00036654	0.00347681	0.0169744
Angptl4	angiopoietin-like 4	2.12335	4.2184	3.67865	0.000366455	0.00347681	0.0169357
Lemd1	LEM domain containing 1	1.95224	6.69681	3.68314	0.000360765	0.00347681	0.016749
Gstm4	glutathione S-transferase, mu 4	2.02198	3.04455	3.68002	0.000364713	0.00347681	0.0161386
Tor4a	torsin family 4, member A	2.16814	4.55521	3.67848	0.000366665	0.00347681	0.0158368
Klf5	Kruppel-like transcription factor 5	1.99756	4.88641	3.67916	0.000365802	0.00347681	0.0157497
Cfap73	cilia and flagella associated protein 73	1.93832	3.21766	3.67975	0.000365056	0.00347681	0.0152829
Dalrd3	DALR anticodon binding domain containing 3	2.06457	3.45945	3.67866	0.000366437	0.00347681	0.0149445
Socs2	suppressor of cytokine signaling 2	2.08749	4.24117	3.67788	0.000367439	0.00347681	0.0147337
Hyal1	hyaluronoglucosaminidase 1	2.089	4.2015	3.67786	0.000367456	0.00347681	0.0146764
Rgmb	repulsive guidance molecule family member B	1.94759	6.72975	3.68237	0.000361734	0.00347681	0.0144813
Trappc14	trafficking protein particle complex 14	2.0587	4.79785	3.67815	0.000367094	0.00347681	0.0143136
Cnnm3	cyclin M3	2.02187	4.90139	3.67821	0.000367019	0.00347681	0.0139623
Lrrc10b	leucine rich repeat containing 10B	2.03608	2.63735	3.68099	0.000363476	0.00347681	0.0139426
Wwc2	WW, C2 and coiled-coil domain containing 2	1.92797	8.52258	3.68351	0.000360295	0.00347681	0.0137741
Cst3	cystatin C	2.04524	4.71565	3.67785	0.000367477	0.00347681	0.0135964
Fpgs	folylpolyglutamyl synthetase	2.06348	5.22023	3.67938	0.000365522	0.00347681	0.0135698
Commd6	COMM domain containing 6	2.01867	3.6788	3.67796	0.000367332	0.00347681	0.0132404
Kcnj9	potassium inwardly-rectifying channel, subfamily J, member 9	2.01119	3.59796	3.67817	0.00036706	0.00347681	0.013171
Sim2	single-minded family bHLH transcription factor 2	1.92609	6.03601	3.68084	0.000363671	0.00347681	0.0124118
Klhl25	kelch-like 25	1.95274	6.17903	3.68076	0.000363774	0.00347681	0.0118477
Trafd1	TRAF type zinc finger domain containing 1	2.05454	4.17604	3.67666	0.000369003	0.00347681	0.0110947
Bora	bora, aurora kinase A activator	2.00793	5.24543	3.67815	0.000367095	0.00347681	0.0105543
Clcn2	chloride channel, voltage-sensitive 2	2.01085	5.09256	3.67699	0.000368574	0.00347681	0.00824272
Tesc	tescalcin	1.96835	5.96475	3.67919	0.000365767	0.00347681	0.00786683
Nolc1	nucleolar and coiled-body phosphoprotein 1	2.08094	3.91583	3.67556	0.000370418	0.00347681	0.00680277
Gba1	glucosylceramidase beta 1	2.0238	3.11743	3.67714	0.000368383	0.00347681	0.00654646
Plaur	plasminogen activator, urokinase receptor	2.00976	5.47206	3.67769	0.000367682	0.00347681	0.00628747
Rag2	recombination activating gene 2	1.89447	1.485	3.68187	0.000362359	0.00347681	0.00621279
Dpf1	double PHD fingers 1	2.01751	5.72949	3.67842	0.000366747	0.00347681	0.00619797
Creg1	cellular repressor of E1A-stimulated genes 1	2.05433	4.00027	3.6748	0.000371395	0.00347681	0.00502199
Morn3	MORN repeat containing 3	2.02862	3.38983	3.67559	0.000370376	0.00347681	0.00422564
Nyap1	neuronal tyrosine-phosphorylated phosphoinositide 3-kinase adaptor 1	2.03396	5.04726	3.6751	0.000371006	0.00347681	0.0022996
Irs1	insulin receptor substrate 1	1.94949	7.01455	3.67835	0.000366831	0.00347681	0.00113702
Me1	malic enzyme 1, NADP(+)-dependent, cytosolic	1.91387	7.41817	3.67863	0.000366475	0.00347681	0.000969974
Hspa1b	heat shock protein 1B	2.06583	3.18781	3.67499	0.000371149	0.00347681	0.000223958
Ift70a2	intraflagellar transport 70A2	1.87606	1.49482	3.67973	0.000365081	0.00347681	4.46035e-05
Cmpk2	cytidine/uridine monophosphate kinase 2	2.03781	3.83866	3.67311	0.000373589	0.00347681	-0.000644254
Smim12	small integral membrane protein 12	2.07088	3.82429	3.67333	0.000373298	0.00347681	-0.000680127
Srcin1	SRC kinase signaling inhibitor 1	1.93354	6.83779	3.67733	0.000368144	0.00347681	-0.0014343
Cdc42ep2	CDC42 effector protein 2	2.07228	4.84076	3.67304	0.000373684	0.00347681	-0.0018166
Mypop	Myb-related transcription factor, partner of profilin	1.99342	5.32018	3.67445	0.000371843	0.00347681	-0.00183257
Lad1	ladinin	2.0095	4.8963	3.67322	0.00037345	0.00347681	-0.00188771
E2f8	E2F transcription factor 8	2.05231	4.61671	3.67273	0.000374076	0.00347681	-0.00200034
Cyp27b1	cytochrome P450, family 27, subfamily b, polypeptide 1	2.03232	4.31314	3.67183	0.000375259	0.00347681	-0.00377665
Iscu	iron-sulfur cluster assembly enzyme	2.04711	3.11237	3.67363	0.000372909	0.00347681	-0.00465316
Sh2b3	SH2B adaptor protein 3	1.97063	6.611	3.67598	0.000369876	0.00347681	-0.00477376
Creld1	cysteine-rich with EGF-like domains 1	2.04665	4.55056	3.67169	0.000375439	0.00347681	-0.00536812
Igfbp3	insulin-like growth factor binding protein 3	2.03791	3.38355	3.67191	0.000375146	0.00347681	-0.00627253
Dpy30	dpy-30, histone methyltransferase complex regulatory subunit	1.97157	5.14415	3.67244	0.000374466	0.00347681	-0.00638159
Pars2	prolyl-tRNA synthetase (mitochondrial)(putative)	2.00613	3.17161	3.6723	0.000374638	0.00347681	-0.00668705
Wdr24	WD repeat domain 24	2.11339	3.83554	3.67125	0.000376007	0.00347681	-0.00695662
Fbxw9	F-box and WD-40 domain protein 9	2.06259	4.06217	3.67111	0.000376202	0.00347681	-0.00699555
Impdh1	inosine monophosphate dehydrogenase 1	2.01955	5.85583	3.6739	0.000372559	0.00347681	-0.00790862
Tbc1d17	TBC1 domain family, member 17	2.02595	4.4385	3.67033	0.000377213	0.00347681	-0.00857674
Utp14a	UTP14A small subunit processome component	1.98899	3.57855	3.6707	0.000376735	0.00347681	-0.00947541
Efna5	ephrin A5	1.89921	8.63252	3.67616	0.000369639	0.00347681	-0.00953863
Hyal2	hyaluronoglucosaminidase 2	2.05893	4.39677	3.66999	0.000377663	0.00347681	-0.00967913
Npy5r	neuropeptide Y receptor Y5	2.02763	3.76767	3.67012	0.000377499	0.00347681	-0.0102337
Rbmx	RNA binding motif protein, X chromosome	1.9582	2.44555	3.67379	0.000372705	0.00347681	-0.0110895
Pkmyt1	protein kinase, membrane associated tyrosine/threonine 1	2.04187	4.35281	3.66948	0.000378334	0.00347681	-0.011203
Sstr4	somatostatin receptor 4	2.02148	3.34766	3.6706	0.000376867	0.00347681	-0.0114337
Rbm12b1	RNA binding motif protein 12 B1	2.01055	3.49119	3.67002	0.000377628	0.00347681	-0.0121124
Pip4p1	phosphatidylinositol-4,5-bisphosphate 4-phosphatase 1	2.03411	4.04572	3.66906	0.000378888	0.00347681	-0.01274
Zbtb9	zinc finger and BTB domain containing 9	2.05701	3.91003	3.66912	0.00037881	0.00347681	-0.0131449
Vegfb	vascular endothelial growth factor B	2.07814	4.07169	3.66872	0.000379339	0.00347681	-0.0138223
Mtf1	metal response element binding transcription factor 1	1.92953	6.48121	3.67301	0.000373723	0.00347681	-0.0138224
Grhl3	grainyhead like transcription factor 3	1.9699	6.02805	3.67216	0.000374831	0.00347681	-0.0144755
Uba7	ubiquitin-like modifier activating enzyme 7	1.97363	5.64044	3.67136	0.000375872	0.00347681	-0.0144909
Ap2m1	adaptor-related protein complex 2, mu 1 subunit	2.03861	5.10859	3.66927	0.000378614	0.00347681	-0.0160257
Pam16	presequence translocase-asssociated motor 16	2.0599	4.80537	3.66827	0.00037993	0.00347681	-0.0162103
Pip4k2c	phosphatidylinositol-5-phosphate 4-kinase, type II, gamma	2.03752	4.48433	3.6678	0.00038055	0.00347681	-0.0166725
Ctu1	cytosolic thiouridylase subunit 1	2.04192	4.33534	3.66745	0.000381019	0.00347681	-0.0173497
C1ql3	C1q-like 3	2.07804	4.02589	3.66748	0.000380975	0.00347681	-0.0177523
Prkd2	protein kinase D2	1.95753	5.68051	3.67022	0.000377366	0.00347681	-0.0177696
Basp1	brain abundant, membrane attached signal protein 1	1.94692	7.05491	3.6721	0.000374902	0.00347681	-0.0184177
Arl2bp	ADP-ribosylation factor-like 2 binding protein	2.01762	3.73857	3.66759	0.000380824	0.00347681	-0.018749
Ltb4r1	leukotriene B4 receptor 1	2.03508	3.27179	3.66803	0.000380248	0.00347681	-0.0197325
Doc2g	double C2, gamma	1.99839	2.62386	3.67016	0.000377448	0.00347681	-0.0201644
Ppp1r14a	protein phosphatase 1, regulatory inhibitor subunit 14A	2.10242	4.35081	3.66656	0.000382194	0.00347681	-0.0205476
Ntf3	neurotrophin 3	1.92029	6.75257	3.67106	0.000376256	0.00347681	-0.0210578
Ift70a1	intraflagellar transport 70A1	1.96444	1.85162	3.67194	0.000375111	0.00347681	-0.021306
Mgll	monoglyceride lipase	1.91106	7.64436	3.6714	0.000375817	0.00347681	-0.0222294
Zfp687	zinc finger protein 687	2.03564	4.96674	3.66644	0.000382353	0.00347681	-0.023285
Fam219b	family with sequence similarity 219, member B	2.07916	4.37172	3.66535	0.00038381	0.00347681	-0.0240211
Psmb6	proteasome (prosome, macropain) subunit, beta type 6	2.00533	2.70486	3.66855	0.000379566	0.00347681	-0.0242555
Slc5a2	solute carrier family 5 (sodium/glucose cotransporter), member 2	1.86267	2.47624	3.66964	0.00037812	0.00347681	-0.0244916
Rpl22	ribosomal protein L22	2.01945	4.94917	3.66607	0.000382842	0.00347681	-0.0245091
Prn	prion protein readthrough transcript	2.01505	3.76057	3.66535	0.0003838	0.00347681	-0.024615
Npr3	natriuretic peptide receptor 3	1.93342	6.2	3.6688	0.000379234	0.00347681	-0.0258179
Letmd1	LETM1 domain containing 1	2.01477	4.1342	3.66466	0.00038472	0.00347681	-0.0259261
Mrpl23	mitochondrial ribosomal protein L23	2.04485	4.34897	3.66422	0.000385312	0.00347681	-0.0275447
Tbx1	T-box 1	2.02032	5.03409	3.66549	0.000383616	0.00347681	-0.0277198
Rfc3	replication factor C (activator 1) 3	2.00129	3.72829	3.66429	0.000385227	0.00347681	-0.0282593
Tpi1	triosephosphate isomerase 1	2.05767	4.42269	3.66391	0.000385732	0.00347681	-0.0284494
Axin2	axin 2	1.94303	5.75857	3.66704	0.000381556	0.00347681	-0.0291322
Proser1	proline and serine rich 1	2.00915	4.36629	3.66353	0.000386245	0.00347681	-0.0293653
Pomk	protein-O-mannose kinase	2.04511	4.03205	3.66333	0.000386511	0.00347681	-0.0302139
Myorg	myogenesis regulating glycosidase (putative)	2.08674	4.04169	3.66329	0.000386564	0.00347681	-0.0304994
Clip3	CAP-GLY domain containing linker protein 3	2.026	4.57902	3.66346	0.000386335	0.00347681	-0.0305236
Niban3	niban apoptosis regulator 3	2.04212	4.12408	3.66299	0.000386971	0.00347681	-0.0312475
Alkbh6	alkB homolog 6	2.04578	3.89169	3.66318	0.000386708	0.00347681	-0.0312634
Cadm4	cell adhesion molecule 4	1.96342	5.62205	3.66559	0.000383487	0.00347681	-0.0317381
Tulp3	TUB like protein 3	1.94672	6.11278	3.66651	0.000382267	0.00347681	-0.0325721
Psmb9	proteasome (prosome, macropain) subunit, beta type 9 (large multifunctional peptidase 2)	2.02933	3.35611	3.66388	0.000385776	0.00347681	-0.0327587
Gng11	guanine nucleotide binding protein (G protein), gamma 11	2.04449	3.95521	3.66217	0.00038807	0.00347681	-0.0342883
Cep41	centrosomal protein 41	1.93418	5.75094	3.66536	0.000383788	0.00347681	-0.034393
Map3k7cl	Map3k7 C-terminal like	1.96096	5.62879	3.66503	0.000384227	0.00347681	-0.034754
Iffo1	intermediate filament family orphan 1	1.96915	6.29135	3.66578	0.000383232	0.00347681	-0.0355134
Siglecg	sialic acid binding Ig-like lectin G	1.99173	5.08676	3.66319	0.000386691	0.00347681	-0.0356987
Fam210b	family with sequence similarity 210, member B	2.01317	4.86764	3.66208	0.000388185	0.00347681	-0.0357547
Cabp1	calcium binding protein 1	1.97578	5.27331	3.66312	0.000386789	0.00347681	-0.0368801
Egln2	egl-9 family hypoxia-inducible factor 2	1.98694	5.63553	3.66373	0.000385968	0.00347681	-0.0379707
Cfap410	cilia and flagella associated protein 410	2.09588	4.39891	3.66085	0.00038985	0.00347681	-0.0381203
Nfib	nuclear factor I/B	1.90473	8.1894	3.66635	0.000382468	0.00347681	-0.0392337
Ttyh2	tweety family member 2	1.92301	6.55992	3.66478	0.000384568	0.00347681	-0.0398689
Thop1	thimet oligopeptidase 1	2.04408	4.41106	3.66019	0.000390748	0.00347681	-0.0401516
Mfap2	microfibrillar-associated protein 2	1.99757	4.72698	3.66028	0.000390626	0.00347681	-0.0409588
Tpbpa	trophoblast specific protein alpha	1.84917	1.3107	3.66813	0.000380117	0.00347681	-0.0410192
Trnau1ap	tRNA selenocysteine 1 associated protein 1	2.00897	4.96909	3.66075	0.000389988	0.00347681	-0.0410332
Dmtn	dematin actin binding protein	1.95297	5.93089	3.66332	0.000386527	0.00347681	-0.0411728
Zfp658	zinc finger protein 658	2.01439	4.41007	3.65941	0.000391804	0.00347681	-0.0422042
Cer1	cerberus 1, DAN family BMP antagonist	1.8042	1.42017	3.66647	0.000382316	0.00347681	-0.0426626
Hs6st2	heparan sulfate 6-O-sulfotransferase 2	1.89708	7.53531	3.66473	0.000384636	0.00347681	-0.0426769
Ascl2	achaete-scute family bHLH transcription factor 2	2.06909	2.93167	3.66154	0.00038892	0.00347681	-0.0427011
Fstl3	follistatin-like 3	2.12903	4.72227	3.65981	0.000391259	0.00347681	-0.0432901
Bdkrb1	bradykinin receptor, beta 1	1.85085	1.18949	3.66697	0.00038165	0.00347681	-0.0435076
Slc25a24	solute carrier family 25 (mitochondrial carrier, phosphate carrier), member 24	1.98056	5.93816	3.66259	0.000387509	0.00347681	-0.0436056
Mpst	mercaptopyruvate sulfurtransferase	2.02656	4.25938	3.65888	0.000392532	0.00347681	-0.0437667
Dhx16	DEAH-box helicase 16	2.00471	4.51294	3.65876	0.000392689	0.00347681	-0.0441577
Rccd1	RCC1 domain containing 1	2.0345	3.78097	3.65884	0.000392585	0.00347681	-0.0449611
Cct6a	chaperonin containing TCP1 subunit 6A	2.02634	4.47257	3.65832	0.000393292	0.00347681	-0.0454635
Zfhx2	zinc finger homeobox 2	1.94505	5.36795	3.66029	0.000390613	0.00347681	-0.046358
Ddx54	DEAD box helicase 54	2.03	4.68787	3.6584	0.000393179	0.00347681	-0.0463676
Rnf114	ring finger protein 114	1.97856	5.48555	3.66005	0.000390931	0.00347681	-0.0476268
Cygb	cytoglobin	2.02181	4.80201	3.65837	0.000393223	0.00347681	-0.0477088
Cdk1	cyclin dependent kinase 1	1.97883	5.54969	3.65989	0.000391148	0.00347681	-0.0489615
Ndufaf1	NADH:ubiquinone oxidoreductase complex assembly factor 1	1.95467	2.8344	3.66029	0.000390615	0.00347681	-0.0494186
Qng1	Q-nucleotide N-glycosylase 1	1.97998	3.0404	3.65931	0.00039194	0.00347681	-0.0496106
Haus1	HAUS augmin-like complex, subunit 1	2.01697	4.10272	3.65701	0.000395082	0.00347681	-0.0497184
Zmynd10	zinc finger, MYND domain containing 10	2.08015	3.36927	3.65809	0.000393604	0.00347681	-0.049778
Defb25	defensin beta 25	1.95504	0.243191	3.6671	0.000381478	0.00347681	-0.0499441
Lmo7	LIM domain only 7	1.91428	8.02331	3.66258	0.000387514	0.00347681	-0.0503861
Or2w25	olfactory receptor family 2 subfamily W member 25	1.95373	0.726986	3.66501	0.000384258	0.00347681	-0.051865
Mpv17l2	MPV17 mitochondrial membrane protein-like 2	2.08285	3.89164	3.65641	0.000395909	0.00347681	-0.0521293
Tmem208	transmembrane protein 208	2.03825	3.69265	3.65656	0.000395694	0.00347681	-0.0527821
Iglon5	IgLON family member 5	1.93907	5.84329	3.65944	0.000391767	0.00347681	-0.053176
Trim80	tripartite motif-containing 80	1.88488	2.78372	3.6593	0.000391954	0.00347681	-0.054098
Psma4	proteasome subunit alpha 4	1.99969	4.10519	3.65536	0.000397351	0.00347681	-0.0547317
Clec11a	C-type lectin domain family 11, member a	2.05677	4.15295	3.65526	0.000397482	0.00347681	-0.0549974
Bin1	bridging integrator 1	1.92705	7.41142	3.66061	0.000390174	0.00347681	-0.0551167
Dnaja4	DnaJ heat shock protein family (Hsp40) member A4	1.97681	5.10319	3.65633	0.00039601	0.00347681	-0.055807
Col5a1	collagen, type V, alpha 1	1.95536	8.81663	3.66118	0.000389406	0.00347681	-0.0565553
Sall2	spalt like transcription factor 2	1.9617	5.32481	3.65641	0.000395899	0.00347681	-0.0575054
Tap1	transporter 1, ATP-binding cassette, sub-family B (MDR/TAP)	2.04681	4.57317	3.65449	0.000398556	0.00347681	-0.0581969
Mrps24	mitochondrial ribosomal protein S24	2.06108	3.69543	3.65489	0.000397998	0.00347681	-0.0583676
Gpr4	G protein-coupled receptor 4	1.98795	4.23808	3.65392	0.000399342	0.00347681	-0.0588454
Rhot2	ras homolog family member T2	2.05912	4.68631	3.65442	0.000398648	0.00347681	-0.0588736
S1pr3	sphingosine-1-phosphate receptor 3	1.99886	5.76867	3.65707	0.000394997	0.00347681	-0.0588764
Fkbpl	FK506 binding protein-like	2.0362	2.58106	3.65755	0.000394347	0.00347681	-0.0591714
Insl6	insulin-like 6	1.98621	2.20979	3.65814	0.000393531	0.00347681	-0.0593642
Ptpn18	protein tyrosine phosphatase, non-receptor type 18	2.03689	4.48616	3.65376	0.00039956	0.00347681	-0.0598376
Uqcrc1	ubiquinol-cytochrome c reductase core protein 1	2.00687	5.3572	3.65578	0.000396768	0.00347681	-0.0600268
Plagl2	pleiomorphic adenoma gene-like 2	2.02478	4.76992	3.65386	0.000399425	0.00347681	-0.0609205
Rap1gap	Rap1 GTPase-activating protein	1.93658	6.47375	3.65772	0.000394109	0.00347681	-0.0613891
Phgdh	3-phosphoglycerate dehydrogenase	1.94954	5.85406	3.65625	0.000396122	0.00347681	-0.0616799
Phgr1	proline/histidine/glycine-rich 1	1.90361	2.7024	3.65666	0.000395562	0.00347681	-0.0617918
Nr4a1	nuclear receptor subfamily 4, group A, member 1	1.99282	5.22358	3.65446	0.000398585	0.00347681	-0.0630309
Polr2e	polymerase (RNA) II (DNA directed) polypeptide E	2.07891	3.78076	3.65322	0.000400306	0.00347681	-0.063155
Trp53rka	transformation related protein 53 regulating kinase A	2.04238	3.38504	3.65422	0.000398924	0.00347681	-0.0631604
Itpr3	inositol 1,4,5-triphosphate receptor 3	1.97323	7.21722	3.65757	0.00039432	0.00347681	-0.0639369
Tedc1	tubulin epsilon and delta complex 1	2.01351	4.31428	3.652	0.000401999	0.00347681	-0.0649061
Pxn	paxillin	1.94267	7.75217	3.65758	0.000394296	0.00347681	-0.0652664
Usp6nl	USP6 N-terminal like	1.89698	7.71864	3.65751	0.000394396	0.00347681	-0.0653022
Arhgef25	Rho guanine nucleotide exchange factor 25	2.02452	5.4483	3.65442	0.000398641	0.00347681	-0.0653024
Tysnd1	trypsin domain containing 1	2.0572	4.49025	3.65186	0.000402198	0.00347681	-0.0656118
Hmox1	heme oxygenase 1	2.03729	4.67475	3.652	0.000402004	0.00347681	-0.0660258
Anks6	ankyrin repeat and sterile alpha motif domain containing 6	1.92908	6.03385	3.65554	0.000397103	0.00347681	-0.0664193
Tfdp1	transcription factor Dp 1	1.9279	6.80147	3.65629	0.000396066	0.00347681	-0.0667625
Wnt16	wingless-type MMTV integration site family, member 16	2.02503	4.26825	3.65111	0.000403252	0.00347681	-0.0677815
Sema3b	sema domain, immunoglobulin domain (Ig), short basic domain, secreted, (semaphorin) 3B	1.99314	5.14707	3.65294	0.000400694	0.00347681	-0.0678434
Pomc	pro-opiomelanocortin-alpha	2.04548	3.0094	3.65307	0.000400517	0.00347681	-0.0679414
Prdm11	PR domain containing 11	1.89552	7.17567	3.65631	0.000396036	0.00347681	-0.0679498
Srsf6	serine and arginine-rich splicing factor 6	2.00222	3.18063	3.65255	0.000401236	0.00347681	-0.0684
Znrd2	zinc ribbon domain containing 2	2.06287	2.94635	3.65347	0.000399967	0.00347681	-0.0686601
Crocc	ciliary rootlet coiled-coil, rootletin	1.89856	6.21263	3.65507	0.000397747	0.00347681	-0.0687029
Tbl1x	transducin (beta)-like 1 X-linked	1.91564	7.3424	3.65616	0.000396252	0.00347681	-0.0687311
Cfap45	cilia and flagella associated protein 45	1.97715	4.98232	3.65201	0.000401991	0.00347681	-0.0689436
Plec	plectin	1.96926	8.27811	3.65647	0.000395826	0.00347681	-0.0699723
Prrt1	proline-rich transmembrane protein 1	2.05101	4.04384	3.6505	0.000404099	0.00347681	-0.0699933
Ccdc89	coiled-coil domain containing 89	1.98739	2.38937	3.65409	0.000399109	0.00347681	-0.0701679
Exo5	exonuclease 5	2.01708	3.22323	3.65164	0.000402503	0.00347681	-0.0702242
Rpp21	ribonuclease P 21 subunit	2.03437	3.47342	3.65127	0.000403022	0.00347681	-0.0705592
H2-DMa	histocompatibility 2, class II, locus DMa	1.98559	5.51207	3.65297	0.000400654	0.00347681	-0.0705873
Fam209	family with sequence similarity 209	1.8925	1.26944	3.6573	0.000394685	0.00347681	-0.0712815
Map3k12	mitogen-activated protein kinase kinase kinase 12	1.97967	5.56781	3.65262	0.000401138	0.00347681	-0.0719107
Gng8	guanine nucleotide binding protein (G protein), gamma 8	2.05264	4.82968	3.6505	0.000404095	0.00347681	-0.0720559
Litaf	LPS-induced TN factor	1.93559	6.89383	3.65445	0.000398604	0.00347681	-0.0730422
Alkbh7	alkB homolog 7	2.10395	3.34005	3.65066	0.000403874	0.00347681	-0.073087
H4c12	H4 clustered histone 12	1.92931	1.76646	3.65634	0.000395995	0.00347681	-0.0733761
Tbkbp1	TBK1 binding protein 1	1.98344	5.96761	3.65277	0.00040094	0.00347681	-0.0743275
Rangrf	RAN guanine nucleotide release factor	2.01168	2.65875	3.65254	0.000401255	0.00347681	-0.0746251
Nuak2	NUAK family, SNF1-like kinase, 2	1.96546	6.09101	3.65245	0.000401374	0.00347681	-0.0756478
Rnf5	ring finger protein 5	2.00201	3.17299	3.65047	0.000404147	0.00347681	-0.0758783
Prob1	proline rich basic protein 1	2.02976	4.53086	3.64855	0.000406847	0.00347681	-0.075988
Arfip2	ADP-ribosylation factor interacting protein 2	2.04384	4.31618	3.64834	0.000407129	0.00347681	-0.076266
Carmil2	capping protein regulator and myosin 1 linker 2	2.00773	4.20831	3.64831	0.000407176	0.00347681	-0.0763286
Hoxb1	homeobox B1	2.00767	3.27939	3.64966	0.000405282	0.00347681	-0.0764013
Trim13	tripartite motif-containing 13	2.01171	3.25646	3.64989	0.000404952	0.00347681	-0.076573
Zfp84	zinc finger protein 84	2.02329	4.15402	3.64823	0.000407295	0.00347681	-0.0766628
Rhof	ras homolog family member F (in filopodia)	2.02152	4.60921	3.64796	0.000407666	0.00347681	-0.0783763
Cct5	chaperonin containing TCP1 subunit 5	2.02269	4.73729	3.64793	0.000407712	0.00347681	-0.0785631
Ascl3	achaete-scute family bHLH transcription factor 3	1.99062	3.08479	3.64968	0.000405254	0.00347681	-0.0790252
Begain	brain-enriched guanylate kinase-associated	1.92217	6.09826	3.65119	0.000403142	0.00347681	-0.0801844
Asb6	ankyrin repeat and SOCS box-containing 6	2.09587	4.47607	3.64727	0.000408649	0.00347681	-0.0802646
Hpdl	4-hydroxyphenylpyruvate dioxygenase-like	2.04872	3.3978	3.64815	0.000407407	0.00347681	-0.0807237
Gmfg	glia maturation factor, gamma	1.98308	3.3024	3.648	0.000407619	0.00347681	-0.0809336
Mif4gd	MIF4G domain containing	2.05821	4.05974	3.64678	0.000409336	0.00347681	-0.0811988
Gamt	guanidinoacetate methyltransferase	2.08427	4.03999	3.64674	0.000409402	0.00347681	-0.081723
Dmwd	dystrophia myotonica-containing WD repeat motif	2.01999	5.31748	3.64793	0.00040771	0.00347681	-0.0831979
Ndufs5	NADH:ubiquinone oxidoreductase core subunit S5	1.98262	3.33846	3.64738	0.00040849	0.00347681	-0.0835707
Pbx1	pre B cell leukemia homeobox 1	1.89875	9.03862	3.6525	0.000401308	0.00347681	-0.0841706
Fyn	Fyn proto-oncogene	1.9158	8.76137	3.65215	0.000401803	0.00347681	-0.0844923
[truncated: 15,564 more rows]
